# Supplementary material for: How musical experience affects tone perception efficiency by musicians of tonal and non-tonal speakers?
Source: PLoS One. 2020 May 8;15(5):e0232514. doi: 10.1371/journal.pone.0232514 (PMC7209303; doi:10.1371/journal.pone.0232514)
Supplement: S1 Raw Data — (ZIP) [file pone.0232514.s001.zip]

Archive with 52 entries (52 files):
- RAW DATA Eng musician/sub10idfalling.csv
- RAW DATA Eng musician/sub10idrising.csv
- RAW DATA Eng musician/sub10sdfalling.csv
- RAW DATA Eng musician/sub10sdrising.csv
- RAW DATA Eng musician/sub11idfalling.csv
- RAW DATA Eng musician/sub11idrising.csv
- RAW DATA Eng musician/sub11sdfalling.csv
- RAW DATA Eng musician/sub11sdrising.csv
- RAW DATA Eng musician/sub12idfalling.csv
- RAW DATA Eng musician/sub12idrising.csv
- RAW DATA Eng musician/sub12sdfalling.csv
- RAW DATA Eng musician/sub12sdrising.csv
- RAW DATA Eng musician/sub13idfalling.csv
- RAW DATA Eng musician/sub13idrising.csv
- RAW DATA Eng musician/sub13sdfalling.csv
- RAW DATA Eng musician/sub13sdrising.csv
- RAW DATA Eng musician/sub1idfalling.csv
- RAW DATA Eng musician/sub1idrising.csv
- RAW DATA Eng musician/sub1sdfalling.csv
- RAW DATA Eng musician/sub1sdrising.csv
- RAW DATA Eng musician/sub2idfalling.csv
- RAW DATA Eng musician/sub2idrising.csv
- RAW DATA Eng musician/sub2sdfalling.csv
- RAW DATA Eng musician/sub2sdrising.csv
- RAW DATA Eng musician/sub3idfalling.csv
- RAW DATA Eng musician/sub3idrising.csv
- RAW DATA Eng musician/sub3sdfalling.csv
- RAW DATA Eng musician/sub3sdrising.csv
- RAW DATA Eng musician/sub4idfalling.csv
- RAW DATA Eng musician/sub4idrising.csv
- RAW DATA Eng musician/sub4sdfalling.csv
- RAW DATA Eng musician/sub4sdrising.csv
- RAW DATA Eng musician/sub5idfalling.csv
- RAW DATA Eng musician/sub5idrising.csv
- RAW DATA Eng musician/sub5sdfalling.csv
- RAW DATA Eng musician/sub5sdrising.csv
- RAW DATA Eng musician/sub6idfalling.csv
- RAW DATA Eng musician/sub6idrising.csv
- RAW DATA Eng musician/sub6sdfalling.csv
- RAW DATA Eng musician/sub6sdrising.csv
- RAW DATA Eng musician/sub7idfalling.csv
- RAW DATA Eng musician/sub7idrising.csv
- RAW DATA Eng musician/sub7sdfalling.csv
- RAW DATA Eng musician/sub7sdrising.csv
- RAW DATA Eng musician/sub8idfalling.csv
- RAW DATA Eng musician/sub8idrising.csv
- RAW DATA Eng musician/sub8sdfalling.csv
- RAW DATA Eng musician/sub8sdrising.csv
- RAW DATA Eng musician/sub9idfalling.csv
- RAW DATA Eng musician/sub9idrising.csv
- RAW DATA Eng musician/sub9sdfalling.csv
- RAW DATA Eng musician/sub9sdrising.csv
