# Supplementary material for: How musical experience affects tone perception efficiency by musicians of tonal and non-tonal speakers?
Source: PLoS One. 2020 May 8;15(5):e0232514. doi: 10.1371/journal.pone.0232514 (PMC7209303; doi:10.1371/journal.pone.0232514)
Supplement: S1 Raw Data — (ZIP) [file pone.0232514.s001.zip › RAW DATA Eng musician/sub10idfalling.csv]

List2	Slide3.RESP	Slide3.RT	stim1
1	1	1242	a 0.1 on1 of1.wav
2	1	1267	a 0.1 on1 of2.wav
3	1	983	a 0.1 on1 of3.wav
4	1	695	a 0.1 on1 of4.wav
5	2	960	a 0.1 on1 of5.wav
6	2	733	a 0.1 on1 of6.wav
7	2	957	a 0.1 on1 of7.wav
8	1	1952	a 0.2 on1 of1.wav
9	2	611	a 0.2 on1 of2.wav
10	2	487	a 0.2 on1 of3.wav
11	2	463	a 0.2 on1 of4.wav
12	2	937	a 0.2 on1 of5.wav
13	2	800	a 0.2 on1 of6.wav
14	2	422	a 0.2 on1 of7.wav
15	1	615	a 0.04 on1 of1.wav
16	1	1072	a 0.04 on1 of2.wav
17	1	418	a 0.04 on1 of3.wav
18	1	567	a 0.04 on1 of4.wav
19	1	569	a 0.04 on1 of5.wav
20	2	463	a 0.04 on1 of6.wav
21	1	379	a 0.04 on1 of7.wav
22	1	881	a 0.06 on1 of1.wav
23	1	1050	a 0.06 on1 of2.wav
24	1	403	a 0.06 on1 of3.wav
25	1	501	a 0.06 on1 of4.wav
26	2	458	a 0.06 on1 of5.wav
27	1	508	a 0.06 on1 of6.wav
28	1	577	a 0.06 on1 of7.wav
29	1	557	a 0.08 on1 of1.wav
30	1	501	a 0.08 on1 of2.wav
31	1	511	a 0.08 on1 of3.wav
32	2	981	a 0.08 on1 of4.wav
33	1	596	a 0.08 on1 of5.wav
34	1	457	a 0.08 on1 of6.wav
35	2	655	a 0.08 on1 of7.wav
36	1	537	a 0.12 on1 of1.wav
37	2	644	a 0.12 on1 of2.wav
38	2	472	a 0.12 on1 of3.wav
39	2	1262	a 0.12 on1 of4.wav
40	2	463	a 0.12 on1 of5.wav
41	2	740	a 0.12 on1 of6.wav
42	2	724	a 0.12 on1 of7.wav
43	1	721	a 0.14 on1 of1.wav
44	1	621	a 0.14 on1 of2.wav
45	2	1163	a 0.14 on1 of3.wav
46	1	659	a 0.14 on1 of4.wav
47	2	623	a 0.14 on1 of5.wav
48	1	494	a 0.14 on1 of6.wav
49	2	394	a 0.14 on1 of7.wav
50	2	717	a 0.16 on1 of1.wav
51	1	823	a 0.16 on1 of2.wav
52	2	737	a 0.16 on1 of3.wav
53	2	501	a 0.16 on1 of4.wav
54	2	869	a 0.16 on1 of5.wav
55	2	482	a 0.16 on1 of6.wav
56	2	422	a 0.16 on1 of7.wav
57	1	612	a 0.18 on1 of1.wav
58	1	1014	a 0.18 on1 of2.wav
59	1	777	a 0.18 on1 of3.wav
60	2	480	a 0.18 on1 of4.wav
61	2	639	a 0.18 on1 of5.wav
62	2	598	a 0.18 on1 of6.wav
63	2	696	a 0.18 on1 of7.wav
64	2	570	i 0.1 on1 of1.wav
65	1	604	i 0.1 on1 of2.wav
66	1	1408	i 0.1 on1 of3.wav
67	1	1500	i 0.1 on1 of4.wav
68	2	574	i 0.1 on1 of5.wav
69	1	666	i 0.1 on1 of6.wav
70	2	747	i 0.1 on1 of7.wav
71	1	729	i 0.2 on1 of1.wav
72	1	534	i 0.2 on1 of2.wav
73	2	502	i 0.2 on1 of3.wav
74	2	600	i 0.2 on1 of4.wav
75	2	577	i 0.2 on1 of5.wav
76	2	1338	i 0.2 on1 of6.wav
77	2	698	i 0.2 on1 of7.wav
78	1	471	i 0.04 on1 of1.wav
79	1	719	i 0.04 on1 of2.wav
80	1	472	i 0.04 on1 of3.wav
81	1	550	i 0.04 on1 of4.wav
82	1	422	i 0.04 on1 of5.wav
83	1	638	i 0.04 on1 of6.wav
84	1	592	i 0.04 on1 of7.wav
85	1	343	i 0.06 on1 of1.wav
86	1	507	i 0.06 on1 of2.wav
87	1	980	i 0.06 on1 of3.wav
88	1	368	i 0.06 on1 of4.wav
89	1	872	i 0.06 on1 of5.wav
90	1	685	i 0.06 on1 of6.wav
91	1	849	i 0.06 on1 of7.wav
92	1	1086	i 0.08 on1 of1.wav
93	1	746	i 0.08 on1 of2.wav
94	1	752	i 0.08 on1 of3.wav
95	1	742	i 0.08 on1 of4.wav
96	1	1205	i 0.08 on1 of5.wav
97	1	651	i 0.08 on1 of6.wav
98	1	513	i 0.08 on1 of7.wav
99	1	906	i 0.12 on1 of1.wav
100	1	655	i 0.12 on1 of2.wav
101	1	760	i 0.12 on1 of3.wav
102	1	961	i 0.12 on1 of4.wav
103	2	651	i 0.12 on1 of5.wav
104	2	667	i 0.12 on1 of6.wav
105	2	476	i 0.12 on1 of7.wav
106	1	1411	i 0.14 on1 of1.wav
107	1	717	i 0.14 on1 of2.wav
108	1	783	i 0.14 on1 of3.wav
109	2	1131	i 0.14 on1 of4.wav
110	2	893	i 0.14 on1 of5.wav
111	2	695	i 0.14 on1 of6.wav
112	2	597	i 0.14 on1 of7.wav
113	2	501	i 0.16 on1 of1.wav
114	1	773	i 0.16 on1 of2.wav
115	2	686	i 0.16 on1 of3.wav
116	2	595	i 0.16 on1 of4.wav
117	2	2116	i 0.16 on1 of5.wav
118	2	658	i 0.16 on1 of6.wav
119	2	590	i 0.16 on1 of7.wav
120	2	468	i 0.18 on1 of1.wav
121	1	951	i 0.18 on1 of2.wav
122	1	945	i 0.18 on1 of3.wav
123	2	610	i 0.18 on1 of4.wav
124	2	690	i 0.18 on1 of5.wav
125	2	488	i 0.18 on1 of6.wav
126	2	628	i 0.18 on1 of7.wav
127	1	474	a 0.1 on1 of1.wav
128	1	515	a 0.1 on1 of2.wav
129	1	697	a 0.1 on1 of3.wav
130	1	567	a 0.1 on1 of4.wav
131	1	438	a 0.1 on1 of5.wav
132	1	391	a 0.1 on1 of6.wav
133	2	690	a 0.1 on1 of7.wav
134	1	939	a 0.2 on1 of1.wav
135	1	671	a 0.2 on1 of2.wav
136	1	2385	a 0.2 on1 of3.wav
137	2	541	a 0.2 on1 of4.wav
138	1	703	a 0.2 on1 of5.wav
139	2	2303	a 0.2 on1 of6.wav
140	2	866	a 0.2 on1 of7.wav
141	1	423	a 0.04 on1 of1.wav
142	1	583	a 0.04 on1 of2.wav
143	1	1126	a 0.04 on1 of3.wav
144	1	555	a 0.04 on1 of4.wav
145	1	992	a 0.04 on1 of5.wav
146	1	443	a 0.04 on1 of6.wav
147	1	647	a 0.04 on1 of7.wav
148	1	517	a 0.06 on1 of1.wav
149	1	474	a 0.06 on1 of2.wav
150	1	416	a 0.06 on1 of3.wav
151	1	690	a 0.06 on1 of4.wav
152	1	538	a 0.06 on1 of5.wav
153	1	469	a 0.06 on1 of6.wav
154	1	938	a 0.06 on1 of7.wav
155	1	489	a 0.08 on1 of1.wav
156	1	1031	a 0.08 on1 of2.wav
157	1	414	a 0.08 on1 of3.wav
158	1	356	a 0.08 on1 of4.wav
159	1	580	a 0.08 on1 of5.wav
160	2	1451	a 0.08 on1 of6.wav
161	2	423	a 0.08 on1 of7.wav
162	1	667	a 0.12 on1 of1.wav
163	2	636	a 0.12 on1 of2.wav
164	1	904	a 0.12 on1 of3.wav
165	2	784	a 0.12 on1 of4.wav
166	1	1023	a 0.12 on1 of5.wav
167	2	767	a 0.12 on1 of6.wav
168	2	518	a 0.12 on1 of7.wav
169	1	661	a 0.14 on1 of1.wav
170	1	2312	a 0.14 on1 of2.wav
171	1	833	a 0.14 on1 of3.wav
172	2	603	a 0.14 on1 of4.wav
173	2	476	a 0.14 on1 of5.wav
174	2	730	a 0.14 on1 of6.wav
175	2	584	a 0.14 on1 of7.wav
176	1	773	a 0.16 on1 of1.wav
177	2	433	a 0.16 on1 of2.wav
178	1	1292	a 0.16 on1 of3.wav
179	2	684	a 0.16 on1 of4.wav
180	2	466	a 0.16 on1 of5.wav
181	2	1038	a 0.16 on1 of6.wav
182	2	672	a 0.16 on1 of7.wav
183	2	845	a 0.18 on1 of1.wav
184	2	653	a 0.18 on1 of2.wav
185	2	505	a 0.18 on1 of3.wav
186	2	397	a 0.18 on1 of4.wav
187	2	742	a 0.18 on1 of5.wav
188	2	429	a 0.18 on1 of6.wav
189	2	567	a 0.18 on1 of7.wav
190	1	986	i 0.1 on1 of1.wav
191	1	1416	i 0.1 on1 of2.wav
192	2	1046	i 0.1 on1 of3.wav
193	1	811	i 0.1 on1 of4.wav
194	1	1018	i 0.1 on1 of5.wav
195	1	1173	i 0.1 on1 of6.wav
196	1	679	i 0.1 on1 of7.wav
197	1	674	i 0.2 on1 of1.wav
198	1	1112	i 0.2 on1 of2.wav
199	1	605	i 0.2 on1 of3.wav
200	2	525	i 0.2 on1 of4.wav
201	2	676	i 0.2 on1 of5.wav
202	2	539	i 0.2 on1 of6.wav
203	2	518	i 0.2 on1 of7.wav
204	1	547	i 0.04 on1 of1.wav
205	1	569	i 0.04 on1 of2.wav
206	1	1039	i 0.04 on1 of3.wav
207	1	415	i 0.04 on1 of4.wav
208	1	738	i 0.04 on1 of5.wav
209	1	631	i 0.04 on1 of6.wav
210	1	457	i 0.04 on1 of7.wav
211	1	665	i 0.06 on1 of1.wav
212	1	709	i 0.06 on1 of2.wav
213	1	543	i 0.06 on1 of3.wav
214	1	964	i 0.06 on1 of4.wav
215	1	629	i 0.06 on1 of5.wav
216	1	401	i 0.06 on1 of6.wav
217	1	434	i 0.06 on1 of7.wav
218	1	606	i 0.08 on1 of1.wav
219	1	573	i 0.08 on1 of2.wav
220	1	420	i 0.08 on1 of3.wav
221	1	516	i 0.08 on1 of4.wav
222	1	860	i 0.08 on1 of5.wav
223	1	589	i 0.08 on1 of6.wav
224	1	849	i 0.08 on1 of7.wav
225	1	516	i 0.12 on1 of1.wav
226	1	588	i 0.12 on1 of2.wav
227	2	954	i 0.12 on1 of3.wav
228	2	1046	i 0.12 on1 of4.wav
229	2	945	i 0.12 on1 of5.wav
230	2	529	i 0.12 on1 of6.wav
231	1	1832	i 0.12 on1 of7.wav
232	1	703	i 0.14 on1 of1.wav
233	2	315	i 0.14 on1 of2.wav
234	1	1177	i 0.14 on1 of3.wav
235	2	497	i 0.14 on1 of4.wav
236	2	1318	i 0.14 on1 of5.wav
237	1	464	i 0.14 on1 of6.wav
238	2	768	i 0.14 on1 of7.wav
239	1	819	i 0.16 on1 of1.wav
240	1	994	i 0.16 on1 of2.wav
241	2	1163	i 0.16 on1 of3.wav
242	2	722	i 0.16 on1 of4.wav
243	2	597	i 0.16 on1 of5.wav
244	2	475	i 0.16 on1 of6.wav
245	2	553	i 0.16 on1 of7.wav
246	1	687	i 0.18 on1 of1.wav
247	1	1172	i 0.18 on1 of2.wav
248	2	663	i 0.18 on1 of3.wav
249	2	573	i 0.18 on1 of4.wav
250	2	564	i 0.18 on1 of5.wav
251	2	484	i 0.18 on1 of6.wav
252	2	1011	i 0.18 on1 of7.wav
253	1	718	a 0.1 on1 of1.wav
254	2	803	a 0.1 on1 of2.wav
255	1	642	a 0.1 on1 of3.wav
256	1	1174	a 0.1 on1 of4.wav
257	2	409	a 0.1 on1 of5.wav
258	1	640	a 0.1 on1 of6.wav
259	2	646	a 0.1 on1 of7.wav
260	2	1410	a 0.2 on1 of1.wav
261	2	621	a 0.2 on1 of2.wav
262	2	796	a 0.2 on1 of3.wav
263	2	709	a 0.2 on1 of4.wav
264	2	509	a 0.2 on1 of5.wav
265	2	673	a 0.2 on1 of6.wav
266	2	444	a 0.2 on1 of7.wav
267	1	743	a 0.04 on1 of1.wav
268	1	735	a 0.04 on1 of2.wav
269	1	694	a 0.04 on1 of3.wav
270	1	769	a 0.04 on1 of4.wav
271	1	559	a 0.04 on1 of5.wav
272	1	878	a 0.04 on1 of6.wav
273	1	432	a 0.04 on1 of7.wav
274	1	604	a 0.06 on1 of1.wav
275	2	528	a 0.06 on1 of2.wav
276	1	849	a 0.06 on1 of3.wav
277	1	761	a 0.06 on1 of4.wav
278	1	459	a 0.06 on1 of5.wav
279	1	567	a 0.06 on1 of6.wav
280	2	524	a 0.06 on1 of7.wav
281	1	880	a 0.08 on1 of1.wav
282	1	1118	a 0.08 on1 of2.wav
283	1	807	a 0.08 on1 of3.wav
284	1	1291	a 0.08 on1 of4.wav
285	1	747	a 0.08 on1 of5.wav
286	2	687	a 0.08 on1 of6.wav
287	2	714	a 0.08 on1 of7.wav
288	1	642	a 0.12 on1 of1.wav
289	2	700	a 0.12 on1 of2.wav
290	1	947	a 0.12 on1 of3.wav
291	2	514	a 0.12 on1 of4.wav
292	2	361	a 0.12 on1 of5.wav
293	1	1003	a 0.12 on1 of6.wav
294	1	831	a 0.12 on1 of7.wav
295	1	1025	a 0.14 on1 of1.wav
296	1	587	a 0.14 on1 of2.wav
297	2	1215	a 0.14 on1 of3.wav
298	2	655	a 0.14 on1 of4.wav
299	1	799	a 0.14 on1 of5.wav
300	2	647	a 0.14 on1 of6.wav
301	2	1039	a 0.14 on1 of7.wav
302	2	672	a 0.16 on1 of1.wav
303	1	588	a 0.16 on1 of2.wav
304	1	558	a 0.16 on1 of3.wav
305	2	744	a 0.16 on1 of4.wav
306	1	838	a 0.16 on1 of5.wav
307	1	652	a 0.16 on1 of6.wav
308	2	536	a 0.16 on1 of7.wav
309	1	571	a 0.18 on1 of1.wav
310	1	1680	a 0.18 on1 of2.wav
311	2	462	a 0.18 on1 of3.wav
312	2	417	a 0.18 on1 of4.wav
313	2	832	a 0.18 on1 of5.wav
314	2	367	a 0.18 on1 of6.wav
315	2	536	a 0.18 on1 of7.wav
316	1	500	i 0.1 on1 of1.wav
317	2	396	i 0.1 on1 of2.wav
318	1	530	i 0.1 on1 of3.wav
319	2	654	i 0.1 on1 of4.wav
320	2	1001	i 0.1 on1 of5.wav
321	2	1084	i 0.1 on1 of6.wav
322	1	888	i 0.1 on1 of7.wav
323	1	821	i 0.2 on1 of1.wav
324	1	783	i 0.2 on1 of2.wav
325	2	650	i 0.2 on1 of3.wav
326	2	698	i 0.2 on1 of4.wav
327	2	749	i 0.2 on1 of5.wav
328	2	541	i 0.2 on1 of6.wav
329	1	571	i 0.2 on1 of7.wav
330	1	375	i 0.04 on1 of1.wav
331	1	746	i 0.04 on1 of2.wav
332	1	496	i 0.04 on1 of3.wav
333	1	402	i 0.04 on1 of4.wav
334	2	427	i 0.04 on1 of5.wav
335	1	703	i 0.04 on1 of6.wav
336	1	474	i 0.04 on1 of7.wav
337	1	513	i 0.06 on1 of1.wav
338	2	566	i 0.06 on1 of2.wav
339	1	774	i 0.06 on1 of3.wav
340	2	761	i 0.06 on1 of4.wav
341	1	440	i 0.06 on1 of5.wav
342	1	664	i 0.06 on1 of6.wav
343	2	676	i 0.06 on1 of7.wav
344	1	1068	i 0.08 on1 of1.wav
345	1	567	i 0.08 on1 of2.wav
346	1	455	i 0.08 on1 of3.wav
347	1	759	i 0.08 on1 of4.wav
348	1	658	i 0.08 on1 of5.wav
349	1	475	i 0.08 on1 of6.wav
350	1	771	i 0.08 on1 of7.wav
351	1	901	i 0.12 on1 of1.wav
352	1	876	i 0.12 on1 of2.wav
353	1	443	i 0.12 on1 of3.wav
354	2	943	i 0.12 on1 of4.wav
355	1	1242	i 0.12 on1 of5.wav
356	2	348	i 0.12 on1 of6.wav
357	2	398	i 0.12 on1 of7.wav
358	1	491	i 0.14 on1 of1.wav
359	1	736	i 0.14 on1 of2.wav
360	1	772	i 0.14 on1 of3.wav
361	1	730	i 0.14 on1 of4.wav
362	2	330	i 0.14 on1 of5.wav
363	1	936	i 0.14 on1 of6.wav
364	2	733	i 0.14 on1 of7.wav
365	1	754	i 0.16 on1 of1.wav
366	1	719	i 0.16 on1 of2.wav
367	1	940	i 0.16 on1 of3.wav
368	2	383	i 0.16 on1 of4.wav
369	2	641	i 0.16 on1 of5.wav
370	2	427	i 0.16 on1 of6.wav
371	2	467	i 0.16 on1 of7.wav
372	1	560	i 0.18 on1 of1.wav
373	1	560	i 0.18 on1 of2.wav
374	2	538	i 0.18 on1 of3.wav
375	2	769	i 0.18 on1 of4.wav
376	2	635	i 0.18 on1 of5.wav
377	1	848	i 0.18 on1 of6.wav
378	2	610	i 0.18 on1 of7.wav
379	1	617	a 0.1 on1 of1.wav
380	1	581	a 0.1 on1 of2.wav
381	1	626	a 0.1 on1 of3.wav
382	1	701	a 0.1 on1 of4.wav
383	1	544	a 0.1 on1 of5.wav
384	2	889	a 0.1 on1 of6.wav
385	2	778	a 0.1 on1 of7.wav
386	1	1288	a 0.2 on1 of1.wav
387	2	1072	a 0.2 on1 of2.wav
388	2	883	a 0.2 on1 of3.wav
389	2	405	a 0.2 on1 of4.wav
390	2	1342	a 0.2 on1 of5.wav
391	2	1210	a 0.2 on1 of6.wav
392	2	550	a 0.2 on1 of7.wav
393	1	712	a 0.04 on1 of1.wav
394	1	602	a 0.04 on1 of2.wav
395	1	582	a 0.04 on1 of3.wav
396	1	602	a 0.04 on1 of4.wav
397	1	1220	a 0.04 on1 of5.wav
398	1	616	a 0.04 on1 of6.wav
399	1	468	a 0.04 on1 of7.wav
400	1	505	a 0.06 on1 of1.wav
401	1	545	a 0.06 on1 of2.wav
402	1	453	a 0.06 on1 of3.wav
403	1	625	a 0.06 on1 of4.wav
404	1	708	a 0.06 on1 of5.wav
405	1	622	a 0.06 on1 of6.wav
406	1	515	a 0.06 on1 of7.wav
407	1	917	a 0.08 on1 of1.wav
408	1	767	a 0.08 on1 of2.wav
409	1	599	a 0.08 on1 of3.wav
410	1	682	a 0.08 on1 of4.wav
411	1	498	a 0.08 on1 of5.wav
412	1	652	a 0.08 on1 of6.wav
413	1	482	a 0.08 on1 of7.wav
414	1	1750	a 0.12 on1 of1.wav
415	2	842	a 0.12 on1 of2.wav
416	2	996	a 0.12 on1 of3.wav
417	1	453	a 0.12 on1 of4.wav
418	2	1093	a 0.12 on1 of5.wav
419	2	727	a 0.12 on1 of6.wav
420	2	355	a 0.12 on1 of7.wav
421	2	489	a 0.14 on1 of1.wav
422	2	859	a 0.14 on1 of2.wav
423	1	561	a 0.14 on1 of3.wav
424	2	414	a 0.14 on1 of4.wav
425	2	1114	a 0.14 on1 of5.wav
426	2	469	a 0.14 on1 of6.wav
427	2	420	a 0.14 on1 of7.wav
428	1	929	a 0.16 on1 of1.wav
429	1	1309	a 0.16 on1 of2.wav
430	2	1274	a 0.16 on1 of3.wav
431	1	746	a 0.16 on1 of4.wav
432	1	1661	a 0.16 on1 of5.wav
433	2	610	a 0.16 on1 of6.wav
434	2	530	a 0.16 on1 of7.wav
435	2	433	a 0.18 on1 of1.wav
436	1	853	a 0.18 on1 of2.wav
437	1	350	a 0.18 on1 of3.wav
438	2	525	a 0.18 on1 of4.wav
439	2	395	a 0.18 on1 of5.wav
440	2	454	a 0.18 on1 of6.wav
441	2	481	a 0.18 on1 of7.wav
442	1	725	i 0.1 on1 of1.wav
443	1	578	i 0.1 on1 of2.wav
444	1	475	i 0.1 on1 of3.wav
445	1	457	i 0.1 on1 of4.wav
446	1	1075	i 0.1 on1 of5.wav
447	2	631	i 0.1 on1 of6.wav
448	2	517	i 0.1 on1 of7.wav
449	1	1179	i 0.2 on1 of1.wav
450	1	1058	i 0.2 on1 of2.wav
451	2	548	i 0.2 on1 of3.wav
452	1	1154	i 0.2 on1 of4.wav
453	2	902	i 0.2 on1 of5.wav
454	2	411	i 0.2 on1 of6.wav
455	2	575	i 0.2 on1 of7.wav
456	1	492	i 0.04 on1 of1.wav
457	1	2412	i 0.04 on1 of2.wav
458	1	622	i 0.04 on1 of3.wav
459	1	464	i 0.04 on1 of4.wav
460	1	673	i 0.04 on1 of5.wav
461	1	1205	i 0.04 on1 of6.wav
462	1	631	i 0.04 on1 of7.wav
463	1	558	i 0.06 on1 of1.wav
464	1	528	i 0.06 on1 of2.wav
465	1	596	i 0.06 on1 of3.wav
466	1	1036	i 0.06 on1 of4.wav
467	1	938	i 0.06 on1 of5.wav
468	1	413	i 0.06 on1 of6.wav
469	1	379	i 0.06 on1 of7.wav
470	1	835	i 0.08 on1 of1.wav
471	1	815	i 0.08 on1 of2.wav
472	1	991	i 0.08 on1 of3.wav
473	1	532	i 0.08 on1 of4.wav
474	1	767	i 0.08 on1 of5.wav
475	1	605	i 0.08 on1 of6.wav
476	1	567	i 0.08 on1 of7.wav
477	1	686	i 0.12 on1 of1.wav
478	1	1086	i 0.12 on1 of2.wav
479	1	986	i 0.12 on1 of3.wav
480	2	366	i 0.12 on1 of4.wav
481	2	668	i 0.12 on1 of5.wav
482	2	771	i 0.12 on1 of6.wav
483	1	857	i 0.12 on1 of7.wav
484	1	647	i 0.14 on1 of1.wav
485	1	660	i 0.14 on1 of2.wav
486	2	988	i 0.14 on1 of3.wav
487	2	1268	i 0.14 on1 of4.wav
488	2	415	i 0.14 on1 of5.wav
489	1	677	i 0.14 on1 of6.wav
490	1	1544	i 0.14 on1 of7.wav
491	1	1573	i 0.16 on1 of1.wav
492	1	696	i 0.16 on1 of2.wav
493	2	636	i 0.16 on1 of3.wav
494	1	431	i 0.16 on1 of4.wav
495	1	491	i 0.16 on1 of5.wav
496	2	459	i 0.16 on1 of6.wav
497	2	632	i 0.16 on1 of7.wav
498	1	567	i 0.18 on1 of1.wav
499	2	941	i 0.18 on1 of2.wav
500	1	567	i 0.18 on1 of3.wav
501	2	522	i 0.18 on1 of4.wav
502	2	1206	i 0.18 on1 of5.wav
503	2	648	i 0.18 on1 of6.wav
504	2	529	i 0.18 on1 of7.wav
505	1	1179	a 0.1 on1 of1.wav
506	1	909	a 0.1 on1 of2.wav
507	1	438	a 0.1 on1 of3.wav
508	1	1055	a 0.1 on1 of4.wav
509	2	1184	a 0.1 on1 of5.wav
510	1	1024	a 0.1 on1 of6.wav
511	2	486	a 0.1 on1 of7.wav
512	1	844	a 0.2 on1 of1.wav
513	1	941	a 0.2 on1 of2.wav
514	2	541	a 0.2 on1 of3.wav
515	2	744	a 0.2 on1 of4.wav
516	2	621	a 0.2 on1 of5.wav
517	1	780	a 0.2 on1 of6.wav
518	2	653	a 0.2 on1 of7.wav
519	1	514	a 0.04 on1 of1.wav
520	1	424	a 0.04 on1 of2.wav
521	1	410	a 0.04 on1 of3.wav
522	1	365	a 0.04 on1 of4.wav
523	1	611	a 0.04 on1 of5.wav
524	1	476	a 0.04 on1 of6.wav
525	1	950	a 0.04 on1 of7.wav
526	1	531	a 0.06 on1 of1.wav
527	1	830	a 0.06 on1 of2.wav
528	1	600	a 0.06 on1 of3.wav
529	1	389	a 0.06 on1 of4.wav
530	1	474	a 0.06 on1 of5.wav
531	1	791	a 0.06 on1 of6.wav
532	1	592	a 0.06 on1 of7.wav
533	1	979	a 0.08 on1 of1.wav
534	1	691	a 0.08 on1 of2.wav
535	1	1103	a 0.08 on1 of3.wav
536	1	771	a 0.08 on1 of4.wav
537	1	558	a 0.08 on1 of5.wav
538	1	797	a 0.08 on1 of6.wav
539	1	395	a 0.08 on1 of7.wav
540	1	714	a 0.12 on1 of1.wav
541	1	914	a 0.12 on1 of2.wav
542	1	1281	a 0.12 on1 of3.wav
543	2	762	a 0.12 on1 of4.wav
544	1	802	a 0.12 on1 of5.wav
545	1	1040	a 0.12 on1 of6.wav
546	1	670	a 0.12 on1 of7.wav
547	2	704	a 0.14 on1 of1.wav
548	2	730	a 0.14 on1 of2.wav
549	1	583	a 0.14 on1 of3.wav
550	2	797	a 0.14 on1 of4.wav
551	2	627	a 0.14 on1 of5.wav
552	2	371	a 0.14 on1 of6.wav
553	2	634	a 0.14 on1 of7.wav
554	1	1076	a 0.16 on1 of1.wav
555	1	820	a 0.16 on1 of2.wav
556	2	612	a 0.16 on1 of3.wav
557	2	1045	a 0.16 on1 of4.wav
558	2	535	a 0.16 on1 of5.wav
559	2	516	a 0.16 on1 of6.wav
560	2	425	a 0.16 on1 of7.wav
561	2	453	a 0.18 on1 of1.wav
562	1	1073	a 0.18 on1 of2.wav
563	2	1213	a 0.18 on1 of3.wav
564	2	417	a 0.18 on1 of4.wav
565	2	668	a 0.18 on1 of5.wav
566	2	468	a 0.18 on1 of6.wav
567	2	563	a 0.18 on1 of7.wav
568	1	599	i 0.1 on1 of1.wav
569	1	822	i 0.1 on1 of2.wav
570	2	432	i 0.1 on1 of3.wav
571	1	680	i 0.1 on1 of4.wav
572	1	755	i 0.1 on1 of5.wav
573	2	1093	i 0.1 on1 of6.wav
574	2	559	i 0.1 on1 of7.wav
575	1	818	i 0.2 on1 of1.wav
576	1	1023	i 0.2 on1 of2.wav
577	1	796	i 0.2 on1 of3.wav
578	2	503	i 0.2 on1 of4.wav
579	1	910	i 0.2 on1 of5.wav
580	1	665	i 0.2 on1 of6.wav
581	2	539	i 0.2 on1 of7.wav
582	1	768	i 0.04 on1 of1.wav
583	1	448	i 0.04 on1 of2.wav
584	1	453	i 0.04 on1 of3.wav
585	1	566	i 0.04 on1 of4.wav
586	1	571	i 0.04 on1 of5.wav
587	1	2702	i 0.04 on1 of6.wav
588	1	659	i 0.04 on1 of7.wav
589	1	633	i 0.06 on1 of1.wav
590	1	1103	i 0.06 on1 of2.wav
591	1	650	i 0.06 on1 of3.wav
592	1	842	i 0.06 on1 of4.wav
593	1	597	i 0.06 on1 of5.wav
594	1	542	i 0.06 on1 of6.wav
595	2	1315	i 0.06 on1 of7.wav
596	1	460	i 0.08 on1 of1.wav
597	1	1165	i 0.08 on1 of2.wav
598	1	642	i 0.08 on1 of3.wav
599	1	606	i 0.08 on1 of4.wav
600	1	735	i 0.08 on1 of5.wav
601	1	941	i 0.08 on1 of6.wav
602	1	489	i 0.08 on1 of7.wav
603	1	696	i 0.12 on1 of1.wav
604	2	851	i 0.12 on1 of2.wav
605	1	1301	i 0.12 on1 of3.wav
606	1	741	i 0.12 on1 of4.wav
607	1	598	i 0.12 on1 of5.wav
608	2	506	i 0.12 on1 of6.wav
609	2	1083	i 0.12 on1 of7.wav
610	2	484	i 0.14 on1 of1.wav
611	2	1124	i 0.14 on1 of2.wav
612	2	513	i 0.14 on1 of3.wav
613	2	721	i 0.14 on1 of4.wav
614	2	619	i 0.14 on1 of5.wav
615	1	987	i 0.14 on1 of6.wav
616	2	425	i 0.14 on1 of7.wav
617	1	841	i 0.16 on1 of1.wav
618	2	791	i 0.16 on1 of2.wav
619	1	444	i 0.16 on1 of3.wav
620	2	458	i 0.16 on1 of4.wav
621	2	333	i 0.16 on1 of5.wav
622	2	434	i 0.16 on1 of6.wav
623	1	547	i 0.16 on1 of7.wav
624	1	773	i 0.18 on1 of1.wav
625	2	1022	i 0.18 on1 of2.wav
626	2	403	i 0.18 on1 of3.wav
627	2	924	i 0.18 on1 of4.wav
628	2	914	i 0.18 on1 of5.wav
629	1	1377	i 0.18 on1 of6.wav
630	2	486	i 0.18 on1 of7.wav
