# Supplementary material for: How musical experience affects tone perception efficiency by musicians of tonal and non-tonal speakers?
Source: PLoS One. 2020 May 8;15(5):e0232514. doi: 10.1371/journal.pone.0232514 (PMC7209303; doi:10.1371/journal.pone.0232514)
Supplement: S1 Raw Data — (ZIP) [file pone.0232514.s001.zip › RAW DATA Eng musician/sub10idrising.csv]

List2	Slide3.RESP	Slide3.RT	stim1
1	2	674	a 0.1 on1 of7r.wav
2	1	593	a 0.1 on2 of7.wav
3	2	811	a 0.1 on3 of7.wav
4	1	992	a 0.1 on4 of7.wav
5	1	769	a 0.1 on5 of7.wav
6	1	722	a 0.1 on6 of7.wav
7	1	1263	a 0.1 on7 of7.wav
8	2	593	a 0.2 on1 of7r.wav
9	2	641	a 0.2 on2 of7.wav
10	1	905	a 0.2 on3 of7.wav
11	2	2098	a 0.2 on4 of7.wav
12	2	572	a 0.2 on5 of7.wav
13	1	599	a 0.2 on6 of7.wav
14	1	704	a 0.2 on7 of7.wav
15	1	1003	a 0.04 on1 of7r.wav
16	1	802	a 0.04 on2 of7.wav
17	1	857	a 0.04 on3 of7.wav
18	1	1121	a 0.04 on4 of7.wav
19	1	839	a 0.04 on5 of7.wav
20	1	520	a 0.04 on6 of7.wav
21	1	762	a 0.04 on7 of7.wav
22	1	746	a 0.06 on1 of7r.wav
23	1	607	a 0.06 on2 of7.wav
24	1	660	a 0.06 on3 of7.wav
25	1	820	a 0.06 on4 of7.wav
26	1	532	a 0.06 on5 of7.wav
27	1	1244	a 0.06 on6 of7.wav
28	1	623	a 0.06 on7 of7.wav
29	1	586	a 0.08 on1 of7r.wav
30	2	864	a 0.08 on2 of7.wav
31	1	1348	a 0.08 on3 of7.wav
32	1	574	a 0.08 on4 of7.wav
33	1	628	a 0.08 on5 of7.wav
34	1	642	a 0.08 on6 of7.wav
35	1	651	a 0.08 on7 of7.wav
36	2	623	a 0.12 on1 of7r.wav
37	1	1056	a 0.12 on2 of7.wav
38	2	581	a 0.12 on3 of7.wav
39	1	479	a 0.12 on4 of7.wav
40	1	945	a 0.12 on5 of7.wav
41	1	726	a 0.12 on6 of7.wav
42	1	629	a 0.12 on7 of7.wav
43	2	804	a 0.14 on1 of7r.wav
44	2	992	a 0.14 on2 of7.wav
45	2	1106	a 0.14 on3 of7.wav
46	2	506	a 0.14 on4 of7.wav
47	1	742	a 0.14 on5 of7.wav
48	1	807	a 0.14 on6 of7.wav
49	1	621	a 0.14 on7 of7.wav
50	1	533	a 0.16 on1 of7r.wav
51	2	489	a 0.16 on2 of7.wav
52	2	1422	a 0.16 on3 of7.wav
53	2	971	a 0.16 on4 of7.wav
54	1	934	a 0.16 on5 of7.wav
55	1	574	a 0.16 on6 of7.wav
56	1	920	a 0.16 on7 of7.wav
57	1	417	a 0.18 on1 of7r.wav
58	2	779	a 0.18 on2 of7.wav
59	2	592	a 0.18 on3 of7.wav
60	1	785	a 0.18 on4 of7.wav
61	1	648	a 0.18 on5 of7.wav
62	1	517	a 0.18 on6 of7.wav
63	1	589	a 0.18 on7 of7.wav
64	1	664	i 0.1 on1 of7r.wav
65	2	551	i 0.1 on2 of7.wav
66	1	593	i 0.1 on3 of7.wav
67	1	870	i 0.1 on4 of7.wav
68	2	707	i 0.1 on5 of7.wav
69	1	1266	i 0.1 on6 of7.wav
70	1	759	i 0.1 on7 of7.wav
71	2	601	i 0.2 on1 of7r.wav
72	2	660	i 0.2 on2 of7.wav
73	2	1470	i 0.2 on3 of7.wav
74	2	745	i 0.2 on4 of7.wav
75	2	876	i 0.2 on5 of7.wav
76	1	911	i 0.2 on6 of7.wav
77	1	528	i 0.2 on7 of7.wav
78	1	812	i 0.04 on1 of7r.wav
79	1	517	i 0.04 on2 of7.wav
80	1	797	i 0.04 on3 of7.wav
81	1	1158	i 0.04 on4 of7.wav
82	1	931	i 0.04 on5 of7.wav
83	1	729	i 0.04 on6 of7.wav
84	1	886	i 0.04 on7 of7.wav
85	1	820	i 0.06 on1 of7r.wav
86	1	532	i 0.06 on2 of7.wav
87	1	732	i 0.06 on3 of7.wav
88	1	651	i 0.06 on4 of7.wav
89	1	516	i 0.06 on5 of7.wav
90	1	1044	i 0.06 on6 of7.wav
91	1	590	i 0.06 on7 of7.wav
92	1	606	i 0.08 on1 of7r.wav
93	1	1051	i 0.08 on2 of7.wav
94	1	811	i 0.08 on3 of7.wav
95	1	987	i 0.08 on4 of7.wav
96	1	506	i 0.08 on5 of7.wav
97	1	685	i 0.08 on6 of7.wav
98	1	831	i 0.08 on7 of7.wav
99	2	667	i 0.12 on1 of7r.wav
100	2	917	i 0.12 on2 of7.wav
101	2	721	i 0.12 on3 of7.wav
102	1	822	i 0.12 on4 of7.wav
103	2	505	i 0.12 on5 of7.wav
104	1	950	i 0.12 on6 of7.wav
105	1	1022	i 0.12 on7 of7.wav
106	2	543	i 0.14 on1 of7r.wav
107	1	904	i 0.14 on2 of7.wav
108	2	689	i 0.14 on3 of7.wav
109	2	647	i 0.14 on4 of7.wav
110	2	857	i 0.14 on5 of7.wav
111	1	1044	i 0.14 on6 of7.wav
112	2	652	i 0.14 on7 of7.wav
113	2	434	i 0.16 on1 of7r.wav
114	2	896	i 0.16 on2 of7.wav
115	2	461	i 0.16 on3 of7.wav
116	2	789	i 0.16 on4 of7.wav
117	2	655	i 0.16 on5 of7.wav
118	1	611	i 0.16 on6 of7.wav
119	1	600	i 0.16 on7 of7.wav
120	2	508	i 0.18 on1 of7r.wav
121	2	944	i 0.18 on2 of7.wav
122	2	677	i 0.18 on3 of7.wav
123	2	682	i 0.18 on4 of7.wav
124	1	1305	i 0.18 on5 of7.wav
125	1	843	i 0.18 on6 of7.wav
126	1	768	i 0.18 on7 of7.wav
127	2	1107	a 0.1 on1 of7r.wav
128	1	1099	a 0.1 on2 of7.wav
129	1	1243	a 0.1 on3 of7.wav
130	1	632	a 0.1 on4 of7.wav
131	1	695	a 0.1 on5 of7.wav
132	1	842	a 0.1 on6 of7.wav
133	1	566	a 0.1 on7 of7.wav
134	2	468	a 0.2 on1 of7r.wav
135	2	379	a 0.2 on2 of7.wav
136	2	659	a 0.2 on3 of7.wav
137	1	1410	a 0.2 on4 of7.wav
138	2	788	a 0.2 on5 of7.wav
139	1	1201	a 0.2 on6 of7.wav
140	1	911	a 0.2 on7 of7.wav
141	1	603	a 0.04 on1 of7r.wav
142	1	789	a 0.04 on2 of7.wav
143	1	725	a 0.04 on3 of7.wav
144	1	550	a 0.04 on4 of7.wav
145	1	582	a 0.04 on5 of7.wav
146	1	1138	a 0.04 on6 of7.wav
147	1	778	a 0.04 on7 of7.wav
148	1	1918	a 0.06 on1 of7r.wav
149	1	571	a 0.06 on2 of7.wav
150	1	471	a 0.06 on3 of7.wav
151	1	426	a 0.06 on4 of7.wav
152	1	511	a 0.06 on5 of7.wav
153	1	1177	a 0.06 on6 of7.wav
154	1	719	a 0.06 on7 of7.wav
155	1	588	a 0.08 on1 of7r.wav
156	1	807	a 0.08 on2 of7.wav
157	1	707	a 0.08 on3 of7.wav
158	1	606	a 0.08 on4 of7.wav
159	1	575	a 0.08 on5 of7.wav
160	1	1051	a 0.08 on6 of7.wav
161	1	1011	a 0.08 on7 of7.wav
162	2	756	a 0.12 on1 of7r.wav
163	2	503	a 0.12 on2 of7.wav
164	2	971	a 0.12 on3 of7.wav
165	1	694	a 0.12 on4 of7.wav
166	1	1115	a 0.12 on5 of7.wav
167	1	790	a 0.12 on6 of7.wav
168	1	508	a 0.12 on7 of7.wav
169	2	415	a 0.14 on1 of7r.wav
170	2	704	a 0.14 on2 of7.wav
171	1	1047	a 0.14 on3 of7.wav
172	2	1038	a 0.14 on4 of7.wav
173	1	638	a 0.14 on5 of7.wav
174	1	679	a 0.14 on6 of7.wav
175	1	1606	a 0.14 on7 of7.wav
176	1	628	a 0.16 on1 of7r.wav
177	2	670	a 0.16 on2 of7.wav
178	2	601	a 0.16 on3 of7.wav
179	2	687	a 0.16 on4 of7.wav
180	1	1189	a 0.16 on5 of7.wav
181	1	824	a 0.16 on6 of7.wav
182	1	946	a 0.16 on7 of7.wav
183	2	640	a 0.18 on1 of7r.wav
184	2	610	a 0.18 on2 of7.wav
185	2	674	a 0.18 on3 of7.wav
186	2	583	a 0.18 on4 of7.wav
187	2	652	a 0.18 on5 of7.wav
188	1	758	a 0.18 on6 of7.wav
189	1	516	a 0.18 on7 of7.wav
190	2	1253	i 0.1 on1 of7r.wav
191	2	1071	i 0.1 on2 of7.wav
192	1	767	i 0.1 on3 of7.wav
193	1	925	i 0.1 on4 of7.wav
194	2	819	i 0.1 on5 of7.wav
195	1	1007	i 0.1 on6 of7.wav
196	1	989	i 0.1 on7 of7.wav
197	2	427	i 0.2 on1 of7r.wav
198	2	559	i 0.2 on2 of7.wav
199	2	707	i 0.2 on3 of7.wav
200	2	2422	i 0.2 on4 of7.wav
201	2	651	i 0.2 on5 of7.wav
202	1	1210	i 0.2 on6 of7.wav
203	1	803	i 0.2 on7 of7.wav
204	1	696	i 0.04 on1 of7r.wav
205	1	1598	i 0.04 on2 of7.wav
206	1	715	i 0.04 on3 of7.wav
207	1	790	i 0.04 on4 of7.wav
208	1	554	i 0.04 on5 of7.wav
209	1	880	i 0.04 on6 of7.wav
210	1	592	i 0.04 on7 of7.wav
211	1	992	i 0.06 on1 of7r.wav
212	1	775	i 0.06 on2 of7.wav
213	1	849	i 0.06 on3 of7.wav
214	1	815	i 0.06 on4 of7.wav
215	1	536	i 0.06 on5 of7.wav
216	1	651	i 0.06 on6 of7.wav
217	1	491	i 0.06 on7 of7.wav
218	1	696	i 0.08 on1 of7r.wav
219	1	1107	i 0.08 on2 of7.wav
220	1	1169	i 0.08 on3 of7.wav
221	1	1112	i 0.08 on4 of7.wav
222	1	649	i 0.08 on5 of7.wav
223	1	767	i 0.08 on6 of7.wav
224	1	832	i 0.08 on7 of7.wav
225	2	596	i 0.12 on1 of7r.wav
226	2	830	i 0.12 on2 of7.wav
227	2	1897	i 0.12 on3 of7.wav
228	2	770	i 0.12 on4 of7.wav
229	2	791	i 0.12 on5 of7.wav
230	1	988	i 0.12 on6 of7.wav
231	1	582	i 0.12 on7 of7.wav
232	2	640	i 0.14 on1 of7r.wav
233	2	1281	i 0.14 on2 of7.wav
234	2	684	i 0.14 on3 of7.wav
235	2	496	i 0.14 on4 of7.wav
236	1	1711	i 0.14 on5 of7.wav
237	1	979	i 0.14 on6 of7.wav
238	1	765	i 0.14 on7 of7.wav
239	2	728	i 0.16 on1 of7r.wav
240	2	498	i 0.16 on2 of7.wav
241	2	563	i 0.16 on3 of7.wav
242	2	664	i 0.16 on4 of7.wav
243	2	604	i 0.16 on5 of7.wav
244	1	581	i 0.16 on6 of7.wav
245	1	1355	i 0.16 on7 of7.wav
246	1	826	i 0.18 on1 of7r.wav
247	2	573	i 0.18 on2 of7.wav
248	2	643	i 0.18 on3 of7.wav
249	2	836	i 0.18 on4 of7.wav
250	2	482	i 0.18 on5 of7.wav
251	1	623	i 0.18 on6 of7.wav
252	1	1033	i 0.18 on7 of7.wav
253	1	517	a 0.1 on1 of7r.wav
254	1	789	a 0.1 on2 of7.wav
255	2	1180	a 0.1 on3 of7.wav
256	1	515	a 0.1 on4 of7.wav
257	1	3023	a 0.1 on5 of7.wav
258	1	889	a 0.1 on6 of7.wav
259	1	675	a 0.1 on7 of7.wav
260	2	693	a 0.2 on1 of7r.wav
261	2	1341	a 0.2 on2 of7.wav
262	2	752	a 0.2 on3 of7.wav
263	2	690	a 0.2 on4 of7.wav
264	2	517	a 0.2 on5 of7.wav
265	1	958	a 0.2 on6 of7.wav
266	1	1013	a 0.2 on7 of7.wav
267	2	634	a 0.04 on1 of7r.wav
268	1	600	a 0.04 on2 of7.wav
269	1	1231	a 0.04 on3 of7.wav
270	1	704	a 0.04 on4 of7.wav
271	2	675	a 0.04 on5 of7.wav
272	1	839	a 0.04 on6 of7.wav
273	1	752	a 0.04 on7 of7.wav
274	1	599	a 0.06 on1 of7r.wav
275	1	847	a 0.06 on2 of7.wav
276	1	447	a 0.06 on3 of7.wav
277	1	637	a 0.06 on4 of7.wav
278	1	894	a 0.06 on5 of7.wav
279	1	486	a 0.06 on6 of7.wav
280	1	657	a 0.06 on7 of7.wav
281	1	952	a 0.08 on1 of7r.wav
282	1	695	a 0.08 on2 of7.wav
283	1	569	a 0.08 on3 of7.wav
284	1	833	a 0.08 on4 of7.wav
285	1	672	a 0.08 on5 of7.wav
286	1	1388	a 0.08 on6 of7.wav
287	1	544	a 0.08 on7 of7.wav
288	2	680	a 0.12 on1 of7r.wav
289	1	426	a 0.12 on2 of7.wav
290	2	915	a 0.12 on3 of7.wav
291	1	761	a 0.12 on4 of7.wav
292	1	550	a 0.12 on5 of7.wav
293	1	559	a 0.12 on6 of7.wav
294	1	663	a 0.12 on7 of7.wav
295	2	805	a 0.14 on1 of7r.wav
296	1	831	a 0.14 on2 of7.wav
297	2	340	a 0.14 on3 of7.wav
298	1	823	a 0.14 on4 of7.wav
299	1	700	a 0.14 on5 of7.wav
300	1	1107	a 0.14 on6 of7.wav
301	1	488	a 0.14 on7 of7.wav
302	2	552	a 0.16 on1 of7r.wav
303	2	584	a 0.16 on2 of7.wav
304	2	438	a 0.16 on3 of7.wav
305	2	1012	a 0.16 on4 of7.wav
306	2	1388	a 0.16 on5 of7.wav
307	1	1349	a 0.16 on6 of7.wav
308	1	584	a 0.16 on7 of7.wav
309	2	490	a 0.18 on1 of7r.wav
310	2	617	a 0.18 on2 of7.wav
311	1	694	a 0.18 on3 of7.wav
312	2	976	a 0.18 on4 of7.wav
313	2	484	a 0.18 on5 of7.wav
314	1	671	a 0.18 on6 of7.wav
315	1	1002	a 0.18 on7 of7.wav
316	2	840	i 0.1 on1 of7r.wav
317	2	576	i 0.1 on2 of7.wav
318	1	777	i 0.1 on3 of7.wav
319	1	659	i 0.1 on4 of7.wav
320	2	788	i 0.1 on5 of7.wav
321	1	535	i 0.1 on6 of7.wav
322	2	765	i 0.1 on7 of7.wav
323	1	840	i 0.2 on1 of7r.wav
324	2	1542	i 0.2 on2 of7.wav
325	2	665	i 0.2 on3 of7.wav
326	2	475	i 0.2 on4 of7.wav
327	2	732	i 0.2 on5 of7.wav
328	1	1087	i 0.2 on6 of7.wav
329	1	829	i 0.2 on7 of7.wav
330	2	528	i 0.04 on1 of7r.wav
331	2	944	i 0.04 on2 of7.wav
332	1	573	i 0.04 on3 of7.wav
333	1	772	i 0.04 on4 of7.wav
334	1	630	i 0.04 on5 of7.wav
335	1	892	i 0.04 on6 of7.wav
336	1	645	i 0.04 on7 of7.wav
337	1	719	i 0.06 on1 of7r.wav
338	1	961	i 0.06 on2 of7.wav
339	1	1127	i 0.06 on3 of7.wav
340	1	616	i 0.06 on4 of7.wav
341	1	808	i 0.06 on5 of7.wav
342	1	701	i 0.06 on6 of7.wav
343	1	852	i 0.06 on7 of7.wav
344	1	678	i 0.08 on1 of7r.wav
345	2	901	i 0.08 on2 of7.wav
346	1	914	i 0.08 on3 of7.wav
347	1	723	i 0.08 on4 of7.wav
348	1	1500	i 0.08 on5 of7.wav
349	1	790	i 0.08 on6 of7.wav
350	1	618	i 0.08 on7 of7.wav
351	2	845	i 0.12 on1 of7r.wav
352	2	546	i 0.12 on2 of7.wav
353	2	966	i 0.12 on3 of7.wav
354	1	612	i 0.12 on4 of7.wav
355	1	736	i 0.12 on5 of7.wav
356	1	764	i 0.12 on6 of7.wav
357	1	870	i 0.12 on7 of7.wav
358	2	460	i 0.14 on1 of7r.wav
359	2	763	i 0.14 on2 of7.wav
360	2	729	i 0.14 on3 of7.wav
361	2	686	i 0.14 on4 of7.wav
362	1	1262	i 0.14 on5 of7.wav
363	1	798	i 0.14 on6 of7.wav
364	1	659	i 0.14 on7 of7.wav
365	2	456	i 0.16 on1 of7r.wav
366	2	783	i 0.16 on2 of7.wav
367	2	753	i 0.16 on3 of7.wav
368	2	961	i 0.16 on4 of7.wav
369	2	706	i 0.16 on5 of7.wav
370	1	1054	i 0.16 on6 of7.wav
371	1	962	i 0.16 on7 of7.wav
372	2	1024	i 0.18 on1 of7r.wav
373	2	678	i 0.18 on2 of7.wav
374	2	646	i 0.18 on3 of7.wav
375	2	670	i 0.18 on4 of7.wav
376	2	797	i 0.18 on5 of7.wav
377	2	737	i 0.18 on6 of7.wav
378	1	578	i 0.18 on7 of7.wav
379	2	837	a 0.1 on1 of7r.wav
380	1	599	a 0.1 on2 of7.wav
381	2	1214	a 0.1 on3 of7.wav
382	1	628	a 0.1 on4 of7.wav
383	1	1239	a 0.1 on5 of7.wav
384	1	923	a 0.1 on6 of7.wav
385	1	1163	a 0.1 on7 of7.wav
386	2	1206	a 0.2 on1 of7r.wav
387	2	586	a 0.2 on2 of7.wav
388	2	667	a 0.2 on3 of7.wav
389	2	517	a 0.2 on4 of7.wav
390	2	949	a 0.2 on5 of7.wav
391	1	647	a 0.2 on6 of7.wav
392	2	620	a 0.2 on7 of7.wav
393	1	565	a 0.04 on1 of7r.wav
394	1	581	a 0.04 on2 of7.wav
395	1	831	a 0.04 on3 of7.wav
396	1	601	a 0.04 on4 of7.wav
397	1	618	a 0.04 on5 of7.wav
398	1	672	a 0.04 on6 of7.wav
399	1	1033	a 0.04 on7 of7.wav
400	1	547	a 0.06 on1 of7r.wav
401	1	653	a 0.06 on2 of7.wav
402	1	655	a 0.06 on3 of7.wav
403	1	840	a 0.06 on4 of7.wav
404	1	911	a 0.06 on5 of7.wav
405	1	839	a 0.06 on6 of7.wav
406	1	592	a 0.06 on7 of7.wav
407	1	435	a 0.08 on1 of7r.wav
408	1	741	a 0.08 on2 of7.wav
409	1	672	a 0.08 on3 of7.wav
410	1	946	a 0.08 on4 of7.wav
411	1	630	a 0.08 on5 of7.wav
412	1	526	a 0.08 on6 of7.wav
413	1	836	a 0.08 on7 of7.wav
414	2	2308	a 0.12 on1 of7r.wav
415	1	772	a 0.12 on2 of7.wav
416	2	935	a 0.12 on3 of7.wav
417	2	1179	a 0.12 on4 of7.wav
418	2	1008	a 0.12 on5 of7.wav
419	1	1712	a 0.12 on6 of7.wav
420	1	629	a 0.12 on7 of7.wav
421	2	994	a 0.14 on1 of7r.wav
422	2	564	a 0.14 on2 of7.wav
423	1	1305	a 0.14 on3 of7.wav
424	1	751	a 0.14 on4 of7.wav
425	1	1054	a 0.14 on5 of7.wav
426	1	679	a 0.14 on6 of7.wav
427	1	1705	a 0.14 on7 of7.wav
428	2	595	a 0.16 on1 of7r.wav
429	2	449	a 0.16 on2 of7.wav
430	2	940	a 0.16 on3 of7.wav
431	2	479	a 0.16 on4 of7.wav
432	2	701	a 0.16 on5 of7.wav
433	1	537	a 0.16 on6 of7.wav
434	1	609	a 0.16 on7 of7.wav
435	1	489	a 0.18 on1 of7r.wav
436	2	668	a 0.18 on2 of7.wav
437	2	1386	a 0.18 on3 of7.wav
438	2	870	a 0.18 on4 of7.wav
439	2	1592	a 0.18 on5 of7.wav
440	1	616	a 0.18 on6 of7.wav
441	1	873	a 0.18 on7 of7.wav
442	2	1219	i 0.1 on1 of7r.wav
443	2	596	i 0.1 on2 of7.wav
444	1	1148	i 0.1 on3 of7.wav
445	1	711	i 0.1 on4 of7.wav
446	1	912	i 0.1 on5 of7.wav
447	1	617	i 0.1 on6 of7.wav
448	1	646	i 0.1 on7 of7.wav
449	2	445	i 0.2 on1 of7r.wav
450	2	482	i 0.2 on2 of7.wav
451	2	373	i 0.2 on3 of7.wav
452	2	456	i 0.2 on4 of7.wav
453	2	1126	i 0.2 on5 of7.wav
454	1	879	i 0.2 on6 of7.wav
455	1	1121	i 0.2 on7 of7.wav
456	1	867	i 0.04 on1 of7r.wav
457	1	668	i 0.04 on2 of7.wav
458	1	482	i 0.04 on3 of7.wav
459	1	496	i 0.04 on4 of7.wav
460	1	540	i 0.04 on5 of7.wav
461	1	763	i 0.04 on6 of7.wav
462	1	618	i 0.04 on7 of7.wav
463	1	737	i 0.06 on1 of7r.wav
464	2	978	i 0.06 on2 of7.wav
465	1	751	i 0.06 on3 of7.wav
466	1	642	i 0.06 on4 of7.wav
467	1	1569	i 0.06 on5 of7.wav
468	1	596	i 0.06 on6 of7.wav
469	1	794	i 0.06 on7 of7.wav
470	1	727	i 0.08 on1 of7r.wav
471	2	1047	i 0.08 on2 of7.wav
472	1	820	i 0.08 on3 of7.wav
473	1	690	i 0.08 on4 of7.wav
474	1	528	i 0.08 on5 of7.wav
475	1	532	i 0.08 on6 of7.wav
476	1	579	i 0.08 on7 of7.wav
477	2	1263	i 0.12 on1 of7r.wav
478	1	612	i 0.12 on2 of7.wav
479	2	663	i 0.12 on3 of7.wav
480	1	629	i 0.12 on4 of7.wav
481	1	710	i 0.12 on5 of7.wav
482	2	1001	i 0.12 on6 of7.wav
483	1	1028	i 0.12 on7 of7.wav
484	2	710	i 0.14 on1 of7r.wav
485	2	691	i 0.14 on2 of7.wav
486	2	969	i 0.14 on3 of7.wav
487	2	879	i 0.14 on4 of7.wav
488	2	422	i 0.14 on5 of7.wav
489	1	501	i 0.14 on6 of7.wav
490	1	916	i 0.14 on7 of7.wav
491	2	499	i 0.16 on1 of7r.wav
492	2	621	i 0.16 on2 of7.wav
493	2	916	i 0.16 on3 of7.wav
494	2	1727	i 0.16 on4 of7.wav
495	2	773	i 0.16 on5 of7.wav
496	1	1093	i 0.16 on6 of7.wav
497	1	730	i 0.16 on7 of7.wav
498	2	749	i 0.18 on1 of7r.wav
499	2	643	i 0.18 on2 of7.wav
500	2	938	i 0.18 on3 of7.wav
501	2	923	i 0.18 on4 of7.wav
502	2	720	i 0.18 on5 of7.wav
503	1	810	i 0.18 on6 of7.wav
504	1	719	i 0.18 on7 of7.wav
505	1	691	a 0.1 on1 of7r.wav
506	1	1047	a 0.1 on2 of7.wav
507	2	871	a 0.1 on3 of7.wav
508	1	770	a 0.1 on4 of7.wav
509	1	608	a 0.1 on5 of7.wav
510	1	916	a 0.1 on6 of7.wav
511	1	822	a 0.1 on7 of7.wav
512	2	835	a 0.2 on1 of7r.wav
513	1	1040	a 0.2 on2 of7.wav
514	2	569	a 0.2 on3 of7.wav
515	1	866	a 0.2 on4 of7.wav
516	2	733	a 0.2 on5 of7.wav
517	1	1044	a 0.2 on6 of7.wav
518	2	680	a 0.2 on7 of7.wav
519	1	911	a 0.04 on1 of7r.wav
520	1	824	a 0.04 on2 of7.wav
521	1	622	a 0.04 on3 of7.wav
522	1	599	a 0.04 on4 of7.wav
523	1	614	a 0.04 on5 of7.wav
524	1	613	a 0.04 on6 of7.wav
525	1	560	a 0.04 on7 of7.wav
526	1	607	a 0.06 on1 of7r.wav
527	1	691	a 0.06 on2 of7.wav
528	1	997	a 0.06 on3 of7.wav
529	1	633	a 0.06 on4 of7.wav
530	1	549	a 0.06 on5 of7.wav
531	1	490	a 0.06 on6 of7.wav
532	1	591	a 0.06 on7 of7.wav
533	2	1340	a 0.08 on1 of7r.wav
534	2	650	a 0.08 on2 of7.wav
535	1	978	a 0.08 on3 of7.wav
536	1	783	a 0.08 on4 of7.wav
537	1	812	a 0.08 on5 of7.wav
538	1	593	a 0.08 on6 of7.wav
539	1	793	a 0.08 on7 of7.wav
540	1	1194	a 0.12 on1 of7r.wav
541	1	931	a 0.12 on2 of7.wav
542	2	838	a 0.12 on3 of7.wav
543	1	949	a 0.12 on4 of7.wav
544	2	960	a 0.12 on5 of7.wav
545	1	676	a 0.12 on6 of7.wav
546	1	1142	a 0.12 on7 of7.wav
547	2	504	a 0.14 on1 of7r.wav
548	1	1104	a 0.14 on2 of7.wav
549	1	889	a 0.14 on3 of7.wav
550	1	497	a 0.14 on4 of7.wav
551	1	666	a 0.14 on5 of7.wav
552	1	1274	a 0.14 on6 of7.wav
553	1	548	a 0.14 on7 of7.wav
554	1	793	a 0.16 on1 of7r.wav
555	1	468	a 0.16 on2 of7.wav
556	2	775	a 0.16 on3 of7.wav
557	2	1286	a 0.16 on4 of7.wav
558	2	864	a 0.16 on5 of7.wav
559	1	511	a 0.16 on6 of7.wav
560	1	1147	a 0.16 on7 of7.wav
561	2	495	a 0.18 on1 of7r.wav
562	2	480	a 0.18 on2 of7.wav
563	2	770	a 0.18 on3 of7.wav
564	2	753	a 0.18 on4 of7.wav
565	2	852	a 0.18 on5 of7.wav
566	1	612	a 0.18 on6 of7.wav
567	1	1034	a 0.18 on7 of7.wav
568	2	960	i 0.1 on1 of7r.wav
569	2	666	i 0.1 on2 of7.wav
570	1	467	i 0.1 on3 of7.wav
571	1	779	i 0.1 on4 of7.wav
572	1	1161	i 0.1 on5 of7.wav
573	1	816	i 0.1 on6 of7.wav
574	1	875	i 0.1 on7 of7.wav
575	2	508	i 0.2 on1 of7r.wav
576	2	552	i 0.2 on2 of7.wav
577	2	755	i 0.2 on3 of7.wav
578	1	808	i 0.2 on4 of7.wav
579	1	1596	i 0.2 on5 of7.wav
580	1	624	i 0.2 on6 of7.wav
581	1	1191	i 0.2 on7 of7.wav
582	1	661	i 0.04 on1 of7r.wav
583	1	1983	i 0.04 on2 of7.wav
584	1	979	i 0.04 on3 of7.wav
585	1	534	i 0.04 on4 of7.wav
586	1	888	i 0.04 on5 of7.wav
587	1	573	i 0.04 on6 of7.wav
588	1	622	i 0.04 on7 of7.wav
589	1	1008	i 0.06 on1 of7r.wav
590	1	575	i 0.06 on2 of7.wav
591	1	558	i 0.06 on3 of7.wav
592	1	712	i 0.06 on4 of7.wav
593	1	613	i 0.06 on5 of7.wav
594	1	700	i 0.06 on6 of7.wav
595	1	652	i 0.06 on7 of7.wav
596	1	634	i 0.08 on1 of7r.wav
597	1	514	i 0.08 on2 of7.wav
598	1	1238	i 0.08 on3 of7.wav
599	1	896	i 0.08 on4 of7.wav
600	1	912	i 0.08 on5 of7.wav
601	1	597	i 0.08 on6 of7.wav
602	1	1007	i 0.08 on7 of7.wav
603	2	999	i 0.12 on1 of7r.wav
604	1	672	i 0.12 on2 of7.wav
605	2	783	i 0.12 on3 of7.wav
606	2	637	i 0.12 on4 of7.wav
607	2	618	i 0.12 on5 of7.wav
608	1	653	i 0.12 on6 of7.wav
609	1	790	i 0.12 on7 of7.wav
610	2	1462	i 0.14 on1 of7r.wav
611	2	1413	i 0.14 on2 of7.wav
612	2	826	i 0.14 on3 of7.wav
613	2	551	i 0.14 on4 of7.wav
614	1	772	i 0.14 on5 of7.wav
615	1	1114	i 0.14 on6 of7.wav
616	1	1901	i 0.14 on7 of7.wav
617	2	1618	i 0.16 on1 of7r.wav
618	1	658	i 0.16 on2 of7.wav
619	2	829	i 0.16 on3 of7.wav
620	2	784	i 0.16 on4 of7.wav
621	2	693	i 0.16 on5 of7.wav
622	1	607	i 0.16 on6 of7.wav
623	1	944	i 0.16 on7 of7.wav
624	2	574	i 0.18 on1 of7r.wav
625	2	495	i 0.18 on2 of7.wav
626	2	409	i 0.18 on3 of7.wav
627	2	612	i 0.18 on4 of7.wav
628	2	530	i 0.18 on5 of7.wav
629	1	550	i 0.18 on6 of7.wav
630	1	1151	i 0.18 on7 of7.wav
