# Supplementary material for: How musical experience affects tone perception efficiency by musicians of tonal and non-tonal speakers?
Source: PLoS One. 2020 May 8;15(5):e0232514. doi: 10.1371/journal.pone.0232514 (PMC7209303; doi:10.1371/journal.pone.0232514)
Supplement: S1 Raw Data — (ZIP) [file pone.0232514.s001.zip › RAW DATA Eng musician/sub10sdfalling.csv]

List2	Slide3.RESP	Slide3.RT	stim1	stim2
1	1	799	a 0.1 on1 of1.wav	a 0.1 on1 of1.wav
2	1	1454	a 0.1 on1 of2.wav	a 0.1 on1 of2.wav
3	1	774	a 0.1 on1 of3.wav	a 0.1 on1 of3.wav
4	1	746	a 0.1 on1 of4.wav	a 0.1 on1 of4.wav
5	1	2287	a 0.1 on1 of5.wav	a 0.1 on1 of5.wav
6	1	669	a 0.1 on1 of6.wav	a 0.1 on1 of6.wav
7	1	1753	a 0.1 on1 of7.wav	a 0.1 on1 of7.wav
8	1	693	a 0.2 on1 of1.wav	a 0.2 on1 of1.wav
9	1	1049	a 0.2 on1 of2.wav	a 0.2 on1 of2.wav
10	1	635	a 0.2 on1 of3.wav	a 0.2 on1 of3.wav
11	1	754	a 0.2 on1 of4.wav	a 0.2 on1 of4.wav
12	1	630	a 0.2 on1 of5.wav	a 0.2 on1 of5.wav
13	1	802	a 0.2 on1 of6.wav	a 0.2 on1 of6.wav
14	1	596	a 0.2 on1 of7.wav	a 0.2 on1 of7.wav
15	1	570	a 0.04 on1 of1.wav	a 0.04 on1 of1.wav
16	1	576	a 0.04 on1 of2.wav	a 0.04 on1 of2.wav
17	1	477	a 0.04 on1 of3.wav	a 0.04 on1 of3.wav
18	1	684	a 0.04 on1 of4.wav	a 0.04 on1 of4.wav
19	1	658	a 0.04 on1 of5.wav	a 0.04 on1 of5.wav
20	1	947	a 0.04 on1 of6.wav	a 0.04 on1 of6.wav
21	1	734	a 0.04 on1 of7.wav	a 0.04 on1 of7.wav
22	1	621	a 0.06 on1 of1.wav	a 0.06 on1 of1.wav
23	1	764	a 0.06 on1 of2.wav	a 0.06 on1 of2.wav
24	1	777	a 0.06 on1 of3.wav	a 0.06 on1 of3.wav
25	1	707	a 0.06 on1 of4.wav	a 0.06 on1 of4.wav
26	1	626	a 0.06 on1 of5.wav	a 0.06 on1 of5.wav
27	1	695	a 0.06 on1 of6.wav	a 0.06 on1 of6.wav
28	1	610	a 0.06 on1 of7.wav	a 0.06 on1 of7.wav
29	1	650	a 0.08 on1 of1.wav	a 0.08 on1 of1.wav
30	1	696	a 0.08 on1 of2.wav	a 0.08 on1 of2.wav
31	1	724	a 0.08 on1 of3.wav	a 0.08 on1 of3.wav
32	1	605	a 0.08 on1 of4.wav	a 0.08 on1 of4.wav
33	1	763	a 0.08 on1 of5.wav	a 0.08 on1 of5.wav
34	1	727	a 0.08 on1 of6.wav	a 0.08 on1 of6.wav
35	1	733	a 0.08 on1 of7.wav	a 0.08 on1 of7.wav
36	1	2378	a 0.12 on1 of1.wav	a 0.12 on1 of1.wav
37	1	729	a 0.12 on1 of2.wav	a 0.12 on1 of2.wav
38	1	682	a 0.12 on1 of3.wav	a 0.12 on1 of3.wav
39	1	742	a 0.12 on1 of4.wav	a 0.12 on1 of4.wav
40	1	1928	a 0.12 on1 of5.wav	a 0.12 on1 of5.wav
41	1	611	a 0.12 on1 of6.wav	a 0.12 on1 of6.wav
42	1	670	a 0.12 on1 of7.wav	a 0.12 on1 of7.wav
43	1	715	a 0.14 on1 of1.wav	a 0.14 on1 of1.wav
44	1	533	a 0.14 on1 of2.wav	a 0.14 on1 of2.wav
45	1	854	a 0.14 on1 of3.wav	a 0.14 on1 of3.wav
46	1	668	a 0.14 on1 of4.wav	a 0.14 on1 of4.wav
47	1	551	a 0.14 on1 of5.wav	a 0.14 on1 of5.wav
48	1	545	a 0.14 on1 of6.wav	a 0.14 on1 of6.wav
49	1	580	a 0.14 on1 of7.wav	a 0.14 on1 of7.wav
50	1	1109	a 0.16 on1 of1.wav	a 0.16 on1 of1.wav
51	1	658	a 0.16 on1 of2.wav	a 0.16 on1 of2.wav
52	2	1218	a 0.16 on1 of3.wav	a 0.16 on1 of3.wav
53	1	873	a 0.16 on1 of4.wav	a 0.16 on1 of4.wav
54	1	660	a 0.16 on1 of5.wav	a 0.16 on1 of5.wav
55	1	837	a 0.16 on1 of6.wav	a 0.16 on1 of6.wav
56	1	1139	a 0.16 on1 of7.wav	a 0.16 on1 of7.wav
57	1	944	a 0.18 on1 of1.wav	a 0.18 on1 of1.wav
58	1	685	a 0.18 on1 of2.wav	a 0.18 on1 of2.wav
59	1	1093	a 0.18 on1 of3.wav	a 0.18 on1 of3.wav
60	1	886	a 0.18 on1 of4.wav	a 0.18 on1 of4.wav
61	1	639	a 0.18 on1 of5.wav	a 0.18 on1 of5.wav
62	1	605	a 0.18 on1 of6.wav	a 0.18 on1 of6.wav
63	1	1460	a 0.18 on1 of7.wav	a 0.18 on1 of7.wav
64	1	537	i 0.1 on1 of1.wav	i 0.1 on1 of1.wav
65	1	789	i 0.1 on1 of2.wav	i 0.1 on1 of2.wav
66	1	472	i 0.1 on1 of3.wav	i 0.1 on1 of3.wav
67	1	673	i 0.1 on1 of4.wav	i 0.1 on1 of4.wav
68	1	721	i 0.1 on1 of5.wav	i 0.1 on1 of5.wav
69	1	627	i 0.1 on1 of6.wav	i 0.1 on1 of6.wav
70	1	830	i 0.1 on1 of7.wav	i 0.1 on1 of7.wav
71	1	804	i 0.2 on1 of1.wav	i 0.2 on1 of1.wav
72	1	2628	i 0.2 on1 of2.wav	i 0.2 on1 of2.wav
73	1	820	i 0.2 on1 of3.wav	i 0.2 on1 of3.wav
74	1	602	i 0.2 on1 of4.wav	i 0.2 on1 of4.wav
75	1	588	i 0.2 on1 of5.wav	i 0.2 on1 of5.wav
76	1	659	i 0.2 on1 of6.wav	i 0.2 on1 of6.wav
77	1	567	i 0.2 on1 of7.wav	i 0.2 on1 of7.wav
78	1	745	i 0.04 on1 of1.wav	i 0.04 on1 of1.wav
79	1	484	i 0.04 on1 of2.wav	i 0.04 on1 of2.wav
80	1	1453	i 0.04 on1 of3.wav	i 0.04 on1 of3.wav
81	1	540	i 0.04 on1 of4.wav	i 0.04 on1 of4.wav
82	1	2873	i 0.04 on1 of5.wav	i 0.04 on1 of5.wav
83	1	765	i 0.04 on1 of6.wav	i 0.04 on1 of6.wav
84	1	399	i 0.04 on1 of7.wav	i 0.04 on1 of7.wav
85	1	1082	i 0.06 on1 of1.wav	i 0.06 on1 of1.wav
86	1	697	i 0.06 on1 of2.wav	i 0.06 on1 of2.wav
87	1	658	i 0.06 on1 of3.wav	i 0.06 on1 of3.wav
88	1	690	i 0.06 on1 of4.wav	i 0.06 on1 of4.wav
89	1	743	i 0.06 on1 of5.wav	i 0.06 on1 of5.wav
90	1	726	i 0.06 on1 of6.wav	i 0.06 on1 of6.wav
91	1	657	i 0.06 on1 of7.wav	i 0.06 on1 of7.wav
92	1	3469	i 0.08 on1 of1.wav	i 0.08 on1 of1.wav
93	1	1835	i 0.08 on1 of2.wav	i 0.08 on1 of2.wav
94	1	705	i 0.08 on1 of3.wav	i 0.08 on1 of3.wav
95	1	3369	i 0.08 on1 of4.wav	i 0.08 on1 of4.wav
96	1	701	i 0.08 on1 of5.wav	i 0.08 on1 of5.wav
97	1	650	i 0.08 on1 of6.wav	i 0.08 on1 of6.wav
98	1	794	i 0.08 on1 of7.wav	i 0.08 on1 of7.wav
99	1	2259	i 0.12 on1 of1.wav	i 0.12 on1 of1.wav
100	1	543	i 0.12 on1 of2.wav	i 0.12 on1 of2.wav
101	1	611	i 0.12 on1 of3.wav	i 0.12 on1 of3.wav
102	1	789	i 0.12 on1 of4.wav	i 0.12 on1 of4.wav
103	1	561	i 0.12 on1 of5.wav	i 0.12 on1 of5.wav
104	1	699	i 0.12 on1 of6.wav	i 0.12 on1 of6.wav
105	1	794	i 0.12 on1 of7.wav	i 0.12 on1 of7.wav
106	1	726	i 0.14 on1 of1.wav	i 0.14 on1 of1.wav
107	1	1262	i 0.14 on1 of2.wav	i 0.14 on1 of2.wav
108	1	630	i 0.14 on1 of3.wav	i 0.14 on1 of3.wav
109	1	812	i 0.14 on1 of4.wav	i 0.14 on1 of4.wav
110	1	621	i 0.14 on1 of5.wav	i 0.14 on1 of5.wav
111	1	631	i 0.14 on1 of6.wav	i 0.14 on1 of6.wav
112	1	503	i 0.14 on1 of7.wav	i 0.14 on1 of7.wav
113	1	719	i 0.16 on1 of1.wav	i 0.16 on1 of1.wav
114	1	1056	i 0.16 on1 of2.wav	i 0.16 on1 of2.wav
115	1	657	i 0.16 on1 of3.wav	i 0.16 on1 of3.wav
116	1	921	i 0.16 on1 of4.wav	i 0.16 on1 of4.wav
117	1	685	i 0.16 on1 of5.wav	i 0.16 on1 of5.wav
118	1	535	i 0.16 on1 of6.wav	i 0.16 on1 of6.wav
119	1	654	i 0.16 on1 of7.wav	i 0.16 on1 of7.wav
120	1	399	i 0.18 on1 of1.wav	i 0.18 on1 of1.wav
121	1	632	i 0.18 on1 of2.wav	i 0.18 on1 of2.wav
122	1	641	i 0.18 on1 of3.wav	i 0.18 on1 of3.wav
123	1	785	i 0.18 on1 of4.wav	i 0.18 on1 of4.wav
124	1	752	i 0.18 on1 of5.wav	i 0.18 on1 of5.wav
125	1	646	i 0.18 on1 of6.wav	i 0.18 on1 of6.wav
126	1	838	i 0.18 on1 of7.wav	i 0.18 on1 of7.wav
127	1	827	a 0.1 on1 of1.wav	a 0.1 on1 of3.wav
128	1	1202	a 0.1 on1 of2.wav	a 0.1 on1 of4.wav
129	1	891	a 0.1 on1 of3.wav	a 0.1 on1 of5.wav
130	2	1164	a 0.1 on1 of4.wav	a 0.1 on1 of6.wav
131	2	751	a 0.1 on1 of5.wav	a 0.1 on1 of7.wav
132	2	612	a 0.2 on1 of1.wav	a 0.2 on1 of3.wav
133	2	953	a 0.2 on1 of2.wav	a 0.2 on1 of4.wav
134	1	802	a 0.2 on1 of3.wav	a 0.2 on1 of5.wav
135	1	1978	a 0.2 on1 of4.wav	a 0.2 on1 of6.wav
136	2	955	a 0.2 on1 of5.wav	a 0.2 on1 of7.wav
137	1	624	a 0.04 on1 of1.wav	a 0.04 on1 of3.wav
138	1	753	a 0.04 on1 of2.wav	a 0.04 on1 of4.wav
139	1	478	a 0.04 on1 of3.wav	a 0.04 on1 of5.wav
140	1	668	a 0.04 on1 of4.wav	a 0.04 on1 of6.wav
141	1	763	a 0.04 on1 of5.wav	a 0.04 on1 of7.wav
142	1	674	a 0.06 on1 of1.wav	a 0.06 on1 of3.wav
143	1	735	a 0.06 on1 of2.wav	a 0.06 on1 of4.wav
144	1	488	a 0.06 on1 of3.wav	a 0.06 on1 of5.wav
145	1	495	a 0.06 on1 of4.wav	a 0.06 on1 of6.wav
146	1	626	a 0.06 on1 of5.wav	a 0.06 on1 of7.wav
147	1	707	a 0.08 on1 of1.wav	a 0.08 on1 of3.wav
148	1	526	a 0.08 on1 of2.wav	a 0.08 on1 of4.wav
149	1	468	a 0.08 on1 of3.wav	a 0.08 on1 of5.wav
150	1	656	a 0.08 on1 of4.wav	a 0.08 on1 of6.wav
151	1	622	a 0.08 on1 of5.wav	a 0.08 on1 of7.wav
152	1	708	a 0.12 on1 of1.wav	a 0.12 on1 of3.wav
153	1	923	a 0.12 on1 of2.wav	a 0.12 on1 of4.wav
154	1	1535	a 0.12 on1 of3.wav	a 0.12 on1 of5.wav
155	1	853	a 0.12 on1 of4.wav	a 0.12 on1 of6.wav
156	2	1558	a 0.12 on1 of5.wav	a 0.12 on1 of7.wav
157	2	1004	a 0.14 on1 of1.wav	a 0.14 on1 of3.wav
158	2	848	a 0.14 on1 of2.wav	a 0.14 on1 of4.wav
159	1	803	a 0.14 on1 of3.wav	a 0.14 on1 of5.wav
160	1	579	a 0.14 on1 of4.wav	a 0.14 on1 of6.wav
161	1	649	a 0.14 on1 of5.wav	a 0.14 on1 of7.wav
162	1	678	a 0.16 on1 of1.wav	a 0.16 on1 of3.wav
163	2	748	a 0.16 on1 of2.wav	a 0.16 on1 of4.wav
164	1	731	a 0.16 on1 of3.wav	a 0.16 on1 of5.wav
165	1	805	a 0.16 on1 of4.wav	a 0.16 on1 of6.wav
166	2	826	a 0.16 on1 of5.wav	a 0.16 on1 of7.wav
167	2	871	a 0.18 on1 of1.wav	a 0.18 on1 of3.wav
168	2	1042	a 0.18 on1 of2.wav	a 0.18 on1 of4.wav
169	1	624	a 0.18 on1 of3.wav	a 0.18 on1 of5.wav
170	1	1478	a 0.18 on1 of4.wav	a 0.18 on1 of6.wav
171	1	460	a 0.18 on1 of5.wav	a 0.18 on1 of7.wav
172	2	730	i 0.1 on1 of1.wav	i 0.1 on1 of3.wav
173	1	719	i 0.1 on1 of2.wav	i 0.1 on1 of4.wav
174	1	508	i 0.1 on1 of3.wav	i 0.1 on1 of5.wav
175	1	795	i 0.1 on1 of4.wav	i 0.1 on1 of6.wav
176	1	642	i 0.1 on1 of5.wav	i 0.1 on1 of7.wav
177	2	737	i 0.2 on1 of1.wav	i 0.2 on1 of3.wav
178	2	785	i 0.2 on1 of2.wav	i 0.2 on1 of4.wav
179	2	1097	i 0.2 on1 of3.wav	i 0.2 on1 of5.wav
180	2	1028	i 0.2 on1 of4.wav	i 0.2 on1 of6.wav
181	1	561	i 0.2 on1 of5.wav	i 0.2 on1 of7.wav
182	1	812	i 0.04 on1 of1.wav	i 0.04 on1 of3.wav
183	1	722	i 0.04 on1 of2.wav	i 0.04 on1 of4.wav
184	1	739	i 0.04 on1 of3.wav	i 0.04 on1 of5.wav
185	1	693	i 0.04 on1 of4.wav	i 0.04 on1 of6.wav
186	1	490	i 0.04 on1 of5.wav	i 0.04 on1 of7.wav
187	1	661	i 0.06 on1 of1.wav	i 0.06 on1 of3.wav
188	1	1082	i 0.06 on1 of2.wav	i 0.06 on1 of4.wav
189	1	748	i 0.06 on1 of3.wav	i 0.06 on1 of5.wav
190	1	650	i 0.06 on1 of4.wav	i 0.06 on1 of6.wav
191	1	567	i 0.06 on1 of5.wav	i 0.06 on1 of7.wav
192	1	682	i 0.08 on1 of1.wav	i 0.08 on1 of3.wav
193	1	618	i 0.08 on1 of2.wav	i 0.08 on1 of4.wav
194	1	843	i 0.08 on1 of3.wav	i 0.08 on1 of5.wav
195	1	692	i 0.08 on1 of4.wav	i 0.08 on1 of6.wav
196	2	949	i 0.08 on1 of5.wav	i 0.08 on1 of7.wav
197	1	929	i 0.12 on1 of1.wav	i 0.12 on1 of3.wav
198	1	683	i 0.12 on1 of2.wav	i 0.12 on1 of4.wav
199	1	780	i 0.12 on1 of3.wav	i 0.12 on1 of5.wav
200	1	536	i 0.12 on1 of4.wav	i 0.12 on1 of6.wav
201	1	1054	i 0.12 on1 of5.wav	i 0.12 on1 of7.wav
202	1	672	i 0.14 on1 of1.wav	i 0.14 on1 of3.wav
203	1	898	i 0.14 on1 of2.wav	i 0.14 on1 of4.wav
204	1	844	i 0.14 on1 of3.wav	i 0.14 on1 of5.wav
205	1	856	i 0.14 on1 of4.wav	i 0.14 on1 of6.wav
206	2	1461	i 0.14 on1 of5.wav	i 0.14 on1 of7.wav
207	1	2180	i 0.16 on1 of1.wav	i 0.16 on1 of3.wav
208	1	636	i 0.16 on1 of2.wav	i 0.16 on1 of4.wav
209	1	1507	i 0.16 on1 of3.wav	i 0.16 on1 of5.wav
210	1	613	i 0.16 on1 of4.wav	i 0.16 on1 of6.wav
211	1	821	i 0.16 on1 of5.wav	i 0.16 on1 of7.wav
212	1	638	i 0.18 on1 of1.wav	i 0.18 on1 of3.wav
213	2	728	i 0.18 on1 of2.wav	i 0.18 on1 of4.wav
214	1	899	i 0.18 on1 of3.wav	i 0.18 on1 of5.wav
215	2	915	i 0.18 on1 of4.wav	i 0.18 on1 of6.wav
216	1	768	i 0.18 on1 of5.wav	i 0.18 on1 of7.wav
217	1	1190	a 0.1 on1 of3.wav	a 0.1 on1 of1.wav
218	1	708	a 0.1 on1 of4.wav	a 0.1 on1 of2.wav
219	1	2087	a 0.1 on1 of5.wav	a 0.1 on1 of3.wav
220	1	656	a 0.1 on1 of6.wav	a 0.1 on1 of4.wav
221	1	1251	a 0.1 on1 of7.wav	a 0.1 on1 of5.wav
222	2	728	a 0.2 on1 of3.wav	a 0.2 on1 of1.wav
223	2	635	a 0.2 on1 of4.wav	a 0.2 on1 of2.wav
224	2	1453	a 0.2 on1 of5.wav	a 0.2 on1 of3.wav
225	1	701	a 0.2 on1 of6.wav	a 0.2 on1 of4.wav
226	1	663	a 0.2 on1 of7.wav	a 0.2 on1 of5.wav
227	1	526	a 0.04 on1 of3.wav	a 0.04 on1 of1.wav
228	1	705	a 0.04 on1 of4.wav	a 0.04 on1 of2.wav
229	1	813	a 0.04 on1 of5.wav	a 0.04 on1 of3.wav
230	1	796	a 0.04 on1 of6.wav	a 0.04 on1 of4.wav
231	1	532	a 0.04 on1 of7.wav	a 0.04 on1 of5.wav
232	1	679	a 0.06 on1 of3.wav	a 0.06 on1 of1.wav
233	1	390	a 0.06 on1 of4.wav	a 0.06 on1 of2.wav
234	1	502	a 0.06 on1 of5.wav	a 0.06 on1 of3.wav
235	1	698	a 0.06 on1 of6.wav	a 0.06 on1 of4.wav
236	1	661	a 0.06 on1 of7.wav	a 0.06 on1 of5.wav
237	2	635	a 0.08 on1 of3.wav	a 0.08 on1 of1.wav
238	1	554	a 0.08 on1 of4.wav	a 0.08 on1 of2.wav
239	1	757	a 0.08 on1 of5.wav	a 0.08 on1 of3.wav
240	1	576	a 0.08 on1 of6.wav	a 0.08 on1 of4.wav
241	1	883	a 0.08 on1 of7.wav	a 0.08 on1 of5.wav
242	1	1900	a 0.12 on1 of3.wav	a 0.12 on1 of1.wav
243	1	1244	a 0.12 on1 of4.wav	a 0.12 on1 of2.wav
244	1	630	a 0.12 on1 of5.wav	a 0.12 on1 of3.wav
245	1	623	a 0.12 on1 of6.wav	a 0.12 on1 of4.wav
246	1	1059	a 0.12 on1 of7.wav	a 0.12 on1 of5.wav
247	2	850	a 0.14 on1 of3.wav	a 0.14 on1 of1.wav
248	2	931	a 0.14 on1 of4.wav	a 0.14 on1 of2.wav
249	2	890	a 0.14 on1 of5.wav	a 0.14 on1 of3.wav
250	1	793	a 0.14 on1 of6.wav	a 0.14 on1 of4.wav
251	1	827	a 0.14 on1 of7.wav	a 0.14 on1 of5.wav
252	2	897	a 0.16 on1 of3.wav	a 0.16 on1 of1.wav
253	2	791	a 0.16 on1 of4.wav	a 0.16 on1 of2.wav
254	2	1008	a 0.16 on1 of5.wav	a 0.16 on1 of3.wav
255	1	618	a 0.16 on1 of6.wav	a 0.16 on1 of4.wav
256	1	577	a 0.16 on1 of7.wav	a 0.16 on1 of5.wav
257	2	894	a 0.18 on1 of3.wav	a 0.18 on1 of1.wav
258	2	753	a 0.18 on1 of4.wav	a 0.18 on1 of2.wav
259	1	705	a 0.18 on1 of5.wav	a 0.18 on1 of3.wav
260	1	881	a 0.18 on1 of6.wav	a 0.18 on1 of4.wav
261	1	723	a 0.18 on1 of7.wav	a 0.18 on1 of5.wav
262	1	762	i 0.1 on1 of3.wav	i 0.1 on1 of1.wav
263	1	947	i 0.1 on1 of4.wav	i 0.1 on1 of2.wav
264	2	1387	i 0.1 on1 of5.wav	i 0.1 on1 of3.wav
265	1	770	i 0.1 on1 of6.wav	i 0.1 on1 of4.wav
266	1	572	i 0.1 on1 of7.wav	i 0.1 on1 of5.wav
267	2	1037	i 0.2 on1 of3.wav	i 0.2 on1 of1.wav
268	1	1018	i 0.2 on1 of4.wav	i 0.2 on1 of2.wav
269	1	763	i 0.2 on1 of5.wav	i 0.2 on1 of3.wav
270	1	871	i 0.2 on1 of6.wav	i 0.2 on1 of4.wav
271	1	881	i 0.2 on1 of7.wav	i 0.2 on1 of5.wav
272	1	726	i 0.04 on1 of3.wav	i 0.04 on1 of1.wav
273	1	614	i 0.04 on1 of4.wav	i 0.04 on1 of2.wav
274	1	698	i 0.04 on1 of5.wav	i 0.04 on1 of3.wav
275	1	641	i 0.04 on1 of6.wav	i 0.04 on1 of4.wav
276	1	497	i 0.04 on1 of7.wav	i 0.04 on1 of5.wav
277	1	718	i 0.06 on1 of3.wav	i 0.06 on1 of1.wav
278	1	541	i 0.06 on1 of4.wav	i 0.06 on1 of2.wav
279	1	586	i 0.06 on1 of5.wav	i 0.06 on1 of3.wav
280	1	622	i 0.06 on1 of6.wav	i 0.06 on1 of4.wav
281	1	699	i 0.06 on1 of7.wav	i 0.06 on1 of5.wav
282	1	625	i 0.08 on1 of3.wav	i 0.08 on1 of1.wav
283	1	1184	i 0.08 on1 of4.wav	i 0.08 on1 of2.wav
284	1	995	i 0.08 on1 of5.wav	i 0.08 on1 of3.wav
285	1	585	i 0.08 on1 of6.wav	i 0.08 on1 of4.wav
286	1	396	i 0.08 on1 of7.wav	i 0.08 on1 of5.wav
287	1	689	i 0.12 on1 of3.wav	i 0.12 on1 of1.wav
288	1	763	i 0.12 on1 of4.wav	i 0.12 on1 of2.wav
289	1	1204	i 0.12 on1 of5.wav	i 0.12 on1 of3.wav
290	1	684	i 0.12 on1 of6.wav	i 0.12 on1 of4.wav
291	1	649	i 0.12 on1 of7.wav	i 0.12 on1 of5.wav
292	1	1246	i 0.14 on1 of3.wav	i 0.14 on1 of1.wav
293	2	838	i 0.14 on1 of4.wav	i 0.14 on1 of2.wav
294	1	517	i 0.14 on1 of5.wav	i 0.14 on1 of3.wav
295	1	665	i 0.14 on1 of6.wav	i 0.14 on1 of4.wav
296	1	2837	i 0.14 on1 of7.wav	i 0.14 on1 of5.wav
297	1	1436	i 0.16 on1 of3.wav	i 0.16 on1 of1.wav
298	2	875	i 0.16 on1 of4.wav	i 0.16 on1 of2.wav
299	1	600	i 0.16 on1 of5.wav	i 0.16 on1 of3.wav
300	1	1136	i 0.16 on1 of6.wav	i 0.16 on1 of4.wav
301	1	660	i 0.16 on1 of7.wav	i 0.16 on1 of5.wav
302	1	918	i 0.18 on1 of3.wav	i 0.18 on1 of1.wav
303	2	841	i 0.18 on1 of4.wav	i 0.18 on1 of2.wav
304	1	1290	i 0.18 on1 of5.wav	i 0.18 on1 of3.wav
305	1	1416	i 0.18 on1 of6.wav	i 0.18 on1 of4.wav
306	1	1718	i 0.18 on1 of7.wav	i 0.18 on1 of5.wav
307	1	617	a 0.1 on1 of1.wav	a 0.1 on1 of1.wav
308	1	631	a 0.1 on1 of2.wav	a 0.1 on1 of2.wav
309	1	971	a 0.1 on1 of3.wav	a 0.1 on1 of3.wav
310	1	709	a 0.1 on1 of4.wav	a 0.1 on1 of4.wav
311	1	783	a 0.1 on1 of5.wav	a 0.1 on1 of5.wav
312	1	679	a 0.1 on1 of6.wav	a 0.1 on1 of6.wav
313	1	581	a 0.1 on1 of7.wav	a 0.1 on1 of7.wav
314	1	2095	a 0.2 on1 of1.wav	a 0.2 on1 of1.wav
315	1	545	a 0.2 on1 of2.wav	a 0.2 on1 of2.wav
316	1	546	a 0.2 on1 of3.wav	a 0.2 on1 of3.wav
317	1	710	a 0.2 on1 of4.wav	a 0.2 on1 of4.wav
318	1	2100	a 0.2 on1 of5.wav	a 0.2 on1 of5.wav
319	1	734	a 0.2 on1 of6.wav	a 0.2 on1 of6.wav
320	1	709	a 0.2 on1 of7.wav	a 0.2 on1 of7.wav
321	1	749	a 0.04 on1 of1.wav	a 0.04 on1 of1.wav
322	1	507	a 0.04 on1 of2.wav	a 0.04 on1 of2.wav
323	1	809	a 0.04 on1 of3.wav	a 0.04 on1 of3.wav
324	1	491	a 0.04 on1 of4.wav	a 0.04 on1 of4.wav
325	1	654	a 0.04 on1 of5.wav	a 0.04 on1 of5.wav
326	1	743	a 0.04 on1 of6.wav	a 0.04 on1 of6.wav
327	1	627	a 0.04 on1 of7.wav	a 0.04 on1 of7.wav
328	1	655	a 0.06 on1 of1.wav	a 0.06 on1 of1.wav
329	1	486	a 0.06 on1 of2.wav	a 0.06 on1 of2.wav
330	1	917	a 0.06 on1 of3.wav	a 0.06 on1 of3.wav
331	1	588	a 0.06 on1 of4.wav	a 0.06 on1 of4.wav
332	1	750	a 0.06 on1 of5.wav	a 0.06 on1 of5.wav
333	1	636	a 0.06 on1 of6.wav	a 0.06 on1 of6.wav
334	1	839	a 0.06 on1 of7.wav	a 0.06 on1 of7.wav
335	1	915	a 0.08 on1 of1.wav	a 0.08 on1 of1.wav
336	1	822	a 0.08 on1 of2.wav	a 0.08 on1 of2.wav
337	1	652	a 0.08 on1 of3.wav	a 0.08 on1 of3.wav
338	1	590	a 0.08 on1 of4.wav	a 0.08 on1 of4.wav
339	1	1054	a 0.08 on1 of5.wav	a 0.08 on1 of5.wav
340	1	947	a 0.08 on1 of6.wav	a 0.08 on1 of6.wav
341	1	544	a 0.08 on1 of7.wav	a 0.08 on1 of7.wav
342	2	1696	a 0.12 on1 of1.wav	a 0.12 on1 of1.wav
343	1	695	a 0.12 on1 of2.wav	a 0.12 on1 of2.wav
344	1	754	a 0.12 on1 of3.wav	a 0.12 on1 of3.wav
345	1	652	a 0.12 on1 of4.wav	a 0.12 on1 of4.wav
346	1	664	a 0.12 on1 of5.wav	a 0.12 on1 of5.wav
347	1	784	a 0.12 on1 of6.wav	a 0.12 on1 of6.wav
348	1	1475	a 0.12 on1 of7.wav	a 0.12 on1 of7.wav
349	1	2528	a 0.14 on1 of1.wav	a 0.14 on1 of1.wav
350	1	502	a 0.14 on1 of2.wav	a 0.14 on1 of2.wav
351	1	793	a 0.14 on1 of3.wav	a 0.14 on1 of3.wav
352	1	668	a 0.14 on1 of4.wav	a 0.14 on1 of4.wav
353	1	600	a 0.14 on1 of5.wav	a 0.14 on1 of5.wav
354	1	732	a 0.14 on1 of6.wav	a 0.14 on1 of6.wav
355	1	1099	a 0.14 on1 of7.wav	a 0.14 on1 of7.wav
356	1	700	a 0.16 on1 of1.wav	a 0.16 on1 of1.wav
357	1	816	a 0.16 on1 of2.wav	a 0.16 on1 of2.wav
358	1	726	a 0.16 on1 of3.wav	a 0.16 on1 of3.wav
359	1	426	a 0.16 on1 of4.wav	a 0.16 on1 of4.wav
360	1	1205	a 0.16 on1 of5.wav	a 0.16 on1 of5.wav
361	1	726	a 0.16 on1 of6.wav	a 0.16 on1 of6.wav
362	1	950	a 0.16 on1 of7.wav	a 0.16 on1 of7.wav
363	1	600	a 0.18 on1 of1.wav	a 0.18 on1 of1.wav
364	1	953	a 0.18 on1 of2.wav	a 0.18 on1 of2.wav
365	1	738	a 0.18 on1 of3.wav	a 0.18 on1 of3.wav
366	1	723	a 0.18 on1 of4.wav	a 0.18 on1 of4.wav
367	1	792	a 0.18 on1 of5.wav	a 0.18 on1 of5.wav
368	1	793	a 0.18 on1 of6.wav	a 0.18 on1 of6.wav
369	1	1243	a 0.18 on1 of7.wav	a 0.18 on1 of7.wav
370	1	3047	i 0.1 on1 of1.wav	i 0.1 on1 of1.wav
371	1	874	i 0.1 on1 of2.wav	i 0.1 on1 of2.wav
372	1	773	i 0.1 on1 of3.wav	i 0.1 on1 of3.wav
373	1	709	i 0.1 on1 of4.wav	i 0.1 on1 of4.wav
374	1	733	i 0.1 on1 of5.wav	i 0.1 on1 of5.wav
375	1	734	i 0.1 on1 of6.wav	i 0.1 on1 of6.wav
376	1	710	i 0.1 on1 of7.wav	i 0.1 on1 of7.wav
377	1	695	i 0.2 on1 of1.wav	i 0.2 on1 of1.wav
378	1	1068	i 0.2 on1 of2.wav	i 0.2 on1 of2.wav
379	1	537	i 0.2 on1 of3.wav	i 0.2 on1 of3.wav
380	1	680	i 0.2 on1 of4.wav	i 0.2 on1 of4.wav
381	1	738	i 0.2 on1 of5.wav	i 0.2 on1 of5.wav
382	1	1629	i 0.2 on1 of6.wav	i 0.2 on1 of6.wav
383	1	757	i 0.2 on1 of7.wav	i 0.2 on1 of7.wav
384	1	657	i 0.04 on1 of1.wav	i 0.04 on1 of1.wav
385	1	645	i 0.04 on1 of2.wav	i 0.04 on1 of2.wav
386	1	884	i 0.04 on1 of3.wav	i 0.04 on1 of3.wav
387	1	586	i 0.04 on1 of4.wav	i 0.04 on1 of4.wav
388	1	676	i 0.04 on1 of5.wav	i 0.04 on1 of5.wav
389	1	553	i 0.04 on1 of6.wav	i 0.04 on1 of6.wav
390	1	543	i 0.04 on1 of7.wav	i 0.04 on1 of7.wav
391	1	784	i 0.06 on1 of1.wav	i 0.06 on1 of1.wav
392	1	707	i 0.06 on1 of2.wav	i 0.06 on1 of2.wav
393	1	578	i 0.06 on1 of3.wav	i 0.06 on1 of3.wav
394	1	668	i 0.06 on1 of4.wav	i 0.06 on1 of4.wav
395	1	725	i 0.06 on1 of5.wav	i 0.06 on1 of5.wav
396	1	712	i 0.06 on1 of6.wav	i 0.06 on1 of6.wav
397	1	612	i 0.06 on1 of7.wav	i 0.06 on1 of7.wav
398	1	611	i 0.08 on1 of1.wav	i 0.08 on1 of1.wav
399	1	634	i 0.08 on1 of2.wav	i 0.08 on1 of2.wav
400	1	805	i 0.08 on1 of3.wav	i 0.08 on1 of3.wav
401	1	631	i 0.08 on1 of4.wav	i 0.08 on1 of4.wav
402	1	688	i 0.08 on1 of5.wav	i 0.08 on1 of5.wav
403	1	568	i 0.08 on1 of6.wav	i 0.08 on1 of6.wav
404	1	758	i 0.08 on1 of7.wav	i 0.08 on1 of7.wav
405	1	805	i 0.12 on1 of1.wav	i 0.12 on1 of1.wav
406	1	613	i 0.12 on1 of2.wav	i 0.12 on1 of2.wav
407	1	658	i 0.12 on1 of3.wav	i 0.12 on1 of3.wav
408	2	1197	i 0.12 on1 of4.wav	i 0.12 on1 of4.wav
409	1	680	i 0.12 on1 of5.wav	i 0.12 on1 of5.wav
410	1	1769	i 0.12 on1 of6.wav	i 0.12 on1 of6.wav
411	1	718	i 0.12 on1 of7.wav	i 0.12 on1 of7.wav
412	1	526	i 0.14 on1 of1.wav	i 0.14 on1 of1.wav
413	1	751	i 0.14 on1 of2.wav	i 0.14 on1 of2.wav
414	1	697	i 0.14 on1 of3.wav	i 0.14 on1 of3.wav
415	1	1561	i 0.14 on1 of4.wav	i 0.14 on1 of4.wav
416	1	1804	i 0.14 on1 of5.wav	i 0.14 on1 of5.wav
417	1	635	i 0.14 on1 of6.wav	i 0.14 on1 of6.wav
418	2	768	i 0.14 on1 of7.wav	i 0.14 on1 of7.wav
419	1	751	i 0.16 on1 of1.wav	i 0.16 on1 of1.wav
420	1	797	i 0.16 on1 of2.wav	i 0.16 on1 of2.wav
421	1	923	i 0.16 on1 of3.wav	i 0.16 on1 of3.wav
422	1	514	i 0.16 on1 of4.wav	i 0.16 on1 of4.wav
423	1	669	i 0.16 on1 of5.wav	i 0.16 on1 of5.wav
424	1	765	i 0.16 on1 of6.wav	i 0.16 on1 of6.wav
425	1	1691	i 0.16 on1 of7.wav	i 0.16 on1 of7.wav
426	1	865	i 0.18 on1 of1.wav	i 0.18 on1 of1.wav
427	1	912	i 0.18 on1 of2.wav	i 0.18 on1 of2.wav
428	1	765	i 0.18 on1 of3.wav	i 0.18 on1 of3.wav
429	1	810	i 0.18 on1 of4.wav	i 0.18 on1 of4.wav
430	1	1131	i 0.18 on1 of5.wav	i 0.18 on1 of5.wav
431	1	737	i 0.18 on1 of6.wav	i 0.18 on1 of6.wav
432	1	846	i 0.18 on1 of7.wav	i 0.18 on1 of7.wav
433	1	714	a 0.1 on1 of1.wav	a 0.1 on1 of3.wav
434	1	652	a 0.1 on1 of2.wav	a 0.1 on1 of4.wav
435	1	746	a 0.1 on1 of3.wav	a 0.1 on1 of5.wav
436	2	1948	a 0.1 on1 of4.wav	a 0.1 on1 of6.wav
437	1	619	a 0.1 on1 of5.wav	a 0.1 on1 of7.wav
438	2	809	a 0.2 on1 of1.wav	a 0.2 on1 of3.wav
439	2	1480	a 0.2 on1 of2.wav	a 0.2 on1 of4.wav
440	1	723	a 0.2 on1 of3.wav	a 0.2 on1 of5.wav
441	1	761	a 0.2 on1 of4.wav	a 0.2 on1 of6.wav
442	1	706	a 0.2 on1 of5.wav	a 0.2 on1 of7.wav
443	1	888	a 0.04 on1 of1.wav	a 0.04 on1 of3.wav
444	1	655	a 0.04 on1 of2.wav	a 0.04 on1 of4.wav
445	1	701	a 0.04 on1 of3.wav	a 0.04 on1 of5.wav
446	1	739	a 0.04 on1 of4.wav	a 0.04 on1 of6.wav
447	1	888	a 0.04 on1 of5.wav	a 0.04 on1 of7.wav
448	1	675	a 0.06 on1 of1.wav	a 0.06 on1 of3.wav
449	1	585	a 0.06 on1 of2.wav	a 0.06 on1 of4.wav
450	1	660	a 0.06 on1 of3.wav	a 0.06 on1 of5.wav
451	1	615	a 0.06 on1 of4.wav	a 0.06 on1 of6.wav
452	1	560	a 0.06 on1 of5.wav	a 0.06 on1 of7.wav
453	1	709	a 0.08 on1 of1.wav	a 0.08 on1 of3.wav
454	1	640	a 0.08 on1 of2.wav	a 0.08 on1 of4.wav
455	1	591	a 0.08 on1 of3.wav	a 0.08 on1 of5.wav
456	1	781	a 0.08 on1 of4.wav	a 0.08 on1 of6.wav
457	1	1232	a 0.08 on1 of5.wav	a 0.08 on1 of7.wav
458	2	3142	a 0.12 on1 of1.wav	a 0.12 on1 of3.wav
459	1	763	a 0.12 on1 of2.wav	a 0.12 on1 of4.wav
460	1	682	a 0.12 on1 of3.wav	a 0.12 on1 of5.wav
461	1	1448	a 0.12 on1 of4.wav	a 0.12 on1 of6.wav
462	1	776	a 0.12 on1 of5.wav	a 0.12 on1 of7.wav
463	1	1132	a 0.14 on1 of1.wav	a 0.14 on1 of3.wav
464	1	803	a 0.14 on1 of2.wav	a 0.14 on1 of4.wav
465	1	700	a 0.14 on1 of3.wav	a 0.14 on1 of5.wav
466	1	764	a 0.14 on1 of4.wav	a 0.14 on1 of6.wav
467	1	2190	a 0.14 on1 of5.wav	a 0.14 on1 of7.wav
468	1	979	a 0.16 on1 of1.wav	a 0.16 on1 of3.wav
469	2	625	a 0.16 on1 of2.wav	a 0.16 on1 of4.wav
470	2	1193	a 0.16 on1 of3.wav	a 0.16 on1 of5.wav
471	2	834	a 0.16 on1 of4.wav	a 0.16 on1 of6.wav
472	1	1522	a 0.16 on1 of5.wav	a 0.16 on1 of7.wav
473	1	785	a 0.18 on1 of1.wav	a 0.18 on1 of3.wav
474	1	2415	a 0.18 on1 of2.wav	a 0.18 on1 of4.wav
475	1	872	a 0.18 on1 of3.wav	a 0.18 on1 of5.wav
476	1	594	a 0.18 on1 of4.wav	a 0.18 on1 of6.wav
477	1	866	a 0.18 on1 of5.wav	a 0.18 on1 of7.wav
478	1	585	i 0.1 on1 of1.wav	i 0.1 on1 of3.wav
479	1	774	i 0.1 on1 of2.wav	i 0.1 on1 of4.wav
480	1	1810	i 0.1 on1 of3.wav	i 0.1 on1 of5.wav
481	1	718	i 0.1 on1 of4.wav	i 0.1 on1 of6.wav
482	1	523	i 0.1 on1 of5.wav	i 0.1 on1 of7.wav
483	1	809	i 0.2 on1 of1.wav	i 0.2 on1 of3.wav
484	1	985	i 0.2 on1 of2.wav	i 0.2 on1 of4.wav
485	1	1171	i 0.2 on1 of3.wav	i 0.2 on1 of5.wav
486	1	1070	i 0.2 on1 of4.wav	i 0.2 on1 of6.wav
487	1	562	i 0.2 on1 of5.wav	i 0.2 on1 of7.wav
488	1	732	i 0.04 on1 of1.wav	i 0.04 on1 of3.wav
489	1	813	i 0.04 on1 of2.wav	i 0.04 on1 of4.wav
490	1	741	i 0.04 on1 of3.wav	i 0.04 on1 of5.wav
491	1	1072	i 0.04 on1 of4.wav	i 0.04 on1 of6.wav
492	1	682	i 0.04 on1 of5.wav	i 0.04 on1 of7.wav
493	1	325	i 0.06 on1 of1.wav	i 0.06 on1 of3.wav
494	1	681	i 0.06 on1 of2.wav	i 0.06 on1 of4.wav
495	1	746	i 0.06 on1 of3.wav	i 0.06 on1 of5.wav
496	1	682	i 0.06 on1 of4.wav	i 0.06 on1 of6.wav
497	1	855	i 0.06 on1 of5.wav	i 0.06 on1 of7.wav
498	2	930	i 0.08 on1 of1.wav	i 0.08 on1 of3.wav
499	1	729	i 0.08 on1 of2.wav	i 0.08 on1 of4.wav
500	1	791	i 0.08 on1 of3.wav	i 0.08 on1 of5.wav
501	1	725	i 0.08 on1 of4.wav	i 0.08 on1 of6.wav
502	1	536	i 0.08 on1 of5.wav	i 0.08 on1 of7.wav
503	1	1021	i 0.12 on1 of1.wav	i 0.12 on1 of3.wav
504	1	639	i 0.12 on1 of2.wav	i 0.12 on1 of4.wav
505	1	1264	i 0.12 on1 of3.wav	i 0.12 on1 of5.wav
506	2	736	i 0.12 on1 of4.wav	i 0.12 on1 of6.wav
507	2	943	i 0.12 on1 of5.wav	i 0.12 on1 of7.wav
508	1	2989	i 0.14 on1 of1.wav	i 0.14 on1 of3.wav
509	1	443	i 0.14 on1 of2.wav	i 0.14 on1 of4.wav
510	1	668	i 0.14 on1 of3.wav	i 0.14 on1 of5.wav
511	1	1349	i 0.14 on1 of4.wav	i 0.14 on1 of6.wav
512	1	600	i 0.14 on1 of5.wav	i 0.14 on1 of7.wav
513	1	1129	i 0.16 on1 of1.wav	i 0.16 on1 of3.wav
514	1	528	i 0.16 on1 of2.wav	i 0.16 on1 of4.wav
515	2	1121	i 0.16 on1 of3.wav	i 0.16 on1 of5.wav
516	1	810	i 0.16 on1 of4.wav	i 0.16 on1 of6.wav
517	1	558	i 0.16 on1 of5.wav	i 0.16 on1 of7.wav
518	1	657	i 0.18 on1 of1.wav	i 0.18 on1 of3.wav
519	1	790	i 0.18 on1 of2.wav	i 0.18 on1 of4.wav
520	1	742	i 0.18 on1 of3.wav	i 0.18 on1 of5.wav
521	1	631	i 0.18 on1 of4.wav	i 0.18 on1 of6.wav
522	1	796	i 0.18 on1 of5.wav	i 0.18 on1 of7.wav
523	1	700	a 0.1 on1 of3.wav	a 0.1 on1 of1.wav
524	2	799	a 0.1 on1 of4.wav	a 0.1 on1 of2.wav
525	2	1120	a 0.1 on1 of5.wav	a 0.1 on1 of3.wav
526	1	1236	a 0.1 on1 of6.wav	a 0.1 on1 of4.wav
527	1	643	a 0.1 on1 of7.wav	a 0.1 on1 of5.wav
528	2	803	a 0.2 on1 of3.wav	a 0.2 on1 of1.wav
529	2	766	a 0.2 on1 of4.wav	a 0.2 on1 of2.wav
530	2	1107	a 0.2 on1 of5.wav	a 0.2 on1 of3.wav
531	1	1248	a 0.2 on1 of6.wav	a 0.2 on1 of4.wav
532	1	696	a 0.2 on1 of7.wav	a 0.2 on1 of5.wav
533	1	614	a 0.04 on1 of3.wav	a 0.04 on1 of1.wav
534	1	695	a 0.04 on1 of4.wav	a 0.04 on1 of2.wav
535	1	437	a 0.04 on1 of5.wav	a 0.04 on1 of3.wav
536	1	843	a 0.04 on1 of6.wav	a 0.04 on1 of4.wav
537	1	2156	a 0.04 on1 of7.wav	a 0.04 on1 of5.wav
538	1	898	a 0.06 on1 of3.wav	a 0.06 on1 of1.wav
539	1	582	a 0.06 on1 of4.wav	a 0.06 on1 of2.wav
540	1	2946	a 0.06 on1 of5.wav	a 0.06 on1 of3.wav
541	1	751	a 0.06 on1 of6.wav	a 0.06 on1 of4.wav
542	1	904	a 0.06 on1 of7.wav	a 0.06 on1 of5.wav
543	1	697	a 0.08 on1 of3.wav	a 0.08 on1 of1.wav
544	1	629	a 0.08 on1 of4.wav	a 0.08 on1 of2.wav
545	1	526	a 0.08 on1 of5.wav	a 0.08 on1 of3.wav
546	1	490	a 0.08 on1 of6.wav	a 0.08 on1 of4.wav
547	1	480	a 0.08 on1 of7.wav	a 0.08 on1 of5.wav
548	2	847	a 0.12 on1 of3.wav	a 0.12 on1 of1.wav
549	2	880	a 0.12 on1 of4.wav	a 0.12 on1 of2.wav
550	1	672	a 0.12 on1 of5.wav	a 0.12 on1 of3.wav
551	1	1021	a 0.12 on1 of6.wav	a 0.12 on1 of4.wav
552	1	1266	a 0.12 on1 of7.wav	a 0.12 on1 of5.wav
553	2	1295	a 0.14 on1 of3.wav	a 0.14 on1 of1.wav
554	2	733	a 0.14 on1 of4.wav	a 0.14 on1 of2.wav
555	1	1969	a 0.14 on1 of5.wav	a 0.14 on1 of3.wav
556	1	947	a 0.14 on1 of6.wav	a 0.14 on1 of4.wav
557	1	804	a 0.14 on1 of7.wav	a 0.14 on1 of5.wav
558	2	890	a 0.16 on1 of3.wav	a 0.16 on1 of1.wav
559	2	1190	a 0.16 on1 of4.wav	a 0.16 on1 of2.wav
560	1	628	a 0.16 on1 of5.wav	a 0.16 on1 of3.wav
561	1	562	a 0.16 on1 of6.wav	a 0.16 on1 of4.wav
562	2	815	a 0.16 on1 of7.wav	a 0.16 on1 of5.wav
563	2	1058	a 0.18 on1 of3.wav	a 0.18 on1 of1.wav
564	1	1198	a 0.18 on1 of4.wav	a 0.18 on1 of2.wav
565	2	1349	a 0.18 on1 of5.wav	a 0.18 on1 of3.wav
566	1	1622	a 0.18 on1 of6.wav	a 0.18 on1 of4.wav
567	1	537	a 0.18 on1 of7.wav	a 0.18 on1 of5.wav
568	1	1154	i 0.1 on1 of3.wav	i 0.1 on1 of1.wav
569	2	973	i 0.1 on1 of4.wav	i 0.1 on1 of2.wav
570	1	970	i 0.1 on1 of5.wav	i 0.1 on1 of3.wav
571	1	754	i 0.1 on1 of6.wav	i 0.1 on1 of4.wav
572	1	372	i 0.1 on1 of7.wav	i 0.1 on1 of5.wav
573	2	624	i 0.2 on1 of3.wav	i 0.2 on1 of1.wav
574	2	862	i 0.2 on1 of4.wav	i 0.2 on1 of2.wav
575	1	1731	i 0.2 on1 of5.wav	i 0.2 on1 of3.wav
576	1	578	i 0.2 on1 of6.wav	i 0.2 on1 of4.wav
577	1	920	i 0.2 on1 of7.wav	i 0.2 on1 of5.wav
578	1	653	i 0.04 on1 of3.wav	i 0.04 on1 of1.wav
579	1	997	i 0.04 on1 of4.wav	i 0.04 on1 of2.wav
580	1	993	i 0.04 on1 of5.wav	i 0.04 on1 of3.wav
581	1	581	i 0.04 on1 of6.wav	i 0.04 on1 of4.wav
582	1	339	i 0.04 on1 of7.wav	i 0.04 on1 of5.wav
583	1	695	i 0.06 on1 of3.wav	i 0.06 on1 of1.wav
584	1	762	i 0.06 on1 of4.wav	i 0.06 on1 of2.wav
585	1	645	i 0.06 on1 of5.wav	i 0.06 on1 of3.wav
586	1	387	i 0.06 on1 of6.wav	i 0.06 on1 of4.wav
587	1	734	i 0.06 on1 of7.wav	i 0.06 on1 of5.wav
588	1	535	i 0.08 on1 of3.wav	i 0.08 on1 of1.wav
589	1	813	i 0.08 on1 of4.wav	i 0.08 on1 of2.wav
590	1	709	i 0.08 on1 of5.wav	i 0.08 on1 of3.wav
591	1	872	i 0.08 on1 of6.wav	i 0.08 on1 of4.wav
592	1	499	i 0.08 on1 of7.wav	i 0.08 on1 of5.wav
593	2	1021	i 0.12 on1 of3.wav	i 0.12 on1 of1.wav
594	1	2278	i 0.12 on1 of4.wav	i 0.12 on1 of2.wav
595	1	1324	i 0.12 on1 of5.wav	i 0.12 on1 of3.wav
596	2	901	i 0.12 on1 of6.wav	i 0.12 on1 of4.wav
597	1	739	i 0.12 on1 of7.wav	i 0.12 on1 of5.wav
598	2	1149	i 0.14 on1 of3.wav	i 0.14 on1 of1.wav
599	2	1077	i 0.14 on1 of4.wav	i 0.14 on1 of2.wav
600	1	713	i 0.14 on1 of5.wav	i 0.14 on1 of3.wav
601	2	1046	i 0.14 on1 of6.wav	i 0.14 on1 of4.wav
602	1	852	i 0.14 on1 of7.wav	i 0.14 on1 of5.wav
603	2	1880	i 0.16 on1 of3.wav	i 0.16 on1 of1.wav
604	2	689	i 0.16 on1 of4.wav	i 0.16 on1 of2.wav
605	2	625	i 0.16 on1 of5.wav	i 0.16 on1 of3.wav
606	2	766	i 0.16 on1 of6.wav	i 0.16 on1 of4.wav
607	1	870	i 0.16 on1 of7.wav	i 0.16 on1 of5.wav
608	2	613	i 0.18 on1 of3.wav	i 0.18 on1 of1.wav
609	2	1007	i 0.18 on1 of4.wav	i 0.18 on1 of2.wav
610	1	654	i 0.18 on1 of5.wav	i 0.18 on1 of3.wav
611	2	984	i 0.18 on1 of6.wav	i 0.18 on1 of4.wav
612	1	828	i 0.18 on1 of7.wav	i 0.18 on1 of5.wav
