# Supplementary material for: How musical experience affects tone perception efficiency by musicians of tonal and non-tonal speakers?
Source: PLoS One. 2020 May 8;15(5):e0232514. doi: 10.1371/journal.pone.0232514 (PMC7209303; doi:10.1371/journal.pone.0232514)
Supplement: S1 Raw Data — (ZIP) [file pone.0232514.s001.zip › RAW DATA Eng musician/sub10sdrising.csv]

List2	Slide3.RESP	Slide3.RT	stim1	stim2
1	1	603	a 0.1 on1 of7r.wav	a 0.1 on1 of7r.wav
2	1	1225	a 0.1 on2 of7.wav	a 0.1 on2 of7.wav
3	1	700	a 0.1 on3 of7.wav	a 0.1 on3 of7.wav
4	1	919	a 0.1 on4 of7.wav	a 0.1 on4 of7.wav
5	1	962	a 0.1 on5 of7.wav	a 0.1 on5 of7.wav
6	1	805	a 0.1 on6 of7.wav	a 0.1 on6 of7.wav
7	1	1432	a 0.1 on7 of7.wav	a 0.1 on7 of7.wav
8	1	874	a 0.2 on1 of7r.wav	a 0.2 on1 of7r.wav
9	1	1437	a 0.2 on2 of7.wav	a 0.2 on2 of7.wav
10	1	689	a 0.2 on3 of7.wav	a 0.2 on3 of7.wav
11	1	1078	a 0.2 on4 of7.wav	a 0.2 on4 of7.wav
12	1	732	a 0.2 on5 of7.wav	a 0.2 on5 of7.wav
13	1	715	a 0.2 on6 of7.wav	a 0.2 on6 of7.wav
14	1	810	a 0.2 on7 of7.wav	a 0.2 on7 of7.wav
15	1	699	a 0.04 on1 of7r.wav	a 0.04 on1 of7r.wav
16	1	674	a 0.04 on2 of7.wav	a 0.04 on2 of7.wav
17	1	531	a 0.04 on3 of7.wav	a 0.04 on3 of7.wav
18	1	970	a 0.04 on4 of7.wav	a 0.04 on4 of7.wav
19	1	716	a 0.04 on5 of7.wav	a 0.04 on5 of7.wav
20	1	796	a 0.04 on6 of7.wav	a 0.04 on6 of7.wav
21	1	709	a 0.04 on7 of7.wav	a 0.04 on7 of7.wav
22	1	621	a 0.06 on1 of7r.wav	a 0.06 on1 of7r.wav
23	1	647	a 0.06 on2 of7.wav	a 0.06 on2 of7.wav
24	1	836	a 0.06 on3 of7.wav	a 0.06 on3 of7.wav
25	1	2389	a 0.06 on4 of7.wav	a 0.06 on4 of7.wav
26	1	659	a 0.06 on5 of7.wav	a 0.06 on5 of7.wav
27	1	777	a 0.06 on6 of7.wav	a 0.06 on6 of7.wav
28	1	641	a 0.06 on7 of7.wav	a 0.06 on7 of7.wav
29	1	836	a 0.08 on1 of7r.wav	a 0.08 on1 of7r.wav
30	1	874	a 0.08 on2 of7.wav	a 0.08 on2 of7.wav
31	1	771	a 0.08 on3 of7.wav	a 0.08 on3 of7.wav
32	1	627	a 0.08 on4 of7.wav	a 0.08 on4 of7.wav
33	1	4115	a 0.08 on5 of7.wav	a 0.08 on5 of7.wav
34	1	1111	a 0.08 on6 of7.wav	a 0.08 on6 of7.wav
35	1	893	a 0.08 on7 of7.wav	a 0.08 on7 of7.wav
36	1	788	a 0.12 on1 of7r.wav	a 0.12 on1 of7r.wav
37	1	742	a 0.12 on2 of7.wav	a 0.12 on2 of7.wav
38	1	907	a 0.12 on3 of7.wav	a 0.12 on3 of7.wav
39	1	768	a 0.12 on4 of7.wav	a 0.12 on4 of7.wav
40	1	761	a 0.12 on5 of7.wav	a 0.12 on5 of7.wav
41	1	627	a 0.12 on6 of7.wav	a 0.12 on6 of7.wav
42	1	710	a 0.12 on7 of7.wav	a 0.12 on7 of7.wav
43	1	804	a 0.14 on1 of7r.wav	a 0.14 on1 of7r.wav
44	1	997	a 0.14 on2 of7.wav	a 0.14 on2 of7.wav
45	1	1444	a 0.14 on3 of7.wav	a 0.14 on3 of7.wav
46	1	761	a 0.14 on4 of7.wav	a 0.14 on4 of7.wav
47	1	777	a 0.14 on5 of7.wav	a 0.14 on5 of7.wav
48	1	857	a 0.14 on6 of7.wav	a 0.14 on6 of7.wav
49	1	740	a 0.14 on7 of7.wav	a 0.14 on7 of7.wav
50	1	988	a 0.16 on1 of7r.wav	a 0.16 on1 of7r.wav
51	1	680	a 0.16 on2 of7.wav	a 0.16 on2 of7.wav
52	1	901	a 0.16 on3 of7.wav	a 0.16 on3 of7.wav
53	1	943	a 0.16 on4 of7.wav	a 0.16 on4 of7.wav
54	1	977	a 0.16 on5 of7.wav	a 0.16 on5 of7.wav
55	1	695	a 0.16 on6 of7.wav	a 0.16 on6 of7.wav
56	1	827	a 0.16 on7 of7.wav	a 0.16 on7 of7.wav
57	1	774	a 0.18 on1 of7r.wav	a 0.18 on1 of7r.wav
58	1	790	a 0.18 on2 of7.wav	a 0.18 on2 of7.wav
59	1	1035	a 0.18 on3 of7.wav	a 0.18 on3 of7.wav
60	2	825	a 0.18 on4 of7.wav	a 0.18 on4 of7.wav
61	1	1040	a 0.18 on5 of7.wav	a 0.18 on5 of7.wav
62	1	1202	a 0.18 on6 of7.wav	a 0.18 on6 of7.wav
63	1	689	a 0.18 on7 of7.wav	a 0.18 on7 of7.wav
64	1	973	i 0.1 on1 of7r.wav	i 0.1 on1 of7r.wav
65	1	707	i 0.1 on2 of7.wav	i 0.1 on2 of7.wav
66	1	1175	i 0.1 on3 of7.wav	i 0.1 on3 of7.wav
67	1	718	i 0.1 on4 of7.wav	i 0.1 on4 of7.wav
68	1	1493	i 0.1 on5 of7.wav	i 0.1 on5 of7.wav
69	1	710	i 0.1 on6 of7.wav	i 0.1 on6 of7.wav
70	1	2777	i 0.1 on7 of7.wav	i 0.1 on7 of7.wav
71	1	778	i 0.2 on1 of7r.wav	i 0.2 on1 of7r.wav
72	1	946	i 0.2 on2 of7.wav	i 0.2 on2 of7.wav
73	1	695	i 0.2 on3 of7.wav	i 0.2 on3 of7.wav
74	1	1051	i 0.2 on4 of7.wav	i 0.2 on4 of7.wav
75	1	1052	i 0.2 on5 of7.wav	i 0.2 on5 of7.wav
76	1	783	i 0.2 on6 of7.wav	i 0.2 on6 of7.wav
77	1	699	i 0.2 on7 of7.wav	i 0.2 on7 of7.wav
78	1	718	i 0.04 on1 of7r.wav	i 0.04 on1 of7r.wav
79	1	1919	i 0.04 on2 of7.wav	i 0.04 on2 of7.wav
80	1	645	i 0.04 on3 of7.wav	i 0.04 on3 of7.wav
81	1	712	i 0.04 on4 of7.wav	i 0.04 on4 of7.wav
82	1	771	i 0.04 on5 of7.wav	i 0.04 on5 of7.wav
83	1	576	i 0.04 on6 of7.wav	i 0.04 on6 of7.wav
84	1	684	i 0.04 on7 of7.wav	i 0.04 on7 of7.wav
85	1	848	i 0.06 on1 of7r.wav	i 0.06 on1 of7r.wav
86	1	968	i 0.06 on2 of7.wav	i 0.06 on2 of7.wav
87	1	646	i 0.06 on3 of7.wav	i 0.06 on3 of7.wav
88	1	644	i 0.06 on4 of7.wav	i 0.06 on4 of7.wav
89	1	949	i 0.06 on5 of7.wav	i 0.06 on5 of7.wav
90	1	742	i 0.06 on6 of7.wav	i 0.06 on6 of7.wav
91	1	1070	i 0.06 on7 of7.wav	i 0.06 on7 of7.wav
92	1	743	i 0.08 on1 of7r.wav	i 0.08 on1 of7r.wav
93	1	609	i 0.08 on2 of7.wav	i 0.08 on2 of7.wav
94	1	1199	i 0.08 on3 of7.wav	i 0.08 on3 of7.wav
95	1	942	i 0.08 on4 of7.wav	i 0.08 on4 of7.wav
96	1	1401	i 0.08 on5 of7.wav	i 0.08 on5 of7.wav
97	1	856	i 0.08 on6 of7.wav	i 0.08 on6 of7.wav
98	1	756	i 0.08 on7 of7.wav	i 0.08 on7 of7.wav
99	1	695	i 0.12 on1 of7r.wav	i 0.12 on1 of7r.wav
100	1	693	i 0.12 on2 of7.wav	i 0.12 on2 of7.wav
101	1	716	i 0.12 on3 of7.wav	i 0.12 on3 of7.wav
102	1	592	i 0.12 on4 of7.wav	i 0.12 on4 of7.wav
103	1	824	i 0.12 on5 of7.wav	i 0.12 on5 of7.wav
104	2	1357	i 0.12 on6 of7.wav	i 0.12 on6 of7.wav
105	1	862	i 0.12 on7 of7.wav	i 0.12 on7 of7.wav
106	1	788	i 0.14 on1 of7r.wav	i 0.14 on1 of7r.wav
107	1	604	i 0.14 on2 of7.wav	i 0.14 on2 of7.wav
108	1	642	i 0.14 on3 of7.wav	i 0.14 on3 of7.wav
109	1	723	i 0.14 on4 of7.wav	i 0.14 on4 of7.wav
110	1	1203	i 0.14 on5 of7.wav	i 0.14 on5 of7.wav
111	1	1577	i 0.14 on6 of7.wav	i 0.14 on6 of7.wav
112	1	678	i 0.14 on7 of7.wav	i 0.14 on7 of7.wav
113	1	1218	i 0.16 on1 of7r.wav	i 0.16 on1 of7r.wav
114	1	1180	i 0.16 on2 of7.wav	i 0.16 on2 of7.wav
115	1	849	i 0.16 on3 of7.wav	i 0.16 on3 of7.wav
116	1	979	i 0.16 on4 of7.wav	i 0.16 on4 of7.wav
117	1	917	i 0.16 on5 of7.wav	i 0.16 on5 of7.wav
118	1	662	i 0.16 on6 of7.wav	i 0.16 on6 of7.wav
119	1	817	i 0.16 on7 of7.wav	i 0.16 on7 of7.wav
120	2	1429	i 0.18 on1 of7r.wav	i 0.18 on1 of7r.wav
121	1	881	i 0.18 on2 of7.wav	i 0.18 on2 of7.wav
122	1	581	i 0.18 on3 of7.wav	i 0.18 on3 of7.wav
123	1	653	i 0.18 on4 of7.wav	i 0.18 on4 of7.wav
124	1	1473	i 0.18 on5 of7.wav	i 0.18 on5 of7.wav
125	1	849	i 0.18 on6 of7.wav	i 0.18 on6 of7.wav
126	1	809	i 0.18 on7 of7.wav	i 0.18 on7 of7.wav
127	1	683	a 0.1 on1 of7r.wav	a 0.1 on3 of7.wav
128	2	1333	a 0.1 on2 of7.wav	a 0.1 on4 of7.wav
129	2	888	a 0.1 on3 of7.wav	a 0.1 on5 of7.wav
130	1	1395	a 0.1 on4 of7.wav	a 0.1 on6 of7.wav
131	1	704	a 0.1 on5 of7.wav	a 0.1 on7 of7.wav
132	1	951	a 0.2 on1 of7r.wav	a 0.2 on3 of7.wav
133	2	1565	a 0.2 on2 of7.wav	a 0.2 on4 of7.wav
134	1	1664	a 0.2 on3 of7.wav	a 0.2 on5 of7.wav
135	1	1475	a 0.2 on4 of7.wav	a 0.2 on6 of7.wav
136	2	879	a 0.2 on5 of7.wav	a 0.2 on7 of7.wav
137	1	638	a 0.04 on1 of7r.wav	a 0.04 on3 of7.wav
138	1	676	a 0.04 on2 of7.wav	a 0.04 on4 of7.wav
139	1	705	a 0.04 on3 of7.wav	a 0.04 on5 of7.wav
140	1	501	a 0.04 on4 of7.wav	a 0.04 on6 of7.wav
141	1	1150	a 0.04 on5 of7.wav	a 0.04 on7 of7.wav
142	1	668	a 0.06 on1 of7r.wav	a 0.06 on3 of7.wav
143	1	687	a 0.06 on2 of7.wav	a 0.06 on4 of7.wav
144	1	917	a 0.06 on3 of7.wav	a 0.06 on5 of7.wav
145	1	544	a 0.06 on4 of7.wav	a 0.06 on6 of7.wav
146	1	656	a 0.06 on5 of7.wav	a 0.06 on7 of7.wav
147	1	716	a 0.08 on1 of7r.wav	a 0.08 on3 of7.wav
148	1	930	a 0.08 on2 of7.wav	a 0.08 on4 of7.wav
149	1	994	a 0.08 on3 of7.wav	a 0.08 on5 of7.wav
150	1	622	a 0.08 on4 of7.wav	a 0.08 on6 of7.wav
151	1	911	a 0.08 on5 of7.wav	a 0.08 on7 of7.wav
152	1	774	a 0.12 on1 of7r.wav	a 0.12 on3 of7.wav
153	1	695	a 0.12 on2 of7.wav	a 0.12 on4 of7.wav
154	2	1300	a 0.12 on3 of7.wav	a 0.12 on5 of7.wav
155	2	759	a 0.12 on4 of7.wav	a 0.12 on6 of7.wav
156	2	723	a 0.12 on5 of7.wav	a 0.12 on7 of7.wav
157	1	1480	a 0.14 on1 of7r.wav	a 0.14 on3 of7.wav
158	1	742	a 0.14 on2 of7.wav	a 0.14 on4 of7.wav
159	1	622	a 0.14 on3 of7.wav	a 0.14 on5 of7.wav
160	2	944	a 0.14 on4 of7.wav	a 0.14 on6 of7.wav
161	2	1087	a 0.14 on5 of7.wav	a 0.14 on7 of7.wav
162	1	1448	a 0.16 on1 of7r.wav	a 0.16 on3 of7.wav
163	2	1577	a 0.16 on2 of7.wav	a 0.16 on4 of7.wav
164	2	842	a 0.16 on3 of7.wav	a 0.16 on5 of7.wav
165	1	3234	a 0.16 on4 of7.wav	a 0.16 on6 of7.wav
166	2	749	a 0.16 on5 of7.wav	a 0.16 on7 of7.wav
167	1	1799	a 0.18 on1 of7r.wav	a 0.18 on3 of7.wav
168	2	798	a 0.18 on2 of7.wav	a 0.18 on4 of7.wav
169	2	730	a 0.18 on3 of7.wav	a 0.18 on5 of7.wav
170	2	2261	a 0.18 on4 of7.wav	a 0.18 on6 of7.wav
171	2	917	a 0.18 on5 of7.wav	a 0.18 on7 of7.wav
172	1	885	i 0.1 on1 of7r.wav	i 0.1 on3 of7.wav
173	1	1287	i 0.1 on2 of7.wav	i 0.1 on4 of7.wav
174	1	843	i 0.1 on3 of7.wav	i 0.1 on5 of7.wav
175	1	1049	i 0.1 on4 of7.wav	i 0.1 on6 of7.wav
176	2	1375	i 0.1 on5 of7.wav	i 0.1 on7 of7.wav
177	1	881	i 0.2 on1 of7r.wav	i 0.2 on3 of7.wav
178	1	1258	i 0.2 on2 of7.wav	i 0.2 on4 of7.wav
179	2	1103	i 0.2 on3 of7.wav	i 0.2 on5 of7.wav
180	2	953	i 0.2 on4 of7.wav	i 0.2 on6 of7.wav
181	2	832	i 0.2 on5 of7.wav	i 0.2 on7 of7.wav
182	1	969	i 0.04 on1 of7r.wav	i 0.04 on3 of7.wav
183	1	1023	i 0.04 on2 of7.wav	i 0.04 on4 of7.wav
184	1	708	i 0.04 on3 of7.wav	i 0.04 on5 of7.wav
185	1	1332	i 0.04 on4 of7.wav	i 0.04 on6 of7.wav
186	2	1149	i 0.04 on5 of7.wav	i 0.04 on7 of7.wav
187	1	736	i 0.06 on1 of7r.wav	i 0.06 on3 of7.wav
188	1	970	i 0.06 on2 of7.wav	i 0.06 on4 of7.wav
189	1	767	i 0.06 on3 of7.wav	i 0.06 on5 of7.wav
190	1	665	i 0.06 on4 of7.wav	i 0.06 on6 of7.wav
191	1	755	i 0.06 on5 of7.wav	i 0.06 on7 of7.wav
192	1	1682	i 0.08 on1 of7r.wav	i 0.08 on3 of7.wav
193	1	1123	i 0.08 on2 of7.wav	i 0.08 on4 of7.wav
194	1	760	i 0.08 on3 of7.wav	i 0.08 on5 of7.wav
195	1	682	i 0.08 on4 of7.wav	i 0.08 on6 of7.wav
196	1	1145	i 0.08 on5 of7.wav	i 0.08 on7 of7.wav
197	1	960	i 0.12 on1 of7r.wav	i 0.12 on3 of7.wav
198	1	1785	i 0.12 on2 of7.wav	i 0.12 on4 of7.wav
199	2	1138	i 0.12 on3 of7.wav	i 0.12 on5 of7.wav
200	1	1037	i 0.12 on4 of7.wav	i 0.12 on6 of7.wav
201	1	712	i 0.12 on5 of7.wav	i 0.12 on7 of7.wav
202	1	626	i 0.14 on1 of7r.wav	i 0.14 on3 of7.wav
203	2	948	i 0.14 on2 of7.wav	i 0.14 on4 of7.wav
204	1	927	i 0.14 on3 of7.wav	i 0.14 on5 of7.wav
205	2	776	i 0.14 on4 of7.wav	i 0.14 on6 of7.wav
206	2	1073	i 0.14 on5 of7.wav	i 0.14 on7 of7.wav
207	1	1613	i 0.16 on1 of7r.wav	i 0.16 on3 of7.wav
208	2	982	i 0.16 on2 of7.wav	i 0.16 on4 of7.wav
209	1	1806	i 0.16 on3 of7.wav	i 0.16 on5 of7.wav
210	2	1865	i 0.16 on4 of7.wav	i 0.16 on6 of7.wav
211	2	921	i 0.16 on5 of7.wav	i 0.16 on7 of7.wav
212	2	864	i 0.18 on1 of7r.wav	i 0.18 on3 of7.wav
213	1	1214	i 0.18 on2 of7.wav	i 0.18 on4 of7.wav
214	2	912	i 0.18 on3 of7.wav	i 0.18 on5 of7.wav
215	2	1189	i 0.18 on4 of7.wav	i 0.18 on6 of7.wav
216	2	979	i 0.18 on5 of7.wav	i 0.18 on7 of7.wav
217	1	821	a 0.1 on3 of7.wav	a 0.1 on1 of7r.wav
218	2	891	a 0.1 on4 of7.wav	a 0.1 on2 of7.wav
219	1	763	a 0.1 on5 of7.wav	a 0.1 on3 of7.wav
220	1	708	a 0.1 on6 of7.wav	a 0.1 on4 of7.wav
221	1	1245	a 0.1 on7 of7.wav	a 0.1 on5 of7.wav
222	1	1698	a 0.2 on3 of7.wav	a 0.2 on1 of7r.wav
223	1	719	a 0.2 on4 of7.wav	a 0.2 on2 of7.wav
224	1	956	a 0.2 on5 of7.wav	a 0.2 on3 of7.wav
225	2	1815	a 0.2 on6 of7.wav	a 0.2 on4 of7.wav
226	1	1270	a 0.2 on7 of7.wav	a 0.2 on5 of7.wav
227	1	493	a 0.04 on3 of7.wav	a 0.04 on1 of7r.wav
228	1	866	a 0.04 on4 of7.wav	a 0.04 on2 of7.wav
229	1	645	a 0.04 on5 of7.wav	a 0.04 on3 of7.wav
230	1	798	a 0.04 on6 of7.wav	a 0.04 on4 of7.wav
231	1	815	a 0.04 on7 of7.wav	a 0.04 on5 of7.wav
232	1	727	a 0.06 on3 of7.wav	a 0.06 on1 of7r.wav
233	1	738	a 0.06 on4 of7.wav	a 0.06 on2 of7.wav
234	1	1031	a 0.06 on5 of7.wav	a 0.06 on3 of7.wav
235	1	1328	a 0.06 on6 of7.wav	a 0.06 on4 of7.wav
236	1	621	a 0.06 on7 of7.wav	a 0.06 on5 of7.wav
237	1	704	a 0.08 on3 of7.wav	a 0.08 on1 of7r.wav
238	1	697	a 0.08 on4 of7.wav	a 0.08 on2 of7.wav
239	1	860	a 0.08 on5 of7.wav	a 0.08 on3 of7.wav
240	1	1206	a 0.08 on6 of7.wav	a 0.08 on4 of7.wav
241	1	710	a 0.08 on7 of7.wav	a 0.08 on5 of7.wav
242	1	778	a 0.12 on3 of7.wav	a 0.12 on1 of7r.wav
243	1	978	a 0.12 on4 of7.wav	a 0.12 on2 of7.wav
244	1	752	a 0.12 on5 of7.wav	a 0.12 on3 of7.wav
245	1	747	a 0.12 on6 of7.wav	a 0.12 on4 of7.wav
246	1	981	a 0.12 on7 of7.wav	a 0.12 on5 of7.wav
247	1	1016	a 0.14 on3 of7.wav	a 0.14 on1 of7r.wav
248	1	715	a 0.14 on4 of7.wav	a 0.14 on2 of7.wav
249	2	2845	a 0.14 on5 of7.wav	a 0.14 on3 of7.wav
250	1	726	a 0.14 on6 of7.wav	a 0.14 on4 of7.wav
251	1	802	a 0.14 on7 of7.wav	a 0.14 on5 of7.wav
252	1	854	a 0.16 on3 of7.wav	a 0.16 on1 of7r.wav
253	1	1181	a 0.16 on4 of7.wav	a 0.16 on2 of7.wav
254	1	797	a 0.16 on5 of7.wav	a 0.16 on3 of7.wav
255	1	803	a 0.16 on6 of7.wav	a 0.16 on4 of7.wav
256	1	1142	a 0.16 on7 of7.wav	a 0.16 on5 of7.wav
257	2	951	a 0.18 on3 of7.wav	a 0.18 on1 of7r.wav
258	1	895	a 0.18 on4 of7.wav	a 0.18 on2 of7.wav
259	1	1603	a 0.18 on5 of7.wav	a 0.18 on3 of7.wav
260	2	937	a 0.18 on6 of7.wav	a 0.18 on4 of7.wav
261	1	1431	a 0.18 on7 of7.wav	a 0.18 on5 of7.wav
262	1	611	i 0.1 on3 of7.wav	i 0.1 on1 of7r.wav
263	2	915	i 0.1 on4 of7.wav	i 0.1 on2 of7.wav
264	1	1165	i 0.1 on5 of7.wav	i 0.1 on3 of7.wav
265	1	769	i 0.1 on6 of7.wav	i 0.1 on4 of7.wav
266	1	1659	i 0.1 on7 of7.wav	i 0.1 on5 of7.wav
267	1	852	i 0.2 on3 of7.wav	i 0.2 on1 of7r.wav
268	1	1048	i 0.2 on4 of7.wav	i 0.2 on2 of7.wav
269	1	1944	i 0.2 on5 of7.wav	i 0.2 on3 of7.wav
270	2	1493	i 0.2 on6 of7.wav	i 0.2 on4 of7.wav
271	2	1114	i 0.2 on7 of7.wav	i 0.2 on5 of7.wav
272	1	803	i 0.04 on3 of7.wav	i 0.04 on1 of7r.wav
273	1	676	i 0.04 on4 of7.wav	i 0.04 on2 of7.wav
274	1	638	i 0.04 on5 of7.wav	i 0.04 on3 of7.wav
275	1	582	i 0.04 on6 of7.wav	i 0.04 on4 of7.wav
276	1	821	i 0.04 on7 of7.wav	i 0.04 on5 of7.wav
277	1	838	i 0.06 on3 of7.wav	i 0.06 on1 of7r.wav
278	1	654	i 0.06 on4 of7.wav	i 0.06 on2 of7.wav
279	1	1148	i 0.06 on5 of7.wav	i 0.06 on3 of7.wav
280	1	651	i 0.06 on6 of7.wav	i 0.06 on4 of7.wav
281	1	673	i 0.06 on7 of7.wav	i 0.06 on5 of7.wav
282	1	631	i 0.08 on3 of7.wav	i 0.08 on1 of7r.wav
283	1	1095	i 0.08 on4 of7.wav	i 0.08 on2 of7.wav
284	1	696	i 0.08 on5 of7.wav	i 0.08 on3 of7.wav
285	1	707	i 0.08 on6 of7.wav	i 0.08 on4 of7.wav
286	1	1039	i 0.08 on7 of7.wav	i 0.08 on5 of7.wav
287	1	1838	i 0.12 on3 of7.wav	i 0.12 on1 of7r.wav
288	1	830	i 0.12 on4 of7.wav	i 0.12 on2 of7.wav
289	1	784	i 0.12 on5 of7.wav	i 0.12 on3 of7.wav
290	1	619	i 0.12 on6 of7.wav	i 0.12 on4 of7.wav
291	1	607	i 0.12 on7 of7.wav	i 0.12 on5 of7.wav
292	1	1271	i 0.14 on3 of7.wav	i 0.14 on1 of7r.wav
293	1	871	i 0.14 on4 of7.wav	i 0.14 on2 of7.wav
294	1	1518	i 0.14 on5 of7.wav	i 0.14 on3 of7.wav
295	1	800	i 0.14 on6 of7.wav	i 0.14 on4 of7.wav
296	2	1670	i 0.14 on7 of7.wav	i 0.14 on5 of7.wav
297	1	828	i 0.16 on3 of7.wav	i 0.16 on1 of7r.wav
298	1	1202	i 0.16 on4 of7.wav	i 0.16 on2 of7.wav
299	2	858	i 0.16 on5 of7.wav	i 0.16 on3 of7.wav
300	1	960	i 0.16 on6 of7.wav	i 0.16 on4 of7.wav
301	2	792	i 0.16 on7 of7.wav	i 0.16 on5 of7.wav
302	1	1040	i 0.18 on3 of7.wav	i 0.18 on1 of7r.wav
303	1	1420	i 0.18 on4 of7.wav	i 0.18 on2 of7.wav
304	2	1384	i 0.18 on5 of7.wav	i 0.18 on3 of7.wav
305	2	1212	i 0.18 on6 of7.wav	i 0.18 on4 of7.wav
306	1	888	i 0.18 on7 of7.wav	i 0.18 on5 of7.wav
307	1	691	a 0.1 on1 of7r.wav	a 0.1 on1 of7r.wav
308	1	767	a 0.1 on2 of7.wav	a 0.1 on2 of7.wav
309	1	1881	a 0.1 on3 of7.wav	a 0.1 on3 of7.wav
310	1	749	a 0.1 on4 of7.wav	a 0.1 on4 of7.wav
311	1	695	a 0.1 on5 of7.wav	a 0.1 on5 of7.wav
312	1	696	a 0.1 on6 of7.wav	a 0.1 on6 of7.wav
313	1	569	a 0.1 on7 of7.wav	a 0.1 on7 of7.wav
314	1	885	a 0.2 on1 of7r.wav	a 0.2 on1 of7r.wav
315	1	1094	a 0.2 on2 of7.wav	a 0.2 on2 of7.wav
316	1	682	a 0.2 on3 of7.wav	a 0.2 on3 of7.wav
317	1	939	a 0.2 on4 of7.wav	a 0.2 on4 of7.wav
318	1	843	a 0.2 on5 of7.wav	a 0.2 on5 of7.wav
319	1	764	a 0.2 on6 of7.wav	a 0.2 on6 of7.wav
320	1	744	a 0.2 on7 of7.wav	a 0.2 on7 of7.wav
321	1	534	a 0.04 on1 of7r.wav	a 0.04 on1 of7r.wav
322	1	915	a 0.04 on2 of7.wav	a 0.04 on2 of7.wav
323	1	1145	a 0.04 on3 of7.wav	a 0.04 on3 of7.wav
324	1	755	a 0.04 on4 of7.wav	a 0.04 on4 of7.wav
325	1	682	a 0.04 on5 of7.wav	a 0.04 on5 of7.wav
326	1	833	a 0.04 on6 of7.wav	a 0.04 on6 of7.wav
327	1	674	a 0.04 on7 of7.wav	a 0.04 on7 of7.wav
328	1	718	a 0.06 on1 of7r.wav	a 0.06 on1 of7r.wav
329	1	515	a 0.06 on2 of7.wav	a 0.06 on2 of7.wav
330	1	834	a 0.06 on3 of7.wav	a 0.06 on3 of7.wav
331	1	841	a 0.06 on4 of7.wav	a 0.06 on4 of7.wav
332	1	631	a 0.06 on5 of7.wav	a 0.06 on5 of7.wav
333	1	721	a 0.06 on6 of7.wav	a 0.06 on6 of7.wav
334	1	788	a 0.06 on7 of7.wav	a 0.06 on7 of7.wav
335	1	979	a 0.08 on1 of7r.wav	a 0.08 on1 of7r.wav
336	1	639	a 0.08 on2 of7.wav	a 0.08 on2 of7.wav
337	1	678	a 0.08 on3 of7.wav	a 0.08 on3 of7.wav
338	1	837	a 0.08 on4 of7.wav	a 0.08 on4 of7.wav
339	1	1030	a 0.08 on5 of7.wav	a 0.08 on5 of7.wav
340	1	651	a 0.08 on6 of7.wav	a 0.08 on6 of7.wav
341	1	691	a 0.08 on7 of7.wav	a 0.08 on7 of7.wav
342	2	947	a 0.12 on1 of7r.wav	a 0.12 on1 of7r.wav
343	1	684	a 0.12 on2 of7.wav	a 0.12 on2 of7.wav
344	1	825	a 0.12 on3 of7.wav	a 0.12 on3 of7.wav
345	1	649	a 0.12 on4 of7.wav	a 0.12 on4 of7.wav
346	1	768	a 0.12 on5 of7.wav	a 0.12 on5 of7.wav
347	1	787	a 0.12 on6 of7.wav	a 0.12 on6 of7.wav
348	1	765	a 0.12 on7 of7.wav	a 0.12 on7 of7.wav
349	1	705	a 0.14 on1 of7r.wav	a 0.14 on1 of7r.wav
350	1	1220	a 0.14 on2 of7.wav	a 0.14 on2 of7.wav
351	1	1833	a 0.14 on3 of7.wav	a 0.14 on3 of7.wav
352	1	1110	a 0.14 on4 of7.wav	a 0.14 on4 of7.wav
353	1	1089	a 0.14 on5 of7.wav	a 0.14 on5 of7.wav
354	1	791	a 0.14 on6 of7.wav	a 0.14 on6 of7.wav
355	1	930	a 0.14 on7 of7.wav	a 0.14 on7 of7.wav
356	2	1503	a 0.16 on1 of7r.wav	a 0.16 on1 of7r.wav
357	1	851	a 0.16 on2 of7.wav	a 0.16 on2 of7.wav
358	1	563	a 0.16 on3 of7.wav	a 0.16 on3 of7.wav
359	1	1073	a 0.16 on4 of7.wav	a 0.16 on4 of7.wav
360	1	829	a 0.16 on5 of7.wav	a 0.16 on5 of7.wav
361	2	1434	a 0.16 on6 of7.wav	a 0.16 on6 of7.wav
362	1	1175	a 0.16 on7 of7.wav	a 0.16 on7 of7.wav
363	2	693	a 0.18 on1 of7r.wav	a 0.18 on1 of7r.wav
364	1	898	a 0.18 on2 of7.wav	a 0.18 on2 of7.wav
365	1	732	a 0.18 on3 of7.wav	a 0.18 on3 of7.wav
366	1	691	a 0.18 on4 of7.wav	a 0.18 on4 of7.wav
367	1	1261	a 0.18 on5 of7.wav	a 0.18 on5 of7.wav
368	1	2069	a 0.18 on6 of7.wav	a 0.18 on6 of7.wav
369	1	826	a 0.18 on7 of7.wav	a 0.18 on7 of7.wav
370	1	2638	i 0.1 on1 of7r.wav	i 0.1 on1 of7r.wav
371	1	1259	i 0.1 on2 of7.wav	i 0.1 on2 of7.wav
372	1	675	i 0.1 on3 of7.wav	i 0.1 on3 of7.wav
373	1	810	i 0.1 on4 of7.wav	i 0.1 on4 of7.wav
374	1	1236	i 0.1 on5 of7.wav	i 0.1 on5 of7.wav
375	2	2919	i 0.1 on6 of7.wav	i 0.1 on6 of7.wav
376	1	1223	i 0.1 on7 of7.wav	i 0.1 on7 of7.wav
377	1	1273	i 0.2 on1 of7r.wav	i 0.2 on1 of7r.wav
378	1	1043	i 0.2 on2 of7.wav	i 0.2 on2 of7.wav
379	1	826	i 0.2 on3 of7.wav	i 0.2 on3 of7.wav
380	1	732	i 0.2 on4 of7.wav	i 0.2 on4 of7.wav
381	1	898	i 0.2 on5 of7.wav	i 0.2 on5 of7.wav
382	1	1161	i 0.2 on6 of7.wav	i 0.2 on6 of7.wav
383	1	591	i 0.2 on7 of7.wav	i 0.2 on7 of7.wav
384	1	698	i 0.04 on1 of7r.wav	i 0.04 on1 of7r.wav
385	1	706	i 0.04 on2 of7.wav	i 0.04 on2 of7.wav
386	1	668	i 0.04 on3 of7.wav	i 0.04 on3 of7.wav
387	1	793	i 0.04 on4 of7.wav	i 0.04 on4 of7.wav
388	1	707	i 0.04 on5 of7.wav	i 0.04 on5 of7.wav
389	1	524	i 0.04 on6 of7.wav	i 0.04 on6 of7.wav
390	1	867	i 0.04 on7 of7.wav	i 0.04 on7 of7.wav
391	1	715	i 0.06 on1 of7r.wav	i 0.06 on1 of7r.wav
392	1	833	i 0.06 on2 of7.wav	i 0.06 on2 of7.wav
393	1	690	i 0.06 on3 of7.wav	i 0.06 on3 of7.wav
394	1	543	i 0.06 on4 of7.wav	i 0.06 on4 of7.wav
395	1	698	i 0.06 on5 of7.wav	i 0.06 on5 of7.wav
396	1	627	i 0.06 on6 of7.wav	i 0.06 on6 of7.wav
397	1	725	i 0.06 on7 of7.wav	i 0.06 on7 of7.wav
398	1	664	i 0.08 on1 of7r.wav	i 0.08 on1 of7r.wav
399	1	676	i 0.08 on2 of7.wav	i 0.08 on2 of7.wav
400	1	744	i 0.08 on3 of7.wav	i 0.08 on3 of7.wav
401	1	788	i 0.08 on4 of7.wav	i 0.08 on4 of7.wav
402	1	821	i 0.08 on5 of7.wav	i 0.08 on5 of7.wav
403	1	735	i 0.08 on6 of7.wav	i 0.08 on6 of7.wav
404	1	941	i 0.08 on7 of7.wav	i 0.08 on7 of7.wav
405	1	909	i 0.12 on1 of7r.wav	i 0.12 on1 of7r.wav
406	1	690	i 0.12 on2 of7.wav	i 0.12 on2 of7.wav
407	1	985	i 0.12 on3 of7.wav	i 0.12 on3 of7.wav
408	1	734	i 0.12 on4 of7.wav	i 0.12 on4 of7.wav
409	1	1205	i 0.12 on5 of7.wav	i 0.12 on5 of7.wav
410	1	1818	i 0.12 on6 of7.wav	i 0.12 on6 of7.wav
411	1	1295	i 0.12 on7 of7.wav	i 0.12 on7 of7.wav
412	1	619	i 0.14 on1 of7r.wav	i 0.14 on1 of7r.wav
413	1	1256	i 0.14 on2 of7.wav	i 0.14 on2 of7.wav
414	1	754	i 0.14 on3 of7.wav	i 0.14 on3 of7.wav
415	1	614	i 0.14 on4 of7.wav	i 0.14 on4 of7.wav
416	2	739	i 0.14 on5 of7.wav	i 0.14 on5 of7.wav
417	1	1173	i 0.14 on6 of7.wav	i 0.14 on6 of7.wav
418	1	732	i 0.14 on7 of7.wav	i 0.14 on7 of7.wav
419	1	1033	i 0.16 on1 of7r.wav	i 0.16 on1 of7r.wav
420	1	770	i 0.16 on2 of7.wav	i 0.16 on2 of7.wav
421	1	819	i 0.16 on3 of7.wav	i 0.16 on3 of7.wav
422	1	1228	i 0.16 on4 of7.wav	i 0.16 on4 of7.wav
423	1	1037	i 0.16 on5 of7.wav	i 0.16 on5 of7.wav
424	1	870	i 0.16 on6 of7.wav	i 0.16 on6 of7.wav
425	1	704	i 0.16 on7 of7.wav	i 0.16 on7 of7.wav
426	2	519	i 0.18 on1 of7r.wav	i 0.18 on1 of7r.wav
427	1	1048	i 0.18 on2 of7.wav	i 0.18 on2 of7.wav
428	1	852	i 0.18 on3 of7.wav	i 0.18 on3 of7.wav
429	1	1090	i 0.18 on4 of7.wav	i 0.18 on4 of7.wav
430	1	949	i 0.18 on5 of7.wav	i 0.18 on5 of7.wav
431	1	1129	i 0.18 on6 of7.wav	i 0.18 on6 of7.wav
432	1	576	i 0.18 on7 of7.wav	i 0.18 on7 of7.wav
433	1	659	a 0.1 on1 of7r.wav	a 0.1 on3 of7.wav
434	1	822	a 0.1 on2 of7.wav	a 0.1 on4 of7.wav
435	1	813	a 0.1 on3 of7.wav	a 0.1 on5 of7.wav
436	2	782	a 0.1 on4 of7.wav	a 0.1 on6 of7.wav
437	2	770	a 0.1 on5 of7.wav	a 0.1 on7 of7.wav
438	2	1119	a 0.2 on1 of7r.wav	a 0.2 on3 of7.wav
439	2	1446	a 0.2 on2 of7.wav	a 0.2 on4 of7.wav
440	2	747	a 0.2 on3 of7.wav	a 0.2 on5 of7.wav
441	2	1121	a 0.2 on4 of7.wav	a 0.2 on6 of7.wav
442	2	794	a 0.2 on5 of7.wav	a 0.2 on7 of7.wav
443	1	761	a 0.04 on1 of7r.wav	a 0.04 on3 of7.wav
444	1	1028	a 0.04 on2 of7.wav	a 0.04 on4 of7.wav
445	1	669	a 0.04 on3 of7.wav	a 0.04 on5 of7.wav
446	1	683	a 0.04 on4 of7.wav	a 0.04 on6 of7.wav
447	1	798	a 0.04 on5 of7.wav	a 0.04 on7 of7.wav
448	1	573	a 0.06 on1 of7r.wav	a 0.06 on3 of7.wav
449	1	1455	a 0.06 on2 of7.wav	a 0.06 on4 of7.wav
450	1	988	a 0.06 on3 of7.wav	a 0.06 on5 of7.wav
451	1	707	a 0.06 on4 of7.wav	a 0.06 on6 of7.wav
452	1	801	a 0.06 on5 of7.wav	a 0.06 on7 of7.wav
453	1	661	a 0.08 on1 of7r.wav	a 0.08 on3 of7.wav
454	1	659	a 0.08 on2 of7.wav	a 0.08 on4 of7.wav
455	1	674	a 0.08 on3 of7.wav	a 0.08 on5 of7.wav
456	2	1045	a 0.08 on4 of7.wav	a 0.08 on6 of7.wav
457	1	540	a 0.08 on5 of7.wav	a 0.08 on7 of7.wav
458	1	1369	a 0.12 on1 of7r.wav	a 0.12 on3 of7.wav
459	1	1277	a 0.12 on2 of7.wav	a 0.12 on4 of7.wav
460	2	718	a 0.12 on3 of7.wav	a 0.12 on5 of7.wav
461	2	1032	a 0.12 on4 of7.wav	a 0.12 on6 of7.wav
462	1	1033	a 0.12 on5 of7.wav	a 0.12 on7 of7.wav
463	1	577	a 0.14 on1 of7r.wav	a 0.14 on3 of7.wav
464	2	848	a 0.14 on2 of7.wav	a 0.14 on4 of7.wav
465	2	910	a 0.14 on3 of7.wav	a 0.14 on5 of7.wav
466	2	871	a 0.14 on4 of7.wav	a 0.14 on6 of7.wav
467	2	1128	a 0.14 on5 of7.wav	a 0.14 on7 of7.wav
468	2	709	a 0.16 on1 of7r.wav	a 0.16 on3 of7.wav
469	2	907	a 0.16 on2 of7.wav	a 0.16 on4 of7.wav
470	1	838	a 0.16 on3 of7.wav	a 0.16 on5 of7.wav
471	2	803	a 0.16 on4 of7.wav	a 0.16 on6 of7.wav
472	2	1640	a 0.16 on5 of7.wav	a 0.16 on7 of7.wav
473	1	2181	a 0.18 on1 of7r.wav	a 0.18 on3 of7.wav
474	2	1137	a 0.18 on2 of7.wav	a 0.18 on4 of7.wav
475	2	1592	a 0.18 on3 of7.wav	a 0.18 on5 of7.wav
476	2	925	a 0.18 on4 of7.wav	a 0.18 on6 of7.wav
477	2	1299	a 0.18 on5 of7.wav	a 0.18 on7 of7.wav
478	1	861	i 0.1 on1 of7r.wav	i 0.1 on3 of7.wav
479	1	991	i 0.1 on2 of7.wav	i 0.1 on4 of7.wav
480	1	979	i 0.1 on3 of7.wav	i 0.1 on5 of7.wav
481	1	717	i 0.1 on4 of7.wav	i 0.1 on6 of7.wav
482	1	1273	i 0.1 on5 of7.wav	i 0.1 on7 of7.wav
483	2	955	i 0.2 on1 of7r.wav	i 0.2 on3 of7.wav
484	1	1306	i 0.2 on2 of7.wav	i 0.2 on4 of7.wav
485	2	753	i 0.2 on3 of7.wav	i 0.2 on5 of7.wav
486	2	1345	i 0.2 on4 of7.wav	i 0.2 on6 of7.wav
487	1	985	i 0.2 on5 of7.wav	i 0.2 on7 of7.wav
488	1	673	i 0.04 on1 of7r.wav	i 0.04 on3 of7.wav
489	1	669	i 0.04 on2 of7.wav	i 0.04 on4 of7.wav
490	1	769	i 0.04 on3 of7.wav	i 0.04 on5 of7.wav
491	1	801	i 0.04 on4 of7.wav	i 0.04 on6 of7.wav
492	1	654	i 0.04 on5 of7.wav	i 0.04 on7 of7.wav
493	1	716	i 0.06 on1 of7r.wav	i 0.06 on3 of7.wav
494	1	688	i 0.06 on2 of7.wav	i 0.06 on4 of7.wav
495	1	1521	i 0.06 on3 of7.wav	i 0.06 on5 of7.wav
496	1	798	i 0.06 on4 of7.wav	i 0.06 on6 of7.wav
497	1	626	i 0.06 on5 of7.wav	i 0.06 on7 of7.wav
498	1	653	i 0.08 on1 of7r.wav	i 0.08 on3 of7.wav
499	1	1028	i 0.08 on2 of7.wav	i 0.08 on4 of7.wav
500	1	531	i 0.08 on3 of7.wav	i 0.08 on5 of7.wav
501	1	973	i 0.08 on4 of7.wav	i 0.08 on6 of7.wav
502	1	788	i 0.08 on5 of7.wav	i 0.08 on7 of7.wav
503	2	893	i 0.12 on1 of7r.wav	i 0.12 on3 of7.wav
504	1	926	i 0.12 on2 of7.wav	i 0.12 on4 of7.wav
505	1	613	i 0.12 on3 of7.wav	i 0.12 on5 of7.wav
506	2	1320	i 0.12 on4 of7.wav	i 0.12 on6 of7.wav
507	1	932	i 0.12 on5 of7.wav	i 0.12 on7 of7.wav
508	2	1035	i 0.14 on1 of7r.wav	i 0.14 on3 of7.wav
509	1	1601	i 0.14 on2 of7.wav	i 0.14 on4 of7.wav
510	1	1041	i 0.14 on3 of7.wav	i 0.14 on5 of7.wav
511	1	907	i 0.14 on4 of7.wav	i 0.14 on6 of7.wav
512	2	817	i 0.14 on5 of7.wav	i 0.14 on7 of7.wav
513	1	1066	i 0.16 on1 of7r.wav	i 0.16 on3 of7.wav
514	1	1083	i 0.16 on2 of7.wav	i 0.16 on4 of7.wav
515	2	849	i 0.16 on3 of7.wav	i 0.16 on5 of7.wav
516	2	799	i 0.16 on4 of7.wav	i 0.16 on6 of7.wav
517	2	738	i 0.16 on5 of7.wav	i 0.16 on7 of7.wav
518	1	1390	i 0.18 on1 of7r.wav	i 0.18 on3 of7.wav
519	2	927	i 0.18 on2 of7.wav	i 0.18 on4 of7.wav
520	1	999	i 0.18 on3 of7.wav	i 0.18 on5 of7.wav
521	2	907	i 0.18 on4 of7.wav	i 0.18 on6 of7.wav
522	2	1044	i 0.18 on5 of7.wav	i 0.18 on7 of7.wav
523	1	662	a 0.1 on3 of7.wav	a 0.1 on1 of7r.wav
524	1	662	a 0.1 on4 of7.wav	a 0.1 on2 of7.wav
525	1	719	a 0.1 on5 of7.wav	a 0.1 on3 of7.wav
526	1	685	a 0.1 on6 of7.wav	a 0.1 on4 of7.wav
527	1	1043	a 0.1 on7 of7.wav	a 0.1 on5 of7.wav
528	1	971	a 0.2 on3 of7.wav	a 0.2 on1 of7r.wav
529	2	740	a 0.2 on4 of7.wav	a 0.2 on2 of7.wav
530	2	1114	a 0.2 on5 of7.wav	a 0.2 on3 of7.wav
531	2	782	a 0.2 on6 of7.wav	a 0.2 on4 of7.wav
532	2	1051	a 0.2 on7 of7.wav	a 0.2 on5 of7.wav
533	1	671	a 0.04 on3 of7.wav	a 0.04 on1 of7r.wav
534	1	744	a 0.04 on4 of7.wav	a 0.04 on2 of7.wav
535	1	719	a 0.04 on5 of7.wav	a 0.04 on3 of7.wav
536	1	692	a 0.04 on6 of7.wav	a 0.04 on4 of7.wav
537	1	733	a 0.04 on7 of7.wav	a 0.04 on5 of7.wav
538	1	752	a 0.06 on3 of7.wav	a 0.06 on1 of7r.wav
539	1	707	a 0.06 on4 of7.wav	a 0.06 on2 of7.wav
540	1	443	a 0.06 on5 of7.wav	a 0.06 on3 of7.wav
541	1	677	a 0.06 on6 of7.wav	a 0.06 on4 of7.wav
542	1	582	a 0.06 on7 of7.wav	a 0.06 on5 of7.wav
543	1	705	a 0.08 on3 of7.wav	a 0.08 on1 of7r.wav
544	1	769	a 0.08 on4 of7.wav	a 0.08 on2 of7.wav
545	1	521	a 0.08 on5 of7.wav	a 0.08 on3 of7.wav
546	1	650	a 0.08 on6 of7.wav	a 0.08 on4 of7.wav
547	1	731	a 0.08 on7 of7.wav	a 0.08 on5 of7.wav
548	2	1015	a 0.12 on3 of7.wav	a 0.12 on1 of7r.wav
549	1	2657	a 0.12 on4 of7.wav	a 0.12 on2 of7.wav
550	1	787	a 0.12 on5 of7.wav	a 0.12 on3 of7.wav
551	1	628	a 0.12 on6 of7.wav	a 0.12 on4 of7.wav
552	1	838	a 0.12 on7 of7.wav	a 0.12 on5 of7.wav
553	1	754	a 0.14 on3 of7.wav	a 0.14 on1 of7r.wav
554	1	1437	a 0.14 on4 of7.wav	a 0.14 on2 of7.wav
555	1	530	a 0.14 on5 of7.wav	a 0.14 on3 of7.wav
556	1	1965	a 0.14 on6 of7.wav	a 0.14 on4 of7.wav
557	1	1563	a 0.14 on7 of7.wav	a 0.14 on5 of7.wav
558	1	857	a 0.16 on3 of7.wav	a 0.16 on1 of7r.wav
559	1	1517	a 0.16 on4 of7.wav	a 0.16 on2 of7.wav
560	1	654	a 0.16 on5 of7.wav	a 0.16 on3 of7.wav
561	1	1197	a 0.16 on6 of7.wav	a 0.16 on4 of7.wav
562	2	1782	a 0.16 on7 of7.wav	a 0.16 on5 of7.wav
563	1	708	a 0.18 on3 of7.wav	a 0.18 on1 of7r.wav
564	2	837	a 0.18 on4 of7.wav	a 0.18 on2 of7.wav
565	1	1174	a 0.18 on5 of7.wav	a 0.18 on3 of7.wav
566	2	1743	a 0.18 on6 of7.wav	a 0.18 on4 of7.wav
567	2	958	a 0.18 on7 of7.wav	a 0.18 on5 of7.wav
568	1	677	i 0.1 on3 of7.wav	i 0.1 on1 of7r.wav
569	1	3221	i 0.1 on4 of7.wav	i 0.1 on2 of7.wav
570	1	469	i 0.1 on5 of7.wav	i 0.1 on3 of7.wav
571	1	1513	i 0.1 on6 of7.wav	i 0.1 on4 of7.wav
572	1	684	i 0.1 on7 of7.wav	i 0.1 on5 of7.wav
573	1	422	i 0.2 on3 of7.wav	i 0.2 on1 of7r.wav
574	1	1123	i 0.2 on4 of7.wav	i 0.2 on2 of7.wav
575	1	803	i 0.2 on5 of7.wav	i 0.2 on3 of7.wav
576	2	963	i 0.2 on6 of7.wav	i 0.2 on4 of7.wav
577	2	723	i 0.2 on7 of7.wav	i 0.2 on5 of7.wav
578	1	681	i 0.04 on3 of7.wav	i 0.04 on1 of7r.wav
579	1	672	i 0.04 on4 of7.wav	i 0.04 on2 of7.wav
580	1	686	i 0.04 on5 of7.wav	i 0.04 on3 of7.wav
581	1	780	i 0.04 on6 of7.wav	i 0.04 on4 of7.wav
582	1	594	i 0.04 on7 of7.wav	i 0.04 on5 of7.wav
583	1	686	i 0.06 on3 of7.wav	i 0.06 on1 of7r.wav
584	2	1591	i 0.06 on4 of7.wav	i 0.06 on2 of7.wav
585	1	646	i 0.06 on5 of7.wav	i 0.06 on3 of7.wav
586	1	747	i 0.06 on6 of7.wav	i 0.06 on4 of7.wav
587	1	641	i 0.06 on7 of7.wav	i 0.06 on5 of7.wav
588	1	1297	i 0.08 on3 of7.wav	i 0.08 on1 of7r.wav
589	1	655	i 0.08 on4 of7.wav	i 0.08 on2 of7.wav
590	1	685	i 0.08 on5 of7.wav	i 0.08 on3 of7.wav
591	1	1900	i 0.08 on6 of7.wav	i 0.08 on4 of7.wav
592	1	951	i 0.08 on7 of7.wav	i 0.08 on5 of7.wav
593	1	523	i 0.12 on3 of7.wav	i 0.12 on1 of7r.wav
594	1	630	i 0.12 on4 of7.wav	i 0.12 on2 of7.wav
595	1	1020	i 0.12 on5 of7.wav	i 0.12 on3 of7.wav
596	1	786	i 0.12 on6 of7.wav	i 0.12 on4 of7.wav
597	1	859	i 0.12 on7 of7.wav	i 0.12 on5 of7.wav
598	1	874	i 0.14 on3 of7.wav	i 0.14 on1 of7r.wav
599	1	892	i 0.14 on4 of7.wav	i 0.14 on2 of7.wav
600	1	751	i 0.14 on5 of7.wav	i 0.14 on3 of7.wav
601	1	823	i 0.14 on6 of7.wav	i 0.14 on4 of7.wav
602	1	1014	i 0.14 on7 of7.wav	i 0.14 on5 of7.wav
603	1	1074	i 0.16 on3 of7.wav	i 0.16 on1 of7r.wav
604	1	991	i 0.16 on4 of7.wav	i 0.16 on2 of7.wav
605	1	900	i 0.16 on5 of7.wav	i 0.16 on3 of7.wav
606	1	1290	i 0.16 on6 of7.wav	i 0.16 on4 of7.wav
607	1	1355	i 0.16 on7 of7.wav	i 0.16 on5 of7.wav
608	1	669	i 0.18 on3 of7.wav	i 0.18 on1 of7r.wav
609	1	552	i 0.18 on4 of7.wav	i 0.18 on2 of7.wav
610	2	960	i 0.18 on5 of7.wav	i 0.18 on3 of7.wav
611	1	897	i 0.18 on6 of7.wav	i 0.18 on4 of7.wav
612	1	899	i 0.18 on7 of7.wav	i 0.18 on5 of7.wav
