# Supplementary material for: How musical experience affects tone perception efficiency by musicians of tonal and non-tonal speakers?
Source: PLoS One. 2020 May 8;15(5):e0232514. doi: 10.1371/journal.pone.0232514 (PMC7209303; doi:10.1371/journal.pone.0232514)
Supplement: S1 Raw Data — (ZIP) [file pone.0232514.s001.zip › RAW DATA Eng musician/sub11idfalling.csv]

List2	Slide3.RESP	Slide3.RT	stim1
1	1	735	a 0.1 on1 of1.wav
2	1	910	a 0.1 on1 of2.wav
3	1	1066	a 0.1 on1 of3.wav
4	1	742	a 0.1 on1 of4.wav
5	1	669	a 0.1 on1 of5.wav
6	1	1510	a 0.1 on1 of6.wav
7	2	1179	a 0.1 on1 of7.wav
8	1	826	a 0.2 on1 of1.wav
9	1	825	a 0.2 on1 of2.wav
10	1	786	a 0.2 on1 of3.wav
11	2	1736	a 0.2 on1 of4.wav
12	1	1854	a 0.2 on1 of5.wav
13	2	672	a 0.2 on1 of6.wav
14	2	814	a 0.2 on1 of7.wav
15	1	1042	a 0.04 on1 of1.wav
16	1	854	a 0.04 on1 of2.wav
17	1	1412	a 0.04 on1 of3.wav
18	1	2359	a 0.04 on1 of4.wav
19	2	849	a 0.04 on1 of5.wav
20	2	1076	a 0.04 on1 of6.wav
21	1	740	a 0.04 on1 of7.wav
22	1	663	a 0.06 on1 of1.wav
23	1	873	a 0.06 on1 of2.wav
24	2	758	a 0.06 on1 of3.wav
25	1	919	a 0.06 on1 of4.wav
26	1	656	a 0.06 on1 of5.wav
27	1	1095	a 0.06 on1 of6.wav
28	1	3928	a 0.06 on1 of7.wav
29	1	827	a 0.08 on1 of1.wav
30	1	706	a 0.08 on1 of2.wav
31	2	1217	a 0.08 on1 of3.wav
32	1	823	a 0.08 on1 of4.wav
33	1	725	a 0.08 on1 of5.wav
34	1	733	a 0.08 on1 of6.wav
35	1	634	a 0.08 on1 of7.wav
36	1	1002	a 0.12 on1 of1.wav
37	1	981	a 0.12 on1 of2.wav
38	2	2315	a 0.12 on1 of3.wav
39	1	1646	a 0.12 on1 of4.wav
40	1	830	a 0.12 on1 of5.wav
41	1	1924	a 0.12 on1 of6.wav
42	1	1120	a 0.12 on1 of7.wav
43	1	1101	a 0.14 on1 of1.wav
44	2	1413	a 0.14 on1 of2.wav
45	2	1213	a 0.14 on1 of3.wav
46	1	2214	a 0.14 on1 of4.wav
47	1	1033	a 0.14 on1 of5.wav
48	2	1897	a 0.14 on1 of6.wav
49	1	1575	a 0.14 on1 of7.wav
50	1	1527	a 0.16 on1 of1.wav
51	1	2135	a 0.16 on1 of2.wav
52	1	2730	a 0.16 on1 of3.wav
53	1	993	a 0.16 on1 of4.wav
54	2	1238	a 0.16 on1 of5.wav
55	2	873	a 0.16 on1 of6.wav
56	2	2640	a 0.16 on1 of7.wav
57	1	886	a 0.18 on1 of1.wav
58	2	2133	a 0.18 on1 of2.wav
59	2	1740	a 0.18 on1 of3.wav
60	2	1574	a 0.18 on1 of4.wav
61	2	1256	a 0.18 on1 of5.wav
62	2	724	a 0.18 on1 of6.wav
63	2	844	a 0.18 on1 of7.wav
64	1	2691	i 0.1 on1 of1.wav
65	1	3582	i 0.1 on1 of2.wav
66	1	2039	i 0.1 on1 of3.wav
67	1	977	i 0.1 on1 of4.wav
68	1	2505	i 0.1 on1 of5.wav
69	1	834	i 0.1 on1 of6.wav
70	1	714	i 0.1 on1 of7.wav
71	1	754	i 0.2 on1 of1.wav
72	1	714	i 0.2 on1 of2.wav
73	1	980	i 0.2 on1 of3.wav
74	2	1020	i 0.2 on1 of4.wav
75	1	759	i 0.2 on1 of5.wav
76	2	831	i 0.2 on1 of6.wav
77	2	856	i 0.2 on1 of7.wav
78	1	608	i 0.04 on1 of1.wav
79	1	702	i 0.04 on1 of2.wav
80	1	605	i 0.04 on1 of3.wav
81	1	1251	i 0.04 on1 of4.wav
82	1	717	i 0.04 on1 of5.wav
83	1	605	i 0.04 on1 of6.wav
84	1	1825	i 0.04 on1 of7.wav
85	1	780	i 0.06 on1 of1.wav
86	1	750	i 0.06 on1 of2.wav
87	1	728	i 0.06 on1 of3.wav
88	1	1288	i 0.06 on1 of4.wav
89	1	1897	i 0.06 on1 of5.wav
90	1	696	i 0.06 on1 of6.wav
91	1	1271	i 0.06 on1 of7.wav
92	1	822	i 0.08 on1 of1.wav
93	1	775	i 0.08 on1 of2.wav
94	1	760	i 0.08 on1 of3.wav
95	1	1023	i 0.08 on1 of4.wav
96	2	4579	i 0.08 on1 of5.wav
97	1	751	i 0.08 on1 of6.wav
98	1	949	i 0.08 on1 of7.wav
99	1	751	i 0.12 on1 of1.wav
100	1	628	i 0.12 on1 of2.wav
101	2	1008	i 0.12 on1 of3.wav
102	1	950	i 0.12 on1 of4.wav
103	1	767	i 0.12 on1 of5.wav
104	1	953	i 0.12 on1 of6.wav
105	1	663	i 0.12 on1 of7.wav
106	1	1919	i 0.14 on1 of1.wav
107	1	1169	i 0.14 on1 of2.wav
108	2	731	i 0.14 on1 of3.wav
109	1	782	i 0.14 on1 of4.wav
110	2	791	i 0.14 on1 of5.wav
111	2	780	i 0.14 on1 of6.wav
112	2	759	i 0.14 on1 of7.wav
113	1	909	i 0.16 on1 of1.wav
114	1	1750	i 0.16 on1 of2.wav
115	1	1112	i 0.16 on1 of3.wav
116	2	2359	i 0.16 on1 of4.wav
117	2	743	i 0.16 on1 of5.wav
118	2	1315	i 0.16 on1 of6.wav
119	2	1047	i 0.16 on1 of7.wav
120	1	862	i 0.18 on1 of1.wav
121	2	3670	i 0.18 on1 of2.wav
122	2	1210	i 0.18 on1 of3.wav
123	2	1513	i 0.18 on1 of4.wav
124	2	988	i 0.18 on1 of5.wav
125	2	966	i 0.18 on1 of6.wav
126	2	1163	i 0.18 on1 of7.wav
127	2	924	a 0.1 on1 of1.wav
128	2	865	a 0.1 on1 of2.wav
129	1	2651	a 0.1 on1 of3.wav
130	2	879	a 0.1 on1 of4.wav
131	1	1151	a 0.1 on1 of5.wav
132	1	709	a 0.1 on1 of6.wav
133	1	798	a 0.1 on1 of7.wav
134	1	793	a 0.2 on1 of1.wav
135	2	3004	a 0.2 on1 of2.wav
136	2	1006	a 0.2 on1 of3.wav
137	1	1088	a 0.2 on1 of4.wav
138	2	2022	a 0.2 on1 of5.wav
139	2	772	a 0.2 on1 of6.wav
140	2	872	a 0.2 on1 of7.wav
141	2	777	a 0.04 on1 of1.wav
142	1	605	a 0.04 on1 of2.wav
143	1	519	a 0.04 on1 of3.wav
144	1	1435	a 0.04 on1 of4.wav
145	1	755	a 0.04 on1 of5.wav
146	1	586	a 0.04 on1 of6.wav
147	1	902	a 0.04 on1 of7.wav
148	1	1124	a 0.06 on1 of1.wav
149	1	1185	a 0.06 on1 of2.wav
150	1	1230	a 0.06 on1 of3.wav
151	1	646	a 0.06 on1 of4.wav
152	1	742	a 0.06 on1 of5.wav
153	1	745	a 0.06 on1 of6.wav
154	1	1041	a 0.06 on1 of7.wav
155	1	706	a 0.08 on1 of1.wav
156	1	1440	a 0.08 on1 of2.wav
157	1	750	a 0.08 on1 of3.wav
158	1	1042	a 0.08 on1 of4.wav
159	1	774	a 0.08 on1 of5.wav
160	1	453	a 0.08 on1 of6.wav
161	1	702	a 0.08 on1 of7.wav
162	1	688	a 0.12 on1 of1.wav
163	1	743	a 0.12 on1 of2.wav
164	2	1608	a 0.12 on1 of3.wav
165	1	1174	a 0.12 on1 of4.wav
166	1	815	a 0.12 on1 of5.wav
167	1	1472	a 0.12 on1 of6.wav
168	1	1959	a 0.12 on1 of7.wav
169	1	1987	a 0.14 on1 of1.wav
170	1	4749	a 0.14 on1 of2.wav
171	1	986	a 0.14 on1 of3.wav
172	2	1656	a 0.14 on1 of4.wav
173	1	836	a 0.14 on1 of5.wav
174	1	3199	a 0.14 on1 of6.wav
175	1	4497	a 0.14 on1 of7.wav
176	1	1790	a 0.16 on1 of1.wav
177	1	1559	a 0.16 on1 of2.wav
178	2	1068	a 0.16 on1 of3.wav
179	2	1401	a 0.16 on1 of4.wav
180	1	1507	a 0.16 on1 of5.wav
181	2	1621	a 0.16 on1 of6.wav
182	2	789	a 0.16 on1 of7.wav
183	2	837	a 0.18 on1 of1.wav
184	2	1863	a 0.18 on1 of2.wav
185	2	904	a 0.18 on1 of3.wav
186	2	1268	a 0.18 on1 of4.wav
187	2	1028	a 0.18 on1 of5.wav
188	2	1279	a 0.18 on1 of6.wav
189	2	972	a 0.18 on1 of7.wav
190	2	1018	i 0.1 on1 of1.wav
191	1	657	i 0.1 on1 of2.wav
192	2	1631	i 0.1 on1 of3.wav
193	1	799	i 0.1 on1 of4.wav
194	1	935	i 0.1 on1 of5.wav
195	2	889	i 0.1 on1 of6.wav
196	1	673	i 0.1 on1 of7.wav
197	1	1626	i 0.2 on1 of1.wav
198	1	2323	i 0.2 on1 of2.wav
199	2	855	i 0.2 on1 of3.wav
200	2	922	i 0.2 on1 of4.wav
201	1	2015	i 0.2 on1 of5.wav
202	2	1415	i 0.2 on1 of6.wav
203	2	1101	i 0.2 on1 of7.wav
204	1	726	i 0.04 on1 of1.wav
205	1	923	i 0.04 on1 of2.wav
206	1	2510	i 0.04 on1 of3.wav
207	1	1191	i 0.04 on1 of4.wav
208	2	709	i 0.04 on1 of5.wav
209	1	754	i 0.04 on1 of6.wav
210	1	751	i 0.04 on1 of7.wav
211	2	972	i 0.06 on1 of1.wav
212	1	2062	i 0.06 on1 of2.wav
213	1	738	i 0.06 on1 of3.wav
214	1	787	i 0.06 on1 of4.wav
215	1	748	i 0.06 on1 of5.wav
216	2	1156	i 0.06 on1 of6.wav
217	1	1187	i 0.06 on1 of7.wav
218	1	1506	i 0.08 on1 of1.wav
219	1	1982	i 0.08 on1 of2.wav
220	1	1169	i 0.08 on1 of3.wav
221	1	1312	i 0.08 on1 of4.wav
222	1	399	i 0.08 on1 of5.wav
223	1	750	i 0.08 on1 of6.wav
224	1	774	i 0.08 on1 of7.wav
225	1	782	i 0.12 on1 of1.wav
226	1	1008	i 0.12 on1 of2.wav
227	1	748	i 0.12 on1 of3.wav
228	1	759	i 0.12 on1 of4.wav
229	2	892	i 0.12 on1 of5.wav
230	2	843	i 0.12 on1 of6.wav
231	1	1190	i 0.12 on1 of7.wav
232	1	3248	i 0.14 on1 of1.wav
233	1	721	i 0.14 on1 of2.wav
234	1	782	i 0.14 on1 of3.wav
235	1	1247	i 0.14 on1 of4.wav
236	2	1425	i 0.14 on1 of5.wav
237	1	1493	i 0.14 on1 of6.wav
238	2	804	i 0.14 on1 of7.wav
239	1	1281	i 0.16 on1 of1.wav
240	2	1572	i 0.16 on1 of2.wav
241	1	739	i 0.16 on1 of3.wav
242	2	1205	i 0.16 on1 of4.wav
243	2	820	i 0.16 on1 of5.wav
244	2	868	i 0.16 on1 of6.wav
245	1	769	i 0.16 on1 of7.wav
246	1	1156	i 0.18 on1 of1.wav
247	1	1081	i 0.18 on1 of2.wav
248	1	4141	i 0.18 on1 of3.wav
249	2	824	i 0.18 on1 of4.wav
250	1	4012	i 0.18 on1 of5.wav
251	2	1430	i 0.18 on1 of6.wav
252	1	1001	i 0.18 on1 of7.wav
253	1	686	a 0.1 on1 of1.wav
254	1	948	a 0.1 on1 of2.wav
255	1	1152	a 0.1 on1 of3.wav
256	1	1004	a 0.1 on1 of4.wav
257	1	726	a 0.1 on1 of5.wav
258	1	699	a 0.1 on1 of6.wav
259	2	1228	a 0.1 on1 of7.wav
260	1	2035	a 0.2 on1 of1.wav
261	1	777	a 0.2 on1 of2.wav
262	1	1095	a 0.2 on1 of3.wav
263	2	793	a 0.2 on1 of4.wav
264	2	1132	a 0.2 on1 of5.wav
265	2	2807	a 0.2 on1 of6.wav
266	2	1095	a 0.2 on1 of7.wav
267	1	1127	a 0.04 on1 of1.wav
268	1	1228	a 0.04 on1 of2.wav
269	1	812	a 0.04 on1 of3.wav
270	1	748	a 0.04 on1 of4.wav
271	1	4631	a 0.04 on1 of5.wav
272	1	1555	a 0.04 on1 of6.wav
273	1	817	a 0.04 on1 of7.wav
274	1	552	a 0.06 on1 of1.wav
275	1	807	a 0.06 on1 of2.wav
276	1	4128	a 0.06 on1 of3.wav
277	1	1038	a 0.06 on1 of4.wav
278	2	733	a 0.06 on1 of5.wav
279	2	4779	a 0.06 on1 of6.wav
280	1	753	a 0.06 on1 of7.wav
281	1	951	a 0.08 on1 of1.wav
282	1	1952	a 0.08 on1 of2.wav
283	1	708	a 0.08 on1 of3.wav
284	1	728	a 0.08 on1 of4.wav
285	1	1000	a 0.08 on1 of5.wav
286	1	795	a 0.08 on1 of6.wav
287	2	766	a 0.08 on1 of7.wav
288	1	1159	a 0.12 on1 of1.wav
289	1	1117	a 0.12 on1 of2.wav
290	1	1121	a 0.12 on1 of3.wav
291	1	835	a 0.12 on1 of4.wav
292	1	1871	a 0.12 on1 of5.wav
293	1	1032	a 0.12 on1 of6.wav
294	2	1119	a 0.12 on1 of7.wav
295	1	1201	a 0.14 on1 of1.wav
296	2	1475	a 0.14 on1 of2.wav
297	1	1173	a 0.14 on1 of3.wav
298	1	743	a 0.14 on1 of4.wav
299	1	806	a 0.14 on1 of5.wav
300	1	863	a 0.14 on1 of6.wav
301	1	849	a 0.14 on1 of7.wav
302	1	1684	a 0.16 on1 of1.wav
303	2	881	a 0.16 on1 of2.wav
304	2	851	a 0.16 on1 of3.wav
305	1	3648	a 0.16 on1 of4.wav
306	2	918	a 0.16 on1 of5.wav
307	2	831	a 0.16 on1 of6.wav
308	2	5307	a 0.16 on1 of7.wav
309	1	799	a 0.18 on1 of1.wav
310	2	1684	a 0.18 on1 of2.wav
311	1	967	a 0.18 on1 of3.wav
312	1	2638	a 0.18 on1 of4.wav
313	2	755	a 0.18 on1 of5.wav
314	2	3091	a 0.18 on1 of6.wav
315	2	922	a 0.18 on1 of7.wav
316	1	746	i 0.1 on1 of1.wav
317	1	1069	i 0.1 on1 of2.wav
318	1	5256	i 0.1 on1 of3.wav
319	1	911	i 0.1 on1 of4.wav
320	1	1189	i 0.1 on1 of5.wav
321	1	1585	i 0.1 on1 of6.wav
322	1	782	i 0.1 on1 of7.wav
323	1	2405	i 0.2 on1 of1.wav
324	1	1622	i 0.2 on1 of2.wav
325	2	1130	i 0.2 on1 of3.wav
326	2	1060	i 0.2 on1 of4.wav
327	2	781	i 0.2 on1 of5.wav
328	2	814	i 0.2 on1 of6.wav
329	2	668	i 0.2 on1 of7.wav
330	1	597	i 0.04 on1 of1.wav
331	1	743	i 0.04 on1 of2.wav
332	1	716	i 0.04 on1 of3.wav
333	1	3938	i 0.04 on1 of4.wav
334	1	897	i 0.04 on1 of5.wav
335	1	1036	i 0.04 on1 of6.wav
336	1	768	i 0.04 on1 of7.wav
337	2	703	i 0.06 on1 of1.wav
338	1	745	i 0.06 on1 of2.wav
339	1	824	i 0.06 on1 of3.wav
340	1	903	i 0.06 on1 of4.wav
341	2	1049	i 0.06 on1 of5.wav
342	1	813	i 0.06 on1 of6.wav
343	1	898	i 0.06 on1 of7.wav
344	1	2411	i 0.08 on1 of1.wav
345	2	888	i 0.08 on1 of2.wav
346	1	738	i 0.08 on1 of3.wav
347	1	721	i 0.08 on1 of4.wav
348	1	760	i 0.08 on1 of5.wav
349	1	737	i 0.08 on1 of6.wav
350	1	1190	i 0.08 on1 of7.wav
351	1	2166	i 0.12 on1 of1.wav
352	1	525	i 0.12 on1 of2.wav
353	2	877	i 0.12 on1 of3.wav
354	1	1113	i 0.12 on1 of4.wav
355	2	822	i 0.12 on1 of5.wav
356	2	2402	i 0.12 on1 of6.wav
357	1	966	i 0.12 on1 of7.wav
358	1	748	i 0.14 on1 of1.wav
359	1	1804	i 0.14 on1 of2.wav
360	1	1063	i 0.14 on1 of3.wav
361	2	2275	i 0.14 on1 of4.wav
362	2	1585	i 0.14 on1 of5.wav
363	1	1803	i 0.14 on1 of6.wav
364	1	702	i 0.14 on1 of7.wav
365	2	864	i 0.16 on1 of1.wav
366	1	999	i 0.16 on1 of2.wav
367	2	1218	i 0.16 on1 of3.wav
368	2	1337	i 0.16 on1 of4.wav
369	1	639	i 0.16 on1 of5.wav
370	2	892	i 0.16 on1 of6.wav
371	2	1910	i 0.16 on1 of7.wav
372	1	2377	i 0.18 on1 of1.wav
373	2	937	i 0.18 on1 of2.wav
374	2	783	i 0.18 on1 of3.wav
375	2	683	i 0.18 on1 of4.wav
376	2	1458	i 0.18 on1 of5.wav
377	2	1045	i 0.18 on1 of6.wav
378	2	1247	i 0.18 on1 of7.wav
379	1	734	a 0.1 on1 of1.wav
380	1	742	a 0.1 on1 of2.wav
381	2	690	a 0.1 on1 of3.wav
382	1	776	a 0.1 on1 of4.wav
383	2	1171	a 0.1 on1 of5.wav
384	1	1400	a 0.1 on1 of6.wav
385	1	940	a 0.1 on1 of7.wav
386	1	1261	a 0.2 on1 of1.wav
387	1	1012	a 0.2 on1 of2.wav
388	2	1644	a 0.2 on1 of3.wav
389	2	850	a 0.2 on1 of4.wav
390	2	894	a 0.2 on1 of5.wav
391	1	751	a 0.2 on1 of6.wav
392	2	690	a 0.2 on1 of7.wav
393	1	667	a 0.04 on1 of1.wav
394	1	1009	a 0.04 on1 of2.wav
395	1	686	a 0.04 on1 of3.wav
396	1	763	a 0.04 on1 of4.wav
397	1	1089	a 0.04 on1 of5.wav
398	1	1506	a 0.04 on1 of6.wav
399	1	862	a 0.04 on1 of7.wav
400	1	740	a 0.06 on1 of1.wav
401	1	1098	a 0.06 on1 of2.wav
402	2	1160	a 0.06 on1 of3.wav
403	1	753	a 0.06 on1 of4.wav
404	1	1047	a 0.06 on1 of5.wav
405	1	1065	a 0.06 on1 of6.wav
406	1	727	a 0.06 on1 of7.wav
407	1	653	a 0.08 on1 of1.wav
408	2	959	a 0.08 on1 of2.wav
409	1	711	a 0.08 on1 of3.wav
410	1	710	a 0.08 on1 of4.wav
411	1	1613	a 0.08 on1 of5.wav
412	1	1082	a 0.08 on1 of6.wav
413	1	718	a 0.08 on1 of7.wav
414	1	1414	a 0.12 on1 of1.wav
415	1	777	a 0.12 on1 of2.wav
416	1	992	a 0.12 on1 of3.wav
417	1	674	a 0.12 on1 of4.wav
418	1	2058	a 0.12 on1 of5.wav
419	1	2292	a 0.12 on1 of6.wav
420	1	1013	a 0.12 on1 of7.wav
421	2	2569	a 0.14 on1 of1.wav
422	1	1139	a 0.14 on1 of2.wav
423	1	991	a 0.14 on1 of3.wav
424	1	908	a 0.14 on1 of4.wav
425	2	1161	a 0.14 on1 of5.wav
426	1	901	a 0.14 on1 of6.wav
427	2	793	a 0.14 on1 of7.wav
428	1	1413	a 0.16 on1 of1.wav
429	1	1156	a 0.16 on1 of2.wav
430	1	3372	a 0.16 on1 of3.wav
431	2	905	a 0.16 on1 of4.wav
432	2	1031	a 0.16 on1 of5.wav
433	2	732	a 0.16 on1 of6.wav
434	1	1019	a 0.16 on1 of7.wav
435	1	1012	a 0.18 on1 of1.wav
436	2	1164	a 0.18 on1 of2.wav
437	1	3985	a 0.18 on1 of3.wav
438	1	878	a 0.18 on1 of4.wav
439	2	1052	a 0.18 on1 of5.wav
440	2	853	a 0.18 on1 of6.wav
441	1	887	a 0.18 on1 of7.wav
442	2	2896	i 0.1 on1 of1.wav
443	1	711	i 0.1 on1 of2.wav
444	1	1630	i 0.1 on1 of3.wav
445	1	672	i 0.1 on1 of4.wav
446	1	774	i 0.1 on1 of5.wav
447	1	767	i 0.1 on1 of6.wav
448	2	1395	i 0.1 on1 of7.wav
449	1	771	i 0.2 on1 of1.wav
450	1	1852	i 0.2 on1 of2.wav
451	2	1019	i 0.2 on1 of3.wav
452	1	4501	i 0.2 on1 of4.wav
453	2	1915	i 0.2 on1 of5.wav
454	2	713	i 0.2 on1 of6.wav
455	2	904	i 0.2 on1 of7.wav
456	1	868	i 0.04 on1 of1.wav
457	1	755	i 0.04 on1 of2.wav
458	1	698	i 0.04 on1 of3.wav
459	1	835	i 0.04 on1 of4.wav
460	1	1163	i 0.04 on1 of5.wav
461	1	784	i 0.04 on1 of6.wav
462	1	740	i 0.04 on1 of7.wav
463	1	667	i 0.06 on1 of1.wav
464	1	988	i 0.06 on1 of2.wav
465	1	909	i 0.06 on1 of3.wav
466	1	1430	i 0.06 on1 of4.wav
467	1	801	i 0.06 on1 of5.wav
468	1	1937	i 0.06 on1 of6.wav
469	1	831	i 0.06 on1 of7.wav
470	1	899	i 0.08 on1 of1.wav
471	1	2304	i 0.08 on1 of2.wav
472	1	1124	i 0.08 on1 of3.wav
473	1	1521	i 0.08 on1 of4.wav
474	1	1622	i 0.08 on1 of5.wav
475	1	1849	i 0.08 on1 of6.wav
476	1	772	i 0.08 on1 of7.wav
477	2	1183	i 0.12 on1 of1.wav
478	1	1387	i 0.12 on1 of2.wav
479	1	881	i 0.12 on1 of3.wav
480	1	769	i 0.12 on1 of4.wav
481	2	717	i 0.12 on1 of5.wav
482	2	1641	i 0.12 on1 of6.wav
483	2	1126	i 0.12 on1 of7.wav
484	1	1194	i 0.14 on1 of1.wav
485	2	1497	i 0.14 on1 of2.wav
486	2	1177	i 0.14 on1 of3.wav
487	1	879	i 0.14 on1 of4.wav
488	2	822	i 0.14 on1 of5.wav
489	2	1973	i 0.14 on1 of6.wav
490	2	654	i 0.14 on1 of7.wav
491	1	2058	i 0.16 on1 of1.wav
492	1	1344	i 0.16 on1 of2.wav
493	2	879	i 0.16 on1 of3.wav
494	2	842	i 0.16 on1 of4.wav
495	2	1511	i 0.16 on1 of5.wav
496	2	681	i 0.16 on1 of6.wav
497	2	1850	i 0.16 on1 of7.wav
498	1	1348	i 0.18 on1 of1.wav
499	2	1488	i 0.18 on1 of2.wav
500	1	1065	i 0.18 on1 of3.wav
501	2	1296	i 0.18 on1 of4.wav
502	2	2347	i 0.18 on1 of5.wav
503	2	1141	i 0.18 on1 of6.wav
504	2	1933	i 0.18 on1 of7.wav
505	1	750	a 0.1 on1 of1.wav
506	1	760	a 0.1 on1 of2.wav
507	1	675	a 0.1 on1 of3.wav
508	2	2616	a 0.1 on1 of4.wav
509	1	1427	a 0.1 on1 of5.wav
510	1	2960	a 0.1 on1 of6.wav
511	1	663	a 0.1 on1 of7.wav
512	1	1143	a 0.2 on1 of1.wav
513	1	1100	a 0.2 on1 of2.wav
514	2	799	a 0.2 on1 of3.wav
515	2	1537	a 0.2 on1 of4.wav
516	2	812	a 0.2 on1 of5.wav
517	2	882	a 0.2 on1 of6.wav
518	2	1114	a 0.2 on1 of7.wav
519	1	784	a 0.04 on1 of1.wav
520	1	990	a 0.04 on1 of2.wav
521	1	736	a 0.04 on1 of3.wav
522	1	783	a 0.04 on1 of4.wav
523	1	546	a 0.04 on1 of5.wav
524	1	1103	a 0.04 on1 of6.wav
525	1	2419	a 0.04 on1 of7.wav
526	1	714	a 0.06 on1 of1.wav
527	1	1409	a 0.06 on1 of2.wav
528	1	783	a 0.06 on1 of3.wav
529	1	741	a 0.06 on1 of4.wav
530	1	1049	a 0.06 on1 of5.wav
531	1	1535	a 0.06 on1 of6.wav
532	1	717	a 0.06 on1 of7.wav
533	1	986	a 0.08 on1 of1.wav
534	1	1490	a 0.08 on1 of2.wav
535	1	575	a 0.08 on1 of3.wav
536	1	1135	a 0.08 on1 of4.wav
537	1	1394	a 0.08 on1 of5.wav
538	2	948	a 0.08 on1 of6.wav
539	2	2130	a 0.08 on1 of7.wav
540	1	838	a 0.12 on1 of1.wav
541	1	1050	a 0.12 on1 of2.wav
542	1	976	a 0.12 on1 of3.wav
543	2	1612	a 0.12 on1 of4.wav
544	2	1414	a 0.12 on1 of5.wav
545	1	700	a 0.12 on1 of6.wav
546	1	1953	a 0.12 on1 of7.wav
547	1	754	a 0.14 on1 of1.wav
548	1	735	a 0.14 on1 of2.wav
549	1	1102	a 0.14 on1 of3.wav
550	1	910	a 0.14 on1 of4.wav
551	2	1246	a 0.14 on1 of5.wav
552	1	915	a 0.14 on1 of6.wav
553	1	1296	a 0.14 on1 of7.wav
554	1	1191	a 0.16 on1 of1.wav
555	1	2771	a 0.16 on1 of2.wav
556	2	822	a 0.16 on1 of3.wav
557	1	1153	a 0.16 on1 of4.wav
558	2	825	a 0.16 on1 of5.wav
559	2	925	a 0.16 on1 of6.wav
560	1	875	a 0.16 on1 of7.wav
561	1	720	a 0.18 on1 of1.wav
562	1	1272	a 0.18 on1 of2.wav
563	2	883	a 0.18 on1 of3.wav
564	2	1260	a 0.18 on1 of4.wav
565	2	1150	a 0.18 on1 of5.wav
566	2	1086	a 0.18 on1 of6.wav
567	1	2227	a 0.18 on1 of7.wav
568	1	818	i 0.1 on1 of1.wav
569	1	862	i 0.1 on1 of2.wav
570	1	1426	i 0.1 on1 of3.wav
571	1	1148	i 0.1 on1 of4.wav
572	1	1213	i 0.1 on1 of5.wav
573	2	939	i 0.1 on1 of6.wav
574	1	1542	i 0.1 on1 of7.wav
575	1	937	i 0.2 on1 of1.wav
576	2	801	i 0.2 on1 of2.wav
577	2	1165	i 0.2 on1 of3.wav
578	2	1108	i 0.2 on1 of4.wav
579	2	1138	i 0.2 on1 of5.wav
580	1	2381	i 0.2 on1 of6.wav
581	1	735	i 0.2 on1 of7.wav
582	1	771	i 0.04 on1 of1.wav
583	1	1172	i 0.04 on1 of2.wav
584	1	894	i 0.04 on1 of3.wav
585	1	700	i 0.04 on1 of4.wav
586	1	1680	i 0.04 on1 of5.wav
587	1	714	i 0.04 on1 of6.wav
588	1	1852	i 0.04 on1 of7.wav
589	1	851	i 0.06 on1 of1.wav
590	2	3796	i 0.06 on1 of2.wav
591	1	694	i 0.06 on1 of3.wav
592	1	1015	i 0.06 on1 of4.wav
593	1	754	i 0.06 on1 of5.wav
594	2	1600	i 0.06 on1 of6.wav
595	1	982	i 0.06 on1 of7.wav
596	1	770	i 0.08 on1 of1.wav
597	1	1097	i 0.08 on1 of2.wav
598	1	1116	i 0.08 on1 of3.wav
599	1	1615	i 0.08 on1 of4.wav
600	1	716	i 0.08 on1 of5.wav
601	1	964	i 0.08 on1 of6.wav
602	1	1273	i 0.08 on1 of7.wav
603	1	1879	i 0.12 on1 of1.wav
604	1	806	i 0.12 on1 of2.wav
605	1	3813	i 0.12 on1 of3.wav
606	1	709	i 0.12 on1 of4.wav
607	1	1771	i 0.12 on1 of5.wav
608	1	1274	i 0.12 on1 of6.wav
609	2	1449	i 0.12 on1 of7.wav
610	1	1802	i 0.14 on1 of1.wav
611	1	1533	i 0.14 on1 of2.wav
612	2	3067	i 0.14 on1 of3.wav
613	2	2234	i 0.14 on1 of4.wav
614	1	775	i 0.14 on1 of5.wav
615	1	801	i 0.14 on1 of6.wav
616	1	675	i 0.14 on1 of7.wav
617	1	782	i 0.16 on1 of1.wav
618	1	2514	i 0.16 on1 of2.wav
619	2	1020	i 0.16 on1 of3.wav
620	2	2228	i 0.16 on1 of4.wav
621	1	1091	i 0.16 on1 of5.wav
622	2	744	i 0.16 on1 of6.wav
623	2	781	i 0.16 on1 of7.wav
624	1	1024	i 0.18 on1 of1.wav
625	2	1954	i 0.18 on1 of2.wav
626	1	938	i 0.18 on1 of3.wav
627	1	1645	i 0.18 on1 of4.wav
628	2	3465	i 0.18 on1 of5.wav
629	2	1102	i 0.18 on1 of6.wav
630	2	1177	i 0.18 on1 of7.wav
