# Supplementary material for: How musical experience affects tone perception efficiency by musicians of tonal and non-tonal speakers?
Source: PLoS One. 2020 May 8;15(5):e0232514. doi: 10.1371/journal.pone.0232514 (PMC7209303; doi:10.1371/journal.pone.0232514)
Supplement: S1 Raw Data — (ZIP) [file pone.0232514.s001.zip › RAW DATA Eng musician/sub11idrising.csv]

List2	Slide3.RESP	Slide3.RT	stim1
1	1	865	a 0.1 on1 of7r.wav
2	1	558	a 0.1 on2 of7.wav
3	1	615	a 0.1 on3 of7.wav
4	1	423	a 0.1 on4 of7.wav
5	1	643	a 0.1 on5 of7.wav
6	1	547	a 0.1 on6 of7.wav
7	1	825	a 0.1 on7 of7.wav
8	2	550	a 0.2 on1 of7r.wav
9	2	570	a 0.2 on2 of7.wav
10	2	619	a 0.2 on3 of7.wav
11	2	834	a 0.2 on4 of7.wav
12	2	611	a 0.2 on5 of7.wav
13	2	513	a 0.2 on6 of7.wav
14	2	672	a 0.2 on7 of7.wav
15	1	542	a 0.04 on1 of7r.wav
16	1	692	a 0.04 on2 of7.wav
17	1	733	a 0.04 on3 of7.wav
18	1	472	a 0.04 on4 of7.wav
19	1	747	a 0.04 on5 of7.wav
20	1	503	a 0.04 on6 of7.wav
21	1	426	a 0.04 on7 of7.wav
22	1	486	a 0.06 on1 of7r.wav
23	1	664	a 0.06 on2 of7.wav
24	1	543	a 0.06 on3 of7.wav
25	1	497	a 0.06 on4 of7.wav
26	1	540	a 0.06 on5 of7.wav
27	1	539	a 0.06 on6 of7.wav
28	1	422	a 0.06 on7 of7.wav
29	1	565	a 0.08 on1 of7r.wav
30	1	475	a 0.08 on2 of7.wav
31	1	516	a 0.08 on3 of7.wav
32	1	559	a 0.08 on4 of7.wav
33	1	579	a 0.08 on5 of7.wav
34	1	524	a 0.08 on6 of7.wav
35	1	657	a 0.08 on7 of7.wav
36	1	918	a 0.12 on1 of7r.wav
37	1	687	a 0.12 on2 of7.wav
38	1	443	a 0.12 on3 of7.wav
39	1	443	a 0.12 on4 of7.wav
40	1	547	a 0.12 on5 of7.wav
41	1	582	a 0.12 on6 of7.wav
42	1	845	a 0.12 on7 of7.wav
43	2	863	a 0.14 on1 of7r.wav
44	1	936	a 0.14 on2 of7.wav
45	1	841	a 0.14 on3 of7.wav
46	1	783	a 0.14 on4 of7.wav
47	1	825	a 0.14 on5 of7.wav
48	1	859	a 0.14 on6 of7.wav
49	1	637	a 0.14 on7 of7.wav
50	2	636	a 0.16 on1 of7r.wav
51	2	584	a 0.16 on2 of7.wav
52	2	929	a 0.16 on3 of7.wav
53	1	675	a 0.16 on4 of7.wav
54	2	1102	a 0.16 on5 of7.wav
55	1	823	a 0.16 on6 of7.wav
56	1	663	a 0.16 on7 of7.wav
57	2	553	a 0.18 on1 of7r.wav
58	2	808	a 0.18 on2 of7.wav
59	2	673	a 0.18 on3 of7.wav
60	2	473	a 0.18 on4 of7.wav
61	2	571	a 0.18 on5 of7.wav
62	2	3356	a 0.18 on6 of7.wav
63	1	2458	a 0.18 on7 of7.wav
64	1	1378	i 0.1 on1 of7r.wav
65	1	894	i 0.1 on2 of7.wav
66	1	1951	i 0.1 on3 of7.wav
67	1	472	i 0.1 on4 of7.wav
68	1	611	i 0.1 on5 of7.wav
69	1	607	i 0.1 on6 of7.wav
70	1	517	i 0.1 on7 of7.wav
71	1	850	i 0.2 on1 of7r.wav
72	2	515	i 0.2 on2 of7.wav
73	2	755	i 0.2 on3 of7.wav
74	2	754	i 0.2 on4 of7.wav
75	2	766	i 0.2 on5 of7.wav
76	2	2310	i 0.2 on6 of7.wav
77	1	1340	i 0.2 on7 of7.wav
78	1	556	i 0.04 on1 of7r.wav
79	1	788	i 0.04 on2 of7.wav
80	1	461	i 0.04 on3 of7.wav
81	1	679	i 0.04 on4 of7.wav
82	1	591	i 0.04 on5 of7.wav
83	1	543	i 0.04 on6 of7.wav
84	1	358	i 0.04 on7 of7.wav
85	1	610	i 0.06 on1 of7r.wav
86	1	579	i 0.06 on2 of7.wav
87	1	546	i 0.06 on3 of7.wav
88	1	650	i 0.06 on4 of7.wav
89	1	414	i 0.06 on5 of7.wav
90	1	576	i 0.06 on6 of7.wav
91	1	775	i 0.06 on7 of7.wav
92	1	518	i 0.08 on1 of7r.wav
93	1	943	i 0.08 on2 of7.wav
94	1	449	i 0.08 on3 of7.wav
95	1	518	i 0.08 on4 of7.wav
96	1	611	i 0.08 on5 of7.wav
97	1	520	i 0.08 on6 of7.wav
98	1	411	i 0.08 on7 of7.wav
99	2	427	i 0.12 on1 of7r.wav
100	1	549	i 0.12 on2 of7.wav
101	1	518	i 0.12 on3 of7.wav
102	1	477	i 0.12 on4 of7.wav
103	1	465	i 0.12 on5 of7.wav
104	1	1085	i 0.12 on6 of7.wav
105	1	520	i 0.12 on7 of7.wav
106	2	839	i 0.14 on1 of7r.wav
107	2	846	i 0.14 on2 of7.wav
108	1	457	i 0.14 on3 of7.wav
109	2	873	i 0.14 on4 of7.wav
110	1	454	i 0.14 on5 of7.wav
111	1	806	i 0.14 on6 of7.wav
112	1	658	i 0.14 on7 of7.wav
113	2	1130	i 0.16 on1 of7r.wav
114	1	463	i 0.16 on2 of7.wav
115	1	2133	i 0.16 on3 of7.wav
116	1	705	i 0.16 on4 of7.wav
117	1	558	i 0.16 on5 of7.wav
118	1	1639	i 0.16 on6 of7.wav
119	1	781	i 0.16 on7 of7.wav
120	2	718	i 0.18 on1 of7r.wav
121	2	1138	i 0.18 on2 of7.wav
122	2	1226	i 0.18 on3 of7.wav
123	2	1006	i 0.18 on4 of7.wav
124	2	1192	i 0.18 on5 of7.wav
125	1	1475	i 0.18 on6 of7.wav
126	1	1255	i 0.18 on7 of7.wav
127	1	579	a 0.1 on1 of7r.wav
128	2	809	a 0.1 on2 of7.wav
129	1	415	a 0.1 on3 of7.wav
130	1	529	a 0.1 on4 of7.wav
131	1	669	a 0.1 on5 of7.wav
132	1	795	a 0.1 on6 of7.wav
133	1	643	a 0.1 on7 of7.wav
134	2	865	a 0.2 on1 of7r.wav
135	2	446	a 0.2 on2 of7.wav
136	2	1516	a 0.2 on3 of7.wav
137	2	1043	a 0.2 on4 of7.wav
138	2	680	a 0.2 on5 of7.wav
139	2	799	a 0.2 on6 of7.wav
140	1	760	a 0.2 on7 of7.wav
141	1	498	a 0.04 on1 of7r.wav
142	1	602	a 0.04 on2 of7.wav
143	1	1052	a 0.04 on3 of7.wav
144	1	526	a 0.04 on4 of7.wav
145	1	562	a 0.04 on5 of7.wav
146	1	611	a 0.04 on6 of7.wav
147	1	470	a 0.04 on7 of7.wav
148	1	566	a 0.06 on1 of7r.wav
149	1	456	a 0.06 on2 of7.wav
150	1	495	a 0.06 on3 of7.wav
151	1	497	a 0.06 on4 of7.wav
152	1	758	a 0.06 on5 of7.wav
153	1	329	a 0.06 on6 of7.wav
154	1	1310	a 0.06 on7 of7.wav
155	1	450	a 0.08 on1 of7r.wav
156	1	734	a 0.08 on2 of7.wav
157	1	433	a 0.08 on3 of7.wav
158	1	664	a 0.08 on4 of7.wav
159	1	305	a 0.08 on5 of7.wav
160	1	822	a 0.08 on6 of7.wav
161	1	529	a 0.08 on7 of7.wav
162	1	615	a 0.12 on1 of7r.wav
163	1	634	a 0.12 on2 of7.wav
164	2	446	a 0.12 on3 of7.wav
165	1	478	a 0.12 on4 of7.wav
166	1	642	a 0.12 on5 of7.wav
167	1	494	a 0.12 on6 of7.wav
168	1	840	a 0.12 on7 of7.wav
169	2	1210	a 0.14 on1 of7r.wav
170	2	995	a 0.14 on2 of7.wav
171	1	630	a 0.14 on3 of7.wav
172	1	926	a 0.14 on4 of7.wav
173	1	904	a 0.14 on5 of7.wav
174	1	744	a 0.14 on6 of7.wav
175	1	742	a 0.14 on7 of7.wav
176	2	709	a 0.16 on1 of7r.wav
177	2	808	a 0.16 on2 of7.wav
178	1	972	a 0.16 on3 of7.wav
179	1	1659	a 0.16 on4 of7.wav
180	1	1260	a 0.16 on5 of7.wav
181	1	823	a 0.16 on6 of7.wav
182	2	577	a 0.16 on7 of7.wav
183	2	449	a 0.18 on1 of7r.wav
184	2	612	a 0.18 on2 of7.wav
185	2	396	a 0.18 on3 of7.wav
186	2	1074	a 0.18 on4 of7.wav
187	1	808	a 0.18 on5 of7.wav
188	2	1381	a 0.18 on6 of7.wav
189	1	894	a 0.18 on7 of7.wav
190	1	808	i 0.1 on1 of7r.wav
191	1	737	i 0.1 on2 of7.wav
192	1	884	i 0.1 on3 of7.wav
193	1	595	i 0.1 on4 of7.wav
194	1	950	i 0.1 on5 of7.wav
195	1	726	i 0.1 on6 of7.wav
196	1	488	i 0.1 on7 of7.wav
197	2	976	i 0.2 on1 of7r.wav
198	2	631	i 0.2 on2 of7.wav
199	2	2901	i 0.2 on3 of7.wav
200	2	699	i 0.2 on4 of7.wav
201	2	756	i 0.2 on5 of7.wav
202	1	1097	i 0.2 on6 of7.wav
203	1	970	i 0.2 on7 of7.wav
204	1	584	i 0.04 on1 of7r.wav
205	1	558	i 0.04 on2 of7.wav
206	1	468	i 0.04 on3 of7.wav
207	1	468	i 0.04 on4 of7.wav
208	1	696	i 0.04 on5 of7.wav
209	1	590	i 0.04 on6 of7.wav
210	1	422	i 0.04 on7 of7.wav
211	1	433	i 0.06 on1 of7r.wav
212	1	455	i 0.06 on2 of7.wav
213	1	662	i 0.06 on3 of7.wav
214	1	428	i 0.06 on4 of7.wav
215	1	597	i 0.06 on5 of7.wav
216	1	536	i 0.06 on6 of7.wav
217	1	871	i 0.06 on7 of7.wav
218	1	736	i 0.08 on1 of7r.wav
219	1	771	i 0.08 on2 of7.wav
220	1	664	i 0.08 on3 of7.wav
221	1	438	i 0.08 on4 of7.wav
222	1	649	i 0.08 on5 of7.wav
223	1	608	i 0.08 on6 of7.wav
224	1	1390	i 0.08 on7 of7.wav
225	1	669	i 0.12 on1 of7r.wav
226	1	446	i 0.12 on2 of7.wav
227	1	554	i 0.12 on3 of7.wav
228	1	963	i 0.12 on4 of7.wav
229	1	380	i 0.12 on5 of7.wav
230	1	724	i 0.12 on6 of7.wav
231	1	852	i 0.12 on7 of7.wav
232	1	656	i 0.14 on1 of7r.wav
233	2	1160	i 0.14 on2 of7.wav
234	1	728	i 0.14 on3 of7.wav
235	1	1883	i 0.14 on4 of7.wav
236	1	891	i 0.14 on5 of7.wav
237	1	622	i 0.14 on6 of7.wav
238	1	643	i 0.14 on7 of7.wav
239	2	680	i 0.16 on1 of7r.wav
240	1	770	i 0.16 on2 of7.wav
241	1	685	i 0.16 on3 of7.wav
242	2	714	i 0.16 on4 of7.wav
243	2	1316	i 0.16 on5 of7.wav
244	1	451	i 0.16 on6 of7.wav
245	1	849	i 0.16 on7 of7.wav
246	2	535	i 0.18 on1 of7r.wav
247	1	1549	i 0.18 on2 of7.wav
248	2	748	i 0.18 on3 of7.wav
249	2	805	i 0.18 on4 of7.wav
250	2	896	i 0.18 on5 of7.wav
251	2	833	i 0.18 on6 of7.wav
252	1	717	i 0.18 on7 of7.wav
253	1	589	a 0.1 on1 of7r.wav
254	1	516	a 0.1 on2 of7.wav
255	1	439	a 0.1 on3 of7.wav
256	1	798	a 0.1 on4 of7.wav
257	1	592	a 0.1 on5 of7.wav
258	1	486	a 0.1 on6 of7.wav
259	1	498	a 0.1 on7 of7.wav
260	2	483	a 0.2 on1 of7r.wav
261	2	1028	a 0.2 on2 of7.wav
262	2	796	a 0.2 on3 of7.wav
263	2	779	a 0.2 on4 of7.wav
264	2	578	a 0.2 on5 of7.wav
265	2	769	a 0.2 on6 of7.wav
266	1	915	a 0.2 on7 of7.wav
267	1	940	a 0.04 on1 of7r.wav
268	1	658	a 0.04 on2 of7.wav
269	1	636	a 0.04 on3 of7.wav
270	1	567	a 0.04 on4 of7.wav
271	1	773	a 0.04 on5 of7.wav
272	1	542	a 0.04 on6 of7.wav
273	1	559	a 0.04 on7 of7.wav
274	1	539	a 0.06 on1 of7r.wav
275	1	627	a 0.06 on2 of7.wav
276	1	528	a 0.06 on3 of7.wav
277	1	425	a 0.06 on4 of7.wav
278	1	455	a 0.06 on5 of7.wav
279	1	719	a 0.06 on6 of7.wav
280	1	467	a 0.06 on7 of7.wav
281	1	695	a 0.08 on1 of7r.wav
282	1	682	a 0.08 on2 of7.wav
283	1	501	a 0.08 on3 of7.wav
284	1	749	a 0.08 on4 of7.wav
285	1	723	a 0.08 on5 of7.wav
286	1	1319	a 0.08 on6 of7.wav
287	1	652	a 0.08 on7 of7.wav
288	1	3058	a 0.12 on1 of7r.wav
289	1	514	a 0.12 on2 of7.wav
290	2	577	a 0.12 on3 of7.wav
291	1	1430	a 0.12 on4 of7.wav
292	2	694	a 0.12 on5 of7.wav
293	1	570	a 0.12 on6 of7.wav
294	1	699	a 0.12 on7 of7.wav
295	1	564	a 0.14 on1 of7r.wav
296	2	570	a 0.14 on2 of7.wav
297	2	960	a 0.14 on3 of7.wav
298	1	750	a 0.14 on4 of7.wav
299	2	1700	a 0.14 on5 of7.wav
300	1	744	a 0.14 on6 of7.wav
301	1	904	a 0.14 on7 of7.wav
302	2	648	a 0.16 on1 of7r.wav
303	2	1707	a 0.16 on2 of7.wav
304	2	468	a 0.16 on3 of7.wav
305	1	426	a 0.16 on4 of7.wav
306	2	511	a 0.16 on5 of7.wav
307	1	490	a 0.16 on6 of7.wav
308	1	1309	a 0.16 on7 of7.wav
309	1	586	a 0.18 on1 of7r.wav
310	2	1131	a 0.18 on2 of7.wav
311	2	684	a 0.18 on3 of7.wav
312	2	1106	a 0.18 on4 of7.wav
313	2	691	a 0.18 on5 of7.wav
314	2	647	a 0.18 on6 of7.wav
315	2	467	a 0.18 on7 of7.wav
316	1	508	i 0.1 on1 of7r.wav
317	1	459	i 0.1 on2 of7.wav
318	1	692	i 0.1 on3 of7.wav
319	1	458	i 0.1 on4 of7.wav
320	1	737	i 0.1 on5 of7.wav
321	1	530	i 0.1 on6 of7.wav
322	1	637	i 0.1 on7 of7.wav
323	2	678	i 0.2 on1 of7r.wav
324	2	672	i 0.2 on2 of7.wav
325	2	667	i 0.2 on3 of7.wav
326	2	786	i 0.2 on4 of7.wav
327	2	1534	i 0.2 on5 of7.wav
328	2	680	i 0.2 on6 of7.wav
329	1	866	i 0.2 on7 of7.wav
330	1	542	i 0.04 on1 of7r.wav
331	1	666	i 0.04 on2 of7.wav
332	1	504	i 0.04 on3 of7.wav
333	1	443	i 0.04 on4 of7.wav
334	1	721	i 0.04 on5 of7.wav
335	1	375	i 0.04 on6 of7.wav
336	1	505	i 0.04 on7 of7.wav
337	1	583	i 0.06 on1 of7r.wav
338	1	548	i 0.06 on2 of7.wav
339	1	441	i 0.06 on3 of7.wav
340	1	891	i 0.06 on4 of7.wav
341	1	523	i 0.06 on5 of7.wav
342	1	408	i 0.06 on6 of7.wav
343	1	552	i 0.06 on7 of7.wav
344	1	800	i 0.08 on1 of7r.wav
345	1	708	i 0.08 on2 of7.wav
346	1	353	i 0.08 on3 of7.wav
347	1	515	i 0.08 on4 of7.wav
348	1	588	i 0.08 on5 of7.wav
349	1	984	i 0.08 on6 of7.wav
350	1	492	i 0.08 on7 of7.wav
351	1	382	i 0.12 on1 of7r.wav
352	1	390	i 0.12 on2 of7.wav
353	1	565	i 0.12 on3 of7.wav
354	1	554	i 0.12 on4 of7.wav
355	1	465	i 0.12 on5 of7.wav
356	1	581	i 0.12 on6 of7.wav
357	1	448	i 0.12 on7 of7.wav
358	2	902	i 0.14 on1 of7r.wav
359	1	598	i 0.14 on2 of7.wav
360	2	742	i 0.14 on3 of7.wav
361	2	639	i 0.14 on4 of7.wav
362	1	888	i 0.14 on5 of7.wav
363	1	627	i 0.14 on6 of7.wav
364	1	460	i 0.14 on7 of7.wav
365	2	1500	i 0.16 on1 of7r.wav
366	1	647	i 0.16 on2 of7.wav
367	2	674	i 0.16 on3 of7.wav
368	1	1021	i 0.16 on4 of7.wav
369	1	966	i 0.16 on5 of7.wav
370	2	1938	i 0.16 on6 of7.wav
371	1	745	i 0.16 on7 of7.wav
372	2	526	i 0.18 on1 of7r.wav
373	2	1093	i 0.18 on2 of7.wav
374	2	685	i 0.18 on3 of7.wav
375	2	758	i 0.18 on4 of7.wav
376	2	1630	i 0.18 on5 of7.wav
377	1	667	i 0.18 on6 of7.wav
378	1	1298	i 0.18 on7 of7.wav
379	1	565	a 0.1 on1 of7r.wav
380	1	550	a 0.1 on2 of7.wav
381	1	608	a 0.1 on3 of7.wav
382	2	846	a 0.1 on4 of7.wav
383	1	367	a 0.1 on5 of7.wav
384	1	581	a 0.1 on6 of7.wav
385	1	362	a 0.1 on7 of7.wav
386	2	818	a 0.2 on1 of7r.wav
387	2	3101	a 0.2 on2 of7.wav
388	2	1170	a 0.2 on3 of7.wav
389	2	1243	a 0.2 on4 of7.wav
390	2	801	a 0.2 on5 of7.wav
391	2	789	a 0.2 on6 of7.wav
392	2	559	a 0.2 on7 of7.wav
393	1	643	a 0.04 on1 of7r.wav
394	1	418	a 0.04 on2 of7.wav
395	1	602	a 0.04 on3 of7.wav
396	1	1468	a 0.04 on4 of7.wav
397	1	738	a 0.04 on5 of7.wav
398	1	530	a 0.04 on6 of7.wav
399	1	592	a 0.04 on7 of7.wav
400	1	420	a 0.06 on1 of7r.wav
401	2	554	a 0.06 on2 of7.wav
402	1	402	a 0.06 on3 of7.wav
403	1	489	a 0.06 on4 of7.wav
404	1	672	a 0.06 on5 of7.wav
405	1	574	a 0.06 on6 of7.wav
406	1	506	a 0.06 on7 of7.wav
407	1	467	a 0.08 on1 of7r.wav
408	1	658	a 0.08 on2 of7.wav
409	1	466	a 0.08 on3 of7.wav
410	1	564	a 0.08 on4 of7.wav
411	1	443	a 0.08 on5 of7.wav
412	1	474	a 0.08 on6 of7.wav
413	1	531	a 0.08 on7 of7.wav
414	1	550	a 0.12 on1 of7r.wav
415	2	2159	a 0.12 on2 of7.wav
416	1	617	a 0.12 on3 of7.wav
417	1	411	a 0.12 on4 of7.wav
418	1	643	a 0.12 on5 of7.wav
419	1	551	a 0.12 on6 of7.wav
420	1	603	a 0.12 on7 of7.wav
421	1	544	a 0.14 on1 of7r.wav
422	1	532	a 0.14 on2 of7.wav
423	2	802	a 0.14 on3 of7.wav
424	2	1073	a 0.14 on4 of7.wav
425	1	538	a 0.14 on5 of7.wav
426	1	1186	a 0.14 on6 of7.wav
427	1	1512	a 0.14 on7 of7.wav
428	1	476	a 0.16 on1 of7r.wav
429	2	655	a 0.16 on2 of7.wav
430	2	1175	a 0.16 on3 of7.wav
431	2	971	a 0.16 on4 of7.wav
432	1	691	a 0.16 on5 of7.wav
433	2	756	a 0.16 on6 of7.wav
434	1	1235	a 0.16 on7 of7.wav
435	2	677	a 0.18 on1 of7r.wav
436	2	1197	a 0.18 on2 of7.wav
437	2	1157	a 0.18 on3 of7.wav
438	2	630	a 0.18 on4 of7.wav
439	2	548	a 0.18 on5 of7.wav
440	1	616	a 0.18 on6 of7.wav
441	2	1533	a 0.18 on7 of7.wav
442	1	480	i 0.1 on1 of7r.wav
443	1	607	i 0.1 on2 of7.wav
444	1	671	i 0.1 on3 of7.wav
445	1	863	i 0.1 on4 of7.wav
446	1	513	i 0.1 on5 of7.wav
447	1	518	i 0.1 on6 of7.wav
448	1	570	i 0.1 on7 of7.wav
449	2	499	i 0.2 on1 of7r.wav
450	2	1069	i 0.2 on2 of7.wav
451	1	746	i 0.2 on3 of7.wav
452	2	775	i 0.2 on4 of7.wav
453	2	616	i 0.2 on5 of7.wav
454	1	862	i 0.2 on6 of7.wav
455	2	534	i 0.2 on7 of7.wav
456	1	536	i 0.04 on1 of7r.wav
457	1	690	i 0.04 on2 of7.wav
458	1	422	i 0.04 on3 of7.wav
459	1	538	i 0.04 on4 of7.wav
460	1	592	i 0.04 on5 of7.wav
461	1	433	i 0.04 on6 of7.wav
462	1	450	i 0.04 on7 of7.wav
463	1	369	i 0.06 on1 of7r.wav
464	1	523	i 0.06 on2 of7.wav
465	1	581	i 0.06 on3 of7.wav
466	1	420	i 0.06 on4 of7.wav
467	1	396	i 0.06 on5 of7.wav
468	1	688	i 0.06 on6 of7.wav
469	1	376	i 0.06 on7 of7.wav
470	1	884	i 0.08 on1 of7r.wav
471	1	523	i 0.08 on2 of7.wav
472	1	614	i 0.08 on3 of7.wav
473	1	436	i 0.08 on4 of7.wav
474	1	561	i 0.08 on5 of7.wav
475	1	1623	i 0.08 on6 of7.wav
476	1	447	i 0.08 on7 of7.wav
477	1	499	i 0.12 on1 of7r.wav
478	1	452	i 0.12 on2 of7.wav
479	1	494	i 0.12 on3 of7.wav
480	2	729	i 0.12 on4 of7.wav
481	1	441	i 0.12 on5 of7.wav
482	1	874	i 0.12 on6 of7.wav
483	1	894	i 0.12 on7 of7.wav
484	2	627	i 0.14 on1 of7r.wav
485	2	848	i 0.14 on2 of7.wav
486	2	1040	i 0.14 on3 of7.wav
487	2	935	i 0.14 on4 of7.wav
488	1	677	i 0.14 on5 of7.wav
489	1	854	i 0.14 on6 of7.wav
490	1	1403	i 0.14 on7 of7.wav
491	2	1768	i 0.16 on1 of7r.wav
492	1	3200	i 0.16 on2 of7.wav
493	2	707	i 0.16 on3 of7.wav
494	1	605	i 0.16 on4 of7.wav
495	1	448	i 0.16 on5 of7.wav
496	2	764	i 0.16 on6 of7.wav
497	1	538	i 0.16 on7 of7.wav
498	2	552	i 0.18 on1 of7r.wav
499	2	678	i 0.18 on2 of7.wav
500	2	562	i 0.18 on3 of7.wav
501	2	699	i 0.18 on4 of7.wav
502	2	621	i 0.18 on5 of7.wav
503	1	1087	i 0.18 on6 of7.wav
504	1	1045	i 0.18 on7 of7.wav
505	1	433	a 0.1 on1 of7r.wav
506	1	485	a 0.1 on2 of7.wav
507	1	377	a 0.1 on3 of7.wav
508	1	699	a 0.1 on4 of7.wav
509	1	689	a 0.1 on5 of7.wav
510	1	598	a 0.1 on6 of7.wav
511	1	782	a 0.1 on7 of7.wav
512	2	657	a 0.2 on1 of7r.wav
513	2	633	a 0.2 on2 of7.wav
514	2	660	a 0.2 on3 of7.wav
515	2	619	a 0.2 on4 of7.wav
516	2	555	a 0.2 on5 of7.wav
517	2	1610	a 0.2 on6 of7.wav
518	1	907	a 0.2 on7 of7.wav
519	1	477	a 0.04 on1 of7r.wav
520	1	507	a 0.04 on2 of7.wav
521	1	445	a 0.04 on3 of7.wav
522	1	371	a 0.04 on4 of7.wav
523	1	671	a 0.04 on5 of7.wav
524	1	416	a 0.04 on6 of7.wav
525	1	615	a 0.04 on7 of7.wav
526	1	691	a 0.06 on1 of7r.wav
527	1	498	a 0.06 on2 of7.wav
528	1	442	a 0.06 on3 of7.wav
529	1	484	a 0.06 on4 of7.wav
530	1	508	a 0.06 on5 of7.wav
531	1	467	a 0.06 on6 of7.wav
532	1	504	a 0.06 on7 of7.wav
533	1	633	a 0.08 on1 of7r.wav
534	1	443	a 0.08 on2 of7.wav
535	1	539	a 0.08 on3 of7.wav
536	1	542	a 0.08 on4 of7.wav
537	1	401	a 0.08 on5 of7.wav
538	1	493	a 0.08 on6 of7.wav
539	1	827	a 0.08 on7 of7.wav
540	1	1578	a 0.12 on1 of7r.wav
541	1	850	a 0.12 on2 of7.wav
542	1	632	a 0.12 on3 of7.wav
543	1	643	a 0.12 on4 of7.wav
544	2	1148	a 0.12 on5 of7.wav
545	1	616	a 0.12 on6 of7.wav
546	2	407	a 0.12 on7 of7.wav
547	1	901	a 0.14 on1 of7r.wav
548	1	468	a 0.14 on2 of7.wav
549	2	630	a 0.14 on3 of7.wav
550	1	629	a 0.14 on4 of7.wav
551	2	474	a 0.14 on5 of7.wav
552	2	1414	a 0.14 on6 of7.wav
553	1	1345	a 0.14 on7 of7.wav
554	1	923	a 0.16 on1 of7r.wav
555	2	498	a 0.16 on2 of7.wav
556	1	579	a 0.16 on3 of7.wav
557	2	1145	a 0.16 on4 of7.wav
558	2	770	a 0.16 on5 of7.wav
559	1	632	a 0.16 on6 of7.wav
560	2	749	a 0.16 on7 of7.wav
561	2	571	a 0.18 on1 of7r.wav
562	2	522	a 0.18 on2 of7.wav
563	2	659	a 0.18 on3 of7.wav
564	1	608	a 0.18 on4 of7.wav
565	2	457	a 0.18 on5 of7.wav
566	2	548	a 0.18 on6 of7.wav
567	2	531	a 0.18 on7 of7.wav
568	1	361	i 0.1 on1 of7r.wav
569	1	385	i 0.1 on2 of7.wav
570	1	512	i 0.1 on3 of7.wav
571	1	587	i 0.1 on4 of7.wav
572	1	753	i 0.1 on5 of7.wav
573	1	786	i 0.1 on6 of7.wav
574	1	965	i 0.1 on7 of7.wav
575	1	768	i 0.2 on1 of7r.wav
576	2	680	i 0.2 on2 of7.wav
577	2	1267	i 0.2 on3 of7.wav
578	1	560	i 0.2 on4 of7.wav
579	2	2454	i 0.2 on5 of7.wav
580	2	1009	i 0.2 on6 of7.wav
581	1	3230	i 0.2 on7 of7.wav
582	1	621	i 0.04 on1 of7r.wav
583	1	699	i 0.04 on2 of7.wav
584	1	462	i 0.04 on3 of7.wav
585	1	650	i 0.04 on4 of7.wav
586	1	789	i 0.04 on5 of7.wav
587	1	441	i 0.04 on6 of7.wav
588	1	714	i 0.04 on7 of7.wav
589	1	586	i 0.06 on1 of7r.wav
590	1	425	i 0.06 on2 of7.wav
591	1	435	i 0.06 on3 of7.wav
592	1	431	i 0.06 on4 of7.wav
593	1	433	i 0.06 on5 of7.wav
594	1	429	i 0.06 on6 of7.wav
595	1	503	i 0.06 on7 of7.wav
596	1	763	i 0.08 on1 of7r.wav
597	1	420	i 0.08 on2 of7.wav
598	1	419	i 0.08 on3 of7.wav
599	1	562	i 0.08 on4 of7.wav
600	1	496	i 0.08 on5 of7.wav
601	1	687	i 0.08 on6 of7.wav
602	1	675	i 0.08 on7 of7.wav
603	1	699	i 0.12 on1 of7r.wav
604	2	775	i 0.12 on2 of7.wav
605	2	961	i 0.12 on3 of7.wav
606	1	635	i 0.12 on4 of7.wav
607	1	717	i 0.12 on5 of7.wav
608	1	470	i 0.12 on6 of7.wav
609	1	624	i 0.12 on7 of7.wav
610	2	680	i 0.14 on1 of7r.wav
611	1	358	i 0.14 on2 of7.wav
612	1	4037	i 0.14 on3 of7.wav
613	2	1225	i 0.14 on4 of7.wav
614	1	849	i 0.14 on5 of7.wav
615	1	1076	i 0.14 on6 of7.wav
616	1	600	i 0.14 on7 of7.wav
617	2	1584	i 0.16 on1 of7r.wav
618	1	1653	i 0.16 on2 of7.wav
619	2	547	i 0.16 on3 of7.wav
620	2	763	i 0.16 on4 of7.wav
621	1	714	i 0.16 on5 of7.wav
622	1	830	i 0.16 on6 of7.wav
623	1	619	i 0.16 on7 of7.wav
624	1	508	i 0.18 on1 of7r.wav
625	2	644	i 0.18 on2 of7.wav
626	2	550	i 0.18 on3 of7.wav
627	2	801	i 0.18 on4 of7.wav
628	2	985	i 0.18 on5 of7.wav
629	1	720	i 0.18 on6 of7.wav
630	1	806	i 0.18 on7 of7.wav
