# Supplementary material for: How musical experience affects tone perception efficiency by musicians of tonal and non-tonal speakers?
Source: PLoS One. 2020 May 8;15(5):e0232514. doi: 10.1371/journal.pone.0232514 (PMC7209303; doi:10.1371/journal.pone.0232514)
Supplement: S1 Raw Data — (ZIP) [file pone.0232514.s001.zip › RAW DATA Eng musician/sub11sdfalling.csv]

List2	Slide3.RESP	Slide3.RT	stim1	stim2
1	1	1359	a 0.1 on1 of1.wav	a 0.1 on1 of1.wav
2	1	580	a 0.1 on1 of2.wav	a 0.1 on1 of2.wav
3	1	398	a 0.1 on1 of3.wav	a 0.1 on1 of3.wav
4	1	241	a 0.1 on1 of4.wav	a 0.1 on1 of4.wav
5	1	608	a 0.1 on1 of5.wav	a 0.1 on1 of5.wav
6	1	1198	a 0.1 on1 of6.wav	a 0.1 on1 of6.wav
7	1	247	a 0.1 on1 of7.wav	a 0.1 on1 of7.wav
8	1	666	a 0.2 on1 of1.wav	a 0.2 on1 of1.wav
9	1	1650	a 0.2 on1 of2.wav	a 0.2 on1 of2.wav
10	1	1006	a 0.2 on1 of3.wav	a 0.2 on1 of3.wav
11	2	980	a 0.2 on1 of4.wav	a 0.2 on1 of4.wav
12	1	371	a 0.2 on1 of5.wav	a 0.2 on1 of5.wav
13	1	516	a 0.2 on1 of6.wav	a 0.2 on1 of6.wav
14	1	509	a 0.2 on1 of7.wav	a 0.2 on1 of7.wav
15	1	354	a 0.04 on1 of1.wav	a 0.04 on1 of1.wav
16	1	301	a 0.04 on1 of2.wav	a 0.04 on1 of2.wav
17	1	135	a 0.04 on1 of3.wav	a 0.04 on1 of3.wav
18	1	1636	a 0.04 on1 of4.wav	a 0.04 on1 of4.wav
19	1	807	a 0.04 on1 of5.wav	a 0.04 on1 of5.wav
20	1	246	a 0.04 on1 of6.wav	a 0.04 on1 of6.wav
21	1	548	a 0.04 on1 of7.wav	a 0.04 on1 of7.wav
22	1	601	a 0.06 on1 of1.wav	a 0.06 on1 of1.wav
23	1	633	a 0.06 on1 of2.wav	a 0.06 on1 of2.wav
24	1	365	a 0.06 on1 of3.wav	a 0.06 on1 of3.wav
25	1	578	a 0.06 on1 of4.wav	a 0.06 on1 of4.wav
26	1	324	a 0.06 on1 of5.wav	a 0.06 on1 of5.wav
27	1	233	a 0.06 on1 of6.wav	a 0.06 on1 of6.wav
28	1	2036	a 0.06 on1 of7.wav	a 0.06 on1 of7.wav
29	1	837	a 0.08 on1 of1.wav	a 0.08 on1 of1.wav
30	1	760	a 0.08 on1 of2.wav	a 0.08 on1 of2.wav
31	1	870	a 0.08 on1 of3.wav	a 0.08 on1 of3.wav
32	1	452	a 0.08 on1 of4.wav	a 0.08 on1 of4.wav
33	1	341	a 0.08 on1 of5.wav	a 0.08 on1 of5.wav
34	1	842	a 0.08 on1 of6.wav	a 0.08 on1 of6.wav
35	1	900	a 0.08 on1 of7.wav	a 0.08 on1 of7.wav
36	1	518	a 0.12 on1 of1.wav	a 0.12 on1 of1.wav
37	1	388	a 0.12 on1 of2.wav	a 0.12 on1 of2.wav
38	1	364	a 0.12 on1 of3.wav	a 0.12 on1 of3.wav
39	1	311	a 0.12 on1 of4.wav	a 0.12 on1 of4.wav
40	1	176	a 0.12 on1 of5.wav	a 0.12 on1 of5.wav
41	1	555	a 0.12 on1 of6.wav	a 0.12 on1 of6.wav
42	1	369	a 0.12 on1 of7.wav	a 0.12 on1 of7.wav
43	1	451	a 0.14 on1 of1.wav	a 0.14 on1 of1.wav
44	1	452	a 0.14 on1 of2.wav	a 0.14 on1 of2.wav
45	1	289	a 0.14 on1 of3.wav	a 0.14 on1 of3.wav
46	1	570	a 0.14 on1 of4.wav	a 0.14 on1 of4.wav
47	1	212	a 0.14 on1 of5.wav	a 0.14 on1 of5.wav
48	1	376	a 0.14 on1 of6.wav	a 0.14 on1 of6.wav
49	1	583	a 0.14 on1 of7.wav	a 0.14 on1 of7.wav
50	1	542	a 0.16 on1 of1.wav	a 0.16 on1 of1.wav
51	1	580	a 0.16 on1 of2.wav	a 0.16 on1 of2.wav
52	1	301	a 0.16 on1 of3.wav	a 0.16 on1 of3.wav
53	1	2618	a 0.16 on1 of4.wav	a 0.16 on1 of4.wav
54	1	969	a 0.16 on1 of5.wav	a 0.16 on1 of5.wav
55	1	505	a 0.16 on1 of6.wav	a 0.16 on1 of6.wav
56	1	681	a 0.16 on1 of7.wav	a 0.16 on1 of7.wav
57	1	594	a 0.18 on1 of1.wav	a 0.18 on1 of1.wav
58	1	644	a 0.18 on1 of2.wav	a 0.18 on1 of2.wav
59	1	416	a 0.18 on1 of3.wav	a 0.18 on1 of3.wav
60	1	539	a 0.18 on1 of4.wav	a 0.18 on1 of4.wav
61	1	681	a 0.18 on1 of5.wav	a 0.18 on1 of5.wav
62	1	698	a 0.18 on1 of6.wav	a 0.18 on1 of6.wav
63	1	714	a 0.18 on1 of7.wav	a 0.18 on1 of7.wav
64	1	517	i 0.1 on1 of1.wav	i 0.1 on1 of1.wav
65	1	206	i 0.1 on1 of2.wav	i 0.1 on1 of2.wav
66	1	396	i 0.1 on1 of3.wav	i 0.1 on1 of3.wav
67	1	415	i 0.1 on1 of4.wav	i 0.1 on1 of4.wav
68	1	774	i 0.1 on1 of5.wav	i 0.1 on1 of5.wav
69	1	556	i 0.1 on1 of6.wav	i 0.1 on1 of6.wav
70	1	276	i 0.1 on1 of7.wav	i 0.1 on1 of7.wav
71	1	388	i 0.2 on1 of1.wav	i 0.2 on1 of1.wav
72	1	609	i 0.2 on1 of2.wav	i 0.2 on1 of2.wav
73	1	730	i 0.2 on1 of3.wav	i 0.2 on1 of3.wav
74	1	677	i 0.2 on1 of4.wav	i 0.2 on1 of4.wav
75	1	720	i 0.2 on1 of5.wav	i 0.2 on1 of5.wav
76	1	741	i 0.2 on1 of6.wav	i 0.2 on1 of6.wav
77	1	909	i 0.2 on1 of7.wav	i 0.2 on1 of7.wav
78	1	291	i 0.04 on1 of1.wav	i 0.04 on1 of1.wav
79	1	479	i 0.04 on1 of2.wav	i 0.04 on1 of2.wav
80	1	1033	i 0.04 on1 of3.wav	i 0.04 on1 of3.wav
81	1	255	i 0.04 on1 of4.wav	i 0.04 on1 of4.wav
82	1	418	i 0.04 on1 of5.wav	i 0.04 on1 of5.wav
83	1	208	i 0.04 on1 of6.wav	i 0.04 on1 of6.wav
84	1	468	i 0.04 on1 of7.wav	i 0.04 on1 of7.wav
85	1	277	i 0.06 on1 of1.wav	i 0.06 on1 of1.wav
86	1	312	i 0.06 on1 of2.wav	i 0.06 on1 of2.wav
87	1	406	i 0.06 on1 of3.wav	i 0.06 on1 of3.wav
88	1	330	i 0.06 on1 of4.wav	i 0.06 on1 of4.wav
89	1	225	i 0.06 on1 of5.wav	i 0.06 on1 of5.wav
90	1	205	i 0.06 on1 of6.wav	i 0.06 on1 of6.wav
91	1	508	i 0.06 on1 of7.wav	i 0.06 on1 of7.wav
92	1	1177	i 0.08 on1 of1.wav	i 0.08 on1 of1.wav
93	1	265	i 0.08 on1 of2.wav	i 0.08 on1 of2.wav
94	1	363	i 0.08 on1 of3.wav	i 0.08 on1 of3.wav
95	1	290	i 0.08 on1 of4.wav	i 0.08 on1 of4.wav
96	1	428	i 0.08 on1 of5.wav	i 0.08 on1 of5.wav
97	1	189	i 0.08 on1 of6.wav	i 0.08 on1 of6.wav
98	1	314	i 0.08 on1 of7.wav	i 0.08 on1 of7.wav
99	1	506	i 0.12 on1 of1.wav	i 0.12 on1 of1.wav
100	1	441	i 0.12 on1 of2.wav	i 0.12 on1 of2.wav
101	1	659	i 0.12 on1 of3.wav	i 0.12 on1 of3.wav
102	1	293	i 0.12 on1 of4.wav	i 0.12 on1 of4.wav
103	1	551	i 0.12 on1 of5.wav	i 0.12 on1 of5.wav
104	1	626	i 0.12 on1 of6.wav	i 0.12 on1 of6.wav
105	1	398	i 0.12 on1 of7.wav	i 0.12 on1 of7.wav
106	1	386	i 0.14 on1 of1.wav	i 0.14 on1 of1.wav
107	1	606	i 0.14 on1 of2.wav	i 0.14 on1 of2.wav
108	1	468	i 0.14 on1 of3.wav	i 0.14 on1 of3.wav
109	1	576	i 0.14 on1 of4.wav	i 0.14 on1 of4.wav
110	1	1073	i 0.14 on1 of5.wav	i 0.14 on1 of5.wav
111	1	2543	i 0.14 on1 of6.wav	i 0.14 on1 of6.wav
112	1	527	i 0.14 on1 of7.wav	i 0.14 on1 of7.wav
113	1	614	i 0.16 on1 of1.wav	i 0.16 on1 of1.wav
114	1	430	i 0.16 on1 of2.wav	i 0.16 on1 of2.wav
115	1	947	i 0.16 on1 of3.wav	i 0.16 on1 of3.wav
116	1	553	i 0.16 on1 of4.wav	i 0.16 on1 of4.wav
117	1	386	i 0.16 on1 of5.wav	i 0.16 on1 of5.wav
118	1	453	i 0.16 on1 of6.wav	i 0.16 on1 of6.wav
119	1	495	i 0.16 on1 of7.wav	i 0.16 on1 of7.wav
120	1	499	i 0.18 on1 of1.wav	i 0.18 on1 of1.wav
121	1	489	i 0.18 on1 of2.wav	i 0.18 on1 of2.wav
122	1	627	i 0.18 on1 of3.wav	i 0.18 on1 of3.wav
123	1	1906	i 0.18 on1 of4.wav	i 0.18 on1 of4.wav
124	1	837	i 0.18 on1 of5.wav	i 0.18 on1 of5.wav
125	1	552	i 0.18 on1 of6.wav	i 0.18 on1 of6.wav
126	1	463	i 0.18 on1 of7.wav	i 0.18 on1 of7.wav
127	1	463	a 0.1 on1 of1.wav	a 0.1 on1 of3.wav
128	1	235	a 0.1 on1 of2.wav	a 0.1 on1 of4.wav
129	1	587	a 0.1 on1 of3.wav	a 0.1 on1 of5.wav
130	1	626	a 0.1 on1 of4.wav	a 0.1 on1 of6.wav
131	1	424	a 0.1 on1 of5.wav	a 0.1 on1 of7.wav
132	2	732	a 0.2 on1 of1.wav	a 0.2 on1 of3.wav
133	2	799	a 0.2 on1 of2.wav	a 0.2 on1 of4.wav
134	1	209	a 0.2 on1 of3.wav	a 0.2 on1 of5.wav
135	2	507	a 0.2 on1 of4.wav	a 0.2 on1 of6.wav
136	1	650	a 0.2 on1 of5.wav	a 0.2 on1 of7.wav
137	1	344	a 0.04 on1 of1.wav	a 0.04 on1 of3.wav
138	1	384	a 0.04 on1 of2.wav	a 0.04 on1 of4.wav
139	1	4	a 0.04 on1 of3.wav	a 0.04 on1 of5.wav
140	1	2728	a 0.04 on1 of4.wav	a 0.04 on1 of6.wav
141	1	333	a 0.04 on1 of5.wav	a 0.04 on1 of7.wav
142	1	240	a 0.06 on1 of1.wav	a 0.06 on1 of3.wav
143	1	498	a 0.06 on1 of2.wav	a 0.06 on1 of4.wav
144	1	177	a 0.06 on1 of3.wav	a 0.06 on1 of5.wav
145	1	310	a 0.06 on1 of4.wav	a 0.06 on1 of6.wav
146	1	428	a 0.06 on1 of5.wav	a 0.06 on1 of7.wav
147	1	239	a 0.08 on1 of1.wav	a 0.08 on1 of3.wav
148	1	16	a 0.08 on1 of2.wav	a 0.08 on1 of4.wav
149	1	342	a 0.08 on1 of3.wav	a 0.08 on1 of5.wav
150	1	225	a 0.08 on1 of4.wav	a 0.08 on1 of6.wav
151	1	202	a 0.08 on1 of5.wav	a 0.08 on1 of7.wav
152	1	189	a 0.12 on1 of1.wav	a 0.12 on1 of3.wav
153	2	775	a 0.12 on1 of2.wav	a 0.12 on1 of4.wav
154	1	949	a 0.12 on1 of3.wav	a 0.12 on1 of5.wav
155	1	879	a 0.12 on1 of4.wav	a 0.12 on1 of6.wav
156	1	405	a 0.12 on1 of5.wav	a 0.12 on1 of7.wav
157	1	728	a 0.14 on1 of1.wav	a 0.14 on1 of3.wav
158	2	1324	a 0.14 on1 of2.wav	a 0.14 on1 of4.wav
159	1	1067	a 0.14 on1 of3.wav	a 0.14 on1 of5.wav
160	2	1943	a 0.14 on1 of4.wav	a 0.14 on1 of6.wav
161	1	767	a 0.14 on1 of5.wav	a 0.14 on1 of7.wav
162	2	658	a 0.16 on1 of1.wav	a 0.16 on1 of3.wav
163	2	503	a 0.16 on1 of2.wav	a 0.16 on1 of4.wav
164	2	570	a 0.16 on1 of3.wav	a 0.16 on1 of5.wav
165	1	543	a 0.16 on1 of4.wav	a 0.16 on1 of6.wav
166	1	620	a 0.16 on1 of5.wav	a 0.16 on1 of7.wav
167	2	531	a 0.18 on1 of1.wav	a 0.18 on1 of3.wav
168	1	424	a 0.18 on1 of2.wav	a 0.18 on1 of4.wav
169	2	504	a 0.18 on1 of3.wav	a 0.18 on1 of5.wav
170	2	483	a 0.18 on1 of4.wav	a 0.18 on1 of6.wav
171	1	504	a 0.18 on1 of5.wav	a 0.18 on1 of7.wav
172	1	346	i 0.1 on1 of1.wav	i 0.1 on1 of3.wav
173	1	279	i 0.1 on1 of2.wav	i 0.1 on1 of4.wav
174	1	285	i 0.1 on1 of3.wav	i 0.1 on1 of5.wav
175	1	344	i 0.1 on1 of4.wav	i 0.1 on1 of6.wav
176	1	664	i 0.1 on1 of5.wav	i 0.1 on1 of7.wav
177	2	536	i 0.2 on1 of1.wav	i 0.2 on1 of3.wav
178	2	503	i 0.2 on1 of2.wav	i 0.2 on1 of4.wav
179	1	743	i 0.2 on1 of3.wav	i 0.2 on1 of5.wav
180	1	963	i 0.2 on1 of4.wav	i 0.2 on1 of6.wav
181	2	656	i 0.2 on1 of5.wav	i 0.2 on1 of7.wav
182	1	1407	i 0.04 on1 of1.wav	i 0.04 on1 of3.wav
183	1	289	i 0.04 on1 of2.wav	i 0.04 on1 of4.wav
184	1	1110	i 0.04 on1 of3.wav	i 0.04 on1 of5.wav
185	1	257	i 0.04 on1 of4.wav	i 0.04 on1 of6.wav
186	1	860	i 0.04 on1 of5.wav	i 0.04 on1 of7.wav
187	1	377	i 0.06 on1 of1.wav	i 0.06 on1 of3.wav
188	1	372	i 0.06 on1 of2.wav	i 0.06 on1 of4.wav
189	1	220	i 0.06 on1 of3.wav	i 0.06 on1 of5.wav
190	1	216	i 0.06 on1 of4.wav	i 0.06 on1 of6.wav
191	1	208	i 0.06 on1 of5.wav	i 0.06 on1 of7.wav
192	1	921	i 0.08 on1 of1.wav	i 0.08 on1 of3.wav
193	1	136	i 0.08 on1 of2.wav	i 0.08 on1 of4.wav
194	1	339	i 0.08 on1 of3.wav	i 0.08 on1 of5.wav
195	1	337	i 0.08 on1 of4.wav	i 0.08 on1 of6.wav
196	1	224	i 0.08 on1 of5.wav	i 0.08 on1 of7.wav
197	2	483	i 0.12 on1 of1.wav	i 0.12 on1 of3.wav
198	1	559	i 0.12 on1 of2.wav	i 0.12 on1 of4.wav
199	1	592	i 0.12 on1 of3.wav	i 0.12 on1 of5.wav
200	1	561	i 0.12 on1 of4.wav	i 0.12 on1 of6.wav
201	1	877	i 0.12 on1 of5.wav	i 0.12 on1 of7.wav
202	2	959	i 0.14 on1 of1.wav	i 0.14 on1 of3.wav
203	2	853	i 0.14 on1 of2.wav	i 0.14 on1 of4.wav
204	1	174	i 0.14 on1 of3.wav	i 0.14 on1 of5.wav
205	1	709	i 0.14 on1 of4.wav	i 0.14 on1 of6.wav
206	1	682	i 0.14 on1 of5.wav	i 0.14 on1 of7.wav
207	2	547	i 0.16 on1 of1.wav	i 0.16 on1 of3.wav
208	2	711	i 0.16 on1 of2.wav	i 0.16 on1 of4.wav
209	2	632	i 0.16 on1 of3.wav	i 0.16 on1 of5.wav
210	2	556	i 0.16 on1 of4.wav	i 0.16 on1 of6.wav
211	1	306	i 0.16 on1 of5.wav	i 0.16 on1 of7.wav
212	2	488	i 0.18 on1 of1.wav	i 0.18 on1 of3.wav
213	2	719	i 0.18 on1 of2.wav	i 0.18 on1 of4.wav
214	2	771	i 0.18 on1 of3.wav	i 0.18 on1 of5.wav
215	1	670	i 0.18 on1 of4.wav	i 0.18 on1 of6.wav
216	1	2274	i 0.18 on1 of5.wav	i 0.18 on1 of7.wav
217	1	653	a 0.1 on1 of3.wav	a 0.1 on1 of1.wav
218	2	810	a 0.1 on1 of4.wav	a 0.1 on1 of2.wav
219	1	269	a 0.1 on1 of5.wav	a 0.1 on1 of3.wav
220	1	783	a 0.1 on1 of6.wav	a 0.1 on1 of4.wav
221	1	323	a 0.1 on1 of7.wav	a 0.1 on1 of5.wav
222	2	568	a 0.2 on1 of3.wav	a 0.2 on1 of1.wav
223	1	405	a 0.2 on1 of4.wav	a 0.2 on1 of2.wav
224	2	771	a 0.2 on1 of5.wav	a 0.2 on1 of3.wav
225	2	484	a 0.2 on1 of6.wav	a 0.2 on1 of4.wav
226	1	811	a 0.2 on1 of7.wav	a 0.2 on1 of5.wav
227	1	226	a 0.04 on1 of3.wav	a 0.04 on1 of1.wav
228	2	787	a 0.04 on1 of4.wav	a 0.04 on1 of2.wav
229	1	283	a 0.04 on1 of5.wav	a 0.04 on1 of3.wav
230	1	220	a 0.04 on1 of6.wav	a 0.04 on1 of4.wav
231	1	379	a 0.04 on1 of7.wav	a 0.04 on1 of5.wav
232	1	203	a 0.06 on1 of3.wav	a 0.06 on1 of1.wav
233	1	638	a 0.06 on1 of4.wav	a 0.06 on1 of2.wav
234	1	1026	a 0.06 on1 of5.wav	a 0.06 on1 of3.wav
235	1	395	a 0.06 on1 of6.wav	a 0.06 on1 of4.wav
236	1	807	a 0.06 on1 of7.wav	a 0.06 on1 of5.wav
237	1	492	a 0.08 on1 of3.wav	a 0.08 on1 of1.wav
238	1	462	a 0.08 on1 of4.wav	a 0.08 on1 of2.wav
239	1	499	a 0.08 on1 of5.wav	a 0.08 on1 of3.wav
240	1	314	a 0.08 on1 of6.wav	a 0.08 on1 of4.wav
241	1	306	a 0.08 on1 of7.wav	a 0.08 on1 of5.wav
242	1	372	a 0.12 on1 of3.wav	a 0.12 on1 of1.wav
243	1	666	a 0.12 on1 of4.wav	a 0.12 on1 of2.wav
244	1	195	a 0.12 on1 of5.wav	a 0.12 on1 of3.wav
245	1	872	a 0.12 on1 of6.wav	a 0.12 on1 of4.wav
246	1	273	a 0.12 on1 of7.wav	a 0.12 on1 of5.wav
247	1	566	a 0.14 on1 of3.wav	a 0.14 on1 of1.wav
248	1	341	a 0.14 on1 of4.wav	a 0.14 on1 of2.wav
249	2	769	a 0.14 on1 of5.wav	a 0.14 on1 of3.wav
250	1	513	a 0.14 on1 of6.wav	a 0.14 on1 of4.wav
251	1	346	a 0.14 on1 of7.wav	a 0.14 on1 of5.wav
252	2	542	a 0.16 on1 of3.wav	a 0.16 on1 of1.wav
253	1	960	a 0.16 on1 of4.wav	a 0.16 on1 of2.wav
254	1	463	a 0.16 on1 of5.wav	a 0.16 on1 of3.wav
255	1	499	a 0.16 on1 of6.wav	a 0.16 on1 of4.wav
256	2	536	a 0.16 on1 of7.wav	a 0.16 on1 of5.wav
257	2	968	a 0.18 on1 of3.wav	a 0.18 on1 of1.wav
258	1	1887	a 0.18 on1 of4.wav	a 0.18 on1 of2.wav
259	1	744	a 0.18 on1 of5.wav	a 0.18 on1 of3.wav
260	1	673	a 0.18 on1 of6.wav	a 0.18 on1 of4.wav
261	1	348	a 0.18 on1 of7.wav	a 0.18 on1 of5.wav
262	1	209	i 0.1 on1 of3.wav	i 0.1 on1 of1.wav
263	1	542	i 0.1 on1 of4.wav	i 0.1 on1 of2.wav
264	1	521	i 0.1 on1 of5.wav	i 0.1 on1 of3.wav
265	1	349	i 0.1 on1 of6.wav	i 0.1 on1 of4.wav
266	1	458	i 0.1 on1 of7.wav	i 0.1 on1 of5.wav
267	2	508	i 0.2 on1 of3.wav	i 0.2 on1 of1.wav
268	2	629	i 0.2 on1 of4.wav	i 0.2 on1 of2.wav
269	1	633	i 0.2 on1 of5.wav	i 0.2 on1 of3.wav
270	2	557	i 0.2 on1 of6.wav	i 0.2 on1 of4.wav
271	1	474	i 0.2 on1 of7.wav	i 0.2 on1 of5.wav
272	1	384	i 0.04 on1 of3.wav	i 0.04 on1 of1.wav
273	1	357	i 0.04 on1 of4.wav	i 0.04 on1 of2.wav
274	1	25	i 0.04 on1 of5.wav	i 0.04 on1 of3.wav
275	1	196	i 0.04 on1 of6.wav	i 0.04 on1 of4.wav
276	1	624	i 0.04 on1 of7.wav	i 0.04 on1 of5.wav
277	1	197	i 0.06 on1 of3.wav	i 0.06 on1 of1.wav
278	1	607	i 0.06 on1 of4.wav	i 0.06 on1 of2.wav
279	1	500	i 0.06 on1 of5.wav	i 0.06 on1 of3.wav
280	1	285	i 0.06 on1 of6.wav	i 0.06 on1 of4.wav
281	1	1647	i 0.06 on1 of7.wav	i 0.06 on1 of5.wav
282	1	348	i 0.08 on1 of3.wav	i 0.08 on1 of1.wav
283	1	581	i 0.08 on1 of4.wav	i 0.08 on1 of2.wav
284	1	496	i 0.08 on1 of5.wav	i 0.08 on1 of3.wav
285	1	452	i 0.08 on1 of6.wav	i 0.08 on1 of4.wav
286	1	385	i 0.08 on1 of7.wav	i 0.08 on1 of5.wav
287	1	412	i 0.12 on1 of3.wav	i 0.12 on1 of1.wav
288	1	402	i 0.12 on1 of4.wav	i 0.12 on1 of2.wav
289	1	639	i 0.12 on1 of5.wav	i 0.12 on1 of3.wav
290	1	612	i 0.12 on1 of6.wav	i 0.12 on1 of4.wav
291	1	996	i 0.12 on1 of7.wav	i 0.12 on1 of5.wav
292	1	497	i 0.14 on1 of3.wav	i 0.14 on1 of1.wav
293	1	1049	i 0.14 on1 of4.wav	i 0.14 on1 of2.wav
294	1	308	i 0.14 on1 of5.wav	i 0.14 on1 of3.wav
295	1	565	i 0.14 on1 of6.wav	i 0.14 on1 of4.wav
296	2	909	i 0.14 on1 of7.wav	i 0.14 on1 of5.wav
297	2	1394	i 0.16 on1 of3.wav	i 0.16 on1 of1.wav
298	2	789	i 0.16 on1 of4.wav	i 0.16 on1 of2.wav
299	1	568	i 0.16 on1 of5.wav	i 0.16 on1 of3.wav
300	1	856	i 0.16 on1 of6.wav	i 0.16 on1 of4.wav
301	1	511	i 0.16 on1 of7.wav	i 0.16 on1 of5.wav
302	2	611	i 0.18 on1 of3.wav	i 0.18 on1 of1.wav
303	2	740	i 0.18 on1 of4.wav	i 0.18 on1 of2.wav
304	2	1031	i 0.18 on1 of5.wav	i 0.18 on1 of3.wav
305	2	727	i 0.18 on1 of6.wav	i 0.18 on1 of4.wav
306	1	694	i 0.18 on1 of7.wav	i 0.18 on1 of5.wav
307	1	642	a 0.1 on1 of1.wav	a 0.1 on1 of1.wav
308	1	2748	a 0.1 on1 of2.wav	a 0.1 on1 of2.wav
309	1	688	a 0.1 on1 of3.wav	a 0.1 on1 of3.wav
310	1	820	a 0.1 on1 of4.wav	a 0.1 on1 of4.wav
311	1	348	a 0.1 on1 of5.wav	a 0.1 on1 of5.wav
312	1	208	a 0.1 on1 of6.wav	a 0.1 on1 of6.wav
313	1	338	a 0.1 on1 of7.wav	a 0.1 on1 of7.wav
314	1	478	a 0.2 on1 of1.wav	a 0.2 on1 of1.wav
315	1	491	a 0.2 on1 of2.wav	a 0.2 on1 of2.wav
316	1	556	a 0.2 on1 of3.wav	a 0.2 on1 of3.wav
317	1	771	a 0.2 on1 of4.wav	a 0.2 on1 of4.wav
318	1	497	a 0.2 on1 of5.wav	a 0.2 on1 of5.wav
319	2	572	a 0.2 on1 of6.wav	a 0.2 on1 of6.wav
320	1	701	a 0.2 on1 of7.wav	a 0.2 on1 of7.wav
321	1	563	a 0.04 on1 of1.wav	a 0.04 on1 of1.wav
322	1	166	a 0.04 on1 of2.wav	a 0.04 on1 of2.wav
323	1	334	a 0.04 on1 of3.wav	a 0.04 on1 of3.wav
324	1	667	a 0.04 on1 of4.wav	a 0.04 on1 of4.wav
325	1	30	a 0.04 on1 of5.wav	a 0.04 on1 of5.wav
326	1	433	a 0.04 on1 of6.wav	a 0.04 on1 of6.wav
327	1	589	a 0.04 on1 of7.wav	a 0.04 on1 of7.wav
328	1	350	a 0.06 on1 of1.wav	a 0.06 on1 of1.wav
329	1	514	a 0.06 on1 of2.wav	a 0.06 on1 of2.wav
330	1	642	a 0.06 on1 of3.wav	a 0.06 on1 of3.wav
331	1	312	a 0.06 on1 of4.wav	a 0.06 on1 of4.wav
332	1	323	a 0.06 on1 of5.wav	a 0.06 on1 of5.wav
333	1	725	a 0.06 on1 of6.wav	a 0.06 on1 of6.wav
334	1	211	a 0.06 on1 of7.wav	a 0.06 on1 of7.wav
335	1	220	a 0.08 on1 of1.wav	a 0.08 on1 of1.wav
336	1	447	a 0.08 on1 of2.wav	a 0.08 on1 of2.wav
337	1	540	a 0.08 on1 of3.wav	a 0.08 on1 of3.wav
338	1	459	a 0.08 on1 of4.wav	a 0.08 on1 of4.wav
339	1	275	a 0.08 on1 of5.wav	a 0.08 on1 of5.wav
340	1	260	a 0.08 on1 of6.wav	a 0.08 on1 of6.wav
341	1	306	a 0.08 on1 of7.wav	a 0.08 on1 of7.wav
342	1	1181	a 0.12 on1 of1.wav	a 0.12 on1 of1.wav
343	1	334	a 0.12 on1 of2.wav	a 0.12 on1 of2.wav
344	1	310	a 0.12 on1 of3.wav	a 0.12 on1 of3.wav
345	1	361	a 0.12 on1 of4.wav	a 0.12 on1 of4.wav
346	1	479	a 0.12 on1 of5.wav	a 0.12 on1 of5.wav
347	1	208	a 0.12 on1 of6.wav	a 0.12 on1 of6.wav
348	1	348	a 0.12 on1 of7.wav	a 0.12 on1 of7.wav
349	1	285	a 0.14 on1 of1.wav	a 0.14 on1 of1.wav
350	1	515	a 0.14 on1 of2.wav	a 0.14 on1 of2.wav
351	1	729	a 0.14 on1 of3.wav	a 0.14 on1 of3.wav
352	1	677	a 0.14 on1 of4.wav	a 0.14 on1 of4.wav
353	2	496	a 0.14 on1 of5.wav	a 0.14 on1 of5.wav
354	1	546	a 0.14 on1 of6.wav	a 0.14 on1 of6.wav
355	1	519	a 0.14 on1 of7.wav	a 0.14 on1 of7.wav
356	1	981	a 0.16 on1 of1.wav	a 0.16 on1 of1.wav
357	1	983	a 0.16 on1 of2.wav	a 0.16 on1 of2.wav
358	1	574	a 0.16 on1 of3.wav	a 0.16 on1 of3.wav
359	1	405	a 0.16 on1 of4.wav	a 0.16 on1 of4.wav
360	1	565	a 0.16 on1 of5.wav	a 0.16 on1 of5.wav
361	1	484	a 0.16 on1 of6.wav	a 0.16 on1 of6.wav
362	1	666	a 0.16 on1 of7.wav	a 0.16 on1 of7.wav
363	1	1393	a 0.18 on1 of1.wav	a 0.18 on1 of1.wav
364	1	335	a 0.18 on1 of2.wav	a 0.18 on1 of2.wav
365	1	531	a 0.18 on1 of3.wav	a 0.18 on1 of3.wav
366	1	690	a 0.18 on1 of4.wav	a 0.18 on1 of4.wav
367	1	297	a 0.18 on1 of5.wav	a 0.18 on1 of5.wav
368	1	360	a 0.18 on1 of6.wav	a 0.18 on1 of6.wav
369	1	670	a 0.18 on1 of7.wav	a 0.18 on1 of7.wav
370	1	421	i 0.1 on1 of1.wav	i 0.1 on1 of1.wav
371	1	448	i 0.1 on1 of2.wav	i 0.1 on1 of2.wav
372	1	778	i 0.1 on1 of3.wav	i 0.1 on1 of3.wav
373	1	331	i 0.1 on1 of4.wav	i 0.1 on1 of4.wav
374	1	832	i 0.1 on1 of5.wav	i 0.1 on1 of5.wav
375	1	574	i 0.1 on1 of6.wav	i 0.1 on1 of6.wav
376	1	1094	i 0.1 on1 of7.wav	i 0.1 on1 of7.wav
377	1	1263	i 0.2 on1 of1.wav	i 0.2 on1 of1.wav
378	1	537	i 0.2 on1 of2.wav	i 0.2 on1 of2.wav
379	2	448	i 0.2 on1 of3.wav	i 0.2 on1 of3.wav
380	1	826	i 0.2 on1 of4.wav	i 0.2 on1 of4.wav
381	1	741	i 0.2 on1 of5.wav	i 0.2 on1 of5.wav
382	1	540	i 0.2 on1 of6.wav	i 0.2 on1 of6.wav
383	1	459	i 0.2 on1 of7.wav	i 0.2 on1 of7.wav
384	1	460	i 0.04 on1 of1.wav	i 0.04 on1 of1.wav
385	1	832	i 0.04 on1 of2.wav	i 0.04 on1 of2.wav
386	1	417	i 0.04 on1 of3.wav	i 0.04 on1 of3.wav
387	1	247	i 0.04 on1 of4.wav	i 0.04 on1 of4.wav
388	1	313	i 0.04 on1 of5.wav	i 0.04 on1 of5.wav
389	1	203	i 0.04 on1 of6.wav	i 0.04 on1 of6.wav
390	1	235	i 0.04 on1 of7.wav	i 0.04 on1 of7.wav
391	1	184	i 0.06 on1 of1.wav	i 0.06 on1 of1.wav
392	1	188	i 0.06 on1 of2.wav	i 0.06 on1 of2.wav
393	1	413	i 0.06 on1 of3.wav	i 0.06 on1 of3.wav
394	1	362	i 0.06 on1 of4.wav	i 0.06 on1 of4.wav
395	1	179	i 0.06 on1 of5.wav	i 0.06 on1 of5.wav
396	1	270	i 0.06 on1 of6.wav	i 0.06 on1 of6.wav
397	1	440	i 0.06 on1 of7.wav	i 0.06 on1 of7.wav
398	1	365	i 0.08 on1 of1.wav	i 0.08 on1 of1.wav
399	1	1663	i 0.08 on1 of2.wav	i 0.08 on1 of2.wav
400	1	2668	i 0.08 on1 of3.wav	i 0.08 on1 of3.wav
401	1	336	i 0.08 on1 of4.wav	i 0.08 on1 of4.wav
402	1	296	i 0.08 on1 of5.wav	i 0.08 on1 of5.wav
403	1	544	i 0.08 on1 of6.wav	i 0.08 on1 of6.wav
404	1	732	i 0.08 on1 of7.wav	i 0.08 on1 of7.wav
405	1	542	i 0.12 on1 of1.wav	i 0.12 on1 of1.wav
406	1	357	i 0.12 on1 of2.wav	i 0.12 on1 of2.wav
407	1	359	i 0.12 on1 of3.wav	i 0.12 on1 of3.wav
408	1	610	i 0.12 on1 of4.wav	i 0.12 on1 of4.wav
409	1	219	i 0.12 on1 of5.wav	i 0.12 on1 of5.wav
410	1	793	i 0.12 on1 of6.wav	i 0.12 on1 of6.wav
411	1	367	i 0.12 on1 of7.wav	i 0.12 on1 of7.wav
412	1	513	i 0.14 on1 of1.wav	i 0.14 on1 of1.wav
413	1	456	i 0.14 on1 of2.wav	i 0.14 on1 of2.wav
414	1	451	i 0.14 on1 of3.wav	i 0.14 on1 of3.wav
415	1	655	i 0.14 on1 of4.wav	i 0.14 on1 of4.wav
416	1	781	i 0.14 on1 of5.wav	i 0.14 on1 of5.wav
417	1	488	i 0.14 on1 of6.wav	i 0.14 on1 of6.wav
418	1	400	i 0.14 on1 of7.wav	i 0.14 on1 of7.wav
419	1	1091	i 0.16 on1 of1.wav	i 0.16 on1 of1.wav
420	1	573	i 0.16 on1 of2.wav	i 0.16 on1 of2.wav
421	1	1121	i 0.16 on1 of3.wav	i 0.16 on1 of3.wav
422	1	867	i 0.16 on1 of4.wav	i 0.16 on1 of4.wav
423	1	763	i 0.16 on1 of5.wav	i 0.16 on1 of5.wav
424	1	478	i 0.16 on1 of6.wav	i 0.16 on1 of6.wav
425	1	841	i 0.16 on1 of7.wav	i 0.16 on1 of7.wav
426	1	481	i 0.18 on1 of1.wav	i 0.18 on1 of1.wav
427	1	700	i 0.18 on1 of2.wav	i 0.18 on1 of2.wav
428	1	539	i 0.18 on1 of3.wav	i 0.18 on1 of3.wav
429	1	738	i 0.18 on1 of4.wav	i 0.18 on1 of4.wav
430	1	560	i 0.18 on1 of5.wav	i 0.18 on1 of5.wav
431	1	493	i 0.18 on1 of6.wav	i 0.18 on1 of6.wav
432	1	712	i 0.18 on1 of7.wav	i 0.18 on1 of7.wav
433	1	241	a 0.1 on1 of1.wav	a 0.1 on1 of3.wav
434	1	861	a 0.1 on1 of2.wav	a 0.1 on1 of4.wav
435	1	508	a 0.1 on1 of3.wav	a 0.1 on1 of5.wav
436	1	385	a 0.1 on1 of4.wav	a 0.1 on1 of6.wav
437	1	715	a 0.1 on1 of5.wav	a 0.1 on1 of7.wav
438	1	506	a 0.2 on1 of1.wav	a 0.2 on1 of3.wav
439	2	450	a 0.2 on1 of2.wav	a 0.2 on1 of4.wav
440	2	622	a 0.2 on1 of3.wav	a 0.2 on1 of5.wav
441	2	556	a 0.2 on1 of4.wav	a 0.2 on1 of6.wav
442	2	958	a 0.2 on1 of5.wav	a 0.2 on1 of7.wav
443	1	2425	a 0.04 on1 of1.wav	a 0.04 on1 of3.wav
444	1	213	a 0.04 on1 of2.wav	a 0.04 on1 of4.wav
445	1	1	a 0.04 on1 of3.wav	a 0.04 on1 of5.wav
446	1	182	a 0.04 on1 of4.wav	a 0.04 on1 of6.wav
447	1	258	a 0.04 on1 of5.wav	a 0.04 on1 of7.wav
448	1	1081	a 0.06 on1 of1.wav	a 0.06 on1 of3.wav
449	1	338	a 0.06 on1 of2.wav	a 0.06 on1 of4.wav
450	1	200	a 0.06 on1 of3.wav	a 0.06 on1 of5.wav
451	1	564	a 0.06 on1 of4.wav	a 0.06 on1 of6.wav
452	1	277	a 0.06 on1 of5.wav	a 0.06 on1 of7.wav
453	1	190	a 0.08 on1 of1.wav	a 0.08 on1 of3.wav
454	1	207	a 0.08 on1 of2.wav	a 0.08 on1 of4.wav
455	1	552	a 0.08 on1 of3.wav	a 0.08 on1 of5.wav
456	1	614	a 0.08 on1 of4.wav	a 0.08 on1 of6.wav
457	1	234	a 0.08 on1 of5.wav	a 0.08 on1 of7.wav
458	1	572	a 0.12 on1 of1.wav	a 0.12 on1 of3.wav
459	2	715	a 0.12 on1 of2.wav	a 0.12 on1 of4.wav
460	1	662	a 0.12 on1 of3.wav	a 0.12 on1 of5.wav
461	1	561	a 0.12 on1 of4.wav	a 0.12 on1 of6.wav
462	1	473	a 0.12 on1 of5.wav	a 0.12 on1 of7.wav
463	1	827	a 0.14 on1 of1.wav	a 0.14 on1 of3.wav
464	1	810	a 0.14 on1 of2.wav	a 0.14 on1 of4.wav
465	1	517	a 0.14 on1 of3.wav	a 0.14 on1 of5.wav
466	2	801	a 0.14 on1 of4.wav	a 0.14 on1 of6.wav
467	1	420	a 0.14 on1 of5.wav	a 0.14 on1 of7.wav
468	2	536	a 0.16 on1 of1.wav	a 0.16 on1 of3.wav
469	1	1237	a 0.16 on1 of2.wav	a 0.16 on1 of4.wav
470	1	497	a 0.16 on1 of3.wav	a 0.16 on1 of5.wav
471	1	375	a 0.16 on1 of4.wav	a 0.16 on1 of6.wav
472	1	350	a 0.16 on1 of5.wav	a 0.16 on1 of7.wav
473	2	946	a 0.18 on1 of1.wav	a 0.18 on1 of3.wav
474	1	424	a 0.18 on1 of2.wav	a 0.18 on1 of4.wav
475	1	1914	a 0.18 on1 of3.wav	a 0.18 on1 of5.wav
476	2	704	a 0.18 on1 of4.wav	a 0.18 on1 of6.wav
477	1	501	a 0.18 on1 of5.wav	a 0.18 on1 of7.wav
478	1	644	i 0.1 on1 of1.wav	i 0.1 on1 of3.wav
479	1	401	i 0.1 on1 of2.wav	i 0.1 on1 of4.wav
480	1	1231	i 0.1 on1 of3.wav	i 0.1 on1 of5.wav
481	1	746	i 0.1 on1 of4.wav	i 0.1 on1 of6.wav
482	1	334	i 0.1 on1 of5.wav	i 0.1 on1 of7.wav
483	2	565	i 0.2 on1 of1.wav	i 0.2 on1 of3.wav
484	1	1225	i 0.2 on1 of2.wav	i 0.2 on1 of4.wav
485	1	384	i 0.2 on1 of3.wav	i 0.2 on1 of5.wav
486	2	749	i 0.2 on1 of4.wav	i 0.2 on1 of6.wav
487	2	463	i 0.2 on1 of5.wav	i 0.2 on1 of7.wav
488	1	246	i 0.04 on1 of1.wav	i 0.04 on1 of3.wav
489	1	1066	i 0.04 on1 of2.wav	i 0.04 on1 of4.wav
490	1	145	i 0.04 on1 of3.wav	i 0.04 on1 of5.wav
491	1	547	i 0.04 on1 of4.wav	i 0.04 on1 of6.wav
492	1	301	i 0.04 on1 of5.wav	i 0.04 on1 of7.wav
493	1	770	i 0.06 on1 of1.wav	i 0.06 on1 of3.wav
494	1	533	i 0.06 on1 of2.wav	i 0.06 on1 of4.wav
495	1	1178	i 0.06 on1 of3.wav	i 0.06 on1 of5.wav
496	1	439	i 0.06 on1 of4.wav	i 0.06 on1 of6.wav
497	1	260	i 0.06 on1 of5.wav	i 0.06 on1 of7.wav
498	1	328	i 0.08 on1 of1.wav	i 0.08 on1 of3.wav
499	1	740	i 0.08 on1 of2.wav	i 0.08 on1 of4.wav
500	1	1030	i 0.08 on1 of3.wav	i 0.08 on1 of5.wav
501	1	1249	i 0.08 on1 of4.wav	i 0.08 on1 of6.wav
502	1	235	i 0.08 on1 of5.wav	i 0.08 on1 of7.wav
503	1	505	i 0.12 on1 of1.wav	i 0.12 on1 of3.wav
504	1	320	i 0.12 on1 of2.wav	i 0.12 on1 of4.wav
505	1	809	i 0.12 on1 of3.wav	i 0.12 on1 of5.wav
506	2	688	i 0.12 on1 of4.wav	i 0.12 on1 of6.wav
507	1	396	i 0.12 on1 of5.wav	i 0.12 on1 of7.wav
508	1	1292	i 0.14 on1 of1.wav	i 0.14 on1 of3.wav
509	1	391	i 0.14 on1 of2.wav	i 0.14 on1 of4.wav
510	2	524	i 0.14 on1 of3.wav	i 0.14 on1 of5.wav
511	1	373	i 0.14 on1 of4.wav	i 0.14 on1 of6.wav
512	1	1222	i 0.14 on1 of5.wav	i 0.14 on1 of7.wav
513	1	457	i 0.16 on1 of1.wav	i 0.16 on1 of3.wav
514	1	405	i 0.16 on1 of2.wav	i 0.16 on1 of4.wav
515	2	442	i 0.16 on1 of3.wav	i 0.16 on1 of5.wav
516	2	435	i 0.16 on1 of4.wav	i 0.16 on1 of6.wav
517	1	596	i 0.16 on1 of5.wav	i 0.16 on1 of7.wav
518	1	1138	i 0.18 on1 of1.wav	i 0.18 on1 of3.wav
519	2	1079	i 0.18 on1 of2.wav	i 0.18 on1 of4.wav
520	1	1079	i 0.18 on1 of3.wav	i 0.18 on1 of5.wav
521	1	251	i 0.18 on1 of4.wav	i 0.18 on1 of6.wav
522	1	922	i 0.18 on1 of5.wav	i 0.18 on1 of7.wav
523	1	501	a 0.1 on1 of3.wav	a 0.1 on1 of1.wav
524	1	663	a 0.1 on1 of4.wav	a 0.1 on1 of2.wav
525	1	360	a 0.1 on1 of5.wav	a 0.1 on1 of3.wav
526	1	413	a 0.1 on1 of6.wav	a 0.1 on1 of4.wav
527	1	382	a 0.1 on1 of7.wav	a 0.1 on1 of5.wav
528	2	1261	a 0.2 on1 of3.wav	a 0.2 on1 of1.wav
529	1	677	a 0.2 on1 of4.wav	a 0.2 on1 of2.wav
530	2	661	a 0.2 on1 of5.wav	a 0.2 on1 of3.wav
531	1	941	a 0.2 on1 of6.wav	a 0.2 on1 of4.wav
532	1	807	a 0.2 on1 of7.wav	a 0.2 on1 of5.wav
533	1	205	a 0.04 on1 of3.wav	a 0.04 on1 of1.wav
534	1	265	a 0.04 on1 of4.wav	a 0.04 on1 of2.wav
535	1	998	a 0.04 on1 of5.wav	a 0.04 on1 of3.wav
536	1	212	a 0.04 on1 of6.wav	a 0.04 on1 of4.wav
537	1	871	a 0.04 on1 of7.wav	a 0.04 on1 of5.wav
538	1	273	a 0.06 on1 of3.wav	a 0.06 on1 of1.wav
539	1	246	a 0.06 on1 of4.wav	a 0.06 on1 of2.wav
540	1	220	a 0.06 on1 of5.wav	a 0.06 on1 of3.wav
541	1	1157	a 0.06 on1 of6.wav	a 0.06 on1 of4.wav
542	1	182	a 0.06 on1 of7.wav	a 0.06 on1 of5.wav
543	1	447	a 0.08 on1 of3.wav	a 0.08 on1 of1.wav
544	1	1567	a 0.08 on1 of4.wav	a 0.08 on1 of2.wav
545	1	263	a 0.08 on1 of5.wav	a 0.08 on1 of3.wav
546	1	450	a 0.08 on1 of6.wav	a 0.08 on1 of4.wav
547	1	463	a 0.08 on1 of7.wav	a 0.08 on1 of5.wav
548	1	641	a 0.12 on1 of3.wav	a 0.12 on1 of1.wav
549	2	930	a 0.12 on1 of4.wav	a 0.12 on1 of2.wav
550	1	643	a 0.12 on1 of5.wav	a 0.12 on1 of3.wav
551	1	906	a 0.12 on1 of6.wav	a 0.12 on1 of4.wav
552	1	332	a 0.12 on1 of7.wav	a 0.12 on1 of5.wav
553	2	511	a 0.14 on1 of3.wav	a 0.14 on1 of1.wav
554	2	538	a 0.14 on1 of4.wav	a 0.14 on1 of2.wav
555	1	541	a 0.14 on1 of5.wav	a 0.14 on1 of3.wav
556	1	285	a 0.14 on1 of6.wav	a 0.14 on1 of4.wav
557	1	508	a 0.14 on1 of7.wav	a 0.14 on1 of5.wav
558	1	205	a 0.16 on1 of3.wav	a 0.16 on1 of1.wav
559	2	492	a 0.16 on1 of4.wav	a 0.16 on1 of2.wav
560	2	438	a 0.16 on1 of5.wav	a 0.16 on1 of3.wav
561	1	348	a 0.16 on1 of6.wav	a 0.16 on1 of4.wav
562	1	483	a 0.16 on1 of7.wav	a 0.16 on1 of5.wav
563	2	915	a 0.18 on1 of3.wav	a 0.18 on1 of1.wav
564	1	1215	a 0.18 on1 of4.wav	a 0.18 on1 of2.wav
565	2	741	a 0.18 on1 of5.wav	a 0.18 on1 of3.wav
566	2	959	a 0.18 on1 of6.wav	a 0.18 on1 of4.wav
567	2	710	a 0.18 on1 of7.wav	a 0.18 on1 of5.wav
568	1	2617	i 0.1 on1 of3.wav	i 0.1 on1 of1.wav
569	1	304	i 0.1 on1 of4.wav	i 0.1 on1 of2.wav
570	1	476	i 0.1 on1 of5.wav	i 0.1 on1 of3.wav
571	1	220	i 0.1 on1 of6.wav	i 0.1 on1 of4.wav
572	1	377	i 0.1 on1 of7.wav	i 0.1 on1 of5.wav
573	2	711	i 0.2 on1 of3.wav	i 0.2 on1 of1.wav
574	2	598	i 0.2 on1 of4.wav	i 0.2 on1 of2.wav
575	1	776	i 0.2 on1 of5.wav	i 0.2 on1 of3.wav
576	1	548	i 0.2 on1 of6.wav	i 0.2 on1 of4.wav
577	1	531	i 0.2 on1 of7.wav	i 0.2 on1 of5.wav
578	1	219	i 0.04 on1 of3.wav	i 0.04 on1 of1.wav
579	1	264	i 0.04 on1 of4.wav	i 0.04 on1 of2.wav
580	1	147	i 0.04 on1 of5.wav	i 0.04 on1 of3.wav
581	1	223	i 0.04 on1 of6.wav	i 0.04 on1 of4.wav
582	1	394	i 0.04 on1 of7.wav	i 0.04 on1 of5.wav
583	1	1648	i 0.06 on1 of3.wav	i 0.06 on1 of1.wav
584	1	336	i 0.06 on1 of4.wav	i 0.06 on1 of2.wav
585	1	1135	i 0.06 on1 of5.wav	i 0.06 on1 of3.wav
586	1	647	i 0.06 on1 of6.wav	i 0.06 on1 of4.wav
587	1	309	i 0.06 on1 of7.wav	i 0.06 on1 of5.wav
588	1	368	i 0.08 on1 of3.wav	i 0.08 on1 of1.wav
589	1	855	i 0.08 on1 of4.wav	i 0.08 on1 of2.wav
590	1	228	i 0.08 on1 of5.wav	i 0.08 on1 of3.wav
591	1	694	i 0.08 on1 of6.wav	i 0.08 on1 of4.wav
592	1	750	i 0.08 on1 of7.wav	i 0.08 on1 of5.wav
593	1	895	i 0.12 on1 of3.wav	i 0.12 on1 of1.wav
594	1	393	i 0.12 on1 of4.wav	i 0.12 on1 of2.wav
595	1	349	i 0.12 on1 of5.wav	i 0.12 on1 of3.wav
596	1	247	i 0.12 on1 of6.wav	i 0.12 on1 of4.wav
597	1	347	i 0.12 on1 of7.wav	i 0.12 on1 of5.wav
598	1	1080	i 0.14 on1 of3.wav	i 0.14 on1 of1.wav
599	1	433	i 0.14 on1 of4.wav	i 0.14 on1 of2.wav
600	1	688	i 0.14 on1 of5.wav	i 0.14 on1 of3.wav
601	1	473	i 0.14 on1 of6.wav	i 0.14 on1 of4.wav
602	1	264	i 0.14 on1 of7.wav	i 0.14 on1 of5.wav
603	2	666	i 0.16 on1 of3.wav	i 0.16 on1 of1.wav
604	2	760	i 0.16 on1 of4.wav	i 0.16 on1 of2.wav
605	1	901	i 0.16 on1 of5.wav	i 0.16 on1 of3.wav
606	1	341	i 0.16 on1 of6.wav	i 0.16 on1 of4.wav
607	1	157	i 0.16 on1 of7.wav	i 0.16 on1 of5.wav
608	2	621	i 0.18 on1 of3.wav	i 0.18 on1 of1.wav
609	2	813	i 0.18 on1 of4.wav	i 0.18 on1 of2.wav
610	2	919	i 0.18 on1 of5.wav	i 0.18 on1 of3.wav
611	1	677	i 0.18 on1 of6.wav	i 0.18 on1 of4.wav
612	1	571	i 0.18 on1 of7.wav	i 0.18 on1 of5.wav
