# Supplementary material for: How musical experience affects tone perception efficiency by musicians of tonal and non-tonal speakers?
Source: PLoS One. 2020 May 8;15(5):e0232514. doi: 10.1371/journal.pone.0232514 (PMC7209303; doi:10.1371/journal.pone.0232514)
Supplement: S1 Raw Data — (ZIP) [file pone.0232514.s001.zip › RAW DATA Eng musician/sub11sdrising.csv]

List2	Slide3.RESP	Slide3.RT	stim1	stim2
1	1	674	a 0.1 on1 of7r.wav	a 0.1 on1 of7r.wav
2	1	703	a 0.1 on2 of7.wav	a 0.1 on2 of7.wav
3	1	728	a 0.1 on3 of7.wav	a 0.1 on3 of7.wav
4	1	1027	a 0.1 on4 of7.wav	a 0.1 on4 of7.wav
5	1	1335	a 0.1 on5 of7.wav	a 0.1 on5 of7.wav
6	1	403	a 0.1 on6 of7.wav	a 0.1 on6 of7.wav
7	1	714	a 0.1 on7 of7.wav	a 0.1 on7 of7.wav
8	1	1125	a 0.2 on1 of7r.wav	a 0.2 on1 of7r.wav
9	2	1627	a 0.2 on2 of7.wav	a 0.2 on2 of7.wav
10	2	1044	a 0.2 on3 of7.wav	a 0.2 on3 of7.wav
11	1	824	a 0.2 on4 of7.wav	a 0.2 on4 of7.wav
12	1	885	a 0.2 on5 of7.wav	a 0.2 on5 of7.wav
13	1	764	a 0.2 on6 of7.wav	a 0.2 on6 of7.wav
14	1	877	a 0.2 on7 of7.wav	a 0.2 on7 of7.wav
15	1	766	a 0.04 on1 of7r.wav	a 0.04 on1 of7r.wav
16	1	488	a 0.04 on2 of7.wav	a 0.04 on2 of7.wav
17	1	456	a 0.04 on3 of7.wav	a 0.04 on3 of7.wav
18	1	226	a 0.04 on4 of7.wav	a 0.04 on4 of7.wav
19	1	533	a 0.04 on5 of7.wav	a 0.04 on5 of7.wav
20	1	474	a 0.04 on6 of7.wav	a 0.04 on6 of7.wav
21	1	354	a 0.04 on7 of7.wav	a 0.04 on7 of7.wav
22	1	744	a 0.06 on1 of7r.wav	a 0.06 on1 of7r.wav
23	1	479	a 0.06 on2 of7.wav	a 0.06 on2 of7.wav
24	1	563	a 0.06 on3 of7.wav	a 0.06 on3 of7.wav
25	1	786	a 0.06 on4 of7.wav	a 0.06 on4 of7.wav
26	1	716	a 0.06 on5 of7.wav	a 0.06 on5 of7.wav
27	1	739	a 0.06 on6 of7.wav	a 0.06 on6 of7.wav
28	1	489	a 0.06 on7 of7.wav	a 0.06 on7 of7.wav
29	1	1761	a 0.08 on1 of7r.wav	a 0.08 on1 of7r.wav
30	1	762	a 0.08 on2 of7.wav	a 0.08 on2 of7.wav
31	1	847	a 0.08 on3 of7.wav	a 0.08 on3 of7.wav
32	1	340	a 0.08 on4 of7.wav	a 0.08 on4 of7.wav
33	1	500	a 0.08 on5 of7.wav	a 0.08 on5 of7.wav
34	1	566	a 0.08 on6 of7.wav	a 0.08 on6 of7.wav
35	1	3351	a 0.08 on7 of7.wav	a 0.08 on7 of7.wav
36	1	672	a 0.12 on1 of7r.wav	a 0.12 on1 of7r.wav
37	1	555	a 0.12 on2 of7.wav	a 0.12 on2 of7.wav
38	1	508	a 0.12 on3 of7.wav	a 0.12 on3 of7.wav
39	1	1314	a 0.12 on4 of7.wav	a 0.12 on4 of7.wav
40	1	767	a 0.12 on5 of7.wav	a 0.12 on5 of7.wav
41	1	668	a 0.12 on6 of7.wav	a 0.12 on6 of7.wav
42	1	855	a 0.12 on7 of7.wav	a 0.12 on7 of7.wav
43	2	762	a 0.14 on1 of7r.wav	a 0.14 on1 of7r.wav
44	1	653	a 0.14 on2 of7.wav	a 0.14 on2 of7.wav
45	2	940	a 0.14 on3 of7.wav	a 0.14 on3 of7.wav
46	1	855	a 0.14 on4 of7.wav	a 0.14 on4 of7.wav
47	1	677	a 0.14 on5 of7.wav	a 0.14 on5 of7.wav
48	1	617	a 0.14 on6 of7.wav	a 0.14 on6 of7.wav
49	1	417	a 0.14 on7 of7.wav	a 0.14 on7 of7.wav
50	1	747	a 0.16 on1 of7r.wav	a 0.16 on1 of7r.wav
51	2	956	a 0.16 on2 of7.wav	a 0.16 on2 of7.wav
52	1	793	a 0.16 on3 of7.wav	a 0.16 on3 of7.wav
53	1	627	a 0.16 on4 of7.wav	a 0.16 on4 of7.wav
54	1	688	a 0.16 on5 of7.wav	a 0.16 on5 of7.wav
55	1	1312	a 0.16 on6 of7.wav	a 0.16 on6 of7.wav
56	1	664	a 0.16 on7 of7.wav	a 0.16 on7 of7.wav
57	1	1324	a 0.18 on1 of7r.wav	a 0.18 on1 of7r.wav
58	1	2610	a 0.18 on2 of7.wav	a 0.18 on2 of7.wav
59	1	1152	a 0.18 on3 of7.wav	a 0.18 on3 of7.wav
60	1	801	a 0.18 on4 of7.wav	a 0.18 on4 of7.wav
61	1	982	a 0.18 on5 of7.wav	a 0.18 on5 of7.wav
62	1	784	a 0.18 on6 of7.wav	a 0.18 on6 of7.wav
63	1	650	a 0.18 on7 of7.wav	a 0.18 on7 of7.wav
64	1	543	i 0.1 on1 of7r.wav	i 0.1 on1 of7r.wav
65	1	518	i 0.1 on2 of7.wav	i 0.1 on2 of7.wav
66	1	690	i 0.1 on3 of7.wav	i 0.1 on3 of7.wav
67	1	640	i 0.1 on4 of7.wav	i 0.1 on4 of7.wav
68	1	497	i 0.1 on5 of7.wav	i 0.1 on5 of7.wav
69	1	438	i 0.1 on6 of7.wav	i 0.1 on6 of7.wav
70	1	802	i 0.1 on7 of7.wav	i 0.1 on7 of7.wav
71	1	708	i 0.2 on1 of7r.wav	i 0.2 on1 of7r.wav
72	1	804	i 0.2 on2 of7.wav	i 0.2 on2 of7.wav
73	2	634	i 0.2 on3 of7.wav	i 0.2 on3 of7.wav
74	1	1219	i 0.2 on4 of7.wav	i 0.2 on4 of7.wav
75	2	773	i 0.2 on5 of7.wav	i 0.2 on5 of7.wav
76	1	811	i 0.2 on6 of7.wav	i 0.2 on6 of7.wav
77	1	857	i 0.2 on7 of7.wav	i 0.2 on7 of7.wav
78	1	358	i 0.04 on1 of7r.wav	i 0.04 on1 of7r.wav
79	1	736	i 0.04 on2 of7.wav	i 0.04 on2 of7.wav
80	1	380	i 0.04 on3 of7.wav	i 0.04 on3 of7.wav
81	1	697	i 0.04 on4 of7.wav	i 0.04 on4 of7.wav
82	1	635	i 0.04 on5 of7.wav	i 0.04 on5 of7.wav
83	1	579	i 0.04 on6 of7.wav	i 0.04 on6 of7.wav
84	1	430	i 0.04 on7 of7.wav	i 0.04 on7 of7.wav
85	1	557	i 0.06 on1 of7r.wav	i 0.06 on1 of7r.wav
86	1	1139	i 0.06 on2 of7.wav	i 0.06 on2 of7.wav
87	1	2586	i 0.06 on3 of7.wav	i 0.06 on3 of7.wav
88	1	589	i 0.06 on4 of7.wav	i 0.06 on4 of7.wav
89	1	351	i 0.06 on5 of7.wav	i 0.06 on5 of7.wav
90	1	3554	i 0.06 on6 of7.wav	i 0.06 on6 of7.wav
91	1	742	i 0.06 on7 of7.wav	i 0.06 on7 of7.wav
92	1	680	i 0.08 on1 of7r.wav	i 0.08 on1 of7r.wav
93	1	2001	i 0.08 on2 of7.wav	i 0.08 on2 of7.wav
94	1	412	i 0.08 on3 of7.wav	i 0.08 on3 of7.wav
95	1	683	i 0.08 on4 of7.wav	i 0.08 on4 of7.wav
96	1	634	i 0.08 on5 of7.wav	i 0.08 on5 of7.wav
97	1	793	i 0.08 on6 of7.wav	i 0.08 on6 of7.wav
98	1	697	i 0.08 on7 of7.wav	i 0.08 on7 of7.wav
99	1	810	i 0.12 on1 of7r.wav	i 0.12 on1 of7r.wav
100	1	558	i 0.12 on2 of7.wav	i 0.12 on2 of7.wav
101	1	564	i 0.12 on3 of7.wav	i 0.12 on3 of7.wav
102	1	1036	i 0.12 on4 of7.wav	i 0.12 on4 of7.wav
103	1	592	i 0.12 on5 of7.wav	i 0.12 on5 of7.wav
104	1	655	i 0.12 on6 of7.wav	i 0.12 on6 of7.wav
105	1	699	i 0.12 on7 of7.wav	i 0.12 on7 of7.wav
106	1	970	i 0.14 on1 of7r.wav	i 0.14 on1 of7r.wav
107	1	670	i 0.14 on2 of7.wav	i 0.14 on2 of7.wav
108	1	1178	i 0.14 on3 of7.wav	i 0.14 on3 of7.wav
109	1	703	i 0.14 on4 of7.wav	i 0.14 on4 of7.wav
110	1	624	i 0.14 on5 of7.wav	i 0.14 on5 of7.wav
111	1	661	i 0.14 on6 of7.wav	i 0.14 on6 of7.wav
112	1	638	i 0.14 on7 of7.wav	i 0.14 on7 of7.wav
113	1	1318	i 0.16 on1 of7r.wav	i 0.16 on1 of7r.wav
114	1	1020	i 0.16 on2 of7.wav	i 0.16 on2 of7.wav
115	1	650	i 0.16 on3 of7.wav	i 0.16 on3 of7.wav
116	1	594	i 0.16 on4 of7.wav	i 0.16 on4 of7.wav
117	1	1027	i 0.16 on5 of7.wav	i 0.16 on5 of7.wav
118	1	875	i 0.16 on6 of7.wav	i 0.16 on6 of7.wav
119	1	670	i 0.16 on7 of7.wav	i 0.16 on7 of7.wav
120	1	764	i 0.18 on1 of7r.wav	i 0.18 on1 of7r.wav
121	1	686	i 0.18 on2 of7.wav	i 0.18 on2 of7.wav
122	1	703	i 0.18 on3 of7.wav	i 0.18 on3 of7.wav
123	1	4240	i 0.18 on4 of7.wav	i 0.18 on4 of7.wav
124	1	897	i 0.18 on5 of7.wav	i 0.18 on5 of7.wav
125	1	840	i 0.18 on6 of7.wav	i 0.18 on6 of7.wav
126	1	752	i 0.18 on7 of7.wav	i 0.18 on7 of7.wav
127	1	828	a 0.1 on1 of7r.wav	a 0.1 on3 of7.wav
128	1	4738	a 0.1 on2 of7.wav	a 0.1 on4 of7.wav
129	1	818	a 0.1 on3 of7.wav	a 0.1 on5 of7.wav
130	1	637	a 0.1 on4 of7.wav	a 0.1 on6 of7.wav
131	1	1133	a 0.1 on5 of7.wav	a 0.1 on7 of7.wav
132	2	1049	a 0.2 on1 of7r.wav	a 0.2 on3 of7.wav
133	2	1361	a 0.2 on2 of7.wav	a 0.2 on4 of7.wav
134	2	1326	a 0.2 on3 of7.wav	a 0.2 on5 of7.wav
135	2	740	a 0.2 on4 of7.wav	a 0.2 on6 of7.wav
136	2	695	a 0.2 on5 of7.wav	a 0.2 on7 of7.wav
137	1	1058	a 0.04 on1 of7r.wav	a 0.04 on3 of7.wav
138	1	389	a 0.04 on2 of7.wav	a 0.04 on4 of7.wav
139	1	313	a 0.04 on3 of7.wav	a 0.04 on5 of7.wav
140	1	762	a 0.04 on4 of7.wav	a 0.04 on6 of7.wav
141	1	1310	a 0.04 on5 of7.wav	a 0.04 on7 of7.wav
142	1	482	a 0.06 on1 of7r.wav	a 0.06 on3 of7.wav
143	1	1873	a 0.06 on2 of7.wav	a 0.06 on4 of7.wav
144	1	541	a 0.06 on3 of7.wav	a 0.06 on5 of7.wav
145	1	689	a 0.06 on4 of7.wav	a 0.06 on6 of7.wav
146	1	1130	a 0.06 on5 of7.wav	a 0.06 on7 of7.wav
147	1	517	a 0.08 on1 of7r.wav	a 0.08 on3 of7.wav
148	1	641	a 0.08 on2 of7.wav	a 0.08 on4 of7.wav
149	1	603	a 0.08 on3 of7.wav	a 0.08 on5 of7.wav
150	1	666	a 0.08 on4 of7.wav	a 0.08 on6 of7.wav
151	1	278	a 0.08 on5 of7.wav	a 0.08 on7 of7.wav
152	1	661	a 0.12 on1 of7r.wav	a 0.12 on3 of7.wav
153	2	2293	a 0.12 on2 of7.wav	a 0.12 on4 of7.wav
154	1	891	a 0.12 on3 of7.wav	a 0.12 on5 of7.wav
155	1	625	a 0.12 on4 of7.wav	a 0.12 on6 of7.wav
156	1	337	a 0.12 on5 of7.wav	a 0.12 on7 of7.wav
157	2	1081	a 0.14 on1 of7r.wav	a 0.14 on3 of7.wav
158	1	1179	a 0.14 on2 of7.wav	a 0.14 on4 of7.wav
159	1	515	a 0.14 on3 of7.wav	a 0.14 on5 of7.wav
160	1	900	a 0.14 on4 of7.wav	a 0.14 on6 of7.wav
161	1	933	a 0.14 on5 of7.wav	a 0.14 on7 of7.wav
162	2	1063	a 0.16 on1 of7r.wav	a 0.16 on3 of7.wav
163	1	590	a 0.16 on2 of7.wav	a 0.16 on4 of7.wav
164	2	1230	a 0.16 on3 of7.wav	a 0.16 on5 of7.wav
165	1	633	a 0.16 on4 of7.wav	a 0.16 on6 of7.wav
166	1	753	a 0.16 on5 of7.wav	a 0.16 on7 of7.wav
167	1	931	a 0.18 on1 of7r.wav	a 0.18 on3 of7.wav
168	2	1511	a 0.18 on2 of7.wav	a 0.18 on4 of7.wav
169	2	804	a 0.18 on3 of7.wav	a 0.18 on5 of7.wav
170	1	1070	a 0.18 on4 of7.wav	a 0.18 on6 of7.wav
171	2	1290	a 0.18 on5 of7.wav	a 0.18 on7 of7.wav
172	1	683	i 0.1 on1 of7r.wav	i 0.1 on3 of7.wav
173	1	640	i 0.1 on2 of7.wav	i 0.1 on4 of7.wav
174	1	448	i 0.1 on3 of7.wav	i 0.1 on5 of7.wav
175	1	703	i 0.1 on4 of7.wav	i 0.1 on6 of7.wav
176	1	934	i 0.1 on5 of7.wav	i 0.1 on7 of7.wav
177	1	880	i 0.2 on1 of7r.wav	i 0.2 on3 of7.wav
178	2	1160	i 0.2 on2 of7.wav	i 0.2 on4 of7.wav
179	2	770	i 0.2 on3 of7.wav	i 0.2 on5 of7.wav
180	2	1141	i 0.2 on4 of7.wav	i 0.2 on6 of7.wav
181	1	681	i 0.2 on5 of7.wav	i 0.2 on7 of7.wav
182	1	652	i 0.04 on1 of7r.wav	i 0.04 on3 of7.wav
183	1	535	i 0.04 on2 of7.wav	i 0.04 on4 of7.wav
184	1	422	i 0.04 on3 of7.wav	i 0.04 on5 of7.wav
185	1	811	i 0.04 on4 of7.wav	i 0.04 on6 of7.wav
186	1	437	i 0.04 on5 of7.wav	i 0.04 on7 of7.wav
187	1	812	i 0.06 on1 of7r.wav	i 0.06 on3 of7.wav
188	1	650	i 0.06 on2 of7.wav	i 0.06 on4 of7.wav
189	1	706	i 0.06 on3 of7.wav	i 0.06 on5 of7.wav
190	1	421	i 0.06 on4 of7.wav	i 0.06 on6 of7.wav
191	1	894	i 0.06 on5 of7.wav	i 0.06 on7 of7.wav
192	1	705	i 0.08 on1 of7r.wav	i 0.08 on3 of7.wav
193	1	781	i 0.08 on2 of7.wav	i 0.08 on4 of7.wav
194	1	480	i 0.08 on3 of7.wav	i 0.08 on5 of7.wav
195	1	513	i 0.08 on4 of7.wav	i 0.08 on6 of7.wav
196	1	522	i 0.08 on5 of7.wav	i 0.08 on7 of7.wav
197	1	707	i 0.12 on1 of7r.wav	i 0.12 on3 of7.wav
198	1	1042	i 0.12 on2 of7.wav	i 0.12 on4 of7.wav
199	1	2110	i 0.12 on3 of7.wav	i 0.12 on5 of7.wav
200	1	881	i 0.12 on4 of7.wav	i 0.12 on6 of7.wav
201	1	488	i 0.12 on5 of7.wav	i 0.12 on7 of7.wav
202	1	969	i 0.14 on1 of7r.wav	i 0.14 on3 of7.wav
203	2	1953	i 0.14 on2 of7.wav	i 0.14 on4 of7.wav
204	1	2150	i 0.14 on3 of7.wav	i 0.14 on5 of7.wav
205	1	1160	i 0.14 on4 of7.wav	i 0.14 on6 of7.wav
206	1	572	i 0.14 on5 of7.wav	i 0.14 on7 of7.wav
207	2	753	i 0.16 on1 of7r.wav	i 0.16 on3 of7.wav
208	2	1431	i 0.16 on2 of7.wav	i 0.16 on4 of7.wav
209	1	798	i 0.16 on3 of7.wav	i 0.16 on5 of7.wav
210	1	576	i 0.16 on4 of7.wav	i 0.16 on6 of7.wav
211	1	1105	i 0.16 on5 of7.wav	i 0.16 on7 of7.wav
212	1	1117	i 0.18 on1 of7r.wav	i 0.18 on3 of7.wav
213	1	1359	i 0.18 on2 of7.wav	i 0.18 on4 of7.wav
214	2	712	i 0.18 on3 of7.wav	i 0.18 on5 of7.wav
215	1	864	i 0.18 on4 of7.wav	i 0.18 on6 of7.wav
216	1	987	i 0.18 on5 of7.wav	i 0.18 on7 of7.wav
217	1	875	a 0.1 on3 of7.wav	a 0.1 on1 of7r.wav
218	2	2301	a 0.1 on4 of7.wav	a 0.1 on2 of7.wav
219	1	607	a 0.1 on5 of7.wav	a 0.1 on3 of7.wav
220	1	511	a 0.1 on6 of7.wav	a 0.1 on4 of7.wav
221	1	845	a 0.1 on7 of7.wav	a 0.1 on5 of7.wav
222	1	880	a 0.2 on3 of7.wav	a 0.2 on1 of7r.wav
223	1	1168	a 0.2 on4 of7.wav	a 0.2 on2 of7.wav
224	2	1385	a 0.2 on5 of7.wav	a 0.2 on3 of7.wav
225	2	1410	a 0.2 on6 of7.wav	a 0.2 on4 of7.wav
226	2	1432	a 0.2 on7 of7.wav	a 0.2 on5 of7.wav
227	1	345	a 0.04 on3 of7.wav	a 0.04 on1 of7r.wav
228	1	732	a 0.04 on4 of7.wav	a 0.04 on2 of7.wav
229	1	1048	a 0.04 on5 of7.wav	a 0.04 on3 of7.wav
230	1	632	a 0.04 on6 of7.wav	a 0.04 on4 of7.wav
231	1	756	a 0.04 on7 of7.wav	a 0.04 on5 of7.wav
232	1	510	a 0.06 on3 of7.wav	a 0.06 on1 of7r.wav
233	1	633	a 0.06 on4 of7.wav	a 0.06 on2 of7.wav
234	1	572	a 0.06 on5 of7.wav	a 0.06 on3 of7.wav
235	1	676	a 0.06 on6 of7.wav	a 0.06 on4 of7.wav
236	1	757	a 0.06 on7 of7.wav	a 0.06 on5 of7.wav
237	1	1038	a 0.08 on3 of7.wav	a 0.08 on1 of7r.wav
238	1	471	a 0.08 on4 of7.wav	a 0.08 on2 of7.wav
239	1	790	a 0.08 on5 of7.wav	a 0.08 on3 of7.wav
240	1	571	a 0.08 on6 of7.wav	a 0.08 on4 of7.wav
241	1	991	a 0.08 on7 of7.wav	a 0.08 on5 of7.wav
242	1	739	a 0.12 on3 of7.wav	a 0.12 on1 of7r.wav
243	1	377	a 0.12 on4 of7.wav	a 0.12 on2 of7.wav
244	1	672	a 0.12 on5 of7.wav	a 0.12 on3 of7.wav
245	1	608	a 0.12 on6 of7.wav	a 0.12 on4 of7.wav
246	1	885	a 0.12 on7 of7.wav	a 0.12 on5 of7.wav
247	1	1135	a 0.14 on3 of7.wav	a 0.14 on1 of7r.wav
248	1	722	a 0.14 on4 of7.wav	a 0.14 on2 of7.wav
249	1	1103	a 0.14 on5 of7.wav	a 0.14 on3 of7.wav
250	1	724	a 0.14 on6 of7.wav	a 0.14 on4 of7.wav
251	1	650	a 0.14 on7 of7.wav	a 0.14 on5 of7.wav
252	2	1483	a 0.16 on3 of7.wav	a 0.16 on1 of7r.wav
253	2	967	a 0.16 on4 of7.wav	a 0.16 on2 of7.wav
254	2	679	a 0.16 on5 of7.wav	a 0.16 on3 of7.wav
255	2	607	a 0.16 on6 of7.wav	a 0.16 on4 of7.wav
256	1	982	a 0.16 on7 of7.wav	a 0.16 on5 of7.wav
257	1	970	a 0.18 on3 of7.wav	a 0.18 on1 of7r.wav
258	2	2177	a 0.18 on4 of7.wav	a 0.18 on2 of7.wav
259	2	733	a 0.18 on5 of7.wav	a 0.18 on3 of7.wav
260	2	4071	a 0.18 on6 of7.wav	a 0.18 on4 of7.wav
261	1	1412	a 0.18 on7 of7.wav	a 0.18 on5 of7.wav
262	1	806	i 0.1 on3 of7.wav	i 0.1 on1 of7r.wav
263	1	1134	i 0.1 on4 of7.wav	i 0.1 on2 of7.wav
264	1	601	i 0.1 on5 of7.wav	i 0.1 on3 of7.wav
265	1	2128	i 0.1 on6 of7.wav	i 0.1 on4 of7.wav
266	1	534	i 0.1 on7 of7.wav	i 0.1 on5 of7.wav
267	1	1126	i 0.2 on3 of7.wav	i 0.2 on1 of7r.wav
268	1	785	i 0.2 on4 of7.wav	i 0.2 on2 of7.wav
269	1	846	i 0.2 on5 of7.wav	i 0.2 on3 of7.wav
270	1	697	i 0.2 on6 of7.wav	i 0.2 on4 of7.wav
271	2	701	i 0.2 on7 of7.wav	i 0.2 on5 of7.wav
272	1	683	i 0.04 on3 of7.wav	i 0.04 on1 of7r.wav
273	1	888	i 0.04 on4 of7.wav	i 0.04 on2 of7.wav
274	1	1013	i 0.04 on5 of7.wav	i 0.04 on3 of7.wav
275	1	498	i 0.04 on6 of7.wav	i 0.04 on4 of7.wav
276	1	365	i 0.04 on7 of7.wav	i 0.04 on5 of7.wav
277	1	353	i 0.06 on3 of7.wav	i 0.06 on1 of7r.wav
278	1	396	i 0.06 on4 of7.wav	i 0.06 on2 of7.wav
279	1	300	i 0.06 on5 of7.wav	i 0.06 on3 of7.wav
280	1	960	i 0.06 on6 of7.wav	i 0.06 on4 of7.wav
281	1	853	i 0.06 on7 of7.wav	i 0.06 on5 of7.wav
282	1	415	i 0.08 on3 of7.wav	i 0.08 on1 of7r.wav
283	1	467	i 0.08 on4 of7.wav	i 0.08 on2 of7.wav
284	1	689	i 0.08 on5 of7.wav	i 0.08 on3 of7.wav
285	1	855	i 0.08 on6 of7.wav	i 0.08 on4 of7.wav
286	1	523	i 0.08 on7 of7.wav	i 0.08 on5 of7.wav
287	1	939	i 0.12 on3 of7.wav	i 0.12 on1 of7r.wav
288	1	1570	i 0.12 on4 of7.wav	i 0.12 on2 of7.wav
289	1	862	i 0.12 on5 of7.wav	i 0.12 on3 of7.wav
290	1	608	i 0.12 on6 of7.wav	i 0.12 on4 of7.wav
291	1	753	i 0.12 on7 of7.wav	i 0.12 on5 of7.wav
292	2	1214	i 0.14 on3 of7.wav	i 0.14 on1 of7r.wav
293	1	792	i 0.14 on4 of7.wav	i 0.14 on2 of7.wav
294	1	897	i 0.14 on5 of7.wav	i 0.14 on3 of7.wav
295	2	887	i 0.14 on6 of7.wav	i 0.14 on4 of7.wav
296	1	582	i 0.14 on7 of7.wav	i 0.14 on5 of7.wav
297	1	825	i 0.16 on3 of7.wav	i 0.16 on1 of7r.wav
298	1	777	i 0.16 on4 of7.wav	i 0.16 on2 of7.wav
299	1	752	i 0.16 on5 of7.wav	i 0.16 on3 of7.wav
300	1	476	i 0.16 on6 of7.wav	i 0.16 on4 of7.wav
301	1	784	i 0.16 on7 of7.wav	i 0.16 on5 of7.wav
302	2	2211	i 0.18 on3 of7.wav	i 0.18 on1 of7r.wav
303	2	821	i 0.18 on4 of7.wav	i 0.18 on2 of7.wav
304	2	905	i 0.18 on5 of7.wav	i 0.18 on3 of7.wav
305	1	1210	i 0.18 on6 of7.wav	i 0.18 on4 of7.wav
306	1	641	i 0.18 on7 of7.wav	i 0.18 on5 of7.wav
307	1	563	a 0.1 on1 of7r.wav	a 0.1 on1 of7r.wav
308	1	685	a 0.1 on2 of7.wav	a 0.1 on2 of7.wav
309	1	723	a 0.1 on3 of7.wav	a 0.1 on3 of7.wav
310	1	749	a 0.1 on4 of7.wav	a 0.1 on4 of7.wav
311	1	593	a 0.1 on5 of7.wav	a 0.1 on5 of7.wav
312	1	999	a 0.1 on6 of7.wav	a 0.1 on6 of7.wav
313	1	622	a 0.1 on7 of7.wav	a 0.1 on7 of7.wav
314	1	776	a 0.2 on1 of7r.wav	a 0.2 on1 of7r.wav
315	1	829	a 0.2 on2 of7.wav	a 0.2 on2 of7.wav
316	1	1693	a 0.2 on3 of7.wav	a 0.2 on3 of7.wav
317	1	735	a 0.2 on4 of7.wav	a 0.2 on4 of7.wav
318	2	3092	a 0.2 on5 of7.wav	a 0.2 on5 of7.wav
319	1	605	a 0.2 on6 of7.wav	a 0.2 on6 of7.wav
320	1	648	a 0.2 on7 of7.wav	a 0.2 on7 of7.wav
321	1	640	a 0.04 on1 of7r.wav	a 0.04 on1 of7r.wav
322	1	560	a 0.04 on2 of7.wav	a 0.04 on2 of7.wav
323	1	856	a 0.04 on3 of7.wav	a 0.04 on3 of7.wav
324	1	576	a 0.04 on4 of7.wav	a 0.04 on4 of7.wav
325	1	475	a 0.04 on5 of7.wav	a 0.04 on5 of7.wav
326	1	723	a 0.04 on6 of7.wav	a 0.04 on6 of7.wav
327	1	586	a 0.04 on7 of7.wav	a 0.04 on7 of7.wav
328	1	425	a 0.06 on1 of7r.wav	a 0.06 on1 of7r.wav
329	1	1077	a 0.06 on2 of7.wav	a 0.06 on2 of7.wav
330	1	672	a 0.06 on3 of7.wav	a 0.06 on3 of7.wav
331	1	457	a 0.06 on4 of7.wav	a 0.06 on4 of7.wav
332	1	1740	a 0.06 on5 of7.wav	a 0.06 on5 of7.wav
333	1	686	a 0.06 on6 of7.wav	a 0.06 on6 of7.wav
334	1	675	a 0.06 on7 of7.wav	a 0.06 on7 of7.wav
335	1	1201	a 0.08 on1 of7r.wav	a 0.08 on1 of7r.wav
336	1	436	a 0.08 on2 of7.wav	a 0.08 on2 of7.wav
337	1	1062	a 0.08 on3 of7.wav	a 0.08 on3 of7.wav
338	1	776	a 0.08 on4 of7.wav	a 0.08 on4 of7.wav
339	1	475	a 0.08 on5 of7.wav	a 0.08 on5 of7.wav
340	1	862	a 0.08 on6 of7.wav	a 0.08 on6 of7.wav
341	1	1349	a 0.08 on7 of7.wav	a 0.08 on7 of7.wav
342	1	640	a 0.12 on1 of7r.wav	a 0.12 on1 of7r.wav
343	1	568	a 0.12 on2 of7.wav	a 0.12 on2 of7.wav
344	1	1106	a 0.12 on3 of7.wav	a 0.12 on3 of7.wav
345	1	595	a 0.12 on4 of7.wav	a 0.12 on4 of7.wav
346	1	604	a 0.12 on5 of7.wav	a 0.12 on5 of7.wav
347	1	563	a 0.12 on6 of7.wav	a 0.12 on6 of7.wav
348	1	696	a 0.12 on7 of7.wav	a 0.12 on7 of7.wav
349	1	986	a 0.14 on1 of7r.wav	a 0.14 on1 of7r.wav
350	1	665	a 0.14 on2 of7.wav	a 0.14 on2 of7.wav
351	1	1456	a 0.14 on3 of7.wav	a 0.14 on3 of7.wav
352	1	640	a 0.14 on4 of7.wav	a 0.14 on4 of7.wav
353	1	592	a 0.14 on5 of7.wav	a 0.14 on5 of7.wav
354	1	585	a 0.14 on6 of7.wav	a 0.14 on6 of7.wav
355	1	1393	a 0.14 on7 of7.wav	a 0.14 on7 of7.wav
356	1	1073	a 0.16 on1 of7r.wav	a 0.16 on1 of7r.wav
357	1	1074	a 0.16 on2 of7.wav	a 0.16 on2 of7.wav
358	2	1042	a 0.16 on3 of7.wav	a 0.16 on3 of7.wav
359	1	393	a 0.16 on4 of7.wav	a 0.16 on4 of7.wav
360	1	700	a 0.16 on5 of7.wav	a 0.16 on5 of7.wav
361	1	5121	a 0.16 on6 of7.wav	a 0.16 on6 of7.wav
362	1	951	a 0.16 on7 of7.wav	a 0.16 on7 of7.wav
363	1	764	a 0.18 on1 of7r.wav	a 0.18 on1 of7r.wav
364	1	5412	a 0.18 on2 of7.wav	a 0.18 on2 of7.wav
365	1	679	a 0.18 on3 of7.wav	a 0.18 on3 of7.wav
366	2	889	a 0.18 on4 of7.wav	a 0.18 on4 of7.wav
367	2	3211	a 0.18 on5 of7.wav	a 0.18 on5 of7.wav
368	1	859	a 0.18 on6 of7.wav	a 0.18 on6 of7.wav
369	1	662	a 0.18 on7 of7.wav	a 0.18 on7 of7.wav
370	1	434	i 0.1 on1 of7r.wav	i 0.1 on1 of7r.wav
371	1	569	i 0.1 on2 of7.wav	i 0.1 on2 of7.wav
372	1	492	i 0.1 on3 of7.wav	i 0.1 on3 of7.wav
373	1	565	i 0.1 on4 of7.wav	i 0.1 on4 of7.wav
374	1	900	i 0.1 on5 of7.wav	i 0.1 on5 of7.wav
375	1	6455	i 0.1 on6 of7.wav	i 0.1 on6 of7.wav
376	1	582	i 0.1 on7 of7.wav	i 0.1 on7 of7.wav
377	1	883	i 0.2 on1 of7r.wav	i 0.2 on1 of7r.wav
378	1	881	i 0.2 on2 of7.wav	i 0.2 on2 of7.wav
379	1	1199	i 0.2 on3 of7.wav	i 0.2 on3 of7.wav
380	1	665	i 0.2 on4 of7.wav	i 0.2 on4 of7.wav
381	2	759	i 0.2 on5 of7.wav	i 0.2 on5 of7.wav
382	1	646	i 0.2 on6 of7.wav	i 0.2 on6 of7.wav
383	1	754	i 0.2 on7 of7.wav	i 0.2 on7 of7.wav
384	1	803	i 0.04 on1 of7r.wav	i 0.04 on1 of7r.wav
385	1	316	i 0.04 on2 of7.wav	i 0.04 on2 of7.wav
386	1	476	i 0.04 on3 of7.wav	i 0.04 on3 of7.wav
387	1	735	i 0.04 on4 of7.wav	i 0.04 on4 of7.wav
388	1	1350	i 0.04 on5 of7.wav	i 0.04 on5 of7.wav
389	1	1006	i 0.04 on6 of7.wav	i 0.04 on6 of7.wav
390	1	813	i 0.04 on7 of7.wav	i 0.04 on7 of7.wav
391	1	537	i 0.06 on1 of7r.wav	i 0.06 on1 of7r.wav
392	1	713	i 0.06 on2 of7.wav	i 0.06 on2 of7.wav
393	1	842	i 0.06 on3 of7.wav	i 0.06 on3 of7.wav
394	1	526	i 0.06 on4 of7.wav	i 0.06 on4 of7.wav
395	1	575	i 0.06 on5 of7.wav	i 0.06 on5 of7.wav
396	1	419	i 0.06 on6 of7.wav	i 0.06 on6 of7.wav
397	1	530	i 0.06 on7 of7.wav	i 0.06 on7 of7.wav
398	1	1740	i 0.08 on1 of7r.wav	i 0.08 on1 of7r.wav
399	1	697	i 0.08 on2 of7.wav	i 0.08 on2 of7.wav
400	1	676	i 0.08 on3 of7.wav	i 0.08 on3 of7.wav
401	1	582	i 0.08 on4 of7.wav	i 0.08 on4 of7.wav
402	1	412	i 0.08 on5 of7.wav	i 0.08 on5 of7.wav
403	1	345	i 0.08 on6 of7.wav	i 0.08 on6 of7.wav
404	1	637	i 0.08 on7 of7.wav	i 0.08 on7 of7.wav
405	1	1010	i 0.12 on1 of7r.wav	i 0.12 on1 of7r.wav
406	1	843	i 0.12 on2 of7.wav	i 0.12 on2 of7.wav
407	1	632	i 0.12 on3 of7.wav	i 0.12 on3 of7.wav
408	1	4377	i 0.12 on4 of7.wav	i 0.12 on4 of7.wav
409	1	490	i 0.12 on5 of7.wav	i 0.12 on5 of7.wav
410	1	631	i 0.12 on6 of7.wav	i 0.12 on6 of7.wav
411	1	770	i 0.12 on7 of7.wav	i 0.12 on7 of7.wav
412	1	617	i 0.14 on1 of7r.wav	i 0.14 on1 of7r.wav
413	1	880	i 0.14 on2 of7.wav	i 0.14 on2 of7.wav
414	1	618	i 0.14 on3 of7.wav	i 0.14 on3 of7.wav
415	1	693	i 0.14 on4 of7.wav	i 0.14 on4 of7.wav
416	1	4208	i 0.14 on5 of7.wav	i 0.14 on5 of7.wav
417	1	769	i 0.14 on6 of7.wav	i 0.14 on6 of7.wav
418	1	705	i 0.14 on7 of7.wav	i 0.14 on7 of7.wav
419	1	1734	i 0.16 on1 of7r.wav	i 0.16 on1 of7r.wav
420	1	466	i 0.16 on2 of7.wav	i 0.16 on2 of7.wav
421	1	975	i 0.16 on3 of7.wav	i 0.16 on3 of7.wav
422	1	726	i 0.16 on4 of7.wav	i 0.16 on4 of7.wav
423	1	1245	i 0.16 on5 of7.wav	i 0.16 on5 of7.wav
424	1	838	i 0.16 on6 of7.wav	i 0.16 on6 of7.wav
425	1	630	i 0.16 on7 of7.wav	i 0.16 on7 of7.wav
426	1	999	i 0.18 on1 of7r.wav	i 0.18 on1 of7r.wav
427	1	925	i 0.18 on2 of7.wav	i 0.18 on2 of7.wav
428	1	1814	i 0.18 on3 of7.wav	i 0.18 on3 of7.wav
429	1	1268	i 0.18 on4 of7.wav	i 0.18 on4 of7.wav
430	2	1676	i 0.18 on5 of7.wav	i 0.18 on5 of7.wav
431	1	991	i 0.18 on6 of7.wav	i 0.18 on6 of7.wav
432	1	878	i 0.18 on7 of7.wav	i 0.18 on7 of7.wav
433	1	884	a 0.1 on1 of7r.wav	a 0.1 on3 of7.wav
434	1	873	a 0.1 on2 of7.wav	a 0.1 on4 of7.wav
435	1	696	a 0.1 on3 of7.wav	a 0.1 on5 of7.wav
436	1	488	a 0.1 on4 of7.wav	a 0.1 on6 of7.wav
437	1	560	a 0.1 on5 of7.wav	a 0.1 on7 of7.wav
438	1	3857	a 0.2 on1 of7r.wav	a 0.2 on3 of7.wav
439	1	709	a 0.2 on2 of7.wav	a 0.2 on4 of7.wav
440	2	1376	a 0.2 on3 of7.wav	a 0.2 on5 of7.wav
441	2	1274	a 0.2 on4 of7.wav	a 0.2 on6 of7.wav
442	1	940	a 0.2 on5 of7.wav	a 0.2 on7 of7.wav
443	1	726	a 0.04 on1 of7r.wav	a 0.04 on3 of7.wav
444	1	407	a 0.04 on2 of7.wav	a 0.04 on4 of7.wav
445	1	545	a 0.04 on3 of7.wav	a 0.04 on5 of7.wav
446	1	843	a 0.04 on4 of7.wav	a 0.04 on6 of7.wav
447	1	624	a 0.04 on5 of7.wav	a 0.04 on7 of7.wav
448	1	752	a 0.06 on1 of7r.wav	a 0.06 on3 of7.wav
449	1	443	a 0.06 on2 of7.wav	a 0.06 on4 of7.wav
450	1	5262	a 0.06 on3 of7.wav	a 0.06 on5 of7.wav
451	1	501	a 0.06 on4 of7.wav	a 0.06 on6 of7.wav
452	1	372	a 0.06 on5 of7.wav	a 0.06 on7 of7.wav
453	1	449	a 0.08 on1 of7r.wav	a 0.08 on3 of7.wav
454	1	528	a 0.08 on2 of7.wav	a 0.08 on4 of7.wav
455	1	1131	a 0.08 on3 of7.wav	a 0.08 on5 of7.wav
456	1	511	a 0.08 on4 of7.wav	a 0.08 on6 of7.wav
457	1	728	a 0.08 on5 of7.wav	a 0.08 on7 of7.wav
458	1	721	a 0.12 on1 of7r.wav	a 0.12 on3 of7.wav
459	1	669	a 0.12 on2 of7.wav	a 0.12 on4 of7.wav
460	1	689	a 0.12 on3 of7.wav	a 0.12 on5 of7.wav
461	1	595	a 0.12 on4 of7.wav	a 0.12 on6 of7.wav
462	1	940	a 0.12 on5 of7.wav	a 0.12 on7 of7.wav
463	2	1558	a 0.14 on1 of7r.wav	a 0.14 on3 of7.wav
464	1	487	a 0.14 on2 of7.wav	a 0.14 on4 of7.wav
465	1	590	a 0.14 on3 of7.wav	a 0.14 on5 of7.wav
466	1	1200	a 0.14 on4 of7.wav	a 0.14 on6 of7.wav
467	2	4443	a 0.14 on5 of7.wav	a 0.14 on7 of7.wav
468	1	1506	a 0.16 on1 of7r.wav	a 0.16 on3 of7.wav
469	2	799	a 0.16 on2 of7.wav	a 0.16 on4 of7.wav
470	1	5088	a 0.16 on3 of7.wav	a 0.16 on5 of7.wav
471	2	1371	a 0.16 on4 of7.wav	a 0.16 on6 of7.wav
472	2	2392	a 0.16 on5 of7.wav	a 0.16 on7 of7.wav
473	1	2205	a 0.18 on1 of7r.wav	a 0.18 on3 of7.wav
474	2	1032	a 0.18 on2 of7.wav	a 0.18 on4 of7.wav
475	2	1908	a 0.18 on3 of7.wav	a 0.18 on5 of7.wav
476	2	1050	a 0.18 on4 of7.wav	a 0.18 on6 of7.wav
477	2	996	a 0.18 on5 of7.wav	a 0.18 on7 of7.wav
478	1	1604	i 0.1 on1 of7r.wav	i 0.1 on3 of7.wav
479	1	743	i 0.1 on2 of7.wav	i 0.1 on4 of7.wav
480	1	588	i 0.1 on3 of7.wav	i 0.1 on5 of7.wav
481	1	670	i 0.1 on4 of7.wav	i 0.1 on6 of7.wav
482	1	465	i 0.1 on5 of7.wav	i 0.1 on7 of7.wav
483	2	3430	i 0.2 on1 of7r.wav	i 0.2 on3 of7.wav
484	1	1054	i 0.2 on2 of7.wav	i 0.2 on4 of7.wav
485	1	948	i 0.2 on3 of7.wav	i 0.2 on5 of7.wav
486	2	1794	i 0.2 on4 of7.wav	i 0.2 on6 of7.wav
487	2	1078	i 0.2 on5 of7.wav	i 0.2 on7 of7.wav
488	1	553	i 0.04 on1 of7r.wav	i 0.04 on3 of7.wav
489	1	658	i 0.04 on2 of7.wav	i 0.04 on4 of7.wav
490	1	711	i 0.04 on3 of7.wav	i 0.04 on5 of7.wav
491	1	622	i 0.04 on4 of7.wav	i 0.04 on6 of7.wav
492	1	706	i 0.04 on5 of7.wav	i 0.04 on7 of7.wav
493	1	670	i 0.06 on1 of7r.wav	i 0.06 on3 of7.wav
494	1	641	i 0.06 on2 of7.wav	i 0.06 on4 of7.wav
495	1	576	i 0.06 on3 of7.wav	i 0.06 on5 of7.wav
496	1	740	i 0.06 on4 of7.wav	i 0.06 on6 of7.wav
497	1	539	i 0.06 on5 of7.wav	i 0.06 on7 of7.wav
498	1	740	i 0.08 on1 of7r.wav	i 0.08 on3 of7.wav
499	1	750	i 0.08 on2 of7.wav	i 0.08 on4 of7.wav
500	1	1063	i 0.08 on3 of7.wav	i 0.08 on5 of7.wav
501	1	757	i 0.08 on4 of7.wav	i 0.08 on6 of7.wav
502	1	973	i 0.08 on5 of7.wav	i 0.08 on7 of7.wav
503	1	793	i 0.12 on1 of7r.wav	i 0.12 on3 of7.wav
504	1	756	i 0.12 on2 of7.wav	i 0.12 on4 of7.wav
505	1	890	i 0.12 on3 of7.wav	i 0.12 on5 of7.wav
506	1	507	i 0.12 on4 of7.wav	i 0.12 on6 of7.wav
507	1	733	i 0.12 on5 of7.wav	i 0.12 on7 of7.wav
508	1	4925	i 0.14 on1 of7r.wav	i 0.14 on3 of7.wav
509	1	1321	i 0.14 on2 of7.wav	i 0.14 on4 of7.wav
510	2	2250	i 0.14 on3 of7.wav	i 0.14 on5 of7.wav
511	2	867	i 0.14 on4 of7.wav	i 0.14 on6 of7.wav
512	1	740	i 0.14 on5 of7.wav	i 0.14 on7 of7.wav
513	1	772	i 0.16 on1 of7r.wav	i 0.16 on3 of7.wav
514	1	869	i 0.16 on2 of7.wav	i 0.16 on4 of7.wav
515	1	1169	i 0.16 on3 of7.wav	i 0.16 on5 of7.wav
516	1	699	i 0.16 on4 of7.wav	i 0.16 on6 of7.wav
517	1	842	i 0.16 on5 of7.wav	i 0.16 on7 of7.wav
518	2	2311	i 0.18 on1 of7r.wav	i 0.18 on3 of7.wav
519	1	916	i 0.18 on2 of7.wav	i 0.18 on4 of7.wav
520	1	1366	i 0.18 on3 of7.wav	i 0.18 on5 of7.wav
521	2	2320	i 0.18 on4 of7.wav	i 0.18 on6 of7.wav
522	2	1186	i 0.18 on5 of7.wav	i 0.18 on7 of7.wav
523	1	834	a 0.1 on3 of7.wav	a 0.1 on1 of7r.wav
524	1	903	a 0.1 on4 of7.wav	a 0.1 on2 of7.wav
525	1	894	a 0.1 on5 of7.wav	a 0.1 on3 of7.wav
526	1	647	a 0.1 on6 of7.wav	a 0.1 on4 of7.wav
527	1	444	a 0.1 on7 of7.wav	a 0.1 on5 of7.wav
528	2	1039	a 0.2 on3 of7.wav	a 0.2 on1 of7r.wav
529	1	1203	a 0.2 on4 of7.wav	a 0.2 on2 of7.wav
530	1	1265	a 0.2 on5 of7.wav	a 0.2 on3 of7.wav
531	1	855	a 0.2 on6 of7.wav	a 0.2 on4 of7.wav
532	2	1788	a 0.2 on7 of7.wav	a 0.2 on5 of7.wav
533	1	1340	a 0.04 on3 of7.wav	a 0.04 on1 of7r.wav
534	1	355	a 0.04 on4 of7.wav	a 0.04 on2 of7.wav
535	1	931	a 0.04 on5 of7.wav	a 0.04 on3 of7.wav
536	1	645	a 0.04 on6 of7.wav	a 0.04 on4 of7.wav
537	1	683	a 0.04 on7 of7.wav	a 0.04 on5 of7.wav
538	1	537	a 0.06 on3 of7.wav	a 0.06 on1 of7r.wav
539	1	679	a 0.06 on4 of7.wav	a 0.06 on2 of7.wav
540	1	836	a 0.06 on5 of7.wav	a 0.06 on3 of7.wav
541	1	583	a 0.06 on6 of7.wav	a 0.06 on4 of7.wav
542	1	351	a 0.06 on7 of7.wav	a 0.06 on5 of7.wav
543	1	1758	a 0.08 on3 of7.wav	a 0.08 on1 of7r.wav
544	1	460	a 0.08 on4 of7.wav	a 0.08 on2 of7.wav
545	1	740	a 0.08 on5 of7.wav	a 0.08 on3 of7.wav
546	1	584	a 0.08 on6 of7.wav	a 0.08 on4 of7.wav
547	1	737	a 0.08 on7 of7.wav	a 0.08 on5 of7.wav
548	1	717	a 0.12 on3 of7.wav	a 0.12 on1 of7r.wav
549	1	601	a 0.12 on4 of7.wav	a 0.12 on2 of7.wav
550	1	980	a 0.12 on5 of7.wav	a 0.12 on3 of7.wav
551	1	541	a 0.12 on6 of7.wav	a 0.12 on4 of7.wav
552	1	710	a 0.12 on7 of7.wav	a 0.12 on5 of7.wav
553	1	793	a 0.14 on3 of7.wav	a 0.14 on1 of7r.wav
554	1	1072	a 0.14 on4 of7.wav	a 0.14 on2 of7.wav
555	1	3531	a 0.14 on5 of7.wav	a 0.14 on3 of7.wav
556	2	2216	a 0.14 on6 of7.wav	a 0.14 on4 of7.wav
557	1	644	a 0.14 on7 of7.wav	a 0.14 on5 of7.wav
558	2	783	a 0.16 on3 of7.wav	a 0.16 on1 of7r.wav
559	1	740	a 0.16 on4 of7.wav	a 0.16 on2 of7.wav
560	1	655	a 0.16 on5 of7.wav	a 0.16 on3 of7.wav
561	1	484	a 0.16 on6 of7.wav	a 0.16 on4 of7.wav
562	1	612	a 0.16 on7 of7.wav	a 0.16 on5 of7.wav
563	1	505	a 0.18 on3 of7.wav	a 0.18 on1 of7r.wav
564	2	863	a 0.18 on4 of7.wav	a 0.18 on2 of7.wav
565	2	1798	a 0.18 on5 of7.wav	a 0.18 on3 of7.wav
566	1	832	a 0.18 on6 of7.wav	a 0.18 on4 of7.wav
567	2	809	a 0.18 on7 of7.wav	a 0.18 on5 of7.wav
568	1	725	i 0.1 on3 of7.wav	i 0.1 on1 of7r.wav
569	1	727	i 0.1 on4 of7.wav	i 0.1 on2 of7.wav
570	1	721	i 0.1 on5 of7.wav	i 0.1 on3 of7.wav
571	1	684	i 0.1 on6 of7.wav	i 0.1 on4 of7.wav
572	1	801	i 0.1 on7 of7.wav	i 0.1 on5 of7.wav
573	2	1051	i 0.2 on3 of7.wav	i 0.2 on1 of7r.wav
574	1	849	i 0.2 on4 of7.wav	i 0.2 on2 of7.wav
575	1	723	i 0.2 on5 of7.wav	i 0.2 on3 of7.wav
576	1	779	i 0.2 on6 of7.wav	i 0.2 on4 of7.wav
577	2	588	i 0.2 on7 of7.wav	i 0.2 on5 of7.wav
578	1	353	i 0.04 on3 of7.wav	i 0.04 on1 of7r.wav
579	1	564	i 0.04 on4 of7.wav	i 0.04 on2 of7.wav
580	1	815	i 0.04 on5 of7.wav	i 0.04 on3 of7.wav
581	1	421	i 0.04 on6 of7.wav	i 0.04 on4 of7.wav
582	1	689	i 0.04 on7 of7.wav	i 0.04 on5 of7.wav
583	1	3523	i 0.06 on3 of7.wav	i 0.06 on1 of7r.wav
584	1	2444	i 0.06 on4 of7.wav	i 0.06 on2 of7.wav
585	2	1923	i 0.06 on5 of7.wav	i 0.06 on3 of7.wav
586	1	594	i 0.06 on6 of7.wav	i 0.06 on4 of7.wav
587	1	464	i 0.06 on7 of7.wav	i 0.06 on5 of7.wav
588	1	552	i 0.08 on3 of7.wav	i 0.08 on1 of7r.wav
589	1	492	i 0.08 on4 of7.wav	i 0.08 on2 of7.wav
590	1	868	i 0.08 on5 of7.wav	i 0.08 on3 of7.wav
591	1	577	i 0.08 on6 of7.wav	i 0.08 on4 of7.wav
592	1	718	i 0.08 on7 of7.wav	i 0.08 on5 of7.wav
593	1	866	i 0.12 on3 of7.wav	i 0.12 on1 of7r.wav
594	1	514	i 0.12 on4 of7.wav	i 0.12 on2 of7.wav
595	2	2918	i 0.12 on5 of7.wav	i 0.12 on3 of7.wav
596	1	469	i 0.12 on6 of7.wav	i 0.12 on4 of7.wav
597	1	654	i 0.12 on7 of7.wav	i 0.12 on5 of7.wav
598	1	605	i 0.14 on3 of7.wav	i 0.14 on1 of7r.wav
599	1	1832	i 0.14 on4 of7.wav	i 0.14 on2 of7.wav
600	1	329	i 0.14 on5 of7.wav	i 0.14 on3 of7.wav
601	2	511	i 0.14 on6 of7.wav	i 0.14 on4 of7.wav
602	1	1399	i 0.14 on7 of7.wav	i 0.14 on5 of7.wav
603	2	1125	i 0.16 on3 of7.wav	i 0.16 on1 of7r.wav
604	1	1044	i 0.16 on4 of7.wav	i 0.16 on2 of7.wav
605	1	564	i 0.16 on5 of7.wav	i 0.16 on3 of7.wav
606	1	1050	i 0.16 on6 of7.wav	i 0.16 on4 of7.wav
607	2	535	i 0.16 on7 of7.wav	i 0.16 on5 of7.wav
608	2	1214	i 0.18 on3 of7.wav	i 0.18 on1 of7r.wav
609	1	1071	i 0.18 on4 of7.wav	i 0.18 on2 of7.wav
610	1	779	i 0.18 on5 of7.wav	i 0.18 on3 of7.wav
611	1	984	i 0.18 on6 of7.wav	i 0.18 on4 of7.wav
612	2	1784	i 0.18 on7 of7.wav	i 0.18 on5 of7.wav
