# Supplementary material for: How musical experience affects tone perception efficiency by musicians of tonal and non-tonal speakers?
Source: PLoS One. 2020 May 8;15(5):e0232514. doi: 10.1371/journal.pone.0232514 (PMC7209303; doi:10.1371/journal.pone.0232514)
Supplement: S1 Raw Data — (ZIP) [file pone.0232514.s001.zip › RAW DATA Eng musician/sub12idfalling.csv]

List2	Slide3.RESP	Slide3.RT	stim1
1	1	673	a 0.1 on1 of1.wav
2	1	602	a 0.1 on1 of2.wav
3	1	444	a 0.1 on1 of3.wav
4	1	578	a 0.1 on1 of4.wav
5	1	532	a 0.1 on1 of5.wav
6	2	554	a 0.1 on1 of6.wav
7	1	543	a 0.1 on1 of7.wav
8	1	895	a 0.2 on1 of1.wav
9	2	595	a 0.2 on1 of2.wav
10	2	642	a 0.2 on1 of3.wav
11	2	803	a 0.2 on1 of4.wav
12	2	529	a 0.2 on1 of5.wav
13	2	607	a 0.2 on1 of6.wav
14	2	620	a 0.2 on1 of7.wav
15	1	488	a 0.04 on1 of1.wav
16	1	536	a 0.04 on1 of2.wav
17	1	688	a 0.04 on1 of3.wav
18	1	480	a 0.04 on1 of4.wav
19	1	573	a 0.04 on1 of5.wav
20	1	473	a 0.04 on1 of6.wav
21	1	491	a 0.04 on1 of7.wav
22	1	479	a 0.06 on1 of1.wav
23	1	444	a 0.06 on1 of2.wav
24	1	496	a 0.06 on1 of3.wav
25	1	584	a 0.06 on1 of4.wav
26	1	513	a 0.06 on1 of5.wav
27	1	489	a 0.06 on1 of6.wav
28	1	420	a 0.06 on1 of7.wav
29	1	663	a 0.08 on1 of1.wav
30	1	532	a 0.08 on1 of2.wav
31	1	533	a 0.08 on1 of3.wav
32	1	491	a 0.08 on1 of4.wav
33	1	434	a 0.08 on1 of5.wav
34	1	630	a 0.08 on1 of6.wav
35	1	591	a 0.08 on1 of7.wav
36	2	824	a 0.12 on1 of1.wav
37	1	861	a 0.12 on1 of2.wav
38	2	664	a 0.12 on1 of3.wav
39	1	542	a 0.12 on1 of4.wav
40	1	445	a 0.12 on1 of5.wav
41	2	549	a 0.12 on1 of6.wav
42	2	653	a 0.12 on1 of7.wav
43	1	917	a 0.14 on1 of1.wav
44	1	698	a 0.14 on1 of2.wav
45	1	895	a 0.14 on1 of3.wav
46	2	624	a 0.14 on1 of4.wav
47	2	566	a 0.14 on1 of5.wav
48	2	691	a 0.14 on1 of6.wav
49	2	538	a 0.14 on1 of7.wav
50	1	740	a 0.16 on1 of1.wav
51	1	918	a 0.16 on1 of2.wav
52	2	978	a 0.16 on1 of3.wav
53	2	488	a 0.16 on1 of4.wav
54	2	538	a 0.16 on1 of5.wav
55	2	751	a 0.16 on1 of6.wav
56	2	602	a 0.16 on1 of7.wav
57	1	1230	a 0.18 on1 of1.wav
58	2	907	a 0.18 on1 of2.wav
59	2	648	a 0.18 on1 of3.wav
60	2	776	a 0.18 on1 of4.wav
61	2	467	a 0.18 on1 of5.wav
62	2	578	a 0.18 on1 of6.wav
63	2	578	a 0.18 on1 of7.wav
64	1	579	i 0.1 on1 of1.wav
65	1	566	i 0.1 on1 of2.wav
66	1	796	i 0.1 on1 of3.wav
67	1	696	i 0.1 on1 of4.wav
68	1	501	i 0.1 on1 of5.wav
69	1	510	i 0.1 on1 of6.wav
70	1	581	i 0.1 on1 of7.wav
71	1	801	i 0.2 on1 of1.wav
72	1	864	i 0.2 on1 of2.wav
73	2	874	i 0.2 on1 of3.wav
74	2	680	i 0.2 on1 of4.wav
75	2	456	i 0.2 on1 of5.wav
76	2	642	i 0.2 on1 of6.wav
77	2	545	i 0.2 on1 of7.wav
78	1	477	i 0.04 on1 of1.wav
79	1	534	i 0.04 on1 of2.wav
80	1	424	i 0.04 on1 of3.wav
81	1	448	i 0.04 on1 of4.wav
82	1	476	i 0.04 on1 of5.wav
83	1	585	i 0.04 on1 of6.wav
84	1	520	i 0.04 on1 of7.wav
85	1	477	i 0.06 on1 of1.wav
86	1	450	i 0.06 on1 of2.wav
87	1	856	i 0.06 on1 of3.wav
88	1	495	i 0.06 on1 of4.wav
89	1	543	i 0.06 on1 of5.wav
90	1	395	i 0.06 on1 of6.wav
91	1	589	i 0.06 on1 of7.wav
92	1	603	i 0.08 on1 of1.wav
93	1	427	i 0.08 on1 of2.wav
94	1	658	i 0.08 on1 of3.wav
95	1	436	i 0.08 on1 of4.wav
96	1	413	i 0.08 on1 of5.wav
97	1	387	i 0.08 on1 of6.wav
98	1	403	i 0.08 on1 of7.wav
99	1	1002	i 0.12 on1 of1.wav
100	1	770	i 0.12 on1 of2.wav
101	1	469	i 0.12 on1 of3.wav
102	1	584	i 0.12 on1 of4.wav
103	1	528	i 0.12 on1 of5.wav
104	2	567	i 0.12 on1 of6.wav
105	1	407	i 0.12 on1 of7.wav
106	1	1064	i 0.14 on1 of1.wav
107	1	697	i 0.14 on1 of2.wav
108	2	774	i 0.14 on1 of3.wav
109	2	416	i 0.14 on1 of4.wav
110	2	681	i 0.14 on1 of5.wav
111	2	734	i 0.14 on1 of6.wav
112	2	874	i 0.14 on1 of7.wav
113	1	554	i 0.16 on1 of1.wav
114	1	1523	i 0.16 on1 of2.wav
115	2	625	i 0.16 on1 of3.wav
116	2	1150	i 0.16 on1 of4.wav
117	2	453	i 0.16 on1 of5.wav
118	2	752	i 0.16 on1 of6.wav
119	2	787	i 0.16 on1 of7.wav
120	1	509	i 0.18 on1 of1.wav
121	1	1032	i 0.18 on1 of2.wav
122	1	1394	i 0.18 on1 of3.wav
123	2	718	i 0.18 on1 of4.wav
124	2	451	i 0.18 on1 of5.wav
125	2	907	i 0.18 on1 of6.wav
126	2	524	i 0.18 on1 of7.wav
127	1	632	a 0.1 on1 of1.wav
128	1	563	a 0.1 on1 of2.wav
129	1	575	a 0.1 on1 of3.wav
130	1	558	a 0.1 on1 of4.wav
131	2	623	a 0.1 on1 of5.wav
132	1	493	a 0.1 on1 of6.wav
133	2	843	a 0.1 on1 of7.wav
134	2	1146	a 0.2 on1 of1.wav
135	2	829	a 0.2 on1 of2.wav
136	2	491	a 0.2 on1 of3.wav
137	2	553	a 0.2 on1 of4.wav
138	2	645	a 0.2 on1 of5.wav
139	2	595	a 0.2 on1 of6.wav
140	2	462	a 0.2 on1 of7.wav
141	1	513	a 0.04 on1 of1.wav
142	1	480	a 0.04 on1 of2.wav
143	1	528	a 0.04 on1 of3.wav
144	1	527	a 0.04 on1 of4.wav
145	1	722	a 0.04 on1 of5.wav
146	1	520	a 0.04 on1 of6.wav
147	1	506	a 0.04 on1 of7.wav
148	1	619	a 0.06 on1 of1.wav
149	1	447	a 0.06 on1 of2.wav
150	1	444	a 0.06 on1 of3.wav
151	1	631	a 0.06 on1 of4.wav
152	1	395	a 0.06 on1 of5.wav
153	1	484	a 0.06 on1 of6.wav
154	1	505	a 0.06 on1 of7.wav
155	1	450	a 0.08 on1 of1.wav
156	1	553	a 0.08 on1 of2.wav
157	1	455	a 0.08 on1 of3.wav
158	1	598	a 0.08 on1 of4.wav
159	1	450	a 0.08 on1 of5.wav
160	1	432	a 0.08 on1 of6.wav
161	1	515	a 0.08 on1 of7.wav
162	1	580	a 0.12 on1 of1.wav
163	1	622	a 0.12 on1 of2.wav
164	1	525	a 0.12 on1 of3.wav
165	1	846	a 0.12 on1 of4.wav
166	2	731	a 0.12 on1 of5.wav
167	2	624	a 0.12 on1 of6.wav
168	2	749	a 0.12 on1 of7.wav
169	1	1153	a 0.14 on1 of1.wav
170	1	757	a 0.14 on1 of2.wav
171	1	711	a 0.14 on1 of3.wav
172	1	644	a 0.14 on1 of4.wav
173	2	789	a 0.14 on1 of5.wav
174	2	846	a 0.14 on1 of6.wav
175	2	669	a 0.14 on1 of7.wav
176	1	899	a 0.16 on1 of1.wav
177	1	690	a 0.16 on1 of2.wav
178	2	639	a 0.16 on1 of3.wav
179	2	689	a 0.16 on1 of4.wav
180	2	631	a 0.16 on1 of5.wav
181	2	492	a 0.16 on1 of6.wav
182	2	590	a 0.16 on1 of7.wav
183	1	1004	a 0.18 on1 of1.wav
184	2	551	a 0.18 on1 of2.wav
185	1	1086	a 0.18 on1 of3.wav
186	2	567	a 0.18 on1 of4.wav
187	2	549	a 0.18 on1 of5.wav
188	2	540	a 0.18 on1 of6.wav
189	2	751	a 0.18 on1 of7.wav
190	1	756	i 0.1 on1 of1.wav
191	1	650	i 0.1 on1 of2.wav
192	1	680	i 0.1 on1 of3.wav
193	1	448	i 0.1 on1 of4.wav
194	1	518	i 0.1 on1 of5.wav
195	2	907	i 0.1 on1 of6.wav
196	2	660	i 0.1 on1 of7.wav
197	1	698	i 0.2 on1 of1.wav
198	2	846	i 0.2 on1 of2.wav
199	2	605	i 0.2 on1 of3.wav
200	2	571	i 0.2 on1 of4.wav
201	2	540	i 0.2 on1 of5.wav
202	2	558	i 0.2 on1 of6.wav
203	2	569	i 0.2 on1 of7.wav
204	1	504	i 0.04 on1 of1.wav
205	1	758	i 0.04 on1 of2.wav
206	1	513	i 0.04 on1 of3.wav
207	1	556	i 0.04 on1 of4.wav
208	1	509	i 0.04 on1 of5.wav
209	1	432	i 0.04 on1 of6.wav
210	1	463	i 0.04 on1 of7.wav
211	1	428	i 0.06 on1 of1.wav
212	1	437	i 0.06 on1 of2.wav
213	1	572	i 0.06 on1 of3.wav
214	1	475	i 0.06 on1 of4.wav
215	1	486	i 0.06 on1 of5.wav
216	1	768	i 0.06 on1 of6.wav
217	1	481	i 0.06 on1 of7.wav
218	1	491	i 0.08 on1 of1.wav
219	1	497	i 0.08 on1 of2.wav
220	1	442	i 0.08 on1 of3.wav
221	1	491	i 0.08 on1 of4.wav
222	1	538	i 0.08 on1 of5.wav
223	1	497	i 0.08 on1 of6.wav
224	1	584	i 0.08 on1 of7.wav
225	2	765	i 0.12 on1 of1.wav
226	1	778	i 0.12 on1 of2.wav
227	1	430	i 0.12 on1 of3.wav
228	1	914	i 0.12 on1 of4.wav
229	2	780	i 0.12 on1 of5.wav
230	1	811	i 0.12 on1 of6.wav
231	1	500	i 0.12 on1 of7.wav
232	2	464	i 0.14 on1 of1.wav
233	1	575	i 0.14 on1 of2.wav
234	1	660	i 0.14 on1 of3.wav
235	2	855	i 0.14 on1 of4.wav
236	2	664	i 0.14 on1 of5.wav
237	2	512	i 0.14 on1 of6.wav
238	2	554	i 0.14 on1 of7.wav
239	2	466	i 0.16 on1 of1.wav
240	2	706	i 0.16 on1 of2.wav
241	1	822	i 0.16 on1 of3.wav
242	2	539	i 0.16 on1 of4.wav
243	2	553	i 0.16 on1 of5.wav
244	2	570	i 0.16 on1 of6.wav
245	2	560	i 0.16 on1 of7.wav
246	1	595	i 0.18 on1 of1.wav
247	2	1396	i 0.18 on1 of2.wav
248	2	649	i 0.18 on1 of3.wav
249	2	864	i 0.18 on1 of4.wav
250	2	610	i 0.18 on1 of5.wav
251	2	571	i 0.18 on1 of6.wav
252	2	570	i 0.18 on1 of7.wav
253	1	679	a 0.1 on1 of1.wav
254	1	498	a 0.1 on1 of2.wav
255	1	984	a 0.1 on1 of3.wav
256	1	766	a 0.1 on1 of4.wav
257	1	522	a 0.1 on1 of5.wav
258	1	503	a 0.1 on1 of6.wav
259	1	589	a 0.1 on1 of7.wav
260	1	640	a 0.2 on1 of1.wav
261	1	532	a 0.2 on1 of2.wav
262	2	788	a 0.2 on1 of3.wav
263	2	598	a 0.2 on1 of4.wav
264	2	545	a 0.2 on1 of5.wav
265	2	495	a 0.2 on1 of6.wav
266	2	524	a 0.2 on1 of7.wav
267	1	528	a 0.04 on1 of1.wav
268	1	539	a 0.04 on1 of2.wav
269	1	482	a 0.04 on1 of3.wav
270	1	485	a 0.04 on1 of4.wav
271	1	531	a 0.04 on1 of5.wav
272	1	495	a 0.04 on1 of6.wav
273	1	464	a 0.04 on1 of7.wav
274	1	518	a 0.06 on1 of1.wav
275	1	524	a 0.06 on1 of2.wav
276	1	466	a 0.06 on1 of3.wav
277	1	483	a 0.06 on1 of4.wav
278	1	701	a 0.06 on1 of5.wav
279	1	466	a 0.06 on1 of6.wav
280	1	733	a 0.06 on1 of7.wav
281	1	712	a 0.08 on1 of1.wav
282	2	862	a 0.08 on1 of2.wav
283	1	476	a 0.08 on1 of3.wav
284	1	425	a 0.08 on1 of4.wav
285	1	588	a 0.08 on1 of5.wav
286	1	455	a 0.08 on1 of6.wav
287	1	717	a 0.08 on1 of7.wav
288	1	754	a 0.12 on1 of1.wav
289	2	441	a 0.12 on1 of2.wav
290	2	639	a 0.12 on1 of3.wav
291	2	766	a 0.12 on1 of4.wav
292	2	623	a 0.12 on1 of5.wav
293	2	656	a 0.12 on1 of6.wav
294	2	543	a 0.12 on1 of7.wav
295	1	831	a 0.14 on1 of1.wav
296	1	706	a 0.14 on1 of2.wav
297	2	627	a 0.14 on1 of3.wav
298	1	554	a 0.14 on1 of4.wav
299	2	667	a 0.14 on1 of5.wav
300	2	468	a 0.14 on1 of6.wav
301	2	686	a 0.14 on1 of7.wav
302	2	514	a 0.16 on1 of1.wav
303	2	750	a 0.16 on1 of2.wav
304	2	1119	a 0.16 on1 of3.wav
305	2	521	a 0.16 on1 of4.wav
306	2	603	a 0.16 on1 of5.wav
307	2	572	a 0.16 on1 of6.wav
308	2	1000	a 0.16 on1 of7.wav
309	1	580	a 0.18 on1 of1.wav
310	2	1367	a 0.18 on1 of2.wav
311	2	614	a 0.18 on1 of3.wav
312	2	762	a 0.18 on1 of4.wav
313	2	511	a 0.18 on1 of5.wav
314	2	525	a 0.18 on1 of6.wav
315	2	619	a 0.18 on1 of7.wav
316	1	575	i 0.1 on1 of1.wav
317	1	582	i 0.1 on1 of2.wav
318	1	759	i 0.1 on1 of3.wav
319	2	780	i 0.1 on1 of4.wav
320	1	502	i 0.1 on1 of5.wav
321	1	552	i 0.1 on1 of6.wav
322	1	692	i 0.1 on1 of7.wav
323	1	627	i 0.2 on1 of1.wav
324	2	536	i 0.2 on1 of2.wav
325	2	823	i 0.2 on1 of3.wav
326	2	624	i 0.2 on1 of4.wav
327	2	786	i 0.2 on1 of5.wav
328	2	741	i 0.2 on1 of6.wav
329	2	562	i 0.2 on1 of7.wav
330	1	507	i 0.04 on1 of1.wav
331	1	445	i 0.04 on1 of2.wav
332	1	560	i 0.04 on1 of3.wav
333	1	410	i 0.04 on1 of4.wav
334	1	478	i 0.04 on1 of5.wav
335	1	497	i 0.04 on1 of6.wav
336	1	631	i 0.04 on1 of7.wav
337	1	452	i 0.06 on1 of1.wav
338	1	699	i 0.06 on1 of2.wav
339	1	489	i 0.06 on1 of3.wav
340	1	462	i 0.06 on1 of4.wav
341	1	502	i 0.06 on1 of5.wav
342	1	418	i 0.06 on1 of6.wav
343	1	484	i 0.06 on1 of7.wav
344	1	511	i 0.08 on1 of1.wav
345	1	676	i 0.08 on1 of2.wav
346	1	534	i 0.08 on1 of3.wav
347	1	454	i 0.08 on1 of4.wav
348	1	707	i 0.08 on1 of5.wav
349	1	758	i 0.08 on1 of6.wav
350	1	489	i 0.08 on1 of7.wav
351	1	782	i 0.12 on1 of1.wav
352	1	711	i 0.12 on1 of2.wav
353	2	724	i 0.12 on1 of3.wav
354	1	629	i 0.12 on1 of4.wav
355	2	620	i 0.12 on1 of5.wav
356	2	656	i 0.12 on1 of6.wav
357	2	647	i 0.12 on1 of7.wav
358	1	643	i 0.14 on1 of1.wav
359	1	642	i 0.14 on1 of2.wav
360	1	701	i 0.14 on1 of3.wav
361	2	657	i 0.14 on1 of4.wav
362	1	567	i 0.14 on1 of5.wav
363	2	553	i 0.14 on1 of6.wav
364	2	586	i 0.14 on1 of7.wav
365	2	532	i 0.16 on1 of1.wav
366	2	687	i 0.16 on1 of2.wav
367	2	733	i 0.16 on1 of3.wav
368	1	525	i 0.16 on1 of4.wav
369	2	405	i 0.16 on1 of5.wav
370	2	569	i 0.16 on1 of6.wav
371	2	610	i 0.16 on1 of7.wav
372	2	957	i 0.18 on1 of1.wav
373	2	484	i 0.18 on1 of2.wav
374	2	545	i 0.18 on1 of3.wav
375	2	531	i 0.18 on1 of4.wav
376	2	561	i 0.18 on1 of5.wav
377	2	884	i 0.18 on1 of6.wav
378	2	476	i 0.18 on1 of7.wav
379	1	527	a 0.1 on1 of1.wav
380	1	633	a 0.1 on1 of2.wav
381	1	548	a 0.1 on1 of3.wav
382	1	900	a 0.1 on1 of4.wav
383	2	774	a 0.1 on1 of5.wav
384	1	528	a 0.1 on1 of6.wav
385	1	578	a 0.1 on1 of7.wav
386	1	754	a 0.2 on1 of1.wav
387	2	649	a 0.2 on1 of2.wav
388	2	543	a 0.2 on1 of3.wav
389	2	534	a 0.2 on1 of4.wav
390	2	564	a 0.2 on1 of5.wav
391	2	567	a 0.2 on1 of6.wav
392	2	691	a 0.2 on1 of7.wav
393	1	580	a 0.04 on1 of1.wav
394	1	502	a 0.04 on1 of2.wav
395	1	477	a 0.04 on1 of3.wav
396	1	449	a 0.04 on1 of4.wav
397	1	443	a 0.04 on1 of5.wav
398	1	900	a 0.04 on1 of6.wav
399	1	541	a 0.04 on1 of7.wav
400	1	521	a 0.06 on1 of1.wav
401	1	511	a 0.06 on1 of2.wav
402	1	550	a 0.06 on1 of3.wav
403	1	547	a 0.06 on1 of4.wav
404	1	618	a 0.06 on1 of5.wav
405	1	514	a 0.06 on1 of6.wav
406	1	519	a 0.06 on1 of7.wav
407	1	788	a 0.08 on1 of1.wav
408	1	551	a 0.08 on1 of2.wav
409	1	556	a 0.08 on1 of3.wav
410	1	394	a 0.08 on1 of4.wav
411	1	476	a 0.08 on1 of5.wav
412	1	411	a 0.08 on1 of6.wav
413	1	619	a 0.08 on1 of7.wav
414	1	1251	a 0.12 on1 of1.wav
415	1	509	a 0.12 on1 of2.wav
416	2	539	a 0.12 on1 of3.wav
417	2	491	a 0.12 on1 of4.wav
418	2	843	a 0.12 on1 of5.wav
419	2	1102	a 0.12 on1 of6.wav
420	2	769	a 0.12 on1 of7.wav
421	1	986	a 0.14 on1 of1.wav
422	1	685	a 0.14 on1 of2.wav
423	2	901	a 0.14 on1 of3.wav
424	2	497	a 0.14 on1 of4.wav
425	2	780	a 0.14 on1 of5.wav
426	2	528	a 0.14 on1 of6.wav
427	2	539	a 0.14 on1 of7.wav
428	1	794	a 0.16 on1 of1.wav
429	1	1286	a 0.16 on1 of2.wav
430	2	501	a 0.16 on1 of3.wav
431	2	462	a 0.16 on1 of4.wav
432	2	575	a 0.16 on1 of5.wav
433	2	553	a 0.16 on1 of6.wav
434	2	533	a 0.16 on1 of7.wav
435	1	755	a 0.18 on1 of1.wav
436	1	782	a 0.18 on1 of2.wav
437	2	508	a 0.18 on1 of3.wav
438	2	578	a 0.18 on1 of4.wav
439	2	542	a 0.18 on1 of5.wav
440	2	642	a 0.18 on1 of6.wav
441	2	647	a 0.18 on1 of7.wav
442	1	1014	i 0.1 on1 of1.wav
443	1	518	i 0.1 on1 of2.wav
444	1	581	i 0.1 on1 of3.wav
445	1	483	i 0.1 on1 of4.wav
446	2	568	i 0.1 on1 of5.wav
447	2	770	i 0.1 on1 of6.wav
448	1	494	i 0.1 on1 of7.wav
449	1	610	i 0.2 on1 of1.wav
450	2	811	i 0.2 on1 of2.wav
451	2	1179	i 0.2 on1 of3.wav
452	2	842	i 0.2 on1 of4.wav
453	2	613	i 0.2 on1 of5.wav
454	2	588	i 0.2 on1 of6.wav
455	2	962	i 0.2 on1 of7.wav
456	1	561	i 0.04 on1 of1.wav
457	1	470	i 0.04 on1 of2.wav
458	1	540	i 0.04 on1 of3.wav
459	1	706	i 0.04 on1 of4.wav
460	1	434	i 0.04 on1 of5.wav
461	1	442	i 0.04 on1 of6.wav
462	1	539	i 0.04 on1 of7.wav
463	1	518	i 0.06 on1 of1.wav
464	1	441	i 0.06 on1 of2.wav
465	2	584	i 0.06 on1 of3.wav
466	1	1608	i 0.06 on1 of4.wav
467	1	494	i 0.06 on1 of5.wav
468	1	473	i 0.06 on1 of6.wav
469	1	409	i 0.06 on1 of7.wav
470	1	432	i 0.08 on1 of1.wav
471	1	482	i 0.08 on1 of2.wav
472	1	519	i 0.08 on1 of3.wav
473	1	592	i 0.08 on1 of4.wav
474	1	469	i 0.08 on1 of5.wav
475	1	467	i 0.08 on1 of6.wav
476	1	494	i 0.08 on1 of7.wav
477	2	1130	i 0.12 on1 of1.wav
478	1	572	i 0.12 on1 of2.wav
479	1	481	i 0.12 on1 of3.wav
480	2	752	i 0.12 on1 of4.wav
481	1	531	i 0.12 on1 of5.wav
482	2	744	i 0.12 on1 of6.wav
483	2	911	i 0.12 on1 of7.wav
484	1	740	i 0.14 on1 of1.wav
485	2	772	i 0.14 on1 of2.wav
486	2	1440	i 0.14 on1 of3.wav
487	1	773	i 0.14 on1 of4.wav
488	2	635	i 0.14 on1 of5.wav
489	2	559	i 0.14 on1 of6.wav
490	2	588	i 0.14 on1 of7.wav
491	1	779	i 0.16 on1 of1.wav
492	2	773	i 0.16 on1 of2.wav
493	2	579	i 0.16 on1 of3.wav
494	2	637	i 0.16 on1 of4.wav
495	2	690	i 0.16 on1 of5.wav
496	2	993	i 0.16 on1 of6.wav
497	2	537	i 0.16 on1 of7.wav
498	1	769	i 0.18 on1 of1.wav
499	1	756	i 0.18 on1 of2.wav
500	1	935	i 0.18 on1 of3.wav
501	2	508	i 0.18 on1 of4.wav
502	2	647	i 0.18 on1 of5.wav
503	2	656	i 0.18 on1 of6.wav
504	2	519	i 0.18 on1 of7.wav
505	1	542	a 0.1 on1 of1.wav
506	1	517	a 0.1 on1 of2.wav
507	1	580	a 0.1 on1 of3.wav
508	1	725	a 0.1 on1 of4.wav
509	1	682	a 0.1 on1 of5.wav
510	1	643	a 0.1 on1 of6.wav
511	1	604	a 0.1 on1 of7.wav
512	1	867	a 0.2 on1 of1.wav
513	1	939	a 0.2 on1 of2.wav
514	1	989	a 0.2 on1 of3.wav
515	2	552	a 0.2 on1 of4.wav
516	2	540	a 0.2 on1 of5.wav
517	2	549	a 0.2 on1 of6.wav
518	2	538	a 0.2 on1 of7.wav
519	1	446	a 0.04 on1 of1.wav
520	1	443	a 0.04 on1 of2.wav
521	1	505	a 0.04 on1 of3.wav
522	1	519	a 0.04 on1 of4.wav
523	1	532	a 0.04 on1 of5.wav
524	1	403	a 0.04 on1 of6.wav
525	1	471	a 0.04 on1 of7.wav
526	1	575	a 0.06 on1 of1.wav
527	1	1816	a 0.06 on1 of2.wav
528	1	410	a 0.06 on1 of3.wav
529	1	567	a 0.06 on1 of4.wav
530	1	474	a 0.06 on1 of5.wav
531	1	730	a 0.06 on1 of6.wav
532	1	468	a 0.06 on1 of7.wav
533	1	525	a 0.08 on1 of1.wav
534	1	444	a 0.08 on1 of2.wav
535	1	465	a 0.08 on1 of3.wav
536	1	428	a 0.08 on1 of4.wav
537	1	608	a 0.08 on1 of5.wav
538	1	467	a 0.08 on1 of6.wav
539	1	476	a 0.08 on1 of7.wav
540	1	744	a 0.12 on1 of1.wav
541	2	768	a 0.12 on1 of2.wav
542	1	559	a 0.12 on1 of3.wav
543	2	673	a 0.12 on1 of4.wav
544	1	545	a 0.12 on1 of5.wav
545	1	663	a 0.12 on1 of6.wav
546	1	554	a 0.12 on1 of7.wav
547	1	445	a 0.14 on1 of1.wav
548	1	844	a 0.14 on1 of2.wav
549	2	662	a 0.14 on1 of3.wav
550	2	865	a 0.14 on1 of4.wav
551	2	945	a 0.14 on1 of5.wav
552	2	604	a 0.14 on1 of6.wav
553	2	1008	a 0.14 on1 of7.wav
554	1	784	a 0.16 on1 of1.wav
555	2	667	a 0.16 on1 of2.wav
556	2	676	a 0.16 on1 of3.wav
557	2	576	a 0.16 on1 of4.wav
558	2	525	a 0.16 on1 of5.wav
559	2	553	a 0.16 on1 of6.wav
560	1	595	a 0.16 on1 of7.wav
561	1	679	a 0.18 on1 of1.wav
562	2	742	a 0.18 on1 of2.wav
563	2	850	a 0.18 on1 of3.wav
564	2	596	a 0.18 on1 of4.wav
565	2	447	a 0.18 on1 of5.wav
566	2	462	a 0.18 on1 of6.wav
567	2	606	a 0.18 on1 of7.wav
568	1	714	i 0.1 on1 of1.wav
569	1	805	i 0.1 on1 of2.wav
570	2	539	i 0.1 on1 of3.wav
571	2	786	i 0.1 on1 of4.wav
572	1	839	i 0.1 on1 of5.wav
573	1	731	i 0.1 on1 of6.wav
574	2	695	i 0.1 on1 of7.wav
575	1	1433	i 0.2 on1 of1.wav
576	1	810	i 0.2 on1 of2.wav
577	2	521	i 0.2 on1 of3.wav
578	2	558	i 0.2 on1 of4.wav
579	2	825	i 0.2 on1 of5.wav
580	2	533	i 0.2 on1 of6.wav
581	2	571	i 0.2 on1 of7.wav
582	1	501	i 0.04 on1 of1.wav
583	1	521	i 0.04 on1 of2.wav
584	1	600	i 0.04 on1 of3.wav
585	1	453	i 0.04 on1 of4.wav
586	1	517	i 0.04 on1 of5.wav
587	1	430	i 0.04 on1 of6.wav
588	1	495	i 0.04 on1 of7.wav
589	1	422	i 0.06 on1 of1.wav
590	1	513	i 0.06 on1 of2.wav
591	1	454	i 0.06 on1 of3.wav
592	1	748	i 0.06 on1 of4.wav
593	1	483	i 0.06 on1 of5.wav
594	1	454	i 0.06 on1 of6.wav
595	1	422	i 0.06 on1 of7.wav
596	1	604	i 0.08 on1 of1.wav
597	1	575	i 0.08 on1 of2.wav
598	1	2625	i 0.08 on1 of3.wav
599	1	716	i 0.08 on1 of4.wav
600	1	522	i 0.08 on1 of5.wav
601	1	514	i 0.08 on1 of6.wav
602	1	538	i 0.08 on1 of7.wav
603	1	675	i 0.12 on1 of1.wav
604	1	933	i 0.12 on1 of2.wav
605	1	593	i 0.12 on1 of3.wav
606	2	591	i 0.12 on1 of4.wav
607	1	860	i 0.12 on1 of5.wav
608	1	888	i 0.12 on1 of6.wav
609	2	489	i 0.12 on1 of7.wav
610	2	566	i 0.14 on1 of1.wav
611	1	1186	i 0.14 on1 of2.wav
612	2	728	i 0.14 on1 of3.wav
613	2	607	i 0.14 on1 of4.wav
614	2	497	i 0.14 on1 of5.wav
615	2	604	i 0.14 on1 of6.wav
616	2	479	i 0.14 on1 of7.wav
617	1	817	i 0.16 on1 of1.wav
618	1	836	i 0.16 on1 of2.wav
619	2	398	i 0.16 on1 of3.wav
620	2	768	i 0.16 on1 of4.wav
621	2	621	i 0.16 on1 of5.wav
622	2	1356	i 0.16 on1 of6.wav
623	2	2216	i 0.16 on1 of7.wav
624	1	1115	i 0.18 on1 of1.wav
625	2	579	i 0.18 on1 of2.wav
626	2	561	i 0.18 on1 of3.wav
627	1	809	i 0.18 on1 of4.wav
628	2	673	i 0.18 on1 of5.wav
629	2	545	i 0.18 on1 of6.wav
630	2	628	i 0.18 on1 of7.wav
