# Supplementary material for: How musical experience affects tone perception efficiency by musicians of tonal and non-tonal speakers?
Source: PLoS One. 2020 May 8;15(5):e0232514. doi: 10.1371/journal.pone.0232514 (PMC7209303; doi:10.1371/journal.pone.0232514)
Supplement: S1 Raw Data — (ZIP) [file pone.0232514.s001.zip › RAW DATA Eng musician/sub12idrising.csv]

List2	Slide3.RESP	Slide3.RT	stim1
1	1	715	a 0.1 on1 of7r.wav
2	1	733	a 0.1 on2 of7.wav
3	1	687	a 0.1 on3 of7.wav
4	1	608	a 0.1 on4 of7.wav
5	1	795	a 0.1 on5 of7.wav
6	1	712	a 0.1 on6 of7.wav
7	1	664	a 0.1 on7 of7.wav
8	2	1055	a 0.2 on1 of7r.wav
9	2	585	a 0.2 on2 of7.wav
10	2	834	a 0.2 on3 of7.wav
11	1	890	a 0.2 on4 of7.wav
12	2	667	a 0.2 on5 of7.wav
13	1	1069	a 0.2 on6 of7.wav
14	1	809	a 0.2 on7 of7.wav
15	1	567	a 0.04 on1 of7r.wav
16	1	709	a 0.04 on2 of7.wav
17	1	821	a 0.04 on3 of7.wav
18	1	804	a 0.04 on4 of7.wav
19	1	690	a 0.04 on5 of7.wav
20	2	693	a 0.04 on6 of7.wav
21	1	539	a 0.04 on7 of7.wav
22	1	620	a 0.06 on1 of7r.wav
23	1	818	a 0.06 on2 of7.wav
24	1	920	a 0.06 on3 of7.wav
25	1	576	a 0.06 on4 of7.wav
26	1	702	a 0.06 on5 of7.wav
27	1	641	a 0.06 on6 of7.wav
28	1	540	a 0.06 on7 of7.wav
29	2	951	a 0.08 on1 of7r.wav
30	1	605	a 0.08 on2 of7.wav
31	1	1266	a 0.08 on3 of7.wav
32	1	590	a 0.08 on4 of7.wav
33	1	695	a 0.08 on5 of7.wav
34	1	449	a 0.08 on6 of7.wav
35	1	611	a 0.08 on7 of7.wav
36	2	666	a 0.12 on1 of7r.wav
37	2	661	a 0.12 on2 of7.wav
38	1	626	a 0.12 on3 of7.wav
39	1	930	a 0.12 on4 of7.wav
40	2	876	a 0.12 on5 of7.wav
41	1	1194	a 0.12 on6 of7.wav
42	1	861	a 0.12 on7 of7.wav
43	2	1518	a 0.14 on1 of7r.wav
44	2	1010	a 0.14 on2 of7.wav
45	2	714	a 0.14 on3 of7.wav
46	1	838	a 0.14 on4 of7.wav
47	2	1008	a 0.14 on5 of7.wav
48	1	871	a 0.14 on6 of7.wav
49	1	593	a 0.14 on7 of7.wav
50	2	754	a 0.16 on1 of7r.wav
51	2	839	a 0.16 on2 of7.wav
52	2	669	a 0.16 on3 of7.wav
53	2	1181	a 0.16 on4 of7.wav
54	1	741	a 0.16 on5 of7.wav
55	1	686	a 0.16 on6 of7.wav
56	1	811	a 0.16 on7 of7.wav
57	2	681	a 0.18 on1 of7r.wav
58	2	502	a 0.18 on2 of7.wav
59	2	698	a 0.18 on3 of7.wav
60	2	655	a 0.18 on4 of7.wav
61	1	1055	a 0.18 on5 of7.wav
62	1	1012	a 0.18 on6 of7.wav
63	1	1021	a 0.18 on7 of7.wav
64	2	1219	i 0.1 on1 of7r.wav
65	1	1152	i 0.1 on2 of7.wav
66	1	1285	i 0.1 on3 of7.wav
67	2	1103	i 0.1 on4 of7.wav
68	1	583	i 0.1 on5 of7.wav
69	1	617	i 0.1 on6 of7.wav
70	1	778	i 0.1 on7 of7.wav
71	2	739	i 0.2 on1 of7r.wav
72	2	639	i 0.2 on2 of7.wav
73	2	629	i 0.2 on3 of7.wav
74	2	804	i 0.2 on4 of7.wav
75	2	916	i 0.2 on5 of7.wav
76	1	738	i 0.2 on6 of7.wav
77	1	805	i 0.2 on7 of7.wav
78	1	631	i 0.04 on1 of7r.wav
79	1	658	i 0.04 on2 of7.wav
80	1	1271	i 0.04 on3 of7.wav
81	1	701	i 0.04 on4 of7.wav
82	1	474	i 0.04 on5 of7.wav
83	1	583	i 0.04 on6 of7.wav
84	1	636	i 0.04 on7 of7.wav
85	1	784	i 0.06 on1 of7r.wav
86	1	804	i 0.06 on2 of7.wav
87	1	545	i 0.06 on3 of7.wav
88	1	694	i 0.06 on4 of7.wav
89	1	542	i 0.06 on5 of7.wav
90	1	589	i 0.06 on6 of7.wav
91	1	957	i 0.06 on7 of7.wav
92	1	810	i 0.08 on1 of7r.wav
93	1	726	i 0.08 on2 of7.wav
94	1	580	i 0.08 on3 of7.wav
95	1	1157	i 0.08 on4 of7.wav
96	1	813	i 0.08 on5 of7.wav
97	1	739	i 0.08 on6 of7.wav
98	1	1427	i 0.08 on7 of7.wav
99	2	625	i 0.12 on1 of7r.wav
100	1	578	i 0.12 on2 of7.wav
101	2	1298	i 0.12 on3 of7.wav
102	1	611	i 0.12 on4 of7.wav
103	1	1093	i 0.12 on5 of7.wav
104	1	1194	i 0.12 on6 of7.wav
105	1	701	i 0.12 on7 of7.wav
106	2	593	i 0.14 on1 of7r.wav
107	1	1813	i 0.14 on2 of7.wav
108	2	952	i 0.14 on3 of7.wav
109	2	685	i 0.14 on4 of7.wav
110	1	828	i 0.14 on5 of7.wav
111	1	803	i 0.14 on6 of7.wav
112	1	735	i 0.14 on7 of7.wav
113	2	713	i 0.16 on1 of7r.wav
114	2	646	i 0.16 on2 of7.wav
115	2	1354	i 0.16 on3 of7.wav
116	2	664	i 0.16 on4 of7.wav
117	2	620	i 0.16 on5 of7.wav
118	1	1024	i 0.16 on6 of7.wav
119	1	636	i 0.16 on7 of7.wav
120	2	736	i 0.18 on1 of7r.wav
121	2	1090	i 0.18 on2 of7.wav
122	2	660	i 0.18 on3 of7.wav
123	2	857	i 0.18 on4 of7.wav
124	2	1320	i 0.18 on5 of7.wav
125	2	1794	i 0.18 on6 of7.wav
126	1	1051	i 0.18 on7 of7.wav
127	1	601	a 0.1 on1 of7r.wav
128	1	561	a 0.1 on2 of7.wav
129	2	779	a 0.1 on3 of7.wav
130	1	529	a 0.1 on4 of7.wav
131	1	558	a 0.1 on5 of7.wav
132	1	684	a 0.1 on6 of7.wav
133	1	751	a 0.1 on7 of7.wav
134	2	641	a 0.2 on1 of7r.wav
135	2	569	a 0.2 on2 of7.wav
136	2	695	a 0.2 on3 of7.wav
137	2	972	a 0.2 on4 of7.wav
138	2	739	a 0.2 on5 of7.wav
139	1	1440	a 0.2 on6 of7.wav
140	1	804	a 0.2 on7 of7.wav
141	1	825	a 0.04 on1 of7r.wav
142	1	914	a 0.04 on2 of7.wav
143	1	543	a 0.04 on3 of7.wav
144	1	588	a 0.04 on4 of7.wav
145	1	557	a 0.04 on5 of7.wav
146	1	728	a 0.04 on6 of7.wav
147	1	863	a 0.04 on7 of7.wav
148	1	580	a 0.06 on1 of7r.wav
149	1	607	a 0.06 on2 of7.wav
150	1	874	a 0.06 on3 of7.wav
151	1	1563	a 0.06 on4 of7.wav
152	1	485	a 0.06 on5 of7.wav
153	1	549	a 0.06 on6 of7.wav
154	1	1482	a 0.06 on7 of7.wav
155	1	880	a 0.08 on1 of7r.wav
156	2	1037	a 0.08 on2 of7.wav
157	1	737	a 0.08 on3 of7.wav
158	1	1173	a 0.08 on4 of7.wav
159	1	966	a 0.08 on5 of7.wav
160	1	637	a 0.08 on6 of7.wav
161	1	610	a 0.08 on7 of7.wav
162	2	637	a 0.12 on1 of7r.wav
163	1	713	a 0.12 on2 of7.wav
164	1	913	a 0.12 on3 of7.wav
165	1	952	a 0.12 on4 of7.wav
166	2	949	a 0.12 on5 of7.wav
167	1	1143	a 0.12 on6 of7.wav
168	1	922	a 0.12 on7 of7.wav
169	2	813	a 0.14 on1 of7r.wav
170	2	821	a 0.14 on2 of7.wav
171	2	669	a 0.14 on3 of7.wav
172	2	1119	a 0.14 on4 of7.wav
173	1	874	a 0.14 on5 of7.wav
174	1	1524	a 0.14 on6 of7.wav
175	1	797	a 0.14 on7 of7.wav
176	2	738	a 0.16 on1 of7r.wav
177	1	636	a 0.16 on2 of7.wav
178	2	591	a 0.16 on3 of7.wav
179	2	2023	a 0.16 on4 of7.wav
180	2	1507	a 0.16 on5 of7.wav
181	1	1005	a 0.16 on6 of7.wav
182	1	754	a 0.16 on7 of7.wav
183	2	610	a 0.18 on1 of7r.wav
184	2	638	a 0.18 on2 of7.wav
185	2	775	a 0.18 on3 of7.wav
186	2	823	a 0.18 on4 of7.wav
187	1	894	a 0.18 on5 of7.wav
188	1	1193	a 0.18 on6 of7.wav
189	2	674	a 0.18 on7 of7.wav
190	1	690	i 0.1 on1 of7r.wav
191	2	850	i 0.1 on2 of7.wav
192	1	883	i 0.1 on3 of7.wav
193	1	633	i 0.1 on4 of7.wav
194	2	797	i 0.1 on5 of7.wav
195	1	547	i 0.1 on6 of7.wav
196	1	734	i 0.1 on7 of7.wav
197	2	661	i 0.2 on1 of7r.wav
198	2	586	i 0.2 on2 of7.wav
199	2	778	i 0.2 on3 of7.wav
200	2	728	i 0.2 on4 of7.wav
201	2	1186	i 0.2 on5 of7.wav
202	1	832	i 0.2 on6 of7.wav
203	1	762	i 0.2 on7 of7.wav
204	1	747	i 0.04 on1 of7r.wav
205	1	666	i 0.04 on2 of7.wav
206	1	594	i 0.04 on3 of7.wav
207	1	668	i 0.04 on4 of7.wav
208	1	635	i 0.04 on5 of7.wav
209	1	659	i 0.04 on6 of7.wav
210	1	716	i 0.04 on7 of7.wav
211	1	582	i 0.06 on1 of7r.wav
212	1	647	i 0.06 on2 of7.wav
213	1	634	i 0.06 on3 of7.wav
214	1	732	i 0.06 on4 of7.wav
215	1	529	i 0.06 on5 of7.wav
216	1	708	i 0.06 on6 of7.wav
217	1	567	i 0.06 on7 of7.wav
218	2	934	i 0.08 on1 of7r.wav
219	1	859	i 0.08 on2 of7.wav
220	1	730	i 0.08 on3 of7.wav
221	1	897	i 0.08 on4 of7.wav
222	1	610	i 0.08 on5 of7.wav
223	1	544	i 0.08 on6 of7.wav
224	1	655	i 0.08 on7 of7.wav
225	2	896	i 0.12 on1 of7r.wav
226	2	766	i 0.12 on2 of7.wav
227	2	804	i 0.12 on3 of7.wav
228	1	815	i 0.12 on4 of7.wav
229	1	1950	i 0.12 on5 of7.wav
230	1	1140	i 0.12 on6 of7.wav
231	1	640	i 0.12 on7 of7.wav
232	2	579	i 0.14 on1 of7r.wav
233	2	691	i 0.14 on2 of7.wav
234	2	844	i 0.14 on3 of7.wav
235	2	729	i 0.14 on4 of7.wav
236	1	1429	i 0.14 on5 of7.wav
237	1	747	i 0.14 on6 of7.wav
238	1	837	i 0.14 on7 of7.wav
239	2	897	i 0.16 on1 of7r.wav
240	2	637	i 0.16 on2 of7.wav
241	2	898	i 0.16 on3 of7.wav
242	2	691	i 0.16 on4 of7.wav
243	1	1418	i 0.16 on5 of7.wav
244	1	1378	i 0.16 on6 of7.wav
245	1	913	i 0.16 on7 of7.wav
246	2	675	i 0.18 on1 of7r.wav
247	2	514	i 0.18 on2 of7.wav
248	2	699	i 0.18 on3 of7.wav
249	2	646	i 0.18 on4 of7.wav
250	1	1119	i 0.18 on5 of7.wav
251	1	1961	i 0.18 on6 of7.wav
252	1	993	i 0.18 on7 of7.wav
253	1	813	a 0.1 on1 of7r.wav
254	1	799	a 0.1 on2 of7.wav
255	2	861	a 0.1 on3 of7.wav
256	1	694	a 0.1 on4 of7.wav
257	1	724	a 0.1 on5 of7.wav
258	1	677	a 0.1 on6 of7.wav
259	1	589	a 0.1 on7 of7.wav
260	2	644	a 0.2 on1 of7r.wav
261	2	707	a 0.2 on2 of7.wav
262	2	612	a 0.2 on3 of7.wav
263	1	1053	a 0.2 on4 of7.wav
264	1	1276	a 0.2 on5 of7.wav
265	1	1087	a 0.2 on6 of7.wav
266	1	573	a 0.2 on7 of7.wav
267	1	856	a 0.04 on1 of7r.wav
268	1	526	a 0.04 on2 of7.wav
269	1	1184	a 0.04 on3 of7.wav
270	1	511	a 0.04 on4 of7.wav
271	1	815	a 0.04 on5 of7.wav
272	1	839	a 0.04 on6 of7.wav
273	1	607	a 0.04 on7 of7.wav
274	1	701	a 0.06 on1 of7r.wav
275	1	715	a 0.06 on2 of7.wav
276	1	627	a 0.06 on3 of7.wav
277	1	659	a 0.06 on4 of7.wav
278	1	669	a 0.06 on5 of7.wav
279	1	764	a 0.06 on6 of7.wav
280	1	1043	a 0.06 on7 of7.wav
281	1	598	a 0.08 on1 of7r.wav
282	1	788	a 0.08 on2 of7.wav
283	1	679	a 0.08 on3 of7.wav
284	1	548	a 0.08 on4 of7.wav
285	1	999	a 0.08 on5 of7.wav
286	1	514	a 0.08 on6 of7.wav
287	1	788	a 0.08 on7 of7.wav
288	2	1265	a 0.12 on1 of7r.wav
289	1	701	a 0.12 on2 of7.wav
290	1	1199	a 0.12 on3 of7.wav
291	1	872	a 0.12 on4 of7.wav
292	1	615	a 0.12 on5 of7.wav
293	1	754	a 0.12 on6 of7.wav
294	1	736	a 0.12 on7 of7.wav
295	2	615	a 0.14 on1 of7r.wav
296	2	651	a 0.14 on2 of7.wav
297	2	657	a 0.14 on3 of7.wav
298	2	606	a 0.14 on4 of7.wav
299	2	1316	a 0.14 on5 of7.wav
300	1	790	a 0.14 on6 of7.wav
301	1	1108	a 0.14 on7 of7.wav
302	2	1028	a 0.16 on1 of7r.wav
303	2	595	a 0.16 on2 of7.wav
304	2	646	a 0.16 on3 of7.wav
305	2	962	a 0.16 on4 of7.wav
306	1	1224	a 0.16 on5 of7.wav
307	1	901	a 0.16 on6 of7.wav
308	1	697	a 0.16 on7 of7.wav
309	2	737	a 0.18 on1 of7r.wav
310	2	674	a 0.18 on2 of7.wav
311	2	729	a 0.18 on3 of7.wav
312	2	604	a 0.18 on4 of7.wav
313	2	788	a 0.18 on5 of7.wav
314	1	869	a 0.18 on6 of7.wav
315	1	1271	a 0.18 on7 of7.wav
316	1	1373	i 0.1 on1 of7r.wav
317	1	906	i 0.1 on2 of7.wav
318	1	1124	i 0.1 on3 of7.wav
319	1	573	i 0.1 on4 of7.wav
320	1	1455	i 0.1 on5 of7.wav
321	1	591	i 0.1 on6 of7.wav
322	1	1995	i 0.1 on7 of7.wav
323	2	757	i 0.2 on1 of7r.wav
324	2	635	i 0.2 on2 of7.wav
325	2	742	i 0.2 on3 of7.wav
326	2	671	i 0.2 on4 of7.wav
327	2	923	i 0.2 on5 of7.wav
328	1	793	i 0.2 on6 of7.wav
329	1	858	i 0.2 on7 of7.wav
330	1	1360	i 0.04 on1 of7r.wav
331	1	813	i 0.04 on2 of7.wav
332	1	621	i 0.04 on3 of7.wav
333	1	804	i 0.04 on4 of7.wav
334	1	654	i 0.04 on5 of7.wav
335	1	664	i 0.04 on6 of7.wav
336	1	715	i 0.04 on7 of7.wav
337	1	582	i 0.06 on1 of7r.wav
338	1	547	i 0.06 on2 of7.wav
339	1	1800	i 0.06 on3 of7.wav
340	1	1104	i 0.06 on4 of7.wav
341	1	505	i 0.06 on5 of7.wav
342	1	704	i 0.06 on6 of7.wav
343	1	593	i 0.06 on7 of7.wav
344	1	784	i 0.08 on1 of7r.wav
345	1	839	i 0.08 on2 of7.wav
346	1	822	i 0.08 on3 of7.wav
347	1	611	i 0.08 on4 of7.wav
348	1	553	i 0.08 on5 of7.wav
349	1	590	i 0.08 on6 of7.wav
350	1	632	i 0.08 on7 of7.wav
351	2	568	i 0.12 on1 of7r.wav
352	2	973	i 0.12 on2 of7.wav
353	2	995	i 0.12 on3 of7.wav
354	1	711	i 0.12 on4 of7.wav
355	1	699	i 0.12 on5 of7.wav
356	1	1312	i 0.12 on6 of7.wav
357	1	696	i 0.12 on7 of7.wav
358	2	656	i 0.14 on1 of7r.wav
359	2	1522	i 0.14 on2 of7.wav
360	1	1513	i 0.14 on3 of7.wav
361	1	2014	i 0.14 on4 of7.wav
362	1	783	i 0.14 on5 of7.wav
363	1	751	i 0.14 on6 of7.wav
364	1	671	i 0.14 on7 of7.wav
365	2	517	i 0.16 on1 of7r.wav
366	1	1690	i 0.16 on2 of7.wav
367	1	1009	i 0.16 on3 of7.wav
368	2	1065	i 0.16 on4 of7.wav
369	2	794	i 0.16 on5 of7.wav
370	2	1628	i 0.16 on6 of7.wav
371	1	666	i 0.16 on7 of7.wav
372	2	525	i 0.18 on1 of7r.wav
373	2	862	i 0.18 on2 of7.wav
374	2	658	i 0.18 on3 of7.wav
375	2	716	i 0.18 on4 of7.wav
376	2	588	i 0.18 on5 of7.wav
377	1	865	i 0.18 on6 of7.wav
378	1	1276	i 0.18 on7 of7.wav
379	1	1297	a 0.1 on1 of7r.wav
380	2	701	a 0.1 on2 of7.wav
381	1	898	a 0.1 on3 of7.wav
382	1	746	a 0.1 on4 of7.wav
383	1	630	a 0.1 on5 of7.wav
384	1	744	a 0.1 on6 of7.wav
385	1	1039	a 0.1 on7 of7.wav
386	2	809	a 0.2 on1 of7r.wav
387	2	684	a 0.2 on2 of7.wav
388	2	627	a 0.2 on3 of7.wav
389	1	1933	a 0.2 on4 of7.wav
390	2	637	a 0.2 on5 of7.wav
391	1	930	a 0.2 on6 of7.wav
392	1	701	a 0.2 on7 of7.wav
393	1	843	a 0.04 on1 of7r.wav
394	1	686	a 0.04 on2 of7.wav
395	1	909	a 0.04 on3 of7.wav
396	1	618	a 0.04 on4 of7.wav
397	1	924	a 0.04 on5 of7.wav
398	1	1136	a 0.04 on6 of7.wav
399	1	578	a 0.04 on7 of7.wav
400	1	747	a 0.06 on1 of7r.wav
401	1	640	a 0.06 on2 of7.wav
402	1	660	a 0.06 on3 of7.wav
403	1	550	a 0.06 on4 of7.wav
404	1	1041	a 0.06 on5 of7.wav
405	1	1158	a 0.06 on6 of7.wav
406	1	740	a 0.06 on7 of7.wav
407	1	663	a 0.08 on1 of7r.wav
408	1	675	a 0.08 on2 of7.wav
409	1	553	a 0.08 on3 of7.wav
410	1	663	a 0.08 on4 of7.wav
411	1	633	a 0.08 on5 of7.wav
412	1	1138	a 0.08 on6 of7.wav
413	1	679	a 0.08 on7 of7.wav
414	2	996	a 0.12 on1 of7r.wav
415	1	583	a 0.12 on2 of7.wav
416	1	1158	a 0.12 on3 of7.wav
417	2	712	a 0.12 on4 of7.wav
418	1	948	a 0.12 on5 of7.wav
419	1	550	a 0.12 on6 of7.wav
420	1	865	a 0.12 on7 of7.wav
421	2	685	a 0.14 on1 of7r.wav
422	2	579	a 0.14 on2 of7.wav
423	2	784	a 0.14 on3 of7.wav
424	1	1024	a 0.14 on4 of7.wav
425	2	762	a 0.14 on5 of7.wav
426	1	628	a 0.14 on6 of7.wav
427	1	647	a 0.14 on7 of7.wav
428	2	608	a 0.16 on1 of7r.wav
429	1	986	a 0.16 on2 of7.wav
430	1	1173	a 0.16 on3 of7.wav
431	2	676	a 0.16 on4 of7.wav
432	2	843	a 0.16 on5 of7.wav
433	1	697	a 0.16 on6 of7.wav
434	1	667	a 0.16 on7 of7.wav
435	2	555	a 0.18 on1 of7r.wav
436	2	606	a 0.18 on2 of7.wav
437	2	678	a 0.18 on3 of7.wav
438	2	661	a 0.18 on4 of7.wav
439	2	652	a 0.18 on5 of7.wav
440	1	1491	a 0.18 on6 of7.wav
441	1	1029	a 0.18 on7 of7.wav
442	1	729	i 0.1 on1 of7r.wav
443	2	1049	i 0.1 on2 of7.wav
444	1	795	i 0.1 on3 of7.wav
445	1	757	i 0.1 on4 of7.wav
446	1	801	i 0.1 on5 of7.wav
447	1	536	i 0.1 on6 of7.wav
448	2	547	i 0.1 on7 of7.wav
449	2	691	i 0.2 on1 of7r.wav
450	2	774	i 0.2 on2 of7.wav
451	2	720	i 0.2 on3 of7.wav
452	2	1369	i 0.2 on4 of7.wav
453	2	765	i 0.2 on5 of7.wav
454	1	686	i 0.2 on6 of7.wav
455	1	1018	i 0.2 on7 of7.wav
456	1	807	i 0.04 on1 of7r.wav
457	1	686	i 0.04 on2 of7.wav
458	1	565	i 0.04 on3 of7.wav
459	1	585	i 0.04 on4 of7.wav
460	1	666	i 0.04 on5 of7.wav
461	1	662	i 0.04 on6 of7.wav
462	1	960	i 0.04 on7 of7.wav
463	1	663	i 0.06 on1 of7r.wav
464	1	1031	i 0.06 on2 of7.wav
465	1	687	i 0.06 on3 of7.wav
466	1	593	i 0.06 on4 of7.wav
467	1	559	i 0.06 on5 of7.wav
468	1	571	i 0.06 on6 of7.wav
469	1	751	i 0.06 on7 of7.wav
470	1	590	i 0.08 on1 of7r.wav
471	1	799	i 0.08 on2 of7.wav
472	1	666	i 0.08 on3 of7.wav
473	1	530	i 0.08 on4 of7.wav
474	1	883	i 0.08 on5 of7.wav
475	1	997	i 0.08 on6 of7.wav
476	1	528	i 0.08 on7 of7.wav
477	2	565	i 0.12 on1 of7r.wav
478	2	1281	i 0.12 on2 of7.wav
479	1	771	i 0.12 on3 of7.wav
480	2	621	i 0.12 on4 of7.wav
481	1	726	i 0.12 on5 of7.wav
482	1	619	i 0.12 on6 of7.wav
483	1	971	i 0.12 on7 of7.wav
484	2	611	i 0.14 on1 of7r.wav
485	2	821	i 0.14 on2 of7.wav
486	2	605	i 0.14 on3 of7.wav
487	2	590	i 0.14 on4 of7.wav
488	2	719	i 0.14 on5 of7.wav
489	1	831	i 0.14 on6 of7.wav
490	1	745	i 0.14 on7 of7.wav
491	2	769	i 0.16 on1 of7r.wav
492	2	615	i 0.16 on2 of7.wav
493	1	982	i 0.16 on3 of7.wav
494	2	857	i 0.16 on4 of7.wav
495	2	615	i 0.16 on5 of7.wav
496	1	624	i 0.16 on6 of7.wav
497	1	1018	i 0.16 on7 of7.wav
498	2	600	i 0.18 on1 of7r.wav
499	2	764	i 0.18 on2 of7.wav
500	2	635	i 0.18 on3 of7.wav
501	2	1722	i 0.18 on4 of7.wav
502	2	555	i 0.18 on5 of7.wav
503	1	949	i 0.18 on6 of7.wav
504	1	766	i 0.18 on7 of7.wav
505	2	670	a 0.1 on1 of7r.wav
506	2	1835	a 0.1 on2 of7.wav
507	1	1036	a 0.1 on3 of7.wav
508	1	711	a 0.1 on4 of7.wav
509	2	682	a 0.1 on5 of7.wav
510	2	755	a 0.1 on6 of7.wav
511	1	588	a 0.1 on7 of7.wav
512	2	646	a 0.2 on1 of7r.wav
513	2	746	a 0.2 on2 of7.wav
514	2	710	a 0.2 on3 of7.wav
515	1	1147	a 0.2 on4 of7.wav
516	2	699	a 0.2 on5 of7.wav
517	1	598	a 0.2 on6 of7.wav
518	1	654	a 0.2 on7 of7.wav
519	1	863	a 0.04 on1 of7r.wav
520	1	523	a 0.04 on2 of7.wav
521	1	548	a 0.04 on3 of7.wav
522	1	558	a 0.04 on4 of7.wav
523	1	792	a 0.04 on5 of7.wav
524	1	683	a 0.04 on6 of7.wav
525	1	575	a 0.04 on7 of7.wav
526	1	559	a 0.06 on1 of7r.wav
527	1	708	a 0.06 on2 of7.wav
528	1	570	a 0.06 on3 of7.wav
529	1	751	a 0.06 on4 of7.wav
530	1	555	a 0.06 on5 of7.wav
531	1	1100	a 0.06 on6 of7.wav
532	1	534	a 0.06 on7 of7.wav
533	1	903	a 0.08 on1 of7r.wav
534	1	911	a 0.08 on2 of7.wav
535	2	1555	a 0.08 on3 of7.wav
536	1	559	a 0.08 on4 of7.wav
537	1	680	a 0.08 on5 of7.wav
538	1	675	a 0.08 on6 of7.wav
539	1	609	a 0.08 on7 of7.wav
540	2	751	a 0.12 on1 of7r.wav
541	1	895	a 0.12 on2 of7.wav
542	1	1053	a 0.12 on3 of7.wav
543	2	843	a 0.12 on4 of7.wav
544	1	1244	a 0.12 on5 of7.wav
545	1	933	a 0.12 on6 of7.wav
546	1	1351	a 0.12 on7 of7.wav
547	2	663	a 0.14 on1 of7r.wav
548	2	614	a 0.14 on2 of7.wav
549	2	654	a 0.14 on3 of7.wav
550	2	1235	a 0.14 on4 of7.wav
551	2	1080	a 0.14 on5 of7.wav
552	1	905	a 0.14 on6 of7.wav
553	1	609	a 0.14 on7 of7.wav
554	2	763	a 0.16 on1 of7r.wav
555	2	694	a 0.16 on2 of7.wav
556	2	635	a 0.16 on3 of7.wav
557	2	584	a 0.16 on4 of7.wav
558	1	1739	a 0.16 on5 of7.wav
559	1	548	a 0.16 on6 of7.wav
560	1	631	a 0.16 on7 of7.wav
561	2	661	a 0.18 on1 of7r.wav
562	2	581	a 0.18 on2 of7.wav
563	2	711	a 0.18 on3 of7.wav
564	2	799	a 0.18 on4 of7.wav
565	1	1154	a 0.18 on5 of7.wav
566	2	592	a 0.18 on6 of7.wav
567	1	781	a 0.18 on7 of7.wav
568	1	966	i 0.1 on1 of7r.wav
569	1	1209	i 0.1 on2 of7.wav
570	2	1401	i 0.1 on3 of7.wav
571	1	560	i 0.1 on4 of7.wav
572	1	672	i 0.1 on5 of7.wav
573	1	719	i 0.1 on6 of7.wav
574	1	660	i 0.1 on7 of7.wav
575	2	542	i 0.2 on1 of7r.wav
576	2	829	i 0.2 on2 of7.wav
577	2	800	i 0.2 on3 of7.wav
578	2	678	i 0.2 on4 of7.wav
579	2	497	i 0.2 on5 of7.wav
580	1	1198	i 0.2 on6 of7.wav
581	1	1095	i 0.2 on7 of7.wav
582	1	932	i 0.04 on1 of7r.wav
583	1	542	i 0.04 on2 of7.wav
584	1	665	i 0.04 on3 of7.wav
585	1	590	i 0.04 on4 of7.wav
586	1	592	i 0.04 on5 of7.wav
587	1	858	i 0.04 on6 of7.wav
588	1	1069	i 0.04 on7 of7.wav
589	1	713	i 0.06 on1 of7r.wav
590	1	542	i 0.06 on2 of7.wav
591	1	613	i 0.06 on3 of7.wav
592	1	628	i 0.06 on4 of7.wav
593	1	591	i 0.06 on5 of7.wav
594	1	1377	i 0.06 on6 of7.wav
595	1	585	i 0.06 on7 of7.wav
596	1	710	i 0.08 on1 of7r.wav
597	1	578	i 0.08 on2 of7.wav
598	1	796	i 0.08 on3 of7.wav
599	1	584	i 0.08 on4 of7.wav
600	1	575	i 0.08 on5 of7.wav
601	1	560	i 0.08 on6 of7.wav
602	1	570	i 0.08 on7 of7.wav
603	2	702	i 0.12 on1 of7r.wav
604	2	726	i 0.12 on2 of7.wav
605	1	796	i 0.12 on3 of7.wav
606	2	980	i 0.12 on4 of7.wav
607	1	845	i 0.12 on5 of7.wav
608	1	467	i 0.12 on6 of7.wav
609	1	970	i 0.12 on7 of7.wav
610	2	782	i 0.14 on1 of7r.wav
611	2	708	i 0.14 on2 of7.wav
612	1	693	i 0.14 on3 of7.wav
613	2	651	i 0.14 on4 of7.wav
614	1	2032	i 0.14 on5 of7.wav
615	1	572	i 0.14 on6 of7.wav
616	1	668	i 0.14 on7 of7.wav
617	2	615	i 0.16 on1 of7r.wav
618	2	683	i 0.16 on2 of7.wav
619	2	1156	i 0.16 on3 of7.wav
620	2	858	i 0.16 on4 of7.wav
621	1	762	i 0.16 on5 of7.wav
622	1	689	i 0.16 on6 of7.wav
623	1	877	i 0.16 on7 of7.wav
624	2	646	i 0.18 on1 of7r.wav
625	2	937	i 0.18 on2 of7.wav
626	2	880	i 0.18 on3 of7.wav
627	2	693	i 0.18 on4 of7.wav
628	2	824	i 0.18 on5 of7.wav
629	1	681	i 0.18 on6 of7.wav
630	1	693	i 0.18 on7 of7.wav
