# Supplementary material for: How musical experience affects tone perception efficiency by musicians of tonal and non-tonal speakers?
Source: PLoS One. 2020 May 8;15(5):e0232514. doi: 10.1371/journal.pone.0232514 (PMC7209303; doi:10.1371/journal.pone.0232514)
Supplement: S1 Raw Data — (ZIP) [file pone.0232514.s001.zip › RAW DATA Eng musician/sub12sdfalling.csv]

List2	Slide3.RESP	Slide3.RT	stim1	stim2
1	1	552	a 0.1 on1 of1.wav	a 0.1 on1 of1.wav
2	1	968	a 0.1 on1 of2.wav	a 0.1 on1 of2.wav
3	1	748	a 0.1 on1 of3.wav	a 0.1 on1 of3.wav
4	1	534	a 0.1 on1 of4.wav	a 0.1 on1 of4.wav
5	1	671	a 0.1 on1 of5.wav	a 0.1 on1 of5.wav
6	1	590	a 0.1 on1 of6.wav	a 0.1 on1 of6.wav
7	1	543	a 0.1 on1 of7.wav	a 0.1 on1 of7.wav
8	1	486	a 0.2 on1 of1.wav	a 0.2 on1 of1.wav
9	1	762	a 0.2 on1 of2.wav	a 0.2 on1 of2.wav
10	2	1875	a 0.2 on1 of3.wav	a 0.2 on1 of3.wav
11	1	900	a 0.2 on1 of4.wav	a 0.2 on1 of4.wav
12	1	804	a 0.2 on1 of5.wav	a 0.2 on1 of5.wav
13	1	1037	a 0.2 on1 of6.wav	a 0.2 on1 of6.wav
14	1	564	a 0.2 on1 of7.wav	a 0.2 on1 of7.wav
15	1	394	a 0.04 on1 of1.wav	a 0.04 on1 of1.wav
16	1	561	a 0.04 on1 of2.wav	a 0.04 on1 of2.wav
17	1	488	a 0.04 on1 of3.wav	a 0.04 on1 of3.wav
18	1	348	a 0.04 on1 of4.wav	a 0.04 on1 of4.wav
19	1	476	a 0.04 on1 of5.wav	a 0.04 on1 of5.wav
20	1	475	a 0.04 on1 of6.wav	a 0.04 on1 of6.wav
21	1	743	a 0.04 on1 of7.wav	a 0.04 on1 of7.wav
22	1	481	a 0.06 on1 of1.wav	a 0.06 on1 of1.wav
23	1	519	a 0.06 on1 of2.wav	a 0.06 on1 of2.wav
24	1	510	a 0.06 on1 of3.wav	a 0.06 on1 of3.wav
25	1	492	a 0.06 on1 of4.wav	a 0.06 on1 of4.wav
26	1	356	a 0.06 on1 of5.wav	a 0.06 on1 of5.wav
27	1	473	a 0.06 on1 of6.wav	a 0.06 on1 of6.wav
28	1	599	a 0.06 on1 of7.wav	a 0.06 on1 of7.wav
29	1	562	a 0.08 on1 of1.wav	a 0.08 on1 of1.wav
30	1	560	a 0.08 on1 of2.wav	a 0.08 on1 of2.wav
31	1	696	a 0.08 on1 of3.wav	a 0.08 on1 of3.wav
32	1	512	a 0.08 on1 of4.wav	a 0.08 on1 of4.wav
33	1	529	a 0.08 on1 of5.wav	a 0.08 on1 of5.wav
34	1	646	a 0.08 on1 of6.wav	a 0.08 on1 of6.wav
35	1	533	a 0.08 on1 of7.wav	a 0.08 on1 of7.wav
36	1	449	a 0.12 on1 of1.wav	a 0.12 on1 of1.wav
37	1	710	a 0.12 on1 of2.wav	a 0.12 on1 of2.wav
38	1	678	a 0.12 on1 of3.wav	a 0.12 on1 of3.wav
39	1	464	a 0.12 on1 of4.wav	a 0.12 on1 of4.wav
40	1	909	a 0.12 on1 of5.wav	a 0.12 on1 of5.wav
41	1	446	a 0.12 on1 of6.wav	a 0.12 on1 of6.wav
42	1	662	a 0.12 on1 of7.wav	a 0.12 on1 of7.wav
43	1	587	a 0.14 on1 of1.wav	a 0.14 on1 of1.wav
44	1	558	a 0.14 on1 of2.wav	a 0.14 on1 of2.wav
45	1	518	a 0.14 on1 of3.wav	a 0.14 on1 of3.wav
46	1	648	a 0.14 on1 of4.wav	a 0.14 on1 of4.wav
47	1	543	a 0.14 on1 of5.wav	a 0.14 on1 of5.wav
48	1	621	a 0.14 on1 of6.wav	a 0.14 on1 of6.wav
49	1	733	a 0.14 on1 of7.wav	a 0.14 on1 of7.wav
50	1	1214	a 0.16 on1 of1.wav	a 0.16 on1 of1.wav
51	1	786	a 0.16 on1 of2.wav	a 0.16 on1 of2.wav
52	1	1035	a 0.16 on1 of3.wav	a 0.16 on1 of3.wav
53	1	832	a 0.16 on1 of4.wav	a 0.16 on1 of4.wav
54	1	515	a 0.16 on1 of5.wav	a 0.16 on1 of5.wav
55	1	596	a 0.16 on1 of6.wav	a 0.16 on1 of6.wav
56	1	1097	a 0.16 on1 of7.wav	a 0.16 on1 of7.wav
57	1	689	a 0.18 on1 of1.wav	a 0.18 on1 of1.wav
58	1	733	a 0.18 on1 of2.wav	a 0.18 on1 of2.wav
59	1	643	a 0.18 on1 of3.wav	a 0.18 on1 of3.wav
60	1	1783	a 0.18 on1 of4.wav	a 0.18 on1 of4.wav
61	2	719	a 0.18 on1 of5.wav	a 0.18 on1 of5.wav
62	1	1639	a 0.18 on1 of6.wav	a 0.18 on1 of6.wav
63	1	982	a 0.18 on1 of7.wav	a 0.18 on1 of7.wav
64	1	524	i 0.1 on1 of1.wav	i 0.1 on1 of1.wav
65	1	532	i 0.1 on1 of2.wav	i 0.1 on1 of2.wav
66	1	497	i 0.1 on1 of3.wav	i 0.1 on1 of3.wav
67	1	590	i 0.1 on1 of4.wav	i 0.1 on1 of4.wav
68	1	538	i 0.1 on1 of5.wav	i 0.1 on1 of5.wav
69	1	467	i 0.1 on1 of6.wav	i 0.1 on1 of6.wav
70	1	679	i 0.1 on1 of7.wav	i 0.1 on1 of7.wav
71	1	602	i 0.2 on1 of1.wav	i 0.2 on1 of1.wav
72	1	560	i 0.2 on1 of2.wav	i 0.2 on1 of2.wav
73	1	1100	i 0.2 on1 of3.wav	i 0.2 on1 of3.wav
74	1	771	i 0.2 on1 of4.wav	i 0.2 on1 of4.wav
75	2	615	i 0.2 on1 of5.wav	i 0.2 on1 of5.wav
76	1	1472	i 0.2 on1 of6.wav	i 0.2 on1 of6.wav
77	1	880	i 0.2 on1 of7.wav	i 0.2 on1 of7.wav
78	1	685	i 0.04 on1 of1.wav	i 0.04 on1 of1.wav
79	1	750	i 0.04 on1 of2.wav	i 0.04 on1 of2.wav
80	1	530	i 0.04 on1 of3.wav	i 0.04 on1 of3.wav
81	1	736	i 0.04 on1 of4.wav	i 0.04 on1 of4.wav
82	1	542	i 0.04 on1 of5.wav	i 0.04 on1 of5.wav
83	1	442	i 0.04 on1 of6.wav	i 0.04 on1 of6.wav
84	1	452	i 0.04 on1 of7.wav	i 0.04 on1 of7.wav
85	1	652	i 0.06 on1 of1.wav	i 0.06 on1 of1.wav
86	1	549	i 0.06 on1 of2.wav	i 0.06 on1 of2.wav
87	1	507	i 0.06 on1 of3.wav	i 0.06 on1 of3.wav
88	1	556	i 0.06 on1 of4.wav	i 0.06 on1 of4.wav
89	1	761	i 0.06 on1 of5.wav	i 0.06 on1 of5.wav
90	1	546	i 0.06 on1 of6.wav	i 0.06 on1 of6.wav
91	1	609	i 0.06 on1 of7.wav	i 0.06 on1 of7.wav
92	1	602	i 0.08 on1 of1.wav	i 0.08 on1 of1.wav
93	1	498	i 0.08 on1 of2.wav	i 0.08 on1 of2.wav
94	1	682	i 0.08 on1 of3.wav	i 0.08 on1 of3.wav
95	1	487	i 0.08 on1 of4.wav	i 0.08 on1 of4.wav
96	1	487	i 0.08 on1 of5.wav	i 0.08 on1 of5.wav
97	1	401	i 0.08 on1 of6.wav	i 0.08 on1 of6.wav
98	1	635	i 0.08 on1 of7.wav	i 0.08 on1 of7.wav
99	1	489	i 0.12 on1 of1.wav	i 0.12 on1 of1.wav
100	1	1165	i 0.12 on1 of2.wav	i 0.12 on1 of2.wav
101	1	746	i 0.12 on1 of3.wav	i 0.12 on1 of3.wav
102	1	682	i 0.12 on1 of4.wav	i 0.12 on1 of4.wav
103	1	557	i 0.12 on1 of5.wav	i 0.12 on1 of5.wav
104	1	551	i 0.12 on1 of6.wav	i 0.12 on1 of6.wav
105	1	835	i 0.12 on1 of7.wav	i 0.12 on1 of7.wav
106	1	517	i 0.14 on1 of1.wav	i 0.14 on1 of1.wav
107	1	500	i 0.14 on1 of2.wav	i 0.14 on1 of2.wav
108	1	534	i 0.14 on1 of3.wav	i 0.14 on1 of3.wav
109	1	1086	i 0.14 on1 of4.wav	i 0.14 on1 of4.wav
110	2	859	i 0.14 on1 of5.wav	i 0.14 on1 of5.wav
111	1	673	i 0.14 on1 of6.wav	i 0.14 on1 of6.wav
112	1	684	i 0.14 on1 of7.wav	i 0.14 on1 of7.wav
113	1	524	i 0.16 on1 of1.wav	i 0.16 on1 of1.wav
114	1	676	i 0.16 on1 of2.wav	i 0.16 on1 of2.wav
115	1	615	i 0.16 on1 of3.wav	i 0.16 on1 of3.wav
116	1	602	i 0.16 on1 of4.wav	i 0.16 on1 of4.wav
117	1	715	i 0.16 on1 of5.wav	i 0.16 on1 of5.wav
118	1	521	i 0.16 on1 of6.wav	i 0.16 on1 of6.wav
119	1	978	i 0.16 on1 of7.wav	i 0.16 on1 of7.wav
120	1	646	i 0.18 on1 of1.wav	i 0.18 on1 of1.wav
121	1	683	i 0.18 on1 of2.wav	i 0.18 on1 of2.wav
122	1	681	i 0.18 on1 of3.wav	i 0.18 on1 of3.wav
123	1	575	i 0.18 on1 of4.wav	i 0.18 on1 of4.wav
124	1	773	i 0.18 on1 of5.wav	i 0.18 on1 of5.wav
125	1	814	i 0.18 on1 of6.wav	i 0.18 on1 of6.wav
126	1	925	i 0.18 on1 of7.wav	i 0.18 on1 of7.wav
127	2	613	a 0.1 on1 of1.wav	a 0.1 on1 of3.wav
128	1	590	a 0.1 on1 of2.wav	a 0.1 on1 of4.wav
129	2	787	a 0.1 on1 of3.wav	a 0.1 on1 of5.wav
130	1	545	a 0.1 on1 of4.wav	a 0.1 on1 of6.wav
131	1	943	a 0.1 on1 of5.wav	a 0.1 on1 of7.wav
132	2	704	a 0.2 on1 of1.wav	a 0.2 on1 of3.wav
133	2	722	a 0.2 on1 of2.wav	a 0.2 on1 of4.wav
134	2	1055	a 0.2 on1 of3.wav	a 0.2 on1 of5.wav
135	2	744	a 0.2 on1 of4.wav	a 0.2 on1 of6.wav
136	1	725	a 0.2 on1 of5.wav	a 0.2 on1 of7.wav
137	1	534	a 0.04 on1 of1.wav	a 0.04 on1 of3.wav
138	1	563	a 0.04 on1 of2.wav	a 0.04 on1 of4.wav
139	1	389	a 0.04 on1 of3.wav	a 0.04 on1 of5.wav
140	1	464	a 0.04 on1 of4.wav	a 0.04 on1 of6.wav
141	1	378	a 0.04 on1 of5.wav	a 0.04 on1 of7.wav
142	1	617	a 0.06 on1 of1.wav	a 0.06 on1 of3.wav
143	1	634	a 0.06 on1 of2.wav	a 0.06 on1 of4.wav
144	1	642	a 0.06 on1 of3.wav	a 0.06 on1 of5.wav
145	1	495	a 0.06 on1 of4.wav	a 0.06 on1 of6.wav
146	1	535	a 0.06 on1 of5.wav	a 0.06 on1 of7.wav
147	2	1083	a 0.08 on1 of1.wav	a 0.08 on1 of3.wav
148	1	1848	a 0.08 on1 of2.wav	a 0.08 on1 of4.wav
149	1	821	a 0.08 on1 of3.wav	a 0.08 on1 of5.wav
150	1	567	a 0.08 on1 of4.wav	a 0.08 on1 of6.wav
151	2	673	a 0.08 on1 of5.wav	a 0.08 on1 of7.wav
152	2	628	a 0.12 on1 of1.wav	a 0.12 on1 of3.wav
153	2	830	a 0.12 on1 of2.wav	a 0.12 on1 of4.wav
154	1	652	a 0.12 on1 of3.wav	a 0.12 on1 of5.wav
155	2	1077	a 0.12 on1 of4.wav	a 0.12 on1 of6.wav
156	1	595	a 0.12 on1 of5.wav	a 0.12 on1 of7.wav
157	2	1310	a 0.14 on1 of1.wav	a 0.14 on1 of3.wav
158	2	715	a 0.14 on1 of2.wav	a 0.14 on1 of4.wav
159	2	820	a 0.14 on1 of3.wav	a 0.14 on1 of5.wav
160	2	2513	a 0.14 on1 of4.wav	a 0.14 on1 of6.wav
161	2	1332	a 0.14 on1 of5.wav	a 0.14 on1 of7.wav
162	2	657	a 0.16 on1 of1.wav	a 0.16 on1 of3.wav
163	2	683	a 0.16 on1 of2.wav	a 0.16 on1 of4.wav
164	2	544	a 0.16 on1 of3.wav	a 0.16 on1 of5.wav
165	2	820	a 0.16 on1 of4.wav	a 0.16 on1 of6.wav
166	2	752	a 0.16 on1 of5.wav	a 0.16 on1 of7.wav
167	2	616	a 0.18 on1 of1.wav	a 0.18 on1 of3.wav
168	2	745	a 0.18 on1 of2.wav	a 0.18 on1 of4.wav
169	2	758	a 0.18 on1 of3.wav	a 0.18 on1 of5.wav
170	1	742	a 0.18 on1 of4.wav	a 0.18 on1 of6.wav
171	1	872	a 0.18 on1 of5.wav	a 0.18 on1 of7.wav
172	1	568	i 0.1 on1 of1.wav	i 0.1 on1 of3.wav
173	2	2388	i 0.1 on1 of2.wav	i 0.1 on1 of4.wav
174	1	550	i 0.1 on1 of3.wav	i 0.1 on1 of5.wav
175	2	1335	i 0.1 on1 of4.wav	i 0.1 on1 of6.wav
176	2	756	i 0.1 on1 of5.wav	i 0.1 on1 of7.wav
177	2	643	i 0.2 on1 of1.wav	i 0.2 on1 of3.wav
178	2	612	i 0.2 on1 of2.wav	i 0.2 on1 of4.wav
179	2	892	i 0.2 on1 of3.wav	i 0.2 on1 of5.wav
180	2	744	i 0.2 on1 of4.wav	i 0.2 on1 of6.wav
181	1	733	i 0.2 on1 of5.wav	i 0.2 on1 of7.wav
182	1	585	i 0.04 on1 of1.wav	i 0.04 on1 of3.wav
183	1	533	i 0.04 on1 of2.wav	i 0.04 on1 of4.wav
184	1	266	i 0.04 on1 of3.wav	i 0.04 on1 of5.wav
185	1	362	i 0.04 on1 of4.wav	i 0.04 on1 of6.wav
186	1	588	i 0.04 on1 of5.wav	i 0.04 on1 of7.wav
187	1	498	i 0.06 on1 of1.wav	i 0.06 on1 of3.wav
188	1	573	i 0.06 on1 of2.wav	i 0.06 on1 of4.wav
189	1	528	i 0.06 on1 of3.wav	i 0.06 on1 of5.wav
190	1	499	i 0.06 on1 of4.wav	i 0.06 on1 of6.wav
191	1	502	i 0.06 on1 of5.wav	i 0.06 on1 of7.wav
192	1	658	i 0.08 on1 of1.wav	i 0.08 on1 of3.wav
193	1	1235	i 0.08 on1 of2.wav	i 0.08 on1 of4.wav
194	1	583	i 0.08 on1 of3.wav	i 0.08 on1 of5.wav
195	2	670	i 0.08 on1 of4.wav	i 0.08 on1 of6.wav
196	1	618	i 0.08 on1 of5.wav	i 0.08 on1 of7.wav
197	2	728	i 0.12 on1 of1.wav	i 0.12 on1 of3.wav
198	1	620	i 0.12 on1 of2.wav	i 0.12 on1 of4.wav
199	1	446	i 0.12 on1 of3.wav	i 0.12 on1 of5.wav
200	2	603	i 0.12 on1 of4.wav	i 0.12 on1 of6.wav
201	1	491	i 0.12 on1 of5.wav	i 0.12 on1 of7.wav
202	2	1656	i 0.14 on1 of1.wav	i 0.14 on1 of3.wav
203	2	617	i 0.14 on1 of2.wav	i 0.14 on1 of4.wav
204	2	521	i 0.14 on1 of3.wav	i 0.14 on1 of5.wav
205	2	621	i 0.14 on1 of4.wav	i 0.14 on1 of6.wav
206	2	727	i 0.14 on1 of5.wav	i 0.14 on1 of7.wav
207	2	783	i 0.16 on1 of1.wav	i 0.16 on1 of3.wav
208	2	639	i 0.16 on1 of2.wav	i 0.16 on1 of4.wav
209	2	919	i 0.16 on1 of3.wav	i 0.16 on1 of5.wav
210	2	792	i 0.16 on1 of4.wav	i 0.16 on1 of6.wav
211	2	923	i 0.16 on1 of5.wav	i 0.16 on1 of7.wav
212	2	639	i 0.18 on1 of1.wav	i 0.18 on1 of3.wav
213	2	1135	i 0.18 on1 of2.wav	i 0.18 on1 of4.wav
214	2	668	i 0.18 on1 of3.wav	i 0.18 on1 of5.wav
215	2	614	i 0.18 on1 of4.wav	i 0.18 on1 of6.wav
216	2	954	i 0.18 on1 of5.wav	i 0.18 on1 of7.wav
217	2	676	a 0.1 on1 of3.wav	a 0.1 on1 of1.wav
218	2	946	a 0.1 on1 of4.wav	a 0.1 on1 of2.wav
219	1	1185	a 0.1 on1 of5.wav	a 0.1 on1 of3.wav
220	1	622	a 0.1 on1 of6.wav	a 0.1 on1 of4.wav
221	1	485	a 0.1 on1 of7.wav	a 0.1 on1 of5.wav
222	2	650	a 0.2 on1 of3.wav	a 0.2 on1 of1.wav
223	2	750	a 0.2 on1 of4.wav	a 0.2 on1 of2.wav
224	2	818	a 0.2 on1 of5.wav	a 0.2 on1 of3.wav
225	1	957	a 0.2 on1 of6.wav	a 0.2 on1 of4.wav
226	1	1538	a 0.2 on1 of7.wav	a 0.2 on1 of5.wav
227	1	817	a 0.04 on1 of3.wav	a 0.04 on1 of1.wav
228	1	579	a 0.04 on1 of4.wav	a 0.04 on1 of2.wav
229	1	622	a 0.04 on1 of5.wav	a 0.04 on1 of3.wav
230	1	456	a 0.04 on1 of6.wav	a 0.04 on1 of4.wav
231	1	397	a 0.04 on1 of7.wav	a 0.04 on1 of5.wav
232	1	502	a 0.06 on1 of3.wav	a 0.06 on1 of1.wav
233	1	496	a 0.06 on1 of4.wav	a 0.06 on1 of2.wav
234	1	504	a 0.06 on1 of5.wav	a 0.06 on1 of3.wav
235	1	561	a 0.06 on1 of6.wav	a 0.06 on1 of4.wav
236	1	400	a 0.06 on1 of7.wav	a 0.06 on1 of5.wav
237	2	631	a 0.08 on1 of3.wav	a 0.08 on1 of1.wav
238	1	877	a 0.08 on1 of4.wav	a 0.08 on1 of2.wav
239	1	459	a 0.08 on1 of5.wav	a 0.08 on1 of3.wav
240	1	687	a 0.08 on1 of6.wav	a 0.08 on1 of4.wav
241	1	571	a 0.08 on1 of7.wav	a 0.08 on1 of5.wav
242	2	717	a 0.12 on1 of3.wav	a 0.12 on1 of1.wav
243	2	717	a 0.12 on1 of4.wav	a 0.12 on1 of2.wav
244	2	1324	a 0.12 on1 of5.wav	a 0.12 on1 of3.wav
245	2	1227	a 0.12 on1 of6.wav	a 0.12 on1 of4.wav
246	1	661	a 0.12 on1 of7.wav	a 0.12 on1 of5.wav
247	2	849	a 0.14 on1 of3.wav	a 0.14 on1 of1.wav
248	2	1006	a 0.14 on1 of4.wav	a 0.14 on1 of2.wav
249	2	945	a 0.14 on1 of5.wav	a 0.14 on1 of3.wav
250	2	920	a 0.14 on1 of6.wav	a 0.14 on1 of4.wav
251	2	999	a 0.14 on1 of7.wav	a 0.14 on1 of5.wav
252	2	613	a 0.16 on1 of3.wav	a 0.16 on1 of1.wav
253	2	787	a 0.16 on1 of4.wav	a 0.16 on1 of2.wav
254	2	667	a 0.16 on1 of5.wav	a 0.16 on1 of3.wav
255	1	718	a 0.16 on1 of6.wav	a 0.16 on1 of4.wav
256	1	715	a 0.16 on1 of7.wav	a 0.16 on1 of5.wav
257	2	695	a 0.18 on1 of3.wav	a 0.18 on1 of1.wav
258	1	1966	a 0.18 on1 of4.wav	a 0.18 on1 of2.wav
259	1	855	a 0.18 on1 of5.wav	a 0.18 on1 of3.wav
260	1	729	a 0.18 on1 of6.wav	a 0.18 on1 of4.wav
261	1	649	a 0.18 on1 of7.wav	a 0.18 on1 of5.wav
262	1	806	i 0.1 on1 of3.wav	i 0.1 on1 of1.wav
263	1	594	i 0.1 on1 of4.wav	i 0.1 on1 of2.wav
264	1	1179	i 0.1 on1 of5.wav	i 0.1 on1 of3.wav
265	1	698	i 0.1 on1 of6.wav	i 0.1 on1 of4.wav
266	1	1512	i 0.1 on1 of7.wav	i 0.1 on1 of5.wav
267	2	625	i 0.2 on1 of3.wav	i 0.2 on1 of1.wav
268	2	591	i 0.2 on1 of4.wav	i 0.2 on1 of2.wav
269	2	818	i 0.2 on1 of5.wav	i 0.2 on1 of3.wav
270	2	959	i 0.2 on1 of6.wav	i 0.2 on1 of4.wav
271	2	1086	i 0.2 on1 of7.wav	i 0.2 on1 of5.wav
272	1	654	i 0.04 on1 of3.wav	i 0.04 on1 of1.wav
273	1	614	i 0.04 on1 of4.wav	i 0.04 on1 of2.wav
274	1	402	i 0.04 on1 of5.wav	i 0.04 on1 of3.wav
275	1	587	i 0.04 on1 of6.wav	i 0.04 on1 of4.wav
276	1	431	i 0.04 on1 of7.wav	i 0.04 on1 of5.wav
277	1	460	i 0.06 on1 of3.wav	i 0.06 on1 of1.wav
278	1	688	i 0.06 on1 of4.wav	i 0.06 on1 of2.wav
279	1	605	i 0.06 on1 of5.wav	i 0.06 on1 of3.wav
280	1	505	i 0.06 on1 of6.wav	i 0.06 on1 of4.wav
281	1	453	i 0.06 on1 of7.wav	i 0.06 on1 of5.wav
282	1	653	i 0.08 on1 of3.wav	i 0.08 on1 of1.wav
283	1	842	i 0.08 on1 of4.wav	i 0.08 on1 of2.wav
284	1	513	i 0.08 on1 of5.wav	i 0.08 on1 of3.wav
285	1	589	i 0.08 on1 of6.wav	i 0.08 on1 of4.wav
286	1	664	i 0.08 on1 of7.wav	i 0.08 on1 of5.wav
287	1	2119	i 0.12 on1 of3.wav	i 0.12 on1 of1.wav
288	1	813	i 0.12 on1 of4.wav	i 0.12 on1 of2.wav
289	2	834	i 0.12 on1 of5.wav	i 0.12 on1 of3.wav
290	2	688	i 0.12 on1 of6.wav	i 0.12 on1 of4.wav
291	2	2048	i 0.12 on1 of7.wav	i 0.12 on1 of5.wav
292	2	556	i 0.14 on1 of3.wav	i 0.14 on1 of1.wav
293	2	597	i 0.14 on1 of4.wav	i 0.14 on1 of2.wav
294	2	921	i 0.14 on1 of5.wav	i 0.14 on1 of3.wav
295	1	1053	i 0.14 on1 of6.wav	i 0.14 on1 of4.wav
296	1	742	i 0.14 on1 of7.wav	i 0.14 on1 of5.wav
297	2	605	i 0.16 on1 of3.wav	i 0.16 on1 of1.wav
298	2	645	i 0.16 on1 of4.wav	i 0.16 on1 of2.wav
299	2	1146	i 0.16 on1 of5.wav	i 0.16 on1 of3.wav
300	1	747	i 0.16 on1 of6.wav	i 0.16 on1 of4.wav
301	2	1526	i 0.16 on1 of7.wav	i 0.16 on1 of5.wav
302	2	692	i 0.18 on1 of3.wav	i 0.18 on1 of1.wav
303	1	1000	i 0.18 on1 of4.wav	i 0.18 on1 of2.wav
304	1	1585	i 0.18 on1 of5.wav	i 0.18 on1 of3.wav
305	1	521	i 0.18 on1 of6.wav	i 0.18 on1 of4.wav
306	1	742	i 0.18 on1 of7.wav	i 0.18 on1 of5.wav
307	1	580	a 0.1 on1 of1.wav	a 0.1 on1 of1.wav
308	1	627	a 0.1 on1 of2.wav	a 0.1 on1 of2.wav
309	1	487	a 0.1 on1 of3.wav	a 0.1 on1 of3.wav
310	1	592	a 0.1 on1 of4.wav	a 0.1 on1 of4.wav
311	1	577	a 0.1 on1 of5.wav	a 0.1 on1 of5.wav
312	1	705	a 0.1 on1 of6.wav	a 0.1 on1 of6.wav
313	1	683	a 0.1 on1 of7.wav	a 0.1 on1 of7.wav
314	1	682	a 0.2 on1 of1.wav	a 0.2 on1 of1.wav
315	1	690	a 0.2 on1 of2.wav	a 0.2 on1 of2.wav
316	1	1668	a 0.2 on1 of3.wav	a 0.2 on1 of3.wav
317	1	1209	a 0.2 on1 of4.wav	a 0.2 on1 of4.wav
318	1	1893	a 0.2 on1 of5.wav	a 0.2 on1 of5.wav
319	1	644	a 0.2 on1 of6.wav	a 0.2 on1 of6.wav
320	1	1071	a 0.2 on1 of7.wav	a 0.2 on1 of7.wav
321	1	667	a 0.04 on1 of1.wav	a 0.04 on1 of1.wav
322	1	615	a 0.04 on1 of2.wav	a 0.04 on1 of2.wav
323	1	354	a 0.04 on1 of3.wav	a 0.04 on1 of3.wav
324	1	364	a 0.04 on1 of4.wav	a 0.04 on1 of4.wav
325	1	579	a 0.04 on1 of5.wav	a 0.04 on1 of5.wav
326	1	547	a 0.04 on1 of6.wav	a 0.04 on1 of6.wav
327	1	1762	a 0.04 on1 of7.wav	a 0.04 on1 of7.wav
328	1	537	a 0.06 on1 of1.wav	a 0.06 on1 of1.wav
329	1	1016	a 0.06 on1 of2.wav	a 0.06 on1 of2.wav
330	1	1206	a 0.06 on1 of3.wav	a 0.06 on1 of3.wav
331	1	430	a 0.06 on1 of4.wav	a 0.06 on1 of4.wav
332	1	1149	a 0.06 on1 of5.wav	a 0.06 on1 of5.wav
333	1	524	a 0.06 on1 of6.wav	a 0.06 on1 of6.wav
334	1	910	a 0.06 on1 of7.wav	a 0.06 on1 of7.wav
335	1	680	a 0.08 on1 of1.wav	a 0.08 on1 of1.wav
336	1	498	a 0.08 on1 of2.wav	a 0.08 on1 of2.wav
337	1	472	a 0.08 on1 of3.wav	a 0.08 on1 of3.wav
338	1	872	a 0.08 on1 of4.wav	a 0.08 on1 of4.wav
339	1	584	a 0.08 on1 of5.wav	a 0.08 on1 of5.wav
340	1	454	a 0.08 on1 of6.wav	a 0.08 on1 of6.wav
341	1	630	a 0.08 on1 of7.wav	a 0.08 on1 of7.wav
342	1	490	a 0.12 on1 of1.wav	a 0.12 on1 of1.wav
343	1	675	a 0.12 on1 of2.wav	a 0.12 on1 of2.wav
344	1	485	a 0.12 on1 of3.wav	a 0.12 on1 of3.wav
345	1	852	a 0.12 on1 of4.wav	a 0.12 on1 of4.wav
346	1	587	a 0.12 on1 of5.wav	a 0.12 on1 of5.wav
347	1	686	a 0.12 on1 of6.wav	a 0.12 on1 of6.wav
348	1	813	a 0.12 on1 of7.wav	a 0.12 on1 of7.wav
349	1	493	a 0.14 on1 of1.wav	a 0.14 on1 of1.wav
350	1	671	a 0.14 on1 of2.wav	a 0.14 on1 of2.wav
351	1	670	a 0.14 on1 of3.wav	a 0.14 on1 of3.wav
352	1	810	a 0.14 on1 of4.wav	a 0.14 on1 of4.wav
353	1	646	a 0.14 on1 of5.wav	a 0.14 on1 of5.wav
354	1	726	a 0.14 on1 of6.wav	a 0.14 on1 of6.wav
355	1	1547	a 0.14 on1 of7.wav	a 0.14 on1 of7.wav
356	1	551	a 0.16 on1 of1.wav	a 0.16 on1 of1.wav
357	1	576	a 0.16 on1 of2.wav	a 0.16 on1 of2.wav
358	1	648	a 0.16 on1 of3.wav	a 0.16 on1 of3.wav
359	1	661	a 0.16 on1 of4.wav	a 0.16 on1 of4.wav
360	1	616	a 0.16 on1 of5.wav	a 0.16 on1 of5.wav
361	1	1089	a 0.16 on1 of6.wav	a 0.16 on1 of6.wav
362	2	659	a 0.16 on1 of7.wav	a 0.16 on1 of7.wav
363	1	1167	a 0.18 on1 of1.wav	a 0.18 on1 of1.wav
364	1	679	a 0.18 on1 of2.wav	a 0.18 on1 of2.wav
365	1	959	a 0.18 on1 of3.wav	a 0.18 on1 of3.wav
366	1	569	a 0.18 on1 of4.wav	a 0.18 on1 of4.wav
367	1	704	a 0.18 on1 of5.wav	a 0.18 on1 of5.wav
368	1	771	a 0.18 on1 of6.wav	a 0.18 on1 of6.wav
369	1	853	a 0.18 on1 of7.wav	a 0.18 on1 of7.wav
370	1	567	i 0.1 on1 of1.wav	i 0.1 on1 of1.wav
371	1	602	i 0.1 on1 of2.wav	i 0.1 on1 of2.wav
372	1	629	i 0.1 on1 of3.wav	i 0.1 on1 of3.wav
373	1	654	i 0.1 on1 of4.wav	i 0.1 on1 of4.wav
374	1	1474	i 0.1 on1 of5.wav	i 0.1 on1 of5.wav
375	1	621	i 0.1 on1 of6.wav	i 0.1 on1 of6.wav
376	1	578	i 0.1 on1 of7.wav	i 0.1 on1 of7.wav
377	1	530	i 0.2 on1 of1.wav	i 0.2 on1 of1.wav
378	1	724	i 0.2 on1 of2.wav	i 0.2 on1 of2.wav
379	1	594	i 0.2 on1 of3.wav	i 0.2 on1 of3.wav
380	1	720	i 0.2 on1 of4.wav	i 0.2 on1 of4.wav
381	1	753	i 0.2 on1 of5.wav	i 0.2 on1 of5.wav
382	1	803	i 0.2 on1 of6.wav	i 0.2 on1 of6.wav
383	1	1047	i 0.2 on1 of7.wav	i 0.2 on1 of7.wav
384	1	454	i 0.04 on1 of1.wav	i 0.04 on1 of1.wav
385	1	463	i 0.04 on1 of2.wav	i 0.04 on1 of2.wav
386	1	677	i 0.04 on1 of3.wav	i 0.04 on1 of3.wav
387	1	433	i 0.04 on1 of4.wav	i 0.04 on1 of4.wav
388	1	511	i 0.04 on1 of5.wav	i 0.04 on1 of5.wav
389	1	589	i 0.04 on1 of6.wav	i 0.04 on1 of6.wav
390	1	609	i 0.04 on1 of7.wav	i 0.04 on1 of7.wav
391	1	500	i 0.06 on1 of1.wav	i 0.06 on1 of1.wav
392	1	539	i 0.06 on1 of2.wav	i 0.06 on1 of2.wav
393	1	462	i 0.06 on1 of3.wav	i 0.06 on1 of3.wav
394	1	583	i 0.06 on1 of4.wav	i 0.06 on1 of4.wav
395	1	1111	i 0.06 on1 of5.wav	i 0.06 on1 of5.wav
396	1	480	i 0.06 on1 of6.wav	i 0.06 on1 of6.wav
397	1	543	i 0.06 on1 of7.wav	i 0.06 on1 of7.wav
398	1	502	i 0.08 on1 of1.wav	i 0.08 on1 of1.wav
399	1	542	i 0.08 on1 of2.wav	i 0.08 on1 of2.wav
400	1	571	i 0.08 on1 of3.wav	i 0.08 on1 of3.wav
401	1	480	i 0.08 on1 of4.wav	i 0.08 on1 of4.wav
402	1	617	i 0.08 on1 of5.wav	i 0.08 on1 of5.wav
403	1	579	i 0.08 on1 of6.wav	i 0.08 on1 of6.wav
404	1	902	i 0.08 on1 of7.wav	i 0.08 on1 of7.wav
405	1	827	i 0.12 on1 of1.wav	i 0.12 on1 of1.wav
406	1	596	i 0.12 on1 of2.wav	i 0.12 on1 of2.wav
407	1	626	i 0.12 on1 of3.wav	i 0.12 on1 of3.wav
408	1	778	i 0.12 on1 of4.wav	i 0.12 on1 of4.wav
409	1	605	i 0.12 on1 of5.wav	i 0.12 on1 of5.wav
410	2	996	i 0.12 on1 of6.wav	i 0.12 on1 of6.wav
411	1	648	i 0.12 on1 of7.wav	i 0.12 on1 of7.wav
412	1	471	i 0.14 on1 of1.wav	i 0.14 on1 of1.wav
413	1	678	i 0.14 on1 of2.wav	i 0.14 on1 of2.wav
414	1	963	i 0.14 on1 of3.wav	i 0.14 on1 of3.wav
415	1	654	i 0.14 on1 of4.wav	i 0.14 on1 of4.wav
416	1	645	i 0.14 on1 of5.wav	i 0.14 on1 of5.wav
417	1	875	i 0.14 on1 of6.wav	i 0.14 on1 of6.wav
418	1	656	i 0.14 on1 of7.wav	i 0.14 on1 of7.wav
419	1	707	i 0.16 on1 of1.wav	i 0.16 on1 of1.wav
420	1	745	i 0.16 on1 of2.wav	i 0.16 on1 of2.wav
421	1	584	i 0.16 on1 of3.wav	i 0.16 on1 of3.wav
422	1	591	i 0.16 on1 of4.wav	i 0.16 on1 of4.wav
423	1	994	i 0.16 on1 of5.wav	i 0.16 on1 of5.wav
424	1	1075	i 0.16 on1 of6.wav	i 0.16 on1 of6.wav
425	2	927	i 0.16 on1 of7.wav	i 0.16 on1 of7.wav
426	1	726	i 0.18 on1 of1.wav	i 0.18 on1 of1.wav
427	1	1067	i 0.18 on1 of2.wav	i 0.18 on1 of2.wav
428	1	1035	i 0.18 on1 of3.wav	i 0.18 on1 of3.wav
429	1	842	i 0.18 on1 of4.wav	i 0.18 on1 of4.wav
430	1	1089	i 0.18 on1 of5.wav	i 0.18 on1 of5.wav
431	1	698	i 0.18 on1 of6.wav	i 0.18 on1 of6.wav
432	1	711	i 0.18 on1 of7.wav	i 0.18 on1 of7.wav
433	1	700	a 0.1 on1 of1.wav	a 0.1 on1 of3.wav
434	1	761	a 0.1 on1 of2.wav	a 0.1 on1 of4.wav
435	1	642	a 0.1 on1 of3.wav	a 0.1 on1 of5.wav
436	2	697	a 0.1 on1 of4.wav	a 0.1 on1 of6.wav
437	1	1031	a 0.1 on1 of5.wav	a 0.1 on1 of7.wav
438	2	764	a 0.2 on1 of1.wav	a 0.2 on1 of3.wav
439	2	735	a 0.2 on1 of2.wav	a 0.2 on1 of4.wav
440	2	592	a 0.2 on1 of3.wav	a 0.2 on1 of5.wav
441	2	730	a 0.2 on1 of4.wav	a 0.2 on1 of6.wav
442	1	695	a 0.2 on1 of5.wav	a 0.2 on1 of7.wav
443	1	699	a 0.04 on1 of1.wav	a 0.04 on1 of3.wav
444	1	494	a 0.04 on1 of2.wav	a 0.04 on1 of4.wav
445	1	479	a 0.04 on1 of3.wav	a 0.04 on1 of5.wav
446	1	731	a 0.04 on1 of4.wav	a 0.04 on1 of6.wav
447	1	656	a 0.04 on1 of5.wav	a 0.04 on1 of7.wav
448	1	595	a 0.06 on1 of1.wav	a 0.06 on1 of3.wav
449	1	718	a 0.06 on1 of2.wav	a 0.06 on1 of4.wav
450	1	636	a 0.06 on1 of3.wav	a 0.06 on1 of5.wav
451	1	547	a 0.06 on1 of4.wav	a 0.06 on1 of6.wav
452	1	518	a 0.06 on1 of5.wav	a 0.06 on1 of7.wav
453	1	893	a 0.08 on1 of1.wav	a 0.08 on1 of3.wav
454	1	622	a 0.08 on1 of2.wav	a 0.08 on1 of4.wav
455	1	544	a 0.08 on1 of3.wav	a 0.08 on1 of5.wav
456	1	564	a 0.08 on1 of4.wav	a 0.08 on1 of6.wav
457	1	614	a 0.08 on1 of5.wav	a 0.08 on1 of7.wav
458	2	1023	a 0.12 on1 of1.wav	a 0.12 on1 of3.wav
459	2	711	a 0.12 on1 of2.wav	a 0.12 on1 of4.wav
460	2	755	a 0.12 on1 of3.wav	a 0.12 on1 of5.wav
461	2	641	a 0.12 on1 of4.wav	a 0.12 on1 of6.wav
462	1	879	a 0.12 on1 of5.wav	a 0.12 on1 of7.wav
463	2	711	a 0.14 on1 of1.wav	a 0.14 on1 of3.wav
464	2	643	a 0.14 on1 of2.wav	a 0.14 on1 of4.wav
465	1	532	a 0.14 on1 of3.wav	a 0.14 on1 of5.wav
466	2	663	a 0.14 on1 of4.wav	a 0.14 on1 of6.wav
467	2	707	a 0.14 on1 of5.wav	a 0.14 on1 of7.wav
468	2	702	a 0.16 on1 of1.wav	a 0.16 on1 of3.wav
469	2	851	a 0.16 on1 of2.wav	a 0.16 on1 of4.wav
470	2	846	a 0.16 on1 of3.wav	a 0.16 on1 of5.wav
471	1	647	a 0.16 on1 of4.wav	a 0.16 on1 of6.wav
472	2	1707	a 0.16 on1 of5.wav	a 0.16 on1 of7.wav
473	2	643	a 0.18 on1 of1.wav	a 0.18 on1 of3.wav
474	2	836	a 0.18 on1 of2.wav	a 0.18 on1 of4.wav
475	2	642	a 0.18 on1 of3.wav	a 0.18 on1 of5.wav
476	2	712	a 0.18 on1 of4.wav	a 0.18 on1 of6.wav
477	1	733	a 0.18 on1 of5.wav	a 0.18 on1 of7.wav
478	2	692	i 0.1 on1 of1.wav	i 0.1 on1 of3.wav
479	1	759	i 0.1 on1 of2.wav	i 0.1 on1 of4.wav
480	2	671	i 0.1 on1 of3.wav	i 0.1 on1 of5.wav
481	1	1057	i 0.1 on1 of4.wav	i 0.1 on1 of6.wav
482	1	409	i 0.1 on1 of5.wav	i 0.1 on1 of7.wav
483	2	697	i 0.2 on1 of1.wav	i 0.2 on1 of3.wav
484	2	952	i 0.2 on1 of2.wav	i 0.2 on1 of4.wav
485	2	689	i 0.2 on1 of3.wav	i 0.2 on1 of5.wav
486	2	613	i 0.2 on1 of4.wav	i 0.2 on1 of6.wav
487	2	875	i 0.2 on1 of5.wav	i 0.2 on1 of7.wav
488	1	450	i 0.04 on1 of1.wav	i 0.04 on1 of3.wav
489	1	571	i 0.04 on1 of2.wav	i 0.04 on1 of4.wav
490	1	460	i 0.04 on1 of3.wav	i 0.04 on1 of5.wav
491	1	608	i 0.04 on1 of4.wav	i 0.04 on1 of6.wav
492	1	579	i 0.04 on1 of5.wav	i 0.04 on1 of7.wav
493	1	743	i 0.06 on1 of1.wav	i 0.06 on1 of3.wav
494	1	765	i 0.06 on1 of2.wav	i 0.06 on1 of4.wav
495	1	501	i 0.06 on1 of3.wav	i 0.06 on1 of5.wav
496	1	541	i 0.06 on1 of4.wav	i 0.06 on1 of6.wav
497	1	550	i 0.06 on1 of5.wav	i 0.06 on1 of7.wav
498	1	692	i 0.08 on1 of1.wav	i 0.08 on1 of3.wav
499	1	640	i 0.08 on1 of2.wav	i 0.08 on1 of4.wav
500	1	399	i 0.08 on1 of3.wav	i 0.08 on1 of5.wav
501	1	418	i 0.08 on1 of4.wav	i 0.08 on1 of6.wav
502	1	730	i 0.08 on1 of5.wav	i 0.08 on1 of7.wav
503	2	774	i 0.12 on1 of1.wav	i 0.12 on1 of3.wav
504	1	663	i 0.12 on1 of2.wav	i 0.12 on1 of4.wav
505	2	592	i 0.12 on1 of3.wav	i 0.12 on1 of5.wav
506	2	642	i 0.12 on1 of4.wav	i 0.12 on1 of6.wav
507	1	664	i 0.12 on1 of5.wav	i 0.12 on1 of7.wav
508	2	655	i 0.14 on1 of1.wav	i 0.14 on1 of3.wav
509	2	819	i 0.14 on1 of2.wav	i 0.14 on1 of4.wav
510	2	584	i 0.14 on1 of3.wav	i 0.14 on1 of5.wav
511	2	574	i 0.14 on1 of4.wav	i 0.14 on1 of6.wav
512	1	923	i 0.14 on1 of5.wav	i 0.14 on1 of7.wav
513	2	627	i 0.16 on1 of1.wav	i 0.16 on1 of3.wav
514	2	789	i 0.16 on1 of2.wav	i 0.16 on1 of4.wav
515	2	555	i 0.16 on1 of3.wav	i 0.16 on1 of5.wav
516	2	670	i 0.16 on1 of4.wav	i 0.16 on1 of6.wav
517	2	1073	i 0.16 on1 of5.wav	i 0.16 on1 of7.wav
518	2	642	i 0.18 on1 of1.wav	i 0.18 on1 of3.wav
519	2	599	i 0.18 on1 of2.wav	i 0.18 on1 of4.wav
520	2	1591	i 0.18 on1 of3.wav	i 0.18 on1 of5.wav
521	2	576	i 0.18 on1 of4.wav	i 0.18 on1 of6.wav
522	2	1447	i 0.18 on1 of5.wav	i 0.18 on1 of7.wav
523	1	557	a 0.1 on1 of3.wav	a 0.1 on1 of1.wav
524	1	744	a 0.1 on1 of4.wav	a 0.1 on1 of2.wav
525	1	702	a 0.1 on1 of5.wav	a 0.1 on1 of3.wav
526	2	713	a 0.1 on1 of6.wav	a 0.1 on1 of4.wav
527	1	580	a 0.1 on1 of7.wav	a 0.1 on1 of5.wav
528	2	630	a 0.2 on1 of3.wav	a 0.2 on1 of1.wav
529	2	595	a 0.2 on1 of4.wav	a 0.2 on1 of2.wav
530	2	921	a 0.2 on1 of5.wav	a 0.2 on1 of3.wav
531	1	1088	a 0.2 on1 of6.wav	a 0.2 on1 of4.wav
532	1	797	a 0.2 on1 of7.wav	a 0.2 on1 of5.wav
533	1	553	a 0.04 on1 of3.wav	a 0.04 on1 of1.wav
534	1	507	a 0.04 on1 of4.wav	a 0.04 on1 of2.wav
535	1	703	a 0.04 on1 of5.wav	a 0.04 on1 of3.wav
536	1	496	a 0.04 on1 of6.wav	a 0.04 on1 of4.wav
537	1	451	a 0.04 on1 of7.wav	a 0.04 on1 of5.wav
538	1	469	a 0.06 on1 of3.wav	a 0.06 on1 of1.wav
539	1	545	a 0.06 on1 of4.wav	a 0.06 on1 of2.wav
540	1	617	a 0.06 on1 of5.wav	a 0.06 on1 of3.wav
541	1	591	a 0.06 on1 of6.wav	a 0.06 on1 of4.wav
542	1	562	a 0.06 on1 of7.wav	a 0.06 on1 of5.wav
543	1	615	a 0.08 on1 of3.wav	a 0.08 on1 of1.wav
544	1	587	a 0.08 on1 of4.wav	a 0.08 on1 of2.wav
545	1	497	a 0.08 on1 of5.wav	a 0.08 on1 of3.wav
546	1	343	a 0.08 on1 of6.wav	a 0.08 on1 of4.wav
547	1	535	a 0.08 on1 of7.wav	a 0.08 on1 of5.wav
548	2	675	a 0.12 on1 of3.wav	a 0.12 on1 of1.wav
549	2	794	a 0.12 on1 of4.wav	a 0.12 on1 of2.wav
550	2	762	a 0.12 on1 of5.wav	a 0.12 on1 of3.wav
551	2	758	a 0.12 on1 of6.wav	a 0.12 on1 of4.wav
552	1	706	a 0.12 on1 of7.wav	a 0.12 on1 of5.wav
553	2	655	a 0.14 on1 of3.wav	a 0.14 on1 of1.wav
554	1	907	a 0.14 on1 of4.wav	a 0.14 on1 of2.wav
555	2	1355	a 0.14 on1 of5.wav	a 0.14 on1 of3.wav
556	2	754	a 0.14 on1 of6.wav	a 0.14 on1 of4.wav
557	1	1307	a 0.14 on1 of7.wav	a 0.14 on1 of5.wav
558	2	709	a 0.16 on1 of3.wav	a 0.16 on1 of1.wav
559	2	1148	a 0.16 on1 of4.wav	a 0.16 on1 of2.wav
560	2	594	a 0.16 on1 of5.wav	a 0.16 on1 of3.wav
561	1	993	a 0.16 on1 of6.wav	a 0.16 on1 of4.wav
562	2	1143	a 0.16 on1 of7.wav	a 0.16 on1 of5.wav
563	2	859	a 0.18 on1 of3.wav	a 0.18 on1 of1.wav
564	2	825	a 0.18 on1 of4.wav	a 0.18 on1 of2.wav
565	2	2205	a 0.18 on1 of5.wav	a 0.18 on1 of3.wav
566	1	947	a 0.18 on1 of6.wav	a 0.18 on1 of4.wav
567	1	729	a 0.18 on1 of7.wav	a 0.18 on1 of5.wav
568	2	1061	i 0.1 on1 of3.wav	i 0.1 on1 of1.wav
569	1	877	i 0.1 on1 of4.wav	i 0.1 on1 of2.wav
570	1	615	i 0.1 on1 of5.wav	i 0.1 on1 of3.wav
571	2	2417	i 0.1 on1 of6.wav	i 0.1 on1 of4.wav
572	1	547	i 0.1 on1 of7.wav	i 0.1 on1 of5.wav
573	2	1180	i 0.2 on1 of3.wav	i 0.2 on1 of1.wav
574	2	678	i 0.2 on1 of4.wav	i 0.2 on1 of2.wav
575	2	807	i 0.2 on1 of5.wav	i 0.2 on1 of3.wav
576	1	865	i 0.2 on1 of6.wav	i 0.2 on1 of4.wav
577	1	1278	i 0.2 on1 of7.wav	i 0.2 on1 of5.wav
578	1	617	i 0.04 on1 of3.wav	i 0.04 on1 of1.wav
579	1	693	i 0.04 on1 of4.wav	i 0.04 on1 of2.wav
580	1	519	i 0.04 on1 of5.wav	i 0.04 on1 of3.wav
581	1	562	i 0.04 on1 of6.wav	i 0.04 on1 of4.wav
582	1	511	i 0.04 on1 of7.wav	i 0.04 on1 of5.wav
583	1	369	i 0.06 on1 of3.wav	i 0.06 on1 of1.wav
584	1	564	i 0.06 on1 of4.wav	i 0.06 on1 of2.wav
585	1	393	i 0.06 on1 of5.wav	i 0.06 on1 of3.wav
586	1	735	i 0.06 on1 of6.wav	i 0.06 on1 of4.wav
587	1	677	i 0.06 on1 of7.wav	i 0.06 on1 of5.wav
588	2	1144	i 0.08 on1 of3.wav	i 0.08 on1 of1.wav
589	1	517	i 0.08 on1 of4.wav	i 0.08 on1 of2.wav
590	1	645	i 0.08 on1 of5.wav	i 0.08 on1 of3.wav
591	1	939	i 0.08 on1 of6.wav	i 0.08 on1 of4.wav
592	1	370	i 0.08 on1 of7.wav	i 0.08 on1 of5.wav
593	2	763	i 0.12 on1 of3.wav	i 0.12 on1 of1.wav
594	1	884	i 0.12 on1 of4.wav	i 0.12 on1 of2.wav
595	1	649	i 0.12 on1 of5.wav	i 0.12 on1 of3.wav
596	2	661	i 0.12 on1 of6.wav	i 0.12 on1 of4.wav
597	1	553	i 0.12 on1 of7.wav	i 0.12 on1 of5.wav
598	2	712	i 0.14 on1 of3.wav	i 0.14 on1 of1.wav
599	2	742	i 0.14 on1 of4.wav	i 0.14 on1 of2.wav
600	2	756	i 0.14 on1 of5.wav	i 0.14 on1 of3.wav
601	1	810	i 0.14 on1 of6.wav	i 0.14 on1 of4.wav
602	1	642	i 0.14 on1 of7.wav	i 0.14 on1 of5.wav
603	2	723	i 0.16 on1 of3.wav	i 0.16 on1 of1.wav
604	2	593	i 0.16 on1 of4.wav	i 0.16 on1 of2.wav
605	2	576	i 0.16 on1 of5.wav	i 0.16 on1 of3.wav
606	2	947	i 0.16 on1 of6.wav	i 0.16 on1 of4.wav
607	1	674	i 0.16 on1 of7.wav	i 0.16 on1 of5.wav
608	2	767	i 0.18 on1 of3.wav	i 0.18 on1 of1.wav
609	2	814	i 0.18 on1 of4.wav	i 0.18 on1 of2.wav
610	1	653	i 0.18 on1 of5.wav	i 0.18 on1 of3.wav
611	2	751	i 0.18 on1 of6.wav	i 0.18 on1 of4.wav
612	1	759	i 0.18 on1 of7.wav	i 0.18 on1 of5.wav
