# Supplementary material for: How musical experience affects tone perception efficiency by musicians of tonal and non-tonal speakers?
Source: PLoS One. 2020 May 8;15(5):e0232514. doi: 10.1371/journal.pone.0232514 (PMC7209303; doi:10.1371/journal.pone.0232514)
Supplement: S1 Raw Data — (ZIP) [file pone.0232514.s001.zip › RAW DATA Eng musician/sub12sdrising.csv]

List2	Slide3.RESP	Slide3.RT	stim1	stim2
1	1	709	a 0.1 on1 of7r.wav	a 0.1 on1 of7r.wav
2	1	468	a 0.1 on2 of7.wav	a 0.1 on2 of7.wav
3	1	567	a 0.1 on3 of7.wav	a 0.1 on3 of7.wav
4	1	381	a 0.1 on4 of7.wav	a 0.1 on4 of7.wav
5	1	1045	a 0.1 on5 of7.wav	a 0.1 on5 of7.wav
6	1	719	a 0.1 on6 of7.wav	a 0.1 on6 of7.wav
7	1	479	a 0.1 on7 of7.wav	a 0.1 on7 of7.wav
8	1	504	a 0.2 on1 of7r.wav	a 0.2 on1 of7r.wav
9	1	901	a 0.2 on2 of7.wav	a 0.2 on2 of7.wav
10	1	1302	a 0.2 on3 of7.wav	a 0.2 on3 of7.wav
11	1	1082	a 0.2 on4 of7.wav	a 0.2 on4 of7.wav
12	1	899	a 0.2 on5 of7.wav	a 0.2 on5 of7.wav
13	1	910	a 0.2 on6 of7.wav	a 0.2 on6 of7.wav
14	1	3309	a 0.2 on7 of7.wav	a 0.2 on7 of7.wav
15	1	359	a 0.04 on1 of7r.wav	a 0.04 on1 of7r.wav
16	1	464	a 0.04 on2 of7.wav	a 0.04 on2 of7.wav
17	1	340	a 0.04 on3 of7.wav	a 0.04 on3 of7.wav
18	1	428	a 0.04 on4 of7.wav	a 0.04 on4 of7.wav
19	1	479	a 0.04 on5 of7.wav	a 0.04 on5 of7.wav
20	1	378	a 0.04 on6 of7.wav	a 0.04 on6 of7.wav
21	1	438	a 0.04 on7 of7.wav	a 0.04 on7 of7.wav
22	1	469	a 0.06 on1 of7r.wav	a 0.06 on1 of7r.wav
23	1	552	a 0.06 on2 of7.wav	a 0.06 on2 of7.wav
24	1	858	a 0.06 on3 of7.wav	a 0.06 on3 of7.wav
25	1	526	a 0.06 on4 of7.wav	a 0.06 on4 of7.wav
26	1	399	a 0.06 on5 of7.wav	a 0.06 on5 of7.wav
27	1	554	a 0.06 on6 of7.wav	a 0.06 on6 of7.wav
28	1	491	a 0.06 on7 of7.wav	a 0.06 on7 of7.wav
29	1	594	a 0.08 on1 of7r.wav	a 0.08 on1 of7r.wav
30	1	484	a 0.08 on2 of7.wav	a 0.08 on2 of7.wav
31	1	493	a 0.08 on3 of7.wav	a 0.08 on3 of7.wav
32	1	531	a 0.08 on4 of7.wav	a 0.08 on4 of7.wav
33	1	1057	a 0.08 on5 of7.wav	a 0.08 on5 of7.wav
34	1	587	a 0.08 on6 of7.wav	a 0.08 on6 of7.wav
35	1	461	a 0.08 on7 of7.wav	a 0.08 on7 of7.wav
36	1	586	a 0.12 on1 of7r.wav	a 0.12 on1 of7r.wav
37	1	907	a 0.12 on2 of7.wav	a 0.12 on2 of7.wav
38	2	1829	a 0.12 on3 of7.wav	a 0.12 on3 of7.wav
39	1	516	a 0.12 on4 of7.wav	a 0.12 on4 of7.wav
40	1	517	a 0.12 on5 of7.wav	a 0.12 on5 of7.wav
41	1	767	a 0.12 on6 of7.wav	a 0.12 on6 of7.wav
42	1	466	a 0.12 on7 of7.wav	a 0.12 on7 of7.wav
43	2	550	a 0.14 on1 of7r.wav	a 0.14 on1 of7r.wav
44	1	777	a 0.14 on2 of7.wav	a 0.14 on2 of7.wav
45	1	626	a 0.14 on3 of7.wav	a 0.14 on3 of7.wav
46	1	698	a 0.14 on4 of7.wav	a 0.14 on4 of7.wav
47	1	461	a 0.14 on5 of7.wav	a 0.14 on5 of7.wav
48	2	573	a 0.14 on6 of7.wav	a 0.14 on6 of7.wav
49	1	525	a 0.14 on7 of7.wav	a 0.14 on7 of7.wav
50	1	462	a 0.16 on1 of7r.wav	a 0.16 on1 of7r.wav
51	1	743	a 0.16 on2 of7.wav	a 0.16 on2 of7.wav
52	1	1260	a 0.16 on3 of7.wav	a 0.16 on3 of7.wav
53	1	709	a 0.16 on4 of7.wav	a 0.16 on4 of7.wav
54	2	618	a 0.16 on5 of7.wav	a 0.16 on5 of7.wav
55	1	549	a 0.16 on6 of7.wav	a 0.16 on6 of7.wav
56	1	507	a 0.16 on7 of7.wav	a 0.16 on7 of7.wav
57	1	915	a 0.18 on1 of7r.wav	a 0.18 on1 of7r.wav
58	2	557	a 0.18 on2 of7.wav	a 0.18 on2 of7.wav
59	2	546	a 0.18 on3 of7.wav	a 0.18 on3 of7.wav
60	1	551	a 0.18 on4 of7.wav	a 0.18 on4 of7.wav
61	1	684	a 0.18 on5 of7.wav	a 0.18 on5 of7.wav
62	1	1934	a 0.18 on6 of7.wav	a 0.18 on6 of7.wav
63	1	434	a 0.18 on7 of7.wav	a 0.18 on7 of7.wav
64	1	708	i 0.1 on1 of7r.wav	i 0.1 on1 of7r.wav
65	1	728	i 0.1 on2 of7.wav	i 0.1 on2 of7.wav
66	1	479	i 0.1 on3 of7.wav	i 0.1 on3 of7.wav
67	1	422	i 0.1 on4 of7.wav	i 0.1 on4 of7.wav
68	1	582	i 0.1 on5 of7.wav	i 0.1 on5 of7.wav
69	1	481	i 0.1 on6 of7.wav	i 0.1 on6 of7.wav
70	2	601	i 0.1 on7 of7.wav	i 0.1 on7 of7.wav
71	2	685	i 0.2 on1 of7r.wav	i 0.2 on1 of7r.wav
72	1	954	i 0.2 on2 of7.wav	i 0.2 on2 of7.wav
73	1	948	i 0.2 on3 of7.wav	i 0.2 on3 of7.wav
74	2	934	i 0.2 on4 of7.wav	i 0.2 on4 of7.wav
75	1	852	i 0.2 on5 of7.wav	i 0.2 on5 of7.wav
76	2	879	i 0.2 on6 of7.wav	i 0.2 on6 of7.wav
77	1	520	i 0.2 on7 of7.wav	i 0.2 on7 of7.wav
78	1	359	i 0.04 on1 of7r.wav	i 0.04 on1 of7r.wav
79	1	428	i 0.04 on2 of7.wav	i 0.04 on2 of7.wav
80	1	571	i 0.04 on3 of7.wav	i 0.04 on3 of7.wav
81	1	1474	i 0.04 on4 of7.wav	i 0.04 on4 of7.wav
82	1	303	i 0.04 on5 of7.wav	i 0.04 on5 of7.wav
83	1	356	i 0.04 on6 of7.wav	i 0.04 on6 of7.wav
84	1	458	i 0.04 on7 of7.wav	i 0.04 on7 of7.wav
85	1	1119	i 0.06 on1 of7r.wav	i 0.06 on1 of7r.wav
86	1	629	i 0.06 on2 of7.wav	i 0.06 on2 of7.wav
87	1	1254	i 0.06 on3 of7.wav	i 0.06 on3 of7.wav
88	1	302	i 0.06 on4 of7.wav	i 0.06 on4 of7.wav
89	1	584	i 0.06 on5 of7.wav	i 0.06 on5 of7.wav
90	1	585	i 0.06 on6 of7.wav	i 0.06 on6 of7.wav
91	1	909	i 0.06 on7 of7.wav	i 0.06 on7 of7.wav
92	1	513	i 0.08 on1 of7r.wav	i 0.08 on1 of7r.wav
93	1	504	i 0.08 on2 of7.wav	i 0.08 on2 of7.wav
94	1	537	i 0.08 on3 of7.wav	i 0.08 on3 of7.wav
95	1	438	i 0.08 on4 of7.wav	i 0.08 on4 of7.wav
96	1	455	i 0.08 on5 of7.wav	i 0.08 on5 of7.wav
97	1	396	i 0.08 on6 of7.wav	i 0.08 on6 of7.wav
98	1	490	i 0.08 on7 of7.wav	i 0.08 on7 of7.wav
99	2	639	i 0.12 on1 of7r.wav	i 0.12 on1 of7r.wav
100	1	1412	i 0.12 on2 of7.wav	i 0.12 on2 of7.wav
101	1	643	i 0.12 on3 of7.wav	i 0.12 on3 of7.wav
102	1	832	i 0.12 on4 of7.wav	i 0.12 on4 of7.wav
103	1	637	i 0.12 on5 of7.wav	i 0.12 on5 of7.wav
104	1	630	i 0.12 on6 of7.wav	i 0.12 on6 of7.wav
105	1	506	i 0.12 on7 of7.wav	i 0.12 on7 of7.wav
106	2	644	i 0.14 on1 of7r.wav	i 0.14 on1 of7r.wav
107	1	816	i 0.14 on2 of7.wav	i 0.14 on2 of7.wav
108	1	574	i 0.14 on3 of7.wav	i 0.14 on3 of7.wav
109	1	534	i 0.14 on4 of7.wav	i 0.14 on4 of7.wav
110	1	665	i 0.14 on5 of7.wav	i 0.14 on5 of7.wav
111	1	691	i 0.14 on6 of7.wav	i 0.14 on6 of7.wav
112	2	860	i 0.14 on7 of7.wav	i 0.14 on7 of7.wav
113	1	1086	i 0.16 on1 of7r.wav	i 0.16 on1 of7r.wav
114	1	497	i 0.16 on2 of7.wav	i 0.16 on2 of7.wav
115	1	733	i 0.16 on3 of7.wav	i 0.16 on3 of7.wav
116	2	389	i 0.16 on4 of7.wav	i 0.16 on4 of7.wav
117	2	1048	i 0.16 on5 of7.wav	i 0.16 on5 of7.wav
118	1	516	i 0.16 on6 of7.wav	i 0.16 on6 of7.wav
119	1	473	i 0.16 on7 of7.wav	i 0.16 on7 of7.wav
120	1	557	i 0.18 on1 of7r.wav	i 0.18 on1 of7r.wav
121	1	972	i 0.18 on2 of7.wav	i 0.18 on2 of7.wav
122	1	1054	i 0.18 on3 of7.wav	i 0.18 on3 of7.wav
123	1	788	i 0.18 on4 of7.wav	i 0.18 on4 of7.wav
124	1	650	i 0.18 on5 of7.wav	i 0.18 on5 of7.wav
125	1	839	i 0.18 on6 of7.wav	i 0.18 on6 of7.wav
126	1	527	i 0.18 on7 of7.wav	i 0.18 on7 of7.wav
127	1	418	a 0.1 on1 of7r.wav	a 0.1 on3 of7.wav
128	1	620	a 0.1 on2 of7.wav	a 0.1 on4 of7.wav
129	1	611	a 0.1 on3 of7.wav	a 0.1 on5 of7.wav
130	1	536	a 0.1 on4 of7.wav	a 0.1 on6 of7.wav
131	2	703	a 0.1 on5 of7.wav	a 0.1 on7 of7.wav
132	1	516	a 0.2 on1 of7r.wav	a 0.2 on3 of7.wav
133	2	722	a 0.2 on2 of7.wav	a 0.2 on4 of7.wav
134	2	572	a 0.2 on3 of7.wav	a 0.2 on5 of7.wav
135	1	951	a 0.2 on4 of7.wav	a 0.2 on6 of7.wav
136	2	898	a 0.2 on5 of7.wav	a 0.2 on7 of7.wav
137	1	657	a 0.04 on1 of7r.wav	a 0.04 on3 of7.wav
138	1	267	a 0.04 on2 of7.wav	a 0.04 on4 of7.wav
139	1	1300	a 0.04 on3 of7.wav	a 0.04 on5 of7.wav
140	1	488	a 0.04 on4 of7.wav	a 0.04 on6 of7.wav
141	1	407	a 0.04 on5 of7.wav	a 0.04 on7 of7.wav
142	1	482	a 0.06 on1 of7r.wav	a 0.06 on3 of7.wav
143	1	426	a 0.06 on2 of7.wav	a 0.06 on4 of7.wav
144	1	522	a 0.06 on3 of7.wav	a 0.06 on5 of7.wav
145	1	379	a 0.06 on4 of7.wav	a 0.06 on6 of7.wav
146	1	710	a 0.06 on5 of7.wav	a 0.06 on7 of7.wav
147	1	483	a 0.08 on1 of7r.wav	a 0.08 on3 of7.wav
148	1	447	a 0.08 on2 of7.wav	a 0.08 on4 of7.wav
149	1	718	a 0.08 on3 of7.wav	a 0.08 on5 of7.wav
150	1	576	a 0.08 on4 of7.wav	a 0.08 on6 of7.wav
151	1	563	a 0.08 on5 of7.wav	a 0.08 on7 of7.wav
152	1	554	a 0.12 on1 of7r.wav	a 0.12 on3 of7.wav
153	1	631	a 0.12 on2 of7.wav	a 0.12 on4 of7.wav
154	2	809	a 0.12 on3 of7.wav	a 0.12 on5 of7.wav
155	2	1307	a 0.12 on4 of7.wav	a 0.12 on6 of7.wav
156	2	1639	a 0.12 on5 of7.wav	a 0.12 on7 of7.wav
157	1	619	a 0.14 on1 of7r.wav	a 0.14 on3 of7.wav
158	1	1375	a 0.14 on2 of7.wav	a 0.14 on4 of7.wav
159	1	648	a 0.14 on3 of7.wav	a 0.14 on5 of7.wav
160	2	698	a 0.14 on4 of7.wav	a 0.14 on6 of7.wav
161	2	562	a 0.14 on5 of7.wav	a 0.14 on7 of7.wav
162	2	859	a 0.16 on1 of7r.wav	a 0.16 on3 of7.wav
163	2	769	a 0.16 on2 of7.wav	a 0.16 on4 of7.wav
164	2	1059	a 0.16 on3 of7.wav	a 0.16 on5 of7.wav
165	1	875	a 0.16 on4 of7.wav	a 0.16 on6 of7.wav
166	2	627	a 0.16 on5 of7.wav	a 0.16 on7 of7.wav
167	1	744	a 0.18 on1 of7r.wav	a 0.18 on3 of7.wav
168	1	1118	a 0.18 on2 of7.wav	a 0.18 on4 of7.wav
169	1	667	a 0.18 on3 of7.wav	a 0.18 on5 of7.wav
170	1	1330	a 0.18 on4 of7.wav	a 0.18 on6 of7.wav
171	2	648	a 0.18 on5 of7.wav	a 0.18 on7 of7.wav
172	1	850	i 0.1 on1 of7r.wav	i 0.1 on3 of7.wav
173	1	627	i 0.1 on2 of7.wav	i 0.1 on4 of7.wav
174	1	694	i 0.1 on3 of7.wav	i 0.1 on5 of7.wav
175	2	894	i 0.1 on4 of7.wav	i 0.1 on6 of7.wav
176	1	1373	i 0.1 on5 of7.wav	i 0.1 on7 of7.wav
177	1	648	i 0.2 on1 of7r.wav	i 0.2 on3 of7.wav
178	1	797	i 0.2 on2 of7.wav	i 0.2 on4 of7.wav
179	2	1057	i 0.2 on3 of7.wav	i 0.2 on5 of7.wav
180	2	515	i 0.2 on4 of7.wav	i 0.2 on6 of7.wav
181	2	703	i 0.2 on5 of7.wav	i 0.2 on7 of7.wav
182	1	379	i 0.04 on1 of7r.wav	i 0.04 on3 of7.wav
183	1	355	i 0.04 on2 of7.wav	i 0.04 on4 of7.wav
184	1	606	i 0.04 on3 of7.wav	i 0.04 on5 of7.wav
185	1	407	i 0.04 on4 of7.wav	i 0.04 on6 of7.wav
186	1	494	i 0.04 on5 of7.wav	i 0.04 on7 of7.wav
187	1	318	i 0.06 on1 of7r.wav	i 0.06 on3 of7.wav
188	1	455	i 0.06 on2 of7.wav	i 0.06 on4 of7.wav
189	1	736	i 0.06 on3 of7.wav	i 0.06 on5 of7.wav
190	1	354	i 0.06 on4 of7.wav	i 0.06 on6 of7.wav
191	1	269	i 0.06 on5 of7.wav	i 0.06 on7 of7.wav
192	1	448	i 0.08 on1 of7r.wav	i 0.08 on3 of7.wav
193	1	825	i 0.08 on2 of7.wav	i 0.08 on4 of7.wav
194	1	528	i 0.08 on3 of7.wav	i 0.08 on5 of7.wav
195	1	451	i 0.08 on4 of7.wav	i 0.08 on6 of7.wav
196	2	1454	i 0.08 on5 of7.wav	i 0.08 on7 of7.wav
197	2	793	i 0.12 on1 of7r.wav	i 0.12 on3 of7.wav
198	1	885	i 0.12 on2 of7.wav	i 0.12 on4 of7.wav
199	1	562	i 0.12 on3 of7.wav	i 0.12 on5 of7.wav
200	2	558	i 0.12 on4 of7.wav	i 0.12 on6 of7.wav
201	2	823	i 0.12 on5 of7.wav	i 0.12 on7 of7.wav
202	1	765	i 0.14 on1 of7r.wav	i 0.14 on3 of7.wav
203	1	737	i 0.14 on2 of7.wav	i 0.14 on4 of7.wav
204	1	447	i 0.14 on3 of7.wav	i 0.14 on5 of7.wav
205	2	1047	i 0.14 on4 of7.wav	i 0.14 on6 of7.wav
206	2	869	i 0.14 on5 of7.wav	i 0.14 on7 of7.wav
207	1	852	i 0.16 on1 of7r.wav	i 0.16 on3 of7.wav
208	1	782	i 0.16 on2 of7.wav	i 0.16 on4 of7.wav
209	2	424	i 0.16 on3 of7.wav	i 0.16 on5 of7.wav
210	2	707	i 0.16 on4 of7.wav	i 0.16 on6 of7.wav
211	2	871	i 0.16 on5 of7.wav	i 0.16 on7 of7.wav
212	1	627	i 0.18 on1 of7r.wav	i 0.18 on3 of7.wav
213	1	1287	i 0.18 on2 of7.wav	i 0.18 on4 of7.wav
214	2	1005	i 0.18 on3 of7.wav	i 0.18 on5 of7.wav
215	2	703	i 0.18 on4 of7.wav	i 0.18 on6 of7.wav
216	2	725	i 0.18 on5 of7.wav	i 0.18 on7 of7.wav
217	2	921	a 0.1 on3 of7.wav	a 0.1 on1 of7r.wav
218	1	2652	a 0.1 on4 of7.wav	a 0.1 on2 of7.wav
219	1	641	a 0.1 on5 of7.wav	a 0.1 on3 of7.wav
220	1	543	a 0.1 on6 of7.wav	a 0.1 on4 of7.wav
221	1	533	a 0.1 on7 of7.wav	a 0.1 on5 of7.wav
222	2	645	a 0.2 on3 of7.wav	a 0.2 on1 of7r.wav
223	1	729	a 0.2 on4 of7.wav	a 0.2 on2 of7.wav
224	2	876	a 0.2 on5 of7.wav	a 0.2 on3 of7.wav
225	1	1704	a 0.2 on6 of7.wav	a 0.2 on4 of7.wav
226	2	804	a 0.2 on7 of7.wav	a 0.2 on5 of7.wav
227	1	339	a 0.04 on3 of7.wav	a 0.04 on1 of7r.wav
228	1	516	a 0.04 on4 of7.wav	a 0.04 on2 of7.wav
229	1	482	a 0.04 on5 of7.wav	a 0.04 on3 of7.wav
230	1	432	a 0.04 on6 of7.wav	a 0.04 on4 of7.wav
231	1	419	a 0.04 on7 of7.wav	a 0.04 on5 of7.wav
232	1	357	a 0.06 on3 of7.wav	a 0.06 on1 of7r.wav
233	1	359	a 0.06 on4 of7.wav	a 0.06 on2 of7.wav
234	2	682	a 0.06 on5 of7.wav	a 0.06 on3 of7.wav
235	1	407	a 0.06 on6 of7.wav	a 0.06 on4 of7.wav
236	1	397	a 0.06 on7 of7.wav	a 0.06 on5 of7.wav
237	1	532	a 0.08 on3 of7.wav	a 0.08 on1 of7r.wav
238	1	413	a 0.08 on4 of7.wav	a 0.08 on2 of7.wav
239	1	502	a 0.08 on5 of7.wav	a 0.08 on3 of7.wav
240	2	712	a 0.08 on6 of7.wav	a 0.08 on4 of7.wav
241	1	860	a 0.08 on7 of7.wav	a 0.08 on5 of7.wav
242	2	699	a 0.12 on3 of7.wav	a 0.12 on1 of7r.wav
243	2	749	a 0.12 on4 of7.wav	a 0.12 on2 of7.wav
244	1	1164	a 0.12 on5 of7.wav	a 0.12 on3 of7.wav
245	1	579	a 0.12 on6 of7.wav	a 0.12 on4 of7.wav
246	2	596	a 0.12 on7 of7.wav	a 0.12 on5 of7.wav
247	2	1897	a 0.14 on3 of7.wav	a 0.14 on1 of7r.wav
248	1	1141	a 0.14 on4 of7.wav	a 0.14 on2 of7.wav
249	1	785	a 0.14 on5 of7.wav	a 0.14 on3 of7.wav
250	2	865	a 0.14 on6 of7.wav	a 0.14 on4 of7.wav
251	1	1083	a 0.14 on7 of7.wav	a 0.14 on5 of7.wav
252	1	573	a 0.16 on3 of7.wav	a 0.16 on1 of7r.wav
253	1	531	a 0.16 on4 of7.wav	a 0.16 on2 of7.wav
254	2	657	a 0.16 on5 of7.wav	a 0.16 on3 of7.wav
255	2	851	a 0.16 on6 of7.wav	a 0.16 on4 of7.wav
256	2	512	a 0.16 on7 of7.wav	a 0.16 on5 of7.wav
257	1	735	a 0.18 on3 of7.wav	a 0.18 on1 of7r.wav
258	2	536	a 0.18 on4 of7.wav	a 0.18 on2 of7.wav
259	1	900	a 0.18 on5 of7.wav	a 0.18 on3 of7.wav
260	2	830	a 0.18 on6 of7.wav	a 0.18 on4 of7.wav
261	2	632	a 0.18 on7 of7.wav	a 0.18 on5 of7.wav
262	1	536	i 0.1 on3 of7.wav	i 0.1 on1 of7r.wav
263	1	601	i 0.1 on4 of7.wav	i 0.1 on2 of7.wav
264	1	747	i 0.1 on5 of7.wav	i 0.1 on3 of7.wav
265	1	696	i 0.1 on6 of7.wav	i 0.1 on4 of7.wav
266	1	483	i 0.1 on7 of7.wav	i 0.1 on5 of7.wav
267	2	618	i 0.2 on3 of7.wav	i 0.2 on1 of7r.wav
268	2	905	i 0.2 on4 of7.wav	i 0.2 on2 of7.wav
269	1	513	i 0.2 on5 of7.wav	i 0.2 on3 of7.wav
270	2	623	i 0.2 on6 of7.wav	i 0.2 on4 of7.wav
271	2	737	i 0.2 on7 of7.wav	i 0.2 on5 of7.wav
272	1	594	i 0.04 on3 of7.wav	i 0.04 on1 of7r.wav
273	1	353	i 0.04 on4 of7.wav	i 0.04 on2 of7.wav
274	1	427	i 0.04 on5 of7.wav	i 0.04 on3 of7.wav
275	1	343	i 0.04 on6 of7.wav	i 0.04 on4 of7.wav
276	1	1393	i 0.04 on7 of7.wav	i 0.04 on5 of7.wav
277	1	521	i 0.06 on3 of7.wav	i 0.06 on1 of7r.wav
278	1	807	i 0.06 on4 of7.wav	i 0.06 on2 of7.wav
279	1	884	i 0.06 on5 of7.wav	i 0.06 on3 of7.wav
280	1	469	i 0.06 on6 of7.wav	i 0.06 on4 of7.wav
281	1	621	i 0.06 on7 of7.wav	i 0.06 on5 of7.wav
282	1	560	i 0.08 on3 of7.wav	i 0.08 on1 of7r.wav
283	1	789	i 0.08 on4 of7.wav	i 0.08 on2 of7.wav
284	1	726	i 0.08 on5 of7.wav	i 0.08 on3 of7.wav
285	1	452	i 0.08 on6 of7.wav	i 0.08 on4 of7.wav
286	1	479	i 0.08 on7 of7.wav	i 0.08 on5 of7.wav
287	2	655	i 0.12 on3 of7.wav	i 0.12 on1 of7r.wav
288	1	643	i 0.12 on4 of7.wav	i 0.12 on2 of7.wav
289	2	1080	i 0.12 on5 of7.wav	i 0.12 on3 of7.wav
290	1	610	i 0.12 on6 of7.wav	i 0.12 on4 of7.wav
291	1	475	i 0.12 on7 of7.wav	i 0.12 on5 of7.wav
292	2	985	i 0.14 on3 of7.wav	i 0.14 on1 of7r.wav
293	1	871	i 0.14 on4 of7.wav	i 0.14 on2 of7.wav
294	1	575	i 0.14 on5 of7.wav	i 0.14 on3 of7.wav
295	2	546	i 0.14 on6 of7.wav	i 0.14 on4 of7.wav
296	2	593	i 0.14 on7 of7.wav	i 0.14 on5 of7.wav
297	2	2779	i 0.16 on3 of7.wav	i 0.16 on1 of7r.wav
298	2	617	i 0.16 on4 of7.wav	i 0.16 on2 of7.wav
299	2	1732	i 0.16 on5 of7.wav	i 0.16 on3 of7.wav
300	1	577	i 0.16 on6 of7.wav	i 0.16 on4 of7.wav
301	2	684	i 0.16 on7 of7.wav	i 0.16 on5 of7.wav
302	2	810	i 0.18 on3 of7.wav	i 0.18 on1 of7r.wav
303	1	806	i 0.18 on4 of7.wav	i 0.18 on2 of7.wav
304	2	750	i 0.18 on5 of7.wav	i 0.18 on3 of7.wav
305	2	605	i 0.18 on6 of7.wav	i 0.18 on4 of7.wav
306	2	1138	i 0.18 on7 of7.wav	i 0.18 on5 of7.wav
307	1	270	a 0.1 on1 of7r.wav	a 0.1 on1 of7r.wav
308	1	826	a 0.1 on2 of7.wav	a 0.1 on2 of7.wav
309	1	469	a 0.1 on3 of7.wav	a 0.1 on3 of7.wav
310	1	683	a 0.1 on4 of7.wav	a 0.1 on4 of7.wav
311	1	592	a 0.1 on5 of7.wav	a 0.1 on5 of7.wav
312	1	508	a 0.1 on6 of7.wav	a 0.1 on6 of7.wav
313	1	561	a 0.1 on7 of7.wav	a 0.1 on7 of7.wav
314	2	586	a 0.2 on1 of7r.wav	a 0.2 on1 of7r.wav
315	1	498	a 0.2 on2 of7.wav	a 0.2 on2 of7.wav
316	1	596	a 0.2 on3 of7.wav	a 0.2 on3 of7.wav
317	1	1013	a 0.2 on4 of7.wav	a 0.2 on4 of7.wav
318	1	827	a 0.2 on5 of7.wav	a 0.2 on5 of7.wav
319	1	1233	a 0.2 on6 of7.wav	a 0.2 on6 of7.wav
320	1	603	a 0.2 on7 of7.wav	a 0.2 on7 of7.wav
321	1	545	a 0.04 on1 of7r.wav	a 0.04 on1 of7r.wav
322	1	339	a 0.04 on2 of7.wav	a 0.04 on2 of7.wav
323	1	619	a 0.04 on3 of7.wav	a 0.04 on3 of7.wav
324	1	408	a 0.04 on4 of7.wav	a 0.04 on4 of7.wav
325	1	423	a 0.04 on5 of7.wav	a 0.04 on5 of7.wav
326	1	426	a 0.04 on6 of7.wav	a 0.04 on6 of7.wav
327	1	513	a 0.04 on7 of7.wav	a 0.04 on7 of7.wav
328	1	842	a 0.06 on1 of7r.wav	a 0.06 on1 of7r.wav
329	1	499	a 0.06 on2 of7.wav	a 0.06 on2 of7.wav
330	1	840	a 0.06 on3 of7.wav	a 0.06 on3 of7.wav
331	1	1322	a 0.06 on4 of7.wav	a 0.06 on4 of7.wav
332	1	589	a 0.06 on5 of7.wav	a 0.06 on5 of7.wav
333	1	816	a 0.06 on6 of7.wav	a 0.06 on6 of7.wav
334	1	486	a 0.06 on7 of7.wav	a 0.06 on7 of7.wav
335	1	453	a 0.08 on1 of7r.wav	a 0.08 on1 of7r.wav
336	1	473	a 0.08 on2 of7.wav	a 0.08 on2 of7.wav
337	1	629	a 0.08 on3 of7.wav	a 0.08 on3 of7.wav
338	1	379	a 0.08 on4 of7.wav	a 0.08 on4 of7.wav
339	1	764	a 0.08 on5 of7.wav	a 0.08 on5 of7.wav
340	1	521	a 0.08 on6 of7.wav	a 0.08 on6 of7.wav
341	1	360	a 0.08 on7 of7.wav	a 0.08 on7 of7.wav
342	2	646	a 0.12 on1 of7r.wav	a 0.12 on1 of7r.wav
343	2	789	a 0.12 on2 of7.wav	a 0.12 on2 of7.wav
344	1	774	a 0.12 on3 of7.wav	a 0.12 on3 of7.wav
345	1	629	a 0.12 on4 of7.wav	a 0.12 on4 of7.wav
346	1	981	a 0.12 on5 of7.wav	a 0.12 on5 of7.wav
347	1	513	a 0.12 on6 of7.wav	a 0.12 on6 of7.wav
348	1	616	a 0.12 on7 of7.wav	a 0.12 on7 of7.wav
349	1	1582	a 0.14 on1 of7r.wav	a 0.14 on1 of7r.wav
350	1	591	a 0.14 on2 of7.wav	a 0.14 on2 of7.wav
351	1	712	a 0.14 on3 of7.wav	a 0.14 on3 of7.wav
352	1	1012	a 0.14 on4 of7.wav	a 0.14 on4 of7.wav
353	1	486	a 0.14 on5 of7.wav	a 0.14 on5 of7.wav
354	1	595	a 0.14 on6 of7.wav	a 0.14 on6 of7.wav
355	2	1536	a 0.14 on7 of7.wav	a 0.14 on7 of7.wav
356	1	802	a 0.16 on1 of7r.wav	a 0.16 on1 of7r.wav
357	2	522	a 0.16 on2 of7.wav	a 0.16 on2 of7.wav
358	1	779	a 0.16 on3 of7.wav	a 0.16 on3 of7.wav
359	2	680	a 0.16 on4 of7.wav	a 0.16 on4 of7.wav
360	2	625	a 0.16 on5 of7.wav	a 0.16 on5 of7.wav
361	1	657	a 0.16 on6 of7.wav	a 0.16 on6 of7.wav
362	1	717	a 0.16 on7 of7.wav	a 0.16 on7 of7.wav
363	1	762	a 0.18 on1 of7r.wav	a 0.18 on1 of7r.wav
364	1	631	a 0.18 on2 of7.wav	a 0.18 on2 of7.wav
365	2	514	a 0.18 on3 of7.wav	a 0.18 on3 of7.wav
366	1	608	a 0.18 on4 of7.wav	a 0.18 on4 of7.wav
367	1	1347	a 0.18 on5 of7.wav	a 0.18 on5 of7.wav
368	1	732	a 0.18 on6 of7.wav	a 0.18 on6 of7.wav
369	1	589	a 0.18 on7 of7.wav	a 0.18 on7 of7.wav
370	1	477	i 0.1 on1 of7r.wav	i 0.1 on1 of7r.wav
371	1	510	i 0.1 on2 of7.wav	i 0.1 on2 of7.wav
372	1	691	i 0.1 on3 of7.wav	i 0.1 on3 of7.wav
373	1	456	i 0.1 on4 of7.wav	i 0.1 on4 of7.wav
374	1	591	i 0.1 on5 of7.wav	i 0.1 on5 of7.wav
375	1	493	i 0.1 on6 of7.wav	i 0.1 on6 of7.wav
376	1	814	i 0.1 on7 of7.wav	i 0.1 on7 of7.wav
377	1	644	i 0.2 on1 of7r.wav	i 0.2 on1 of7r.wav
378	1	776	i 0.2 on2 of7.wav	i 0.2 on2 of7.wav
379	1	946	i 0.2 on3 of7.wav	i 0.2 on3 of7.wav
380	2	724	i 0.2 on4 of7.wav	i 0.2 on4 of7.wav
381	1	616	i 0.2 on5 of7.wav	i 0.2 on5 of7.wav
382	1	554	i 0.2 on6 of7.wav	i 0.2 on6 of7.wav
383	1	1016	i 0.2 on7 of7.wav	i 0.2 on7 of7.wav
384	1	492	i 0.04 on1 of7r.wav	i 0.04 on1 of7r.wav
385	1	520	i 0.04 on2 of7.wav	i 0.04 on2 of7.wav
386	1	2435	i 0.04 on3 of7.wav	i 0.04 on3 of7.wav
387	1	267	i 0.04 on4 of7.wav	i 0.04 on4 of7.wav
388	1	555	i 0.04 on5 of7.wav	i 0.04 on5 of7.wav
389	1	421	i 0.04 on6 of7.wav	i 0.04 on6 of7.wav
390	1	485	i 0.04 on7 of7.wav	i 0.04 on7 of7.wav
391	1	880	i 0.06 on1 of7r.wav	i 0.06 on1 of7r.wav
392	1	1663	i 0.06 on2 of7.wav	i 0.06 on2 of7.wav
393	1	615	i 0.06 on3 of7.wav	i 0.06 on3 of7.wav
394	1	389	i 0.06 on4 of7.wav	i 0.06 on4 of7.wav
395	1	462	i 0.06 on5 of7.wav	i 0.06 on5 of7.wav
396	1	574	i 0.06 on6 of7.wav	i 0.06 on6 of7.wav
397	1	352	i 0.06 on7 of7.wav	i 0.06 on7 of7.wav
398	1	469	i 0.08 on1 of7r.wav	i 0.08 on1 of7r.wav
399	1	438	i 0.08 on2 of7.wav	i 0.08 on2 of7.wav
400	1	1428	i 0.08 on3 of7.wav	i 0.08 on3 of7.wav
401	1	640	i 0.08 on4 of7.wav	i 0.08 on4 of7.wav
402	1	462	i 0.08 on5 of7.wav	i 0.08 on5 of7.wav
403	1	531	i 0.08 on6 of7.wav	i 0.08 on6 of7.wav
404	1	606	i 0.08 on7 of7.wav	i 0.08 on7 of7.wav
405	1	749	i 0.12 on1 of7r.wav	i 0.12 on1 of7r.wav
406	1	1252	i 0.12 on2 of7.wav	i 0.12 on2 of7.wav
407	2	613	i 0.12 on3 of7.wav	i 0.12 on3 of7.wav
408	1	493	i 0.12 on4 of7.wav	i 0.12 on4 of7.wav
409	1	545	i 0.12 on5 of7.wav	i 0.12 on5 of7.wav
410	1	836	i 0.12 on6 of7.wav	i 0.12 on6 of7.wav
411	1	375	i 0.12 on7 of7.wav	i 0.12 on7 of7.wav
412	1	644	i 0.14 on1 of7r.wav	i 0.14 on1 of7r.wav
413	1	504	i 0.14 on2 of7.wav	i 0.14 on2 of7.wav
414	1	806	i 0.14 on3 of7.wav	i 0.14 on3 of7.wav
415	1	562	i 0.14 on4 of7.wav	i 0.14 on4 of7.wav
416	1	995	i 0.14 on5 of7.wav	i 0.14 on5 of7.wav
417	1	460	i 0.14 on6 of7.wav	i 0.14 on6 of7.wav
418	1	1156	i 0.14 on7 of7.wav	i 0.14 on7 of7.wav
419	1	695	i 0.16 on1 of7r.wav	i 0.16 on1 of7r.wav
420	1	2112	i 0.16 on2 of7.wav	i 0.16 on2 of7.wav
421	1	867	i 0.16 on3 of7.wav	i 0.16 on3 of7.wav
422	2	635	i 0.16 on4 of7.wav	i 0.16 on4 of7.wav
423	2	569	i 0.16 on5 of7.wav	i 0.16 on5 of7.wav
424	1	487	i 0.16 on6 of7.wav	i 0.16 on6 of7.wav
425	1	764	i 0.16 on7 of7.wav	i 0.16 on7 of7.wav
426	1	450	i 0.18 on1 of7r.wav	i 0.18 on1 of7r.wav
427	1	677	i 0.18 on2 of7.wav	i 0.18 on2 of7.wav
428	1	857	i 0.18 on3 of7.wav	i 0.18 on3 of7.wav
429	1	554	i 0.18 on4 of7.wav	i 0.18 on4 of7.wav
430	2	1237	i 0.18 on5 of7.wav	i 0.18 on5 of7.wav
431	1	1172	i 0.18 on6 of7.wav	i 0.18 on6 of7.wav
432	1	687	i 0.18 on7 of7.wav	i 0.18 on7 of7.wav
433	1	616	a 0.1 on1 of7r.wav	a 0.1 on3 of7.wav
434	1	727	a 0.1 on2 of7.wav	a 0.1 on4 of7.wav
435	1	366	a 0.1 on3 of7.wav	a 0.1 on5 of7.wav
436	1	628	a 0.1 on4 of7.wav	a 0.1 on6 of7.wav
437	1	552	a 0.1 on5 of7.wav	a 0.1 on7 of7.wav
438	1	703	a 0.2 on1 of7r.wav	a 0.2 on3 of7.wav
439	1	2045	a 0.2 on2 of7.wav	a 0.2 on4 of7.wav
440	2	770	a 0.2 on3 of7.wav	a 0.2 on5 of7.wav
441	2	2429	a 0.2 on4 of7.wav	a 0.2 on6 of7.wav
442	2	681	a 0.2 on5 of7.wav	a 0.2 on7 of7.wav
443	1	599	a 0.04 on1 of7r.wav	a 0.04 on3 of7.wav
444	1	629	a 0.04 on2 of7.wav	a 0.04 on4 of7.wav
445	1	450	a 0.04 on3 of7.wav	a 0.04 on5 of7.wav
446	1	669	a 0.04 on4 of7.wav	a 0.04 on6 of7.wav
447	1	441	a 0.04 on5 of7.wav	a 0.04 on7 of7.wav
448	1	534	a 0.06 on1 of7r.wav	a 0.06 on3 of7.wav
449	1	1203	a 0.06 on2 of7.wav	a 0.06 on4 of7.wav
450	1	594	a 0.06 on3 of7.wav	a 0.06 on5 of7.wav
451	1	518	a 0.06 on4 of7.wav	a 0.06 on6 of7.wav
452	1	407	a 0.06 on5 of7.wav	a 0.06 on7 of7.wav
453	1	404	a 0.08 on1 of7r.wav	a 0.08 on3 of7.wav
454	1	769	a 0.08 on2 of7.wav	a 0.08 on4 of7.wav
455	1	562	a 0.08 on3 of7.wav	a 0.08 on5 of7.wav
456	1	511	a 0.08 on4 of7.wav	a 0.08 on6 of7.wav
457	1	465	a 0.08 on5 of7.wav	a 0.08 on7 of7.wav
458	1	664	a 0.12 on1 of7r.wav	a 0.12 on3 of7.wav
459	1	321	a 0.12 on2 of7.wav	a 0.12 on4 of7.wav
460	2	1047	a 0.12 on3 of7.wav	a 0.12 on5 of7.wav
461	1	591	a 0.12 on4 of7.wav	a 0.12 on6 of7.wav
462	2	769	a 0.12 on5 of7.wav	a 0.12 on7 of7.wav
463	1	567	a 0.14 on1 of7r.wav	a 0.14 on3 of7.wav
464	1	900	a 0.14 on2 of7.wav	a 0.14 on4 of7.wav
465	1	602	a 0.14 on3 of7.wav	a 0.14 on5 of7.wav
466	1	597	a 0.14 on4 of7.wav	a 0.14 on6 of7.wav
467	2	797	a 0.14 on5 of7.wav	a 0.14 on7 of7.wav
468	1	1030	a 0.16 on1 of7r.wav	a 0.16 on3 of7.wav
469	2	730	a 0.16 on2 of7.wav	a 0.16 on4 of7.wav
470	2	679	a 0.16 on3 of7.wav	a 0.16 on5 of7.wav
471	2	1054	a 0.16 on4 of7.wav	a 0.16 on6 of7.wav
472	2	691	a 0.16 on5 of7.wav	a 0.16 on7 of7.wav
473	1	825	a 0.18 on1 of7r.wav	a 0.18 on3 of7.wav
474	1	846	a 0.18 on2 of7.wav	a 0.18 on4 of7.wav
475	2	736	a 0.18 on3 of7.wav	a 0.18 on5 of7.wav
476	2	443	a 0.18 on4 of7.wav	a 0.18 on6 of7.wav
477	2	598	a 0.18 on5 of7.wav	a 0.18 on7 of7.wav
478	1	876	i 0.1 on1 of7r.wav	i 0.1 on3 of7.wav
479	1	502	i 0.1 on2 of7.wav	i 0.1 on4 of7.wav
480	1	444	i 0.1 on3 of7.wav	i 0.1 on5 of7.wav
481	1	539	i 0.1 on4 of7.wav	i 0.1 on6 of7.wav
482	2	779	i 0.1 on5 of7.wav	i 0.1 on7 of7.wav
483	1	667	i 0.2 on1 of7r.wav	i 0.2 on3 of7.wav
484	1	720	i 0.2 on2 of7.wav	i 0.2 on4 of7.wav
485	2	871	i 0.2 on3 of7.wav	i 0.2 on5 of7.wav
486	2	568	i 0.2 on4 of7.wav	i 0.2 on6 of7.wav
487	2	1322	i 0.2 on5 of7.wav	i 0.2 on7 of7.wav
488	1	608	i 0.04 on1 of7r.wav	i 0.04 on3 of7.wav
489	1	454	i 0.04 on2 of7.wav	i 0.04 on4 of7.wav
490	1	514	i 0.04 on3 of7.wav	i 0.04 on5 of7.wav
491	1	602	i 0.04 on4 of7.wav	i 0.04 on6 of7.wav
492	1	438	i 0.04 on5 of7.wav	i 0.04 on7 of7.wav
493	2	719	i 0.06 on1 of7r.wav	i 0.06 on3 of7.wav
494	1	866	i 0.06 on2 of7.wav	i 0.06 on4 of7.wav
495	1	415	i 0.06 on3 of7.wav	i 0.06 on5 of7.wav
496	1	515	i 0.06 on4 of7.wav	i 0.06 on6 of7.wav
497	1	504	i 0.06 on5 of7.wav	i 0.06 on7 of7.wav
498	1	529	i 0.08 on1 of7r.wav	i 0.08 on3 of7.wav
499	1	3959	i 0.08 on2 of7.wav	i 0.08 on4 of7.wav
500	1	484	i 0.08 on3 of7.wav	i 0.08 on5 of7.wav
501	1	511	i 0.08 on4 of7.wav	i 0.08 on6 of7.wav
502	1	1076	i 0.08 on5 of7.wav	i 0.08 on7 of7.wav
503	1	662	i 0.12 on1 of7r.wav	i 0.12 on3 of7.wav
504	1	503	i 0.12 on2 of7.wav	i 0.12 on4 of7.wav
505	2	659	i 0.12 on3 of7.wav	i 0.12 on5 of7.wav
506	2	713	i 0.12 on4 of7.wav	i 0.12 on6 of7.wav
507	1	511	i 0.12 on5 of7.wav	i 0.12 on7 of7.wav
508	1	848	i 0.14 on1 of7r.wav	i 0.14 on3 of7.wav
509	1	520	i 0.14 on2 of7.wav	i 0.14 on4 of7.wav
510	2	691	i 0.14 on3 of7.wav	i 0.14 on5 of7.wav
511	2	619	i 0.14 on4 of7.wav	i 0.14 on6 of7.wav
512	2	797	i 0.14 on5 of7.wav	i 0.14 on7 of7.wav
513	1	764	i 0.16 on1 of7r.wav	i 0.16 on3 of7.wav
514	1	846	i 0.16 on2 of7.wav	i 0.16 on4 of7.wav
515	2	536	i 0.16 on3 of7.wav	i 0.16 on5 of7.wav
516	1	631	i 0.16 on4 of7.wav	i 0.16 on6 of7.wav
517	1	1009	i 0.16 on5 of7.wav	i 0.16 on7 of7.wav
518	1	818	i 0.18 on1 of7r.wav	i 0.18 on3 of7.wav
519	1	1004	i 0.18 on2 of7.wav	i 0.18 on4 of7.wav
520	2	1288	i 0.18 on3 of7.wav	i 0.18 on5 of7.wav
521	2	977	i 0.18 on4 of7.wav	i 0.18 on6 of7.wav
522	1	712	i 0.18 on5 of7.wav	i 0.18 on7 of7.wav
523	1	469	a 0.1 on3 of7.wav	a 0.1 on1 of7r.wav
524	1	635	a 0.1 on4 of7.wav	a 0.1 on2 of7.wav
525	1	591	a 0.1 on5 of7.wav	a 0.1 on3 of7.wav
526	2	2308	a 0.1 on6 of7.wav	a 0.1 on4 of7.wav
527	1	633	a 0.1 on7 of7.wav	a 0.1 on5 of7.wav
528	1	529	a 0.2 on3 of7.wav	a 0.2 on1 of7r.wav
529	1	1060	a 0.2 on4 of7.wav	a 0.2 on2 of7.wav
530	1	887	a 0.2 on5 of7.wav	a 0.2 on3 of7.wav
531	1	1327	a 0.2 on6 of7.wav	a 0.2 on4 of7.wav
532	2	942	a 0.2 on7 of7.wav	a 0.2 on5 of7.wav
533	1	455	a 0.04 on3 of7.wav	a 0.04 on1 of7r.wav
534	1	361	a 0.04 on4 of7.wav	a 0.04 on2 of7.wav
535	1	718	a 0.04 on5 of7.wav	a 0.04 on3 of7.wav
536	1	480	a 0.04 on6 of7.wav	a 0.04 on4 of7.wav
537	1	290	a 0.04 on7 of7.wav	a 0.04 on5 of7.wav
538	1	619	a 0.06 on3 of7.wav	a 0.06 on1 of7r.wav
539	1	398	a 0.06 on4 of7.wav	a 0.06 on2 of7.wav
540	1	1911	a 0.06 on5 of7.wav	a 0.06 on3 of7.wav
541	1	474	a 0.06 on6 of7.wav	a 0.06 on4 of7.wav
542	1	736	a 0.06 on7 of7.wav	a 0.06 on5 of7.wav
543	1	666	a 0.08 on3 of7.wav	a 0.08 on1 of7r.wav
544	1	512	a 0.08 on4 of7.wav	a 0.08 on2 of7.wav
545	1	377	a 0.08 on5 of7.wav	a 0.08 on3 of7.wav
546	1	585	a 0.08 on6 of7.wav	a 0.08 on4 of7.wav
547	1	427	a 0.08 on7 of7.wav	a 0.08 on5 of7.wav
548	2	687	a 0.12 on3 of7.wav	a 0.12 on1 of7r.wav
549	2	656	a 0.12 on4 of7.wav	a 0.12 on2 of7.wav
550	1	1480	a 0.12 on5 of7.wav	a 0.12 on3 of7.wav
551	1	593	a 0.12 on6 of7.wav	a 0.12 on4 of7.wav
552	2	980	a 0.12 on7 of7.wav	a 0.12 on5 of7.wav
553	1	747	a 0.14 on3 of7.wav	a 0.14 on1 of7r.wav
554	2	474	a 0.14 on4 of7.wav	a 0.14 on2 of7.wav
555	1	662	a 0.14 on5 of7.wav	a 0.14 on3 of7.wav
556	1	1013	a 0.14 on6 of7.wav	a 0.14 on4 of7.wav
557	2	574	a 0.14 on7 of7.wav	a 0.14 on5 of7.wav
558	2	867	a 0.16 on3 of7.wav	a 0.16 on1 of7r.wav
559	1	589	a 0.16 on4 of7.wav	a 0.16 on2 of7.wav
560	1	1483	a 0.16 on5 of7.wav	a 0.16 on3 of7.wav
561	2	1745	a 0.16 on6 of7.wav	a 0.16 on4 of7.wav
562	2	775	a 0.16 on7 of7.wav	a 0.16 on5 of7.wav
563	1	452	a 0.18 on3 of7.wav	a 0.18 on1 of7r.wav
564	1	1399	a 0.18 on4 of7.wav	a 0.18 on2 of7.wav
565	2	704	a 0.18 on5 of7.wav	a 0.18 on3 of7.wav
566	2	588	a 0.18 on6 of7.wav	a 0.18 on4 of7.wav
567	2	714	a 0.18 on7 of7.wav	a 0.18 on5 of7.wav
568	1	512	i 0.1 on3 of7.wav	i 0.1 on1 of7r.wav
569	1	524	i 0.1 on4 of7.wav	i 0.1 on2 of7.wav
570	1	409	i 0.1 on5 of7.wav	i 0.1 on3 of7.wav
571	2	941	i 0.1 on6 of7.wav	i 0.1 on4 of7.wav
572	1	934	i 0.1 on7 of7.wav	i 0.1 on5 of7.wav
573	2	515	i 0.2 on3 of7.wav	i 0.2 on1 of7r.wav
574	2	737	i 0.2 on4 of7.wav	i 0.2 on2 of7.wav
575	2	682	i 0.2 on5 of7.wav	i 0.2 on3 of7.wav
576	2	582	i 0.2 on6 of7.wav	i 0.2 on4 of7.wav
577	2	724	i 0.2 on7 of7.wav	i 0.2 on5 of7.wav
578	1	794	i 0.04 on3 of7.wav	i 0.04 on1 of7r.wav
579	1	497	i 0.04 on4 of7.wav	i 0.04 on2 of7.wav
580	1	539	i 0.04 on5 of7.wav	i 0.04 on3 of7.wav
581	1	282	i 0.04 on6 of7.wav	i 0.04 on4 of7.wav
582	1	872	i 0.04 on7 of7.wav	i 0.04 on5 of7.wav
583	1	404	i 0.06 on3 of7.wav	i 0.06 on1 of7r.wav
584	1	419	i 0.06 on4 of7.wav	i 0.06 on2 of7.wav
585	1	975	i 0.06 on5 of7.wav	i 0.06 on3 of7.wav
586	1	1333	i 0.06 on6 of7.wav	i 0.06 on4 of7.wav
587	1	898	i 0.06 on7 of7.wav	i 0.06 on5 of7.wav
588	1	489	i 0.08 on3 of7.wav	i 0.08 on1 of7r.wav
589	1	763	i 0.08 on4 of7.wav	i 0.08 on2 of7.wav
590	1	527	i 0.08 on5 of7.wav	i 0.08 on3 of7.wav
591	1	1193	i 0.08 on6 of7.wav	i 0.08 on4 of7.wav
592	1	666	i 0.08 on7 of7.wav	i 0.08 on5 of7.wav
593	2	719	i 0.12 on3 of7.wav	i 0.12 on1 of7r.wav
594	2	726	i 0.12 on4 of7.wav	i 0.12 on2 of7.wav
595	1	627	i 0.12 on5 of7.wav	i 0.12 on3 of7.wav
596	1	948	i 0.12 on6 of7.wav	i 0.12 on4 of7.wav
597	1	557	i 0.12 on7 of7.wav	i 0.12 on5 of7.wav
598	1	882	i 0.14 on3 of7.wav	i 0.14 on1 of7r.wav
599	2	719	i 0.14 on4 of7.wav	i 0.14 on2 of7.wav
600	1	965	i 0.14 on5 of7.wav	i 0.14 on3 of7.wav
601	2	616	i 0.14 on6 of7.wav	i 0.14 on4 of7.wav
602	2	866	i 0.14 on7 of7.wav	i 0.14 on5 of7.wav
603	1	680	i 0.16 on3 of7.wav	i 0.16 on1 of7r.wav
604	1	629	i 0.16 on4 of7.wav	i 0.16 on2 of7.wav
605	2	770	i 0.16 on5 of7.wav	i 0.16 on3 of7.wav
606	2	2194	i 0.16 on6 of7.wav	i 0.16 on4 of7.wav
607	2	935	i 0.16 on7 of7.wav	i 0.16 on5 of7.wav
608	2	608	i 0.18 on3 of7.wav	i 0.18 on1 of7r.wav
609	2	1711	i 0.18 on4 of7.wav	i 0.18 on2 of7.wav
610	1	909	i 0.18 on5 of7.wav	i 0.18 on3 of7.wav
611	2	634	i 0.18 on6 of7.wav	i 0.18 on4 of7.wav
612	2	531	i 0.18 on7 of7.wav	i 0.18 on5 of7.wav
