# Supplementary material for: How musical experience affects tone perception efficiency by musicians of tonal and non-tonal speakers?
Source: PLoS One. 2020 May 8;15(5):e0232514. doi: 10.1371/journal.pone.0232514 (PMC7209303; doi:10.1371/journal.pone.0232514)
Supplement: S1 Raw Data — (ZIP) [file pone.0232514.s001.zip › RAW DATA Eng musician/sub13idfalling.csv]

List2	Slide3.RESP	Slide3.RT	stim1
1	1	593	a 0.1 on1 of1.wav
2	1	470	a 0.1 on1 of2.wav
3	1	691	a 0.1 on1 of3.wav
4	1	456	a 0.1 on1 of4.wav
5	2	710	a 0.1 on1 of5.wav
6	2	1249	a 0.1 on1 of6.wav
7	2	622	a 0.1 on1 of7.wav
8	1	866	a 0.2 on1 of1.wav
9	2	394	a 0.2 on1 of2.wav
10	2	528	a 0.2 on1 of3.wav
11	2	409	a 0.2 on1 of4.wav
12	2	471	a 0.2 on1 of5.wav
13	2	522	a 0.2 on1 of6.wav
14	2	871	a 0.2 on1 of7.wav
15	1	596	a 0.04 on1 of1.wav
16	1	519	a 0.04 on1 of2.wav
17	1	664	a 0.04 on1 of3.wav
18	1	961	a 0.04 on1 of4.wav
19	1	539	a 0.04 on1 of5.wav
20	1	586	a 0.04 on1 of6.wav
21	1	894	a 0.04 on1 of7.wav
22	1	655	a 0.06 on1 of1.wav
23	1	677	a 0.06 on1 of2.wav
24	1	560	a 0.06 on1 of3.wav
25	1	576	a 0.06 on1 of4.wav
26	1	625	a 0.06 on1 of5.wav
27	1	999	a 0.06 on1 of6.wav
28	1	647	a 0.06 on1 of7.wav
29	1	493	a 0.08 on1 of1.wav
30	1	419	a 0.08 on1 of2.wav
31	1	701	a 0.08 on1 of3.wav
32	1	550	a 0.08 on1 of4.wav
33	1	851	a 0.08 on1 of5.wav
34	1	561	a 0.08 on1 of6.wav
35	1	854	a 0.08 on1 of7.wav
36	1	752	a 0.12 on1 of1.wav
37	1	514	a 0.12 on1 of2.wav
38	1	759	a 0.12 on1 of3.wav
39	1	920	a 0.12 on1 of4.wav
40	2	599	a 0.12 on1 of5.wav
41	2	716	a 0.12 on1 of6.wav
42	2	703	a 0.12 on1 of7.wav
43	1	560	a 0.14 on1 of1.wav
44	1	1244	a 0.14 on1 of2.wav
45	1	539	a 0.14 on1 of3.wav
46	2	593	a 0.14 on1 of4.wav
47	2	683	a 0.14 on1 of5.wav
48	1	651	a 0.14 on1 of6.wav
49	2	742	a 0.14 on1 of7.wav
50	1	586	a 0.16 on1 of1.wav
51	1	625	a 0.16 on1 of2.wav
52	1	699	a 0.16 on1 of3.wav
53	2	575	a 0.16 on1 of4.wav
54	2	727	a 0.16 on1 of5.wav
55	2	641	a 0.16 on1 of6.wav
56	2	628	a 0.16 on1 of7.wav
57	1	648	a 0.18 on1 of1.wav
58	1	615	a 0.18 on1 of2.wav
59	1	782	a 0.18 on1 of3.wav
60	2	549	a 0.18 on1 of4.wav
61	2	580	a 0.18 on1 of5.wav
62	2	466	a 0.18 on1 of6.wav
63	2	719	a 0.18 on1 of7.wav
64	1	546	i 0.1 on1 of1.wav
65	2	797	i 0.1 on1 of2.wav
66	2	398	i 0.1 on1 of3.wav
67	2	856	i 0.1 on1 of4.wav
68	1	542	i 0.1 on1 of5.wav
69	2	669	i 0.1 on1 of6.wav
70	2	469	i 0.1 on1 of7.wav
71	1	666	i 0.2 on1 of1.wav
72	1	973	i 0.2 on1 of2.wav
73	2	662	i 0.2 on1 of3.wav
74	2	425	i 0.2 on1 of4.wav
75	2	742	i 0.2 on1 of5.wav
76	2	582	i 0.2 on1 of6.wav
77	2	647	i 0.2 on1 of7.wav
78	1	474	i 0.04 on1 of1.wav
79	1	610	i 0.04 on1 of2.wav
80	1	562	i 0.04 on1 of3.wav
81	1	461	i 0.04 on1 of4.wav
82	1	514	i 0.04 on1 of5.wav
83	1	495	i 0.04 on1 of6.wav
84	1	514	i 0.04 on1 of7.wav
85	2	752	i 0.06 on1 of1.wav
86	1	611	i 0.06 on1 of2.wav
87	1	537	i 0.06 on1 of3.wav
88	1	523	i 0.06 on1 of4.wav
89	1	623	i 0.06 on1 of5.wav
90	1	577	i 0.06 on1 of6.wav
91	1	543	i 0.06 on1 of7.wav
92	1	1048	i 0.08 on1 of1.wav
93	1	599	i 0.08 on1 of2.wav
94	1	459	i 0.08 on1 of3.wav
95	2	500	i 0.08 on1 of4.wav
96	1	664	i 0.08 on1 of5.wav
97	1	971	i 0.08 on1 of6.wav
98	2	807	i 0.08 on1 of7.wav
99	1	605	i 0.12 on1 of1.wav
100	1	759	i 0.12 on1 of2.wav
101	1	607	i 0.12 on1 of3.wav
102	1	461	i 0.12 on1 of4.wav
103	1	951	i 0.12 on1 of5.wav
104	2	886	i 0.12 on1 of6.wav
105	2	708	i 0.12 on1 of7.wav
106	1	556	i 0.14 on1 of1.wav
107	2	777	i 0.14 on1 of2.wav
108	2	523	i 0.14 on1 of3.wav
109	2	585	i 0.14 on1 of4.wav
110	2	634	i 0.14 on1 of5.wav
111	2	567	i 0.14 on1 of6.wav
112	2	553	i 0.14 on1 of7.wav
113	1	534	i 0.16 on1 of1.wav
114	1	861	i 0.16 on1 of2.wav
115	2	814	i 0.16 on1 of3.wav
116	2	587	i 0.16 on1 of4.wav
117	2	505	i 0.16 on1 of5.wav
118	2	555	i 0.16 on1 of6.wav
119	2	617	i 0.16 on1 of7.wav
120	1	798	i 0.18 on1 of1.wav
121	1	605	i 0.18 on1 of2.wav
122	2	623	i 0.18 on1 of3.wav
123	2	803	i 0.18 on1 of4.wav
124	2	539	i 0.18 on1 of5.wav
125	2	625	i 0.18 on1 of6.wav
126	1	1769	i 0.18 on1 of7.wav
127	1	526	a 0.1 on1 of1.wav
128	1	444	a 0.1 on1 of2.wav
129	1	557	a 0.1 on1 of3.wav
130	1	402	a 0.1 on1 of4.wav
131	2	744	a 0.1 on1 of5.wav
132	2	663	a 0.1 on1 of6.wav
133	2	581	a 0.1 on1 of7.wav
134	1	419	a 0.2 on1 of1.wav
135	1	694	a 0.2 on1 of2.wav
136	1	615	a 0.2 on1 of3.wav
137	2	573	a 0.2 on1 of4.wav
138	2	628	a 0.2 on1 of5.wav
139	2	602	a 0.2 on1 of6.wav
140	2	521	a 0.2 on1 of7.wav
141	1	431	a 0.04 on1 of1.wav
142	1	431	a 0.04 on1 of2.wav
143	1	514	a 0.04 on1 of3.wav
144	1	573	a 0.04 on1 of4.wav
145	1	489	a 0.04 on1 of5.wav
146	1	450	a 0.04 on1 of6.wav
147	1	736	a 0.04 on1 of7.wav
148	1	583	a 0.06 on1 of1.wav
149	1	598	a 0.06 on1 of2.wav
150	1	485	a 0.06 on1 of3.wav
151	2	1251	a 0.06 on1 of4.wav
152	2	639	a 0.06 on1 of5.wav
153	1	762	a 0.06 on1 of6.wav
154	1	628	a 0.06 on1 of7.wav
155	1	695	a 0.08 on1 of1.wav
156	1	638	a 0.08 on1 of2.wav
157	1	479	a 0.08 on1 of3.wav
158	1	486	a 0.08 on1 of4.wav
159	1	546	a 0.08 on1 of5.wav
160	2	602	a 0.08 on1 of6.wav
161	2	666	a 0.08 on1 of7.wav
162	1	863	a 0.12 on1 of1.wav
163	1	1282	a 0.12 on1 of2.wav
164	1	847	a 0.12 on1 of3.wav
165	1	599	a 0.12 on1 of4.wav
166	2	782	a 0.12 on1 of5.wav
167	2	720	a 0.12 on1 of6.wav
168	2	489	a 0.12 on1 of7.wav
169	2	832	a 0.14 on1 of1.wav
170	1	783	a 0.14 on1 of2.wav
171	1	570	a 0.14 on1 of3.wav
172	1	1429	a 0.14 on1 of4.wav
173	2	666	a 0.14 on1 of5.wav
174	2	579	a 0.14 on1 of6.wav
175	2	476	a 0.14 on1 of7.wav
176	1	502	a 0.16 on1 of1.wav
177	1	594	a 0.16 on1 of2.wav
178	1	840	a 0.16 on1 of3.wav
179	2	622	a 0.16 on1 of4.wav
180	2	796	a 0.16 on1 of5.wav
181	2	820	a 0.16 on1 of6.wav
182	2	738	a 0.16 on1 of7.wav
183	1	671	a 0.18 on1 of1.wav
184	1	683	a 0.18 on1 of2.wav
185	1	684	a 0.18 on1 of3.wav
186	2	538	a 0.18 on1 of4.wav
187	2	634	a 0.18 on1 of5.wav
188	2	614	a 0.18 on1 of6.wav
189	1	418	a 0.18 on1 of7.wav
190	1	532	i 0.1 on1 of1.wav
191	1	603	i 0.1 on1 of2.wav
192	1	744	i 0.1 on1 of3.wav
193	1	732	i 0.1 on1 of4.wav
194	1	428	i 0.1 on1 of5.wav
195	2	495	i 0.1 on1 of6.wav
196	2	712	i 0.1 on1 of7.wav
197	1	537	i 0.2 on1 of1.wav
198	1	633	i 0.2 on1 of2.wav
199	1	1489	i 0.2 on1 of3.wav
200	2	419	i 0.2 on1 of4.wav
201	2	620	i 0.2 on1 of5.wav
202	2	614	i 0.2 on1 of6.wav
203	2	430	i 0.2 on1 of7.wav
204	1	489	i 0.04 on1 of1.wav
205	1	454	i 0.04 on1 of2.wav
206	1	721	i 0.04 on1 of3.wav
207	1	667	i 0.04 on1 of4.wav
208	1	438	i 0.04 on1 of5.wav
209	1	556	i 0.04 on1 of6.wav
210	1	499	i 0.04 on1 of7.wav
211	1	697	i 0.06 on1 of1.wav
212	1	502	i 0.06 on1 of2.wav
213	1	592	i 0.06 on1 of3.wav
214	1	617	i 0.06 on1 of4.wav
215	1	889	i 0.06 on1 of5.wav
216	1	531	i 0.06 on1 of6.wav
217	1	486	i 0.06 on1 of7.wav
218	1	718	i 0.08 on1 of1.wav
219	1	538	i 0.08 on1 of2.wav
220	1	728	i 0.08 on1 of3.wav
221	2	985	i 0.08 on1 of4.wav
222	1	628	i 0.08 on1 of5.wav
223	2	764	i 0.08 on1 of6.wav
224	1	838	i 0.08 on1 of7.wav
225	2	697	i 0.12 on1 of1.wav
226	1	609	i 0.12 on1 of2.wav
227	2	705	i 0.12 on1 of3.wav
228	1	815	i 0.12 on1 of4.wav
229	2	559	i 0.12 on1 of5.wav
230	1	406	i 0.12 on1 of6.wav
231	2	535	i 0.12 on1 of7.wav
232	1	561	i 0.14 on1 of1.wav
233	1	588	i 0.14 on1 of2.wav
234	1	702	i 0.14 on1 of3.wav
235	2	470	i 0.14 on1 of4.wav
236	2	689	i 0.14 on1 of5.wav
237	1	1107	i 0.14 on1 of6.wav
238	2	536	i 0.14 on1 of7.wav
239	1	572	i 0.16 on1 of1.wav
240	1	690	i 0.16 on1 of2.wav
241	2	587	i 0.16 on1 of3.wav
242	2	546	i 0.16 on1 of4.wav
243	2	623	i 0.16 on1 of5.wav
244	2	453	i 0.16 on1 of6.wav
245	2	538	i 0.16 on1 of7.wav
246	1	757	i 0.18 on1 of1.wav
247	1	805	i 0.18 on1 of2.wav
248	2	671	i 0.18 on1 of3.wav
249	2	618	i 0.18 on1 of4.wav
250	2	584	i 0.18 on1 of5.wav
251	2	595	i 0.18 on1 of6.wav
252	2	544	i 0.18 on1 of7.wav
253	1	526	a 0.1 on1 of1.wav
254	1	511	a 0.1 on1 of2.wav
255	1	608	a 0.1 on1 of3.wav
256	1	886	a 0.1 on1 of4.wav
257	2	551	a 0.1 on1 of5.wav
258	2	691	a 0.1 on1 of6.wav
259	2	770	a 0.1 on1 of7.wav
260	1	502	a 0.2 on1 of1.wav
261	1	729	a 0.2 on1 of2.wav
262	2	541	a 0.2 on1 of3.wav
263	2	609	a 0.2 on1 of4.wav
264	1	389	a 0.2 on1 of5.wav
265	2	485	a 0.2 on1 of6.wav
266	2	601	a 0.2 on1 of7.wav
267	1	594	a 0.04 on1 of1.wav
268	1	629	a 0.04 on1 of2.wav
269	1	668	a 0.04 on1 of3.wav
270	1	632	a 0.04 on1 of4.wav
271	1	462	a 0.04 on1 of5.wav
272	1	427	a 0.04 on1 of6.wav
273	1	520	a 0.04 on1 of7.wav
274	1	540	a 0.06 on1 of1.wav
275	1	515	a 0.06 on1 of2.wav
276	1	624	a 0.06 on1 of3.wav
277	1	579	a 0.06 on1 of4.wav
278	1	604	a 0.06 on1 of5.wav
279	1	596	a 0.06 on1 of6.wav
280	1	611	a 0.06 on1 of7.wav
281	1	696	a 0.08 on1 of1.wav
282	1	440	a 0.08 on1 of2.wav
283	1	380	a 0.08 on1 of3.wav
284	1	558	a 0.08 on1 of4.wav
285	1	642	a 0.08 on1 of5.wav
286	1	492	a 0.08 on1 of6.wav
287	1	456	a 0.08 on1 of7.wav
288	1	563	a 0.12 on1 of1.wav
289	1	492	a 0.12 on1 of2.wav
290	2	575	a 0.12 on1 of3.wav
291	1	691	a 0.12 on1 of4.wav
292	2	692	a 0.12 on1 of5.wav
293	2	842	a 0.12 on1 of6.wav
294	2	645	a 0.12 on1 of7.wav
295	1	599	a 0.14 on1 of1.wav
296	1	722	a 0.14 on1 of2.wav
297	1	891	a 0.14 on1 of3.wav
298	2	636	a 0.14 on1 of4.wav
299	2	820	a 0.14 on1 of5.wav
300	2	1070	a 0.14 on1 of6.wav
301	1	521	a 0.14 on1 of7.wav
302	1	704	a 0.16 on1 of1.wav
303	1	620	a 0.16 on1 of2.wav
304	1	638	a 0.16 on1 of3.wav
305	1	581	a 0.16 on1 of4.wav
306	2	618	a 0.16 on1 of5.wav
307	2	454	a 0.16 on1 of6.wav
308	2	494	a 0.16 on1 of7.wav
309	2	2325	a 0.18 on1 of1.wav
310	1	529	a 0.18 on1 of2.wav
311	2	410	a 0.18 on1 of3.wav
312	2	673	a 0.18 on1 of4.wav
313	2	695	a 0.18 on1 of5.wav
314	2	470	a 0.18 on1 of6.wav
315	2	643	a 0.18 on1 of7.wav
316	1	690	i 0.1 on1 of1.wav
317	2	690	i 0.1 on1 of2.wav
318	2	564	i 0.1 on1 of3.wav
319	2	579	i 0.1 on1 of4.wav
320	2	573	i 0.1 on1 of5.wav
321	2	1304	i 0.1 on1 of6.wav
322	2	649	i 0.1 on1 of7.wav
323	1	685	i 0.2 on1 of1.wav
324	1	698	i 0.2 on1 of2.wav
325	2	623	i 0.2 on1 of3.wav
326	2	587	i 0.2 on1 of4.wav
327	2	770	i 0.2 on1 of5.wav
328	2	685	i 0.2 on1 of6.wav
329	2	468	i 0.2 on1 of7.wav
330	1	708	i 0.04 on1 of1.wav
331	1	664	i 0.04 on1 of2.wav
332	1	734	i 0.04 on1 of3.wav
333	1	531	i 0.04 on1 of4.wav
334	1	592	i 0.04 on1 of5.wav
335	1	507	i 0.04 on1 of6.wav
336	1	825	i 0.04 on1 of7.wav
337	2	822	i 0.06 on1 of1.wav
338	1	710	i 0.06 on1 of2.wav
339	1	725	i 0.06 on1 of3.wav
340	1	505	i 0.06 on1 of4.wav
341	1	531	i 0.06 on1 of5.wav
342	1	432	i 0.06 on1 of6.wav
343	1	641	i 0.06 on1 of7.wav
344	2	650	i 0.08 on1 of1.wav
345	1	648	i 0.08 on1 of2.wav
346	1	468	i 0.08 on1 of3.wav
347	1	554	i 0.08 on1 of4.wav
348	1	493	i 0.08 on1 of5.wav
349	1	764	i 0.08 on1 of6.wav
350	2	1186	i 0.08 on1 of7.wav
351	1	646	i 0.12 on1 of1.wav
352	1	757	i 0.12 on1 of2.wav
353	2	663	i 0.12 on1 of3.wav
354	1	815	i 0.12 on1 of4.wav
355	2	753	i 0.12 on1 of5.wav
356	2	419	i 0.12 on1 of6.wav
357	2	416	i 0.12 on1 of7.wav
358	1	724	i 0.14 on1 of1.wav
359	1	863	i 0.14 on1 of2.wav
360	2	719	i 0.14 on1 of3.wav
361	2	762	i 0.14 on1 of4.wav
362	1	675	i 0.14 on1 of5.wav
363	1	655	i 0.14 on1 of6.wav
364	2	788	i 0.14 on1 of7.wav
365	1	864	i 0.16 on1 of1.wav
366	1	463	i 0.16 on1 of2.wav
367	2	448	i 0.16 on1 of3.wav
368	2	461	i 0.16 on1 of4.wav
369	2	581	i 0.16 on1 of5.wav
370	2	922	i 0.16 on1 of6.wav
371	2	500	i 0.16 on1 of7.wav
372	1	603	i 0.18 on1 of1.wav
373	1	677	i 0.18 on1 of2.wav
374	2	950	i 0.18 on1 of3.wav
375	2	808	i 0.18 on1 of4.wav
376	2	666	i 0.18 on1 of5.wav
377	2	560	i 0.18 on1 of6.wav
378	2	415	i 0.18 on1 of7.wav
379	1	662	a 0.1 on1 of1.wav
380	1	618	a 0.1 on1 of2.wav
381	1	459	a 0.1 on1 of3.wav
382	1	702	a 0.1 on1 of4.wav
383	2	606	a 0.1 on1 of5.wav
384	2	985	a 0.1 on1 of6.wav
385	2	516	a 0.1 on1 of7.wav
386	1	764	a 0.2 on1 of1.wav
387	1	1097	a 0.2 on1 of2.wav
388	2	767	a 0.2 on1 of3.wav
389	2	559	a 0.2 on1 of4.wav
390	2	693	a 0.2 on1 of5.wav
391	2	551	a 0.2 on1 of6.wav
392	2	680	a 0.2 on1 of7.wav
393	1	434	a 0.04 on1 of1.wav
394	1	434	a 0.04 on1 of2.wav
395	1	574	a 0.04 on1 of3.wav
396	1	521	a 0.04 on1 of4.wav
397	1	395	a 0.04 on1 of5.wav
398	1	610	a 0.04 on1 of6.wav
399	1	768	a 0.04 on1 of7.wav
400	1	566	a 0.06 on1 of1.wav
401	1	468	a 0.06 on1 of2.wav
402	1	499	a 0.06 on1 of3.wav
403	1	448	a 0.06 on1 of4.wav
404	1	671	a 0.06 on1 of5.wav
405	1	500	a 0.06 on1 of6.wav
406	1	750	a 0.06 on1 of7.wav
407	1	668	a 0.08 on1 of1.wav
408	1	595	a 0.08 on1 of2.wav
409	1	657	a 0.08 on1 of3.wav
410	1	773	a 0.08 on1 of4.wav
411	1	549	a 0.08 on1 of5.wav
412	1	462	a 0.08 on1 of6.wav
413	1	752	a 0.08 on1 of7.wav
414	1	582	a 0.12 on1 of1.wav
415	1	524	a 0.12 on1 of2.wav
416	1	661	a 0.12 on1 of3.wav
417	2	699	a 0.12 on1 of4.wav
418	1	795	a 0.12 on1 of5.wav
419	2	606	a 0.12 on1 of6.wav
420	2	387	a 0.12 on1 of7.wav
421	1	593	a 0.14 on1 of1.wav
422	1	770	a 0.14 on1 of2.wav
423	1	553	a 0.14 on1 of3.wav
424	1	769	a 0.14 on1 of4.wav
425	2	399	a 0.14 on1 of5.wav
426	2	450	a 0.14 on1 of6.wav
427	2	815	a 0.14 on1 of7.wav
428	1	483	a 0.16 on1 of1.wav
429	1	584	a 0.16 on1 of2.wav
430	1	990	a 0.16 on1 of3.wav
431	2	675	a 0.16 on1 of4.wav
432	2	497	a 0.16 on1 of5.wav
433	2	389	a 0.16 on1 of6.wav
434	2	522	a 0.16 on1 of7.wav
435	1	599	a 0.18 on1 of1.wav
436	1	755	a 0.18 on1 of2.wav
437	2	778	a 0.18 on1 of3.wav
438	2	425	a 0.18 on1 of4.wav
439	2	618	a 0.18 on1 of5.wav
440	2	535	a 0.18 on1 of6.wav
441	1	389	a 0.18 on1 of7.wav
442	1	481	i 0.1 on1 of1.wav
443	1	781	i 0.1 on1 of2.wav
444	2	712	i 0.1 on1 of3.wav
445	2	650	i 0.1 on1 of4.wav
446	2	632	i 0.1 on1 of5.wav
447	2	834	i 0.1 on1 of6.wav
448	2	538	i 0.1 on1 of7.wav
449	1	516	i 0.2 on1 of1.wav
450	1	795	i 0.2 on1 of2.wav
451	2	518	i 0.2 on1 of3.wav
452	2	556	i 0.2 on1 of4.wav
453	2	574	i 0.2 on1 of5.wav
454	2	545	i 0.2 on1 of6.wav
455	2	656	i 0.2 on1 of7.wav
456	1	744	i 0.04 on1 of1.wav
457	1	519	i 0.04 on1 of2.wav
458	1	732	i 0.04 on1 of3.wav
459	1	528	i 0.04 on1 of4.wav
460	1	669	i 0.04 on1 of5.wav
461	1	560	i 0.04 on1 of6.wav
462	1	479	i 0.04 on1 of7.wav
463	1	499	i 0.06 on1 of1.wav
464	1	652	i 0.06 on1 of2.wav
465	1	474	i 0.06 on1 of3.wav
466	1	540	i 0.06 on1 of4.wav
467	1	499	i 0.06 on1 of5.wav
468	1	545	i 0.06 on1 of6.wav
469	1	706	i 0.06 on1 of7.wav
470	1	481	i 0.08 on1 of1.wav
471	1	585	i 0.08 on1 of2.wav
472	1	636	i 0.08 on1 of3.wav
473	1	501	i 0.08 on1 of4.wav
474	1	1075	i 0.08 on1 of5.wav
475	1	479	i 0.08 on1 of6.wav
476	2	611	i 0.08 on1 of7.wav
477	1	715	i 0.12 on1 of1.wav
478	1	524	i 0.12 on1 of2.wav
479	1	538	i 0.12 on1 of3.wav
480	2	705	i 0.12 on1 of4.wav
481	2	657	i 0.12 on1 of5.wav
482	2	465	i 0.12 on1 of6.wav
483	2	560	i 0.12 on1 of7.wav
484	1	611	i 0.14 on1 of1.wav
485	1	848	i 0.14 on1 of2.wav
486	1	762	i 0.14 on1 of3.wav
487	2	704	i 0.14 on1 of4.wav
488	2	605	i 0.14 on1 of5.wav
489	2	525	i 0.14 on1 of6.wav
490	2	543	i 0.14 on1 of7.wav
491	1	655	i 0.16 on1 of1.wav
492	1	621	i 0.16 on1 of2.wav
493	2	560	i 0.16 on1 of3.wav
494	2	472	i 0.16 on1 of4.wav
495	2	486	i 0.16 on1 of5.wav
496	2	534	i 0.16 on1 of6.wav
497	2	489	i 0.16 on1 of7.wav
498	1	590	i 0.18 on1 of1.wav
499	2	414	i 0.18 on1 of2.wav
500	1	752	i 0.18 on1 of3.wav
501	2	563	i 0.18 on1 of4.wav
502	2	451	i 0.18 on1 of5.wav
503	2	646	i 0.18 on1 of6.wav
504	2	482	i 0.18 on1 of7.wav
505	1	865	a 0.1 on1 of1.wav
506	1	732	a 0.1 on1 of2.wav
507	1	427	a 0.1 on1 of3.wav
508	1	601	a 0.1 on1 of4.wav
509	1	932	a 0.1 on1 of5.wav
510	2	737	a 0.1 on1 of6.wav
511	1	440	a 0.1 on1 of7.wav
512	1	677	a 0.2 on1 of1.wav
513	2	733	a 0.2 on1 of2.wav
514	2	1001	a 0.2 on1 of3.wav
515	2	637	a 0.2 on1 of4.wav
516	2	442	a 0.2 on1 of5.wav
517	2	552	a 0.2 on1 of6.wav
518	2	454	a 0.2 on1 of7.wav
519	1	458	a 0.04 on1 of1.wav
520	1	602	a 0.04 on1 of2.wav
521	1	417	a 0.04 on1 of3.wav
522	1	414	a 0.04 on1 of4.wav
523	1	561	a 0.04 on1 of5.wav
524	1	554	a 0.04 on1 of6.wav
525	1	593	a 0.04 on1 of7.wav
526	1	650	a 0.06 on1 of1.wav
527	1	651	a 0.06 on1 of2.wav
528	1	469	a 0.06 on1 of3.wav
529	1	475	a 0.06 on1 of4.wav
530	1	448	a 0.06 on1 of5.wav
531	1	528	a 0.06 on1 of6.wav
532	1	524	a 0.06 on1 of7.wav
533	1	494	a 0.08 on1 of1.wav
534	1	478	a 0.08 on1 of2.wav
535	1	538	a 0.08 on1 of3.wav
536	1	664	a 0.08 on1 of4.wav
537	1	616	a 0.08 on1 of5.wav
538	1	550	a 0.08 on1 of6.wav
539	1	867	a 0.08 on1 of7.wav
540	1	708	a 0.12 on1 of1.wav
541	1	771	a 0.12 on1 of2.wav
542	1	618	a 0.12 on1 of3.wav
543	1	657	a 0.12 on1 of4.wav
544	2	816	a 0.12 on1 of5.wav
545	2	877	a 0.12 on1 of6.wav
546	2	1061	a 0.12 on1 of7.wav
547	1	502	a 0.14 on1 of1.wav
548	1	783	a 0.14 on1 of2.wav
549	1	751	a 0.14 on1 of3.wav
550	2	672	a 0.14 on1 of4.wav
551	2	622	a 0.14 on1 of5.wav
552	2	521	a 0.14 on1 of6.wav
553	2	609	a 0.14 on1 of7.wav
554	1	554	a 0.16 on1 of1.wav
555	1	731	a 0.16 on1 of2.wav
556	2	446	a 0.16 on1 of3.wav
557	1	593	a 0.16 on1 of4.wav
558	2	474	a 0.16 on1 of5.wav
559	2	563	a 0.16 on1 of6.wav
560	2	521	a 0.16 on1 of7.wav
561	1	998	a 0.18 on1 of1.wav
562	1	790	a 0.18 on1 of2.wav
563	1	554	a 0.18 on1 of3.wav
564	2	698	a 0.18 on1 of4.wav
565	2	664	a 0.18 on1 of5.wav
566	2	822	a 0.18 on1 of6.wav
567	2	636	a 0.18 on1 of7.wav
568	2	886	i 0.1 on1 of1.wav
569	2	546	i 0.1 on1 of2.wav
570	2	952	i 0.1 on1 of3.wav
571	1	604	i 0.1 on1 of4.wav
572	2	705	i 0.1 on1 of5.wav
573	2	700	i 0.1 on1 of6.wav
574	1	447	i 0.1 on1 of7.wav
575	1	719	i 0.2 on1 of1.wav
576	1	642	i 0.2 on1 of2.wav
577	2	430	i 0.2 on1 of3.wav
578	2	813	i 0.2 on1 of4.wav
579	2	450	i 0.2 on1 of5.wav
580	2	540	i 0.2 on1 of6.wav
581	2	485	i 0.2 on1 of7.wav
582	1	473	i 0.04 on1 of1.wav
583	1	627	i 0.04 on1 of2.wav
584	1	494	i 0.04 on1 of3.wav
585	1	691	i 0.04 on1 of4.wav
586	1	618	i 0.04 on1 of5.wav
587	1	386	i 0.04 on1 of6.wav
588	1	643	i 0.04 on1 of7.wav
589	1	603	i 0.06 on1 of1.wav
590	1	498	i 0.06 on1 of2.wav
591	2	717	i 0.06 on1 of3.wav
592	1	539	i 0.06 on1 of4.wav
593	1	457	i 0.06 on1 of5.wav
594	1	890	i 0.06 on1 of6.wav
595	1	653	i 0.06 on1 of7.wav
596	1	671	i 0.08 on1 of1.wav
597	1	685	i 0.08 on1 of2.wav
598	1	540	i 0.08 on1 of3.wav
599	1	529	i 0.08 on1 of4.wav
600	1	498	i 0.08 on1 of5.wav
601	1	676	i 0.08 on1 of6.wav
602	1	875	i 0.08 on1 of7.wav
603	1	1371	i 0.12 on1 of1.wav
604	1	674	i 0.12 on1 of2.wav
605	2	927	i 0.12 on1 of3.wav
606	1	553	i 0.12 on1 of4.wav
607	2	998	i 0.12 on1 of5.wav
608	2	615	i 0.12 on1 of6.wav
609	2	716	i 0.12 on1 of7.wav
610	1	759	i 0.14 on1 of1.wav
611	1	1064	i 0.14 on1 of2.wav
612	1	756	i 0.14 on1 of3.wav
613	2	845	i 0.14 on1 of4.wav
614	2	544	i 0.14 on1 of5.wav
615	2	567	i 0.14 on1 of6.wav
616	2	448	i 0.14 on1 of7.wav
617	1	513	i 0.16 on1 of1.wav
618	1	771	i 0.16 on1 of2.wav
619	2	496	i 0.16 on1 of3.wav
620	2	442	i 0.16 on1 of4.wav
621	2	529	i 0.16 on1 of5.wav
622	2	478	i 0.16 on1 of6.wav
623	2	657	i 0.16 on1 of7.wav
624	1	660	i 0.18 on1 of1.wav
625	2	998	i 0.18 on1 of2.wav
626	2	536	i 0.18 on1 of3.wav
627	2	463	i 0.18 on1 of4.wav
628	2	481	i 0.18 on1 of5.wav
629	2	600	i 0.18 on1 of6.wav
630	2	537	i 0.18 on1 of7.wav
