# Supplementary material for: How musical experience affects tone perception efficiency by musicians of tonal and non-tonal speakers?
Source: PLoS One. 2020 May 8;15(5):e0232514. doi: 10.1371/journal.pone.0232514 (PMC7209303; doi:10.1371/journal.pone.0232514)
Supplement: S1 Raw Data — (ZIP) [file pone.0232514.s001.zip › RAW DATA Eng musician/sub13idrising.csv]

List2	Slide3.RESP	Slide3.RT	stim1
1	1	623	a 0.1 on1 of7r.wav
2	1	724	a 0.1 on2 of7.wav
3	1	490	a 0.1 on3 of7.wav
4	2	548	a 0.1 on4 of7.wav
5	1	801	a 0.1 on5 of7.wav
6	1	761	a 0.1 on6 of7.wav
7	1	614	a 0.1 on7 of7.wav
8	2	678	a 0.2 on1 of7r.wav
9	2	593	a 0.2 on2 of7.wav
10	2	555	a 0.2 on3 of7.wav
11	1	804	a 0.2 on4 of7.wav
12	1	1118	a 0.2 on5 of7.wav
13	1	768	a 0.2 on6 of7.wav
14	1	738	a 0.2 on7 of7.wav
15	1	425	a 0.04 on1 of7r.wav
16	1	537	a 0.04 on2 of7.wav
17	1	646	a 0.04 on3 of7.wav
18	1	608	a 0.04 on4 of7.wav
19	1	612	a 0.04 on5 of7.wav
20	1	509	a 0.04 on6 of7.wav
21	1	679	a 0.04 on7 of7.wav
22	1	581	a 0.06 on1 of7r.wav
23	1	576	a 0.06 on2 of7.wav
24	1	536	a 0.06 on3 of7.wav
25	1	539	a 0.06 on4 of7.wav
26	1	529	a 0.06 on5 of7.wav
27	1	424	a 0.06 on6 of7.wav
28	1	599	a 0.06 on7 of7.wav
29	1	494	a 0.08 on1 of7r.wav
30	1	543	a 0.08 on2 of7.wav
31	1	519	a 0.08 on3 of7.wav
32	1	585	a 0.08 on4 of7.wav
33	1	465	a 0.08 on5 of7.wav
34	1	654	a 0.08 on6 of7.wav
35	1	799	a 0.08 on7 of7.wav
36	2	379	a 0.12 on1 of7r.wav
37	1	945	a 0.12 on2 of7.wav
38	2	832	a 0.12 on3 of7.wav
39	1	696	a 0.12 on4 of7.wav
40	1	646	a 0.12 on5 of7.wav
41	1	497	a 0.12 on6 of7.wav
42	1	616	a 0.12 on7 of7.wav
43	2	374	a 0.14 on1 of7r.wav
44	2	584	a 0.14 on2 of7.wav
45	2	787	a 0.14 on3 of7.wav
46	2	636	a 0.14 on4 of7.wav
47	1	483	a 0.14 on5 of7.wav
48	1	488	a 0.14 on6 of7.wav
49	1	554	a 0.14 on7 of7.wav
50	2	456	a 0.16 on1 of7r.wav
51	1	900	a 0.16 on2 of7.wav
52	2	537	a 0.16 on3 of7.wav
53	2	767	a 0.16 on4 of7.wav
54	1	469	a 0.16 on5 of7.wav
55	1	677	a 0.16 on6 of7.wav
56	1	781	a 0.16 on7 of7.wav
57	2	595	a 0.18 on1 of7r.wav
58	2	575	a 0.18 on2 of7.wav
59	1	574	a 0.18 on3 of7.wav
60	2	929	a 0.18 on4 of7.wav
61	1	829	a 0.18 on5 of7.wav
62	1	1083	a 0.18 on6 of7.wav
63	1	806	a 0.18 on7 of7.wav
64	2	854	i 0.1 on1 of7r.wav
65	1	463	i 0.1 on2 of7.wav
66	1	461	i 0.1 on3 of7.wav
67	1	706	i 0.1 on4 of7.wav
68	1	526	i 0.1 on5 of7.wav
69	1	401	i 0.1 on6 of7.wav
70	1	726	i 0.1 on7 of7.wav
71	2	635	i 0.2 on1 of7r.wav
72	2	590	i 0.2 on2 of7.wav
73	2	538	i 0.2 on3 of7.wav
74	1	689	i 0.2 on4 of7.wav
75	1	1311	i 0.2 on5 of7.wav
76	1	697	i 0.2 on6 of7.wav
77	1	772	i 0.2 on7 of7.wav
78	1	613	i 0.04 on1 of7r.wav
79	1	447	i 0.04 on2 of7.wav
80	1	613	i 0.04 on3 of7.wav
81	1	447	i 0.04 on4 of7.wav
82	1	436	i 0.04 on5 of7.wav
83	1	484	i 0.04 on6 of7.wav
84	1	613	i 0.04 on7 of7.wav
85	1	404	i 0.06 on1 of7r.wav
86	1	507	i 0.06 on2 of7.wav
87	1	470	i 0.06 on3 of7.wav
88	1	501	i 0.06 on4 of7.wav
89	1	1257	i 0.06 on5 of7.wav
90	1	429	i 0.06 on6 of7.wav
91	1	553	i 0.06 on7 of7.wav
92	1	530	i 0.08 on1 of7r.wav
93	1	616	i 0.08 on2 of7.wav
94	1	747	i 0.08 on3 of7.wav
95	1	564	i 0.08 on4 of7.wav
96	1	514	i 0.08 on5 of7.wav
97	1	461	i 0.08 on6 of7.wav
98	1	519	i 0.08 on7 of7.wav
99	2	703	i 0.12 on1 of7r.wav
100	2	617	i 0.12 on2 of7.wav
101	1	711	i 0.12 on3 of7.wav
102	2	552	i 0.12 on4 of7.wav
103	1	540	i 0.12 on5 of7.wav
104	1	607	i 0.12 on6 of7.wav
105	1	723	i 0.12 on7 of7.wav
106	1	456	i 0.14 on1 of7r.wav
107	2	731	i 0.14 on2 of7.wav
108	1	476	i 0.14 on3 of7.wav
109	2	689	i 0.14 on4 of7.wav
110	1	665	i 0.14 on5 of7.wav
111	1	553	i 0.14 on6 of7.wav
112	1	458	i 0.14 on7 of7.wav
113	2	652	i 0.16 on1 of7r.wav
114	2	614	i 0.16 on2 of7.wav
115	2	464	i 0.16 on3 of7.wav
116	2	643	i 0.16 on4 of7.wav
117	1	814	i 0.16 on5 of7.wav
118	1	604	i 0.16 on6 of7.wav
119	1	537	i 0.16 on7 of7.wav
120	2	689	i 0.18 on1 of7r.wav
121	2	697	i 0.18 on2 of7.wav
122	2	767	i 0.18 on3 of7.wav
123	1	978	i 0.18 on4 of7.wav
124	1	717	i 0.18 on5 of7.wav
125	1	577	i 0.18 on6 of7.wav
126	1	738	i 0.18 on7 of7.wav
127	2	575	a 0.1 on1 of7r.wav
128	2	850	a 0.1 on2 of7.wav
129	1	697	a 0.1 on3 of7.wav
130	1	538	a 0.1 on4 of7.wav
131	1	3263	a 0.1 on5 of7.wav
132	1	668	a 0.1 on6 of7.wav
133	1	437	a 0.1 on7 of7.wav
134	2	779	a 0.2 on1 of7r.wav
135	2	605	a 0.2 on2 of7.wav
136	2	485	a 0.2 on3 of7.wav
137	1	1196	a 0.2 on4 of7.wav
138	1	591	a 0.2 on5 of7.wav
139	1	419	a 0.2 on6 of7.wav
140	1	526	a 0.2 on7 of7.wav
141	1	586	a 0.04 on1 of7r.wav
142	1	780	a 0.04 on2 of7.wav
143	1	413	a 0.04 on3 of7.wav
144	1	911	a 0.04 on4 of7.wav
145	1	486	a 0.04 on5 of7.wav
146	1	569	a 0.04 on6 of7.wav
147	1	519	a 0.04 on7 of7.wav
148	1	498	a 0.06 on1 of7r.wav
149	1	558	a 0.06 on2 of7.wav
150	1	468	a 0.06 on3 of7.wav
151	1	524	a 0.06 on4 of7.wav
152	1	579	a 0.06 on5 of7.wav
153	1	431	a 0.06 on6 of7.wav
154	1	412	a 0.06 on7 of7.wav
155	2	606	a 0.08 on1 of7r.wav
156	1	488	a 0.08 on2 of7.wav
157	1	512	a 0.08 on3 of7.wav
158	1	533	a 0.08 on4 of7.wav
159	1	570	a 0.08 on5 of7.wav
160	1	573	a 0.08 on6 of7.wav
161	1	520	a 0.08 on7 of7.wav
162	1	745	a 0.12 on1 of7r.wav
163	1	760	a 0.12 on2 of7.wav
164	2	515	a 0.12 on3 of7.wav
165	1	565	a 0.12 on4 of7.wav
166	1	428	a 0.12 on5 of7.wav
167	1	484	a 0.12 on6 of7.wav
168	1	536	a 0.12 on7 of7.wav
169	1	994	a 0.14 on1 of7r.wav
170	1	529	a 0.14 on2 of7.wav
171	2	593	a 0.14 on3 of7.wav
172	1	763	a 0.14 on4 of7.wav
173	1	513	a 0.14 on5 of7.wav
174	1	653	a 0.14 on6 of7.wav
175	1	422	a 0.14 on7 of7.wav
176	2	610	a 0.16 on1 of7r.wav
177	2	632	a 0.16 on2 of7.wav
178	2	556	a 0.16 on3 of7.wav
179	1	1154	a 0.16 on4 of7.wav
180	1	591	a 0.16 on5 of7.wav
181	1	1510	a 0.16 on6 of7.wav
182	1	591	a 0.16 on7 of7.wav
183	2	1019	a 0.18 on1 of7r.wav
184	2	631	a 0.18 on2 of7.wav
185	2	548	a 0.18 on3 of7.wav
186	2	867	a 0.18 on4 of7.wav
187	1	538	a 0.18 on5 of7.wav
188	1	514	a 0.18 on6 of7.wav
189	1	626	a 0.18 on7 of7.wav
190	1	594	i 0.1 on1 of7r.wav
191	2	534	i 0.1 on2 of7.wav
192	1	661	i 0.1 on3 of7.wav
193	1	1014	i 0.1 on4 of7.wav
194	1	491	i 0.1 on5 of7.wav
195	1	612	i 0.1 on6 of7.wav
196	1	676	i 0.1 on7 of7.wav
197	2	800	i 0.2 on1 of7r.wav
198	2	532	i 0.2 on2 of7.wav
199	2	752	i 0.2 on3 of7.wav
200	1	919	i 0.2 on4 of7.wav
201	1	1079	i 0.2 on5 of7.wav
202	1	812	i 0.2 on6 of7.wav
203	1	816	i 0.2 on7 of7.wav
204	1	536	i 0.04 on1 of7r.wav
205	1	593	i 0.04 on2 of7.wav
206	1	547	i 0.04 on3 of7.wav
207	1	889	i 0.04 on4 of7.wav
208	1	456	i 0.04 on5 of7.wav
209	1	635	i 0.04 on6 of7.wav
210	1	539	i 0.04 on7 of7.wav
211	1	576	i 0.06 on1 of7r.wav
212	1	463	i 0.06 on2 of7.wav
213	1	598	i 0.06 on3 of7.wav
214	1	521	i 0.06 on4 of7.wav
215	1	595	i 0.06 on5 of7.wav
216	1	557	i 0.06 on6 of7.wav
217	1	547	i 0.06 on7 of7.wav
218	1	838	i 0.08 on1 of7r.wav
219	2	791	i 0.08 on2 of7.wav
220	1	416	i 0.08 on3 of7.wav
221	1	533	i 0.08 on4 of7.wav
222	1	584	i 0.08 on5 of7.wav
223	1	818	i 0.08 on6 of7.wav
224	1	519	i 0.08 on7 of7.wav
225	2	694	i 0.12 on1 of7r.wav
226	1	1156	i 0.12 on2 of7.wav
227	1	765	i 0.12 on3 of7.wav
228	2	989	i 0.12 on4 of7.wav
229	1	738	i 0.12 on5 of7.wav
230	1	789	i 0.12 on6 of7.wav
231	1	773	i 0.12 on7 of7.wav
232	2	660	i 0.14 on1 of7r.wav
233	2	551	i 0.14 on2 of7.wav
234	2	493	i 0.14 on3 of7.wav
235	2	450	i 0.14 on4 of7.wav
236	1	610	i 0.14 on5 of7.wav
237	1	802	i 0.14 on6 of7.wav
238	1	663	i 0.14 on7 of7.wav
239	2	576	i 0.16 on1 of7r.wav
240	1	812	i 0.16 on2 of7.wav
241	2	936	i 0.16 on3 of7.wav
242	2	1205	i 0.16 on4 of7.wav
243	2	689	i 0.16 on5 of7.wav
244	1	608	i 0.16 on6 of7.wav
245	1	627	i 0.16 on7 of7.wav
246	2	584	i 0.18 on1 of7r.wav
247	2	558	i 0.18 on2 of7.wav
248	2	691	i 0.18 on3 of7.wav
249	2	660	i 0.18 on4 of7.wav
250	1	920	i 0.18 on5 of7.wav
251	1	575	i 0.18 on6 of7.wav
252	1	981	i 0.18 on7 of7.wav
253	2	1097	a 0.1 on1 of7r.wav
254	1	563	a 0.1 on2 of7.wav
255	1	623	a 0.1 on3 of7.wav
256	1	1089	a 0.1 on4 of7.wav
257	1	739	a 0.1 on5 of7.wav
258	1	839	a 0.1 on6 of7.wav
259	1	660	a 0.1 on7 of7.wav
260	2	532	a 0.2 on1 of7r.wav
261	1	633	a 0.2 on2 of7.wav
262	2	950	a 0.2 on3 of7.wav
263	1	579	a 0.2 on4 of7.wav
264	2	937	a 0.2 on5 of7.wav
265	1	455	a 0.2 on6 of7.wav
266	1	675	a 0.2 on7 of7.wav
267	1	922	a 0.04 on1 of7r.wav
268	1	399	a 0.04 on2 of7.wav
269	1	418	a 0.04 on3 of7.wav
270	1	618	a 0.04 on4 of7.wav
271	1	413	a 0.04 on5 of7.wav
272	1	526	a 0.04 on6 of7.wav
273	1	542	a 0.04 on7 of7.wav
274	1	599	a 0.06 on1 of7r.wav
275	1	556	a 0.06 on2 of7.wav
276	1	505	a 0.06 on3 of7.wav
277	1	638	a 0.06 on4 of7.wav
278	1	579	a 0.06 on5 of7.wav
279	1	374	a 0.06 on6 of7.wav
280	1	546	a 0.06 on7 of7.wav
281	1	637	a 0.08 on1 of7r.wav
282	2	942	a 0.08 on2 of7.wav
283	1	670	a 0.08 on3 of7.wav
284	1	727	a 0.08 on4 of7.wav
285	1	475	a 0.08 on5 of7.wav
286	1	507	a 0.08 on6 of7.wav
287	1	592	a 0.08 on7 of7.wav
288	1	679	a 0.12 on1 of7r.wav
289	2	844	a 0.12 on2 of7.wav
290	2	690	a 0.12 on3 of7.wav
291	1	612	a 0.12 on4 of7.wav
292	1	457	a 0.12 on5 of7.wav
293	1	454	a 0.12 on6 of7.wav
294	1	556	a 0.12 on7 of7.wav
295	2	567	a 0.14 on1 of7r.wav
296	2	879	a 0.14 on2 of7.wav
297	2	513	a 0.14 on3 of7.wav
298	1	658	a 0.14 on4 of7.wav
299	1	584	a 0.14 on5 of7.wav
300	1	719	a 0.14 on6 of7.wav
301	1	510	a 0.14 on7 of7.wav
302	2	580	a 0.16 on1 of7r.wav
303	2	752	a 0.16 on2 of7.wav
304	2	958	a 0.16 on3 of7.wav
305	1	1027	a 0.16 on4 of7.wav
306	1	510	a 0.16 on5 of7.wav
307	1	492	a 0.16 on6 of7.wav
308	1	655	a 0.16 on7 of7.wav
309	2	572	a 0.18 on1 of7r.wav
310	2	516	a 0.18 on2 of7.wav
311	2	904	a 0.18 on3 of7.wav
312	2	601	a 0.18 on4 of7.wav
313	1	709	a 0.18 on5 of7.wav
314	1	581	a 0.18 on6 of7.wav
315	1	950	a 0.18 on7 of7.wav
316	2	750	i 0.1 on1 of7r.wav
317	1	418	i 0.1 on2 of7.wav
318	1	703	i 0.1 on3 of7.wav
319	1	847	i 0.1 on4 of7.wav
320	1	570	i 0.1 on5 of7.wav
321	1	576	i 0.1 on6 of7.wav
322	1	782	i 0.1 on7 of7.wav
323	2	986	i 0.2 on1 of7r.wav
324	2	742	i 0.2 on2 of7.wav
325	2	1276	i 0.2 on3 of7.wav
326	2	852	i 0.2 on4 of7.wav
327	2	569	i 0.2 on5 of7.wav
328	1	621	i 0.2 on6 of7.wav
329	1	703	i 0.2 on7 of7.wav
330	1	533	i 0.04 on1 of7r.wav
331	1	445	i 0.04 on2 of7.wav
332	1	743	i 0.04 on3 of7.wav
333	1	607	i 0.04 on4 of7.wav
334	1	497	i 0.04 on5 of7.wav
335	1	488	i 0.04 on6 of7.wav
336	1	492	i 0.04 on7 of7.wav
337	1	571	i 0.06 on1 of7r.wav
338	1	480	i 0.06 on2 of7.wav
339	1	595	i 0.06 on3 of7.wav
340	1	986	i 0.06 on4 of7.wav
341	1	699	i 0.06 on5 of7.wav
342	1	775	i 0.06 on6 of7.wav
343	1	754	i 0.06 on7 of7.wav
344	1	609	i 0.08 on1 of7r.wav
345	1	523	i 0.08 on2 of7.wav
346	1	562	i 0.08 on3 of7.wav
347	2	804	i 0.08 on4 of7.wav
348	1	1559	i 0.08 on5 of7.wav
349	1	703	i 0.08 on6 of7.wav
350	1	305	i 0.08 on7 of7.wav
351	2	882	i 0.12 on1 of7r.wav
352	2	763	i 0.12 on2 of7.wav
353	2	910	i 0.12 on3 of7.wav
354	2	717	i 0.12 on4 of7.wav
355	1	630	i 0.12 on5 of7.wav
356	1	1305	i 0.12 on6 of7.wav
357	1	880	i 0.12 on7 of7.wav
358	2	614	i 0.14 on1 of7r.wav
359	2	528	i 0.14 on2 of7.wav
360	1	673	i 0.14 on3 of7.wav
361	2	546	i 0.14 on4 of7.wav
362	1	687	i 0.14 on5 of7.wav
363	1	667	i 0.14 on6 of7.wav
364	1	876	i 0.14 on7 of7.wav
365	2	575	i 0.16 on1 of7r.wav
366	2	993	i 0.16 on2 of7.wav
367	2	752	i 0.16 on3 of7.wav
368	2	447	i 0.16 on4 of7.wav
369	2	835	i 0.16 on5 of7.wav
370	1	744	i 0.16 on6 of7.wav
371	1	607	i 0.16 on7 of7.wav
372	2	568	i 0.18 on1 of7r.wav
373	2	574	i 0.18 on2 of7.wav
374	2	533	i 0.18 on3 of7.wav
375	1	1399	i 0.18 on4 of7.wav
376	1	657	i 0.18 on5 of7.wav
377	1	726	i 0.18 on6 of7.wav
378	1	839	i 0.18 on7 of7.wav
379	1	491	a 0.1 on1 of7r.wav
380	1	742	a 0.1 on2 of7.wav
381	1	563	a 0.1 on3 of7.wav
382	1	625	a 0.1 on4 of7.wav
383	1	849	a 0.1 on5 of7.wav
384	1	501	a 0.1 on6 of7.wav
385	1	786	a 0.1 on7 of7.wav
386	2	548	a 0.2 on1 of7r.wav
387	2	603	a 0.2 on2 of7.wav
388	2	575	a 0.2 on3 of7.wav
389	1	746	a 0.2 on4 of7.wav
390	2	1034	a 0.2 on5 of7.wav
391	1	1135	a 0.2 on6 of7.wav
392	1	721	a 0.2 on7 of7.wav
393	1	657	a 0.04 on1 of7r.wav
394	1	532	a 0.04 on2 of7.wav
395	2	802	a 0.04 on3 of7.wav
396	1	527	a 0.04 on4 of7.wav
397	1	475	a 0.04 on5 of7.wav
398	1	480	a 0.04 on6 of7.wav
399	1	407	a 0.04 on7 of7.wav
400	1	399	a 0.06 on1 of7r.wav
401	1	443	a 0.06 on2 of7.wav
402	1	563	a 0.06 on3 of7.wav
403	1	1228	a 0.06 on4 of7.wav
404	1	455	a 0.06 on5 of7.wav
405	1	444	a 0.06 on6 of7.wav
406	1	504	a 0.06 on7 of7.wav
407	1	494	a 0.08 on1 of7r.wav
408	1	1464	a 0.08 on2 of7.wav
409	1	730	a 0.08 on3 of7.wav
410	1	388	a 0.08 on4 of7.wav
411	1	565	a 0.08 on5 of7.wav
412	1	595	a 0.08 on6 of7.wav
413	1	520	a 0.08 on7 of7.wav
414	1	860	a 0.12 on1 of7r.wav
415	1	720	a 0.12 on2 of7.wav
416	2	417	a 0.12 on3 of7.wav
417	1	922	a 0.12 on4 of7.wav
418	2	759	a 0.12 on5 of7.wav
419	1	632	a 0.12 on6 of7.wav
420	1	480	a 0.12 on7 of7.wav
421	2	624	a 0.14 on1 of7r.wav
422	2	624	a 0.14 on2 of7.wav
423	2	810	a 0.14 on3 of7.wav
424	2	859	a 0.14 on4 of7.wav
425	1	454	a 0.14 on5 of7.wav
426	1	1041	a 0.14 on6 of7.wav
427	1	784	a 0.14 on7 of7.wav
428	1	359	a 0.16 on1 of7r.wav
429	2	580	a 0.16 on2 of7.wav
430	2	605	a 0.16 on3 of7.wav
431	1	534	a 0.16 on4 of7.wav
432	1	733	a 0.16 on5 of7.wav
433	1	715	a 0.16 on6 of7.wav
434	1	452	a 0.16 on7 of7.wav
435	2	483	a 0.18 on1 of7r.wav
436	2	439	a 0.18 on2 of7.wav
437	2	634	a 0.18 on3 of7.wav
438	2	474	a 0.18 on4 of7.wav
439	1	1114	a 0.18 on5 of7.wav
440	1	529	a 0.18 on6 of7.wav
441	1	604	a 0.18 on7 of7.wav
442	1	946	i 0.1 on1 of7r.wav
443	1	534	i 0.1 on2 of7.wav
444	1	395	i 0.1 on3 of7.wav
445	1	549	i 0.1 on4 of7.wav
446	1	707	i 0.1 on5 of7.wav
447	1	1665	i 0.1 on6 of7.wav
448	1	604	i 0.1 on7 of7.wav
449	2	880	i 0.2 on1 of7r.wav
450	2	541	i 0.2 on2 of7.wav
451	2	958	i 0.2 on3 of7.wav
452	2	670	i 0.2 on4 of7.wav
453	2	656	i 0.2 on5 of7.wav
454	1	906	i 0.2 on6 of7.wav
455	1	996	i 0.2 on7 of7.wav
456	1	469	i 0.04 on1 of7r.wav
457	1	572	i 0.04 on2 of7.wav
458	1	611	i 0.04 on3 of7.wav
459	1	449	i 0.04 on4 of7.wav
460	1	644	i 0.04 on5 of7.wav
461	1	505	i 0.04 on6 of7.wav
462	1	452	i 0.04 on7 of7.wav
463	1	545	i 0.06 on1 of7r.wav
464	1	516	i 0.06 on2 of7.wav
465	1	586	i 0.06 on3 of7.wav
466	1	639	i 0.06 on4 of7.wav
467	1	670	i 0.06 on5 of7.wav
468	1	560	i 0.06 on6 of7.wav
469	1	977	i 0.06 on7 of7.wav
470	1	561	i 0.08 on1 of7r.wav
471	1	612	i 0.08 on2 of7.wav
472	1	435	i 0.08 on3 of7.wav
473	1	568	i 0.08 on4 of7.wav
474	1	459	i 0.08 on5 of7.wav
475	1	498	i 0.08 on6 of7.wav
476	1	643	i 0.08 on7 of7.wav
477	2	640	i 0.12 on1 of7r.wav
478	1	585	i 0.12 on2 of7.wav
479	1	825	i 0.12 on3 of7.wav
480	1	1030	i 0.12 on4 of7.wav
481	1	570	i 0.12 on5 of7.wav
482	1	658	i 0.12 on6 of7.wav
483	1	489	i 0.12 on7 of7.wav
484	2	794	i 0.14 on1 of7r.wav
485	2	628	i 0.14 on2 of7.wav
486	2	592	i 0.14 on3 of7.wav
487	2	655	i 0.14 on4 of7.wav
488	1	673	i 0.14 on5 of7.wav
489	1	587	i 0.14 on6 of7.wav
490	1	696	i 0.14 on7 of7.wav
491	2	962	i 0.16 on1 of7r.wav
492	2	838	i 0.16 on2 of7.wav
493	2	783	i 0.16 on3 of7.wav
494	2	824	i 0.16 on4 of7.wav
495	1	850	i 0.16 on5 of7.wav
496	1	903	i 0.16 on6 of7.wav
497	1	516	i 0.16 on7 of7.wav
498	2	711	i 0.18 on1 of7r.wav
499	2	565	i 0.18 on2 of7.wav
500	2	580	i 0.18 on3 of7.wav
501	2	710	i 0.18 on4 of7.wav
502	1	906	i 0.18 on5 of7.wav
503	1	725	i 0.18 on6 of7.wav
504	1	697	i 0.18 on7 of7.wav
505	1	435	a 0.1 on1 of7r.wav
506	1	564	a 0.1 on2 of7.wav
507	2	683	a 0.1 on3 of7.wav
508	1	473	a 0.1 on4 of7.wav
509	1	607	a 0.1 on5 of7.wav
510	1	526	a 0.1 on6 of7.wav
511	1	697	a 0.1 on7 of7.wav
512	2	712	a 0.2 on1 of7r.wav
513	2	753	a 0.2 on2 of7.wav
514	2	542	a 0.2 on3 of7.wav
515	1	709	a 0.2 on4 of7.wav
516	1	941	a 0.2 on5 of7.wav
517	1	706	a 0.2 on6 of7.wav
518	1	647	a 0.2 on7 of7.wav
519	1	404	a 0.04 on1 of7r.wav
520	1	569	a 0.04 on2 of7.wav
521	1	443	a 0.04 on3 of7.wav
522	1	466	a 0.04 on4 of7.wav
523	1	653	a 0.04 on5 of7.wav
524	1	545	a 0.04 on6 of7.wav
525	1	505	a 0.04 on7 of7.wav
526	1	679	a 0.06 on1 of7r.wav
527	1	501	a 0.06 on2 of7.wav
528	1	412	a 0.06 on3 of7.wav
529	1	566	a 0.06 on4 of7.wav
530	1	464	a 0.06 on5 of7.wav
531	1	621	a 0.06 on6 of7.wav
532	1	486	a 0.06 on7 of7.wav
533	1	469	a 0.08 on1 of7r.wav
534	1	613	a 0.08 on2 of7.wav
535	1	759	a 0.08 on3 of7.wav
536	1	566	a 0.08 on4 of7.wav
537	1	761	a 0.08 on5 of7.wav
538	1	498	a 0.08 on6 of7.wav
539	1	538	a 0.08 on7 of7.wav
540	2	603	a 0.12 on1 of7r.wav
541	2	707	a 0.12 on2 of7.wav
542	2	804	a 0.12 on3 of7.wav
543	1	617	a 0.12 on4 of7.wav
544	1	658	a 0.12 on5 of7.wav
545	1	410	a 0.12 on6 of7.wav
546	1	673	a 0.12 on7 of7.wav
547	2	807	a 0.14 on1 of7r.wav
548	2	714	a 0.14 on2 of7.wav
549	2	629	a 0.14 on3 of7.wav
550	1	841	a 0.14 on4 of7.wav
551	1	558	a 0.14 on5 of7.wav
552	1	545	a 0.14 on6 of7.wav
553	1	623	a 0.14 on7 of7.wav
554	2	623	a 0.16 on1 of7r.wav
555	2	776	a 0.16 on2 of7.wav
556	2	776	a 0.16 on3 of7.wav
557	2	527	a 0.16 on4 of7.wav
558	1	651	a 0.16 on5 of7.wav
559	1	458	a 0.16 on6 of7.wav
560	1	623	a 0.16 on7 of7.wav
561	2	828	a 0.18 on1 of7r.wav
562	2	786	a 0.18 on2 of7.wav
563	2	594	a 0.18 on3 of7.wav
564	2	690	a 0.18 on4 of7.wav
565	1	448	a 0.18 on5 of7.wav
566	1	850	a 0.18 on6 of7.wav
567	1	632	a 0.18 on7 of7.wav
568	2	498	i 0.1 on1 of7r.wav
569	2	705	i 0.1 on2 of7.wav
570	1	638	i 0.1 on3 of7.wav
571	1	737	i 0.1 on4 of7.wav
572	1	547	i 0.1 on5 of7.wav
573	1	733	i 0.1 on6 of7.wav
574	1	672	i 0.1 on7 of7.wav
575	2	557	i 0.2 on1 of7r.wav
576	2	455	i 0.2 on2 of7.wav
577	2	712	i 0.2 on3 of7.wav
578	2	953	i 0.2 on4 of7.wav
579	1	711	i 0.2 on5 of7.wav
580	1	593	i 0.2 on6 of7.wav
581	1	680	i 0.2 on7 of7.wav
582	1	643	i 0.04 on1 of7r.wav
583	1	551	i 0.04 on2 of7.wav
584	1	474	i 0.04 on3 of7.wav
585	1	511	i 0.04 on4 of7.wav
586	1	533	i 0.04 on5 of7.wav
587	1	833	i 0.04 on6 of7.wav
588	1	577	i 0.04 on7 of7.wav
589	1	533	i 0.06 on1 of7r.wav
590	1	550	i 0.06 on2 of7.wav
591	1	543	i 0.06 on3 of7.wav
592	1	463	i 0.06 on4 of7.wav
593	1	478	i 0.06 on5 of7.wav
594	1	475	i 0.06 on6 of7.wav
595	1	736	i 0.06 on7 of7.wav
596	1	523	i 0.08 on1 of7r.wav
597	1	596	i 0.08 on2 of7.wav
598	1	545	i 0.08 on3 of7.wav
599	1	468	i 0.08 on4 of7.wav
600	1	518	i 0.08 on5 of7.wav
601	1	667	i 0.08 on6 of7.wav
602	1	529	i 0.08 on7 of7.wav
603	2	672	i 0.12 on1 of7r.wav
604	1	817	i 0.12 on2 of7.wav
605	2	770	i 0.12 on3 of7.wav
606	1	522	i 0.12 on4 of7.wav
607	1	566	i 0.12 on5 of7.wav
608	1	677	i 0.12 on6 of7.wav
609	1	747	i 0.12 on7 of7.wav
610	2	606	i 0.14 on1 of7r.wav
611	2	603	i 0.14 on2 of7.wav
612	2	584	i 0.14 on3 of7.wav
613	2	1178	i 0.14 on4 of7.wav
614	1	735	i 0.14 on5 of7.wav
615	1	693	i 0.14 on6 of7.wav
616	1	783	i 0.14 on7 of7.wav
617	2	787	i 0.16 on1 of7r.wav
618	2	577	i 0.16 on2 of7.wav
619	2	644	i 0.16 on3 of7.wav
620	2	635	i 0.16 on4 of7.wav
621	1	759	i 0.16 on5 of7.wav
622	1	577	i 0.16 on6 of7.wav
623	1	960	i 0.16 on7 of7.wav
624	2	568	i 0.18 on1 of7r.wav
625	2	630	i 0.18 on2 of7.wav
626	2	1129	i 0.18 on3 of7.wav
627	1	496	i 0.18 on4 of7.wav
628	1	577	i 0.18 on5 of7.wav
629	1	822	i 0.18 on6 of7.wav
630	1	644	i 0.18 on7 of7.wav
