# Supplementary material for: How musical experience affects tone perception efficiency by musicians of tonal and non-tonal speakers?
Source: PLoS One. 2020 May 8;15(5):e0232514. doi: 10.1371/journal.pone.0232514 (PMC7209303; doi:10.1371/journal.pone.0232514)
Supplement: S1 Raw Data — (ZIP) [file pone.0232514.s001.zip › RAW DATA Eng musician/sub13sdfalling.csv]

List2	Slide3.RESP	Slide3.RT	stim1	stim2
1	1	638	a 0.1 on1 of1.wav	a 0.1 on1 of1.wav
2	1	500	a 0.1 on1 of2.wav	a 0.1 on1 of2.wav
3	1	591	a 0.1 on1 of3.wav	a 0.1 on1 of3.wav
4	1	652	a 0.1 on1 of4.wav	a 0.1 on1 of4.wav
5	1	777	a 0.1 on1 of5.wav	a 0.1 on1 of5.wav
6	1	3108	a 0.1 on1 of6.wav	a 0.1 on1 of6.wav
7	1	546	a 0.1 on1 of7.wav	a 0.1 on1 of7.wav
8	1	521	a 0.2 on1 of1.wav	a 0.2 on1 of1.wav
9	1	532	a 0.2 on1 of2.wav	a 0.2 on1 of2.wav
10	1	616	a 0.2 on1 of3.wav	a 0.2 on1 of3.wav
11	1	671	a 0.2 on1 of4.wav	a 0.2 on1 of4.wav
12	1	514	a 0.2 on1 of5.wav	a 0.2 on1 of5.wav
13	1	491	a 0.2 on1 of6.wav	a 0.2 on1 of6.wav
14	1	760	a 0.2 on1 of7.wav	a 0.2 on1 of7.wav
15	1	498	a 0.04 on1 of1.wav	a 0.04 on1 of1.wav
16	1	623	a 0.04 on1 of2.wav	a 0.04 on1 of2.wav
17	1	487	a 0.04 on1 of3.wav	a 0.04 on1 of3.wav
18	1	302	a 0.04 on1 of4.wav	a 0.04 on1 of4.wav
19	1	330	a 0.04 on1 of5.wav	a 0.04 on1 of5.wav
20	1	961	a 0.04 on1 of6.wav	a 0.04 on1 of6.wav
21	1	569	a 0.04 on1 of7.wav	a 0.04 on1 of7.wav
22	1	474	a 0.06 on1 of1.wav	a 0.06 on1 of1.wav
23	1	773	a 0.06 on1 of2.wav	a 0.06 on1 of2.wav
24	1	482	a 0.06 on1 of3.wav	a 0.06 on1 of3.wav
25	1	400	a 0.06 on1 of4.wav	a 0.06 on1 of4.wav
26	1	549	a 0.06 on1 of5.wav	a 0.06 on1 of5.wav
27	1	1209	a 0.06 on1 of6.wav	a 0.06 on1 of6.wav
28	2	688	a 0.06 on1 of7.wav	a 0.06 on1 of7.wav
29	1	518	a 0.08 on1 of1.wav	a 0.08 on1 of1.wav
30	1	873	a 0.08 on1 of2.wav	a 0.08 on1 of2.wav
31	1	627	a 0.08 on1 of3.wav	a 0.08 on1 of3.wav
32	2	651	a 0.08 on1 of4.wav	a 0.08 on1 of4.wav
33	1	619	a 0.08 on1 of5.wav	a 0.08 on1 of5.wav
34	1	384	a 0.08 on1 of6.wav	a 0.08 on1 of6.wav
35	1	1006	a 0.08 on1 of7.wav	a 0.08 on1 of7.wav
36	1	552	a 0.12 on1 of1.wav	a 0.12 on1 of1.wav
37	1	735	a 0.12 on1 of2.wav	a 0.12 on1 of2.wav
38	1	1108	a 0.12 on1 of3.wav	a 0.12 on1 of3.wav
39	1	599	a 0.12 on1 of4.wav	a 0.12 on1 of4.wav
40	1	507	a 0.12 on1 of5.wav	a 0.12 on1 of5.wav
41	1	574	a 0.12 on1 of6.wav	a 0.12 on1 of6.wav
42	1	652	a 0.12 on1 of7.wav	a 0.12 on1 of7.wav
43	1	691	a 0.14 on1 of1.wav	a 0.14 on1 of1.wav
44	1	629	a 0.14 on1 of2.wav	a 0.14 on1 of2.wav
45	1	1038	a 0.14 on1 of3.wav	a 0.14 on1 of3.wav
46	1	465	a 0.14 on1 of4.wav	a 0.14 on1 of4.wav
47	1	609	a 0.14 on1 of5.wav	a 0.14 on1 of5.wav
48	1	822	a 0.14 on1 of6.wav	a 0.14 on1 of6.wav
49	1	562	a 0.14 on1 of7.wav	a 0.14 on1 of7.wav
50	1	538	a 0.16 on1 of1.wav	a 0.16 on1 of1.wav
51	1	577	a 0.16 on1 of2.wav	a 0.16 on1 of2.wav
52	1	624	a 0.16 on1 of3.wav	a 0.16 on1 of3.wav
53	1	769	a 0.16 on1 of4.wav	a 0.16 on1 of4.wav
54	1	886	a 0.16 on1 of5.wav	a 0.16 on1 of5.wav
55	1	562	a 0.16 on1 of6.wav	a 0.16 on1 of6.wav
56	1	508	a 0.16 on1 of7.wav	a 0.16 on1 of7.wav
57	1	545	a 0.18 on1 of1.wav	a 0.18 on1 of1.wav
58	1	549	a 0.18 on1 of2.wav	a 0.18 on1 of2.wav
59	1	608	a 0.18 on1 of3.wav	a 0.18 on1 of3.wav
60	1	682	a 0.18 on1 of4.wav	a 0.18 on1 of4.wav
61	1	765	a 0.18 on1 of5.wav	a 0.18 on1 of5.wav
62	1	564	a 0.18 on1 of6.wav	a 0.18 on1 of6.wav
63	1	848	a 0.18 on1 of7.wav	a 0.18 on1 of7.wav
64	1	623	i 0.1 on1 of1.wav	i 0.1 on1 of1.wav
65	1	560	i 0.1 on1 of2.wav	i 0.1 on1 of2.wav
66	1	560	i 0.1 on1 of3.wav	i 0.1 on1 of3.wav
67	1	734	i 0.1 on1 of4.wav	i 0.1 on1 of4.wav
68	1	659	i 0.1 on1 of5.wav	i 0.1 on1 of5.wav
69	1	289	i 0.1 on1 of6.wav	i 0.1 on1 of6.wav
70	1	928	i 0.1 on1 of7.wav	i 0.1 on1 of7.wav
71	1	606	i 0.2 on1 of1.wav	i 0.2 on1 of1.wav
72	1	759	i 0.2 on1 of2.wav	i 0.2 on1 of2.wav
73	2	829	i 0.2 on1 of3.wav	i 0.2 on1 of3.wav
74	1	593	i 0.2 on1 of4.wav	i 0.2 on1 of4.wav
75	1	641	i 0.2 on1 of5.wav	i 0.2 on1 of5.wav
76	1	743	i 0.2 on1 of6.wav	i 0.2 on1 of6.wav
77	1	606	i 0.2 on1 of7.wav	i 0.2 on1 of7.wav
78	1	454	i 0.04 on1 of1.wav	i 0.04 on1 of1.wav
79	1	539	i 0.04 on1 of2.wav	i 0.04 on1 of2.wav
80	1	315	i 0.04 on1 of3.wav	i 0.04 on1 of3.wav
81	2	603	i 0.04 on1 of4.wav	i 0.04 on1 of4.wav
82	1	563	i 0.04 on1 of5.wav	i 0.04 on1 of5.wav
83	1	644	i 0.04 on1 of6.wav	i 0.04 on1 of6.wav
84	1	349	i 0.04 on1 of7.wav	i 0.04 on1 of7.wav
85	1	539	i 0.06 on1 of1.wav	i 0.06 on1 of1.wav
86	1	378	i 0.06 on1 of2.wav	i 0.06 on1 of2.wav
87	1	399	i 0.06 on1 of3.wav	i 0.06 on1 of3.wav
88	1	481	i 0.06 on1 of4.wav	i 0.06 on1 of4.wav
89	1	413	i 0.06 on1 of5.wav	i 0.06 on1 of5.wav
90	1	508	i 0.06 on1 of6.wav	i 0.06 on1 of6.wav
91	1	372	i 0.06 on1 of7.wav	i 0.06 on1 of7.wav
92	1	511	i 0.08 on1 of1.wav	i 0.08 on1 of1.wav
93	1	511	i 0.08 on1 of2.wav	i 0.08 on1 of2.wav
94	1	557	i 0.08 on1 of3.wav	i 0.08 on1 of3.wav
95	1	684	i 0.08 on1 of4.wav	i 0.08 on1 of4.wav
96	1	514	i 0.08 on1 of5.wav	i 0.08 on1 of5.wav
97	1	398	i 0.08 on1 of6.wav	i 0.08 on1 of6.wav
98	1	390	i 0.08 on1 of7.wav	i 0.08 on1 of7.wav
99	1	818	i 0.12 on1 of1.wav	i 0.12 on1 of1.wav
100	1	449	i 0.12 on1 of2.wav	i 0.12 on1 of2.wav
101	1	538	i 0.12 on1 of3.wav	i 0.12 on1 of3.wav
102	1	652	i 0.12 on1 of4.wav	i 0.12 on1 of4.wav
103	1	572	i 0.12 on1 of5.wav	i 0.12 on1 of5.wav
104	1	541	i 0.12 on1 of6.wav	i 0.12 on1 of6.wav
105	1	723	i 0.12 on1 of7.wav	i 0.12 on1 of7.wav
106	1	508	i 0.14 on1 of1.wav	i 0.14 on1 of1.wav
107	1	858	i 0.14 on1 of2.wav	i 0.14 on1 of2.wav
108	1	555	i 0.14 on1 of3.wav	i 0.14 on1 of3.wav
109	1	814	i 0.14 on1 of4.wav	i 0.14 on1 of4.wav
110	1	626	i 0.14 on1 of5.wav	i 0.14 on1 of5.wav
111	1	767	i 0.14 on1 of6.wav	i 0.14 on1 of6.wav
112	1	463	i 0.14 on1 of7.wav	i 0.14 on1 of7.wav
113	1	859	i 0.16 on1 of1.wav	i 0.16 on1 of1.wav
114	1	526	i 0.16 on1 of2.wav	i 0.16 on1 of2.wav
115	1	606	i 0.16 on1 of3.wav	i 0.16 on1 of3.wav
116	1	713	i 0.16 on1 of4.wav	i 0.16 on1 of4.wav
117	1	649	i 0.16 on1 of5.wav	i 0.16 on1 of5.wav
118	1	2474	i 0.16 on1 of6.wav	i 0.16 on1 of6.wav
119	1	695	i 0.16 on1 of7.wav	i 0.16 on1 of7.wav
120	1	470	i 0.18 on1 of1.wav	i 0.18 on1 of1.wav
121	1	633	i 0.18 on1 of2.wav	i 0.18 on1 of2.wav
122	1	711	i 0.18 on1 of3.wav	i 0.18 on1 of3.wav
123	1	644	i 0.18 on1 of4.wav	i 0.18 on1 of4.wav
124	1	688	i 0.18 on1 of5.wav	i 0.18 on1 of5.wav
125	1	878	i 0.18 on1 of6.wav	i 0.18 on1 of6.wav
126	1	765	i 0.18 on1 of7.wav	i 0.18 on1 of7.wav
127	2	684	a 0.1 on1 of1.wav	a 0.1 on1 of3.wav
128	2	677	a 0.1 on1 of2.wav	a 0.1 on1 of4.wav
129	2	618	a 0.1 on1 of3.wav	a 0.1 on1 of5.wav
130	2	609	a 0.1 on1 of4.wav	a 0.1 on1 of6.wav
131	2	885	a 0.1 on1 of5.wav	a 0.1 on1 of7.wav
132	2	626	a 0.2 on1 of1.wav	a 0.2 on1 of3.wav
133	2	555	a 0.2 on1 of2.wav	a 0.2 on1 of4.wav
134	2	674	a 0.2 on1 of3.wav	a 0.2 on1 of5.wav
135	2	629	a 0.2 on1 of4.wav	a 0.2 on1 of6.wav
136	2	932	a 0.2 on1 of5.wav	a 0.2 on1 of7.wav
137	1	388	a 0.04 on1 of1.wav	a 0.04 on1 of3.wav
138	1	401	a 0.04 on1 of2.wav	a 0.04 on1 of4.wav
139	1	415	a 0.04 on1 of3.wav	a 0.04 on1 of5.wav
140	1	261	a 0.04 on1 of4.wav	a 0.04 on1 of6.wav
141	1	330	a 0.04 on1 of5.wav	a 0.04 on1 of7.wav
142	1	395	a 0.06 on1 of1.wav	a 0.06 on1 of3.wav
143	1	366	a 0.06 on1 of2.wav	a 0.06 on1 of4.wav
144	1	920	a 0.06 on1 of3.wav	a 0.06 on1 of5.wav
145	1	984	a 0.06 on1 of4.wav	a 0.06 on1 of6.wav
146	1	589	a 0.06 on1 of5.wav	a 0.06 on1 of7.wav
147	1	1068	a 0.08 on1 of1.wav	a 0.08 on1 of3.wav
148	1	1149	a 0.08 on1 of2.wav	a 0.08 on1 of4.wav
149	1	796	a 0.08 on1 of3.wav	a 0.08 on1 of5.wav
150	2	618	a 0.08 on1 of4.wav	a 0.08 on1 of6.wav
151	2	756	a 0.08 on1 of5.wav	a 0.08 on1 of7.wav
152	2	614	a 0.12 on1 of1.wav	a 0.12 on1 of3.wav
153	2	688	a 0.12 on1 of2.wav	a 0.12 on1 of4.wav
154	2	651	a 0.12 on1 of3.wav	a 0.12 on1 of5.wav
155	1	776	a 0.12 on1 of4.wav	a 0.12 on1 of6.wav
156	1	1043	a 0.12 on1 of5.wav	a 0.12 on1 of7.wav
157	2	540	a 0.14 on1 of1.wav	a 0.14 on1 of3.wav
158	2	590	a 0.14 on1 of2.wav	a 0.14 on1 of4.wav
159	1	886	a 0.14 on1 of3.wav	a 0.14 on1 of5.wav
160	1	550	a 0.14 on1 of4.wav	a 0.14 on1 of6.wav
161	2	843	a 0.14 on1 of5.wav	a 0.14 on1 of7.wav
162	2	589	a 0.16 on1 of1.wav	a 0.16 on1 of3.wav
163	2	527	a 0.16 on1 of2.wav	a 0.16 on1 of4.wav
164	2	757	a 0.16 on1 of3.wav	a 0.16 on1 of5.wav
165	2	788	a 0.16 on1 of4.wav	a 0.16 on1 of6.wav
166	2	901	a 0.16 on1 of5.wav	a 0.16 on1 of7.wav
167	2	593	a 0.18 on1 of1.wav	a 0.18 on1 of3.wav
168	2	628	a 0.18 on1 of2.wav	a 0.18 on1 of4.wav
169	2	768	a 0.18 on1 of3.wav	a 0.18 on1 of5.wav
170	2	679	a 0.18 on1 of4.wav	a 0.18 on1 of6.wav
171	2	853	a 0.18 on1 of5.wav	a 0.18 on1 of7.wav
172	2	1046	i 0.1 on1 of1.wav	i 0.1 on1 of3.wav
173	1	694	i 0.1 on1 of2.wav	i 0.1 on1 of4.wav
174	1	587	i 0.1 on1 of3.wav	i 0.1 on1 of5.wav
175	1	584	i 0.1 on1 of4.wav	i 0.1 on1 of6.wav
176	2	703	i 0.1 on1 of5.wav	i 0.1 on1 of7.wav
177	2	558	i 0.2 on1 of1.wav	i 0.2 on1 of3.wav
178	2	639	i 0.2 on1 of2.wav	i 0.2 on1 of4.wav
179	2	649	i 0.2 on1 of3.wav	i 0.2 on1 of5.wav
180	1	763	i 0.2 on1 of4.wav	i 0.2 on1 of6.wav
181	2	756	i 0.2 on1 of5.wav	i 0.2 on1 of7.wav
182	1	252	i 0.04 on1 of1.wav	i 0.04 on1 of3.wav
183	1	333	i 0.04 on1 of2.wav	i 0.04 on1 of4.wav
184	1	481	i 0.04 on1 of3.wav	i 0.04 on1 of5.wav
185	1	658	i 0.04 on1 of4.wav	i 0.04 on1 of6.wav
186	1	504	i 0.04 on1 of5.wav	i 0.04 on1 of7.wav
187	1	631	i 0.06 on1 of1.wav	i 0.06 on1 of3.wav
188	1	362	i 0.06 on1 of2.wav	i 0.06 on1 of4.wav
189	1	493	i 0.06 on1 of3.wav	i 0.06 on1 of5.wav
190	1	586	i 0.06 on1 of4.wav	i 0.06 on1 of6.wav
191	1	457	i 0.06 on1 of5.wav	i 0.06 on1 of7.wav
192	1	651	i 0.08 on1 of1.wav	i 0.08 on1 of3.wav
193	2	593	i 0.08 on1 of2.wav	i 0.08 on1 of4.wav
194	2	622	i 0.08 on1 of3.wav	i 0.08 on1 of5.wav
195	1	828	i 0.08 on1 of4.wav	i 0.08 on1 of6.wav
196	1	477	i 0.08 on1 of5.wav	i 0.08 on1 of7.wav
197	1	982	i 0.12 on1 of1.wav	i 0.12 on1 of3.wav
198	1	585	i 0.12 on1 of2.wav	i 0.12 on1 of4.wav
199	2	853	i 0.12 on1 of3.wav	i 0.12 on1 of5.wav
200	2	622	i 0.12 on1 of4.wav	i 0.12 on1 of6.wav
201	1	599	i 0.12 on1 of5.wav	i 0.12 on1 of7.wav
202	2	554	i 0.14 on1 of1.wav	i 0.14 on1 of3.wav
203	2	653	i 0.14 on1 of2.wav	i 0.14 on1 of4.wav
204	2	546	i 0.14 on1 of3.wav	i 0.14 on1 of5.wav
205	2	735	i 0.14 on1 of4.wav	i 0.14 on1 of6.wav
206	2	838	i 0.14 on1 of5.wav	i 0.14 on1 of7.wav
207	2	606	i 0.16 on1 of1.wav	i 0.16 on1 of3.wav
208	2	590	i 0.16 on1 of2.wav	i 0.16 on1 of4.wav
209	2	730	i 0.16 on1 of3.wav	i 0.16 on1 of5.wav
210	2	642	i 0.16 on1 of4.wav	i 0.16 on1 of6.wav
211	2	909	i 0.16 on1 of5.wav	i 0.16 on1 of7.wav
212	2	646	i 0.18 on1 of1.wav	i 0.18 on1 of3.wav
213	2	628	i 0.18 on1 of2.wav	i 0.18 on1 of4.wav
214	2	850	i 0.18 on1 of3.wav	i 0.18 on1 of5.wav
215	2	834	i 0.18 on1 of4.wav	i 0.18 on1 of6.wav
216	2	794	i 0.18 on1 of5.wav	i 0.18 on1 of7.wav
217	1	372	a 0.1 on1 of3.wav	a 0.1 on1 of1.wav
218	2	621	a 0.1 on1 of4.wav	a 0.1 on1 of2.wav
219	1	513	a 0.1 on1 of5.wav	a 0.1 on1 of3.wav
220	2	778	a 0.1 on1 of6.wav	a 0.1 on1 of4.wav
221	1	723	a 0.1 on1 of7.wav	a 0.1 on1 of5.wav
222	2	633	a 0.2 on1 of3.wav	a 0.2 on1 of1.wav
223	2	699	a 0.2 on1 of4.wav	a 0.2 on1 of2.wav
224	2	598	a 0.2 on1 of5.wav	a 0.2 on1 of3.wav
225	2	750	a 0.2 on1 of6.wav	a 0.2 on1 of4.wav
226	1	1083	a 0.2 on1 of7.wav	a 0.2 on1 of5.wav
227	1	395	a 0.04 on1 of3.wav	a 0.04 on1 of1.wav
228	1	373	a 0.04 on1 of4.wav	a 0.04 on1 of2.wav
229	1	402	a 0.04 on1 of5.wav	a 0.04 on1 of3.wav
230	1	539	a 0.04 on1 of6.wav	a 0.04 on1 of4.wav
231	1	345	a 0.04 on1 of7.wav	a 0.04 on1 of5.wav
232	1	374	a 0.06 on1 of3.wav	a 0.06 on1 of1.wav
233	1	496	a 0.06 on1 of4.wav	a 0.06 on1 of2.wav
234	1	602	a 0.06 on1 of5.wav	a 0.06 on1 of3.wav
235	1	538	a 0.06 on1 of6.wav	a 0.06 on1 of4.wav
236	1	590	a 0.06 on1 of7.wav	a 0.06 on1 of5.wav
237	1	1017	a 0.08 on1 of3.wav	a 0.08 on1 of1.wav
238	2	628	a 0.08 on1 of4.wav	a 0.08 on1 of2.wav
239	1	484	a 0.08 on1 of5.wav	a 0.08 on1 of3.wav
240	1	561	a 0.08 on1 of6.wav	a 0.08 on1 of4.wav
241	1	646	a 0.08 on1 of7.wav	a 0.08 on1 of5.wav
242	1	866	a 0.12 on1 of3.wav	a 0.12 on1 of1.wav
243	2	642	a 0.12 on1 of4.wav	a 0.12 on1 of2.wav
244	2	650	a 0.12 on1 of5.wav	a 0.12 on1 of3.wav
245	2	799	a 0.12 on1 of6.wav	a 0.12 on1 of4.wav
246	1	614	a 0.12 on1 of7.wav	a 0.12 on1 of5.wav
247	2	752	a 0.14 on1 of3.wav	a 0.14 on1 of1.wav
248	2	1320	a 0.14 on1 of4.wav	a 0.14 on1 of2.wav
249	2	603	a 0.14 on1 of5.wav	a 0.14 on1 of3.wav
250	2	787	a 0.14 on1 of6.wav	a 0.14 on1 of4.wav
251	2	1130	a 0.14 on1 of7.wav	a 0.14 on1 of5.wav
252	2	690	a 0.16 on1 of3.wav	a 0.16 on1 of1.wav
253	2	559	a 0.16 on1 of4.wav	a 0.16 on1 of2.wav
254	2	609	a 0.16 on1 of5.wav	a 0.16 on1 of3.wav
255	2	1022	a 0.16 on1 of6.wav	a 0.16 on1 of4.wav
256	2	941	a 0.16 on1 of7.wav	a 0.16 on1 of5.wav
257	2	600	a 0.18 on1 of3.wav	a 0.18 on1 of1.wav
258	2	541	a 0.18 on1 of4.wav	a 0.18 on1 of2.wav
259	2	602	a 0.18 on1 of5.wav	a 0.18 on1 of3.wav
260	2	994	a 0.18 on1 of6.wav	a 0.18 on1 of4.wav
261	1	661	a 0.18 on1 of7.wav	a 0.18 on1 of5.wav
262	2	581	i 0.1 on1 of3.wav	i 0.1 on1 of1.wav
263	2	457	i 0.1 on1 of4.wav	i 0.1 on1 of2.wav
264	2	774	i 0.1 on1 of5.wav	i 0.1 on1 of3.wav
265	1	564	i 0.1 on1 of6.wav	i 0.1 on1 of4.wav
266	1	634	i 0.1 on1 of7.wav	i 0.1 on1 of5.wav
267	2	569	i 0.2 on1 of3.wav	i 0.2 on1 of1.wav
268	2	650	i 0.2 on1 of4.wav	i 0.2 on1 of2.wav
269	2	861	i 0.2 on1 of5.wav	i 0.2 on1 of3.wav
270	2	942	i 0.2 on1 of6.wav	i 0.2 on1 of4.wav
271	1	691	i 0.2 on1 of7.wav	i 0.2 on1 of5.wav
272	1	492	i 0.04 on1 of3.wav	i 0.04 on1 of1.wav
273	1	320	i 0.04 on1 of4.wav	i 0.04 on1 of2.wav
274	1	526	i 0.04 on1 of5.wav	i 0.04 on1 of3.wav
275	1	496	i 0.04 on1 of6.wav	i 0.04 on1 of4.wav
276	1	476	i 0.04 on1 of7.wav	i 0.04 on1 of5.wav
277	1	689	i 0.06 on1 of3.wav	i 0.06 on1 of1.wav
278	1	283	i 0.06 on1 of4.wav	i 0.06 on1 of2.wav
279	1	338	i 0.06 on1 of5.wav	i 0.06 on1 of3.wav
280	1	394	i 0.06 on1 of6.wav	i 0.06 on1 of4.wav
281	1	525	i 0.06 on1 of7.wav	i 0.06 on1 of5.wav
282	2	706	i 0.08 on1 of3.wav	i 0.08 on1 of1.wav
283	1	624	i 0.08 on1 of4.wav	i 0.08 on1 of2.wav
284	1	550	i 0.08 on1 of5.wav	i 0.08 on1 of3.wav
285	1	557	i 0.08 on1 of6.wav	i 0.08 on1 of4.wav
286	1	380	i 0.08 on1 of7.wav	i 0.08 on1 of5.wav
287	1	574	i 0.12 on1 of3.wav	i 0.12 on1 of1.wav
288	1	492	i 0.12 on1 of4.wav	i 0.12 on1 of2.wav
289	1	550	i 0.12 on1 of5.wav	i 0.12 on1 of3.wav
290	2	1019	i 0.12 on1 of6.wav	i 0.12 on1 of4.wav
291	1	747	i 0.12 on1 of7.wav	i 0.12 on1 of5.wav
292	2	506	i 0.14 on1 of3.wav	i 0.14 on1 of1.wav
293	2	515	i 0.14 on1 of4.wav	i 0.14 on1 of2.wav
294	1	724	i 0.14 on1 of5.wav	i 0.14 on1 of3.wav
295	1	591	i 0.14 on1 of6.wav	i 0.14 on1 of4.wav
296	2	893	i 0.14 on1 of7.wav	i 0.14 on1 of5.wav
297	2	1081	i 0.16 on1 of3.wav	i 0.16 on1 of1.wav
298	2	526	i 0.16 on1 of4.wav	i 0.16 on1 of2.wav
299	2	572	i 0.16 on1 of5.wav	i 0.16 on1 of3.wav
300	1	448	i 0.16 on1 of6.wav	i 0.16 on1 of4.wav
301	1	576	i 0.16 on1 of7.wav	i 0.16 on1 of5.wav
302	2	580	i 0.18 on1 of3.wav	i 0.18 on1 of1.wav
303	2	678	i 0.18 on1 of4.wav	i 0.18 on1 of2.wav
304	2	612	i 0.18 on1 of5.wav	i 0.18 on1 of3.wav
305	2	678	i 0.18 on1 of6.wav	i 0.18 on1 of4.wav
306	2	969	i 0.18 on1 of7.wav	i 0.18 on1 of5.wav
307	1	1286	a 0.1 on1 of1.wav	a 0.1 on1 of1.wav
308	1	679	a 0.1 on1 of2.wav	a 0.1 on1 of2.wav
309	1	618	a 0.1 on1 of3.wav	a 0.1 on1 of3.wav
310	1	706	a 0.1 on1 of4.wav	a 0.1 on1 of4.wav
311	1	623	a 0.1 on1 of5.wav	a 0.1 on1 of5.wav
312	1	796	a 0.1 on1 of6.wav	a 0.1 on1 of6.wav
313	1	699	a 0.1 on1 of7.wav	a 0.1 on1 of7.wav
314	1	677	a 0.2 on1 of1.wav	a 0.2 on1 of1.wav
315	1	744	a 0.2 on1 of2.wav	a 0.2 on1 of2.wav
316	1	522	a 0.2 on1 of3.wav	a 0.2 on1 of3.wav
317	1	635	a 0.2 on1 of4.wav	a 0.2 on1 of4.wav
318	1	677	a 0.2 on1 of5.wav	a 0.2 on1 of5.wav
319	1	818	a 0.2 on1 of6.wav	a 0.2 on1 of6.wav
320	1	448	a 0.2 on1 of7.wav	a 0.2 on1 of7.wav
321	1	502	a 0.04 on1 of1.wav	a 0.04 on1 of1.wav
322	1	405	a 0.04 on1 of2.wav	a 0.04 on1 of2.wav
323	1	307	a 0.04 on1 of3.wav	a 0.04 on1 of3.wav
324	1	393	a 0.04 on1 of4.wav	a 0.04 on1 of4.wav
325	1	354	a 0.04 on1 of5.wav	a 0.04 on1 of5.wav
326	1	477	a 0.04 on1 of6.wav	a 0.04 on1 of6.wav
327	1	558	a 0.04 on1 of7.wav	a 0.04 on1 of7.wav
328	1	419	a 0.06 on1 of1.wav	a 0.06 on1 of1.wav
329	1	670	a 0.06 on1 of2.wav	a 0.06 on1 of2.wav
330	1	538	a 0.06 on1 of3.wav	a 0.06 on1 of3.wav
331	1	484	a 0.06 on1 of4.wav	a 0.06 on1 of4.wav
332	1	763	a 0.06 on1 of5.wav	a 0.06 on1 of5.wav
333	1	447	a 0.06 on1 of6.wav	a 0.06 on1 of6.wav
334	1	453	a 0.06 on1 of7.wav	a 0.06 on1 of7.wav
335	1	579	a 0.08 on1 of1.wav	a 0.08 on1 of1.wav
336	1	473	a 0.08 on1 of2.wav	a 0.08 on1 of2.wav
337	1	382	a 0.08 on1 of3.wav	a 0.08 on1 of3.wav
338	1	948	a 0.08 on1 of4.wav	a 0.08 on1 of4.wav
339	1	547	a 0.08 on1 of5.wav	a 0.08 on1 of5.wav
340	1	438	a 0.08 on1 of6.wav	a 0.08 on1 of6.wav
341	1	480	a 0.08 on1 of7.wav	a 0.08 on1 of7.wav
342	1	450	a 0.12 on1 of1.wav	a 0.12 on1 of1.wav
343	1	599	a 0.12 on1 of2.wav	a 0.12 on1 of2.wav
344	1	737	a 0.12 on1 of3.wav	a 0.12 on1 of3.wav
345	1	755	a 0.12 on1 of4.wav	a 0.12 on1 of4.wav
346	1	770	a 0.12 on1 of5.wav	a 0.12 on1 of5.wav
347	1	485	a 0.12 on1 of6.wav	a 0.12 on1 of6.wav
348	1	645	a 0.12 on1 of7.wav	a 0.12 on1 of7.wav
349	1	430	a 0.14 on1 of1.wav	a 0.14 on1 of1.wav
350	1	449	a 0.14 on1 of2.wav	a 0.14 on1 of2.wav
351	1	577	a 0.14 on1 of3.wav	a 0.14 on1 of3.wav
352	1	560	a 0.14 on1 of4.wav	a 0.14 on1 of4.wav
353	1	993	a 0.14 on1 of5.wav	a 0.14 on1 of5.wav
354	1	575	a 0.14 on1 of6.wav	a 0.14 on1 of6.wav
355	1	759	a 0.14 on1 of7.wav	a 0.14 on1 of7.wav
356	1	721	a 0.16 on1 of1.wav	a 0.16 on1 of1.wav
357	1	538	a 0.16 on1 of2.wav	a 0.16 on1 of2.wav
358	1	759	a 0.16 on1 of3.wav	a 0.16 on1 of3.wav
359	1	548	a 0.16 on1 of4.wav	a 0.16 on1 of4.wav
360	1	731	a 0.16 on1 of5.wav	a 0.16 on1 of5.wav
361	1	652	a 0.16 on1 of6.wav	a 0.16 on1 of6.wav
362	1	782	a 0.16 on1 of7.wav	a 0.16 on1 of7.wav
363	1	783	a 0.18 on1 of1.wav	a 0.18 on1 of1.wav
364	1	654	a 0.18 on1 of2.wav	a 0.18 on1 of2.wav
365	1	578	a 0.18 on1 of3.wav	a 0.18 on1 of3.wav
366	1	724	a 0.18 on1 of4.wav	a 0.18 on1 of4.wav
367	1	951	a 0.18 on1 of5.wav	a 0.18 on1 of5.wav
368	1	724	a 0.18 on1 of6.wav	a 0.18 on1 of6.wav
369	1	857	a 0.18 on1 of7.wav	a 0.18 on1 of7.wav
370	1	867	i 0.1 on1 of1.wav	i 0.1 on1 of1.wav
371	1	502	i 0.1 on1 of2.wav	i 0.1 on1 of2.wav
372	1	766	i 0.1 on1 of3.wav	i 0.1 on1 of3.wav
373	1	681	i 0.1 on1 of4.wav	i 0.1 on1 of4.wav
374	1	655	i 0.1 on1 of5.wav	i 0.1 on1 of5.wav
375	1	542	i 0.1 on1 of6.wav	i 0.1 on1 of6.wav
376	1	432	i 0.1 on1 of7.wav	i 0.1 on1 of7.wav
377	1	544	i 0.2 on1 of1.wav	i 0.2 on1 of1.wav
378	1	622	i 0.2 on1 of2.wav	i 0.2 on1 of2.wav
379	1	777	i 0.2 on1 of3.wav	i 0.2 on1 of3.wav
380	1	704	i 0.2 on1 of4.wav	i 0.2 on1 of4.wav
381	1	635	i 0.2 on1 of5.wav	i 0.2 on1 of5.wav
382	1	839	i 0.2 on1 of6.wav	i 0.2 on1 of6.wav
383	1	684	i 0.2 on1 of7.wav	i 0.2 on1 of7.wav
384	1	313	i 0.04 on1 of1.wav	i 0.04 on1 of1.wav
385	1	592	i 0.04 on1 of2.wav	i 0.04 on1 of2.wav
386	1	323	i 0.04 on1 of3.wav	i 0.04 on1 of3.wav
387	1	367	i 0.04 on1 of4.wav	i 0.04 on1 of4.wav
388	1	328	i 0.04 on1 of5.wav	i 0.04 on1 of5.wav
389	1	440	i 0.04 on1 of6.wav	i 0.04 on1 of6.wav
390	1	421	i 0.04 on1 of7.wav	i 0.04 on1 of7.wav
391	1	589	i 0.06 on1 of1.wav	i 0.06 on1 of1.wav
392	1	625	i 0.06 on1 of2.wav	i 0.06 on1 of2.wav
393	1	515	i 0.06 on1 of3.wav	i 0.06 on1 of3.wav
394	1	550	i 0.06 on1 of4.wav	i 0.06 on1 of4.wav
395	1	877	i 0.06 on1 of5.wav	i 0.06 on1 of5.wav
396	1	584	i 0.06 on1 of6.wav	i 0.06 on1 of6.wav
397	1	407	i 0.06 on1 of7.wav	i 0.06 on1 of7.wav
398	1	492	i 0.08 on1 of1.wav	i 0.08 on1 of1.wav
399	1	484	i 0.08 on1 of2.wav	i 0.08 on1 of2.wav
400	1	777	i 0.08 on1 of3.wav	i 0.08 on1 of3.wav
401	1	483	i 0.08 on1 of4.wav	i 0.08 on1 of4.wav
402	1	402	i 0.08 on1 of5.wav	i 0.08 on1 of5.wav
403	2	573	i 0.08 on1 of6.wav	i 0.08 on1 of6.wav
404	1	424	i 0.08 on1 of7.wav	i 0.08 on1 of7.wav
405	1	999	i 0.12 on1 of1.wav	i 0.12 on1 of1.wav
406	2	961	i 0.12 on1 of2.wav	i 0.12 on1 of2.wav
407	1	697	i 0.12 on1 of3.wav	i 0.12 on1 of3.wav
408	1	408	i 0.12 on1 of4.wav	i 0.12 on1 of4.wav
409	1	457	i 0.12 on1 of5.wav	i 0.12 on1 of5.wav
410	1	842	i 0.12 on1 of6.wav	i 0.12 on1 of6.wav
411	1	461	i 0.12 on1 of7.wav	i 0.12 on1 of7.wav
412	1	672	i 0.14 on1 of1.wav	i 0.14 on1 of1.wav
413	1	495	i 0.14 on1 of2.wav	i 0.14 on1 of2.wav
414	1	871	i 0.14 on1 of3.wav	i 0.14 on1 of3.wav
415	1	602	i 0.14 on1 of4.wav	i 0.14 on1 of4.wav
416	1	565	i 0.14 on1 of5.wav	i 0.14 on1 of5.wav
417	1	518	i 0.14 on1 of6.wav	i 0.14 on1 of6.wav
418	1	698	i 0.14 on1 of7.wav	i 0.14 on1 of7.wav
419	1	555	i 0.16 on1 of1.wav	i 0.16 on1 of1.wav
420	1	493	i 0.16 on1 of2.wav	i 0.16 on1 of2.wav
421	1	601	i 0.16 on1 of3.wav	i 0.16 on1 of3.wav
422	1	575	i 0.16 on1 of4.wav	i 0.16 on1 of4.wav
423	1	803	i 0.16 on1 of5.wav	i 0.16 on1 of5.wav
424	1	849	i 0.16 on1 of6.wav	i 0.16 on1 of6.wav
425	1	728	i 0.16 on1 of7.wav	i 0.16 on1 of7.wav
426	1	743	i 0.18 on1 of1.wav	i 0.18 on1 of1.wav
427	1	826	i 0.18 on1 of2.wav	i 0.18 on1 of2.wav
428	1	760	i 0.18 on1 of3.wav	i 0.18 on1 of3.wav
429	1	829	i 0.18 on1 of4.wav	i 0.18 on1 of4.wav
430	1	784	i 0.18 on1 of5.wav	i 0.18 on1 of5.wav
431	1	509	i 0.18 on1 of6.wav	i 0.18 on1 of6.wav
432	1	575	i 0.18 on1 of7.wav	i 0.18 on1 of7.wav
433	2	731	a 0.1 on1 of1.wav	a 0.1 on1 of3.wav
434	2	627	a 0.1 on1 of2.wav	a 0.1 on1 of4.wav
435	1	935	a 0.1 on1 of3.wav	a 0.1 on1 of5.wav
436	2	664	a 0.1 on1 of4.wav	a 0.1 on1 of6.wav
437	2	684	a 0.1 on1 of5.wav	a 0.1 on1 of7.wav
438	2	693	a 0.2 on1 of1.wav	a 0.2 on1 of3.wav
439	2	894	a 0.2 on1 of2.wav	a 0.2 on1 of4.wav
440	2	557	a 0.2 on1 of3.wav	a 0.2 on1 of5.wav
441	1	1085	a 0.2 on1 of4.wav	a 0.2 on1 of6.wav
442	2	639	a 0.2 on1 of5.wav	a 0.2 on1 of7.wav
443	1	484	a 0.04 on1 of1.wav	a 0.04 on1 of3.wav
444	1	366	a 0.04 on1 of2.wav	a 0.04 on1 of4.wav
445	1	473	a 0.04 on1 of3.wav	a 0.04 on1 of5.wav
446	1	728	a 0.04 on1 of4.wav	a 0.04 on1 of6.wav
447	1	651	a 0.04 on1 of5.wav	a 0.04 on1 of7.wav
448	1	589	a 0.06 on1 of1.wav	a 0.06 on1 of3.wav
449	1	507	a 0.06 on1 of2.wav	a 0.06 on1 of4.wav
450	1	555	a 0.06 on1 of3.wav	a 0.06 on1 of5.wav
451	1	576	a 0.06 on1 of4.wav	a 0.06 on1 of6.wav
452	1	693	a 0.06 on1 of5.wav	a 0.06 on1 of7.wav
453	2	929	a 0.08 on1 of1.wav	a 0.08 on1 of3.wav
454	1	500	a 0.08 on1 of2.wav	a 0.08 on1 of4.wav
455	1	245	a 0.08 on1 of3.wav	a 0.08 on1 of5.wav
456	2	753	a 0.08 on1 of4.wav	a 0.08 on1 of6.wav
457	1	917	a 0.08 on1 of5.wav	a 0.08 on1 of7.wav
458	2	727	a 0.12 on1 of1.wav	a 0.12 on1 of3.wav
459	2	881	a 0.12 on1 of2.wav	a 0.12 on1 of4.wav
460	1	956	a 0.12 on1 of3.wav	a 0.12 on1 of5.wav
461	1	727	a 0.12 on1 of4.wav	a 0.12 on1 of6.wav
462	2	807	a 0.12 on1 of5.wav	a 0.12 on1 of7.wav
463	2	574	a 0.14 on1 of1.wav	a 0.14 on1 of3.wav
464	2	686	a 0.14 on1 of2.wav	a 0.14 on1 of4.wav
465	2	652	a 0.14 on1 of3.wav	a 0.14 on1 of5.wav
466	2	725	a 0.14 on1 of4.wav	a 0.14 on1 of6.wav
467	2	565	a 0.14 on1 of5.wav	a 0.14 on1 of7.wav
468	2	596	a 0.16 on1 of1.wav	a 0.16 on1 of3.wav
469	2	650	a 0.16 on1 of2.wav	a 0.16 on1 of4.wav
470	2	516	a 0.16 on1 of3.wav	a 0.16 on1 of5.wav
471	2	759	a 0.16 on1 of4.wav	a 0.16 on1 of6.wav
472	2	848	a 0.16 on1 of5.wav	a 0.16 on1 of7.wav
473	2	630	a 0.18 on1 of1.wav	a 0.18 on1 of3.wav
474	2	627	a 0.18 on1 of2.wav	a 0.18 on1 of4.wav
475	1	830	a 0.18 on1 of3.wav	a 0.18 on1 of5.wav
476	2	755	a 0.18 on1 of4.wav	a 0.18 on1 of6.wav
477	1	1114	a 0.18 on1 of5.wav	a 0.18 on1 of7.wav
478	2	885	i 0.1 on1 of1.wav	i 0.1 on1 of3.wav
479	1	725	i 0.1 on1 of2.wav	i 0.1 on1 of4.wav
480	2	1359	i 0.1 on1 of3.wav	i 0.1 on1 of5.wav
481	2	733	i 0.1 on1 of4.wav	i 0.1 on1 of6.wav
482	2	623	i 0.1 on1 of5.wav	i 0.1 on1 of7.wav
483	2	628	i 0.2 on1 of1.wav	i 0.2 on1 of3.wav
484	2	566	i 0.2 on1 of2.wav	i 0.2 on1 of4.wav
485	2	778	i 0.2 on1 of3.wav	i 0.2 on1 of5.wav
486	2	728	i 0.2 on1 of4.wav	i 0.2 on1 of6.wav
487	2	780	i 0.2 on1 of5.wav	i 0.2 on1 of7.wav
488	1	495	i 0.04 on1 of1.wav	i 0.04 on1 of3.wav
489	1	800	i 0.04 on1 of2.wav	i 0.04 on1 of4.wav
490	1	923	i 0.04 on1 of3.wav	i 0.04 on1 of5.wav
491	1	370	i 0.04 on1 of4.wav	i 0.04 on1 of6.wav
492	1	758	i 0.04 on1 of5.wav	i 0.04 on1 of7.wav
493	1	602	i 0.06 on1 of1.wav	i 0.06 on1 of3.wav
494	1	420	i 0.06 on1 of2.wav	i 0.06 on1 of4.wav
495	1	649	i 0.06 on1 of3.wav	i 0.06 on1 of5.wav
496	2	719	i 0.06 on1 of4.wav	i 0.06 on1 of6.wav
497	1	545	i 0.06 on1 of5.wav	i 0.06 on1 of7.wav
498	2	575	i 0.08 on1 of1.wav	i 0.08 on1 of3.wav
499	2	557	i 0.08 on1 of2.wav	i 0.08 on1 of4.wav
500	2	771	i 0.08 on1 of3.wav	i 0.08 on1 of5.wav
501	2	863	i 0.08 on1 of4.wav	i 0.08 on1 of6.wav
502	2	680	i 0.08 on1 of5.wav	i 0.08 on1 of7.wav
503	2	931	i 0.12 on1 of1.wav	i 0.12 on1 of3.wav
504	1	1048	i 0.12 on1 of2.wav	i 0.12 on1 of4.wav
505	2	741	i 0.12 on1 of3.wav	i 0.12 on1 of5.wav
506	2	598	i 0.12 on1 of4.wav	i 0.12 on1 of6.wav
507	1	781	i 0.12 on1 of5.wav	i 0.12 on1 of7.wav
508	2	560	i 0.14 on1 of1.wav	i 0.14 on1 of3.wav
509	1	759	i 0.14 on1 of2.wav	i 0.14 on1 of4.wav
510	2	658	i 0.14 on1 of3.wav	i 0.14 on1 of5.wav
511	1	1147	i 0.14 on1 of4.wav	i 0.14 on1 of6.wav
512	2	802	i 0.14 on1 of5.wav	i 0.14 on1 of7.wav
513	2	630	i 0.16 on1 of1.wav	i 0.16 on1 of3.wav
514	1	530	i 0.16 on1 of2.wav	i 0.16 on1 of4.wav
515	2	652	i 0.16 on1 of3.wav	i 0.16 on1 of5.wav
516	2	1268	i 0.16 on1 of4.wav	i 0.16 on1 of6.wav
517	1	668	i 0.16 on1 of5.wav	i 0.16 on1 of7.wav
518	2	532	i 0.18 on1 of1.wav	i 0.18 on1 of3.wav
519	2	786	i 0.18 on1 of2.wav	i 0.18 on1 of4.wav
520	2	624	i 0.18 on1 of3.wav	i 0.18 on1 of5.wav
521	2	839	i 0.18 on1 of4.wav	i 0.18 on1 of6.wav
522	2	700	i 0.18 on1 of5.wav	i 0.18 on1 of7.wav
523	2	852	a 0.1 on1 of3.wav	a 0.1 on1 of1.wav
524	1	1042	a 0.1 on1 of4.wav	a 0.1 on1 of2.wav
525	2	870	a 0.1 on1 of5.wav	a 0.1 on1 of3.wav
526	2	675	a 0.1 on1 of6.wav	a 0.1 on1 of4.wav
527	1	535	a 0.1 on1 of7.wav	a 0.1 on1 of5.wav
528	2	563	a 0.2 on1 of3.wav	a 0.2 on1 of1.wav
529	2	739	a 0.2 on1 of4.wav	a 0.2 on1 of2.wav
530	2	592	a 0.2 on1 of5.wav	a 0.2 on1 of3.wav
531	2	1096	a 0.2 on1 of6.wav	a 0.2 on1 of4.wav
532	2	834	a 0.2 on1 of7.wav	a 0.2 on1 of5.wav
533	1	348	a 0.04 on1 of3.wav	a 0.04 on1 of1.wav
534	1	443	a 0.04 on1 of4.wav	a 0.04 on1 of2.wav
535	1	503	a 0.04 on1 of5.wav	a 0.04 on1 of3.wav
536	1	456	a 0.04 on1 of6.wav	a 0.04 on1 of4.wav
537	1	300	a 0.04 on1 of7.wav	a 0.04 on1 of5.wav
538	1	752	a 0.06 on1 of3.wav	a 0.06 on1 of1.wav
539	1	466	a 0.06 on1 of4.wav	a 0.06 on1 of2.wav
540	1	534	a 0.06 on1 of5.wav	a 0.06 on1 of3.wav
541	1	440	a 0.06 on1 of6.wav	a 0.06 on1 of4.wav
542	1	496	a 0.06 on1 of7.wav	a 0.06 on1 of5.wav
543	2	835	a 0.08 on1 of3.wav	a 0.08 on1 of1.wav
544	1	1134	a 0.08 on1 of4.wav	a 0.08 on1 of2.wav
545	2	743	a 0.08 on1 of5.wav	a 0.08 on1 of3.wav
546	1	889	a 0.08 on1 of6.wav	a 0.08 on1 of4.wav
547	2	682	a 0.08 on1 of7.wav	a 0.08 on1 of5.wav
548	2	785	a 0.12 on1 of3.wav	a 0.12 on1 of1.wav
549	2	799	a 0.12 on1 of4.wav	a 0.12 on1 of2.wav
550	1	753	a 0.12 on1 of5.wav	a 0.12 on1 of3.wav
551	2	614	a 0.12 on1 of6.wav	a 0.12 on1 of4.wav
552	1	548	a 0.12 on1 of7.wav	a 0.12 on1 of5.wav
553	2	543	a 0.14 on1 of3.wav	a 0.14 on1 of1.wav
554	2	737	a 0.14 on1 of4.wav	a 0.14 on1 of2.wav
555	2	769	a 0.14 on1 of5.wav	a 0.14 on1 of3.wav
556	2	853	a 0.14 on1 of6.wav	a 0.14 on1 of4.wav
557	1	1051	a 0.14 on1 of7.wav	a 0.14 on1 of5.wav
558	2	584	a 0.16 on1 of3.wav	a 0.16 on1 of1.wav
559	2	1186	a 0.16 on1 of4.wav	a 0.16 on1 of2.wav
560	2	695	a 0.16 on1 of5.wav	a 0.16 on1 of3.wav
561	2	724	a 0.16 on1 of6.wav	a 0.16 on1 of4.wav
562	1	1376	a 0.16 on1 of7.wav	a 0.16 on1 of5.wav
563	2	718	a 0.18 on1 of3.wav	a 0.18 on1 of1.wav
564	2	617	a 0.18 on1 of4.wav	a 0.18 on1 of2.wav
565	2	919	a 0.18 on1 of5.wav	a 0.18 on1 of3.wav
566	2	1262	a 0.18 on1 of6.wav	a 0.18 on1 of4.wav
567	2	942	a 0.18 on1 of7.wav	a 0.18 on1 of5.wav
568	2	669	i 0.1 on1 of3.wav	i 0.1 on1 of1.wav
569	2	1061	i 0.1 on1 of4.wav	i 0.1 on1 of2.wav
570	2	617	i 0.1 on1 of5.wav	i 0.1 on1 of3.wav
571	1	975	i 0.1 on1 of6.wav	i 0.1 on1 of4.wav
572	1	557	i 0.1 on1 of7.wav	i 0.1 on1 of5.wav
573	2	695	i 0.2 on1 of3.wav	i 0.2 on1 of1.wav
574	2	554	i 0.2 on1 of4.wav	i 0.2 on1 of2.wav
575	2	717	i 0.2 on1 of5.wav	i 0.2 on1 of3.wav
576	2	658	i 0.2 on1 of6.wav	i 0.2 on1 of4.wav
577	2	855	i 0.2 on1 of7.wav	i 0.2 on1 of5.wav
578	1	317	i 0.04 on1 of3.wav	i 0.04 on1 of1.wav
579	1	3731	i 0.04 on1 of4.wav	i 0.04 on1 of2.wav
580	1	480	i 0.04 on1 of5.wav	i 0.04 on1 of3.wav
581	1	391	i 0.04 on1 of6.wav	i 0.04 on1 of4.wav
582	2	784	i 0.04 on1 of7.wav	i 0.04 on1 of5.wav
583	1	459	i 0.06 on1 of3.wav	i 0.06 on1 of1.wav
584	1	604	i 0.06 on1 of4.wav	i 0.06 on1 of2.wav
585	1	447	i 0.06 on1 of5.wav	i 0.06 on1 of3.wav
586	1	403	i 0.06 on1 of6.wav	i 0.06 on1 of4.wav
587	1	686	i 0.06 on1 of7.wav	i 0.06 on1 of5.wav
588	1	337	i 0.08 on1 of3.wav	i 0.08 on1 of1.wav
589	2	750	i 0.08 on1 of4.wav	i 0.08 on1 of2.wav
590	1	527	i 0.08 on1 of5.wav	i 0.08 on1 of3.wav
591	1	467	i 0.08 on1 of6.wav	i 0.08 on1 of4.wav
592	1	699	i 0.08 on1 of7.wav	i 0.08 on1 of5.wav
593	2	624	i 0.12 on1 of3.wav	i 0.12 on1 of1.wav
594	1	390	i 0.12 on1 of4.wav	i 0.12 on1 of2.wav
595	1	743	i 0.12 on1 of5.wav	i 0.12 on1 of3.wav
596	2	593	i 0.12 on1 of6.wav	i 0.12 on1 of4.wav
597	1	556	i 0.12 on1 of7.wav	i 0.12 on1 of5.wav
598	2	759	i 0.14 on1 of3.wav	i 0.14 on1 of1.wav
599	2	745	i 0.14 on1 of4.wav	i 0.14 on1 of2.wav
600	2	1043	i 0.14 on1 of5.wav	i 0.14 on1 of3.wav
601	2	647	i 0.14 on1 of6.wav	i 0.14 on1 of4.wav
602	2	834	i 0.14 on1 of7.wav	i 0.14 on1 of5.wav
603	2	580	i 0.16 on1 of3.wav	i 0.16 on1 of1.wav
604	1	870	i 0.16 on1 of4.wav	i 0.16 on1 of2.wav
605	2	795	i 0.16 on1 of5.wav	i 0.16 on1 of3.wav
606	2	1330	i 0.16 on1 of6.wav	i 0.16 on1 of4.wav
607	2	677	i 0.16 on1 of7.wav	i 0.16 on1 of5.wav
608	2	660	i 0.18 on1 of3.wav	i 0.18 on1 of1.wav
609	1	959	i 0.18 on1 of4.wav	i 0.18 on1 of2.wav
610	2	758	i 0.18 on1 of5.wav	i 0.18 on1 of3.wav
611	2	757	i 0.18 on1 of6.wav	i 0.18 on1 of4.wav
612	2	1447	i 0.18 on1 of7.wav	i 0.18 on1 of5.wav
