# Supplementary material for: How musical experience affects tone perception efficiency by musicians of tonal and non-tonal speakers?
Source: PLoS One. 2020 May 8;15(5):e0232514. doi: 10.1371/journal.pone.0232514 (PMC7209303; doi:10.1371/journal.pone.0232514)
Supplement: S1 Raw Data — (ZIP) [file pone.0232514.s001.zip › RAW DATA Eng musician/sub13sdrising.csv]

List2	Slide3.RESP	Slide3.RT	stim1	stim2
1	1	531	a 0.1 on1 of7r.wav	a 0.1 on1 of7r.wav
2	1	507	a 0.1 on2 of7.wav	a 0.1 on2 of7.wav
3	1	570	a 0.1 on3 of7.wav	a 0.1 on3 of7.wav
4	1	604	a 0.1 on4 of7.wav	a 0.1 on4 of7.wav
5	1	630	a 0.1 on5 of7.wav	a 0.1 on5 of7.wav
6	2	669	a 0.1 on6 of7.wav	a 0.1 on6 of7.wav
7	1	806	a 0.1 on7 of7.wav	a 0.1 on7 of7.wav
8	1	472	a 0.2 on1 of7r.wav	a 0.2 on1 of7r.wav
9	1	826	a 0.2 on2 of7.wav	a 0.2 on2 of7.wav
10	1	451	a 0.2 on3 of7.wav	a 0.2 on3 of7.wav
11	1	708	a 0.2 on4 of7.wav	a 0.2 on4 of7.wav
12	1	617	a 0.2 on5 of7.wav	a 0.2 on5 of7.wav
13	1	540	a 0.2 on6 of7.wav	a 0.2 on6 of7.wav
14	1	658	a 0.2 on7 of7.wav	a 0.2 on7 of7.wav
15	1	442	a 0.04 on1 of7r.wav	a 0.04 on1 of7r.wav
16	1	642	a 0.04 on2 of7.wav	a 0.04 on2 of7.wav
17	1	738	a 0.04 on3 of7.wav	a 0.04 on3 of7.wav
18	1	482	a 0.04 on4 of7.wav	a 0.04 on4 of7.wav
19	1	440	a 0.04 on5 of7.wav	a 0.04 on5 of7.wav
20	1	512	a 0.04 on6 of7.wav	a 0.04 on6 of7.wav
21	1	417	a 0.04 on7 of7.wav	a 0.04 on7 of7.wav
22	1	454	a 0.06 on1 of7r.wav	a 0.06 on1 of7r.wav
23	1	911	a 0.06 on2 of7.wav	a 0.06 on2 of7.wav
24	1	552	a 0.06 on3 of7.wav	a 0.06 on3 of7.wav
25	1	486	a 0.06 on4 of7.wav	a 0.06 on4 of7.wav
26	1	401	a 0.06 on5 of7.wav	a 0.06 on5 of7.wav
27	1	407	a 0.06 on6 of7.wav	a 0.06 on6 of7.wav
28	1	306	a 0.06 on7 of7.wav	a 0.06 on7 of7.wav
29	1	532	a 0.08 on1 of7r.wav	a 0.08 on1 of7r.wav
30	1	557	a 0.08 on2 of7.wav	a 0.08 on2 of7.wav
31	2	649	a 0.08 on3 of7.wav	a 0.08 on3 of7.wav
32	2	669	a 0.08 on4 of7.wav	a 0.08 on4 of7.wav
33	1	494	a 0.08 on5 of7.wav	a 0.08 on5 of7.wav
34	1	427	a 0.08 on6 of7.wav	a 0.08 on6 of7.wav
35	1	323	a 0.08 on7 of7.wav	a 0.08 on7 of7.wav
36	1	736	a 0.12 on1 of7r.wav	a 0.12 on1 of7r.wav
37	1	587	a 0.12 on2 of7.wav	a 0.12 on2 of7.wav
38	1	535	a 0.12 on3 of7.wav	a 0.12 on3 of7.wav
39	1	705	a 0.12 on4 of7.wav	a 0.12 on4 of7.wav
40	1	670	a 0.12 on5 of7.wav	a 0.12 on5 of7.wav
41	1	505	a 0.12 on6 of7.wav	a 0.12 on6 of7.wav
42	1	448	a 0.12 on7 of7.wav	a 0.12 on7 of7.wav
43	1	618	a 0.14 on1 of7r.wav	a 0.14 on1 of7r.wav
44	1	511	a 0.14 on2 of7.wav	a 0.14 on2 of7.wav
45	1	865	a 0.14 on3 of7.wav	a 0.14 on3 of7.wav
46	1	678	a 0.14 on4 of7.wav	a 0.14 on4 of7.wav
47	1	565	a 0.14 on5 of7.wav	a 0.14 on5 of7.wav
48	1	1661	a 0.14 on6 of7.wav	a 0.14 on6 of7.wav
49	1	271	a 0.14 on7 of7.wav	a 0.14 on7 of7.wav
50	1	501	a 0.16 on1 of7r.wav	a 0.16 on1 of7r.wav
51	1	624	a 0.16 on2 of7.wav	a 0.16 on2 of7.wav
52	1	914	a 0.16 on3 of7.wav	a 0.16 on3 of7.wav
53	1	835	a 0.16 on4 of7.wav	a 0.16 on4 of7.wav
54	1	556	a 0.16 on5 of7.wav	a 0.16 on5 of7.wav
55	1	593	a 0.16 on6 of7.wav	a 0.16 on6 of7.wav
56	1	356	a 0.16 on7 of7.wav	a 0.16 on7 of7.wav
57	1	873	a 0.18 on1 of7r.wav	a 0.18 on1 of7r.wav
58	1	609	a 0.18 on2 of7.wav	a 0.18 on2 of7.wav
59	1	366	a 0.18 on3 of7.wav	a 0.18 on3 of7.wav
60	1	336	a 0.18 on4 of7.wav	a 0.18 on4 of7.wav
61	1	357	a 0.18 on5 of7.wav	a 0.18 on5 of7.wav
62	1	626	a 0.18 on6 of7.wav	a 0.18 on6 of7.wav
63	1	605	a 0.18 on7 of7.wav	a 0.18 on7 of7.wav
64	1	608	i 0.1 on1 of7r.wav	i 0.1 on1 of7r.wav
65	1	475	i 0.1 on2 of7.wav	i 0.1 on2 of7.wav
66	1	517	i 0.1 on3 of7.wav	i 0.1 on3 of7.wav
67	1	698	i 0.1 on4 of7.wav	i 0.1 on4 of7.wav
68	1	926	i 0.1 on5 of7.wav	i 0.1 on5 of7.wav
69	1	614	i 0.1 on6 of7.wav	i 0.1 on6 of7.wav
70	1	835	i 0.1 on7 of7.wav	i 0.1 on7 of7.wav
71	1	425	i 0.2 on1 of7r.wav	i 0.2 on1 of7r.wav
72	1	981	i 0.2 on2 of7.wav	i 0.2 on2 of7.wav
73	2	705	i 0.2 on3 of7.wav	i 0.2 on3 of7.wav
74	1	541	i 0.2 on4 of7.wav	i 0.2 on4 of7.wav
75	1	698	i 0.2 on5 of7.wav	i 0.2 on5 of7.wav
76	1	715	i 0.2 on6 of7.wav	i 0.2 on6 of7.wav
77	1	461	i 0.2 on7 of7.wav	i 0.2 on7 of7.wav
78	1	320	i 0.04 on1 of7r.wav	i 0.04 on1 of7r.wav
79	1	419	i 0.04 on2 of7.wav	i 0.04 on2 of7.wav
80	1	402	i 0.04 on3 of7.wav	i 0.04 on3 of7.wav
81	2	478	i 0.04 on4 of7.wav	i 0.04 on4 of7.wav
82	1	484	i 0.04 on5 of7.wav	i 0.04 on5 of7.wav
83	1	471	i 0.04 on6 of7.wav	i 0.04 on6 of7.wav
84	1	1569	i 0.04 on7 of7.wav	i 0.04 on7 of7.wav
85	1	571	i 0.06 on1 of7r.wav	i 0.06 on1 of7r.wav
86	1	422	i 0.06 on2 of7.wav	i 0.06 on2 of7.wav
87	1	474	i 0.06 on3 of7.wav	i 0.06 on3 of7.wav
88	1	365	i 0.06 on4 of7.wav	i 0.06 on4 of7.wav
89	1	494	i 0.06 on5 of7.wav	i 0.06 on5 of7.wav
90	1	546	i 0.06 on6 of7.wav	i 0.06 on6 of7.wav
91	1	472	i 0.06 on7 of7.wav	i 0.06 on7 of7.wav
92	1	567	i 0.08 on1 of7r.wav	i 0.08 on1 of7r.wav
93	1	363	i 0.08 on2 of7.wav	i 0.08 on2 of7.wav
94	1	497	i 0.08 on3 of7.wav	i 0.08 on3 of7.wav
95	1	466	i 0.08 on4 of7.wav	i 0.08 on4 of7.wav
96	2	475	i 0.08 on5 of7.wav	i 0.08 on5 of7.wav
97	1	548	i 0.08 on6 of7.wav	i 0.08 on6 of7.wav
98	1	497	i 0.08 on7 of7.wav	i 0.08 on7 of7.wav
99	1	348	i 0.12 on1 of7r.wav	i 0.12 on1 of7r.wav
100	1	536	i 0.12 on2 of7.wav	i 0.12 on2 of7.wav
101	1	919	i 0.12 on3 of7.wav	i 0.12 on3 of7.wav
102	2	583	i 0.12 on4 of7.wav	i 0.12 on4 of7.wav
103	1	523	i 0.12 on5 of7.wav	i 0.12 on5 of7.wav
104	1	613	i 0.12 on6 of7.wav	i 0.12 on6 of7.wav
105	1	623	i 0.12 on7 of7.wav	i 0.12 on7 of7.wav
106	1	681	i 0.14 on1 of7r.wav	i 0.14 on1 of7r.wav
107	1	505	i 0.14 on2 of7.wav	i 0.14 on2 of7.wav
108	1	667	i 0.14 on3 of7.wav	i 0.14 on3 of7.wav
109	1	487	i 0.14 on4 of7.wav	i 0.14 on4 of7.wav
110	2	571	i 0.14 on5 of7.wav	i 0.14 on5 of7.wav
111	2	604	i 0.14 on6 of7.wav	i 0.14 on6 of7.wav
112	1	738	i 0.14 on7 of7.wav	i 0.14 on7 of7.wav
113	1	962	i 0.16 on1 of7r.wav	i 0.16 on1 of7r.wav
114	1	610	i 0.16 on2 of7.wav	i 0.16 on2 of7.wav
115	1	597	i 0.16 on3 of7.wav	i 0.16 on3 of7.wav
116	1	430	i 0.16 on4 of7.wav	i 0.16 on4 of7.wav
117	1	475	i 0.16 on5 of7.wav	i 0.16 on5 of7.wav
118	1	363	i 0.16 on6 of7.wav	i 0.16 on6 of7.wav
119	1	583	i 0.16 on7 of7.wav	i 0.16 on7 of7.wav
120	1	438	i 0.18 on1 of7r.wav	i 0.18 on1 of7r.wav
121	1	502	i 0.18 on2 of7.wav	i 0.18 on2 of7.wav
122	2	759	i 0.18 on3 of7.wav	i 0.18 on3 of7.wav
123	1	482	i 0.18 on4 of7.wav	i 0.18 on4 of7.wav
124	1	592	i 0.18 on5 of7.wav	i 0.18 on5 of7.wav
125	1	546	i 0.18 on6 of7.wav	i 0.18 on6 of7.wav
126	1	485	i 0.18 on7 of7.wav	i 0.18 on7 of7.wav
127	1	584	a 0.1 on1 of7r.wav	a 0.1 on3 of7.wav
128	1	489	a 0.1 on2 of7.wav	a 0.1 on4 of7.wav
129	1	589	a 0.1 on3 of7.wav	a 0.1 on5 of7.wav
130	1	689	a 0.1 on4 of7.wav	a 0.1 on6 of7.wav
131	1	658	a 0.1 on5 of7.wav	a 0.1 on7 of7.wav
132	1	488	a 0.2 on1 of7r.wav	a 0.2 on3 of7.wav
133	2	551	a 0.2 on2 of7.wav	a 0.2 on4 of7.wav
134	2	762	a 0.2 on3 of7.wav	a 0.2 on5 of7.wav
135	2	352	a 0.2 on4 of7.wav	a 0.2 on6 of7.wav
136	2	457	a 0.2 on5 of7.wav	a 0.2 on7 of7.wav
137	1	421	a 0.04 on1 of7r.wav	a 0.04 on3 of7.wav
138	1	338	a 0.04 on2 of7.wav	a 0.04 on4 of7.wav
139	2	616	a 0.04 on3 of7.wav	a 0.04 on5 of7.wav
140	1	452	a 0.04 on4 of7.wav	a 0.04 on6 of7.wav
141	1	335	a 0.04 on5 of7.wav	a 0.04 on7 of7.wav
142	1	294	a 0.06 on1 of7r.wav	a 0.06 on3 of7.wav
143	1	1071	a 0.06 on2 of7.wav	a 0.06 on4 of7.wav
144	1	875	a 0.06 on3 of7.wav	a 0.06 on5 of7.wav
145	1	457	a 0.06 on4 of7.wav	a 0.06 on6 of7.wav
146	2	614	a 0.06 on5 of7.wav	a 0.06 on7 of7.wav
147	2	828	a 0.08 on1 of7r.wav	a 0.08 on3 of7.wav
148	1	335	a 0.08 on2 of7.wav	a 0.08 on4 of7.wav
149	1	375	a 0.08 on3 of7.wav	a 0.08 on5 of7.wav
150	1	558	a 0.08 on4 of7.wav	a 0.08 on6 of7.wav
151	1	416	a 0.08 on5 of7.wav	a 0.08 on7 of7.wav
152	1	423	a 0.12 on1 of7r.wav	a 0.12 on3 of7.wav
153	2	675	a 0.12 on2 of7.wav	a 0.12 on4 of7.wav
154	2	913	a 0.12 on3 of7.wav	a 0.12 on5 of7.wav
155	1	497	a 0.12 on4 of7.wav	a 0.12 on6 of7.wav
156	2	900	a 0.12 on5 of7.wav	a 0.12 on7 of7.wav
157	1	412	a 0.14 on1 of7r.wav	a 0.14 on3 of7.wav
158	1	368	a 0.14 on2 of7.wav	a 0.14 on4 of7.wav
159	1	369	a 0.14 on3 of7.wav	a 0.14 on5 of7.wav
160	1	884	a 0.14 on4 of7.wav	a 0.14 on6 of7.wav
161	2	521	a 0.14 on5 of7.wav	a 0.14 on7 of7.wav
162	1	609	a 0.16 on1 of7r.wav	a 0.16 on3 of7.wav
163	1	778	a 0.16 on2 of7.wav	a 0.16 on4 of7.wav
164	1	765	a 0.16 on3 of7.wav	a 0.16 on5 of7.wav
165	2	726	a 0.16 on4 of7.wav	a 0.16 on6 of7.wav
166	2	698	a 0.16 on5 of7.wav	a 0.16 on7 of7.wav
167	2	592	a 0.18 on1 of7r.wav	a 0.18 on3 of7.wav
168	2	983	a 0.18 on2 of7.wav	a 0.18 on4 of7.wav
169	2	833	a 0.18 on3 of7.wav	a 0.18 on5 of7.wav
170	2	855	a 0.18 on4 of7.wav	a 0.18 on6 of7.wav
171	2	789	a 0.18 on5 of7.wav	a 0.18 on7 of7.wav
172	2	638	i 0.1 on1 of7r.wav	i 0.1 on3 of7.wav
173	1	411	i 0.1 on2 of7.wav	i 0.1 on4 of7.wav
174	2	710	i 0.1 on3 of7.wav	i 0.1 on5 of7.wav
175	1	335	i 0.1 on4 of7.wav	i 0.1 on6 of7.wav
176	1	501	i 0.1 on5 of7.wav	i 0.1 on7 of7.wav
177	2	685	i 0.2 on1 of7r.wav	i 0.2 on3 of7.wav
178	2	729	i 0.2 on2 of7.wav	i 0.2 on4 of7.wav
179	1	1246	i 0.2 on3 of7.wav	i 0.2 on5 of7.wav
180	2	743	i 0.2 on4 of7.wav	i 0.2 on6 of7.wav
181	2	600	i 0.2 on5 of7.wav	i 0.2 on7 of7.wav
182	1	424	i 0.04 on1 of7r.wav	i 0.04 on3 of7.wav
183	1	378	i 0.04 on2 of7.wav	i 0.04 on4 of7.wav
184	1	419	i 0.04 on3 of7.wav	i 0.04 on5 of7.wav
185	1	250	i 0.04 on4 of7.wav	i 0.04 on6 of7.wav
186	1	430	i 0.04 on5 of7.wav	i 0.04 on7 of7.wav
187	1	331	i 0.06 on1 of7r.wav	i 0.06 on3 of7.wav
188	1	330	i 0.06 on2 of7.wav	i 0.06 on4 of7.wav
189	1	628	i 0.06 on3 of7.wav	i 0.06 on5 of7.wav
190	1	666	i 0.06 on4 of7.wav	i 0.06 on6 of7.wav
191	1	492	i 0.06 on5 of7.wav	i 0.06 on7 of7.wav
192	2	781	i 0.08 on1 of7r.wav	i 0.08 on3 of7.wav
193	1	377	i 0.08 on2 of7.wav	i 0.08 on4 of7.wav
194	2	744	i 0.08 on3 of7.wav	i 0.08 on5 of7.wav
195	1	994	i 0.08 on4 of7.wav	i 0.08 on6 of7.wav
196	1	691	i 0.08 on5 of7.wav	i 0.08 on7 of7.wav
197	2	678	i 0.12 on1 of7r.wav	i 0.12 on3 of7.wav
198	1	703	i 0.12 on2 of7.wav	i 0.12 on4 of7.wav
199	1	393	i 0.12 on3 of7.wav	i 0.12 on5 of7.wav
200	1	866	i 0.12 on4 of7.wav	i 0.12 on6 of7.wav
201	2	759	i 0.12 on5 of7.wav	i 0.12 on7 of7.wav
202	1	435	i 0.14 on1 of7r.wav	i 0.14 on3 of7.wav
203	1	680	i 0.14 on2 of7.wav	i 0.14 on4 of7.wav
204	2	533	i 0.14 on3 of7.wav	i 0.14 on5 of7.wav
205	2	715	i 0.14 on4 of7.wav	i 0.14 on6 of7.wav
206	2	521	i 0.14 on5 of7.wav	i 0.14 on7 of7.wav
207	1	897	i 0.16 on1 of7r.wav	i 0.16 on3 of7.wav
208	2	678	i 0.16 on2 of7.wav	i 0.16 on4 of7.wav
209	2	913	i 0.16 on3 of7.wav	i 0.16 on5 of7.wav
210	2	580	i 0.16 on4 of7.wav	i 0.16 on6 of7.wav
211	2	733	i 0.16 on5 of7.wav	i 0.16 on7 of7.wav
212	1	498	i 0.18 on1 of7r.wav	i 0.18 on3 of7.wav
213	2	669	i 0.18 on2 of7.wav	i 0.18 on4 of7.wav
214	1	647	i 0.18 on3 of7.wav	i 0.18 on5 of7.wav
215	2	714	i 0.18 on4 of7.wav	i 0.18 on6 of7.wav
216	1	446	i 0.18 on5 of7.wav	i 0.18 on7 of7.wav
217	1	1017	a 0.1 on3 of7.wav	a 0.1 on1 of7r.wav
218	1	454	a 0.1 on4 of7.wav	a 0.1 on2 of7.wav
219	1	394	a 0.1 on5 of7.wav	a 0.1 on3 of7.wav
220	2	979	a 0.1 on6 of7.wav	a 0.1 on4 of7.wav
221	1	306	a 0.1 on7 of7.wav	a 0.1 on5 of7.wav
222	1	456	a 0.2 on3 of7.wav	a 0.2 on1 of7r.wav
223	2	714	a 0.2 on4 of7.wav	a 0.2 on2 of7.wav
224	1	673	a 0.2 on5 of7.wav	a 0.2 on3 of7.wav
225	2	852	a 0.2 on6 of7.wav	a 0.2 on4 of7.wav
226	2	614	a 0.2 on7 of7.wav	a 0.2 on5 of7.wav
227	1	355	a 0.04 on3 of7.wav	a 0.04 on1 of7r.wav
228	1	371	a 0.04 on4 of7.wav	a 0.04 on2 of7.wav
229	1	413	a 0.04 on5 of7.wav	a 0.04 on3 of7.wav
230	1	441	a 0.04 on6 of7.wav	a 0.04 on4 of7.wav
231	1	424	a 0.04 on7 of7.wav	a 0.04 on5 of7.wav
232	1	844	a 0.06 on3 of7.wav	a 0.06 on1 of7r.wav
233	1	762	a 0.06 on4 of7.wav	a 0.06 on2 of7.wav
234	1	241	a 0.06 on5 of7.wav	a 0.06 on3 of7.wav
235	2	644	a 0.06 on6 of7.wav	a 0.06 on4 of7.wav
236	1	354	a 0.06 on7 of7.wav	a 0.06 on5 of7.wav
237	2	936	a 0.08 on3 of7.wav	a 0.08 on1 of7r.wav
238	1	432	a 0.08 on4 of7.wav	a 0.08 on2 of7.wav
239	1	793	a 0.08 on5 of7.wav	a 0.08 on3 of7.wav
240	1	337	a 0.08 on6 of7.wav	a 0.08 on4 of7.wav
241	2	752	a 0.08 on7 of7.wav	a 0.08 on5 of7.wav
242	1	510	a 0.12 on3 of7.wav	a 0.12 on1 of7r.wav
243	1	479	a 0.12 on4 of7.wav	a 0.12 on2 of7.wav
244	1	646	a 0.12 on5 of7.wav	a 0.12 on3 of7.wav
245	2	533	a 0.12 on6 of7.wav	a 0.12 on4 of7.wav
246	2	646	a 0.12 on7 of7.wav	a 0.12 on5 of7.wav
247	2	909	a 0.14 on3 of7.wav	a 0.14 on1 of7r.wav
248	1	425	a 0.14 on4 of7.wav	a 0.14 on2 of7.wav
249	1	808	a 0.14 on5 of7.wav	a 0.14 on3 of7.wav
250	1	345	a 0.14 on6 of7.wav	a 0.14 on4 of7.wav
251	2	545	a 0.14 on7 of7.wav	a 0.14 on5 of7.wav
252	1	448	a 0.16 on3 of7.wav	a 0.16 on1 of7r.wav
253	1	571	a 0.16 on4 of7.wav	a 0.16 on2 of7.wav
254	1	644	a 0.16 on5 of7.wav	a 0.16 on3 of7.wav
255	1	563	a 0.16 on6 of7.wav	a 0.16 on4 of7.wav
256	2	597	a 0.16 on7 of7.wav	a 0.16 on5 of7.wav
257	1	1124	a 0.18 on3 of7.wav	a 0.18 on1 of7r.wav
258	1	761	a 0.18 on4 of7.wav	a 0.18 on2 of7.wav
259	1	749	a 0.18 on5 of7.wav	a 0.18 on3 of7.wav
260	2	771	a 0.18 on6 of7.wav	a 0.18 on4 of7.wav
261	2	613	a 0.18 on7 of7.wav	a 0.18 on5 of7.wav
262	1	328	i 0.1 on3 of7.wav	i 0.1 on1 of7r.wav
263	1	539	i 0.1 on4 of7.wav	i 0.1 on2 of7.wav
264	1	491	i 0.1 on5 of7.wav	i 0.1 on3 of7.wav
265	2	775	i 0.1 on6 of7.wav	i 0.1 on4 of7.wav
266	2	747	i 0.1 on7 of7.wav	i 0.1 on5 of7.wav
267	2	878	i 0.2 on3 of7.wav	i 0.2 on1 of7r.wav
268	1	602	i 0.2 on4 of7.wav	i 0.2 on2 of7.wav
269	1	430	i 0.2 on5 of7.wav	i 0.2 on3 of7.wav
270	2	645	i 0.2 on6 of7.wav	i 0.2 on4 of7.wav
271	2	634	i 0.2 on7 of7.wav	i 0.2 on5 of7.wav
272	1	418	i 0.04 on3 of7.wav	i 0.04 on1 of7r.wav
273	1	569	i 0.04 on4 of7.wav	i 0.04 on2 of7.wav
274	1	308	i 0.04 on5 of7.wav	i 0.04 on3 of7.wav
275	1	329	i 0.04 on6 of7.wav	i 0.04 on4 of7.wav
276	1	960	i 0.04 on7 of7.wav	i 0.04 on5 of7.wav
277	1	580	i 0.06 on3 of7.wav	i 0.06 on1 of7r.wav
278	1	465	i 0.06 on4 of7.wav	i 0.06 on2 of7.wav
279	2	739	i 0.06 on5 of7.wav	i 0.06 on3 of7.wav
280	1	336	i 0.06 on6 of7.wav	i 0.06 on4 of7.wav
281	1	512	i 0.06 on7 of7.wav	i 0.06 on5 of7.wav
282	2	982	i 0.08 on3 of7.wav	i 0.08 on1 of7r.wav
283	1	295	i 0.08 on4 of7.wav	i 0.08 on2 of7.wav
284	1	400	i 0.08 on5 of7.wav	i 0.08 on3 of7.wav
285	1	488	i 0.08 on6 of7.wav	i 0.08 on4 of7.wav
286	2	491	i 0.08 on7 of7.wav	i 0.08 on5 of7.wav
287	1	411	i 0.12 on3 of7.wav	i 0.12 on1 of7r.wav
288	1	635	i 0.12 on4 of7.wav	i 0.12 on2 of7.wav
289	1	735	i 0.12 on5 of7.wav	i 0.12 on3 of7.wav
290	1	477	i 0.12 on6 of7.wav	i 0.12 on4 of7.wav
291	2	407	i 0.12 on7 of7.wav	i 0.12 on5 of7.wav
292	1	915	i 0.14 on3 of7.wav	i 0.14 on1 of7r.wav
293	1	568	i 0.14 on4 of7.wav	i 0.14 on2 of7.wav
294	2	753	i 0.14 on5 of7.wav	i 0.14 on3 of7.wav
295	2	520	i 0.14 on6 of7.wav	i 0.14 on4 of7.wav
296	2	623	i 0.14 on7 of7.wav	i 0.14 on5 of7.wav
297	1	715	i 0.16 on3 of7.wav	i 0.16 on1 of7r.wav
298	1	386	i 0.16 on4 of7.wav	i 0.16 on2 of7.wav
299	1	1831	i 0.16 on5 of7.wav	i 0.16 on3 of7.wav
300	1	595	i 0.16 on6 of7.wav	i 0.16 on4 of7.wav
301	2	674	i 0.16 on7 of7.wav	i 0.16 on5 of7.wav
302	1	659	i 0.18 on3 of7.wav	i 0.18 on1 of7r.wav
303	1	635	i 0.18 on4 of7.wav	i 0.18 on2 of7.wav
304	1	642	i 0.18 on5 of7.wav	i 0.18 on3 of7.wav
305	2	889	i 0.18 on6 of7.wav	i 0.18 on4 of7.wav
306	2	640	i 0.18 on7 of7.wav	i 0.18 on5 of7.wav
307	2	744	a 0.1 on1 of7r.wav	a 0.1 on1 of7r.wav
308	1	619	a 0.1 on2 of7.wav	a 0.1 on2 of7.wav
309	1	342	a 0.1 on3 of7.wav	a 0.1 on3 of7.wav
310	1	519	a 0.1 on4 of7.wav	a 0.1 on4 of7.wav
311	1	440	a 0.1 on5 of7.wav	a 0.1 on5 of7.wav
312	1	462	a 0.1 on6 of7.wav	a 0.1 on6 of7.wav
313	1	372	a 0.1 on7 of7.wav	a 0.1 on7 of7.wav
314	1	634	a 0.2 on1 of7r.wav	a 0.2 on1 of7r.wav
315	1	488	a 0.2 on2 of7.wav	a 0.2 on2 of7.wav
316	1	739	a 0.2 on3 of7.wav	a 0.2 on3 of7.wav
317	1	797	a 0.2 on4 of7.wav	a 0.2 on4 of7.wav
318	1	630	a 0.2 on5 of7.wav	a 0.2 on5 of7.wav
319	1	571	a 0.2 on6 of7.wav	a 0.2 on6 of7.wav
320	1	522	a 0.2 on7 of7.wav	a 0.2 on7 of7.wav
321	1	393	a 0.04 on1 of7r.wav	a 0.04 on1 of7r.wav
322	1	292	a 0.04 on2 of7.wav	a 0.04 on2 of7.wav
323	1	418	a 0.04 on3 of7.wav	a 0.04 on3 of7.wav
324	1	363	a 0.04 on4 of7.wav	a 0.04 on4 of7.wav
325	1	343	a 0.04 on5 of7.wav	a 0.04 on5 of7.wav
326	1	396	a 0.04 on6 of7.wav	a 0.04 on6 of7.wav
327	1	307	a 0.04 on7 of7.wav	a 0.04 on7 of7.wav
328	1	341	a 0.06 on1 of7r.wav	a 0.06 on1 of7r.wav
329	1	374	a 0.06 on2 of7.wav	a 0.06 on2 of7.wav
330	1	536	a 0.06 on3 of7.wav	a 0.06 on3 of7.wav
331	2	593	a 0.06 on4 of7.wav	a 0.06 on4 of7.wav
332	1	387	a 0.06 on5 of7.wav	a 0.06 on5 of7.wav
333	1	389	a 0.06 on6 of7.wav	a 0.06 on6 of7.wav
334	1	497	a 0.06 on7 of7.wav	a 0.06 on7 of7.wav
335	1	525	a 0.08 on1 of7r.wav	a 0.08 on1 of7r.wav
336	2	671	a 0.08 on2 of7.wav	a 0.08 on2 of7.wav
337	2	875	a 0.08 on3 of7.wav	a 0.08 on3 of7.wav
338	1	422	a 0.08 on4 of7.wav	a 0.08 on4 of7.wav
339	1	623	a 0.08 on5 of7.wav	a 0.08 on5 of7.wav
340	1	462	a 0.08 on6 of7.wav	a 0.08 on6 of7.wav
341	1	439	a 0.08 on7 of7.wav	a 0.08 on7 of7.wav
342	1	405	a 0.12 on1 of7r.wav	a 0.12 on1 of7r.wav
343	1	622	a 0.12 on2 of7.wav	a 0.12 on2 of7.wav
344	1	494	a 0.12 on3 of7.wav	a 0.12 on3 of7.wav
345	1	519	a 0.12 on4 of7.wav	a 0.12 on4 of7.wav
346	1	526	a 0.12 on5 of7.wav	a 0.12 on5 of7.wav
347	1	572	a 0.12 on6 of7.wav	a 0.12 on6 of7.wav
348	1	557	a 0.12 on7 of7.wav	a 0.12 on7 of7.wav
349	1	496	a 0.14 on1 of7r.wav	a 0.14 on1 of7r.wav
350	1	664	a 0.14 on2 of7.wav	a 0.14 on2 of7.wav
351	1	366	a 0.14 on3 of7.wav	a 0.14 on3 of7.wav
352	1	598	a 0.14 on4 of7.wav	a 0.14 on4 of7.wav
353	1	577	a 0.14 on5 of7.wav	a 0.14 on5 of7.wav
354	1	536	a 0.14 on6 of7.wav	a 0.14 on6 of7.wav
355	1	728	a 0.14 on7 of7.wav	a 0.14 on7 of7.wav
356	1	610	a 0.16 on1 of7r.wav	a 0.16 on1 of7r.wav
357	1	658	a 0.16 on2 of7.wav	a 0.16 on2 of7.wav
358	1	562	a 0.16 on3 of7.wav	a 0.16 on3 of7.wav
359	1	427	a 0.16 on4 of7.wav	a 0.16 on4 of7.wav
360	1	527	a 0.16 on5 of7.wav	a 0.16 on5 of7.wav
361	1	568	a 0.16 on6 of7.wav	a 0.16 on6 of7.wav
362	1	542	a 0.16 on7 of7.wav	a 0.16 on7 of7.wav
363	1	585	a 0.18 on1 of7r.wav	a 0.18 on1 of7r.wav
364	1	734	a 0.18 on2 of7.wav	a 0.18 on2 of7.wav
365	1	479	a 0.18 on3 of7.wav	a 0.18 on3 of7.wav
366	1	633	a 0.18 on4 of7.wav	a 0.18 on4 of7.wav
367	1	404	a 0.18 on5 of7.wav	a 0.18 on5 of7.wav
368	1	553	a 0.18 on6 of7.wav	a 0.18 on6 of7.wav
369	1	519	a 0.18 on7 of7.wav	a 0.18 on7 of7.wav
370	1	504	i 0.1 on1 of7r.wav	i 0.1 on1 of7r.wav
371	1	547	i 0.1 on2 of7.wav	i 0.1 on2 of7.wav
372	1	695	i 0.1 on3 of7.wav	i 0.1 on3 of7.wav
373	1	474	i 0.1 on4 of7.wav	i 0.1 on4 of7.wav
374	1	338	i 0.1 on5 of7.wav	i 0.1 on5 of7.wav
375	1	506	i 0.1 on6 of7.wav	i 0.1 on6 of7.wav
376	1	539	i 0.1 on7 of7.wav	i 0.1 on7 of7.wav
377	1	617	i 0.2 on1 of7r.wav	i 0.2 on1 of7r.wav
378	1	546	i 0.2 on2 of7.wav	i 0.2 on2 of7.wav
379	1	433	i 0.2 on3 of7.wav	i 0.2 on3 of7.wav
380	1	616	i 0.2 on4 of7.wav	i 0.2 on4 of7.wav
381	1	617	i 0.2 on5 of7.wav	i 0.2 on5 of7.wav
382	1	373	i 0.2 on6 of7.wav	i 0.2 on6 of7.wav
383	1	682	i 0.2 on7 of7.wav	i 0.2 on7 of7.wav
384	1	266	i 0.04 on1 of7r.wav	i 0.04 on1 of7r.wav
385	1	401	i 0.04 on2 of7.wav	i 0.04 on2 of7.wav
386	1	383	i 0.04 on3 of7.wav	i 0.04 on3 of7.wav
387	1	625	i 0.04 on4 of7.wav	i 0.04 on4 of7.wav
388	2	506	i 0.04 on5 of7.wav	i 0.04 on5 of7.wav
389	2	490	i 0.04 on6 of7.wav	i 0.04 on6 of7.wav
390	1	455	i 0.04 on7 of7.wav	i 0.04 on7 of7.wav
391	1	422	i 0.06 on1 of7r.wav	i 0.06 on1 of7r.wav
392	1	419	i 0.06 on2 of7.wav	i 0.06 on2 of7.wav
393	1	505	i 0.06 on3 of7.wav	i 0.06 on3 of7.wav
394	1	617	i 0.06 on4 of7.wav	i 0.06 on4 of7.wav
395	1	516	i 0.06 on5 of7.wav	i 0.06 on5 of7.wav
396	1	405	i 0.06 on6 of7.wav	i 0.06 on6 of7.wav
397	1	637	i 0.06 on7 of7.wav	i 0.06 on7 of7.wav
398	1	492	i 0.08 on1 of7r.wav	i 0.08 on1 of7r.wav
399	1	904	i 0.08 on2 of7.wav	i 0.08 on2 of7.wav
400	1	503	i 0.08 on3 of7.wav	i 0.08 on3 of7.wav
401	1	549	i 0.08 on4 of7.wav	i 0.08 on4 of7.wav
402	1	490	i 0.08 on5 of7.wav	i 0.08 on5 of7.wav
403	1	395	i 0.08 on6 of7.wav	i 0.08 on6 of7.wav
404	1	401	i 0.08 on7 of7.wav	i 0.08 on7 of7.wav
405	1	519	i 0.12 on1 of7r.wav	i 0.12 on1 of7r.wav
406	1	486	i 0.12 on2 of7.wav	i 0.12 on2 of7.wav
407	1	621	i 0.12 on3 of7.wav	i 0.12 on3 of7.wav
408	1	471	i 0.12 on4 of7.wav	i 0.12 on4 of7.wav
409	1	478	i 0.12 on5 of7.wav	i 0.12 on5 of7.wav
410	1	656	i 0.12 on6 of7.wav	i 0.12 on6 of7.wav
411	1	398	i 0.12 on7 of7.wav	i 0.12 on7 of7.wav
412	1	959	i 0.14 on1 of7r.wav	i 0.14 on1 of7r.wav
413	1	737	i 0.14 on2 of7.wav	i 0.14 on2 of7.wav
414	1	580	i 0.14 on3 of7.wav	i 0.14 on3 of7.wav
415	1	531	i 0.14 on4 of7.wav	i 0.14 on4 of7.wav
416	1	785	i 0.14 on5 of7.wav	i 0.14 on5 of7.wav
417	1	782	i 0.14 on6 of7.wav	i 0.14 on6 of7.wav
418	1	551	i 0.14 on7 of7.wav	i 0.14 on7 of7.wav
419	1	558	i 0.16 on1 of7r.wav	i 0.16 on1 of7r.wav
420	1	522	i 0.16 on2 of7.wav	i 0.16 on2 of7.wav
421	1	626	i 0.16 on3 of7.wav	i 0.16 on3 of7.wav
422	1	757	i 0.16 on4 of7.wav	i 0.16 on4 of7.wav
423	1	360	i 0.16 on5 of7.wav	i 0.16 on5 of7.wav
424	2	835	i 0.16 on6 of7.wav	i 0.16 on6 of7.wav
425	1	443	i 0.16 on7 of7.wav	i 0.16 on7 of7.wav
426	1	651	i 0.18 on1 of7r.wav	i 0.18 on1 of7r.wav
427	1	494	i 0.18 on2 of7.wav	i 0.18 on2 of7.wav
428	1	546	i 0.18 on3 of7.wav	i 0.18 on3 of7.wav
429	1	632	i 0.18 on4 of7.wav	i 0.18 on4 of7.wav
430	1	372	i 0.18 on5 of7.wav	i 0.18 on5 of7.wav
431	1	604	i 0.18 on6 of7.wav	i 0.18 on6 of7.wav
432	1	827	i 0.18 on7 of7.wav	i 0.18 on7 of7.wav
433	1	495	a 0.1 on1 of7r.wav	a 0.1 on3 of7.wav
434	1	413	a 0.1 on2 of7.wav	a 0.1 on4 of7.wav
435	1	515	a 0.1 on3 of7.wav	a 0.1 on5 of7.wav
436	1	362	a 0.1 on4 of7.wav	a 0.1 on6 of7.wav
437	1	477	a 0.1 on5 of7.wav	a 0.1 on7 of7.wav
438	1	1132	a 0.2 on1 of7r.wav	a 0.2 on3 of7.wav
439	2	588	a 0.2 on2 of7.wav	a 0.2 on4 of7.wav
440	2	887	a 0.2 on3 of7.wav	a 0.2 on5 of7.wav
441	2	628	a 0.2 on4 of7.wav	a 0.2 on6 of7.wav
442	2	839	a 0.2 on5 of7.wav	a 0.2 on7 of7.wav
443	1	345	a 0.04 on1 of7r.wav	a 0.04 on3 of7.wav
444	1	461	a 0.04 on2 of7.wav	a 0.04 on4 of7.wav
445	2	662	a 0.04 on3 of7.wav	a 0.04 on5 of7.wav
446	1	403	a 0.04 on4 of7.wav	a 0.04 on6 of7.wav
447	1	862	a 0.04 on5 of7.wav	a 0.04 on7 of7.wav
448	1	526	a 0.06 on1 of7r.wav	a 0.06 on3 of7.wav
449	2	652	a 0.06 on2 of7.wav	a 0.06 on4 of7.wav
450	1	451	a 0.06 on3 of7.wav	a 0.06 on5 of7.wav
451	1	342	a 0.06 on4 of7.wav	a 0.06 on6 of7.wav
452	2	576	a 0.06 on5 of7.wav	a 0.06 on7 of7.wav
453	1	844	a 0.08 on1 of7r.wav	a 0.08 on3 of7.wav
454	1	468	a 0.08 on2 of7.wav	a 0.08 on4 of7.wav
455	1	489	a 0.08 on3 of7.wav	a 0.08 on5 of7.wav
456	2	607	a 0.08 on4 of7.wav	a 0.08 on6 of7.wav
457	1	476	a 0.08 on5 of7.wav	a 0.08 on7 of7.wav
458	1	651	a 0.12 on1 of7r.wav	a 0.12 on3 of7.wav
459	1	349	a 0.12 on2 of7.wav	a 0.12 on4 of7.wav
460	1	340	a 0.12 on3 of7.wav	a 0.12 on5 of7.wav
461	2	542	a 0.12 on4 of7.wav	a 0.12 on6 of7.wav
462	2	640	a 0.12 on5 of7.wav	a 0.12 on7 of7.wav
463	1	552	a 0.14 on1 of7r.wav	a 0.14 on3 of7.wav
464	1	403	a 0.14 on2 of7.wav	a 0.14 on4 of7.wav
465	1	645	a 0.14 on3 of7.wav	a 0.14 on5 of7.wav
466	2	939	a 0.14 on4 of7.wav	a 0.14 on6 of7.wav
467	2	816	a 0.14 on5 of7.wav	a 0.14 on7 of7.wav
468	1	506	a 0.16 on1 of7r.wav	a 0.16 on3 of7.wav
469	1	519	a 0.16 on2 of7.wav	a 0.16 on4 of7.wav
470	1	417	a 0.16 on3 of7.wav	a 0.16 on5 of7.wav
471	2	1077	a 0.16 on4 of7.wav	a 0.16 on6 of7.wav
472	2	685	a 0.16 on5 of7.wav	a 0.16 on7 of7.wav
473	2	616	a 0.18 on1 of7r.wav	a 0.18 on3 of7.wav
474	2	619	a 0.18 on2 of7.wav	a 0.18 on4 of7.wav
475	2	1072	a 0.18 on3 of7.wav	a 0.18 on5 of7.wav
476	2	578	a 0.18 on4 of7.wav	a 0.18 on6 of7.wav
477	2	676	a 0.18 on5 of7.wav	a 0.18 on7 of7.wav
478	2	946	i 0.1 on1 of7r.wav	i 0.1 on3 of7.wav
479	2	636	i 0.1 on2 of7.wav	i 0.1 on4 of7.wav
480	1	388	i 0.1 on3 of7.wav	i 0.1 on5 of7.wav
481	1	493	i 0.1 on4 of7.wav	i 0.1 on6 of7.wav
482	2	613	i 0.1 on5 of7.wav	i 0.1 on7 of7.wav
483	2	971	i 0.2 on1 of7r.wav	i 0.2 on3 of7.wav
484	2	1470	i 0.2 on2 of7.wav	i 0.2 on4 of7.wav
485	1	529	i 0.2 on3 of7.wav	i 0.2 on5 of7.wav
486	2	660	i 0.2 on4 of7.wav	i 0.2 on6 of7.wav
487	2	625	i 0.2 on5 of7.wav	i 0.2 on7 of7.wav
488	1	294	i 0.04 on1 of7r.wav	i 0.04 on3 of7.wav
489	1	476	i 0.04 on2 of7.wav	i 0.04 on4 of7.wav
490	1	401	i 0.04 on3 of7.wav	i 0.04 on5 of7.wav
491	1	262	i 0.04 on4 of7.wav	i 0.04 on6 of7.wav
492	1	693	i 0.04 on5 of7.wav	i 0.04 on7 of7.wav
493	1	647	i 0.06 on1 of7r.wav	i 0.06 on3 of7.wav
494	2	353	i 0.06 on2 of7.wav	i 0.06 on4 of7.wav
495	2	936	i 0.06 on3 of7.wav	i 0.06 on5 of7.wav
496	1	491	i 0.06 on4 of7.wav	i 0.06 on6 of7.wav
497	2	640	i 0.06 on5 of7.wav	i 0.06 on7 of7.wav
498	1	328	i 0.08 on1 of7r.wav	i 0.08 on3 of7.wav
499	1	528	i 0.08 on2 of7.wav	i 0.08 on4 of7.wav
500	1	624	i 0.08 on3 of7.wav	i 0.08 on5 of7.wav
501	1	704	i 0.08 on4 of7.wav	i 0.08 on6 of7.wav
502	1	502	i 0.08 on5 of7.wav	i 0.08 on7 of7.wav
503	2	1036	i 0.12 on1 of7r.wav	i 0.12 on3 of7.wav
504	1	729	i 0.12 on2 of7.wav	i 0.12 on4 of7.wav
505	1	522	i 0.12 on3 of7.wav	i 0.12 on5 of7.wav
506	1	375	i 0.12 on4 of7.wav	i 0.12 on6 of7.wav
507	1	492	i 0.12 on5 of7.wav	i 0.12 on7 of7.wav
508	1	479	i 0.14 on1 of7r.wav	i 0.14 on3 of7.wav
509	1	622	i 0.14 on2 of7.wav	i 0.14 on4 of7.wav
510	1	962	i 0.14 on3 of7.wav	i 0.14 on5 of7.wav
511	2	774	i 0.14 on4 of7.wav	i 0.14 on6 of7.wav
512	2	726	i 0.14 on5 of7.wav	i 0.14 on7 of7.wav
513	2	787	i 0.16 on1 of7r.wav	i 0.16 on3 of7.wav
514	2	913	i 0.16 on2 of7.wav	i 0.16 on4 of7.wav
515	1	808	i 0.16 on3 of7.wav	i 0.16 on5 of7.wav
516	2	657	i 0.16 on4 of7.wav	i 0.16 on6 of7.wav
517	2	629	i 0.16 on5 of7.wav	i 0.16 on7 of7.wav
518	2	721	i 0.18 on1 of7r.wav	i 0.18 on3 of7.wav
519	1	645	i 0.18 on2 of7.wav	i 0.18 on4 of7.wav
520	1	597	i 0.18 on3 of7.wav	i 0.18 on5 of7.wav
521	2	718	i 0.18 on4 of7.wav	i 0.18 on6 of7.wav
522	2	715	i 0.18 on5 of7.wav	i 0.18 on7 of7.wav
523	2	694	a 0.1 on3 of7.wav	a 0.1 on1 of7r.wav
524	1	472	a 0.1 on4 of7.wav	a 0.1 on2 of7.wav
525	1	476	a 0.1 on5 of7.wav	a 0.1 on3 of7.wav
526	1	776	a 0.1 on6 of7.wav	a 0.1 on4 of7.wav
527	1	518	a 0.1 on7 of7.wav	a 0.1 on5 of7.wav
528	1	581	a 0.2 on3 of7.wav	a 0.2 on1 of7r.wav
529	2	823	a 0.2 on4 of7.wav	a 0.2 on2 of7.wav
530	1	1035	a 0.2 on5 of7.wav	a 0.2 on3 of7.wav
531	2	652	a 0.2 on6 of7.wav	a 0.2 on4 of7.wav
532	2	1014	a 0.2 on7 of7.wav	a 0.2 on5 of7.wav
533	1	447	a 0.04 on3 of7.wav	a 0.04 on1 of7r.wav
534	1	508	a 0.04 on4 of7.wav	a 0.04 on2 of7.wav
535	1	292	a 0.04 on5 of7.wav	a 0.04 on3 of7.wav
536	1	366	a 0.04 on6 of7.wav	a 0.04 on4 of7.wav
537	1	362	a 0.04 on7 of7.wav	a 0.04 on5 of7.wav
538	1	518	a 0.06 on3 of7.wav	a 0.06 on1 of7r.wav
539	1	295	a 0.06 on4 of7.wav	a 0.06 on2 of7.wav
540	1	435	a 0.06 on5 of7.wav	a 0.06 on3 of7.wav
541	1	526	a 0.06 on6 of7.wav	a 0.06 on4 of7.wav
542	1	471	a 0.06 on7 of7.wav	a 0.06 on5 of7.wav
543	1	625	a 0.08 on3 of7.wav	a 0.08 on1 of7r.wav
544	1	427	a 0.08 on4 of7.wav	a 0.08 on2 of7.wav
545	2	639	a 0.08 on5 of7.wav	a 0.08 on3 of7.wav
546	1	483	a 0.08 on6 of7.wav	a 0.08 on4 of7.wav
547	1	389	a 0.08 on7 of7.wav	a 0.08 on5 of7.wav
548	1	635	a 0.12 on3 of7.wav	a 0.12 on1 of7r.wav
549	1	502	a 0.12 on4 of7.wav	a 0.12 on2 of7.wav
550	2	478	a 0.12 on5 of7.wav	a 0.12 on3 of7.wav
551	2	457	a 0.12 on6 of7.wav	a 0.12 on4 of7.wav
552	2	708	a 0.12 on7 of7.wav	a 0.12 on5 of7.wav
553	1	402	a 0.14 on3 of7.wav	a 0.14 on1 of7r.wav
554	1	544	a 0.14 on4 of7.wav	a 0.14 on2 of7.wav
555	1	464	a 0.14 on5 of7.wav	a 0.14 on3 of7.wav
556	2	770	a 0.14 on6 of7.wav	a 0.14 on4 of7.wav
557	2	535	a 0.14 on7 of7.wav	a 0.14 on5 of7.wav
558	1	659	a 0.16 on3 of7.wav	a 0.16 on1 of7r.wav
559	1	370	a 0.16 on4 of7.wav	a 0.16 on2 of7.wav
560	1	522	a 0.16 on5 of7.wav	a 0.16 on3 of7.wav
561	2	478	a 0.16 on6 of7.wav	a 0.16 on4 of7.wav
562	2	665	a 0.16 on7 of7.wav	a 0.16 on5 of7.wav
563	1	454	a 0.18 on3 of7.wav	a 0.18 on1 of7r.wav
564	1	635	a 0.18 on4 of7.wav	a 0.18 on2 of7.wav
565	1	987	a 0.18 on5 of7.wav	a 0.18 on3 of7.wav
566	2	695	a 0.18 on6 of7.wav	a 0.18 on4 of7.wav
567	2	436	a 0.18 on7 of7.wav	a 0.18 on5 of7.wav
568	1	792	i 0.1 on3 of7.wav	i 0.1 on1 of7r.wav
569	1	488	i 0.1 on4 of7.wav	i 0.1 on2 of7.wav
570	1	623	i 0.1 on5 of7.wav	i 0.1 on3 of7.wav
571	1	642	i 0.1 on6 of7.wav	i 0.1 on4 of7.wav
572	1	452	i 0.1 on7 of7.wav	i 0.1 on5 of7.wav
573	2	1441	i 0.2 on3 of7.wav	i 0.2 on1 of7r.wav
574	1	609	i 0.2 on4 of7.wav	i 0.2 on2 of7.wav
575	1	685	i 0.2 on5 of7.wav	i 0.2 on3 of7.wav
576	2	691	i 0.2 on6 of7.wav	i 0.2 on4 of7.wav
577	2	586	i 0.2 on7 of7.wav	i 0.2 on5 of7.wav
578	1	285	i 0.04 on3 of7.wav	i 0.04 on1 of7r.wav
579	1	339	i 0.04 on4 of7.wav	i 0.04 on2 of7.wav
580	1	504	i 0.04 on5 of7.wav	i 0.04 on3 of7.wav
581	1	323	i 0.04 on6 of7.wav	i 0.04 on4 of7.wav
582	2	868	i 0.04 on7 of7.wav	i 0.04 on5 of7.wav
583	1	494	i 0.06 on3 of7.wav	i 0.06 on1 of7r.wav
584	2	579	i 0.06 on4 of7.wav	i 0.06 on2 of7.wav
585	2	1015	i 0.06 on5 of7.wav	i 0.06 on3 of7.wav
586	1	355	i 0.06 on6 of7.wav	i 0.06 on4 of7.wav
587	1	321	i 0.06 on7 of7.wav	i 0.06 on5 of7.wav
588	2	762	i 0.08 on3 of7.wav	i 0.08 on1 of7r.wav
589	1	351	i 0.08 on4 of7.wav	i 0.08 on2 of7.wav
590	1	475	i 0.08 on5 of7.wav	i 0.08 on3 of7.wav
591	1	932	i 0.08 on6 of7.wav	i 0.08 on4 of7.wav
592	2	517	i 0.08 on7 of7.wav	i 0.08 on5 of7.wav
593	1	831	i 0.12 on3 of7.wav	i 0.12 on1 of7r.wav
594	1	772	i 0.12 on4 of7.wav	i 0.12 on2 of7.wav
595	1	549	i 0.12 on5 of7.wav	i 0.12 on3 of7.wav
596	2	608	i 0.12 on6 of7.wav	i 0.12 on4 of7.wav
597	2	583	i 0.12 on7 of7.wav	i 0.12 on5 of7.wav
598	1	719	i 0.14 on3 of7.wav	i 0.14 on1 of7r.wav
599	2	858	i 0.14 on4 of7.wav	i 0.14 on2 of7.wav
600	2	692	i 0.14 on5 of7.wav	i 0.14 on3 of7.wav
601	2	710	i 0.14 on6 of7.wav	i 0.14 on4 of7.wav
602	2	662	i 0.14 on7 of7.wav	i 0.14 on5 of7.wav
603	1	751	i 0.16 on3 of7.wav	i 0.16 on1 of7r.wav
604	1	570	i 0.16 on4 of7.wav	i 0.16 on2 of7.wav
605	1	664	i 0.16 on5 of7.wav	i 0.16 on3 of7.wav
606	2	1011	i 0.16 on6 of7.wav	i 0.16 on4 of7.wav
607	2	732	i 0.16 on7 of7.wav	i 0.16 on5 of7.wav
608	1	841	i 0.18 on3 of7.wav	i 0.18 on1 of7r.wav
609	1	781	i 0.18 on4 of7.wav	i 0.18 on2 of7.wav
610	1	666	i 0.18 on5 of7.wav	i 0.18 on3 of7.wav
611	2	552	i 0.18 on6 of7.wav	i 0.18 on4 of7.wav
612	2	813	i 0.18 on7 of7.wav	i 0.18 on5 of7.wav
