# Supplementary material for: How musical experience affects tone perception efficiency by musicians of tonal and non-tonal speakers?
Source: PLoS One. 2020 May 8;15(5):e0232514. doi: 10.1371/journal.pone.0232514 (PMC7209303; doi:10.1371/journal.pone.0232514)
Supplement: S1 Raw Data — (ZIP) [file pone.0232514.s001.zip › RAW DATA Eng musician/sub1idfalling.csv]

List2	Slide3.RESP	Slide3.RT	stim1
1	1	417	a 0.1 on1 of1.wav
2	1	614	a 0.1 on1 of2.wav
3	1	704	a 0.1 on1 of3.wav
4	2	1151	a 0.1 on1 of4.wav
5	2	768	a 0.1 on1 of5.wav
6	2	824	a 0.1 on1 of6.wav
7	2	789	a 0.1 on1 of7.wav
8	1	665	a 0.2 on1 of1.wav
9	1	1306	a 0.2 on1 of2.wav
10	2	778	a 0.2 on1 of3.wav
11	2	925	a 0.2 on1 of4.wav
12	2	799	a 0.2 on1 of5.wav
13	2	751	a 0.2 on1 of6.wav
14	2	772	a 0.2 on1 of7.wav
15	1	660	a 0.04 on1 of1.wav
16	1	699	a 0.04 on1 of2.wav
17	1	517	a 0.04 on1 of3.wav
18	1	532	a 0.04 on1 of4.wav
19	1	668	a 0.04 on1 of5.wav
20	1	1011	a 0.04 on1 of6.wav
21	1	821	a 0.04 on1 of7.wav
22	1	573	a 0.06 on1 of1.wav
23	1	834	a 0.06 on1 of2.wav
24	1	675	a 0.06 on1 of3.wav
25	1	885	a 0.06 on1 of4.wav
26	1	576	a 0.06 on1 of5.wav
27	1	520	a 0.06 on1 of6.wav
28	1	1261	a 0.06 on1 of7.wav
29	1	914	a 0.08 on1 of1.wav
30	1	719	a 0.08 on1 of2.wav
31	1	802	a 0.08 on1 of3.wav
32	1	616	a 0.08 on1 of4.wav
33	2	1291	a 0.08 on1 of5.wav
34	2	3399	a 0.08 on1 of6.wav
35	2	963	a 0.08 on1 of7.wav
36	1	576	a 0.12 on1 of1.wav
37	1	749	a 0.12 on1 of2.wav
38	2	1190	a 0.12 on1 of3.wav
39	2	723	a 0.12 on1 of4.wav
40	2	746	a 0.12 on1 of5.wav
41	2	612	a 0.12 on1 of6.wav
42	2	581	a 0.12 on1 of7.wav
43	1	597	a 0.14 on1 of1.wav
44	1	568	a 0.14 on1 of2.wav
45	2	944	a 0.14 on1 of3.wav
46	2	706	a 0.14 on1 of4.wav
47	2	762	a 0.14 on1 of5.wav
48	2	638	a 0.14 on1 of6.wav
49	2	536	a 0.14 on1 of7.wav
50	1	735	a 0.16 on1 of1.wav
51	1	786	a 0.16 on1 of2.wav
52	1	2198	a 0.16 on1 of3.wav
53	2	767	a 0.16 on1 of4.wav
54	2	737	a 0.16 on1 of5.wav
55	2	651	a 0.16 on1 of6.wav
56	2	655	a 0.16 on1 of7.wav
57	1	1305	a 0.18 on1 of1.wav
58	2	2607	a 0.18 on1 of2.wav
59	2	666	a 0.18 on1 of3.wav
60	2	939	a 0.18 on1 of4.wav
61	2	504	a 0.18 on1 of5.wav
62	2	821	a 0.18 on1 of6.wav
63	2	573	a 0.18 on1 of7.wav
64	1	635	i 0.1 on1 of1.wav
65	1	881	i 0.1 on1 of2.wav
66	1	756	i 0.1 on1 of3.wav
67	1	1381	i 0.1 on1 of4.wav
68	2	921	i 0.1 on1 of5.wav
69	2	518	i 0.1 on1 of6.wav
70	2	615	i 0.1 on1 of7.wav
71	1	789	i 0.2 on1 of1.wav
72	1	626	i 0.2 on1 of2.wav
73	2	1044	i 0.2 on1 of3.wav
74	2	2400	i 0.2 on1 of4.wav
75	2	636	i 0.2 on1 of5.wav
76	2	1900	i 0.2 on1 of6.wav
77	2	578	i 0.2 on1 of7.wav
78	1	627	i 0.04 on1 of1.wav
79	2	1742	i 0.04 on1 of2.wav
80	1	879	i 0.04 on1 of3.wav
81	2	1630	i 0.04 on1 of4.wav
82	2	1867	i 0.04 on1 of5.wav
83	1	803	i 0.04 on1 of6.wav
84	2	1188	i 0.04 on1 of7.wav
85	1	1645	i 0.06 on1 of1.wav
86	1	840	i 0.06 on1 of2.wav
87	1	542	i 0.06 on1 of3.wav
88	2	956	i 0.06 on1 of4.wav
89	1	1271	i 0.06 on1 of5.wav
90	1	3449	i 0.06 on1 of6.wav
91	1	2256	i 0.06 on1 of7.wav
92	1	673	i 0.08 on1 of1.wav
93	1	747	i 0.08 on1 of2.wav
94	1	4752	i 0.08 on1 of3.wav
95	1	916	i 0.08 on1 of4.wav
96	1	707	i 0.08 on1 of5.wav
97	2	676	i 0.08 on1 of6.wav
98	2	1299	i 0.08 on1 of7.wav
99	1	611	i 0.12 on1 of1.wav
100	1	758	i 0.12 on1 of2.wav
101	1	1110	i 0.12 on1 of3.wav
102	1	948	i 0.12 on1 of4.wav
103	2	762	i 0.12 on1 of5.wav
104	2	698	i 0.12 on1 of6.wav
105	2	703	i 0.12 on1 of7.wav
106	1	639	i 0.14 on1 of1.wav
107	1	791	i 0.14 on1 of2.wav
108	1	753	i 0.14 on1 of3.wav
109	2	635	i 0.14 on1 of4.wav
110	2	1029	i 0.14 on1 of5.wav
111	2	683	i 0.14 on1 of6.wav
112	2	666	i 0.14 on1 of7.wav
113	1	684	i 0.16 on1 of1.wav
114	1	690	i 0.16 on1 of2.wav
115	1	661	i 0.16 on1 of3.wav
116	1	752	i 0.16 on1 of4.wav
117	2	785	i 0.16 on1 of5.wav
118	2	1346	i 0.16 on1 of6.wav
119	2	619	i 0.16 on1 of7.wav
120	1	765	i 0.18 on1 of1.wav
121	1	604	i 0.18 on1 of2.wav
122	1	692	i 0.18 on1 of3.wav
123	2	951	i 0.18 on1 of4.wav
124	2	552	i 0.18 on1 of5.wav
125	2	2384	i 0.18 on1 of6.wav
126	2	573	i 0.18 on1 of7.wav
127	1	703	a 0.1 on1 of1.wav
128	1	742	a 0.1 on1 of2.wav
129	2	2151	a 0.1 on1 of3.wav
130	2	962	a 0.1 on1 of4.wav
131	2	748	a 0.1 on1 of5.wav
132	2	662	a 0.1 on1 of6.wav
133	2	687	a 0.1 on1 of7.wav
134	1	743	a 0.2 on1 of1.wav
135	1	1041	a 0.2 on1 of2.wav
136	2	853	a 0.2 on1 of3.wav
137	2	1712	a 0.2 on1 of4.wav
138	2	662	a 0.2 on1 of5.wav
139	2	635	a 0.2 on1 of6.wav
140	2	619	a 0.2 on1 of7.wav
141	1	921	a 0.04 on1 of1.wav
142	1	868	a 0.04 on1 of2.wav
143	1	1005	a 0.04 on1 of3.wav
144	1	832	a 0.04 on1 of4.wav
145	1	557	a 0.04 on1 of5.wav
146	1	1022	a 0.04 on1 of6.wav
147	1	1113	a 0.04 on1 of7.wav
148	1	2437	a 0.06 on1 of1.wav
149	1	682	a 0.06 on1 of2.wav
150	1	565	a 0.06 on1 of3.wav
151	1	671	a 0.06 on1 of4.wav
152	1	578	a 0.06 on1 of5.wav
153	1	510	a 0.06 on1 of6.wav
154	2	819	a 0.06 on1 of7.wav
155	1	874	a 0.08 on1 of1.wav
156	1	1328	a 0.08 on1 of2.wav
157	1	598	a 0.08 on1 of3.wav
158	1	743	a 0.08 on1 of4.wav
159	2	688	a 0.08 on1 of5.wav
160	2	2951	a 0.08 on1 of6.wav
161	2	1002	a 0.08 on1 of7.wav
162	1	684	a 0.12 on1 of1.wav
163	1	741	a 0.12 on1 of2.wav
164	1	678	a 0.12 on1 of3.wav
165	2	1021	a 0.12 on1 of4.wav
166	2	703	a 0.12 on1 of5.wav
167	2	1146	a 0.12 on1 of6.wav
168	2	547	a 0.12 on1 of7.wav
169	1	860	a 0.14 on1 of1.wav
170	1	977	a 0.14 on1 of2.wav
171	1	652	a 0.14 on1 of3.wav
172	2	575	a 0.14 on1 of4.wav
173	2	571	a 0.14 on1 of5.wav
174	2	557	a 0.14 on1 of6.wav
175	2	730	a 0.14 on1 of7.wav
176	1	971	a 0.16 on1 of1.wav
177	1	760	a 0.16 on1 of2.wav
178	1	986	a 0.16 on1 of3.wav
179	2	746	a 0.16 on1 of4.wav
180	2	712	a 0.16 on1 of5.wav
181	2	1164	a 0.16 on1 of6.wav
182	2	638	a 0.16 on1 of7.wav
183	1	809	a 0.18 on1 of1.wav
184	2	836	a 0.18 on1 of2.wav
185	1	478	a 0.18 on1 of3.wav
186	2	740	a 0.18 on1 of4.wav
187	2	751	a 0.18 on1 of5.wav
188	2	577	a 0.18 on1 of6.wav
189	2	653	a 0.18 on1 of7.wav
190	1	738	i 0.1 on1 of1.wav
191	1	1172	i 0.1 on1 of2.wav
192	1	978	i 0.1 on1 of3.wav
193	1	711	i 0.1 on1 of4.wav
194	1	903	i 0.1 on1 of5.wav
195	2	2257	i 0.1 on1 of6.wav
196	2	681	i 0.1 on1 of7.wav
197	1	788	i 0.2 on1 of1.wav
198	1	829	i 0.2 on1 of2.wav
199	1	677	i 0.2 on1 of3.wav
200	2	1721	i 0.2 on1 of4.wav
201	2	771	i 0.2 on1 of5.wav
202	2	560	i 0.2 on1 of6.wav
203	2	791	i 0.2 on1 of7.wav
204	1	1358	i 0.04 on1 of1.wav
205	1	1090	i 0.04 on1 of2.wav
206	1	586	i 0.04 on1 of3.wav
207	2	2282	i 0.04 on1 of4.wav
208	1	450	i 0.04 on1 of5.wav
209	1	1856	i 0.04 on1 of6.wav
210	1	471	i 0.04 on1 of7.wav
211	1	646	i 0.06 on1 of1.wav
212	1	1555	i 0.06 on1 of2.wav
213	1	579	i 0.06 on1 of3.wav
214	2	1533	i 0.06 on1 of4.wav
215	2	683	i 0.06 on1 of5.wav
216	2	984	i 0.06 on1 of6.wav
217	1	799	i 0.06 on1 of7.wav
218	1	1337	i 0.08 on1 of1.wav
219	1	976	i 0.08 on1 of2.wav
220	1	2297	i 0.08 on1 of3.wav
221	1	735	i 0.08 on1 of4.wav
222	2	1299	i 0.08 on1 of5.wav
223	1	798	i 0.08 on1 of6.wav
224	2	952	i 0.08 on1 of7.wav
225	1	1834	i 0.12 on1 of1.wav
226	1	755	i 0.12 on1 of2.wav
227	1	1127	i 0.12 on1 of3.wav
228	2	851	i 0.12 on1 of4.wav
229	2	717	i 0.12 on1 of5.wav
230	2	788	i 0.12 on1 of6.wav
231	2	740	i 0.12 on1 of7.wav
232	1	696	i 0.14 on1 of1.wav
233	1	815	i 0.14 on1 of2.wav
234	1	25603	i 0.14 on1 of3.wav
235	2	690	i 0.14 on1 of4.wav
236	2	881	i 0.14 on1 of5.wav
237	2	630	i 0.14 on1 of6.wav
238	2	643	i 0.14 on1 of7.wav
239	1	683	i 0.16 on1 of1.wav
240	1	608	i 0.16 on1 of2.wav
241	1	947	i 0.16 on1 of3.wav
242	2	1376	i 0.16 on1 of4.wav
243	2	546	i 0.16 on1 of5.wav
244	2	579	i 0.16 on1 of6.wav
245	2	632	i 0.16 on1 of7.wav
246	1	817	i 0.18 on1 of1.wav
247	1	697	i 0.18 on1 of2.wav
248	1	629	i 0.18 on1 of3.wav
249	2	896	i 0.18 on1 of4.wav
250	2	851	i 0.18 on1 of5.wav
251	2	575	i 0.18 on1 of6.wav
252	2	963	i 0.18 on1 of7.wav
253	1	542	a 0.1 on1 of1.wav
254	1	1321	a 0.1 on1 of2.wav
255	1	644	a 0.1 on1 of3.wav
256	2	1178	a 0.1 on1 of4.wav
257	2	1046	a 0.1 on1 of5.wav
258	2	593	a 0.1 on1 of6.wav
259	2	693	a 0.1 on1 of7.wav
260	2	945	a 0.2 on1 of1.wav
261	1	825	a 0.2 on1 of2.wav
262	2	845	a 0.2 on1 of3.wav
263	2	596	a 0.2 on1 of4.wav
264	2	953	a 0.2 on1 of5.wav
265	2	568	a 0.2 on1 of6.wav
266	2	579	a 0.2 on1 of7.wav
267	1	1637	a 0.04 on1 of1.wav
268	1	802	a 0.04 on1 of2.wav
269	1	685	a 0.04 on1 of3.wav
270	1	832	a 0.04 on1 of4.wav
271	1	715	a 0.04 on1 of5.wav
272	1	608	a 0.04 on1 of6.wav
273	1	742	a 0.04 on1 of7.wav
274	1	2166	a 0.06 on1 of1.wav
275	1	827	a 0.06 on1 of2.wav
276	1	1176	a 0.06 on1 of3.wav
277	1	1009	a 0.06 on1 of4.wav
278	1	8101	a 0.06 on1 of5.wav
279	1	728	a 0.06 on1 of6.wav
280	1	952	a 0.06 on1 of7.wav
281	1	632	a 0.08 on1 of1.wav
282	1	553	a 0.08 on1 of2.wav
283	2	783	a 0.08 on1 of3.wav
284	1	803	a 0.08 on1 of4.wav
285	2	778	a 0.08 on1 of5.wav
286	2	878	a 0.08 on1 of6.wav
287	2	745	a 0.08 on1 of7.wav
288	1	703	a 0.12 on1 of1.wav
289	1	925	a 0.12 on1 of2.wav
290	2	3045	a 0.12 on1 of3.wav
291	1	1252	a 0.12 on1 of4.wav
292	2	655	a 0.12 on1 of5.wav
293	2	646	a 0.12 on1 of6.wav
294	2	696	a 0.12 on1 of7.wav
295	1	991	a 0.14 on1 of1.wav
296	1	789	a 0.14 on1 of2.wav
297	1	476	a 0.14 on1 of3.wav
298	2	609	a 0.14 on1 of4.wav
299	2	1347	a 0.14 on1 of5.wav
300	2	786	a 0.14 on1 of6.wav
301	2	629	a 0.14 on1 of7.wav
302	1	806	a 0.16 on1 of1.wav
303	1	558	a 0.16 on1 of2.wav
304	1	780	a 0.16 on1 of3.wav
305	2	843	a 0.16 on1 of4.wav
306	2	918	a 0.16 on1 of5.wav
307	2	623	a 0.16 on1 of6.wav
308	2	585	a 0.16 on1 of7.wav
309	1	781	a 0.18 on1 of1.wav
310	1	845	a 0.18 on1 of2.wav
311	2	764	a 0.18 on1 of3.wav
312	2	1189	a 0.18 on1 of4.wav
313	2	632	a 0.18 on1 of5.wav
314	2	674	a 0.18 on1 of6.wav
315	2	752	a 0.18 on1 of7.wav
316	1	895	i 0.1 on1 of1.wav
317	2	764	i 0.1 on1 of2.wav
318	1	1200	i 0.1 on1 of3.wav
319	2	2327	i 0.1 on1 of4.wav
320	2	591	i 0.1 on1 of5.wav
321	2	737	i 0.1 on1 of6.wav
322	2	548	i 0.1 on1 of7.wav
323	1	663	i 0.2 on1 of1.wav
324	1	592	i 0.2 on1 of2.wav
325	2	745	i 0.2 on1 of3.wav
326	2	2866	i 0.2 on1 of4.wav
327	2	1457	i 0.2 on1 of5.wav
328	2	566	i 0.2 on1 of6.wav
329	2	759	i 0.2 on1 of7.wav
330	1	1126	i 0.04 on1 of1.wav
331	1	2114	i 0.04 on1 of2.wav
332	1	830	i 0.04 on1 of3.wav
333	1	1430	i 0.04 on1 of4.wav
334	2	1314	i 0.04 on1 of5.wav
335	2	1050	i 0.04 on1 of6.wav
336	1	567	i 0.04 on1 of7.wav
337	2	780	i 0.06 on1 of1.wav
338	1	908	i 0.06 on1 of2.wav
339	1	955	i 0.06 on1 of3.wav
340	1	643	i 0.06 on1 of4.wav
341	2	3020	i 0.06 on1 of5.wav
342	2	2575	i 0.06 on1 of6.wav
343	2	1129	i 0.06 on1 of7.wav
344	1	961	i 0.08 on1 of1.wav
345	1	869	i 0.08 on1 of2.wav
346	1	641	i 0.08 on1 of3.wav
347	1	1066	i 0.08 on1 of4.wav
348	1	939	i 0.08 on1 of5.wav
349	2	904	i 0.08 on1 of6.wav
350	1	1198	i 0.08 on1 of7.wav
351	1	807	i 0.12 on1 of1.wav
352	1	541	i 0.12 on1 of2.wav
353	1	585	i 0.12 on1 of3.wav
354	1	758	i 0.12 on1 of4.wav
355	1	4193	i 0.12 on1 of5.wav
356	2	809	i 0.12 on1 of6.wav
357	2	642	i 0.12 on1 of7.wav
358	1	930	i 0.14 on1 of1.wav
359	1	549	i 0.14 on1 of2.wav
360	1	780	i 0.14 on1 of3.wav
361	2	1264	i 0.14 on1 of4.wav
362	2	760	i 0.14 on1 of5.wav
363	2	1022	i 0.14 on1 of6.wav
364	2	570	i 0.14 on1 of7.wav
365	1	1235	i 0.16 on1 of1.wav
366	1	607	i 0.16 on1 of2.wav
367	1	711	i 0.16 on1 of3.wav
368	2	655	i 0.16 on1 of4.wav
369	2	703	i 0.16 on1 of5.wav
370	2	741	i 0.16 on1 of6.wav
371	2	608	i 0.16 on1 of7.wav
372	1	683	i 0.18 on1 of1.wav
373	1	489	i 0.18 on1 of2.wav
374	1	692	i 0.18 on1 of3.wav
375	1	1633	i 0.18 on1 of4.wav
376	2	880	i 0.18 on1 of5.wav
377	2	546	i 0.18 on1 of6.wav
378	2	641	i 0.18 on1 of7.wav
379	1	656	a 0.1 on1 of1.wav
380	1	770	a 0.1 on1 of2.wav
381	1	688	a 0.1 on1 of3.wav
382	2	699	a 0.1 on1 of4.wav
383	2	747	a 0.1 on1 of5.wav
384	2	812	a 0.1 on1 of6.wav
385	2	547	a 0.1 on1 of7.wav
386	1	777	a 0.2 on1 of1.wav
387	1	958	a 0.2 on1 of2.wav
388	2	1529	a 0.2 on1 of3.wav
389	2	1841	a 0.2 on1 of4.wav
390	2	572	a 0.2 on1 of5.wav
391	2	582	a 0.2 on1 of6.wav
392	2	935	a 0.2 on1 of7.wav
393	1	759	a 0.04 on1 of1.wav
394	1	642	a 0.04 on1 of2.wav
395	1	955	a 0.04 on1 of3.wav
396	1	583	a 0.04 on1 of4.wav
397	1	814	a 0.04 on1 of5.wav
398	1	750	a 0.04 on1 of6.wav
399	1	1027	a 0.04 on1 of7.wav
400	1	1356	a 0.06 on1 of1.wav
401	1	969	a 0.06 on1 of2.wav
402	1	559	a 0.06 on1 of3.wav
403	2	682	a 0.06 on1 of4.wav
404	1	2883	a 0.06 on1 of5.wav
405	1	812	a 0.06 on1 of6.wav
406	2	2244	a 0.06 on1 of7.wav
407	1	619	a 0.08 on1 of1.wav
408	1	847	a 0.08 on1 of2.wav
409	1	739	a 0.08 on1 of3.wav
410	1	810	a 0.08 on1 of4.wav
411	1	698	a 0.08 on1 of5.wav
412	2	893	a 0.08 on1 of6.wav
413	2	540	a 0.08 on1 of7.wav
414	1	751	a 0.12 on1 of1.wav
415	1	664	a 0.12 on1 of2.wav
416	2	1672	a 0.12 on1 of3.wav
417	2	4776	a 0.12 on1 of4.wav
418	2	885	a 0.12 on1 of5.wav
419	2	1844	a 0.12 on1 of6.wav
420	2	671	a 0.12 on1 of7.wav
421	1	646	a 0.14 on1 of1.wav
422	1	1078	a 0.14 on1 of2.wav
423	1	620	a 0.14 on1 of3.wav
424	2	479	a 0.14 on1 of4.wav
425	2	857	a 0.14 on1 of5.wav
426	2	820	a 0.14 on1 of6.wav
427	2	691	a 0.14 on1 of7.wav
428	1	544	a 0.16 on1 of1.wav
429	1	1118	a 0.16 on1 of2.wav
430	2	1025	a 0.16 on1 of3.wav
431	2	2428	a 0.16 on1 of4.wav
432	2	976	a 0.16 on1 of5.wav
433	2	585	a 0.16 on1 of6.wav
434	2	595	a 0.16 on1 of7.wav
435	1	583	a 0.18 on1 of1.wav
436	2	1531	a 0.18 on1 of2.wav
437	2	720	a 0.18 on1 of3.wav
438	1	736	a 0.18 on1 of4.wav
439	2	825	a 0.18 on1 of5.wav
440	2	671	a 0.18 on1 of6.wav
441	2	1079	a 0.18 on1 of7.wav
442	1	895	i 0.1 on1 of1.wav
443	1	804	i 0.1 on1 of2.wav
444	1	585	i 0.1 on1 of3.wav
445	2	1999	i 0.1 on1 of4.wav
446	2	548	i 0.1 on1 of5.wav
447	2	719	i 0.1 on1 of6.wav
448	2	646	i 0.1 on1 of7.wav
449	1	656	i 0.2 on1 of1.wav
450	1	904	i 0.2 on1 of2.wav
451	2	1238	i 0.2 on1 of3.wav
452	2	1396	i 0.2 on1 of4.wav
453	2	583	i 0.2 on1 of5.wav
454	2	921	i 0.2 on1 of6.wav
455	2	590	i 0.2 on1 of7.wav
456	1	1289	i 0.04 on1 of1.wav
457	1	575	i 0.04 on1 of2.wav
458	1	1748	i 0.04 on1 of3.wav
459	1	653	i 0.04 on1 of4.wav
460	1	919	i 0.04 on1 of5.wav
461	1	692	i 0.04 on1 of6.wav
462	1	726	i 0.04 on1 of7.wav
463	1	787	i 0.06 on1 of1.wav
464	1	621	i 0.06 on1 of2.wav
465	1	597	i 0.06 on1 of3.wav
466	1	1024	i 0.06 on1 of4.wav
467	1	544	i 0.06 on1 of5.wav
468	2	2875	i 0.06 on1 of6.wav
469	1	657	i 0.06 on1 of7.wav
470	1	729	i 0.08 on1 of1.wav
471	2	2447	i 0.08 on1 of2.wav
472	1	973	i 0.08 on1 of3.wav
473	2	2300	i 0.08 on1 of4.wav
474	1	714	i 0.08 on1 of5.wav
475	2	626	i 0.08 on1 of6.wav
476	2	622	i 0.08 on1 of7.wav
477	1	625	i 0.12 on1 of1.wav
478	1	596	i 0.12 on1 of2.wav
479	1	844	i 0.12 on1 of3.wav
480	1	893	i 0.12 on1 of4.wav
481	1	799	i 0.12 on1 of5.wav
482	2	659	i 0.12 on1 of6.wav
483	2	1468	i 0.12 on1 of7.wav
484	1	733	i 0.14 on1 of1.wav
485	1	750	i 0.14 on1 of2.wav
486	1	795	i 0.14 on1 of3.wav
487	2	1504	i 0.14 on1 of4.wav
488	2	516	i 0.14 on1 of5.wav
489	2	653	i 0.14 on1 of6.wav
490	2	491	i 0.14 on1 of7.wav
491	1	678	i 0.16 on1 of1.wav
492	1	695	i 0.16 on1 of2.wav
493	1	765	i 0.16 on1 of3.wav
494	2	943	i 0.16 on1 of4.wav
495	2	742	i 0.16 on1 of5.wav
496	2	636	i 0.16 on1 of6.wav
497	2	711	i 0.16 on1 of7.wav
498	1	604	i 0.18 on1 of1.wav
499	1	687	i 0.18 on1 of2.wav
500	1	712	i 0.18 on1 of3.wav
501	2	717	i 0.18 on1 of4.wav
502	2	1276	i 0.18 on1 of5.wav
503	2	502	i 0.18 on1 of6.wav
504	2	662	i 0.18 on1 of7.wav
505	1	719	a 0.1 on1 of1.wav
506	1	597	a 0.1 on1 of2.wav
507	1	764	a 0.1 on1 of3.wav
508	1	816	a 0.1 on1 of4.wav
509	2	558	a 0.1 on1 of5.wav
510	2	600	a 0.1 on1 of6.wav
511	2	554	a 0.1 on1 of7.wav
512	1	534	a 0.2 on1 of1.wav
513	1	1414	a 0.2 on1 of2.wav
514	2	828	a 0.2 on1 of3.wav
515	2	632	a 0.2 on1 of4.wav
516	2	668	a 0.2 on1 of5.wav
517	2	537	a 0.2 on1 of6.wav
518	2	784	a 0.2 on1 of7.wav
519	1	639	a 0.04 on1 of1.wav
520	1	552	a 0.04 on1 of2.wav
521	1	641	a 0.04 on1 of3.wav
522	1	697	a 0.04 on1 of4.wav
523	1	751	a 0.04 on1 of5.wav
524	1	772	a 0.04 on1 of6.wav
525	1	1104	a 0.04 on1 of7.wav
526	1	1318	a 0.06 on1 of1.wav
527	1	659	a 0.06 on1 of2.wav
528	1	936	a 0.06 on1 of3.wav
529	1	682	a 0.06 on1 of4.wav
530	1	735	a 0.06 on1 of5.wav
531	1	701	a 0.06 on1 of6.wav
532	2	1086	a 0.06 on1 of7.wav
533	1	438	a 0.08 on1 of1.wav
534	1	580	a 0.08 on1 of2.wav
535	1	537	a 0.08 on1 of3.wav
536	1	1043	a 0.08 on1 of4.wav
537	1	945	a 0.08 on1 of5.wav
538	2	1047	a 0.08 on1 of6.wav
539	2	678	a 0.08 on1 of7.wav
540	1	590	a 0.12 on1 of1.wav
541	1	633	a 0.12 on1 of2.wav
542	2	946	a 0.12 on1 of3.wav
543	2	651	a 0.12 on1 of4.wav
544	2	655	a 0.12 on1 of5.wav
545	2	710	a 0.12 on1 of6.wav
546	2	699	a 0.12 on1 of7.wav
547	1	532	a 0.14 on1 of1.wav
548	1	644	a 0.14 on1 of2.wav
549	1	517	a 0.14 on1 of3.wav
550	2	794	a 0.14 on1 of4.wav
551	2	552	a 0.14 on1 of5.wav
552	2	754	a 0.14 on1 of6.wav
553	2	1018	a 0.14 on1 of7.wav
554	2	709	a 0.16 on1 of1.wav
555	1	2481	a 0.16 on1 of2.wav
556	2	898	a 0.16 on1 of3.wav
557	2	865	a 0.16 on1 of4.wav
558	2	749	a 0.16 on1 of5.wav
559	2	674	a 0.16 on1 of6.wav
560	2	635	a 0.16 on1 of7.wav
561	1	674	a 0.18 on1 of1.wav
562	2	773	a 0.18 on1 of2.wav
563	2	1095	a 0.18 on1 of3.wav
564	2	742	a 0.18 on1 of4.wav
565	2	571	a 0.18 on1 of5.wav
566	2	708	a 0.18 on1 of6.wav
567	2	962	a 0.18 on1 of7.wav
568	1	541	i 0.1 on1 of1.wav
569	1	701	i 0.1 on1 of2.wav
570	1	877	i 0.1 on1 of3.wav
571	1	647	i 0.1 on1 of4.wav
572	2	845	i 0.1 on1 of5.wav
573	2	786	i 0.1 on1 of6.wav
574	2	559	i 0.1 on1 of7.wav
575	1	1047	i 0.2 on1 of1.wav
576	1	1256	i 0.2 on1 of2.wav
577	2	2347	i 0.2 on1 of3.wav
578	2	962	i 0.2 on1 of4.wav
579	2	633	i 0.2 on1 of5.wav
580	2	800	i 0.2 on1 of6.wav
581	2	558	i 0.2 on1 of7.wav
582	2	1623	i 0.04 on1 of1.wav
583	1	1440	i 0.04 on1 of2.wav
584	1	807	i 0.04 on1 of3.wav
585	1	1807	i 0.04 on1 of4.wav
586	1	756	i 0.04 on1 of5.wav
587	1	1036	i 0.04 on1 of6.wav
588	1	1345	i 0.04 on1 of7.wav
589	2	789	i 0.06 on1 of1.wav
590	1	537	i 0.06 on1 of2.wav
591	1	609	i 0.06 on1 of3.wav
592	2	4190	i 0.06 on1 of4.wav
593	1	657	i 0.06 on1 of5.wav
594	2	699	i 0.06 on1 of6.wav
595	1	776	i 0.06 on1 of7.wav
596	1	566	i 0.08 on1 of1.wav
597	1	1721	i 0.08 on1 of2.wav
598	1	4161	i 0.08 on1 of3.wav
599	1	902	i 0.08 on1 of4.wav
600	1	792	i 0.08 on1 of5.wav
601	2	830	i 0.08 on1 of6.wav
602	2	1525	i 0.08 on1 of7.wav
603	1	730	i 0.12 on1 of1.wav
604	1	803	i 0.12 on1 of2.wav
605	1	922	i 0.12 on1 of3.wav
606	1	1052	i 0.12 on1 of4.wav
607	1	527	i 0.12 on1 of5.wav
608	2	612	i 0.12 on1 of6.wav
609	2	503	i 0.12 on1 of7.wav
610	1	593	i 0.14 on1 of1.wav
611	1	1350	i 0.14 on1 of2.wav
612	1	1339	i 0.14 on1 of3.wav
613	2	1097	i 0.14 on1 of4.wav
614	2	1327	i 0.14 on1 of5.wav
615	2	790	i 0.14 on1 of6.wav
616	2	804	i 0.14 on1 of7.wav
617	1	795	i 0.16 on1 of1.wav
618	1	688	i 0.16 on1 of2.wav
619	1	498	i 0.16 on1 of3.wav
620	2	960	i 0.16 on1 of4.wav
621	2	2251	i 0.16 on1 of5.wav
622	2	1383	i 0.16 on1 of6.wav
623	2	570	i 0.16 on1 of7.wav
624	1	637	i 0.18 on1 of1.wav
625	1	777	i 0.18 on1 of2.wav
626	1	867	i 0.18 on1 of3.wav
627	2	831	i 0.18 on1 of4.wav
628	2	809	i 0.18 on1 of5.wav
629	2	537	i 0.18 on1 of6.wav
630	2	668	i 0.18 on1 of7.wav
