# Supplementary material for: How musical experience affects tone perception efficiency by musicians of tonal and non-tonal speakers?
Source: PLoS One. 2020 May 8;15(5):e0232514. doi: 10.1371/journal.pone.0232514 (PMC7209303; doi:10.1371/journal.pone.0232514)
Supplement: S1 Raw Data — (ZIP) [file pone.0232514.s001.zip › RAW DATA Eng musician/sub1idrising.csv]

List2	Slide3.RESP	Slide3.RT	stim1
1	2	2222	a 0.1 on1 of7r.wav
2	2	905	a 0.1 on2 of7.wav
3	2	1113	a 0.1 on3 of7.wav
4	1	4444	a 0.1 on4 of7.wav
5	1	644	a 0.1 on5 of7.wav
6	2	737	a 0.1 on6 of7.wav
7	1	502	a 0.1 on7 of7.wav
8	2	1503	a 0.2 on1 of7r.wav
9	2	802	a 0.2 on2 of7.wav
10	2	594	a 0.2 on3 of7.wav
11	2	691	a 0.2 on4 of7.wav
12	2	559	a 0.2 on5 of7.wav
13	2	857	a 0.2 on6 of7.wav
14	1	932	a 0.2 on7 of7.wav
15	1	653	a 0.04 on1 of7r.wav
16	1	664	a 0.04 on2 of7.wav
17	1	556	a 0.04 on3 of7.wav
18	1	619	a 0.04 on4 of7.wav
19	1	685	a 0.04 on5 of7.wav
20	1	915	a 0.04 on6 of7.wav
21	1	611	a 0.04 on7 of7.wav
22	1	802	a 0.06 on1 of7r.wav
23	1	567	a 0.06 on2 of7.wav
24	1	437	a 0.06 on3 of7.wav
25	1	775	a 0.06 on4 of7.wav
26	1	448	a 0.06 on5 of7.wav
27	1	509	a 0.06 on6 of7.wav
28	1	1578	a 0.06 on7 of7.wav
29	1	1025	a 0.08 on1 of7r.wav
30	1	477	a 0.08 on2 of7.wav
31	1	585	a 0.08 on3 of7.wav
32	1	594	a 0.08 on4 of7.wav
33	2	799	a 0.08 on5 of7.wav
34	1	578	a 0.08 on6 of7.wav
35	1	606	a 0.08 on7 of7.wav
36	2	742	a 0.12 on1 of7r.wav
37	2	894	a 0.12 on2 of7.wav
38	2	684	a 0.12 on3 of7.wav
39	1	550	a 0.12 on4 of7.wav
40	2	1599	a 0.12 on5 of7.wav
41	1	1012	a 0.12 on6 of7.wav
42	1	724	a 0.12 on7 of7.wav
43	1	833	a 0.14 on1 of7r.wav
44	2	574	a 0.14 on2 of7.wav
45	2	671	a 0.14 on3 of7.wav
46	1	758	a 0.14 on4 of7.wav
47	1	1250	a 0.14 on5 of7.wav
48	1	596	a 0.14 on6 of7.wav
49	1	614	a 0.14 on7 of7.wav
50	2	735	a 0.16 on1 of7r.wav
51	2	541	a 0.16 on2 of7.wav
52	2	810	a 0.16 on3 of7.wav
53	2	529	a 0.16 on4 of7.wav
54	2	543	a 0.16 on5 of7.wav
55	1	1030	a 0.16 on6 of7.wav
56	1	675	a 0.16 on7 of7.wav
57	2	919	a 0.18 on1 of7r.wav
58	2	539	a 0.18 on2 of7.wav
59	2	752	a 0.18 on3 of7.wav
60	2	706	a 0.18 on4 of7.wav
61	2	920	a 0.18 on5 of7.wav
62	1	881	a 0.18 on6 of7.wav
63	1	944	a 0.18 on7 of7.wav
64	2	554	i 0.1 on1 of7r.wav
65	2	1211	i 0.1 on2 of7.wav
66	2	957	i 0.1 on3 of7.wav
67	1	808	i 0.1 on4 of7.wav
68	1	727	i 0.1 on5 of7.wav
69	1	712	i 0.1 on6 of7.wav
70	1	645	i 0.1 on7 of7.wav
71	2	1558	i 0.2 on1 of7r.wav
72	2	563	i 0.2 on2 of7.wav
73	2	537	i 0.2 on3 of7.wav
74	2	539	i 0.2 on4 of7.wav
75	2	713	i 0.2 on5 of7.wav
76	2	618	i 0.2 on6 of7.wav
77	1	740	i 0.2 on7 of7.wav
78	1	978	i 0.04 on1 of7r.wav
79	1	746	i 0.04 on2 of7.wav
80	1	936	i 0.04 on3 of7.wav
81	1	483	i 0.04 on4 of7.wav
82	1	427	i 0.04 on5 of7.wav
83	1	3161	i 0.04 on6 of7.wav
84	1	651	i 0.04 on7 of7.wav
85	1	924	i 0.06 on1 of7r.wav
86	1	912	i 0.06 on2 of7.wav
87	1	717	i 0.06 on3 of7.wav
88	1	886	i 0.06 on4 of7.wav
89	1	697	i 0.06 on5 of7.wav
90	1	526	i 0.06 on6 of7.wav
91	1	754	i 0.06 on7 of7.wav
92	1	540	i 0.08 on1 of7r.wav
93	1	629	i 0.08 on2 of7.wav
94	2	892	i 0.08 on3 of7.wav
95	1	3501	i 0.08 on4 of7.wav
96	1	560	i 0.08 on5 of7.wav
97	1	5019	i 0.08 on6 of7.wav
98	1	912	i 0.08 on7 of7.wav
99	2	731	i 0.12 on1 of7r.wav
100	2	512	i 0.12 on2 of7.wav
101	2	1243	i 0.12 on3 of7.wav
102	1	649	i 0.12 on4 of7.wav
103	1	1749	i 0.12 on5 of7.wav
104	1	584	i 0.12 on6 of7.wav
105	1	593	i 0.12 on7 of7.wav
106	2	1107	i 0.14 on1 of7r.wav
107	2	586	i 0.14 on2 of7.wav
108	1	782	i 0.14 on3 of7.wav
109	1	1077	i 0.14 on4 of7.wav
110	1	595	i 0.14 on5 of7.wav
111	1	872	i 0.14 on6 of7.wav
112	1	662	i 0.14 on7 of7.wav
113	2	657	i 0.16 on1 of7r.wav
114	2	751	i 0.16 on2 of7.wav
115	2	607	i 0.16 on3 of7.wav
116	2	979	i 0.16 on4 of7.wav
117	1	699	i 0.16 on5 of7.wav
118	1	667	i 0.16 on6 of7.wav
119	1	613	i 0.16 on7 of7.wav
120	1	692	i 0.18 on1 of7r.wav
121	2	705	i 0.18 on2 of7.wav
122	1	1067	i 0.18 on3 of7.wav
123	1	832	i 0.18 on4 of7.wav
124	1	1023	i 0.18 on5 of7.wav
125	1	806	i 0.18 on6 of7.wav
126	1	596	i 0.18 on7 of7.wav
127	2	576	a 0.1 on1 of7r.wav
128	2	1012	a 0.1 on2 of7.wav
129	2	1147	a 0.1 on3 of7.wav
130	1	612	a 0.1 on4 of7.wav
131	1	692	a 0.1 on5 of7.wav
132	1	665	a 0.1 on6 of7.wav
133	1	582	a 0.1 on7 of7.wav
134	2	1041	a 0.2 on1 of7r.wav
135	2	477	a 0.2 on2 of7.wav
136	2	492	a 0.2 on3 of7.wav
137	2	649	a 0.2 on4 of7.wav
138	2	627	a 0.2 on5 of7.wav
139	1	2116	a 0.2 on6 of7.wav
140	1	611	a 0.2 on7 of7.wav
141	1	453	a 0.04 on1 of7r.wav
142	1	520	a 0.04 on2 of7.wav
143	1	687	a 0.04 on3 of7.wav
144	1	593	a 0.04 on4 of7.wav
145	1	782	a 0.04 on5 of7.wav
146	1	814	a 0.04 on6 of7.wav
147	1	381	a 0.04 on7 of7.wav
148	1	666	a 0.06 on1 of7r.wav
149	1	454	a 0.06 on2 of7.wav
150	1	781	a 0.06 on3 of7.wav
151	1	615	a 0.06 on4 of7.wav
152	1	515	a 0.06 on5 of7.wav
153	1	474	a 0.06 on6 of7.wav
154	1	625	a 0.06 on7 of7.wav
155	1	573	a 0.08 on1 of7r.wav
156	2	524	a 0.08 on2 of7.wav
157	1	540	a 0.08 on3 of7.wav
158	1	722	a 0.08 on4 of7.wav
159	1	667	a 0.08 on5 of7.wav
160	1	822	a 0.08 on6 of7.wav
161	1	519	a 0.08 on7 of7.wav
162	1	599	a 0.12 on1 of7r.wav
163	1	742	a 0.12 on2 of7.wav
164	2	505	a 0.12 on3 of7.wav
165	1	599	a 0.12 on4 of7.wav
166	1	841	a 0.12 on5 of7.wav
167	1	642	a 0.12 on6 of7.wav
168	1	621	a 0.12 on7 of7.wav
169	2	614	a 0.14 on1 of7r.wav
170	2	830	a 0.14 on2 of7.wav
171	2	1269	a 0.14 on3 of7.wav
172	1	680	a 0.14 on4 of7.wav
173	1	626	a 0.14 on5 of7.wav
174	1	694	a 0.14 on6 of7.wav
175	1	662	a 0.14 on7 of7.wav
176	2	581	a 0.16 on1 of7r.wav
177	2	848	a 0.16 on2 of7.wav
178	1	622	a 0.16 on3 of7.wav
179	2	686	a 0.16 on4 of7.wav
180	1	1248	a 0.16 on5 of7.wav
181	1	626	a 0.16 on6 of7.wav
182	1	956	a 0.16 on7 of7.wav
183	2	479	a 0.18 on1 of7r.wav
184	1	2392	a 0.18 on2 of7.wav
185	2	623	a 0.18 on3 of7.wav
186	2	943	a 0.18 on4 of7.wav
187	2	697	a 0.18 on5 of7.wav
188	1	1466	a 0.18 on6 of7.wav
189	1	650	a 0.18 on7 of7.wav
190	2	651	i 0.1 on1 of7r.wav
191	2	579	i 0.1 on2 of7.wav
192	1	679	i 0.1 on3 of7.wav
193	2	645	i 0.1 on4 of7.wav
194	2	895	i 0.1 on5 of7.wav
195	1	614	i 0.1 on6 of7.wav
196	1	676	i 0.1 on7 of7.wav
197	2	490	i 0.2 on1 of7r.wav
198	2	572	i 0.2 on2 of7.wav
199	2	707	i 0.2 on3 of7.wav
200	2	631	i 0.2 on4 of7.wav
201	2	741	i 0.2 on5 of7.wav
202	2	599	i 0.2 on6 of7.wav
203	1	969	i 0.2 on7 of7.wav
204	1	641	i 0.04 on1 of7r.wav
205	1	518	i 0.04 on2 of7.wav
206	1	435	i 0.04 on3 of7.wav
207	1	760	i 0.04 on4 of7.wav
208	1	585	i 0.04 on5 of7.wav
209	1	569	i 0.04 on6 of7.wav
210	2	503	i 0.04 on7 of7.wav
211	1	733	i 0.06 on1 of7r.wav
212	1	637	i 0.06 on2 of7.wav
213	1	654	i 0.06 on3 of7.wav
214	1	627	i 0.06 on4 of7.wav
215	1	650	i 0.06 on5 of7.wav
216	1	527	i 0.06 on6 of7.wav
217	1	538	i 0.06 on7 of7.wav
218	1	828	i 0.08 on1 of7r.wav
219	1	531	i 0.08 on2 of7.wav
220	2	529	i 0.08 on3 of7.wav
221	1	652	i 0.08 on4 of7.wav
222	1	536	i 0.08 on5 of7.wav
223	1	500	i 0.08 on6 of7.wav
224	1	743	i 0.08 on7 of7.wav
225	2	485	i 0.12 on1 of7r.wav
226	2	643	i 0.12 on2 of7.wav
227	2	891	i 0.12 on3 of7.wav
228	2	679	i 0.12 on4 of7.wav
229	2	705	i 0.12 on5 of7.wav
230	1	641	i 0.12 on6 of7.wav
231	1	762	i 0.12 on7 of7.wav
232	2	4229	i 0.14 on1 of7r.wav
233	2	567	i 0.14 on2 of7.wav
234	2	591	i 0.14 on3 of7.wav
235	2	498	i 0.14 on4 of7.wav
236	1	637	i 0.14 on5 of7.wav
237	1	1284	i 0.14 on6 of7.wav
238	1	699	i 0.14 on7 of7.wav
239	2	554	i 0.16 on1 of7r.wav
240	2	920	i 0.16 on2 of7.wav
241	2	545	i 0.16 on3 of7.wav
242	2	615	i 0.16 on4 of7.wav
243	2	774	i 0.16 on5 of7.wav
244	2	803	i 0.16 on6 of7.wav
245	1	658	i 0.16 on7 of7.wav
246	1	435	i 0.18 on1 of7r.wav
247	2	642	i 0.18 on2 of7.wav
248	2	2422	i 0.18 on3 of7.wav
249	2	590	i 0.18 on4 of7.wav
250	2	515	i 0.18 on5 of7.wav
251	1	712	i 0.18 on6 of7.wav
252	1	593	i 0.18 on7 of7.wav
253	2	753	a 0.1 on1 of7r.wav
254	1	781	a 0.1 on2 of7.wav
255	2	533	a 0.1 on3 of7.wav
256	2	693	a 0.1 on4 of7.wav
257	2	2217	a 0.1 on5 of7.wav
258	1	579	a 0.1 on6 of7.wav
259	1	743	a 0.1 on7 of7.wav
260	2	543	a 0.2 on1 of7r.wav
261	2	1173	a 0.2 on2 of7.wav
262	2	744	a 0.2 on3 of7.wav
263	2	1228	a 0.2 on4 of7.wav
264	2	549	a 0.2 on5 of7.wav
265	2	665	a 0.2 on6 of7.wav
266	1	717	a 0.2 on7 of7.wav
267	1	1877	a 0.04 on1 of7r.wav
268	1	3012	a 0.04 on2 of7.wav
269	1	714	a 0.04 on3 of7.wav
270	1	436	a 0.04 on4 of7.wav
271	1	541	a 0.04 on5 of7.wav
272	1	567	a 0.04 on6 of7.wav
273	1	649	a 0.04 on7 of7.wav
274	1	764	a 0.06 on1 of7r.wav
275	1	520	a 0.06 on2 of7.wav
276	1	593	a 0.06 on3 of7.wav
277	1	625	a 0.06 on4 of7.wav
278	1	735	a 0.06 on5 of7.wav
279	1	531	a 0.06 on6 of7.wav
280	1	666	a 0.06 on7 of7.wav
281	2	530	a 0.08 on1 of7r.wav
282	1	770	a 0.08 on2 of7.wav
283	1	580	a 0.08 on3 of7.wav
284	1	476	a 0.08 on4 of7.wav
285	1	613	a 0.08 on5 of7.wav
286	1	902	a 0.08 on6 of7.wav
287	1	519	a 0.08 on7 of7.wav
288	2	587	a 0.12 on1 of7r.wav
289	2	2828	a 0.12 on2 of7.wav
290	1	931	a 0.12 on3 of7.wav
291	2	813	a 0.12 on4 of7.wav
292	1	560	a 0.12 on5 of7.wav
293	1	742	a 0.12 on6 of7.wav
294	1	719	a 0.12 on7 of7.wav
295	2	844	a 0.14 on1 of7r.wav
296	1	771	a 0.14 on2 of7.wav
297	2	695	a 0.14 on3 of7.wav
298	2	1036	a 0.14 on4 of7.wav
299	1	660	a 0.14 on5 of7.wav
300	1	584	a 0.14 on6 of7.wav
301	1	586	a 0.14 on7 of7.wav
302	2	747	a 0.16 on1 of7r.wav
303	2	552	a 0.16 on2 of7.wav
304	2	681	a 0.16 on3 of7.wav
305	2	852	a 0.16 on4 of7.wav
306	2	997	a 0.16 on5 of7.wav
307	1	721	a 0.16 on6 of7.wav
308	1	1022	a 0.16 on7 of7.wav
309	2	538	a 0.18 on1 of7r.wav
310	2	1458	a 0.18 on2 of7.wav
311	2	732	a 0.18 on3 of7.wav
312	2	555	a 0.18 on4 of7.wav
313	1	797	a 0.18 on5 of7.wav
314	2	996	a 0.18 on6 of7.wav
315	1	658	a 0.18 on7 of7.wav
316	2	657	i 0.1 on1 of7r.wav
317	1	1015	i 0.1 on2 of7.wav
318	1	754	i 0.1 on3 of7.wav
319	1	716	i 0.1 on4 of7.wav
320	2	764	i 0.1 on5 of7.wav
321	1	846	i 0.1 on6 of7.wav
322	1	568	i 0.1 on7 of7.wav
323	2	567	i 0.2 on1 of7r.wav
324	2	428	i 0.2 on2 of7.wav
325	2	604	i 0.2 on3 of7.wav
326	2	665	i 0.2 on4 of7.wav
327	2	604	i 0.2 on5 of7.wav
328	2	1201	i 0.2 on6 of7.wav
329	1	724	i 0.2 on7 of7.wav
330	1	913	i 0.04 on1 of7r.wav
331	1	585	i 0.04 on2 of7.wav
332	1	464	i 0.04 on3 of7.wav
333	1	762	i 0.04 on4 of7.wav
334	1	580	i 0.04 on5 of7.wav
335	1	463	i 0.04 on6 of7.wav
336	1	528	i 0.04 on7 of7.wav
337	1	581	i 0.06 on1 of7r.wav
338	1	664	i 0.06 on2 of7.wav
339	1	967	i 0.06 on3 of7.wav
340	1	761	i 0.06 on4 of7.wav
341	1	519	i 0.06 on5 of7.wav
342	1	447	i 0.06 on6 of7.wav
343	1	545	i 0.06 on7 of7.wav
344	1	2908	i 0.08 on1 of7r.wav
345	2	1042	i 0.08 on2 of7.wav
346	2	658	i 0.08 on3 of7.wav
347	2	1174	i 0.08 on4 of7.wav
348	1	466	i 0.08 on5 of7.wav
349	1	609	i 0.08 on6 of7.wav
350	1	626	i 0.08 on7 of7.wav
351	2	673	i 0.12 on1 of7r.wav
352	2	614	i 0.12 on2 of7.wav
353	2	1134	i 0.12 on3 of7.wav
354	2	673	i 0.12 on4 of7.wav
355	2	1590	i 0.12 on5 of7.wav
356	1	705	i 0.12 on6 of7.wav
357	1	624	i 0.12 on7 of7.wav
358	2	484	i 0.14 on1 of7r.wav
359	2	1605	i 0.14 on2 of7.wav
360	2	1003	i 0.14 on3 of7.wav
361	2	772	i 0.14 on4 of7.wav
362	2	808	i 0.14 on5 of7.wav
363	1	476	i 0.14 on6 of7.wav
364	1	571	i 0.14 on7 of7.wav
365	2	518	i 0.16 on1 of7r.wav
366	2	711	i 0.16 on2 of7.wav
367	2	409	i 0.16 on3 of7.wav
368	2	779	i 0.16 on4 of7.wav
369	2	641	i 0.16 on5 of7.wav
370	2	1274	i 0.16 on6 of7.wav
371	1	873	i 0.16 on7 of7.wav
372	2	1002	i 0.18 on1 of7r.wav
373	2	609	i 0.18 on2 of7.wav
374	2	907	i 0.18 on3 of7.wav
375	2	629	i 0.18 on4 of7.wav
376	2	1596	i 0.18 on5 of7.wav
377	1	971	i 0.18 on6 of7.wav
378	1	620	i 0.18 on7 of7.wav
379	2	469	a 0.1 on1 of7r.wav
380	2	605	a 0.1 on2 of7.wav
381	2	1070	a 0.1 on3 of7.wav
382	2	3381	a 0.1 on4 of7.wav
383	1	687	a 0.1 on5 of7.wav
384	1	660	a 0.1 on6 of7.wav
385	1	630	a 0.1 on7 of7.wav
386	2	586	a 0.2 on1 of7r.wav
387	2	600	a 0.2 on2 of7.wav
388	2	689	a 0.2 on3 of7.wav
389	2	666	a 0.2 on4 of7.wav
390	2	700	a 0.2 on5 of7.wav
391	1	790	a 0.2 on6 of7.wav
392	1	817	a 0.2 on7 of7.wav
393	1	580	a 0.04 on1 of7r.wav
394	2	535	a 0.04 on2 of7.wav
395	1	946	a 0.04 on3 of7.wav
396	1	637	a 0.04 on4 of7.wav
397	1	657	a 0.04 on5 of7.wav
398	1	472	a 0.04 on6 of7.wav
399	1	537	a 0.04 on7 of7.wav
400	1	624	a 0.06 on1 of7r.wav
401	2	1209	a 0.06 on2 of7.wav
402	1	558	a 0.06 on3 of7.wav
403	1	603	a 0.06 on4 of7.wav
404	1	588	a 0.06 on5 of7.wav
405	1	586	a 0.06 on6 of7.wav
406	1	468	a 0.06 on7 of7.wav
407	1	1106	a 0.08 on1 of7r.wav
408	1	1520	a 0.08 on2 of7.wav
409	2	547	a 0.08 on3 of7.wav
410	1	595	a 0.08 on4 of7.wav
411	1	583	a 0.08 on5 of7.wav
412	1	900	a 0.08 on6 of7.wav
413	1	622	a 0.08 on7 of7.wav
414	2	694	a 0.12 on1 of7r.wav
415	2	448	a 0.12 on2 of7.wav
416	1	417	a 0.12 on3 of7.wav
417	1	678	a 0.12 on4 of7.wav
418	1	735	a 0.12 on5 of7.wav
419	1	698	a 0.12 on6 of7.wav
420	1	741	a 0.12 on7 of7.wav
421	2	566	a 0.14 on1 of7r.wav
422	2	542	a 0.14 on2 of7.wav
423	2	732	a 0.14 on3 of7.wav
424	2	1066	a 0.14 on4 of7.wav
425	1	1086	a 0.14 on5 of7.wav
426	1	709	a 0.14 on6 of7.wav
427	1	884	a 0.14 on7 of7.wav
428	2	587	a 0.16 on1 of7r.wav
429	2	565	a 0.16 on2 of7.wav
430	2	659	a 0.16 on3 of7.wav
431	2	708	a 0.16 on4 of7.wav
432	2	1022	a 0.16 on5 of7.wav
433	2	1385	a 0.16 on6 of7.wav
434	1	566	a 0.16 on7 of7.wav
435	2	380	a 0.18 on1 of7r.wav
436	2	1249	a 0.18 on2 of7.wav
437	2	531	a 0.18 on3 of7.wav
438	2	967	a 0.18 on4 of7.wav
439	2	465	a 0.18 on5 of7.wav
440	2	683	a 0.18 on6 of7.wav
441	1	1805	a 0.18 on7 of7.wav
442	2	655	i 0.1 on1 of7r.wav
443	2	639	i 0.1 on2 of7.wav
444	1	812	i 0.1 on3 of7.wav
445	1	533	i 0.1 on4 of7.wav
446	1	786	i 0.1 on5 of7.wav
447	1	714	i 0.1 on6 of7.wav
448	1	568	i 0.1 on7 of7.wav
449	2	457	i 0.2 on1 of7r.wav
450	2	618	i 0.2 on2 of7.wav
451	2	690	i 0.2 on3 of7.wav
452	2	562	i 0.2 on4 of7.wav
453	2	803	i 0.2 on5 of7.wav
454	2	831	i 0.2 on6 of7.wav
455	1	860	i 0.2 on7 of7.wav
456	1	599	i 0.04 on1 of7r.wav
457	1	2439	i 0.04 on2 of7.wav
458	1	648	i 0.04 on3 of7.wav
459	1	498	i 0.04 on4 of7.wav
460	1	505	i 0.04 on5 of7.wav
461	1	630	i 0.04 on6 of7.wav
462	1	539	i 0.04 on7 of7.wav
463	1	827	i 0.06 on1 of7r.wav
464	1	828	i 0.06 on2 of7.wav
465	1	560	i 0.06 on3 of7.wav
466	1	764	i 0.06 on4 of7.wav
467	1	552	i 0.06 on5 of7.wav
468	1	534	i 0.06 on6 of7.wav
469	1	443	i 0.06 on7 of7.wav
470	2	1944	i 0.08 on1 of7r.wav
471	2	1262	i 0.08 on2 of7.wav
472	1	747	i 0.08 on3 of7.wav
473	2	685	i 0.08 on4 of7.wav
474	1	761	i 0.08 on5 of7.wav
475	1	409	i 0.08 on6 of7.wav
476	1	856	i 0.08 on7 of7.wav
477	2	689	i 0.12 on1 of7r.wav
478	2	617	i 0.12 on2 of7.wav
479	2	1931	i 0.12 on3 of7.wav
480	2	775	i 0.12 on4 of7.wav
481	2	529	i 0.12 on5 of7.wav
482	1	491	i 0.12 on6 of7.wav
483	1	719	i 0.12 on7 of7.wav
484	2	658	i 0.14 on1 of7r.wav
485	2	1186	i 0.14 on2 of7.wav
486	2	926	i 0.14 on3 of7.wav
487	2	892	i 0.14 on4 of7.wav
488	1	1196	i 0.14 on5 of7.wav
489	1	910	i 0.14 on6 of7.wav
490	1	611	i 0.14 on7 of7.wav
491	2	562	i 0.16 on1 of7r.wav
492	2	574	i 0.16 on2 of7.wav
493	2	921	i 0.16 on3 of7.wav
494	2	733	i 0.16 on4 of7.wav
495	2	533	i 0.16 on5 of7.wav
496	2	730	i 0.16 on6 of7.wav
497	1	608	i 0.16 on7 of7.wav
498	2	510	i 0.18 on1 of7r.wav
499	2	611	i 0.18 on2 of7.wav
500	2	3459	i 0.18 on3 of7.wav
501	2	671	i 0.18 on4 of7.wav
502	2	578	i 0.18 on5 of7.wav
503	1	566	i 0.18 on6 of7.wav
504	1	580	i 0.18 on7 of7.wav
505	2	1231	a 0.1 on1 of7r.wav
506	1	741	a 0.1 on2 of7.wav
507	2	978	a 0.1 on3 of7.wav
508	2	754	a 0.1 on4 of7.wav
509	1	907	a 0.1 on5 of7.wav
510	1	1034	a 0.1 on6 of7.wav
511	1	523	a 0.1 on7 of7.wav
512	2	538	a 0.2 on1 of7r.wav
513	1	2936	a 0.2 on2 of7.wav
514	2	538	a 0.2 on3 of7.wav
515	2	1457	a 0.2 on4 of7.wav
516	2	827	a 0.2 on5 of7.wav
517	2	629	a 0.2 on6 of7.wav
518	1	815	a 0.2 on7 of7.wav
519	1	498	a 0.04 on1 of7r.wav
520	1	589	a 0.04 on2 of7.wav
521	1	489	a 0.04 on3 of7.wav
522	1	632	a 0.04 on4 of7.wav
523	1	430	a 0.04 on5 of7.wav
524	1	1608	a 0.04 on6 of7.wav
525	1	995	a 0.04 on7 of7.wav
526	1	980	a 0.06 on1 of7r.wav
527	1	1203	a 0.06 on2 of7.wav
528	1	900	a 0.06 on3 of7.wav
529	1	434	a 0.06 on4 of7.wav
530	1	979	a 0.06 on5 of7.wav
531	1	565	a 0.06 on6 of7.wav
532	1	545	a 0.06 on7 of7.wav
533	2	970	a 0.08 on1 of7r.wav
534	2	1073	a 0.08 on2 of7.wav
535	1	1212	a 0.08 on3 of7.wav
536	1	594	a 0.08 on4 of7.wav
537	1	727	a 0.08 on5 of7.wav
538	1	630	a 0.08 on6 of7.wav
539	1	922	a 0.08 on7 of7.wav
540	2	719	a 0.12 on1 of7r.wav
541	1	863	a 0.12 on2 of7.wav
542	2	1130	a 0.12 on3 of7.wav
543	2	748	a 0.12 on4 of7.wav
544	1	519	a 0.12 on5 of7.wav
545	1	597	a 0.12 on6 of7.wav
546	1	606	a 0.12 on7 of7.wav
547	2	543	a 0.14 on1 of7r.wav
548	2	541	a 0.14 on2 of7.wav
549	2	1949	a 0.14 on3 of7.wav
550	2	815	a 0.14 on4 of7.wav
551	1	764	a 0.14 on5 of7.wav
552	1	816	a 0.14 on6 of7.wav
553	1	568	a 0.14 on7 of7.wav
554	1	1297	a 0.16 on1 of7r.wav
555	2	1172	a 0.16 on2 of7.wav
556	2	468	a 0.16 on3 of7.wav
557	2	617	a 0.16 on4 of7.wav
558	2	1053	a 0.16 on5 of7.wav
559	1	1221	a 0.16 on6 of7.wav
560	1	651	a 0.16 on7 of7.wav
561	2	486	a 0.18 on1 of7r.wav
562	2	672	a 0.18 on2 of7.wav
563	2	486	a 0.18 on3 of7.wav
564	2	2848	a 0.18 on4 of7.wav
565	2	749	a 0.18 on5 of7.wav
566	2	1671	a 0.18 on6 of7.wav
567	1	875	a 0.18 on7 of7.wav
568	2	652	i 0.1 on1 of7r.wav
569	2	1103	i 0.1 on2 of7.wav
570	2	679	i 0.1 on3 of7.wav
571	2	1460	i 0.1 on4 of7.wav
572	2	897	i 0.1 on5 of7.wav
573	1	688	i 0.1 on6 of7.wav
574	1	886	i 0.1 on7 of7.wav
575	2	2048	i 0.2 on1 of7r.wav
576	2	1084	i 0.2 on2 of7.wav
577	2	540	i 0.2 on3 of7.wav
578	2	620	i 0.2 on4 of7.wav
579	2	650	i 0.2 on5 of7.wav
580	2	784	i 0.2 on6 of7.wav
581	1	1600	i 0.2 on7 of7.wav
582	1	433	i 0.04 on1 of7r.wav
583	1	598	i 0.04 on2 of7.wav
584	1	610	i 0.04 on3 of7.wav
585	1	517	i 0.04 on4 of7.wav
586	1	572	i 0.04 on5 of7.wav
587	1	536	i 0.04 on6 of7.wav
588	1	944	i 0.04 on7 of7.wav
589	1	663	i 0.06 on1 of7r.wav
590	1	592	i 0.06 on2 of7.wav
591	1	727	i 0.06 on3 of7.wav
592	1	685	i 0.06 on4 of7.wav
593	1	5698	i 0.06 on5 of7.wav
594	1	985	i 0.06 on6 of7.wav
595	1	587	i 0.06 on7 of7.wav
596	1	706	i 0.08 on1 of7r.wav
597	1	722	i 0.08 on2 of7.wav
598	1	3824	i 0.08 on3 of7.wav
599	1	851	i 0.08 on4 of7.wav
600	1	605	i 0.08 on5 of7.wav
601	1	700	i 0.08 on6 of7.wav
602	1	774	i 0.08 on7 of7.wav
603	2	654	i 0.12 on1 of7r.wav
604	2	1057	i 0.12 on2 of7.wav
605	2	552	i 0.12 on3 of7.wav
606	2	886	i 0.12 on4 of7.wav
607	1	789	i 0.12 on5 of7.wav
608	1	741	i 0.12 on6 of7.wav
609	1	661	i 0.12 on7 of7.wav
610	2	1199	i 0.14 on1 of7r.wav
611	2	813	i 0.14 on2 of7.wav
612	2	568	i 0.14 on3 of7.wav
613	2	653	i 0.14 on4 of7.wav
614	1	789	i 0.14 on5 of7.wav
615	1	596	i 0.14 on6 of7.wav
616	1	562	i 0.14 on7 of7.wav
617	2	970	i 0.16 on1 of7r.wav
618	2	551	i 0.16 on2 of7.wav
619	2	1230	i 0.16 on3 of7.wav
620	1	972	i 0.16 on4 of7.wav
621	2	673	i 0.16 on5 of7.wav
622	1	547	i 0.16 on6 of7.wav
623	1	885	i 0.16 on7 of7.wav
624	2	619	i 0.18 on1 of7r.wav
625	2	739	i 0.18 on2 of7.wav
626	2	768	i 0.18 on3 of7.wav
627	2	521	i 0.18 on4 of7.wav
628	2	823	i 0.18 on5 of7.wav
629	2	610	i 0.18 on6 of7.wav
630	1	752	i 0.18 on7 of7.wav
