# Supplementary material for: How musical experience affects tone perception efficiency by musicians of tonal and non-tonal speakers?
Source: PLoS One. 2020 May 8;15(5):e0232514. doi: 10.1371/journal.pone.0232514 (PMC7209303; doi:10.1371/journal.pone.0232514)
Supplement: S1 Raw Data — (ZIP) [file pone.0232514.s001.zip › RAW DATA Eng musician/sub1sdfalling.csv]

List2	Slide3.RESP	Slide3.RT	stim1	stim2
1	1	689	a 0.1 on1 of1.wav	a 0.1 on1 of1.wav
2	1	670	a 0.1 on1 of2.wav	a 0.1 on1 of2.wav
3	1	673	a 0.1 on1 of3.wav	a 0.1 on1 of3.wav
4	1	1276	a 0.1 on1 of4.wav	a 0.1 on1 of4.wav
5	1	724	a 0.1 on1 of5.wav	a 0.1 on1 of5.wav
6	1	723	a 0.1 on1 of6.wav	a 0.1 on1 of6.wav
7	1	945	a 0.1 on1 of7.wav	a 0.1 on1 of7.wav
8	1	1319	a 0.2 on1 of1.wav	a 0.2 on1 of1.wav
9	1	603	a 0.2 on1 of2.wav	a 0.2 on1 of2.wav
10	1	895	a 0.2 on1 of3.wav	a 0.2 on1 of3.wav
11	1	1029	a 0.2 on1 of4.wav	a 0.2 on1 of4.wav
12	1	649	a 0.2 on1 of5.wav	a 0.2 on1 of5.wav
13	1	699	a 0.2 on1 of6.wav	a 0.2 on1 of6.wav
14	1	959	a 0.2 on1 of7.wav	a 0.2 on1 of7.wav
15	1	997	a 0.04 on1 of1.wav	a 0.04 on1 of1.wav
16	1	610	a 0.04 on1 of2.wav	a 0.04 on1 of2.wav
17	1	671	a 0.04 on1 of3.wav	a 0.04 on1 of3.wav
18	1	7242	a 0.04 on1 of4.wav	a 0.04 on1 of4.wav
19	1	537	a 0.04 on1 of5.wav	a 0.04 on1 of5.wav
20	1	800	a 0.04 on1 of6.wav	a 0.04 on1 of6.wav
21	1	831	a 0.04 on1 of7.wav	a 0.04 on1 of7.wav
22	1	714	a 0.06 on1 of1.wav	a 0.06 on1 of1.wav
23	1	571	a 0.06 on1 of2.wav	a 0.06 on1 of2.wav
24	1	827	a 0.06 on1 of3.wav	a 0.06 on1 of3.wav
25	1	662	a 0.06 on1 of4.wav	a 0.06 on1 of4.wav
26	1	3930	a 0.06 on1 of5.wav	a 0.06 on1 of5.wav
27	1	1231	a 0.06 on1 of6.wav	a 0.06 on1 of6.wav
28	1	1121	a 0.06 on1 of7.wav	a 0.06 on1 of7.wav
29	1	906	a 0.08 on1 of1.wav	a 0.08 on1 of1.wav
30	1	799	a 0.08 on1 of2.wav	a 0.08 on1 of2.wav
31	1	594	a 0.08 on1 of3.wav	a 0.08 on1 of3.wav
32	1	650	a 0.08 on1 of4.wav	a 0.08 on1 of4.wav
33	2	915	a 0.08 on1 of5.wav	a 0.08 on1 of5.wav
34	1	840	a 0.08 on1 of6.wav	a 0.08 on1 of6.wav
35	1	690	a 0.08 on1 of7.wav	a 0.08 on1 of7.wav
36	1	533	a 0.12 on1 of1.wav	a 0.12 on1 of1.wav
37	1	849	a 0.12 on1 of2.wav	a 0.12 on1 of2.wav
38	1	852	a 0.12 on1 of3.wav	a 0.12 on1 of3.wav
39	1	1100	a 0.12 on1 of4.wav	a 0.12 on1 of4.wav
40	1	733	a 0.12 on1 of5.wav	a 0.12 on1 of5.wav
41	1	770	a 0.12 on1 of6.wav	a 0.12 on1 of6.wav
42	1	1150	a 0.12 on1 of7.wav	a 0.12 on1 of7.wav
43	1	521	a 0.14 on1 of1.wav	a 0.14 on1 of1.wav
44	1	1152	a 0.14 on1 of2.wav	a 0.14 on1 of2.wav
45	1	1350	a 0.14 on1 of3.wav	a 0.14 on1 of3.wav
46	1	686	a 0.14 on1 of4.wav	a 0.14 on1 of4.wav
47	1	788	a 0.14 on1 of5.wav	a 0.14 on1 of5.wav
48	2	811	a 0.14 on1 of6.wav	a 0.14 on1 of6.wav
49	1	1116	a 0.14 on1 of7.wav	a 0.14 on1 of7.wav
50	1	861	a 0.16 on1 of1.wav	a 0.16 on1 of1.wav
51	1	915	a 0.16 on1 of2.wav	a 0.16 on1 of2.wav
52	1	732	a 0.16 on1 of3.wav	a 0.16 on1 of3.wav
53	1	1654	a 0.16 on1 of4.wav	a 0.16 on1 of4.wav
54	1	945	a 0.16 on1 of5.wav	a 0.16 on1 of5.wav
55	1	1702	a 0.16 on1 of6.wav	a 0.16 on1 of6.wav
56	2	636	a 0.16 on1 of7.wav	a 0.16 on1 of7.wav
57	1	769	a 0.18 on1 of1.wav	a 0.18 on1 of1.wav
58	1	996	a 0.18 on1 of2.wav	a 0.18 on1 of2.wav
59	1	1501	a 0.18 on1 of3.wav	a 0.18 on1 of3.wav
60	1	717	a 0.18 on1 of4.wav	a 0.18 on1 of4.wav
61	1	599	a 0.18 on1 of5.wav	a 0.18 on1 of5.wav
62	2	774	a 0.18 on1 of6.wav	a 0.18 on1 of6.wav
63	1	748	a 0.18 on1 of7.wav	a 0.18 on1 of7.wav
64	1	845	i 0.1 on1 of1.wav	i 0.1 on1 of1.wav
65	1	1216	i 0.1 on1 of2.wav	i 0.1 on1 of2.wav
66	1	811	i 0.1 on1 of3.wav	i 0.1 on1 of3.wav
67	2	1200	i 0.1 on1 of4.wav	i 0.1 on1 of4.wav
68	1	812	i 0.1 on1 of5.wav	i 0.1 on1 of5.wav
69	1	608	i 0.1 on1 of6.wav	i 0.1 on1 of6.wav
70	1	433	i 0.1 on1 of7.wav	i 0.1 on1 of7.wav
71	1	714	i 0.2 on1 of1.wav	i 0.2 on1 of1.wav
72	1	782	i 0.2 on1 of2.wav	i 0.2 on1 of2.wav
73	1	684	i 0.2 on1 of3.wav	i 0.2 on1 of3.wav
74	1	1014	i 0.2 on1 of4.wav	i 0.2 on1 of4.wav
75	1	2254	i 0.2 on1 of5.wav	i 0.2 on1 of5.wav
76	1	630	i 0.2 on1 of6.wav	i 0.2 on1 of6.wav
77	1	686	i 0.2 on1 of7.wav	i 0.2 on1 of7.wav
78	1	558	i 0.04 on1 of1.wav	i 0.04 on1 of1.wav
79	1	791	i 0.04 on1 of2.wav	i 0.04 on1 of2.wav
80	1	1162	i 0.04 on1 of3.wav	i 0.04 on1 of3.wav
81	1	479	i 0.04 on1 of4.wav	i 0.04 on1 of4.wav
82	1	662	i 0.04 on1 of5.wav	i 0.04 on1 of5.wav
83	1	550	i 0.04 on1 of6.wav	i 0.04 on1 of6.wav
84	1	801	i 0.04 on1 of7.wav	i 0.04 on1 of7.wav
85	1	580	i 0.06 on1 of1.wav	i 0.06 on1 of1.wav
86	1	622	i 0.06 on1 of2.wav	i 0.06 on1 of2.wav
87	1	577	i 0.06 on1 of3.wav	i 0.06 on1 of3.wav
88	1	770	i 0.06 on1 of4.wav	i 0.06 on1 of4.wav
89	1	573	i 0.06 on1 of5.wav	i 0.06 on1 of5.wav
90	1	514	i 0.06 on1 of6.wav	i 0.06 on1 of6.wav
91	1	628	i 0.06 on1 of7.wav	i 0.06 on1 of7.wav
92	1	935	i 0.08 on1 of1.wav	i 0.08 on1 of1.wav
93	1	653	i 0.08 on1 of2.wav	i 0.08 on1 of2.wav
94	1	784	i 0.08 on1 of3.wav	i 0.08 on1 of3.wav
95	1	766	i 0.08 on1 of4.wav	i 0.08 on1 of4.wav
96	1	631	i 0.08 on1 of5.wav	i 0.08 on1 of5.wav
97	1	594	i 0.08 on1 of6.wav	i 0.08 on1 of6.wav
98	1	643	i 0.08 on1 of7.wav	i 0.08 on1 of7.wav
99	1	738	i 0.12 on1 of1.wav	i 0.12 on1 of1.wav
100	1	595	i 0.12 on1 of2.wav	i 0.12 on1 of2.wav
101	1	832	i 0.12 on1 of3.wav	i 0.12 on1 of3.wav
102	1	639	i 0.12 on1 of4.wav	i 0.12 on1 of4.wav
103	2	1408	i 0.12 on1 of5.wav	i 0.12 on1 of5.wav
104	1	1243	i 0.12 on1 of6.wav	i 0.12 on1 of6.wav
105	1	1008	i 0.12 on1 of7.wav	i 0.12 on1 of7.wav
106	1	610	i 0.14 on1 of1.wav	i 0.14 on1 of1.wav
107	1	677	i 0.14 on1 of2.wav	i 0.14 on1 of2.wav
108	1	771	i 0.14 on1 of3.wav	i 0.14 on1 of3.wav
109	1	841	i 0.14 on1 of4.wav	i 0.14 on1 of4.wav
110	2	1744	i 0.14 on1 of5.wav	i 0.14 on1 of5.wav
111	1	1407	i 0.14 on1 of6.wav	i 0.14 on1 of6.wav
112	2	927	i 0.14 on1 of7.wav	i 0.14 on1 of7.wav
113	1	585	i 0.16 on1 of1.wav	i 0.16 on1 of1.wav
114	1	846	i 0.16 on1 of2.wav	i 0.16 on1 of2.wav
115	2	639	i 0.16 on1 of3.wav	i 0.16 on1 of3.wav
116	1	969	i 0.16 on1 of4.wav	i 0.16 on1 of4.wav
117	1	782	i 0.16 on1 of5.wav	i 0.16 on1 of5.wav
118	2	592	i 0.16 on1 of6.wav	i 0.16 on1 of6.wav
119	1	824	i 0.16 on1 of7.wav	i 0.16 on1 of7.wav
120	1	1086	i 0.18 on1 of1.wav	i 0.18 on1 of1.wav
121	1	677	i 0.18 on1 of2.wav	i 0.18 on1 of2.wav
122	1	915	i 0.18 on1 of3.wav	i 0.18 on1 of3.wav
123	1	1126	i 0.18 on1 of4.wav	i 0.18 on1 of4.wav
124	1	1080	i 0.18 on1 of5.wav	i 0.18 on1 of5.wav
125	1	963	i 0.18 on1 of6.wav	i 0.18 on1 of6.wav
126	1	854	i 0.18 on1 of7.wav	i 0.18 on1 of7.wav
127	2	1927	a 0.1 on1 of1.wav	a 0.1 on1 of3.wav
128	2	680	a 0.1 on1 of2.wav	a 0.1 on1 of4.wav
129	2	1157	a 0.1 on1 of3.wav	a 0.1 on1 of5.wav
130	2	913	a 0.1 on1 of4.wav	a 0.1 on1 of6.wav
131	2	736	a 0.1 on1 of5.wav	a 0.1 on1 of7.wav
132	2	711	a 0.2 on1 of1.wav	a 0.2 on1 of3.wav
133	2	690	a 0.2 on1 of2.wav	a 0.2 on1 of4.wav
134	2	643	a 0.2 on1 of3.wav	a 0.2 on1 of5.wav
135	2	876	a 0.2 on1 of4.wav	a 0.2 on1 of6.wav
136	2	916	a 0.2 on1 of5.wav	a 0.2 on1 of7.wav
137	1	594	a 0.04 on1 of1.wav	a 0.04 on1 of3.wav
138	1	519	a 0.04 on1 of2.wav	a 0.04 on1 of4.wav
139	1	1239	a 0.04 on1 of3.wav	a 0.04 on1 of5.wav
140	1	889	a 0.04 on1 of4.wav	a 0.04 on1 of6.wav
141	1	430	a 0.04 on1 of5.wav	a 0.04 on1 of7.wav
142	1	765	a 0.06 on1 of1.wav	a 0.06 on1 of3.wav
143	1	772	a 0.06 on1 of2.wav	a 0.06 on1 of4.wav
144	1	463	a 0.06 on1 of3.wav	a 0.06 on1 of5.wav
145	1	755	a 0.06 on1 of4.wav	a 0.06 on1 of6.wav
146	2	1104	a 0.06 on1 of5.wav	a 0.06 on1 of7.wav
147	2	785	a 0.08 on1 of1.wav	a 0.08 on1 of3.wav
148	2	919	a 0.08 on1 of2.wav	a 0.08 on1 of4.wav
149	2	768	a 0.08 on1 of3.wav	a 0.08 on1 of5.wav
150	2	923	a 0.08 on1 of4.wav	a 0.08 on1 of6.wav
151	2	658	a 0.08 on1 of5.wav	a 0.08 on1 of7.wav
152	2	745	a 0.12 on1 of1.wav	a 0.12 on1 of3.wav
153	2	696	a 0.12 on1 of2.wav	a 0.12 on1 of4.wav
154	1	4138	a 0.12 on1 of3.wav	a 0.12 on1 of5.wav
155	1	851	a 0.12 on1 of4.wav	a 0.12 on1 of6.wav
156	2	806	a 0.12 on1 of5.wav	a 0.12 on1 of7.wav
157	2	1216	a 0.14 on1 of1.wav	a 0.14 on1 of3.wav
158	2	608	a 0.14 on1 of2.wav	a 0.14 on1 of4.wav
159	1	1275	a 0.14 on1 of3.wav	a 0.14 on1 of5.wav
160	2	927	a 0.14 on1 of4.wav	a 0.14 on1 of6.wav
161	2	1465	a 0.14 on1 of5.wav	a 0.14 on1 of7.wav
162	2	604	a 0.16 on1 of1.wav	a 0.16 on1 of3.wav
163	2	741	a 0.16 on1 of2.wav	a 0.16 on1 of4.wav
164	2	2016	a 0.16 on1 of3.wav	a 0.16 on1 of5.wav
165	2	523	a 0.16 on1 of4.wav	a 0.16 on1 of6.wav
166	1	2197	a 0.16 on1 of5.wav	a 0.16 on1 of7.wav
167	2	1335	a 0.18 on1 of1.wav	a 0.18 on1 of3.wav
168	2	1532	a 0.18 on1 of2.wav	a 0.18 on1 of4.wav
169	2	825	a 0.18 on1 of3.wav	a 0.18 on1 of5.wav
170	2	1246	a 0.18 on1 of4.wav	a 0.18 on1 of6.wav
171	2	2046	a 0.18 on1 of5.wav	a 0.18 on1 of7.wav
172	2	3704	i 0.1 on1 of1.wav	i 0.1 on1 of3.wav
173	2	741	i 0.1 on1 of2.wav	i 0.1 on1 of4.wav
174	2	843	i 0.1 on1 of3.wav	i 0.1 on1 of5.wav
175	2	1258	i 0.1 on1 of4.wav	i 0.1 on1 of6.wav
176	2	674	i 0.1 on1 of5.wav	i 0.1 on1 of7.wav
177	2	647	i 0.2 on1 of1.wav	i 0.2 on1 of3.wav
178	2	702	i 0.2 on1 of2.wav	i 0.2 on1 of4.wav
179	2	1038	i 0.2 on1 of3.wav	i 0.2 on1 of5.wav
180	2	1195	i 0.2 on1 of4.wav	i 0.2 on1 of6.wav
181	2	646	i 0.2 on1 of5.wav	i 0.2 on1 of7.wav
182	1	701	i 0.04 on1 of1.wav	i 0.04 on1 of3.wav
183	1	637	i 0.04 on1 of2.wav	i 0.04 on1 of4.wav
184	1	656	i 0.04 on1 of3.wav	i 0.04 on1 of5.wav
185	1	1405	i 0.04 on1 of4.wav	i 0.04 on1 of6.wav
186	1	950	i 0.04 on1 of5.wav	i 0.04 on1 of7.wav
187	1	1285	i 0.06 on1 of1.wav	i 0.06 on1 of3.wav
188	1	541	i 0.06 on1 of2.wav	i 0.06 on1 of4.wav
189	1	1116	i 0.06 on1 of3.wav	i 0.06 on1 of5.wav
190	1	1081	i 0.06 on1 of4.wav	i 0.06 on1 of6.wav
191	2	2432	i 0.06 on1 of5.wav	i 0.06 on1 of7.wav
192	2	827	i 0.08 on1 of1.wav	i 0.08 on1 of3.wav
193	2	1139	i 0.08 on1 of2.wav	i 0.08 on1 of4.wav
194	1	841	i 0.08 on1 of3.wav	i 0.08 on1 of5.wav
195	2	1027	i 0.08 on1 of4.wav	i 0.08 on1 of6.wav
196	1	782	i 0.08 on1 of5.wav	i 0.08 on1 of7.wav
197	2	675	i 0.12 on1 of1.wav	i 0.12 on1 of3.wav
198	2	920	i 0.12 on1 of2.wav	i 0.12 on1 of4.wav
199	2	977	i 0.12 on1 of3.wav	i 0.12 on1 of5.wav
200	2	606	i 0.12 on1 of4.wav	i 0.12 on1 of6.wav
201	2	1055	i 0.12 on1 of5.wav	i 0.12 on1 of7.wav
202	2	754	i 0.14 on1 of1.wav	i 0.14 on1 of3.wav
203	2	682	i 0.14 on1 of2.wav	i 0.14 on1 of4.wav
204	2	655	i 0.14 on1 of3.wav	i 0.14 on1 of5.wav
205	2	612	i 0.14 on1 of4.wav	i 0.14 on1 of6.wav
206	2	747	i 0.14 on1 of5.wav	i 0.14 on1 of7.wav
207	2	645	i 0.16 on1 of1.wav	i 0.16 on1 of3.wav
208	2	757	i 0.16 on1 of2.wav	i 0.16 on1 of4.wav
209	2	1714	i 0.16 on1 of3.wav	i 0.16 on1 of5.wav
210	1	728	i 0.16 on1 of4.wav	i 0.16 on1 of6.wav
211	2	874	i 0.16 on1 of5.wav	i 0.16 on1 of7.wav
212	2	563	i 0.18 on1 of1.wav	i 0.18 on1 of3.wav
213	2	786	i 0.18 on1 of2.wav	i 0.18 on1 of4.wav
214	2	727	i 0.18 on1 of3.wav	i 0.18 on1 of5.wav
215	2	709	i 0.18 on1 of4.wav	i 0.18 on1 of6.wav
216	2	892	i 0.18 on1 of5.wav	i 0.18 on1 of7.wav
217	2	3713	a 0.1 on1 of3.wav	a 0.1 on1 of1.wav
218	1	666	a 0.1 on1 of4.wav	a 0.1 on1 of2.wav
219	2	1065	a 0.1 on1 of5.wav	a 0.1 on1 of3.wav
220	2	899	a 0.1 on1 of6.wav	a 0.1 on1 of4.wav
221	2	3091	a 0.1 on1 of7.wav	a 0.1 on1 of5.wav
222	2	1373	a 0.2 on1 of3.wav	a 0.2 on1 of1.wav
223	2	1316	a 0.2 on1 of4.wav	a 0.2 on1 of2.wav
224	2	2242	a 0.2 on1 of5.wav	a 0.2 on1 of3.wav
225	1	1437	a 0.2 on1 of6.wav	a 0.2 on1 of4.wav
226	2	1049	a 0.2 on1 of7.wav	a 0.2 on1 of5.wav
227	1	514	a 0.04 on1 of3.wav	a 0.04 on1 of1.wav
228	2	891	a 0.04 on1 of4.wav	a 0.04 on1 of2.wav
229	2	775	a 0.04 on1 of5.wav	a 0.04 on1 of3.wav
230	1	732	a 0.04 on1 of6.wav	a 0.04 on1 of4.wav
231	1	771	a 0.04 on1 of7.wav	a 0.04 on1 of5.wav
232	1	789	a 0.06 on1 of3.wav	a 0.06 on1 of1.wav
233	1	807	a 0.06 on1 of4.wav	a 0.06 on1 of2.wav
234	1	725	a 0.06 on1 of5.wav	a 0.06 on1 of3.wav
235	1	918	a 0.06 on1 of6.wav	a 0.06 on1 of4.wav
236	2	540	a 0.06 on1 of7.wav	a 0.06 on1 of5.wav
237	2	1074	a 0.08 on1 of3.wav	a 0.08 on1 of1.wav
238	2	1067	a 0.08 on1 of4.wav	a 0.08 on1 of2.wav
239	1	1066	a 0.08 on1 of5.wav	a 0.08 on1 of3.wav
240	2	1049	a 0.08 on1 of6.wav	a 0.08 on1 of4.wav
241	2	895	a 0.08 on1 of7.wav	a 0.08 on1 of5.wav
242	1	10357	a 0.12 on1 of3.wav	a 0.12 on1 of1.wav
243	2	578	a 0.12 on1 of4.wav	a 0.12 on1 of2.wav
244	2	986	a 0.12 on1 of5.wav	a 0.12 on1 of3.wav
245	2	1482	a 0.12 on1 of6.wav	a 0.12 on1 of4.wav
246	1	10772	a 0.12 on1 of7.wav	a 0.12 on1 of5.wav
247	2	1658	a 0.14 on1 of3.wav	a 0.14 on1 of1.wav
248	2	629	a 0.14 on1 of4.wav	a 0.14 on1 of2.wav
249	2	3103	a 0.14 on1 of5.wav	a 0.14 on1 of3.wav
250	1	1421	a 0.14 on1 of6.wav	a 0.14 on1 of4.wav
251	2	1250	a 0.14 on1 of7.wav	a 0.14 on1 of5.wav
252	2	1138	a 0.16 on1 of3.wav	a 0.16 on1 of1.wav
253	2	766	a 0.16 on1 of4.wav	a 0.16 on1 of2.wav
254	2	768	a 0.16 on1 of5.wav	a 0.16 on1 of3.wav
255	2	1017	a 0.16 on1 of6.wav	a 0.16 on1 of4.wav
256	2	1033	a 0.16 on1 of7.wav	a 0.16 on1 of5.wav
257	2	629	a 0.18 on1 of3.wav	a 0.18 on1 of1.wav
258	1	758	a 0.18 on1 of4.wav	a 0.18 on1 of2.wav
259	2	3387	a 0.18 on1 of5.wav	a 0.18 on1 of3.wav
260	2	615	a 0.18 on1 of6.wav	a 0.18 on1 of4.wav
261	2	788	a 0.18 on1 of7.wav	a 0.18 on1 of5.wav
262	2	653	i 0.1 on1 of3.wav	i 0.1 on1 of1.wav
263	2	926	i 0.1 on1 of4.wav	i 0.1 on1 of2.wav
264	1	575	i 0.1 on1 of5.wav	i 0.1 on1 of3.wav
265	1	856	i 0.1 on1 of6.wav	i 0.1 on1 of4.wav
266	2	17897	i 0.1 on1 of7.wav	i 0.1 on1 of5.wav
267	2	645	i 0.2 on1 of3.wav	i 0.2 on1 of1.wav
268	2	756	i 0.2 on1 of4.wav	i 0.2 on1 of2.wav
269	2	796	i 0.2 on1 of5.wav	i 0.2 on1 of3.wav
270	2	1165	i 0.2 on1 of6.wav	i 0.2 on1 of4.wav
271	2	2100	i 0.2 on1 of7.wav	i 0.2 on1 of5.wav
272	1	718	i 0.04 on1 of3.wav	i 0.04 on1 of1.wav
273	1	3019	i 0.04 on1 of4.wav	i 0.04 on1 of2.wav
274	1	538	i 0.04 on1 of5.wav	i 0.04 on1 of3.wav
275	1	570	i 0.04 on1 of6.wav	i 0.04 on1 of4.wav
276	1	552	i 0.04 on1 of7.wav	i 0.04 on1 of5.wav
277	1	625	i 0.06 on1 of3.wav	i 0.06 on1 of1.wav
278	2	582	i 0.06 on1 of4.wav	i 0.06 on1 of2.wav
279	2	11419	i 0.06 on1 of5.wav	i 0.06 on1 of3.wav
280	2	1245	i 0.06 on1 of6.wav	i 0.06 on1 of4.wav
281	1	3107	i 0.06 on1 of7.wav	i 0.06 on1 of5.wav
282	2	994	i 0.08 on1 of3.wav	i 0.08 on1 of1.wav
283	2	606	i 0.08 on1 of4.wav	i 0.08 on1 of2.wav
284	2	625	i 0.08 on1 of5.wav	i 0.08 on1 of3.wav
285	2	4798	i 0.08 on1 of6.wav	i 0.08 on1 of4.wav
286	1	1360	i 0.08 on1 of7.wav	i 0.08 on1 of5.wav
287	2	1428	i 0.12 on1 of3.wav	i 0.12 on1 of1.wav
288	2	1190	i 0.12 on1 of4.wav	i 0.12 on1 of2.wav
289	2	726	i 0.12 on1 of5.wav	i 0.12 on1 of3.wav
290	2	816	i 0.12 on1 of6.wav	i 0.12 on1 of4.wav
291	2	1799	i 0.12 on1 of7.wav	i 0.12 on1 of5.wav
292	2	680	i 0.14 on1 of3.wav	i 0.14 on1 of1.wav
293	2	1249	i 0.14 on1 of4.wav	i 0.14 on1 of2.wav
294	2	1459	i 0.14 on1 of5.wav	i 0.14 on1 of3.wav
295	2	1081	i 0.14 on1 of6.wav	i 0.14 on1 of4.wav
296	2	1324	i 0.14 on1 of7.wav	i 0.14 on1 of5.wav
297	2	656	i 0.16 on1 of3.wav	i 0.16 on1 of1.wav
298	2	657	i 0.16 on1 of4.wav	i 0.16 on1 of2.wav
299	2	1202	i 0.16 on1 of5.wav	i 0.16 on1 of3.wav
300	2	946	i 0.16 on1 of6.wav	i 0.16 on1 of4.wav
301	2	1139	i 0.16 on1 of7.wav	i 0.16 on1 of5.wav
302	2	816	i 0.18 on1 of3.wav	i 0.18 on1 of1.wav
303	1	764	i 0.18 on1 of4.wav	i 0.18 on1 of2.wav
304	2	1095	i 0.18 on1 of5.wav	i 0.18 on1 of3.wav
305	2	1390	i 0.18 on1 of6.wav	i 0.18 on1 of4.wav
306	2	1142	i 0.18 on1 of7.wav	i 0.18 on1 of5.wav
307	1	1082	a 0.1 on1 of1.wav	a 0.1 on1 of1.wav
308	1	6861	a 0.1 on1 of2.wav	a 0.1 on1 of2.wav
309	1	641	a 0.1 on1 of3.wav	a 0.1 on1 of3.wav
310	1	998	a 0.1 on1 of4.wav	a 0.1 on1 of4.wav
311	1	790	a 0.1 on1 of5.wav	a 0.1 on1 of5.wav
312	1	535	a 0.1 on1 of6.wav	a 0.1 on1 of6.wav
313	2	582	a 0.1 on1 of7.wav	a 0.1 on1 of7.wav
314	1	516	a 0.2 on1 of1.wav	a 0.2 on1 of1.wav
315	1	847	a 0.2 on1 of2.wav	a 0.2 on1 of2.wav
316	1	902	a 0.2 on1 of3.wav	a 0.2 on1 of3.wav
317	1	1026	a 0.2 on1 of4.wav	a 0.2 on1 of4.wav
318	1	549	a 0.2 on1 of5.wav	a 0.2 on1 of5.wav
319	2	602	a 0.2 on1 of6.wav	a 0.2 on1 of6.wav
320	1	702	a 0.2 on1 of7.wav	a 0.2 on1 of7.wav
321	1	529	a 0.04 on1 of1.wav	a 0.04 on1 of1.wav
322	1	654	a 0.04 on1 of2.wav	a 0.04 on1 of2.wav
323	1	587	a 0.04 on1 of3.wav	a 0.04 on1 of3.wav
324	1	458	a 0.04 on1 of4.wav	a 0.04 on1 of4.wav
325	1	918	a 0.04 on1 of5.wav	a 0.04 on1 of5.wav
326	1	617	a 0.04 on1 of6.wav	a 0.04 on1 of6.wav
327	1	523	a 0.04 on1 of7.wav	a 0.04 on1 of7.wav
328	1	849	a 0.06 on1 of1.wav	a 0.06 on1 of1.wav
329	1	848	a 0.06 on1 of2.wav	a 0.06 on1 of2.wav
330	1	768	a 0.06 on1 of3.wav	a 0.06 on1 of3.wav
331	1	524	a 0.06 on1 of4.wav	a 0.06 on1 of4.wav
332	1	790	a 0.06 on1 of5.wav	a 0.06 on1 of5.wav
333	1	640	a 0.06 on1 of6.wav	a 0.06 on1 of6.wav
334	2	1306	a 0.06 on1 of7.wav	a 0.06 on1 of7.wav
335	1	748	a 0.08 on1 of1.wav	a 0.08 on1 of1.wav
336	1	888	a 0.08 on1 of2.wav	a 0.08 on1 of2.wav
337	1	3076	a 0.08 on1 of3.wav	a 0.08 on1 of3.wav
338	1	640	a 0.08 on1 of4.wav	a 0.08 on1 of4.wav
339	1	978	a 0.08 on1 of5.wav	a 0.08 on1 of5.wav
340	1	803	a 0.08 on1 of6.wav	a 0.08 on1 of6.wav
341	1	677	a 0.08 on1 of7.wav	a 0.08 on1 of7.wav
342	1	1203	a 0.12 on1 of1.wav	a 0.12 on1 of1.wav
343	1	519	a 0.12 on1 of2.wav	a 0.12 on1 of2.wav
344	1	636	a 0.12 on1 of3.wav	a 0.12 on1 of3.wav
345	2	978	a 0.12 on1 of4.wav	a 0.12 on1 of4.wav
346	1	1175	a 0.12 on1 of5.wav	a 0.12 on1 of5.wav
347	1	2501	a 0.12 on1 of6.wav	a 0.12 on1 of6.wav
348	1	1562	a 0.12 on1 of7.wav	a 0.12 on1 of7.wav
349	1	586	a 0.14 on1 of1.wav	a 0.14 on1 of1.wav
350	1	728	a 0.14 on1 of2.wav	a 0.14 on1 of2.wav
351	1	775	a 0.14 on1 of3.wav	a 0.14 on1 of3.wav
352	1	891	a 0.14 on1 of4.wav	a 0.14 on1 of4.wav
353	1	1651	a 0.14 on1 of5.wav	a 0.14 on1 of5.wav
354	1	2889	a 0.14 on1 of6.wav	a 0.14 on1 of6.wav
355	1	535	a 0.14 on1 of7.wav	a 0.14 on1 of7.wav
356	1	558	a 0.16 on1 of1.wav	a 0.16 on1 of1.wav
357	1	633	a 0.16 on1 of2.wav	a 0.16 on1 of2.wav
358	2	519	a 0.16 on1 of3.wav	a 0.16 on1 of3.wav
359	2	714	a 0.16 on1 of4.wav	a 0.16 on1 of4.wav
360	1	653	a 0.16 on1 of5.wav	a 0.16 on1 of5.wav
361	1	1133	a 0.16 on1 of6.wav	a 0.16 on1 of6.wav
362	1	748	a 0.16 on1 of7.wav	a 0.16 on1 of7.wav
363	1	570	a 0.18 on1 of1.wav	a 0.18 on1 of1.wav
364	1	835	a 0.18 on1 of2.wav	a 0.18 on1 of2.wav
365	1	794	a 0.18 on1 of3.wav	a 0.18 on1 of3.wav
366	1	799	a 0.18 on1 of4.wav	a 0.18 on1 of4.wav
367	1	983	a 0.18 on1 of5.wav	a 0.18 on1 of5.wav
368	1	812	a 0.18 on1 of6.wav	a 0.18 on1 of6.wav
369	1	819	a 0.18 on1 of7.wav	a 0.18 on1 of7.wav
370	1	768	i 0.1 on1 of1.wav	i 0.1 on1 of1.wav
371	1	627	i 0.1 on1 of2.wav	i 0.1 on1 of2.wav
372	1	1169	i 0.1 on1 of3.wav	i 0.1 on1 of3.wav
373	1	707	i 0.1 on1 of4.wav	i 0.1 on1 of4.wav
374	1	812	i 0.1 on1 of5.wav	i 0.1 on1 of5.wav
375	1	1254	i 0.1 on1 of6.wav	i 0.1 on1 of6.wav
376	2	869	i 0.1 on1 of7.wav	i 0.1 on1 of7.wav
377	1	811	i 0.2 on1 of1.wav	i 0.2 on1 of1.wav
378	1	2648	i 0.2 on1 of2.wav	i 0.2 on1 of2.wav
379	1	3232	i 0.2 on1 of3.wav	i 0.2 on1 of3.wav
380	2	586	i 0.2 on1 of4.wav	i 0.2 on1 of4.wav
381	1	954	i 0.2 on1 of5.wav	i 0.2 on1 of5.wav
382	1	1799	i 0.2 on1 of6.wav	i 0.2 on1 of6.wav
383	1	774	i 0.2 on1 of7.wav	i 0.2 on1 of7.wav
384	1	636	i 0.04 on1 of1.wav	i 0.04 on1 of1.wav
385	1	594	i 0.04 on1 of2.wav	i 0.04 on1 of2.wav
386	1	657	i 0.04 on1 of3.wav	i 0.04 on1 of3.wav
387	1	553	i 0.04 on1 of4.wav	i 0.04 on1 of4.wav
388	1	577	i 0.04 on1 of5.wav	i 0.04 on1 of5.wav
389	1	533	i 0.04 on1 of6.wav	i 0.04 on1 of6.wav
390	1	585	i 0.04 on1 of7.wav	i 0.04 on1 of7.wav
391	1	478	i 0.06 on1 of1.wav	i 0.06 on1 of1.wav
392	1	763	i 0.06 on1 of2.wav	i 0.06 on1 of2.wav
393	1	533	i 0.06 on1 of3.wav	i 0.06 on1 of3.wav
394	1	798	i 0.06 on1 of4.wav	i 0.06 on1 of4.wav
395	1	629	i 0.06 on1 of5.wav	i 0.06 on1 of5.wav
396	1	959	i 0.06 on1 of6.wav	i 0.06 on1 of6.wav
397	1	1070	i 0.06 on1 of7.wav	i 0.06 on1 of7.wav
398	1	1360	i 0.08 on1 of1.wav	i 0.08 on1 of1.wav
399	1	917	i 0.08 on1 of2.wav	i 0.08 on1 of2.wav
400	1	705	i 0.08 on1 of3.wav	i 0.08 on1 of3.wav
401	1	628	i 0.08 on1 of4.wav	i 0.08 on1 of4.wav
402	1	596	i 0.08 on1 of5.wav	i 0.08 on1 of5.wav
403	1	853	i 0.08 on1 of6.wav	i 0.08 on1 of6.wav
404	1	947	i 0.08 on1 of7.wav	i 0.08 on1 of7.wav
405	1	571	i 0.12 on1 of1.wav	i 0.12 on1 of1.wav
406	1	1895	i 0.12 on1 of2.wav	i 0.12 on1 of2.wav
407	1	653	i 0.12 on1 of3.wav	i 0.12 on1 of3.wav
408	1	966	i 0.12 on1 of4.wav	i 0.12 on1 of4.wav
409	2	1311	i 0.12 on1 of5.wav	i 0.12 on1 of5.wav
410	1	1215	i 0.12 on1 of6.wav	i 0.12 on1 of6.wav
411	1	1354	i 0.12 on1 of7.wav	i 0.12 on1 of7.wav
412	1	728	i 0.14 on1 of1.wav	i 0.14 on1 of1.wav
413	1	677	i 0.14 on1 of2.wav	i 0.14 on1 of2.wav
414	1	522	i 0.14 on1 of3.wav	i 0.14 on1 of3.wav
415	1	917	i 0.14 on1 of4.wav	i 0.14 on1 of4.wav
416	2	1151	i 0.14 on1 of5.wav	i 0.14 on1 of5.wav
417	1	1673	i 0.14 on1 of6.wav	i 0.14 on1 of6.wav
418	1	1458	i 0.14 on1 of7.wav	i 0.14 on1 of7.wav
419	1	663	i 0.16 on1 of1.wav	i 0.16 on1 of1.wav
420	1	1518	i 0.16 on1 of2.wav	i 0.16 on1 of2.wav
421	1	663	i 0.16 on1 of3.wav	i 0.16 on1 of3.wav
422	1	927	i 0.16 on1 of4.wav	i 0.16 on1 of4.wav
423	1	1085	i 0.16 on1 of5.wav	i 0.16 on1 of5.wav
424	1	1123	i 0.16 on1 of6.wav	i 0.16 on1 of6.wav
425	1	800	i 0.16 on1 of7.wav	i 0.16 on1 of7.wav
426	1	641	i 0.18 on1 of1.wav	i 0.18 on1 of1.wav
427	1	762	i 0.18 on1 of2.wav	i 0.18 on1 of2.wav
428	1	738	i 0.18 on1 of3.wav	i 0.18 on1 of3.wav
429	1	698	i 0.18 on1 of4.wav	i 0.18 on1 of4.wav
430	2	695	i 0.18 on1 of5.wav	i 0.18 on1 of5.wav
431	1	822	i 0.18 on1 of6.wav	i 0.18 on1 of6.wav
432	1	762	i 0.18 on1 of7.wav	i 0.18 on1 of7.wav
433	2	892	a 0.1 on1 of1.wav	a 0.1 on1 of3.wav
434	1	3319	a 0.1 on1 of2.wav	a 0.1 on1 of4.wav
435	1	1304	a 0.1 on1 of3.wav	a 0.1 on1 of5.wav
436	2	1283	a 0.1 on1 of4.wav	a 0.1 on1 of6.wav
437	2	646	a 0.1 on1 of5.wav	a 0.1 on1 of7.wav
438	2	602	a 0.2 on1 of1.wav	a 0.2 on1 of3.wav
439	2	1422	a 0.2 on1 of2.wav	a 0.2 on1 of4.wav
440	2	1189	a 0.2 on1 of3.wav	a 0.2 on1 of5.wav
441	2	786	a 0.2 on1 of4.wav	a 0.2 on1 of6.wav
442	2	949	a 0.2 on1 of5.wav	a 0.2 on1 of7.wav
443	1	611	a 0.04 on1 of1.wav	a 0.04 on1 of3.wav
444	1	667	a 0.04 on1 of2.wav	a 0.04 on1 of4.wav
445	1	574	a 0.04 on1 of3.wav	a 0.04 on1 of5.wav
446	1	563	a 0.04 on1 of4.wav	a 0.04 on1 of6.wav
447	2	1142	a 0.04 on1 of5.wav	a 0.04 on1 of7.wav
448	1	526	a 0.06 on1 of1.wav	a 0.06 on1 of3.wav
449	1	3608	a 0.06 on1 of2.wav	a 0.06 on1 of4.wav
450	1	521	a 0.06 on1 of3.wav	a 0.06 on1 of5.wav
451	1	1622	a 0.06 on1 of4.wav	a 0.06 on1 of6.wav
452	1	1589	a 0.06 on1 of5.wav	a 0.06 on1 of7.wav
453	2	660	a 0.08 on1 of1.wav	a 0.08 on1 of3.wav
454	2	1125	a 0.08 on1 of2.wav	a 0.08 on1 of4.wav
455	2	825	a 0.08 on1 of3.wav	a 0.08 on1 of5.wav
456	2	1506	a 0.08 on1 of4.wav	a 0.08 on1 of6.wav
457	2	800	a 0.08 on1 of5.wav	a 0.08 on1 of7.wav
458	2	583	a 0.12 on1 of1.wav	a 0.12 on1 of3.wav
459	2	599	a 0.12 on1 of2.wav	a 0.12 on1 of4.wav
460	2	599	a 0.12 on1 of3.wav	a 0.12 on1 of5.wav
461	1	4228	a 0.12 on1 of4.wav	a 0.12 on1 of6.wav
462	2	840	a 0.12 on1 of5.wav	a 0.12 on1 of7.wav
463	2	743	a 0.14 on1 of1.wav	a 0.14 on1 of3.wav
464	2	639	a 0.14 on1 of2.wav	a 0.14 on1 of4.wav
465	2	777	a 0.14 on1 of3.wav	a 0.14 on1 of5.wav
466	2	1190	a 0.14 on1 of4.wav	a 0.14 on1 of6.wav
467	1	1104	a 0.14 on1 of5.wav	a 0.14 on1 of7.wav
468	2	1043	a 0.16 on1 of1.wav	a 0.16 on1 of3.wav
469	2	929	a 0.16 on1 of2.wav	a 0.16 on1 of4.wav
470	2	645	a 0.16 on1 of3.wav	a 0.16 on1 of5.wav
471	2	682	a 0.16 on1 of4.wav	a 0.16 on1 of6.wav
472	2	1070	a 0.16 on1 of5.wav	a 0.16 on1 of7.wav
473	2	523	a 0.18 on1 of1.wav	a 0.18 on1 of3.wav
474	2	830	a 0.18 on1 of2.wav	a 0.18 on1 of4.wav
475	2	1555	a 0.18 on1 of3.wav	a 0.18 on1 of5.wav
476	2	761	a 0.18 on1 of4.wav	a 0.18 on1 of6.wav
477	2	1153	a 0.18 on1 of5.wav	a 0.18 on1 of7.wav
478	2	3454	i 0.1 on1 of1.wav	i 0.1 on1 of3.wav
479	2	870	i 0.1 on1 of2.wav	i 0.1 on1 of4.wav
480	2	667	i 0.1 on1 of3.wav	i 0.1 on1 of5.wav
481	1	2437	i 0.1 on1 of4.wav	i 0.1 on1 of6.wav
482	2	951	i 0.1 on1 of5.wav	i 0.1 on1 of7.wav
483	2	719	i 0.2 on1 of1.wav	i 0.2 on1 of3.wav
484	2	821	i 0.2 on1 of2.wav	i 0.2 on1 of4.wav
485	2	668	i 0.2 on1 of3.wav	i 0.2 on1 of5.wav
486	2	830	i 0.2 on1 of4.wav	i 0.2 on1 of6.wav
487	2	779	i 0.2 on1 of5.wav	i 0.2 on1 of7.wav
488	1	646	i 0.04 on1 of1.wav	i 0.04 on1 of3.wav
489	1	892	i 0.04 on1 of2.wav	i 0.04 on1 of4.wav
490	1	688	i 0.04 on1 of3.wav	i 0.04 on1 of5.wav
491	1	649	i 0.04 on1 of4.wav	i 0.04 on1 of6.wav
492	1	780	i 0.04 on1 of5.wav	i 0.04 on1 of7.wav
493	1	555	i 0.06 on1 of1.wav	i 0.06 on1 of3.wav
494	1	1752	i 0.06 on1 of2.wav	i 0.06 on1 of4.wav
495	1	852	i 0.06 on1 of3.wav	i 0.06 on1 of5.wav
496	1	1232	i 0.06 on1 of4.wav	i 0.06 on1 of6.wav
497	1	723	i 0.06 on1 of5.wav	i 0.06 on1 of7.wav
498	2	1094	i 0.08 on1 of1.wav	i 0.08 on1 of3.wav
499	2	805	i 0.08 on1 of2.wav	i 0.08 on1 of4.wav
500	1	698	i 0.08 on1 of3.wav	i 0.08 on1 of5.wav
501	2	949	i 0.08 on1 of4.wav	i 0.08 on1 of6.wav
502	2	1081	i 0.08 on1 of5.wav	i 0.08 on1 of7.wav
503	2	729	i 0.12 on1 of1.wav	i 0.12 on1 of3.wav
504	1	9292	i 0.12 on1 of2.wav	i 0.12 on1 of4.wav
505	2	677	i 0.12 on1 of3.wav	i 0.12 on1 of5.wav
506	2	565	i 0.12 on1 of4.wav	i 0.12 on1 of6.wav
507	2	853	i 0.12 on1 of5.wav	i 0.12 on1 of7.wav
508	2	769	i 0.14 on1 of1.wav	i 0.14 on1 of3.wav
509	2	814	i 0.14 on1 of2.wav	i 0.14 on1 of4.wav
510	2	738	i 0.14 on1 of3.wav	i 0.14 on1 of5.wav
511	2	575	i 0.14 on1 of4.wav	i 0.14 on1 of6.wav
512	2	563	i 0.14 on1 of5.wav	i 0.14 on1 of7.wav
513	2	681	i 0.16 on1 of1.wav	i 0.16 on1 of3.wav
514	2	842	i 0.16 on1 of2.wav	i 0.16 on1 of4.wav
515	2	706	i 0.16 on1 of3.wav	i 0.16 on1 of5.wav
516	2	737	i 0.16 on1 of4.wav	i 0.16 on1 of6.wav
517	2	992	i 0.16 on1 of5.wav	i 0.16 on1 of7.wav
518	2	667	i 0.18 on1 of1.wav	i 0.18 on1 of3.wav
519	2	731	i 0.18 on1 of2.wav	i 0.18 on1 of4.wav
520	2	1913	i 0.18 on1 of3.wav	i 0.18 on1 of5.wav
521	2	970	i 0.18 on1 of4.wav	i 0.18 on1 of6.wav
522	2	715	i 0.18 on1 of5.wav	i 0.18 on1 of7.wav
523	2	498	a 0.1 on1 of3.wav	a 0.1 on1 of1.wav
524	1	778	a 0.1 on1 of4.wav	a 0.1 on1 of2.wav
525	2	650	a 0.1 on1 of5.wav	a 0.1 on1 of3.wav
526	2	702	a 0.1 on1 of6.wav	a 0.1 on1 of4.wav
527	1	888	a 0.1 on1 of7.wav	a 0.1 on1 of5.wav
528	2	1127	a 0.2 on1 of3.wav	a 0.2 on1 of1.wav
529	1	683	a 0.2 on1 of4.wav	a 0.2 on1 of2.wav
530	2	824	a 0.2 on1 of5.wav	a 0.2 on1 of3.wav
531	2	661	a 0.2 on1 of6.wav	a 0.2 on1 of4.wav
532	2	1140	a 0.2 on1 of7.wav	a 0.2 on1 of5.wav
533	1	1700	a 0.04 on1 of3.wav	a 0.04 on1 of1.wav
534	1	576	a 0.04 on1 of4.wav	a 0.04 on1 of2.wav
535	1	747	a 0.04 on1 of5.wav	a 0.04 on1 of3.wav
536	2	1832	a 0.04 on1 of6.wav	a 0.04 on1 of4.wav
537	1	1528	a 0.04 on1 of7.wav	a 0.04 on1 of5.wav
538	1	723	a 0.06 on1 of3.wav	a 0.06 on1 of1.wav
539	1	899	a 0.06 on1 of4.wav	a 0.06 on1 of2.wav
540	2	763	a 0.06 on1 of5.wav	a 0.06 on1 of3.wav
541	1	897	a 0.06 on1 of6.wav	a 0.06 on1 of4.wav
542	1	617	a 0.06 on1 of7.wav	a 0.06 on1 of5.wav
543	2	551	a 0.08 on1 of3.wav	a 0.08 on1 of1.wav
544	2	921	a 0.08 on1 of4.wav	a 0.08 on1 of2.wav
545	2	1053	a 0.08 on1 of5.wav	a 0.08 on1 of3.wav
546	2	977	a 0.08 on1 of6.wav	a 0.08 on1 of4.wav
547	1	854	a 0.08 on1 of7.wav	a 0.08 on1 of5.wav
548	2	600	a 0.12 on1 of3.wav	a 0.12 on1 of1.wav
549	2	732	a 0.12 on1 of4.wav	a 0.12 on1 of2.wav
550	2	1771	a 0.12 on1 of5.wav	a 0.12 on1 of3.wav
551	2	715	a 0.12 on1 of6.wav	a 0.12 on1 of4.wav
552	2	909	a 0.12 on1 of7.wav	a 0.12 on1 of5.wav
553	2	891	a 0.14 on1 of3.wav	a 0.14 on1 of1.wav
554	2	596	a 0.14 on1 of4.wav	a 0.14 on1 of2.wav
555	2	846	a 0.14 on1 of5.wav	a 0.14 on1 of3.wav
556	2	771	a 0.14 on1 of6.wav	a 0.14 on1 of4.wav
557	2	768	a 0.14 on1 of7.wav	a 0.14 on1 of5.wav
558	2	734	a 0.16 on1 of3.wav	a 0.16 on1 of1.wav
559	1	1395	a 0.16 on1 of4.wav	a 0.16 on1 of2.wav
560	1	1185	a 0.16 on1 of5.wav	a 0.16 on1 of3.wav
561	2	835	a 0.16 on1 of6.wav	a 0.16 on1 of4.wav
562	2	1075	a 0.16 on1 of7.wav	a 0.16 on1 of5.wav
563	2	1539	a 0.18 on1 of3.wav	a 0.18 on1 of1.wav
564	1	743	a 0.18 on1 of4.wav	a 0.18 on1 of2.wav
565	2	2842	a 0.18 on1 of5.wav	a 0.18 on1 of3.wav
566	2	1111	a 0.18 on1 of6.wav	a 0.18 on1 of4.wav
567	2	804	a 0.18 on1 of7.wav	a 0.18 on1 of5.wav
568	2	613	i 0.1 on1 of3.wav	i 0.1 on1 of1.wav
569	2	1426	i 0.1 on1 of4.wav	i 0.1 on1 of2.wav
570	2	1665	i 0.1 on1 of5.wav	i 0.1 on1 of3.wav
571	1	1241	i 0.1 on1 of6.wav	i 0.1 on1 of4.wav
572	1	526	i 0.1 on1 of7.wav	i 0.1 on1 of5.wav
573	2	602	i 0.2 on1 of3.wav	i 0.2 on1 of1.wav
574	2	620	i 0.2 on1 of4.wav	i 0.2 on1 of2.wav
575	2	771	i 0.2 on1 of5.wav	i 0.2 on1 of3.wav
576	2	1050	i 0.2 on1 of6.wav	i 0.2 on1 of4.wav
577	1	1271	i 0.2 on1 of7.wav	i 0.2 on1 of5.wav
578	1	668	i 0.04 on1 of3.wav	i 0.04 on1 of1.wav
579	1	935	i 0.04 on1 of4.wav	i 0.04 on1 of2.wav
580	1	817	i 0.04 on1 of5.wav	i 0.04 on1 of3.wav
581	1	497	i 0.04 on1 of6.wav	i 0.04 on1 of4.wav
582	1	999	i 0.04 on1 of7.wav	i 0.04 on1 of5.wav
583	1	1156	i 0.06 on1 of3.wav	i 0.06 on1 of1.wav
584	1	584	i 0.06 on1 of4.wav	i 0.06 on1 of2.wav
585	2	803	i 0.06 on1 of5.wav	i 0.06 on1 of3.wav
586	2	1176	i 0.06 on1 of6.wav	i 0.06 on1 of4.wav
587	1	780	i 0.06 on1 of7.wav	i 0.06 on1 of5.wav
588	1	863	i 0.08 on1 of3.wav	i 0.08 on1 of1.wav
589	2	977	i 0.08 on1 of4.wav	i 0.08 on1 of2.wav
590	2	789	i 0.08 on1 of5.wav	i 0.08 on1 of3.wav
591	2	1476	i 0.08 on1 of6.wav	i 0.08 on1 of4.wav
592	1	738	i 0.08 on1 of7.wav	i 0.08 on1 of5.wav
593	1	19358	i 0.12 on1 of3.wav	i 0.12 on1 of1.wav
594	2	1074	i 0.12 on1 of4.wav	i 0.12 on1 of2.wav
595	2	764	i 0.12 on1 of5.wav	i 0.12 on1 of3.wav
596	2	1058	i 0.12 on1 of6.wav	i 0.12 on1 of4.wav
597	2	1736	i 0.12 on1 of7.wav	i 0.12 on1 of5.wav
598	1	857	i 0.14 on1 of3.wav	i 0.14 on1 of1.wav
599	1	987	i 0.14 on1 of4.wav	i 0.14 on1 of2.wav
600	2	1089	i 0.14 on1 of5.wav	i 0.14 on1 of3.wav
601	2	763	i 0.14 on1 of6.wav	i 0.14 on1 of4.wav
602	2	996	i 0.14 on1 of7.wav	i 0.14 on1 of5.wav
603	2	953	i 0.16 on1 of3.wav	i 0.16 on1 of1.wav
604	2	1205	i 0.16 on1 of4.wav	i 0.16 on1 of2.wav
605	1	631	i 0.16 on1 of5.wav	i 0.16 on1 of3.wav
606	2	1087	i 0.16 on1 of6.wav	i 0.16 on1 of4.wav
607	2	716	i 0.16 on1 of7.wav	i 0.16 on1 of5.wav
608	2	1427	i 0.18 on1 of3.wav	i 0.18 on1 of1.wav
609	1	785	i 0.18 on1 of4.wav	i 0.18 on1 of2.wav
610	2	1053	i 0.18 on1 of5.wav	i 0.18 on1 of3.wav
611	2	999	i 0.18 on1 of6.wav	i 0.18 on1 of4.wav
612	2	1082	i 0.18 on1 of7.wav	i 0.18 on1 of5.wav
