# Supplementary material for: How musical experience affects tone perception efficiency by musicians of tonal and non-tonal speakers?
Source: PLoS One. 2020 May 8;15(5):e0232514. doi: 10.1371/journal.pone.0232514 (PMC7209303; doi:10.1371/journal.pone.0232514)
Supplement: S1 Raw Data — (ZIP) [file pone.0232514.s001.zip › RAW DATA Eng musician/sub1sdrising.csv]

List2	Slide3.RESP	Slide3.RT	stim1	stim2
1	1	882	a 0.1 on1 of7r.wav	a 0.1 on1 of7r.wav
2	1	1884	a 0.1 on2 of7.wav	a 0.1 on2 of7.wav
3	1	466	a 0.1 on3 of7.wav	a 0.1 on3 of7.wav
4	1	1330	a 0.1 on4 of7.wav	a 0.1 on4 of7.wav
5	2	1447	a 0.1 on5 of7.wav	a 0.1 on5 of7.wav
6	2	1413	a 0.1 on6 of7.wav	a 0.1 on6 of7.wav
7	1	583	a 0.1 on7 of7.wav	a 0.1 on7 of7.wav
8	1	771	a 0.2 on1 of7r.wav	a 0.2 on1 of7r.wav
9	1	1628	a 0.2 on2 of7.wav	a 0.2 on2 of7.wav
10	1	4071	a 0.2 on3 of7.wav	a 0.2 on3 of7.wav
11	1	1275	a 0.2 on4 of7.wav	a 0.2 on4 of7.wav
12	1	966	a 0.2 on5 of7.wav	a 0.2 on5 of7.wav
13	1	570	a 0.2 on6 of7.wav	a 0.2 on6 of7.wav
14	1	658	a 0.2 on7 of7.wav	a 0.2 on7 of7.wav
15	1	469	a 0.04 on1 of7r.wav	a 0.04 on1 of7r.wav
16	1	1332	a 0.04 on2 of7.wav	a 0.04 on2 of7.wav
17	1	1066	a 0.04 on3 of7.wav	a 0.04 on3 of7.wav
18	1	1591	a 0.04 on4 of7.wav	a 0.04 on4 of7.wav
19	1	380	a 0.04 on5 of7.wav	a 0.04 on5 of7.wav
20	1	4271	a 0.04 on6 of7.wav	a 0.04 on6 of7.wav
21	1	699	a 0.04 on7 of7.wav	a 0.04 on7 of7.wav
22	1	590	a 0.06 on1 of7r.wav	a 0.06 on1 of7r.wav
23	1	538	a 0.06 on2 of7.wav	a 0.06 on2 of7.wav
24	1	2433	a 0.06 on3 of7.wav	a 0.06 on3 of7.wav
25	1	1005	a 0.06 on4 of7.wav	a 0.06 on4 of7.wav
26	2	4973	a 0.06 on5 of7.wav	a 0.06 on5 of7.wav
27	1	2564	a 0.06 on6 of7.wav	a 0.06 on6 of7.wav
28	1	2076	a 0.06 on7 of7.wav	a 0.06 on7 of7.wav
29	1	700	a 0.08 on1 of7r.wav	a 0.08 on1 of7r.wav
30	1	604	a 0.08 on2 of7.wav	a 0.08 on2 of7.wav
31	1	1323	a 0.08 on3 of7.wav	a 0.08 on3 of7.wav
32	1	530	a 0.08 on4 of7.wav	a 0.08 on4 of7.wav
33	1	510	a 0.08 on5 of7.wav	a 0.08 on5 of7.wav
34	1	1060	a 0.08 on6 of7.wav	a 0.08 on6 of7.wav
35	1	558	a 0.08 on7 of7.wav	a 0.08 on7 of7.wav
36	1	490	a 0.12 on1 of7r.wav	a 0.12 on1 of7r.wav
37	1	937	a 0.12 on2 of7.wav	a 0.12 on2 of7.wav
38	1	538	a 0.12 on3 of7.wav	a 0.12 on3 of7.wav
39	1	2465	a 0.12 on4 of7.wav	a 0.12 on4 of7.wav
40	1	746	a 0.12 on5 of7.wav	a 0.12 on5 of7.wav
41	1	609	a 0.12 on6 of7.wav	a 0.12 on6 of7.wav
42	1	3068	a 0.12 on7 of7.wav	a 0.12 on7 of7.wav
43	1	4161	a 0.14 on1 of7r.wav	a 0.14 on1 of7r.wav
44	1	982	a 0.14 on2 of7.wav	a 0.14 on2 of7.wav
45	1	530	a 0.14 on3 of7.wav	a 0.14 on3 of7.wav
46	1	467	a 0.14 on4 of7.wav	a 0.14 on4 of7.wav
47	1	508	a 0.14 on5 of7.wav	a 0.14 on5 of7.wav
48	1	1746	a 0.14 on6 of7.wav	a 0.14 on6 of7.wav
49	1	948	a 0.14 on7 of7.wav	a 0.14 on7 of7.wav
50	1	569	a 0.16 on1 of7r.wav	a 0.16 on1 of7r.wav
51	1	623	a 0.16 on2 of7.wav	a 0.16 on2 of7.wav
52	1	1888	a 0.16 on3 of7.wav	a 0.16 on3 of7.wav
53	1	2212	a 0.16 on4 of7.wav	a 0.16 on4 of7.wav
54	1	578	a 0.16 on5 of7.wav	a 0.16 on5 of7.wav
55	1	2133	a 0.16 on6 of7.wav	a 0.16 on6 of7.wav
56	1	622	a 0.16 on7 of7.wav	a 0.16 on7 of7.wav
57	1	1141	a 0.18 on1 of7r.wav	a 0.18 on1 of7r.wav
58	1	2001	a 0.18 on2 of7.wav	a 0.18 on2 of7.wav
59	1	668	a 0.18 on3 of7.wav	a 0.18 on3 of7.wav
60	1	1391	a 0.18 on4 of7.wav	a 0.18 on4 of7.wav
61	1	606	a 0.18 on5 of7.wav	a 0.18 on5 of7.wav
62	1	2570	a 0.18 on6 of7.wav	a 0.18 on6 of7.wav
63	1	621	a 0.18 on7 of7.wav	a 0.18 on7 of7.wav
64	2	811	i 0.1 on1 of7r.wav	i 0.1 on1 of7r.wav
65	1	2397	i 0.1 on2 of7.wav	i 0.1 on2 of7.wav
66	1	704	i 0.1 on3 of7.wav	i 0.1 on3 of7.wav
67	1	505	i 0.1 on4 of7.wav	i 0.1 on4 of7.wav
68	1	422	i 0.1 on5 of7.wav	i 0.1 on5 of7.wav
69	1	816	i 0.1 on6 of7.wav	i 0.1 on6 of7.wav
70	1	1603	i 0.1 on7 of7.wav	i 0.1 on7 of7.wav
71	1	652	i 0.2 on1 of7r.wav	i 0.2 on1 of7r.wav
72	1	1405	i 0.2 on2 of7.wav	i 0.2 on2 of7.wav
73	1	924	i 0.2 on3 of7.wav	i 0.2 on3 of7.wav
74	1	2551	i 0.2 on4 of7.wav	i 0.2 on4 of7.wav
75	1	653	i 0.2 on5 of7.wav	i 0.2 on5 of7.wav
76	1	503	i 0.2 on6 of7.wav	i 0.2 on6 of7.wav
77	1	604	i 0.2 on7 of7.wav	i 0.2 on7 of7.wav
78	1	1316	i 0.04 on1 of7r.wav	i 0.04 on1 of7r.wav
79	1	457	i 0.04 on2 of7.wav	i 0.04 on2 of7.wav
80	1	739	i 0.04 on3 of7.wav	i 0.04 on3 of7.wav
81	1	1271	i 0.04 on4 of7.wav	i 0.04 on4 of7.wav
82	1	647	i 0.04 on5 of7.wav	i 0.04 on5 of7.wav
83	1	463	i 0.04 on6 of7.wav	i 0.04 on6 of7.wav
84	2	1247	i 0.04 on7 of7.wav	i 0.04 on7 of7.wav
85	1	975	i 0.06 on1 of7r.wav	i 0.06 on1 of7r.wav
86	1	11230	i 0.06 on2 of7.wav	i 0.06 on2 of7.wav
87	1	544	i 0.06 on3 of7.wav	i 0.06 on3 of7.wav
88	1	2253	i 0.06 on4 of7.wav	i 0.06 on4 of7.wav
89	1	514	i 0.06 on5 of7.wav	i 0.06 on5 of7.wav
90	1	945	i 0.06 on6 of7.wav	i 0.06 on6 of7.wav
91	1	701	i 0.06 on7 of7.wav	i 0.06 on7 of7.wav
92	1	499	i 0.08 on1 of7r.wav	i 0.08 on1 of7r.wav
93	1	1702	i 0.08 on2 of7.wav	i 0.08 on2 of7.wav
94	2	936	i 0.08 on3 of7.wav	i 0.08 on3 of7.wav
95	1	1610	i 0.08 on4 of7.wav	i 0.08 on4 of7.wav
96	1	2482	i 0.08 on5 of7.wav	i 0.08 on5 of7.wav
97	1	1457	i 0.08 on6 of7.wav	i 0.08 on6 of7.wav
98	1	545	i 0.08 on7 of7.wav	i 0.08 on7 of7.wav
99	1	533	i 0.12 on1 of7r.wav	i 0.12 on1 of7r.wav
100	1	1146	i 0.12 on2 of7.wav	i 0.12 on2 of7.wav
101	1	2827	i 0.12 on3 of7.wav	i 0.12 on3 of7.wav
102	1	1391	i 0.12 on4 of7.wav	i 0.12 on4 of7.wav
103	1	608	i 0.12 on5 of7.wav	i 0.12 on5 of7.wav
104	1	1798	i 0.12 on6 of7.wav	i 0.12 on6 of7.wav
105	1	541	i 0.12 on7 of7.wav	i 0.12 on7 of7.wav
106	1	3079	i 0.14 on1 of7r.wav	i 0.14 on1 of7r.wav
107	1	3353	i 0.14 on2 of7.wav	i 0.14 on2 of7.wav
108	1	969	i 0.14 on3 of7.wav	i 0.14 on3 of7.wav
109	1	2971	i 0.14 on4 of7.wav	i 0.14 on4 of7.wav
110	1	1037	i 0.14 on5 of7.wav	i 0.14 on5 of7.wav
111	1	1518	i 0.14 on6 of7.wav	i 0.14 on6 of7.wav
112	1	678	i 0.14 on7 of7.wav	i 0.14 on7 of7.wav
113	1	520	i 0.16 on1 of7r.wav	i 0.16 on1 of7r.wav
114	1	1562	i 0.16 on2 of7.wav	i 0.16 on2 of7.wav
115	1	778	i 0.16 on3 of7.wav	i 0.16 on3 of7.wav
116	1	501	i 0.16 on4 of7.wav	i 0.16 on4 of7.wav
117	1	2610	i 0.16 on5 of7.wav	i 0.16 on5 of7.wav
118	1	1295	i 0.16 on6 of7.wav	i 0.16 on6 of7.wav
119	1	592	i 0.16 on7 of7.wav	i 0.16 on7 of7.wav
120	1	858	i 0.18 on1 of7r.wav	i 0.18 on1 of7r.wav
121	1	1091	i 0.18 on2 of7.wav	i 0.18 on2 of7.wav
122	1	558	i 0.18 on3 of7.wav	i 0.18 on3 of7.wav
123	1	6619	i 0.18 on4 of7.wav	i 0.18 on4 of7.wav
124	1	821	i 0.18 on5 of7.wav	i 0.18 on5 of7.wav
125	1	1728	i 0.18 on6 of7.wav	i 0.18 on6 of7.wav
126	1	760	i 0.18 on7 of7.wav	i 0.18 on7 of7.wav
127	1	2254	a 0.1 on1 of7r.wav	a 0.1 on3 of7.wav
128	1	532	a 0.1 on2 of7.wav	a 0.1 on4 of7.wav
129	1	1726	a 0.1 on3 of7.wav	a 0.1 on5 of7.wav
130	2	1758	a 0.1 on4 of7.wav	a 0.1 on6 of7.wav
131	1	623	a 0.1 on5 of7.wav	a 0.1 on7 of7.wav
132	1	2485	a 0.2 on1 of7r.wav	a 0.2 on3 of7.wav
133	1	916	a 0.2 on2 of7.wav	a 0.2 on4 of7.wav
134	2	1431	a 0.2 on3 of7.wav	a 0.2 on5 of7.wav
135	1	1022	a 0.2 on4 of7.wav	a 0.2 on6 of7.wav
136	2	910	a 0.2 on5 of7.wav	a 0.2 on7 of7.wav
137	1	1691	a 0.04 on1 of7r.wav	a 0.04 on3 of7.wav
138	1	583	a 0.04 on2 of7.wav	a 0.04 on4 of7.wav
139	2	1136	a 0.04 on3 of7.wav	a 0.04 on5 of7.wav
140	1	1021	a 0.04 on4 of7.wav	a 0.04 on6 of7.wav
141	1	469	a 0.04 on5 of7.wav	a 0.04 on7 of7.wav
142	1	1413	a 0.06 on1 of7r.wav	a 0.06 on3 of7.wav
143	1	758	a 0.06 on2 of7.wav	a 0.06 on4 of7.wav
144	2	981	a 0.06 on3 of7.wav	a 0.06 on5 of7.wav
145	1	1337	a 0.06 on4 of7.wav	a 0.06 on6 of7.wav
146	1	1072	a 0.06 on5 of7.wav	a 0.06 on7 of7.wav
147	1	889	a 0.08 on1 of7r.wav	a 0.08 on3 of7.wav
148	1	4053	a 0.08 on2 of7.wav	a 0.08 on4 of7.wav
149	2	934	a 0.08 on3 of7.wav	a 0.08 on5 of7.wav
150	2	1767	a 0.08 on4 of7.wav	a 0.08 on6 of7.wav
151	1	496	a 0.08 on5 of7.wav	a 0.08 on7 of7.wav
152	2	766	a 0.12 on1 of7r.wav	a 0.12 on3 of7.wav
153	1	571	a 0.12 on2 of7.wav	a 0.12 on4 of7.wav
154	1	926	a 0.12 on3 of7.wav	a 0.12 on5 of7.wav
155	2	3835	a 0.12 on4 of7.wav	a 0.12 on6 of7.wav
156	2	1020	a 0.12 on5 of7.wav	a 0.12 on7 of7.wav
157	1	510	a 0.14 on1 of7r.wav	a 0.14 on3 of7.wav
158	2	1169	a 0.14 on2 of7.wav	a 0.14 on4 of7.wav
159	2	789	a 0.14 on3 of7.wav	a 0.14 on5 of7.wav
160	2	940	a 0.14 on4 of7.wav	a 0.14 on6 of7.wav
161	2	3918	a 0.14 on5 of7.wav	a 0.14 on7 of7.wav
162	1	3098	a 0.16 on1 of7r.wav	a 0.16 on3 of7.wav
163	1	2060	a 0.16 on2 of7.wav	a 0.16 on4 of7.wav
164	1	672	a 0.16 on3 of7.wav	a 0.16 on5 of7.wav
165	2	1484	a 0.16 on4 of7.wav	a 0.16 on6 of7.wav
166	2	790	a 0.16 on5 of7.wav	a 0.16 on7 of7.wav
167	2	1364	a 0.18 on1 of7r.wav	a 0.18 on3 of7.wav
168	1	3080	a 0.18 on2 of7.wav	a 0.18 on4 of7.wav
169	2	2021	a 0.18 on3 of7.wav	a 0.18 on5 of7.wav
170	2	934	a 0.18 on4 of7.wav	a 0.18 on6 of7.wav
171	1	864	a 0.18 on5 of7.wav	a 0.18 on7 of7.wav
172	1	876	i 0.1 on1 of7r.wav	i 0.1 on3 of7.wav
173	1	587	i 0.1 on2 of7.wav	i 0.1 on4 of7.wav
174	2	1290	i 0.1 on3 of7.wav	i 0.1 on5 of7.wav
175	2	1025	i 0.1 on4 of7.wav	i 0.1 on6 of7.wav
176	2	1371	i 0.1 on5 of7.wav	i 0.1 on7 of7.wav
177	1	664	i 0.2 on1 of7r.wav	i 0.2 on3 of7.wav
178	2	1003	i 0.2 on2 of7.wav	i 0.2 on4 of7.wav
179	2	1193	i 0.2 on3 of7.wav	i 0.2 on5 of7.wav
180	2	832	i 0.2 on4 of7.wav	i 0.2 on6 of7.wav
181	2	1020	i 0.2 on5 of7.wav	i 0.2 on7 of7.wav
182	1	583	i 0.04 on1 of7r.wav	i 0.04 on3 of7.wav
183	1	537	i 0.04 on2 of7.wav	i 0.04 on4 of7.wav
184	1	502	i 0.04 on3 of7.wav	i 0.04 on5 of7.wav
185	2	1062	i 0.04 on4 of7.wav	i 0.04 on6 of7.wav
186	1	1711	i 0.04 on5 of7.wav	i 0.04 on7 of7.wav
187	1	657	i 0.06 on1 of7r.wav	i 0.06 on3 of7.wav
188	1	805	i 0.06 on2 of7.wav	i 0.06 on4 of7.wav
189	2	1050	i 0.06 on3 of7.wav	i 0.06 on5 of7.wav
190	1	966	i 0.06 on4 of7.wav	i 0.06 on6 of7.wav
191	2	1043	i 0.06 on5 of7.wav	i 0.06 on7 of7.wav
192	1	1359	i 0.08 on1 of7r.wav	i 0.08 on3 of7.wav
193	2	2245	i 0.08 on2 of7.wav	i 0.08 on4 of7.wav
194	1	518	i 0.08 on3 of7.wav	i 0.08 on5 of7.wav
195	1	471	i 0.08 on4 of7.wav	i 0.08 on6 of7.wav
196	1	906	i 0.08 on5 of7.wav	i 0.08 on7 of7.wav
197	1	502	i 0.12 on1 of7r.wav	i 0.12 on3 of7.wav
198	1	1420	i 0.12 on2 of7.wav	i 0.12 on4 of7.wav
199	2	761	i 0.12 on3 of7.wav	i 0.12 on5 of7.wav
200	2	1622	i 0.12 on4 of7.wav	i 0.12 on6 of7.wav
201	2	666	i 0.12 on5 of7.wav	i 0.12 on7 of7.wav
202	1	1008	i 0.14 on1 of7r.wav	i 0.14 on3 of7.wav
203	2	1193	i 0.14 on2 of7.wav	i 0.14 on4 of7.wav
204	2	1348	i 0.14 on3 of7.wav	i 0.14 on5 of7.wav
205	2	2135	i 0.14 on4 of7.wav	i 0.14 on6 of7.wav
206	2	976	i 0.14 on5 of7.wav	i 0.14 on7 of7.wav
207	2	635	i 0.16 on1 of7r.wav	i 0.16 on3 of7.wav
208	1	1840	i 0.16 on2 of7.wav	i 0.16 on4 of7.wav
209	1	5443	i 0.16 on3 of7.wav	i 0.16 on5 of7.wav
210	2	3260	i 0.16 on4 of7.wav	i 0.16 on6 of7.wav
211	2	2261	i 0.16 on5 of7.wav	i 0.16 on7 of7.wav
212	1	742	i 0.18 on1 of7r.wav	i 0.18 on3 of7.wav
213	1	4497	i 0.18 on2 of7.wav	i 0.18 on4 of7.wav
214	2	915	i 0.18 on3 of7.wav	i 0.18 on5 of7.wav
215	1	1359	i 0.18 on4 of7.wav	i 0.18 on6 of7.wav
216	2	1962	i 0.18 on5 of7.wav	i 0.18 on7 of7.wav
217	1	3074	a 0.1 on3 of7.wav	a 0.1 on1 of7r.wav
218	1	775	a 0.1 on4 of7.wav	a 0.1 on2 of7.wav
219	2	859	a 0.1 on5 of7.wav	a 0.1 on3 of7.wav
220	1	1267	a 0.1 on6 of7.wav	a 0.1 on4 of7.wav
221	2	1197	a 0.1 on7 of7.wav	a 0.1 on5 of7.wav
222	1	2507	a 0.2 on3 of7.wav	a 0.2 on1 of7r.wav
223	1	792	a 0.2 on4 of7.wav	a 0.2 on2 of7.wav
224	1	3184	a 0.2 on5 of7.wav	a 0.2 on3 of7.wav
225	1	1983	a 0.2 on6 of7.wav	a 0.2 on4 of7.wav
226	1	1178	a 0.2 on7 of7.wav	a 0.2 on5 of7.wav
227	1	719	a 0.04 on3 of7.wav	a 0.04 on1 of7r.wav
228	1	458	a 0.04 on4 of7.wav	a 0.04 on2 of7.wav
229	1	360	a 0.04 on5 of7.wav	a 0.04 on3 of7.wav
230	2	1004	a 0.04 on6 of7.wav	a 0.04 on4 of7.wav
231	1	786	a 0.04 on7 of7.wav	a 0.04 on5 of7.wav
232	1	638	a 0.06 on3 of7.wav	a 0.06 on1 of7r.wav
233	1	552	a 0.06 on4 of7.wav	a 0.06 on2 of7.wav
234	1	650	a 0.06 on5 of7.wav	a 0.06 on3 of7.wav
235	1	445	a 0.06 on6 of7.wav	a 0.06 on4 of7.wav
236	1	999	a 0.06 on7 of7.wav	a 0.06 on5 of7.wav
237	2	685	a 0.08 on3 of7.wav	a 0.08 on1 of7r.wav
238	2	955	a 0.08 on4 of7.wav	a 0.08 on2 of7.wav
239	2	1468	a 0.08 on5 of7.wav	a 0.08 on3 of7.wav
240	1	544	a 0.08 on6 of7.wav	a 0.08 on4 of7.wav
241	1	571	a 0.08 on7 of7.wav	a 0.08 on5 of7.wav
242	1	1009	a 0.12 on3 of7.wav	a 0.12 on1 of7r.wav
243	1	1504	a 0.12 on4 of7.wav	a 0.12 on2 of7.wav
244	1	585	a 0.12 on5 of7.wav	a 0.12 on3 of7.wav
245	1	571	a 0.12 on6 of7.wav	a 0.12 on4 of7.wav
246	1	484	a 0.12 on7 of7.wav	a 0.12 on5 of7.wav
247	1	740	a 0.14 on3 of7.wav	a 0.14 on1 of7r.wav
248	1	850	a 0.14 on4 of7.wav	a 0.14 on2 of7.wav
249	1	593	a 0.14 on5 of7.wav	a 0.14 on3 of7.wav
250	1	781	a 0.14 on6 of7.wav	a 0.14 on4 of7.wav
251	2	2886	a 0.14 on7 of7.wav	a 0.14 on5 of7.wav
252	1	680	a 0.16 on3 of7.wav	a 0.16 on1 of7r.wav
253	1	1871	a 0.16 on4 of7.wav	a 0.16 on2 of7.wav
254	1	506	a 0.16 on5 of7.wav	a 0.16 on3 of7.wav
255	1	997	a 0.16 on6 of7.wav	a 0.16 on4 of7.wav
256	2	1577	a 0.16 on7 of7.wav	a 0.16 on5 of7.wav
257	1	525	a 0.18 on3 of7.wav	a 0.18 on1 of7r.wav
258	1	705	a 0.18 on4 of7.wav	a 0.18 on2 of7.wav
259	2	827	a 0.18 on5 of7.wav	a 0.18 on3 of7.wav
260	1	873	a 0.18 on6 of7.wav	a 0.18 on4 of7.wav
261	2	707	a 0.18 on7 of7.wav	a 0.18 on5 of7.wav
262	1	678	i 0.1 on3 of7.wav	i 0.1 on1 of7r.wav
263	1	1067	i 0.1 on4 of7.wav	i 0.1 on2 of7.wav
264	1	722	i 0.1 on5 of7.wav	i 0.1 on3 of7.wav
265	1	2327	i 0.1 on6 of7.wav	i 0.1 on4 of7.wav
266	2	1221	i 0.1 on7 of7.wav	i 0.1 on5 of7.wav
267	1	2484	i 0.2 on3 of7.wav	i 0.2 on1 of7r.wav
268	1	522	i 0.2 on4 of7.wav	i 0.2 on2 of7.wav
269	2	1596	i 0.2 on5 of7.wav	i 0.2 on3 of7.wav
270	1	1598	i 0.2 on6 of7.wav	i 0.2 on4 of7.wav
271	2	1494	i 0.2 on7 of7.wav	i 0.2 on5 of7.wav
272	2	1224	i 0.04 on3 of7.wav	i 0.04 on1 of7r.wav
273	1	3584	i 0.04 on4 of7.wav	i 0.04 on2 of7.wav
274	1	897	i 0.04 on5 of7.wav	i 0.04 on3 of7.wav
275	1	499	i 0.04 on6 of7.wav	i 0.04 on4 of7.wav
276	1	1885	i 0.04 on7 of7.wav	i 0.04 on5 of7.wav
277	2	2035	i 0.06 on3 of7.wav	i 0.06 on1 of7r.wav
278	2	1041	i 0.06 on4 of7.wav	i 0.06 on2 of7.wav
279	2	823	i 0.06 on5 of7.wav	i 0.06 on3 of7.wav
280	1	783	i 0.06 on6 of7.wav	i 0.06 on4 of7.wav
281	1	1043	i 0.06 on7 of7.wav	i 0.06 on5 of7.wav
282	1	779	i 0.08 on3 of7.wav	i 0.08 on1 of7r.wav
283	1	557	i 0.08 on4 of7.wav	i 0.08 on2 of7.wav
284	1	1176	i 0.08 on5 of7.wav	i 0.08 on3 of7.wav
285	2	1296	i 0.08 on6 of7.wav	i 0.08 on4 of7.wav
286	1	1430	i 0.08 on7 of7.wav	i 0.08 on5 of7.wav
287	2	1523	i 0.12 on3 of7.wav	i 0.12 on1 of7r.wav
288	1	475	i 0.12 on4 of7.wav	i 0.12 on2 of7.wav
289	1	541	i 0.12 on5 of7.wav	i 0.12 on3 of7.wav
290	1	459	i 0.12 on6 of7.wav	i 0.12 on4 of7.wav
291	1	588	i 0.12 on7 of7.wav	i 0.12 on5 of7.wav
292	2	582	i 0.14 on3 of7.wav	i 0.14 on1 of7r.wav
293	1	651	i 0.14 on4 of7.wav	i 0.14 on2 of7.wav
294	1	526	i 0.14 on5 of7.wav	i 0.14 on3 of7.wav
295	1	910	i 0.14 on6 of7.wav	i 0.14 on4 of7.wav
296	1	639	i 0.14 on7 of7.wav	i 0.14 on5 of7.wav
297	1	766	i 0.16 on3 of7.wav	i 0.16 on1 of7r.wav
298	2	894	i 0.16 on4 of7.wav	i 0.16 on2 of7.wav
299	1	1144	i 0.16 on5 of7.wav	i 0.16 on3 of7.wav
300	1	800	i 0.16 on6 of7.wav	i 0.16 on4 of7.wav
301	2	955	i 0.16 on7 of7.wav	i 0.16 on5 of7.wav
302	1	765	i 0.18 on3 of7.wav	i 0.18 on1 of7r.wav
303	2	641	i 0.18 on4 of7.wav	i 0.18 on2 of7.wav
304	1	2064	i 0.18 on5 of7.wav	i 0.18 on3 of7.wav
305	1	673	i 0.18 on6 of7.wav	i 0.18 on4 of7.wav
306	1	864	i 0.18 on7 of7.wav	i 0.18 on5 of7.wav
307	1	554	a 0.1 on1 of7r.wav	a 0.1 on1 of7r.wav
308	1	621	a 0.1 on2 of7.wav	a 0.1 on2 of7.wav
309	1	444	a 0.1 on3 of7.wav	a 0.1 on3 of7.wav
310	1	550	a 0.1 on4 of7.wav	a 0.1 on4 of7.wav
311	1	538	a 0.1 on5 of7.wav	a 0.1 on5 of7.wav
312	1	928	a 0.1 on6 of7.wav	a 0.1 on6 of7.wav
313	1	745	a 0.1 on7 of7.wav	a 0.1 on7 of7.wav
314	1	965	a 0.2 on1 of7r.wav	a 0.2 on1 of7r.wav
315	1	605	a 0.2 on2 of7.wav	a 0.2 on2 of7.wav
316	1	1126	a 0.2 on3 of7.wav	a 0.2 on3 of7.wav
317	1	1176	a 0.2 on4 of7.wav	a 0.2 on4 of7.wav
318	1	648	a 0.2 on5 of7.wav	a 0.2 on5 of7.wav
319	1	1384	a 0.2 on6 of7.wav	a 0.2 on6 of7.wav
320	1	865	a 0.2 on7 of7.wav	a 0.2 on7 of7.wav
321	1	510	a 0.04 on1 of7r.wav	a 0.04 on1 of7r.wav
322	1	785	a 0.04 on2 of7.wav	a 0.04 on2 of7.wav
323	1	509	a 0.04 on3 of7.wav	a 0.04 on3 of7.wav
324	1	1412	a 0.04 on4 of7.wav	a 0.04 on4 of7.wav
325	1	447	a 0.04 on5 of7.wav	a 0.04 on5 of7.wav
326	1	1343	a 0.04 on6 of7.wav	a 0.04 on6 of7.wav
327	1	4097	a 0.04 on7 of7.wav	a 0.04 on7 of7.wav
328	1	518	a 0.06 on1 of7r.wav	a 0.06 on1 of7r.wav
329	1	1496	a 0.06 on2 of7.wav	a 0.06 on2 of7.wav
330	1	838	a 0.06 on3 of7.wav	a 0.06 on3 of7.wav
331	1	630	a 0.06 on4 of7.wav	a 0.06 on4 of7.wav
332	1	2679	a 0.06 on5 of7.wav	a 0.06 on5 of7.wav
333	1	1494	a 0.06 on6 of7.wav	a 0.06 on6 of7.wav
334	1	578	a 0.06 on7 of7.wav	a 0.06 on7 of7.wav
335	1	613	a 0.08 on1 of7r.wav	a 0.08 on1 of7r.wav
336	1	535	a 0.08 on2 of7.wav	a 0.08 on2 of7.wav
337	1	2108	a 0.08 on3 of7.wav	a 0.08 on3 of7.wav
338	1	1388	a 0.08 on4 of7.wav	a 0.08 on4 of7.wav
339	1	863	a 0.08 on5 of7.wav	a 0.08 on5 of7.wav
340	1	1551	a 0.08 on6 of7.wav	a 0.08 on6 of7.wav
341	1	2258	a 0.08 on7 of7.wav	a 0.08 on7 of7.wav
342	1	4620	a 0.12 on1 of7r.wav	a 0.12 on1 of7r.wav
343	1	2005	a 0.12 on2 of7.wav	a 0.12 on2 of7.wav
344	1	3858	a 0.12 on3 of7.wav	a 0.12 on3 of7.wav
345	1	1705	a 0.12 on4 of7.wav	a 0.12 on4 of7.wav
346	1	626	a 0.12 on5 of7.wav	a 0.12 on5 of7.wav
347	1	694	a 0.12 on6 of7.wav	a 0.12 on6 of7.wav
348	1	1136	a 0.12 on7 of7.wav	a 0.12 on7 of7.wav
349	1	426	a 0.14 on1 of7r.wav	a 0.14 on1 of7r.wav
350	1	660	a 0.14 on2 of7.wav	a 0.14 on2 of7.wav
351	1	2216	a 0.14 on3 of7.wav	a 0.14 on3 of7.wav
352	1	3437	a 0.14 on4 of7.wav	a 0.14 on4 of7.wav
353	1	543	a 0.14 on5 of7.wav	a 0.14 on5 of7.wav
354	1	1926	a 0.14 on6 of7.wav	a 0.14 on6 of7.wav
355	1	580	a 0.14 on7 of7.wav	a 0.14 on7 of7.wav
356	1	569	a 0.16 on1 of7r.wav	a 0.16 on1 of7r.wav
357	1	4067	a 0.16 on2 of7.wav	a 0.16 on2 of7.wav
358	1	484	a 0.16 on3 of7.wav	a 0.16 on3 of7.wav
359	1	1528	a 0.16 on4 of7.wav	a 0.16 on4 of7.wav
360	1	593	a 0.16 on5 of7.wav	a 0.16 on5 of7.wav
361	1	589	a 0.16 on6 of7.wav	a 0.16 on6 of7.wav
362	1	512	a 0.16 on7 of7.wav	a 0.16 on7 of7.wav
363	1	1162	a 0.18 on1 of7r.wav	a 0.18 on1 of7r.wav
364	1	639	a 0.18 on2 of7.wav	a 0.18 on2 of7.wav
365	1	542	a 0.18 on3 of7.wav	a 0.18 on3 of7.wav
366	1	663	a 0.18 on4 of7.wav	a 0.18 on4 of7.wav
367	2	1365	a 0.18 on5 of7.wav	a 0.18 on5 of7.wav
368	1	1264	a 0.18 on6 of7.wav	a 0.18 on6 of7.wav
369	1	1355	a 0.18 on7 of7.wav	a 0.18 on7 of7.wav
370	1	602	i 0.1 on1 of7r.wav	i 0.1 on1 of7r.wav
371	1	763	i 0.1 on2 of7.wav	i 0.1 on2 of7.wav
372	1	638	i 0.1 on3 of7.wav	i 0.1 on3 of7.wav
373	2	1731	i 0.1 on4 of7.wav	i 0.1 on4 of7.wav
374	1	1834	i 0.1 on5 of7.wav	i 0.1 on5 of7.wav
375	1	959	i 0.1 on6 of7.wav	i 0.1 on6 of7.wav
376	1	537	i 0.1 on7 of7.wav	i 0.1 on7 of7.wav
377	1	535	i 0.2 on1 of7r.wav	i 0.2 on1 of7r.wav
378	1	971	i 0.2 on2 of7.wav	i 0.2 on2 of7.wav
379	1	2407	i 0.2 on3 of7.wav	i 0.2 on3 of7.wav
380	1	593	i 0.2 on4 of7.wav	i 0.2 on4 of7.wav
381	1	697	i 0.2 on5 of7.wav	i 0.2 on5 of7.wav
382	2	1303	i 0.2 on6 of7.wav	i 0.2 on6 of7.wav
383	1	519	i 0.2 on7 of7.wav	i 0.2 on7 of7.wav
384	1	457	i 0.04 on1 of7r.wav	i 0.04 on1 of7r.wav
385	1	554	i 0.04 on2 of7.wav	i 0.04 on2 of7.wav
386	1	1681	i 0.04 on3 of7.wav	i 0.04 on3 of7.wav
387	2	2525	i 0.04 on4 of7.wav	i 0.04 on4 of7.wav
388	1	1341	i 0.04 on5 of7.wav	i 0.04 on5 of7.wav
389	1	2299	i 0.04 on6 of7.wav	i 0.04 on6 of7.wav
390	1	538	i 0.04 on7 of7.wav	i 0.04 on7 of7.wav
391	1	938	i 0.06 on1 of7r.wav	i 0.06 on1 of7r.wav
392	1	2165	i 0.06 on2 of7.wav	i 0.06 on2 of7.wav
393	1	2498	i 0.06 on3 of7.wav	i 0.06 on3 of7.wav
394	1	618	i 0.06 on4 of7.wav	i 0.06 on4 of7.wav
395	1	440	i 0.06 on5 of7.wav	i 0.06 on5 of7.wav
396	1	715	i 0.06 on6 of7.wav	i 0.06 on6 of7.wav
397	1	664	i 0.06 on7 of7.wav	i 0.06 on7 of7.wav
398	1	538	i 0.08 on1 of7r.wav	i 0.08 on1 of7r.wav
399	1	1568	i 0.08 on2 of7.wav	i 0.08 on2 of7.wav
400	1	678	i 0.08 on3 of7.wav	i 0.08 on3 of7.wav
401	1	615	i 0.08 on4 of7.wav	i 0.08 on4 of7.wav
402	1	912	i 0.08 on5 of7.wav	i 0.08 on5 of7.wav
403	1	656	i 0.08 on6 of7.wav	i 0.08 on6 of7.wav
404	1	557	i 0.08 on7 of7.wav	i 0.08 on7 of7.wav
405	1	714	i 0.12 on1 of7r.wav	i 0.12 on1 of7r.wav
406	1	1092	i 0.12 on2 of7.wav	i 0.12 on2 of7.wav
407	1	1558	i 0.12 on3 of7.wav	i 0.12 on3 of7.wav
408	1	573	i 0.12 on4 of7.wav	i 0.12 on4 of7.wav
409	1	1040	i 0.12 on5 of7.wav	i 0.12 on5 of7.wav
410	1	958	i 0.12 on6 of7.wav	i 0.12 on6 of7.wav
411	1	711	i 0.12 on7 of7.wav	i 0.12 on7 of7.wav
412	1	1984	i 0.14 on1 of7r.wav	i 0.14 on1 of7r.wav
413	1	495	i 0.14 on2 of7.wav	i 0.14 on2 of7.wav
414	1	554	i 0.14 on3 of7.wav	i 0.14 on3 of7.wav
415	1	1589	i 0.14 on4 of7.wav	i 0.14 on4 of7.wav
416	2	994	i 0.14 on5 of7.wav	i 0.14 on5 of7.wav
417	1	578	i 0.14 on6 of7.wav	i 0.14 on6 of7.wav
418	1	628	i 0.14 on7 of7.wav	i 0.14 on7 of7.wav
419	1	718	i 0.16 on1 of7r.wav	i 0.16 on1 of7r.wav
420	1	556	i 0.16 on2 of7.wav	i 0.16 on2 of7.wav
421	1	644	i 0.16 on3 of7.wav	i 0.16 on3 of7.wav
422	1	98	i 0.16 on4 of7.wav	i 0.16 on4 of7.wav
423	1	693	i 0.16 on5 of7.wav	i 0.16 on5 of7.wav
424	1	611	i 0.16 on6 of7.wav	i 0.16 on6 of7.wav
425	1	614	i 0.16 on7 of7.wav	i 0.16 on7 of7.wav
426	1	609	i 0.18 on1 of7r.wav	i 0.18 on1 of7r.wav
427	1	2151	i 0.18 on2 of7.wav	i 0.18 on2 of7.wav
428	1	2325	i 0.18 on3 of7.wav	i 0.18 on3 of7.wav
429	1	509	i 0.18 on4 of7.wav	i 0.18 on4 of7.wav
430	2	6105	i 0.18 on5 of7.wav	i 0.18 on5 of7.wav
431	1	668	i 0.18 on6 of7.wav	i 0.18 on6 of7.wav
432	1	1076	i 0.18 on7 of7.wav	i 0.18 on7 of7.wav
433	1	566	a 0.1 on1 of7r.wav	a 0.1 on3 of7.wav
434	1	714	a 0.1 on2 of7.wav	a 0.1 on4 of7.wav
435	1	1656	a 0.1 on3 of7.wav	a 0.1 on5 of7.wav
436	2	1921	a 0.1 on4 of7.wav	a 0.1 on6 of7.wav
437	2	886	a 0.1 on5 of7.wav	a 0.1 on7 of7.wav
438	1	601	a 0.2 on1 of7r.wav	a 0.2 on3 of7.wav
439	1	728	a 0.2 on2 of7.wav	a 0.2 on4 of7.wav
440	2	1472	a 0.2 on3 of7.wav	a 0.2 on5 of7.wav
441	2	1334	a 0.2 on4 of7.wav	a 0.2 on6 of7.wav
442	2	946	a 0.2 on5 of7.wav	a 0.2 on7 of7.wav
443	1	618	a 0.04 on1 of7r.wav	a 0.04 on3 of7.wav
444	1	671	a 0.04 on2 of7.wav	a 0.04 on4 of7.wav
445	1	2785	a 0.04 on3 of7.wav	a 0.04 on5 of7.wav
446	1	1011	a 0.04 on4 of7.wav	a 0.04 on6 of7.wav
447	1	1666	a 0.04 on5 of7.wav	a 0.04 on7 of7.wav
448	1	670	a 0.06 on1 of7r.wav	a 0.06 on3 of7.wav
449	1	646	a 0.06 on2 of7.wav	a 0.06 on4 of7.wav
450	1	520	a 0.06 on3 of7.wav	a 0.06 on5 of7.wav
451	1	653	a 0.06 on4 of7.wav	a 0.06 on6 of7.wav
452	1	1480	a 0.06 on5 of7.wav	a 0.06 on7 of7.wav
453	1	718	a 0.08 on1 of7r.wav	a 0.08 on3 of7.wav
454	1	508	a 0.08 on2 of7.wav	a 0.08 on4 of7.wav
455	1	596	a 0.08 on3 of7.wav	a 0.08 on5 of7.wav
456	2	987	a 0.08 on4 of7.wav	a 0.08 on6 of7.wav
457	2	721	a 0.08 on5 of7.wav	a 0.08 on7 of7.wav
458	1	630	a 0.12 on1 of7r.wav	a 0.12 on3 of7.wav
459	1	604	a 0.12 on2 of7.wav	a 0.12 on4 of7.wav
460	1	828	a 0.12 on3 of7.wav	a 0.12 on5 of7.wav
461	2	783	a 0.12 on4 of7.wav	a 0.12 on6 of7.wav
462	2	1399	a 0.12 on5 of7.wav	a 0.12 on7 of7.wav
463	2	2097	a 0.14 on1 of7r.wav	a 0.14 on3 of7.wav
464	1	798	a 0.14 on2 of7.wav	a 0.14 on4 of7.wav
465	2	1165	a 0.14 on3 of7.wav	a 0.14 on5 of7.wav
466	1	1336	a 0.14 on4 of7.wav	a 0.14 on6 of7.wav
467	2	1007	a 0.14 on5 of7.wav	a 0.14 on7 of7.wav
468	1	763	a 0.16 on1 of7r.wav	a 0.16 on3 of7.wav
469	1	1024	a 0.16 on2 of7.wav	a 0.16 on4 of7.wav
470	1	917	a 0.16 on3 of7.wav	a 0.16 on5 of7.wav
471	2	950	a 0.16 on4 of7.wav	a 0.16 on6 of7.wav
472	2	853	a 0.16 on5 of7.wav	a 0.16 on7 of7.wav
473	1	2929	a 0.18 on1 of7r.wav	a 0.18 on3 of7.wav
474	1	2086	a 0.18 on2 of7.wav	a 0.18 on4 of7.wav
475	1	1876	a 0.18 on3 of7.wav	a 0.18 on5 of7.wav
476	2	1675	a 0.18 on4 of7.wav	a 0.18 on6 of7.wav
477	2	1874	a 0.18 on5 of7.wav	a 0.18 on7 of7.wav
478	1	1516	i 0.1 on1 of7r.wav	i 0.1 on3 of7.wav
479	1	1623	i 0.1 on2 of7.wav	i 0.1 on4 of7.wav
480	1	558	i 0.1 on3 of7.wav	i 0.1 on5 of7.wav
481	2	1171	i 0.1 on4 of7.wav	i 0.1 on6 of7.wav
482	2	2769	i 0.1 on5 of7.wav	i 0.1 on7 of7.wav
483	1	1485	i 0.2 on1 of7r.wav	i 0.2 on3 of7.wav
484	1	499	i 0.2 on2 of7.wav	i 0.2 on4 of7.wav
485	1	878	i 0.2 on3 of7.wav	i 0.2 on5 of7.wav
486	1	1835	i 0.2 on4 of7.wav	i 0.2 on6 of7.wav
487	2	1804	i 0.2 on5 of7.wav	i 0.2 on7 of7.wav
488	1	485	i 0.04 on1 of7r.wav	i 0.04 on3 of7.wav
489	1	487	i 0.04 on2 of7.wav	i 0.04 on4 of7.wav
490	1	1687	i 0.04 on3 of7.wav	i 0.04 on5 of7.wav
491	1	756	i 0.04 on4 of7.wav	i 0.04 on6 of7.wav
492	1	2303	i 0.04 on5 of7.wav	i 0.04 on7 of7.wav
493	1	1033	i 0.06 on1 of7r.wav	i 0.06 on3 of7.wav
494	1	569	i 0.06 on2 of7.wav	i 0.06 on4 of7.wav
495	1	1436	i 0.06 on3 of7.wav	i 0.06 on5 of7.wav
496	1	544	i 0.06 on4 of7.wav	i 0.06 on6 of7.wav
497	1	796	i 0.06 on5 of7.wav	i 0.06 on7 of7.wav
498	1	1296	i 0.08 on1 of7r.wav	i 0.08 on3 of7.wav
499	1	1454	i 0.08 on2 of7.wav	i 0.08 on4 of7.wav
500	1	712	i 0.08 on3 of7.wav	i 0.08 on5 of7.wav
501	1	771	i 0.08 on4 of7.wav	i 0.08 on6 of7.wav
502	1	740	i 0.08 on5 of7.wav	i 0.08 on7 of7.wav
503	1	657	i 0.12 on1 of7r.wav	i 0.12 on3 of7.wav
504	1	608	i 0.12 on2 of7.wav	i 0.12 on4 of7.wav
505	2	620	i 0.12 on3 of7.wav	i 0.12 on5 of7.wav
506	1	5115	i 0.12 on4 of7.wav	i 0.12 on6 of7.wav
507	2	661	i 0.12 on5 of7.wav	i 0.12 on7 of7.wav
508	1	2280	i 0.14 on1 of7r.wav	i 0.14 on3 of7.wav
509	1	2003	i 0.14 on2 of7.wav	i 0.14 on4 of7.wav
510	1	716	i 0.14 on3 of7.wav	i 0.14 on5 of7.wav
511	1	585	i 0.14 on4 of7.wav	i 0.14 on6 of7.wav
512	2	658	i 0.14 on5 of7.wav	i 0.14 on7 of7.wav
513	1	2858	i 0.16 on1 of7r.wav	i 0.16 on3 of7.wav
514	1	1594	i 0.16 on2 of7.wav	i 0.16 on4 of7.wav
515	2	809	i 0.16 on3 of7.wav	i 0.16 on5 of7.wav
516	2	2828	i 0.16 on4 of7.wav	i 0.16 on6 of7.wav
517	2	916	i 0.16 on5 of7.wav	i 0.16 on7 of7.wav
518	1	2674	i 0.18 on1 of7r.wav	i 0.18 on3 of7.wav
519	1	872	i 0.18 on2 of7.wav	i 0.18 on4 of7.wav
520	2	852	i 0.18 on3 of7.wav	i 0.18 on5 of7.wav
521	2	1670	i 0.18 on4 of7.wav	i 0.18 on6 of7.wav
522	2	1778	i 0.18 on5 of7.wav	i 0.18 on7 of7.wav
523	1	768	a 0.1 on3 of7.wav	a 0.1 on1 of7r.wav
524	1	663	a 0.1 on4 of7.wav	a 0.1 on2 of7.wav
525	1	1267	a 0.1 on5 of7.wav	a 0.1 on3 of7.wav
526	2	992	a 0.1 on6 of7.wav	a 0.1 on4 of7.wav
527	1	849	a 0.1 on7 of7.wav	a 0.1 on5 of7.wav
528	1	4247	a 0.2 on3 of7.wav	a 0.2 on1 of7r.wav
529	1	1080	a 0.2 on4 of7.wav	a 0.2 on2 of7.wav
530	1	1563	a 0.2 on5 of7.wav	a 0.2 on3 of7.wav
531	1	828	a 0.2 on6 of7.wav	a 0.2 on4 of7.wav
532	2	1004	a 0.2 on7 of7.wav	a 0.2 on5 of7.wav
533	1	636	a 0.04 on3 of7.wav	a 0.04 on1 of7r.wav
534	1	939	a 0.04 on4 of7.wav	a 0.04 on2 of7.wav
535	1	370	a 0.04 on5 of7.wav	a 0.04 on3 of7.wav
536	1	605	a 0.04 on6 of7.wav	a 0.04 on4 of7.wav
537	1	571	a 0.04 on7 of7.wav	a 0.04 on5 of7.wav
538	1	587	a 0.06 on3 of7.wav	a 0.06 on1 of7r.wav
539	1	2488	a 0.06 on4 of7.wav	a 0.06 on2 of7.wav
540	1	569	a 0.06 on5 of7.wav	a 0.06 on3 of7.wav
541	1	522	a 0.06 on6 of7.wav	a 0.06 on4 of7.wav
542	1	1049	a 0.06 on7 of7.wav	a 0.06 on5 of7.wav
543	1	3445	a 0.08 on3 of7.wav	a 0.08 on1 of7r.wav
544	2	697	a 0.08 on4 of7.wav	a 0.08 on2 of7.wav
545	2	922	a 0.08 on5 of7.wav	a 0.08 on3 of7.wav
546	1	711	a 0.08 on6 of7.wav	a 0.08 on4 of7.wav
547	1	1617	a 0.08 on7 of7.wav	a 0.08 on5 of7.wav
548	1	2094	a 0.12 on3 of7.wav	a 0.12 on1 of7r.wav
549	2	1105	a 0.12 on4 of7.wav	a 0.12 on2 of7.wav
550	1	605	a 0.12 on5 of7.wav	a 0.12 on3 of7.wav
551	1	790	a 0.12 on6 of7.wav	a 0.12 on4 of7.wav
552	1	1437	a 0.12 on7 of7.wav	a 0.12 on5 of7.wav
553	1	561	a 0.14 on3 of7.wav	a 0.14 on1 of7r.wav
554	1	1332	a 0.14 on4 of7.wav	a 0.14 on2 of7.wav
555	1	1945	a 0.14 on5 of7.wav	a 0.14 on3 of7.wav
556	1	671	a 0.14 on6 of7.wav	a 0.14 on4 of7.wav
557	1	1634	a 0.14 on7 of7.wav	a 0.14 on5 of7.wav
558	1	443	a 0.16 on3 of7.wav	a 0.16 on1 of7r.wav
559	1	3051	a 0.16 on4 of7.wav	a 0.16 on2 of7.wav
560	1	1376	a 0.16 on5 of7.wav	a 0.16 on3 of7.wav
561	1	1957	a 0.16 on6 of7.wav	a 0.16 on4 of7.wav
562	1	729	a 0.16 on7 of7.wav	a 0.16 on5 of7.wav
563	1	634	a 0.18 on3 of7.wav	a 0.18 on1 of7r.wav
564	1	572	a 0.18 on4 of7.wav	a 0.18 on2 of7.wav
565	1	618	a 0.18 on5 of7.wav	a 0.18 on3 of7.wav
566	2	971	a 0.18 on6 of7.wav	a 0.18 on4 of7.wav
567	2	510	a 0.18 on7 of7.wav	a 0.18 on5 of7.wav
568	1	827	i 0.1 on3 of7.wav	i 0.1 on1 of7r.wav
569	1	500	i 0.1 on4 of7.wav	i 0.1 on2 of7.wav
570	1	521	i 0.1 on5 of7.wav	i 0.1 on3 of7.wav
571	2	876	i 0.1 on6 of7.wav	i 0.1 on4 of7.wav
572	1	682	i 0.1 on7 of7.wav	i 0.1 on5 of7.wav
573	1	613	i 0.2 on3 of7.wav	i 0.2 on1 of7r.wav
574	2	1237	i 0.2 on4 of7.wav	i 0.2 on2 of7.wav
575	2	950	i 0.2 on5 of7.wav	i 0.2 on3 of7.wav
576	2	2153	i 0.2 on6 of7.wav	i 0.2 on4 of7.wav
577	2	1938	i 0.2 on7 of7.wav	i 0.2 on5 of7.wav
578	1	1044	i 0.04 on3 of7.wav	i 0.04 on1 of7r.wav
579	1	1334	i 0.04 on4 of7.wav	i 0.04 on2 of7.wav
580	1	1264	i 0.04 on5 of7.wav	i 0.04 on3 of7.wav
581	1	532	i 0.04 on6 of7.wav	i 0.04 on4 of7.wav
582	2	2970	i 0.04 on7 of7.wav	i 0.04 on5 of7.wav
583	1	1597	i 0.06 on3 of7.wav	i 0.06 on1 of7r.wav
584	1	656	i 0.06 on4 of7.wav	i 0.06 on2 of7.wav
585	2	755	i 0.06 on5 of7.wav	i 0.06 on3 of7.wav
586	1	551	i 0.06 on6 of7.wav	i 0.06 on4 of7.wav
587	2	888	i 0.06 on7 of7.wav	i 0.06 on5 of7.wav
588	1	813	i 0.08 on3 of7.wav	i 0.08 on1 of7r.wav
589	1	949	i 0.08 on4 of7.wav	i 0.08 on2 of7.wav
590	1	763	i 0.08 on5 of7.wav	i 0.08 on3 of7.wav
591	1	668	i 0.08 on6 of7.wav	i 0.08 on4 of7.wav
592	1	1116	i 0.08 on7 of7.wav	i 0.08 on5 of7.wav
593	2	955	i 0.12 on3 of7.wav	i 0.12 on1 of7r.wav
594	1	795	i 0.12 on4 of7.wav	i 0.12 on2 of7.wav
595	1	867	i 0.12 on5 of7.wav	i 0.12 on3 of7.wav
596	2	1198	i 0.12 on6 of7.wav	i 0.12 on4 of7.wav
597	1	502	i 0.12 on7 of7.wav	i 0.12 on5 of7.wav
598	1	1598	i 0.14 on3 of7.wav	i 0.14 on1 of7r.wav
599	1	506	i 0.14 on4 of7.wav	i 0.14 on2 of7.wav
600	2	949	i 0.14 on5 of7.wav	i 0.14 on3 of7.wav
601	2	954	i 0.14 on6 of7.wav	i 0.14 on4 of7.wav
602	2	2566	i 0.14 on7 of7.wav	i 0.14 on5 of7.wav
603	1	633	i 0.16 on3 of7.wav	i 0.16 on1 of7r.wav
604	1	582	i 0.16 on4 of7.wav	i 0.16 on2 of7.wav
605	1	894	i 0.16 on5 of7.wav	i 0.16 on3 of7.wav
606	1	926	i 0.16 on6 of7.wav	i 0.16 on4 of7.wav
607	1	609	i 0.16 on7 of7.wav	i 0.16 on5 of7.wav
608	1	654	i 0.18 on3 of7.wav	i 0.18 on1 of7r.wav
609	2	2598	i 0.18 on4 of7.wav	i 0.18 on2 of7.wav
610	2	927	i 0.18 on5 of7.wav	i 0.18 on3 of7.wav
611	1	966	i 0.18 on6 of7.wav	i 0.18 on4 of7.wav
612	2	712	i 0.18 on7 of7.wav	i 0.18 on5 of7.wav
