# Supplementary material for: How musical experience affects tone perception efficiency by musicians of tonal and non-tonal speakers?
Source: PLoS One. 2020 May 8;15(5):e0232514. doi: 10.1371/journal.pone.0232514 (PMC7209303; doi:10.1371/journal.pone.0232514)
Supplement: S1 Raw Data — (ZIP) [file pone.0232514.s001.zip › RAW DATA Eng musician/sub2idfalling.csv]

List2	Slide3.RESP	Slide3.RT	stim1
1	1	689	a 0.1 on1 of1.wav
2	1	1034	a 0.1 on1 of2.wav
3	2	1442	a 0.1 on1 of3.wav
4	1	442	a 0.1 on1 of4.wav
5	1	805	a 0.1 on1 of5.wav
6	1	700	a 0.1 on1 of6.wav
7	1	924	a 0.1 on1 of7.wav
8	1	1070	a 0.2 on1 of1.wav
9	1	1092	a 0.2 on1 of2.wav
10	2	783	a 0.2 on1 of3.wav
11	2	689	a 0.2 on1 of4.wav
12	2	795	a 0.2 on1 of5.wav
13	2	793	a 0.2 on1 of6.wav
14	2	640	a 0.2 on1 of7.wav
15	1	608	a 0.04 on1 of1.wav
16	1	777	a 0.04 on1 of2.wav
17	1	474	a 0.04 on1 of3.wav
18	1	1313	a 0.04 on1 of4.wav
19	1	731	a 0.04 on1 of5.wav
20	1	657	a 0.04 on1 of6.wav
21	1	721	a 0.04 on1 of7.wav
22	1	642	a 0.06 on1 of1.wav
23	1	2037	a 0.06 on1 of2.wav
24	1	778	a 0.06 on1 of3.wav
25	1	654	a 0.06 on1 of4.wav
26	1	940	a 0.06 on1 of5.wav
27	1	590	a 0.06 on1 of6.wav
28	1	871	a 0.06 on1 of7.wav
29	1	936	a 0.08 on1 of1.wav
30	1	754	a 0.08 on1 of2.wav
31	1	870	a 0.08 on1 of3.wav
32	2	707	a 0.08 on1 of4.wav
33	1	1507	a 0.08 on1 of5.wav
34	2	943	a 0.08 on1 of6.wav
35	2	1373	a 0.08 on1 of7.wav
36	1	758	a 0.12 on1 of1.wav
37	1	781	a 0.12 on1 of2.wav
38	1	1145	a 0.12 on1 of3.wav
39	2	952	a 0.12 on1 of4.wav
40	2	1799	a 0.12 on1 of5.wav
41	2	901	a 0.12 on1 of6.wav
42	1	947	a 0.12 on1 of7.wav
43	1	1160	a 0.14 on1 of1.wav
44	1	692	a 0.14 on1 of2.wav
45	1	738	a 0.14 on1 of3.wav
46	1	911	a 0.14 on1 of4.wav
47	2	623	a 0.14 on1 of5.wav
48	1	810	a 0.14 on1 of6.wav
49	2	900	a 0.14 on1 of7.wav
50	2	2793	a 0.16 on1 of1.wav
51	2	1307	a 0.16 on1 of2.wav
52	1	1289	a 0.16 on1 of3.wav
53	2	1740	a 0.16 on1 of4.wav
54	2	715	a 0.16 on1 of5.wav
55	2	1618	a 0.16 on1 of6.wav
56	2	526	a 0.16 on1 of7.wav
57	1	1193	a 0.18 on1 of1.wav
58	2	1265	a 0.18 on1 of2.wav
59	2	1133	a 0.18 on1 of3.wav
60	2	894	a 0.18 on1 of4.wav
61	2	771	a 0.18 on1 of5.wav
62	2	839	a 0.18 on1 of6.wav
63	2	1368	a 0.18 on1 of7.wav
64	1	867	i 0.1 on1 of1.wav
65	1	1096	i 0.1 on1 of2.wav
66	2	933	i 0.1 on1 of3.wav
67	1	1801	i 0.1 on1 of4.wav
68	2	1432	i 0.1 on1 of5.wav
69	1	1380	i 0.1 on1 of6.wav
70	2	853	i 0.1 on1 of7.wav
71	1	783	i 0.2 on1 of1.wav
72	2	2401	i 0.2 on1 of2.wav
73	2	1375	i 0.2 on1 of3.wav
74	2	760	i 0.2 on1 of4.wav
75	2	740	i 0.2 on1 of5.wav
76	2	618	i 0.2 on1 of6.wav
77	2	984	i 0.2 on1 of7.wav
78	1	1091	i 0.04 on1 of1.wav
79	1	727	i 0.04 on1 of2.wav
80	1	567	i 0.04 on1 of3.wav
81	1	434	i 0.04 on1 of4.wav
82	1	770	i 0.04 on1 of5.wav
83	1	840	i 0.04 on1 of6.wav
84	2	1638	i 0.04 on1 of7.wav
85	1	558	i 0.06 on1 of1.wav
86	1	681	i 0.06 on1 of2.wav
87	1	1632	i 0.06 on1 of3.wav
88	1	902	i 0.06 on1 of4.wav
89	1	844	i 0.06 on1 of5.wav
90	1	870	i 0.06 on1 of6.wav
91	2	1985	i 0.06 on1 of7.wav
92	1	650	i 0.08 on1 of1.wav
93	1	787	i 0.08 on1 of2.wav
94	1	831	i 0.08 on1 of3.wav
95	1	606	i 0.08 on1 of4.wav
96	1	604	i 0.08 on1 of5.wav
97	2	845	i 0.08 on1 of6.wav
98	2	1346	i 0.08 on1 of7.wav
99	1	673	i 0.12 on1 of1.wav
100	1	1903	i 0.12 on1 of2.wav
101	2	853	i 0.12 on1 of3.wav
102	2	1245	i 0.12 on1 of4.wav
103	1	1314	i 0.12 on1 of5.wav
104	2	1270	i 0.12 on1 of6.wav
105	2	1841	i 0.12 on1 of7.wav
106	1	806	i 0.14 on1 of1.wav
107	1	814	i 0.14 on1 of2.wav
108	1	941	i 0.14 on1 of3.wav
109	2	961	i 0.14 on1 of4.wav
110	2	598	i 0.14 on1 of5.wav
111	2	1052	i 0.14 on1 of6.wav
112	2	791	i 0.14 on1 of7.wav
113	1	1279	i 0.16 on1 of1.wav
114	1	768	i 0.16 on1 of2.wav
115	2	764	i 0.16 on1 of3.wav
116	2	959	i 0.16 on1 of4.wav
117	2	795	i 0.16 on1 of5.wav
118	2	732	i 0.16 on1 of6.wav
119	2	718	i 0.16 on1 of7.wav
120	1	680	i 0.18 on1 of1.wav
121	1	867	i 0.18 on1 of2.wav
122	2	872	i 0.18 on1 of3.wav
123	2	1257	i 0.18 on1 of4.wav
124	2	1183	i 0.18 on1 of5.wav
125	2	667	i 0.18 on1 of6.wav
126	2	728	i 0.18 on1 of7.wav
127	1	2298	a 0.1 on1 of1.wav
128	1	504	a 0.1 on1 of2.wav
129	1	732	a 0.1 on1 of3.wav
130	1	469	a 0.1 on1 of4.wav
131	1	785	a 0.1 on1 of5.wav
132	1	1082	a 0.1 on1 of6.wav
133	1	808	a 0.1 on1 of7.wav
134	1	786	a 0.2 on1 of1.wav
135	2	1290	a 0.2 on1 of2.wav
136	2	766	a 0.2 on1 of3.wav
137	2	818	a 0.2 on1 of4.wav
138	2	692	a 0.2 on1 of5.wav
139	2	842	a 0.2 on1 of6.wav
140	2	506	a 0.2 on1 of7.wav
141	1	589	a 0.04 on1 of1.wav
142	1	653	a 0.04 on1 of2.wav
143	1	792	a 0.04 on1 of3.wav
144	1	614	a 0.04 on1 of4.wav
145	1	630	a 0.04 on1 of5.wav
146	1	805	a 0.04 on1 of6.wav
147	1	719	a 0.04 on1 of7.wav
148	1	673	a 0.06 on1 of1.wav
149	2	648	a 0.06 on1 of2.wav
150	1	688	a 0.06 on1 of3.wav
151	1	816	a 0.06 on1 of4.wav
152	1	880	a 0.06 on1 of5.wav
153	2	774	a 0.06 on1 of6.wav
154	1	820	a 0.06 on1 of7.wav
155	1	674	a 0.08 on1 of1.wav
156	1	732	a 0.08 on1 of2.wav
157	2	700	a 0.08 on1 of3.wav
158	1	1218	a 0.08 on1 of4.wav
159	1	1257	a 0.08 on1 of5.wav
160	2	1231	a 0.08 on1 of6.wav
161	1	565	a 0.08 on1 of7.wav
162	1	2707	a 0.12 on1 of1.wav
163	1	650	a 0.12 on1 of2.wav
164	1	831	a 0.12 on1 of3.wav
165	1	578	a 0.12 on1 of4.wav
166	1	872	a 0.12 on1 of5.wav
167	2	1872	a 0.12 on1 of6.wav
168	1	2011	a 0.12 on1 of7.wav
169	1	826	a 0.14 on1 of1.wav
170	1	837	a 0.14 on1 of2.wav
171	2	1148	a 0.14 on1 of3.wav
172	2	851	a 0.14 on1 of4.wav
173	1	841	a 0.14 on1 of5.wav
174	2	1701	a 0.14 on1 of6.wav
175	1	1351	a 0.14 on1 of7.wav
176	1	991	a 0.16 on1 of1.wav
177	2	2715	a 0.16 on1 of2.wav
178	2	768	a 0.16 on1 of3.wav
179	2	1143	a 0.16 on1 of4.wav
180	2	611	a 0.16 on1 of5.wav
181	2	748	a 0.16 on1 of6.wav
182	2	2640	a 0.16 on1 of7.wav
183	1	859	a 0.18 on1 of1.wav
184	2	1162	a 0.18 on1 of2.wav
185	2	2980	a 0.18 on1 of3.wav
186	2	995	a 0.18 on1 of4.wav
187	2	1024	a 0.18 on1 of5.wav
188	2	1021	a 0.18 on1 of6.wav
189	2	904	a 0.18 on1 of7.wav
190	1	846	i 0.1 on1 of1.wav
191	1	3192	i 0.1 on1 of2.wav
192	1	694	i 0.1 on1 of3.wav
193	2	1125	i 0.1 on1 of4.wav
194	2	1155	i 0.1 on1 of5.wav
195	1	906	i 0.1 on1 of6.wav
196	2	868	i 0.1 on1 of7.wav
197	1	751	i 0.2 on1 of1.wav
198	1	1367	i 0.2 on1 of2.wav
199	1	666	i 0.2 on1 of3.wav
200	2	716	i 0.2 on1 of4.wav
201	2	924	i 0.2 on1 of5.wav
202	2	706	i 0.2 on1 of6.wav
203	2	1005	i 0.2 on1 of7.wav
204	1	612	i 0.04 on1 of1.wav
205	1	654	i 0.04 on1 of2.wav
206	1	645	i 0.04 on1 of3.wav
207	2	877	i 0.04 on1 of4.wav
208	1	1014	i 0.04 on1 of5.wav
209	1	711	i 0.04 on1 of6.wav
210	1	1528	i 0.04 on1 of7.wav
211	1	1082	i 0.06 on1 of1.wav
212	1	738	i 0.06 on1 of2.wav
213	2	1648	i 0.06 on1 of3.wav
214	1	728	i 0.06 on1 of4.wav
215	2	856	i 0.06 on1 of5.wav
216	1	952	i 0.06 on1 of6.wav
217	1	646	i 0.06 on1 of7.wav
218	1	744	i 0.08 on1 of1.wav
219	1	569	i 0.08 on1 of2.wav
220	1	1236	i 0.08 on1 of3.wav
221	1	1708	i 0.08 on1 of4.wav
222	1	700	i 0.08 on1 of5.wav
223	1	755	i 0.08 on1 of6.wav
224	1	1238	i 0.08 on1 of7.wav
225	1	1303	i 0.12 on1 of1.wav
226	1	752	i 0.12 on1 of2.wav
227	2	1248	i 0.12 on1 of3.wav
228	1	865	i 0.12 on1 of4.wav
229	2	1251	i 0.12 on1 of5.wav
230	1	1167	i 0.12 on1 of6.wav
231	2	571	i 0.12 on1 of7.wav
232	1	805	i 0.14 on1 of1.wav
233	1	750	i 0.14 on1 of2.wav
234	1	926	i 0.14 on1 of3.wav
235	1	967	i 0.14 on1 of4.wav
236	2	761	i 0.14 on1 of5.wav
237	2	1238	i 0.14 on1 of6.wav
238	2	570	i 0.14 on1 of7.wav
239	1	1157	i 0.16 on1 of1.wav
240	1	757	i 0.16 on1 of2.wav
241	1	720	i 0.16 on1 of3.wav
242	2	694	i 0.16 on1 of4.wav
243	2	721	i 0.16 on1 of5.wav
244	1	1183	i 0.16 on1 of6.wav
245	2	604	i 0.16 on1 of7.wav
246	1	721	i 0.18 on1 of1.wav
247	2	732	i 0.18 on1 of2.wav
248	1	922	i 0.18 on1 of3.wav
249	2	614	i 0.18 on1 of4.wav
250	2	1306	i 0.18 on1 of5.wav
251	2	580	i 0.18 on1 of6.wav
252	2	761	i 0.18 on1 of7.wav
253	1	697	a 0.1 on1 of1.wav
254	1	927	a 0.1 on1 of2.wav
255	1	859	a 0.1 on1 of3.wav
256	1	552	a 0.1 on1 of4.wav
257	2	1602	a 0.1 on1 of5.wav
258	2	896	a 0.1 on1 of6.wav
259	1	776	a 0.1 on1 of7.wav
260	1	961	a 0.2 on1 of1.wav
261	2	1015	a 0.2 on1 of2.wav
262	2	1155	a 0.2 on1 of3.wav
263	2	705	a 0.2 on1 of4.wav
264	2	719	a 0.2 on1 of5.wav
265	2	998	a 0.2 on1 of6.wav
266	2	701	a 0.2 on1 of7.wav
267	1	912	a 0.04 on1 of1.wav
268	1	643	a 0.04 on1 of2.wav
269	1	887	a 0.04 on1 of3.wav
270	1	626	a 0.04 on1 of4.wav
271	1	951	a 0.04 on1 of5.wav
272	1	595	a 0.04 on1 of6.wav
273	1	869	a 0.04 on1 of7.wav
274	1	762	a 0.06 on1 of1.wav
275	2	2284	a 0.06 on1 of2.wav
276	2	1747	a 0.06 on1 of3.wav
277	1	508	a 0.06 on1 of4.wav
278	1	509	a 0.06 on1 of5.wav
279	1	710	a 0.06 on1 of6.wav
280	1	634	a 0.06 on1 of7.wav
281	1	550	a 0.08 on1 of1.wav
282	1	687	a 0.08 on1 of2.wav
283	1	508	a 0.08 on1 of3.wav
284	1	666	a 0.08 on1 of4.wav
285	1	1091	a 0.08 on1 of5.wav
286	2	892	a 0.08 on1 of6.wav
287	1	1650	a 0.08 on1 of7.wav
288	1	1013	a 0.12 on1 of1.wav
289	1	785	a 0.12 on1 of2.wav
290	1	612	a 0.12 on1 of3.wav
291	2	660	a 0.12 on1 of4.wav
292	2	2241	a 0.12 on1 of5.wav
293	2	1191	a 0.12 on1 of6.wav
294	1	1635	a 0.12 on1 of7.wav
295	1	713	a 0.14 on1 of1.wav
296	2	880	a 0.14 on1 of2.wav
297	1	980	a 0.14 on1 of3.wav
298	2	2181	a 0.14 on1 of4.wav
299	1	1269	a 0.14 on1 of5.wav
300	1	1525	a 0.14 on1 of6.wav
301	2	2247	a 0.14 on1 of7.wav
302	1	2107	a 0.16 on1 of1.wav
303	1	759	a 0.16 on1 of2.wav
304	2	972	a 0.16 on1 of3.wav
305	2	581	a 0.16 on1 of4.wav
306	2	764	a 0.16 on1 of5.wav
307	2	712	a 0.16 on1 of6.wav
308	2	856	a 0.16 on1 of7.wav
309	1	970	a 0.18 on1 of1.wav
310	1	938	a 0.18 on1 of2.wav
311	2	757	a 0.18 on1 of3.wav
312	2	846	a 0.18 on1 of4.wav
313	2	2011	a 0.18 on1 of5.wav
314	2	615	a 0.18 on1 of6.wav
315	2	845	a 0.18 on1 of7.wav
316	1	992	i 0.1 on1 of1.wav
317	1	942	i 0.1 on1 of2.wav
318	1	669	i 0.1 on1 of3.wav
319	2	977	i 0.1 on1 of4.wav
320	1	1474	i 0.1 on1 of5.wav
321	2	747	i 0.1 on1 of6.wav
322	2	1694	i 0.1 on1 of7.wav
323	1	1053	i 0.2 on1 of1.wav
324	2	760	i 0.2 on1 of2.wav
325	2	864	i 0.2 on1 of3.wav
326	2	765	i 0.2 on1 of4.wav
327	2	624	i 0.2 on1 of5.wav
328	2	978	i 0.2 on1 of6.wav
329	2	1180	i 0.2 on1 of7.wav
330	1	1012	i 0.04 on1 of1.wav
331	2	1190	i 0.04 on1 of2.wav
332	1	911	i 0.04 on1 of3.wav
333	1	1156	i 0.04 on1 of4.wav
334	1	808	i 0.04 on1 of5.wav
335	2	844	i 0.04 on1 of6.wav
336	2	893	i 0.04 on1 of7.wav
337	1	739	i 0.06 on1 of1.wav
338	1	804	i 0.06 on1 of2.wav
339	1	494	i 0.06 on1 of3.wav
340	1	1076	i 0.06 on1 of4.wav
341	1	721	i 0.06 on1 of5.wav
342	1	1382	i 0.06 on1 of6.wav
343	1	683	i 0.06 on1 of7.wav
344	1	694	i 0.08 on1 of1.wav
345	1	767	i 0.08 on1 of2.wav
346	1	1082	i 0.08 on1 of3.wav
347	2	694	i 0.08 on1 of4.wav
348	1	755	i 0.08 on1 of5.wav
349	1	1605	i 0.08 on1 of6.wav
350	1	802	i 0.08 on1 of7.wav
351	1	773	i 0.12 on1 of1.wav
352	1	976	i 0.12 on1 of2.wav
353	1	1040	i 0.12 on1 of3.wav
354	1	1433	i 0.12 on1 of4.wav
355	1	1040	i 0.12 on1 of5.wav
356	2	812	i 0.12 on1 of6.wav
357	2	805	i 0.12 on1 of7.wav
358	1	2423	i 0.14 on1 of1.wav
359	1	609	i 0.14 on1 of2.wav
360	2	1432	i 0.14 on1 of3.wav
361	2	1452	i 0.14 on1 of4.wav
362	2	1381	i 0.14 on1 of5.wav
363	2	1319	i 0.14 on1 of6.wav
364	1	2107	i 0.14 on1 of7.wav
365	1	2671	i 0.16 on1 of1.wav
366	1	727	i 0.16 on1 of2.wav
367	1	952	i 0.16 on1 of3.wav
368	2	631	i 0.16 on1 of4.wav
369	2	1196	i 0.16 on1 of5.wav
370	2	763	i 0.16 on1 of6.wav
371	2	715	i 0.16 on1 of7.wav
372	1	731	i 0.18 on1 of1.wav
373	1	750	i 0.18 on1 of2.wav
374	2	925	i 0.18 on1 of3.wav
375	2	1294	i 0.18 on1 of4.wav
376	2	1851	i 0.18 on1 of5.wav
377	2	662	i 0.18 on1 of6.wav
378	2	718	i 0.18 on1 of7.wav
379	1	882	a 0.1 on1 of1.wav
380	1	1342	a 0.1 on1 of2.wav
381	2	886	a 0.1 on1 of3.wav
382	1	970	a 0.1 on1 of4.wav
383	1	2521	a 0.1 on1 of5.wav
384	1	1344	a 0.1 on1 of6.wav
385	2	783	a 0.1 on1 of7.wav
386	1	1135	a 0.2 on1 of1.wav
387	2	530	a 0.2 on1 of2.wav
388	2	898	a 0.2 on1 of3.wav
389	2	1025	a 0.2 on1 of4.wav
390	2	674	a 0.2 on1 of5.wav
391	2	669	a 0.2 on1 of6.wav
392	2	645	a 0.2 on1 of7.wav
393	1	627	a 0.04 on1 of1.wav
394	1	856	a 0.04 on1 of2.wav
395	1	982	a 0.04 on1 of3.wav
396	1	1139	a 0.04 on1 of4.wav
397	1	505	a 0.04 on1 of5.wav
398	1	787	a 0.04 on1 of6.wav
399	1	752	a 0.04 on1 of7.wav
400	1	711	a 0.06 on1 of1.wav
401	1	1113	a 0.06 on1 of2.wav
402	1	958	a 0.06 on1 of3.wav
403	1	635	a 0.06 on1 of4.wav
404	1	653	a 0.06 on1 of5.wav
405	1	655	a 0.06 on1 of6.wav
406	1	1059	a 0.06 on1 of7.wav
407	1	710	a 0.08 on1 of1.wav
408	1	978	a 0.08 on1 of2.wav
409	1	1251	a 0.08 on1 of3.wav
410	1	681	a 0.08 on1 of4.wav
411	1	809	a 0.08 on1 of5.wav
412	2	1046	a 0.08 on1 of6.wav
413	1	723	a 0.08 on1 of7.wav
414	2	1641	a 0.12 on1 of1.wav
415	1	3242	a 0.12 on1 of2.wav
416	1	945	a 0.12 on1 of3.wav
417	1	704	a 0.12 on1 of4.wav
418	1	803	a 0.12 on1 of5.wav
419	2	2298	a 0.12 on1 of6.wav
420	1	1022	a 0.12 on1 of7.wav
421	2	1118	a 0.14 on1 of1.wav
422	1	892	a 0.14 on1 of2.wav
423	2	472	a 0.14 on1 of3.wav
424	2	1000	a 0.14 on1 of4.wav
425	2	717	a 0.14 on1 of5.wav
426	2	946	a 0.14 on1 of6.wav
427	2	984	a 0.14 on1 of7.wav
428	1	1250	a 0.16 on1 of1.wav
429	2	1935	a 0.16 on1 of2.wav
430	2	1302	a 0.16 on1 of3.wav
431	2	1326	a 0.16 on1 of4.wav
432	2	800	a 0.16 on1 of5.wav
433	2	728	a 0.16 on1 of6.wav
434	2	832	a 0.16 on1 of7.wav
435	1	1618	a 0.18 on1 of1.wav
436	2	1003	a 0.18 on1 of2.wav
437	2	782	a 0.18 on1 of3.wav
438	2	790	a 0.18 on1 of4.wav
439	2	1379	a 0.18 on1 of5.wav
440	2	945	a 0.18 on1 of6.wav
441	2	826	a 0.18 on1 of7.wav
442	1	777	i 0.1 on1 of1.wav
443	1	1323	i 0.1 on1 of2.wav
444	1	1701	i 0.1 on1 of3.wav
445	2	2779	i 0.1 on1 of4.wav
446	2	623	i 0.1 on1 of5.wav
447	2	950	i 0.1 on1 of6.wav
448	2	1949	i 0.1 on1 of7.wav
449	1	1139	i 0.2 on1 of1.wav
450	2	817	i 0.2 on1 of2.wav
451	2	665	i 0.2 on1 of3.wav
452	2	730	i 0.2 on1 of4.wav
453	2	905	i 0.2 on1 of5.wav
454	2	781	i 0.2 on1 of6.wav
455	2	948	i 0.2 on1 of7.wav
456	1	595	i 0.04 on1 of1.wav
457	1	636	i 0.04 on1 of2.wav
458	1	829	i 0.04 on1 of3.wav
459	1	527	i 0.04 on1 of4.wav
460	1	713	i 0.04 on1 of5.wav
461	1	1671	i 0.04 on1 of6.wav
462	2	2839	i 0.04 on1 of7.wav
463	1	701	i 0.06 on1 of1.wav
464	2	1206	i 0.06 on1 of2.wav
465	1	903	i 0.06 on1 of3.wav
466	1	812	i 0.06 on1 of4.wav
467	1	771	i 0.06 on1 of5.wav
468	1	756	i 0.06 on1 of6.wav
469	1	1071	i 0.06 on1 of7.wav
470	1	832	i 0.08 on1 of1.wav
471	1	464	i 0.08 on1 of2.wav
472	1	857	i 0.08 on1 of3.wav
473	1	578	i 0.08 on1 of4.wav
474	1	738	i 0.08 on1 of5.wav
475	1	847	i 0.08 on1 of6.wav
476	1	2090	i 0.08 on1 of7.wav
477	1	707	i 0.12 on1 of1.wav
478	2	520	i 0.12 on1 of2.wav
479	1	762	i 0.12 on1 of3.wav
480	1	1028	i 0.12 on1 of4.wav
481	2	986	i 0.12 on1 of5.wav
482	2	892	i 0.12 on1 of6.wav
483	2	865	i 0.12 on1 of7.wav
484	1	833	i 0.14 on1 of1.wav
485	1	918	i 0.14 on1 of2.wav
486	1	1278	i 0.14 on1 of3.wav
487	1	1360	i 0.14 on1 of4.wav
488	2	870	i 0.14 on1 of5.wav
489	2	886	i 0.14 on1 of6.wav
490	2	561	i 0.14 on1 of7.wav
491	1	1039	i 0.16 on1 of1.wav
492	1	1158	i 0.16 on1 of2.wav
493	2	783	i 0.16 on1 of3.wav
494	2	733	i 0.16 on1 of4.wav
495	2	563	i 0.16 on1 of5.wav
496	2	443	i 0.16 on1 of6.wav
497	2	913	i 0.16 on1 of7.wav
498	1	825	i 0.18 on1 of1.wav
499	1	909	i 0.18 on1 of2.wav
500	2	572	i 0.18 on1 of3.wav
501	1	993	i 0.18 on1 of4.wav
502	2	799	i 0.18 on1 of5.wav
503	2	911	i 0.18 on1 of6.wav
504	2	773	i 0.18 on1 of7.wav
505	1	829	a 0.1 on1 of1.wav
506	1	907	a 0.1 on1 of2.wav
507	1	1173	a 0.1 on1 of3.wav
508	1	787	a 0.1 on1 of4.wav
509	1	676	a 0.1 on1 of5.wav
510	1	1176	a 0.1 on1 of6.wav
511	2	762	a 0.1 on1 of7.wav
512	1	792	a 0.2 on1 of1.wav
513	2	1177	a 0.2 on1 of2.wav
514	2	763	a 0.2 on1 of3.wav
515	2	757	a 0.2 on1 of4.wav
516	2	848	a 0.2 on1 of5.wav
517	2	710	a 0.2 on1 of6.wav
518	2	653	a 0.2 on1 of7.wav
519	1	901	a 0.04 on1 of1.wav
520	1	942	a 0.04 on1 of2.wav
521	1	697	a 0.04 on1 of3.wav
522	1	726	a 0.04 on1 of4.wav
523	1	675	a 0.04 on1 of5.wav
524	1	848	a 0.04 on1 of6.wav
525	1	970	a 0.04 on1 of7.wav
526	2	777	a 0.06 on1 of1.wav
527	1	809	a 0.06 on1 of2.wav
528	1	539	a 0.06 on1 of3.wav
529	1	668	a 0.06 on1 of4.wav
530	1	671	a 0.06 on1 of5.wav
531	1	1762	a 0.06 on1 of6.wav
532	1	791	a 0.06 on1 of7.wav
533	1	807	a 0.08 on1 of1.wav
534	1	893	a 0.08 on1 of2.wav
535	1	564	a 0.08 on1 of3.wav
536	1	686	a 0.08 on1 of4.wav
537	1	651	a 0.08 on1 of5.wav
538	2	1063	a 0.08 on1 of6.wav
539	1	975	a 0.08 on1 of7.wav
540	1	920	a 0.12 on1 of1.wav
541	1	629	a 0.12 on1 of2.wav
542	1	701	a 0.12 on1 of3.wav
543	2	1282	a 0.12 on1 of4.wav
544	1	1442	a 0.12 on1 of5.wav
545	1	1219	a 0.12 on1 of6.wav
546	2	585	a 0.12 on1 of7.wav
547	1	783	a 0.14 on1 of1.wav
548	1	888	a 0.14 on1 of2.wav
549	1	973	a 0.14 on1 of3.wav
550	2	1722	a 0.14 on1 of4.wav
551	2	1265	a 0.14 on1 of5.wav
552	2	1117	a 0.14 on1 of6.wav
553	1	906	a 0.14 on1 of7.wav
554	1	812	a 0.16 on1 of1.wav
555	1	1637	a 0.16 on1 of2.wav
556	1	752	a 0.16 on1 of3.wav
557	1	796	a 0.16 on1 of4.wav
558	2	521	a 0.16 on1 of5.wav
559	2	644	a 0.16 on1 of6.wav
560	2	790	a 0.16 on1 of7.wav
561	1	959	a 0.18 on1 of1.wav
562	1	882	a 0.18 on1 of2.wav
563	2	646	a 0.18 on1 of3.wav
564	2	1472	a 0.18 on1 of4.wav
565	2	673	a 0.18 on1 of5.wav
566	2	781	a 0.18 on1 of6.wav
567	2	632	a 0.18 on1 of7.wav
568	1	1100	i 0.1 on1 of1.wav
569	2	1874	i 0.1 on1 of2.wav
570	1	2037	i 0.1 on1 of3.wav
571	1	837	i 0.1 on1 of4.wav
572	2	1064	i 0.1 on1 of5.wav
573	1	3524	i 0.1 on1 of6.wav
574	2	1236	i 0.1 on1 of7.wav
575	1	664	i 0.2 on1 of1.wav
576	2	1184	i 0.2 on1 of2.wav
577	2	618	i 0.2 on1 of3.wav
578	2	1065	i 0.2 on1 of4.wav
579	2	680	i 0.2 on1 of5.wav
580	2	661	i 0.2 on1 of6.wav
581	2	819	i 0.2 on1 of7.wav
582	2	898	i 0.04 on1 of1.wav
583	2	1321	i 0.04 on1 of2.wav
584	1	498	i 0.04 on1 of3.wav
585	1	535	i 0.04 on1 of4.wav
586	1	938	i 0.04 on1 of5.wav
587	1	473	i 0.04 on1 of6.wav
588	1	792	i 0.04 on1 of7.wav
589	1	703	i 0.06 on1 of1.wav
590	1	743	i 0.06 on1 of2.wav
591	1	715	i 0.06 on1 of3.wav
592	1	971	i 0.06 on1 of4.wav
593	1	2374	i 0.06 on1 of5.wav
594	1	1334	i 0.06 on1 of6.wav
595	1	1231	i 0.06 on1 of7.wav
596	1	851	i 0.08 on1 of1.wav
597	2	1023	i 0.08 on1 of2.wav
598	1	724	i 0.08 on1 of3.wav
599	1	2792	i 0.08 on1 of4.wav
600	1	766	i 0.08 on1 of5.wav
601	1	569	i 0.08 on1 of6.wav
602	2	2180	i 0.08 on1 of7.wav
603	1	969	i 0.12 on1 of1.wav
604	1	675	i 0.12 on1 of2.wav
605	1	923	i 0.12 on1 of3.wav
606	2	2446	i 0.12 on1 of4.wav
607	2	960	i 0.12 on1 of5.wav
608	1	1007	i 0.12 on1 of6.wav
609	2	718	i 0.12 on1 of7.wav
610	1	742	i 0.14 on1 of1.wav
611	1	872	i 0.14 on1 of2.wav
612	1	976	i 0.14 on1 of3.wav
613	2	1201	i 0.14 on1 of4.wav
614	1	865	i 0.14 on1 of5.wav
615	2	1280	i 0.14 on1 of6.wav
616	2	641	i 0.14 on1 of7.wav
617	2	1238	i 0.16 on1 of1.wav
618	1	676	i 0.16 on1 of2.wav
619	1	839	i 0.16 on1 of3.wav
620	2	682	i 0.16 on1 of4.wav
621	2	747	i 0.16 on1 of5.wav
622	2	723	i 0.16 on1 of6.wav
623	2	539	i 0.16 on1 of7.wav
624	1	1080	i 0.18 on1 of1.wav
625	2	1156	i 0.18 on1 of2.wav
626	2	1022	i 0.18 on1 of3.wav
627	2	731	i 0.18 on1 of4.wav
628	2	785	i 0.18 on1 of5.wav
629	2	776	i 0.18 on1 of6.wav
630	2	728	i 0.18 on1 of7.wav
