# Supplementary material for: How musical experience affects tone perception efficiency by musicians of tonal and non-tonal speakers?
Source: PLoS One. 2020 May 8;15(5):e0232514. doi: 10.1371/journal.pone.0232514 (PMC7209303; doi:10.1371/journal.pone.0232514)
Supplement: S1 Raw Data — (ZIP) [file pone.0232514.s001.zip › RAW DATA Eng musician/sub2idrising.csv]

List2	Slide3.RESP	Slide3.RT	stim1
1	2	785	a 0.1 on1 of7r.wav
2	1	662	a 0.1 on2 of7.wav
3	1	820	a 0.1 on3 of7.wav
4	1	900	a 0.1 on4 of7.wav
5	2	1897	a 0.1 on5 of7.wav
6	1	2391	a 0.1 on6 of7.wav
7	1	1726	a 0.1 on7 of7.wav
8	2	679	a 0.2 on1 of7r.wav
9	2	929	a 0.2 on2 of7.wav
10	2	767	a 0.2 on3 of7.wav
11	2	947	a 0.2 on4 of7.wav
12	2	914	a 0.2 on5 of7.wav
13	2	673	a 0.2 on6 of7.wav
14	2	1092	a 0.2 on7 of7.wav
15	1	642	a 0.04 on1 of7r.wav
16	2	2249	a 0.04 on2 of7.wav
17	1	794	a 0.04 on3 of7.wav
18	1	1064	a 0.04 on4 of7.wav
19	1	968	a 0.04 on5 of7.wav
20	1	737	a 0.04 on6 of7.wav
21	1	681	a 0.04 on7 of7.wav
22	1	921	a 0.06 on1 of7r.wav
23	1	633	a 0.06 on2 of7.wav
24	1	609	a 0.06 on3 of7.wav
25	1	988	a 0.06 on4 of7.wav
26	1	947	a 0.06 on5 of7.wav
27	1	917	a 0.06 on6 of7.wav
28	1	1106	a 0.06 on7 of7.wav
29	2	1356	a 0.08 on1 of7r.wav
30	1	1158	a 0.08 on2 of7.wav
31	1	641	a 0.08 on3 of7.wav
32	2	875	a 0.08 on4 of7.wav
33	1	3841	a 0.08 on5 of7.wav
34	1	741	a 0.08 on6 of7.wav
35	1	831	a 0.08 on7 of7.wav
36	1	747	a 0.12 on1 of7r.wav
37	1	664	a 0.12 on2 of7.wav
38	2	997	a 0.12 on3 of7.wav
39	1	870	a 0.12 on4 of7.wav
40	1	1223	a 0.12 on5 of7.wav
41	1	1403	a 0.12 on6 of7.wav
42	1	913	a 0.12 on7 of7.wav
43	2	1226	a 0.14 on1 of7r.wav
44	2	755	a 0.14 on2 of7.wav
45	1	620	a 0.14 on3 of7.wav
46	2	1161	a 0.14 on4 of7.wav
47	1	681	a 0.14 on5 of7.wav
48	1	1046	a 0.14 on6 of7.wav
49	1	688	a 0.14 on7 of7.wav
50	2	935	a 0.16 on1 of7r.wav
51	2	1655	a 0.16 on2 of7.wav
52	2	2542	a 0.16 on3 of7.wav
53	2	1207	a 0.16 on4 of7.wav
54	2	931	a 0.16 on5 of7.wav
55	1	1005	a 0.16 on6 of7.wav
56	2	2453	a 0.16 on7 of7.wav
57	2	718	a 0.18 on1 of7r.wav
58	2	1564	a 0.18 on2 of7.wav
59	2	1835	a 0.18 on3 of7.wav
60	2	2468	a 0.18 on4 of7.wav
61	2	3321	a 0.18 on5 of7.wav
62	1	1984	a 0.18 on6 of7.wav
63	2	2578	a 0.18 on7 of7.wav
64	2	1876	i 0.1 on1 of7r.wav
65	1	1225	i 0.1 on2 of7.wav
66	1	811	i 0.1 on3 of7.wav
67	1	1484	i 0.1 on4 of7.wav
68	1	1672	i 0.1 on5 of7.wav
69	1	1411	i 0.1 on6 of7.wav
70	1	3090	i 0.1 on7 of7.wav
71	2	1812	i 0.2 on1 of7r.wav
72	2	997	i 0.2 on2 of7.wav
73	2	717	i 0.2 on3 of7.wav
74	2	1251	i 0.2 on4 of7.wav
75	2	977	i 0.2 on5 of7.wav
76	2	1354	i 0.2 on6 of7.wav
77	1	1093	i 0.2 on7 of7.wav
78	1	849	i 0.04 on1 of7r.wav
79	1	966	i 0.04 on2 of7.wav
80	1	1641	i 0.04 on3 of7.wav
81	1	958	i 0.04 on4 of7.wav
82	1	881	i 0.04 on5 of7.wav
83	1	957	i 0.04 on6 of7.wav
84	1	636	i 0.04 on7 of7.wav
85	1	886	i 0.06 on1 of7r.wav
86	1	646	i 0.06 on2 of7.wav
87	1	830	i 0.06 on3 of7.wav
88	1	910	i 0.06 on4 of7.wav
89	1	1075	i 0.06 on5 of7.wav
90	1	760	i 0.06 on6 of7.wav
91	1	829	i 0.06 on7 of7.wav
92	1	1111	i 0.08 on1 of7r.wav
93	1	1331	i 0.08 on2 of7.wav
94	1	1878	i 0.08 on3 of7.wav
95	1	1323	i 0.08 on4 of7.wav
96	1	1130	i 0.08 on5 of7.wav
97	1	941	i 0.08 on6 of7.wav
98	1	1066	i 0.08 on7 of7.wav
99	2	778	i 0.12 on1 of7r.wav
100	1	707	i 0.12 on2 of7.wav
101	1	2670	i 0.12 on3 of7.wav
102	2	599	i 0.12 on4 of7.wav
103	2	778	i 0.12 on5 of7.wav
104	1	1208	i 0.12 on6 of7.wav
105	1	952	i 0.12 on7 of7.wav
106	2	1831	i 0.14 on1 of7r.wav
107	2	1743	i 0.14 on2 of7.wav
108	2	857	i 0.14 on3 of7.wav
109	1	1578	i 0.14 on4 of7.wav
110	1	924	i 0.14 on5 of7.wav
111	1	951	i 0.14 on6 of7.wav
112	1	1069	i 0.14 on7 of7.wav
113	2	727	i 0.16 on1 of7r.wav
114	2	708	i 0.16 on2 of7.wav
115	2	816	i 0.16 on3 of7.wav
116	2	1195	i 0.16 on4 of7.wav
117	1	1194	i 0.16 on5 of7.wav
118	1	1051	i 0.16 on6 of7.wav
119	1	1180	i 0.16 on7 of7.wav
120	2	704	i 0.18 on1 of7r.wav
121	2	592	i 0.18 on2 of7.wav
122	2	747	i 0.18 on3 of7.wav
123	2	1389	i 0.18 on4 of7.wav
124	2	1654	i 0.18 on5 of7.wav
125	2	2779	i 0.18 on6 of7.wav
126	1	834	i 0.18 on7 of7.wav
127	1	2347	a 0.1 on1 of7r.wav
128	1	921	a 0.1 on2 of7.wav
129	1	603	a 0.1 on3 of7.wav
130	2	1128	a 0.1 on4 of7.wav
131	2	1130	a 0.1 on5 of7.wav
132	1	1291	a 0.1 on6 of7.wav
133	1	1750	a 0.1 on7 of7.wav
134	2	682	a 0.2 on1 of7r.wav
135	2	632	a 0.2 on2 of7.wav
136	2	749	a 0.2 on3 of7.wav
137	2	833	a 0.2 on4 of7.wav
138	2	709	a 0.2 on5 of7.wav
139	1	764	a 0.2 on6 of7.wav
140	2	934	a 0.2 on7 of7.wav
141	1	597	a 0.04 on1 of7r.wav
142	1	762	a 0.04 on2 of7.wav
143	1	673	a 0.04 on3 of7.wav
144	1	1420	a 0.04 on4 of7.wav
145	1	1361	a 0.04 on5 of7.wav
146	1	2026	a 0.04 on6 of7.wav
147	1	1069	a 0.04 on7 of7.wav
148	1	760	a 0.06 on1 of7r.wav
149	1	1312	a 0.06 on2 of7.wav
150	1	609	a 0.06 on3 of7.wav
151	1	594	a 0.06 on4 of7.wav
152	1	976	a 0.06 on5 of7.wav
153	1	591	a 0.06 on6 of7.wav
154	1	1100	a 0.06 on7 of7.wav
155	1	885	a 0.08 on1 of7r.wav
156	1	564	a 0.08 on2 of7.wav
157	2	1926	a 0.08 on3 of7.wav
158	2	836	a 0.08 on4 of7.wav
159	2	873	a 0.08 on5 of7.wav
160	1	956	a 0.08 on6 of7.wav
161	1	1280	a 0.08 on7 of7.wav
162	2	797	a 0.12 on1 of7r.wav
163	1	2010	a 0.12 on2 of7.wav
164	2	1036	a 0.12 on3 of7.wav
165	1	777	a 0.12 on4 of7.wav
166	1	700	a 0.12 on5 of7.wav
167	1	1338	a 0.12 on6 of7.wav
168	1	1421	a 0.12 on7 of7.wav
169	2	2432	a 0.14 on1 of7r.wav
170	1	2497	a 0.14 on2 of7.wav
171	2	1906	a 0.14 on3 of7.wav
172	2	707	a 0.14 on4 of7.wav
173	1	728	a 0.14 on5 of7.wav
174	2	1525	a 0.14 on6 of7.wav
175	2	2255	a 0.14 on7 of7.wav
176	1	3316	a 0.16 on1 of7r.wav
177	1	1017	a 0.16 on2 of7.wav
178	2	2958	a 0.16 on3 of7.wav
179	2	597	a 0.16 on4 of7.wav
180	2	967	a 0.16 on5 of7.wav
181	1	2121	a 0.16 on6 of7.wav
182	1	2723	a 0.16 on7 of7.wav
183	2	688	a 0.18 on1 of7r.wav
184	2	1061	a 0.18 on2 of7.wav
185	2	727	a 0.18 on3 of7.wav
186	2	891	a 0.18 on4 of7.wav
187	2	654	a 0.18 on5 of7.wav
188	2	1201	a 0.18 on6 of7.wav
189	2	1676	a 0.18 on7 of7.wav
190	2	1210	i 0.1 on1 of7r.wav
191	2	926	i 0.1 on2 of7.wav
192	1	722	i 0.1 on3 of7.wav
193	2	6411	i 0.1 on4 of7.wav
194	1	729	i 0.1 on5 of7.wav
195	1	1031	i 0.1 on6 of7.wav
196	1	1093	i 0.1 on7 of7.wav
197	2	787	i 0.2 on1 of7r.wav
198	2	1192	i 0.2 on2 of7.wav
199	2	3903	i 0.2 on3 of7.wav
200	2	1714	i 0.2 on4 of7.wav
201	1	1498	i 0.2 on5 of7.wav
202	2	1066	i 0.2 on6 of7.wav
203	1	1075	i 0.2 on7 of7.wav
204	1	1130	i 0.04 on1 of7r.wav
205	1	775	i 0.04 on2 of7.wav
206	1	1307	i 0.04 on3 of7.wav
207	1	1895	i 0.04 on4 of7.wav
208	1	617	i 0.04 on5 of7.wav
209	1	1033	i 0.04 on6 of7.wav
210	1	847	i 0.04 on7 of7.wav
211	1	767	i 0.06 on1 of7r.wav
212	1	1218	i 0.06 on2 of7.wav
213	1	816	i 0.06 on3 of7.wav
214	1	1011	i 0.06 on4 of7.wav
215	1	631	i 0.06 on5 of7.wav
216	1	797	i 0.06 on6 of7.wav
217	1	1061	i 0.06 on7 of7.wav
218	1	719	i 0.08 on1 of7r.wav
219	2	1042	i 0.08 on2 of7.wav
220	1	950	i 0.08 on3 of7.wav
221	1	931	i 0.08 on4 of7.wav
222	1	1800	i 0.08 on5 of7.wav
223	1	1302	i 0.08 on6 of7.wav
224	1	758	i 0.08 on7 of7.wav
225	1	923	i 0.12 on1 of7r.wav
226	1	1084	i 0.12 on2 of7.wav
227	1	976	i 0.12 on3 of7.wav
228	2	1145	i 0.12 on4 of7.wav
229	1	1131	i 0.12 on5 of7.wav
230	1	3789	i 0.12 on6 of7.wav
231	1	1193	i 0.12 on7 of7.wav
232	2	2066	i 0.14 on1 of7r.wav
233	2	847	i 0.14 on2 of7.wav
234	2	1841	i 0.14 on3 of7.wav
235	2	2213	i 0.14 on4 of7.wav
236	2	1547	i 0.14 on5 of7.wav
237	1	1356	i 0.14 on6 of7.wav
238	1	5297	i 0.14 on7 of7.wav
239	2	1123	i 0.16 on1 of7r.wav
240	2	1013	i 0.16 on2 of7.wav
241	2	950	i 0.16 on3 of7.wav
242	2	1734	i 0.16 on4 of7.wav
243	2	1209	i 0.16 on5 of7.wav
244	2	1083	i 0.16 on6 of7.wav
245	1	922	i 0.16 on7 of7.wav
246	2	955	i 0.18 on1 of7r.wav
247	2	887	i 0.18 on2 of7.wav
248	2	1173	i 0.18 on3 of7.wav
249	2	667	i 0.18 on4 of7.wav
250	2	1992	i 0.18 on5 of7.wav
251	2	1280	i 0.18 on6 of7.wav
252	1	1764	i 0.18 on7 of7.wav
253	2	810	a 0.1 on1 of7r.wav
254	1	1907	a 0.1 on2 of7.wav
255	2	1269	a 0.1 on3 of7.wav
256	1	1352	a 0.1 on4 of7.wav
257	2	1330	a 0.1 on5 of7.wav
258	1	848	a 0.1 on6 of7.wav
259	1	737	a 0.1 on7 of7.wav
260	2	2001	a 0.2 on1 of7r.wav
261	2	1048	a 0.2 on2 of7.wav
262	2	901	a 0.2 on3 of7.wav
263	2	855	a 0.2 on4 of7.wav
264	2	652	a 0.2 on5 of7.wav
265	2	1174	a 0.2 on6 of7.wav
266	1	902	a 0.2 on7 of7.wav
267	1	1680	a 0.04 on1 of7r.wav
268	1	1251	a 0.04 on2 of7.wav
269	1	903	a 0.04 on3 of7.wav
270	1	964	a 0.04 on4 of7.wav
271	1	916	a 0.04 on5 of7.wav
272	1	1145	a 0.04 on6 of7.wav
273	1	839	a 0.04 on7 of7.wav
274	1	640	a 0.06 on1 of7r.wav
275	1	1121	a 0.06 on2 of7.wav
276	1	989	a 0.06 on3 of7.wav
277	1	676	a 0.06 on4 of7.wav
278	1	897	a 0.06 on5 of7.wav
279	1	956	a 0.06 on6 of7.wav
280	1	1076	a 0.06 on7 of7.wav
281	1	708	a 0.08 on1 of7r.wav
282	2	1149	a 0.08 on2 of7.wav
283	1	835	a 0.08 on3 of7.wav
284	2	802	a 0.08 on4 of7.wav
285	1	1202	a 0.08 on5 of7.wav
286	1	1028	a 0.08 on6 of7.wav
287	1	1359	a 0.08 on7 of7.wav
288	1	1064	a 0.12 on1 of7r.wav
289	2	1005	a 0.12 on2 of7.wav
290	1	891	a 0.12 on3 of7.wav
291	2	1608	a 0.12 on4 of7.wav
292	1	1542	a 0.12 on5 of7.wav
293	1	909	a 0.12 on6 of7.wav
294	1	1059	a 0.12 on7 of7.wav
295	1	610	a 0.14 on1 of7r.wav
296	2	1441	a 0.14 on2 of7.wav
297	1	723	a 0.14 on3 of7.wav
298	1	2300	a 0.14 on4 of7.wav
299	1	993	a 0.14 on5 of7.wav
300	1	1676	a 0.14 on6 of7.wav
301	1	1048	a 0.14 on7 of7.wav
302	2	850	a 0.16 on1 of7r.wav
303	2	898	a 0.16 on2 of7.wav
304	2	653	a 0.16 on3 of7.wav
305	2	950	a 0.16 on4 of7.wav
306	2	806	a 0.16 on5 of7.wav
307	1	817	a 0.16 on6 of7.wav
308	2	696	a 0.16 on7 of7.wav
309	2	861	a 0.18 on1 of7r.wav
310	2	1031	a 0.18 on2 of7.wav
311	2	552	a 0.18 on3 of7.wav
312	2	827	a 0.18 on4 of7.wav
313	2	723	a 0.18 on5 of7.wav
314	2	1489	a 0.18 on6 of7.wav
315	2	1202	a 0.18 on7 of7.wav
316	2	928	i 0.1 on1 of7r.wav
317	2	1231	i 0.1 on2 of7.wav
318	1	783	i 0.1 on3 of7.wav
319	1	2707	i 0.1 on4 of7.wav
320	1	2247	i 0.1 on5 of7.wav
321	1	813	i 0.1 on6 of7.wav
322	1	867	i 0.1 on7 of7.wav
323	2	723	i 0.2 on1 of7r.wav
324	2	851	i 0.2 on2 of7.wav
325	2	1026	i 0.2 on3 of7.wav
326	2	972	i 0.2 on4 of7.wav
327	2	594	i 0.2 on5 of7.wav
328	1	1839	i 0.2 on6 of7.wav
329	1	948	i 0.2 on7 of7.wav
330	1	832	i 0.04 on1 of7r.wav
331	1	626	i 0.04 on2 of7.wav
332	1	1108	i 0.04 on3 of7.wav
333	1	1007	i 0.04 on4 of7.wav
334	1	1500	i 0.04 on5 of7.wav
335	1	533	i 0.04 on6 of7.wav
336	1	1101	i 0.04 on7 of7.wav
337	1	818	i 0.06 on1 of7r.wav
338	1	736	i 0.06 on2 of7.wav
339	1	733	i 0.06 on3 of7.wav
340	1	1083	i 0.06 on4 of7.wav
341	1	737	i 0.06 on5 of7.wav
342	1	869	i 0.06 on6 of7.wav
343	1	832	i 0.06 on7 of7.wav
344	1	1302	i 0.08 on1 of7r.wav
345	1	1295	i 0.08 on2 of7.wav
346	1	828	i 0.08 on3 of7.wav
347	1	1091	i 0.08 on4 of7.wav
348	1	969	i 0.08 on5 of7.wav
349	1	600	i 0.08 on6 of7.wav
350	1	1460	i 0.08 on7 of7.wav
351	2	1044	i 0.12 on1 of7r.wav
352	1	4386	i 0.12 on2 of7.wav
353	1	842	i 0.12 on3 of7.wav
354	1	1087	i 0.12 on4 of7.wav
355	2	1381	i 0.12 on5 of7.wav
356	1	5013	i 0.12 on6 of7.wav
357	1	1706	i 0.12 on7 of7.wav
358	2	723	i 0.14 on1 of7r.wav
359	2	847	i 0.14 on2 of7.wav
360	2	3240	i 0.14 on3 of7.wav
361	2	1304	i 0.14 on4 of7.wav
362	1	1017	i 0.14 on5 of7.wav
363	1	651	i 0.14 on6 of7.wav
364	1	4243	i 0.14 on7 of7.wav
365	2	771	i 0.16 on1 of7r.wav
366	2	813	i 0.16 on2 of7.wav
367	2	850	i 0.16 on3 of7.wav
368	2	719	i 0.16 on4 of7.wav
369	2	974	i 0.16 on5 of7.wav
370	2	668	i 0.16 on6 of7.wav
371	1	828	i 0.16 on7 of7.wav
372	2	585	i 0.18 on1 of7r.wav
373	2	1187	i 0.18 on2 of7.wav
374	2	680	i 0.18 on3 of7.wav
375	2	1894	i 0.18 on4 of7.wav
376	1	1383	i 0.18 on5 of7.wav
377	1	1061	i 0.18 on6 of7.wav
378	1	2848	i 0.18 on7 of7.wav
379	2	1259	a 0.1 on1 of7r.wav
380	2	919	a 0.1 on2 of7.wav
381	1	1523	a 0.1 on3 of7.wav
382	2	876	a 0.1 on4 of7.wav
383	1	1162	a 0.1 on5 of7.wav
384	1	2357	a 0.1 on6 of7.wav
385	1	1149	a 0.1 on7 of7.wav
386	2	842	a 0.2 on1 of7r.wav
387	2	854	a 0.2 on2 of7.wav
388	2	1080	a 0.2 on3 of7.wav
389	2	734	a 0.2 on4 of7.wav
390	2	586	a 0.2 on5 of7.wav
391	2	493	a 0.2 on6 of7.wav
392	2	1402	a 0.2 on7 of7.wav
393	1	990	a 0.04 on1 of7r.wav
394	1	1083	a 0.04 on2 of7.wav
395	1	876	a 0.04 on3 of7.wav
396	2	1174	a 0.04 on4 of7.wav
397	1	1049	a 0.04 on5 of7.wav
398	1	785	a 0.04 on6 of7.wav
399	1	669	a 0.04 on7 of7.wav
400	1	1199	a 0.06 on1 of7r.wav
401	1	1168	a 0.06 on2 of7.wav
402	1	638	a 0.06 on3 of7.wav
403	1	3377	a 0.06 on4 of7.wav
404	1	770	a 0.06 on5 of7.wav
405	1	803	a 0.06 on6 of7.wav
406	1	4209	a 0.06 on7 of7.wav
407	1	2280	a 0.08 on1 of7r.wav
408	1	4828	a 0.08 on2 of7.wav
409	1	692	a 0.08 on3 of7.wav
410	1	619	a 0.08 on4 of7.wav
411	1	707	a 0.08 on5 of7.wav
412	1	1205	a 0.08 on6 of7.wav
413	1	1438	a 0.08 on7 of7.wav
414	1	882	a 0.12 on1 of7r.wav
415	2	784	a 0.12 on2 of7.wav
416	2	2126	a 0.12 on3 of7.wav
417	1	1018	a 0.12 on4 of7.wav
418	1	1042	a 0.12 on5 of7.wav
419	1	856	a 0.12 on6 of7.wav
420	1	1421	a 0.12 on7 of7.wav
421	2	1825	a 0.14 on1 of7r.wav
422	2	1017	a 0.14 on2 of7.wav
423	2	2781	a 0.14 on3 of7.wav
424	2	1494	a 0.14 on4 of7.wav
425	1	1331	a 0.14 on5 of7.wav
426	1	931	a 0.14 on6 of7.wav
427	1	1118	a 0.14 on7 of7.wav
428	2	729	a 0.16 on1 of7r.wav
429	2	941	a 0.16 on2 of7.wav
430	2	1285	a 0.16 on3 of7.wav
431	2	1117	a 0.16 on4 of7.wav
432	2	1545	a 0.16 on5 of7.wav
433	2	1140	a 0.16 on6 of7.wav
434	1	732	a 0.16 on7 of7.wav
435	2	827	a 0.18 on1 of7r.wav
436	2	741	a 0.18 on2 of7.wav
437	2	1185	a 0.18 on3 of7.wav
438	2	1664	a 0.18 on4 of7.wav
439	2	548	a 0.18 on5 of7.wav
440	2	912	a 0.18 on6 of7.wav
441	2	1755	a 0.18 on7 of7.wav
442	1	2004	i 0.1 on1 of7r.wav
443	2	2226	i 0.1 on2 of7.wav
444	1	1494	i 0.1 on3 of7.wav
445	1	2402	i 0.1 on4 of7.wav
446	1	1321	i 0.1 on5 of7.wav
447	1	580	i 0.1 on6 of7.wav
448	1	3399	i 0.1 on7 of7.wav
449	2	1338	i 0.2 on1 of7r.wav
450	2	755	i 0.2 on2 of7.wav
451	2	746	i 0.2 on3 of7.wav
452	2	783	i 0.2 on4 of7.wav
453	2	749	i 0.2 on5 of7.wav
454	2	1083	i 0.2 on6 of7.wav
455	1	932	i 0.2 on7 of7.wav
456	1	1352	i 0.04 on1 of7r.wav
457	1	676	i 0.04 on2 of7.wav
458	1	1109	i 0.04 on3 of7.wav
459	1	1972	i 0.04 on4 of7.wav
460	1	1194	i 0.04 on5 of7.wav
461	1	1092	i 0.04 on6 of7.wav
462	1	932	i 0.04 on7 of7.wav
463	1	2313	i 0.06 on1 of7r.wav
464	1	740	i 0.06 on2 of7.wav
465	1	914	i 0.06 on3 of7.wav
466	1	790	i 0.06 on4 of7.wav
467	1	1489	i 0.06 on5 of7.wav
468	1	860	i 0.06 on6 of7.wav
469	1	688	i 0.06 on7 of7.wav
470	1	1002	i 0.08 on1 of7r.wav
471	1	988	i 0.08 on2 of7.wav
472	1	1017	i 0.08 on3 of7.wav
473	1	1176	i 0.08 on4 of7.wav
474	1	1149	i 0.08 on5 of7.wav
475	1	1061	i 0.08 on6 of7.wav
476	1	801	i 0.08 on7 of7.wav
477	2	722	i 0.12 on1 of7r.wav
478	2	873	i 0.12 on2 of7.wav
479	2	688	i 0.12 on3 of7.wav
480	1	1893	i 0.12 on4 of7.wav
481	2	4572	i 0.12 on5 of7.wav
482	1	6544	i 0.12 on6 of7.wav
483	1	1401	i 0.12 on7 of7.wav
484	2	896	i 0.14 on1 of7r.wav
485	1	1717	i 0.14 on2 of7.wav
486	2	784	i 0.14 on3 of7.wav
487	2	827	i 0.14 on4 of7.wav
488	2	694	i 0.14 on5 of7.wav
489	1	1108	i 0.14 on6 of7.wav
490	1	1162	i 0.14 on7 of7.wav
491	2	825	i 0.16 on1 of7r.wav
492	2	1225	i 0.16 on2 of7.wav
493	2	719	i 0.16 on3 of7.wav
494	2	754	i 0.16 on4 of7.wav
495	2	577	i 0.16 on5 of7.wav
496	2	682	i 0.16 on6 of7.wav
497	1	1170	i 0.16 on7 of7.wav
498	2	900	i 0.18 on1 of7r.wav
499	2	898	i 0.18 on2 of7.wav
500	2	1053	i 0.18 on3 of7.wav
501	2	1259	i 0.18 on4 of7.wav
502	2	1001	i 0.18 on5 of7.wav
503	1	1165	i 0.18 on6 of7.wav
504	1	838	i 0.18 on7 of7.wav
505	2	934	a 0.1 on1 of7r.wav
506	2	960	a 0.1 on2 of7.wav
507	2	1378	a 0.1 on3 of7.wav
508	1	945	a 0.1 on4 of7.wav
509	1	2241	a 0.1 on5 of7.wav
510	2	1390	a 0.1 on6 of7.wav
511	1	860	a 0.1 on7 of7.wav
512	2	858	a 0.2 on1 of7r.wav
513	2	1040	a 0.2 on2 of7.wav
514	2	778	a 0.2 on3 of7.wav
515	2	1041	a 0.2 on4 of7.wav
516	2	1185	a 0.2 on5 of7.wav
517	2	854	a 0.2 on6 of7.wav
518	1	1738	a 0.2 on7 of7.wav
519	1	2413	a 0.04 on1 of7r.wav
520	1	1263	a 0.04 on2 of7.wav
521	2	1819	a 0.04 on3 of7.wav
522	1	793	a 0.04 on4 of7.wav
523	1	1145	a 0.04 on5 of7.wav
524	1	790	a 0.04 on6 of7.wav
525	1	926	a 0.04 on7 of7.wav
526	1	610	a 0.06 on1 of7r.wav
527	1	972	a 0.06 on2 of7.wav
528	1	1204	a 0.06 on3 of7.wav
529	1	1147	a 0.06 on4 of7.wav
530	1	760	a 0.06 on5 of7.wav
531	1	1510	a 0.06 on6 of7.wav
532	1	865	a 0.06 on7 of7.wav
533	1	937	a 0.08 on1 of7r.wav
534	1	748	a 0.08 on2 of7.wav
535	1	1191	a 0.08 on3 of7.wav
536	1	822	a 0.08 on4 of7.wav
537	1	703	a 0.08 on5 of7.wav
538	1	1444	a 0.08 on6 of7.wav
539	1	800	a 0.08 on7 of7.wav
540	1	835	a 0.12 on1 of7r.wav
541	1	1290	a 0.12 on2 of7.wav
542	1	830	a 0.12 on3 of7.wav
543	1	729	a 0.12 on4 of7.wav
544	1	824	a 0.12 on5 of7.wav
545	1	966	a 0.12 on6 of7.wav
546	1	1206	a 0.12 on7 of7.wav
547	2	2504	a 0.14 on1 of7r.wav
548	2	1013	a 0.14 on2 of7.wav
549	2	868	a 0.14 on3 of7.wav
550	2	1157	a 0.14 on4 of7.wav
551	1	2096	a 0.14 on5 of7.wav
552	1	841	a 0.14 on6 of7.wav
553	1	802	a 0.14 on7 of7.wav
554	2	505	a 0.16 on1 of7r.wav
555	2	1167	a 0.16 on2 of7.wav
556	2	831	a 0.16 on3 of7.wav
557	2	1170	a 0.16 on4 of7.wav
558	1	3540	a 0.16 on5 of7.wav
559	2	1264	a 0.16 on6 of7.wav
560	1	887	a 0.16 on7 of7.wav
561	2	1533	a 0.18 on1 of7r.wav
562	2	1504	a 0.18 on2 of7.wav
563	2	858	a 0.18 on3 of7.wav
564	2	870	a 0.18 on4 of7.wav
565	2	827	a 0.18 on5 of7.wav
566	2	1423	a 0.18 on6 of7.wav
567	2	2136	a 0.18 on7 of7.wav
568	1	1472	i 0.1 on1 of7r.wav
569	2	1194	i 0.1 on2 of7.wav
570	1	1136	i 0.1 on3 of7.wav
571	1	683	i 0.1 on4 of7.wav
572	1	1204	i 0.1 on5 of7.wav
573	1	4664	i 0.1 on6 of7.wav
574	1	859	i 0.1 on7 of7.wav
575	2	1170	i 0.2 on1 of7r.wav
576	2	653	i 0.2 on2 of7.wav
577	2	888	i 0.2 on3 of7.wav
578	2	789	i 0.2 on4 of7.wav
579	2	1117	i 0.2 on5 of7.wav
580	1	1062	i 0.2 on6 of7.wav
581	1	807	i 0.2 on7 of7.wav
582	2	1564	i 0.04 on1 of7r.wav
583	1	761	i 0.04 on2 of7.wav
584	1	1533	i 0.04 on3 of7.wav
585	1	808	i 0.04 on4 of7.wav
586	1	977	i 0.04 on5 of7.wav
587	1	1330	i 0.04 on6 of7.wav
588	1	1042	i 0.04 on7 of7.wav
589	1	592	i 0.06 on1 of7r.wav
590	1	1604	i 0.06 on2 of7.wav
591	1	1106	i 0.06 on3 of7.wav
592	1	3939	i 0.06 on4 of7.wav
593	1	1286	i 0.06 on5 of7.wav
594	1	1221	i 0.06 on6 of7.wav
595	1	1184	i 0.06 on7 of7.wav
596	1	847	i 0.08 on1 of7r.wav
597	1	5059	i 0.08 on2 of7.wav
598	1	764	i 0.08 on3 of7.wav
599	1	654	i 0.08 on4 of7.wav
600	1	1243	i 0.08 on5 of7.wav
601	1	797	i 0.08 on6 of7.wav
602	1	949	i 0.08 on7 of7.wav
603	2	1680	i 0.12 on1 of7r.wav
604	2	1273	i 0.12 on2 of7.wav
605	1	787	i 0.12 on3 of7.wav
606	1	1396	i 0.12 on4 of7.wav
607	2	1346	i 0.12 on5 of7.wav
608	1	878	i 0.12 on6 of7.wav
609	1	1166	i 0.12 on7 of7.wav
610	2	919	i 0.14 on1 of7r.wav
611	2	1174	i 0.14 on2 of7.wav
612	2	1035	i 0.14 on3 of7.wav
613	2	846	i 0.14 on4 of7.wav
614	1	4076	i 0.14 on5 of7.wav
615	1	973	i 0.14 on6 of7.wav
616	1	863	i 0.14 on7 of7.wav
617	2	1125	i 0.16 on1 of7r.wav
618	2	4107	i 0.16 on2 of7.wav
619	2	1348	i 0.16 on3 of7.wav
620	2	2143	i 0.16 on4 of7.wav
621	1	2352	i 0.16 on5 of7.wav
622	1	968	i 0.16 on6 of7.wav
623	1	903	i 0.16 on7 of7.wav
624	2	827	i 0.18 on1 of7r.wav
625	2	1297	i 0.18 on2 of7.wav
626	2	1443	i 0.18 on3 of7.wav
627	2	1328	i 0.18 on4 of7.wav
628	1	1078	i 0.18 on5 of7.wav
629	1	1089	i 0.18 on6 of7.wav
630	1	1353	i 0.18 on7 of7.wav
