# Supplementary material for: How musical experience affects tone perception efficiency by musicians of tonal and non-tonal speakers?
Source: PLoS One. 2020 May 8;15(5):e0232514. doi: 10.1371/journal.pone.0232514 (PMC7209303; doi:10.1371/journal.pone.0232514)
Supplement: S1 Raw Data — (ZIP) [file pone.0232514.s001.zip › RAW DATA Eng musician/sub2sdfalling.csv]

List2	Slide3.RESP	Slide3.RT	stim1	stim2
1	1	994	a 0.1 on1 of1.wav	a 0.1 on1 of1.wav
2	1	1039	a 0.1 on1 of2.wav	a 0.1 on1 of2.wav
3	1	632	a 0.1 on1 of3.wav	a 0.1 on1 of3.wav
4	1	716	a 0.1 on1 of4.wav	a 0.1 on1 of4.wav
5	1	1075	a 0.1 on1 of5.wav	a 0.1 on1 of5.wav
6	1	1217	a 0.1 on1 of6.wav	a 0.1 on1 of6.wav
7	1	679	a 0.1 on1 of7.wav	a 0.1 on1 of7.wav
8	1	1214	a 0.2 on1 of1.wav	a 0.2 on1 of1.wav
9	1	1253	a 0.2 on1 of2.wav	a 0.2 on1 of2.wav
10	1	928	a 0.2 on1 of3.wav	a 0.2 on1 of3.wav
11	1	1004	a 0.2 on1 of4.wav	a 0.2 on1 of4.wav
12	1	959	a 0.2 on1 of5.wav	a 0.2 on1 of5.wav
13	1	1328	a 0.2 on1 of6.wav	a 0.2 on1 of6.wav
14	1	1254	a 0.2 on1 of7.wav	a 0.2 on1 of7.wav
15	1	750	a 0.04 on1 of1.wav	a 0.04 on1 of1.wav
16	1	667	a 0.04 on1 of2.wav	a 0.04 on1 of2.wav
17	1	796	a 0.04 on1 of3.wav	a 0.04 on1 of3.wav
18	1	828	a 0.04 on1 of4.wav	a 0.04 on1 of4.wav
19	1	920	a 0.04 on1 of5.wav	a 0.04 on1 of5.wav
20	1	812	a 0.04 on1 of6.wav	a 0.04 on1 of6.wav
21	1	618	a 0.04 on1 of7.wav	a 0.04 on1 of7.wav
22	1	707	a 0.06 on1 of1.wav	a 0.06 on1 of1.wav
23	1	781	a 0.06 on1 of2.wav	a 0.06 on1 of2.wav
24	1	1023	a 0.06 on1 of3.wav	a 0.06 on1 of3.wav
25	1	612	a 0.06 on1 of4.wav	a 0.06 on1 of4.wav
26	1	623	a 0.06 on1 of5.wav	a 0.06 on1 of5.wav
27	1	695	a 0.06 on1 of6.wav	a 0.06 on1 of6.wav
28	1	822	a 0.06 on1 of7.wav	a 0.06 on1 of7.wav
29	1	674	a 0.08 on1 of1.wav	a 0.08 on1 of1.wav
30	1	1063	a 0.08 on1 of2.wav	a 0.08 on1 of2.wav
31	1	948	a 0.08 on1 of3.wav	a 0.08 on1 of3.wav
32	1	632	a 0.08 on1 of4.wav	a 0.08 on1 of4.wav
33	1	753	a 0.08 on1 of5.wav	a 0.08 on1 of5.wav
34	1	543	a 0.08 on1 of6.wav	a 0.08 on1 of6.wav
35	1	701	a 0.08 on1 of7.wav	a 0.08 on1 of7.wav
36	1	1062	a 0.12 on1 of1.wav	a 0.12 on1 of1.wav
37	1	1012	a 0.12 on1 of2.wav	a 0.12 on1 of2.wav
38	1	888	a 0.12 on1 of3.wav	a 0.12 on1 of3.wav
39	1	1041	a 0.12 on1 of4.wav	a 0.12 on1 of4.wav
40	1	651	a 0.12 on1 of5.wav	a 0.12 on1 of5.wav
41	1	657	a 0.12 on1 of6.wav	a 0.12 on1 of6.wav
42	1	1085	a 0.12 on1 of7.wav	a 0.12 on1 of7.wav
43	1	763	a 0.14 on1 of1.wav	a 0.14 on1 of1.wav
44	1	824	a 0.14 on1 of2.wav	a 0.14 on1 of2.wav
45	1	992	a 0.14 on1 of3.wav	a 0.14 on1 of3.wav
46	1	565	a 0.14 on1 of4.wav	a 0.14 on1 of4.wav
47	1	2195	a 0.14 on1 of5.wav	a 0.14 on1 of5.wav
48	1	734	a 0.14 on1 of6.wav	a 0.14 on1 of6.wav
49	1	1450	a 0.14 on1 of7.wav	a 0.14 on1 of7.wav
50	1	981	a 0.16 on1 of1.wav	a 0.16 on1 of1.wav
51	1	1875	a 0.16 on1 of2.wav	a 0.16 on1 of2.wav
52	1	927	a 0.16 on1 of3.wav	a 0.16 on1 of3.wav
53	1	605	a 0.16 on1 of4.wav	a 0.16 on1 of4.wav
54	1	931	a 0.16 on1 of5.wav	a 0.16 on1 of5.wav
55	1	667	a 0.16 on1 of6.wav	a 0.16 on1 of6.wav
56	1	1392	a 0.16 on1 of7.wav	a 0.16 on1 of7.wav
57	1	636	a 0.18 on1 of1.wav	a 0.18 on1 of1.wav
58	1	1160	a 0.18 on1 of2.wav	a 0.18 on1 of2.wav
59	1	901	a 0.18 on1 of3.wav	a 0.18 on1 of3.wav
60	1	977	a 0.18 on1 of4.wav	a 0.18 on1 of4.wav
61	1	920	a 0.18 on1 of5.wav	a 0.18 on1 of5.wav
62	1	1108	a 0.18 on1 of6.wav	a 0.18 on1 of6.wav
63	1	1063	a 0.18 on1 of7.wav	a 0.18 on1 of7.wav
64	1	864	i 0.1 on1 of1.wav	i 0.1 on1 of1.wav
65	1	969	i 0.1 on1 of2.wav	i 0.1 on1 of2.wav
66	1	609	i 0.1 on1 of3.wav	i 0.1 on1 of3.wav
67	1	692	i 0.1 on1 of4.wav	i 0.1 on1 of4.wav
68	1	603	i 0.1 on1 of5.wav	i 0.1 on1 of5.wav
69	1	1067	i 0.1 on1 of6.wav	i 0.1 on1 of6.wav
70	1	1110	i 0.1 on1 of7.wav	i 0.1 on1 of7.wav
71	1	755	i 0.2 on1 of1.wav	i 0.2 on1 of1.wav
72	1	1052	i 0.2 on1 of2.wav	i 0.2 on1 of2.wav
73	1	1982	i 0.2 on1 of3.wav	i 0.2 on1 of3.wav
74	1	875	i 0.2 on1 of4.wav	i 0.2 on1 of4.wav
75	1	1490	i 0.2 on1 of5.wav	i 0.2 on1 of5.wav
76	1	635	i 0.2 on1 of6.wav	i 0.2 on1 of6.wav
77	1	856	i 0.2 on1 of7.wav	i 0.2 on1 of7.wav
78	1	677	i 0.04 on1 of1.wav	i 0.04 on1 of1.wav
79	1	954	i 0.04 on1 of2.wav	i 0.04 on1 of2.wav
80	1	877	i 0.04 on1 of3.wav	i 0.04 on1 of3.wav
81	1	542	i 0.04 on1 of4.wav	i 0.04 on1 of4.wav
82	1	1135	i 0.04 on1 of5.wav	i 0.04 on1 of5.wav
83	1	441	i 0.04 on1 of6.wav	i 0.04 on1 of6.wav
84	1	873	i 0.04 on1 of7.wav	i 0.04 on1 of7.wav
85	1	543	i 0.06 on1 of1.wav	i 0.06 on1 of1.wav
86	1	658	i 0.06 on1 of2.wav	i 0.06 on1 of2.wav
87	1	1271	i 0.06 on1 of3.wav	i 0.06 on1 of3.wav
88	1	1089	i 0.06 on1 of4.wav	i 0.06 on1 of4.wav
89	1	939	i 0.06 on1 of5.wav	i 0.06 on1 of5.wav
90	1	807	i 0.06 on1 of6.wav	i 0.06 on1 of6.wav
91	1	598	i 0.06 on1 of7.wav	i 0.06 on1 of7.wav
92	1	944	i 0.08 on1 of1.wav	i 0.08 on1 of1.wav
93	1	693	i 0.08 on1 of2.wav	i 0.08 on1 of2.wav
94	1	595	i 0.08 on1 of3.wav	i 0.08 on1 of3.wav
95	1	942	i 0.08 on1 of4.wav	i 0.08 on1 of4.wav
96	1	616	i 0.08 on1 of5.wav	i 0.08 on1 of5.wav
97	1	777	i 0.08 on1 of6.wav	i 0.08 on1 of6.wav
98	1	798	i 0.08 on1 of7.wav	i 0.08 on1 of7.wav
99	1	1036	i 0.12 on1 of1.wav	i 0.12 on1 of1.wav
100	1	1050	i 0.12 on1 of2.wav	i 0.12 on1 of2.wav
101	1	500	i 0.12 on1 of3.wav	i 0.12 on1 of3.wav
102	1	879	i 0.12 on1 of4.wav	i 0.12 on1 of4.wav
103	1	940	i 0.12 on1 of5.wav	i 0.12 on1 of5.wav
104	1	896	i 0.12 on1 of6.wav	i 0.12 on1 of6.wav
105	1	1061	i 0.12 on1 of7.wav	i 0.12 on1 of7.wav
106	1	1031	i 0.14 on1 of1.wav	i 0.14 on1 of1.wav
107	1	997	i 0.14 on1 of2.wav	i 0.14 on1 of2.wav
108	1	737	i 0.14 on1 of3.wav	i 0.14 on1 of3.wav
109	1	818	i 0.14 on1 of4.wav	i 0.14 on1 of4.wav
110	1	1030	i 0.14 on1 of5.wav	i 0.14 on1 of5.wav
111	1	849	i 0.14 on1 of6.wav	i 0.14 on1 of6.wav
112	1	922	i 0.14 on1 of7.wav	i 0.14 on1 of7.wav
113	1	1311	i 0.16 on1 of1.wav	i 0.16 on1 of1.wav
114	1	769	i 0.16 on1 of2.wav	i 0.16 on1 of2.wav
115	1	966	i 0.16 on1 of3.wav	i 0.16 on1 of3.wav
116	1	1259	i 0.16 on1 of4.wav	i 0.16 on1 of4.wav
117	1	910	i 0.16 on1 of5.wav	i 0.16 on1 of5.wav
118	1	877	i 0.16 on1 of6.wav	i 0.16 on1 of6.wav
119	1	668	i 0.16 on1 of7.wav	i 0.16 on1 of7.wav
120	1	912	i 0.18 on1 of1.wav	i 0.18 on1 of1.wav
121	1	917	i 0.18 on1 of2.wav	i 0.18 on1 of2.wav
122	1	680	i 0.18 on1 of3.wav	i 0.18 on1 of3.wav
123	1	595	i 0.18 on1 of4.wav	i 0.18 on1 of4.wav
124	1	1095	i 0.18 on1 of5.wav	i 0.18 on1 of5.wav
125	1	902	i 0.18 on1 of6.wav	i 0.18 on1 of6.wav
126	1	1158	i 0.18 on1 of7.wav	i 0.18 on1 of7.wav
127	2	991	a 0.1 on1 of1.wav	a 0.1 on1 of3.wav
128	2	689	a 0.1 on1 of2.wav	a 0.1 on1 of4.wav
129	1	903	a 0.1 on1 of3.wav	a 0.1 on1 of5.wav
130	2	803	a 0.1 on1 of4.wav	a 0.1 on1 of6.wav
131	2	847	a 0.1 on1 of5.wav	a 0.1 on1 of7.wav
132	2	984	a 0.2 on1 of1.wav	a 0.2 on1 of3.wav
133	2	629	a 0.2 on1 of2.wav	a 0.2 on1 of4.wav
134	2	1203	a 0.2 on1 of3.wav	a 0.2 on1 of5.wav
135	1	1061	a 0.2 on1 of4.wav	a 0.2 on1 of6.wav
136	1	854	a 0.2 on1 of5.wav	a 0.2 on1 of7.wav
137	1	520	a 0.04 on1 of1.wav	a 0.04 on1 of3.wav
138	1	948	a 0.04 on1 of2.wav	a 0.04 on1 of4.wav
139	1	720	a 0.04 on1 of3.wav	a 0.04 on1 of5.wav
140	1	895	a 0.04 on1 of4.wav	a 0.04 on1 of6.wav
141	1	856	a 0.04 on1 of5.wav	a 0.04 on1 of7.wav
142	1	533	a 0.06 on1 of1.wav	a 0.06 on1 of3.wav
143	1	696	a 0.06 on1 of2.wav	a 0.06 on1 of4.wav
144	1	1079	a 0.06 on1 of3.wav	a 0.06 on1 of5.wav
145	1	992	a 0.06 on1 of4.wav	a 0.06 on1 of6.wav
146	1	937	a 0.06 on1 of5.wav	a 0.06 on1 of7.wav
147	2	802	a 0.08 on1 of1.wav	a 0.08 on1 of3.wav
148	2	717	a 0.08 on1 of2.wav	a 0.08 on1 of4.wav
149	2	765	a 0.08 on1 of3.wav	a 0.08 on1 of5.wav
150	1	671	a 0.08 on1 of4.wav	a 0.08 on1 of6.wav
151	1	1010	a 0.08 on1 of5.wav	a 0.08 on1 of7.wav
152	2	912	a 0.12 on1 of1.wav	a 0.12 on1 of3.wav
153	2	919	a 0.12 on1 of2.wav	a 0.12 on1 of4.wav
154	2	736	a 0.12 on1 of3.wav	a 0.12 on1 of5.wav
155	1	941	a 0.12 on1 of4.wav	a 0.12 on1 of6.wav
156	1	2140	a 0.12 on1 of5.wav	a 0.12 on1 of7.wav
157	2	667	a 0.14 on1 of1.wav	a 0.14 on1 of3.wav
158	2	1781	a 0.14 on1 of2.wav	a 0.14 on1 of4.wav
159	2	788	a 0.14 on1 of3.wav	a 0.14 on1 of5.wav
160	1	791	a 0.14 on1 of4.wav	a 0.14 on1 of6.wav
161	1	750	a 0.14 on1 of5.wav	a 0.14 on1 of7.wav
162	2	865	a 0.16 on1 of1.wav	a 0.16 on1 of3.wav
163	2	877	a 0.16 on1 of2.wav	a 0.16 on1 of4.wav
164	2	1280	a 0.16 on1 of3.wav	a 0.16 on1 of5.wav
165	2	656	a 0.16 on1 of4.wav	a 0.16 on1 of6.wav
166	1	1053	a 0.16 on1 of5.wav	a 0.16 on1 of7.wav
167	2	1625	a 0.18 on1 of1.wav	a 0.18 on1 of3.wav
168	2	1006	a 0.18 on1 of2.wav	a 0.18 on1 of4.wav
169	2	960	a 0.18 on1 of3.wav	a 0.18 on1 of5.wav
170	2	1608	a 0.18 on1 of4.wav	a 0.18 on1 of6.wav
171	1	1424	a 0.18 on1 of5.wav	a 0.18 on1 of7.wav
172	2	1136	i 0.1 on1 of1.wav	i 0.1 on1 of3.wav
173	2	984	i 0.1 on1 of2.wav	i 0.1 on1 of4.wav
174	2	743	i 0.1 on1 of3.wav	i 0.1 on1 of5.wav
175	1	1036	i 0.1 on1 of4.wav	i 0.1 on1 of6.wav
176	1	1055	i 0.1 on1 of5.wav	i 0.1 on1 of7.wav
177	2	1411	i 0.2 on1 of1.wav	i 0.2 on1 of3.wav
178	2	1167	i 0.2 on1 of2.wav	i 0.2 on1 of4.wav
179	2	1081	i 0.2 on1 of3.wav	i 0.2 on1 of5.wav
180	1	1308	i 0.2 on1 of4.wav	i 0.2 on1 of6.wav
181	1	1248	i 0.2 on1 of5.wav	i 0.2 on1 of7.wav
182	1	798	i 0.04 on1 of1.wav	i 0.04 on1 of3.wav
183	1	980	i 0.04 on1 of2.wav	i 0.04 on1 of4.wav
184	1	988	i 0.04 on1 of3.wav	i 0.04 on1 of5.wav
185	1	1016	i 0.04 on1 of4.wav	i 0.04 on1 of6.wav
186	1	570	i 0.04 on1 of5.wav	i 0.04 on1 of7.wav
187	1	977	i 0.06 on1 of1.wav	i 0.06 on1 of3.wav
188	1	912	i 0.06 on1 of2.wav	i 0.06 on1 of4.wav
189	1	644	i 0.06 on1 of3.wav	i 0.06 on1 of5.wav
190	1	1030	i 0.06 on1 of4.wav	i 0.06 on1 of6.wav
191	1	741	i 0.06 on1 of5.wav	i 0.06 on1 of7.wav
192	1	1780	i 0.08 on1 of1.wav	i 0.08 on1 of3.wav
193	1	1141	i 0.08 on1 of2.wav	i 0.08 on1 of4.wav
194	2	1076	i 0.08 on1 of3.wav	i 0.08 on1 of5.wav
195	2	894	i 0.08 on1 of4.wav	i 0.08 on1 of6.wav
196	1	1155	i 0.08 on1 of5.wav	i 0.08 on1 of7.wav
197	2	1463	i 0.12 on1 of1.wav	i 0.12 on1 of3.wav
198	1	1215	i 0.12 on1 of2.wav	i 0.12 on1 of4.wav
199	2	1123	i 0.12 on1 of3.wav	i 0.12 on1 of5.wav
200	1	1154	i 0.12 on1 of4.wav	i 0.12 on1 of6.wav
201	2	1329	i 0.12 on1 of5.wav	i 0.12 on1 of7.wav
202	2	827	i 0.14 on1 of1.wav	i 0.14 on1 of3.wav
203	2	1147	i 0.14 on1 of2.wav	i 0.14 on1 of4.wav
204	1	1772	i 0.14 on1 of3.wav	i 0.14 on1 of5.wav
205	2	707	i 0.14 on1 of4.wav	i 0.14 on1 of6.wav
206	1	687	i 0.14 on1 of5.wav	i 0.14 on1 of7.wav
207	2	932	i 0.16 on1 of1.wav	i 0.16 on1 of3.wav
208	2	1176	i 0.16 on1 of2.wav	i 0.16 on1 of4.wav
209	1	2415	i 0.16 on1 of3.wav	i 0.16 on1 of5.wav
210	1	2422	i 0.16 on1 of4.wav	i 0.16 on1 of6.wav
211	1	1551	i 0.16 on1 of5.wav	i 0.16 on1 of7.wav
212	2	671	i 0.18 on1 of1.wav	i 0.18 on1 of3.wav
213	2	734	i 0.18 on1 of2.wav	i 0.18 on1 of4.wav
214	2	857	i 0.18 on1 of3.wav	i 0.18 on1 of5.wav
215	2	1030	i 0.18 on1 of4.wav	i 0.18 on1 of6.wav
216	1	910	i 0.18 on1 of5.wav	i 0.18 on1 of7.wav
217	2	685	a 0.1 on1 of3.wav	a 0.1 on1 of1.wav
218	1	965	a 0.1 on1 of4.wav	a 0.1 on1 of2.wav
219	2	1041	a 0.1 on1 of5.wav	a 0.1 on1 of3.wav
220	2	1041	a 0.1 on1 of6.wav	a 0.1 on1 of4.wav
221	1	1291	a 0.1 on1 of7.wav	a 0.1 on1 of5.wav
222	2	1328	a 0.2 on1 of3.wav	a 0.2 on1 of1.wav
223	2	918	a 0.2 on1 of4.wav	a 0.2 on1 of2.wav
224	2	1422	a 0.2 on1 of5.wav	a 0.2 on1 of3.wav
225	1	3910	a 0.2 on1 of6.wav	a 0.2 on1 of4.wav
226	1	987	a 0.2 on1 of7.wav	a 0.2 on1 of5.wav
227	1	850	a 0.04 on1 of3.wav	a 0.04 on1 of1.wav
228	1	462	a 0.04 on1 of4.wav	a 0.04 on1 of2.wav
229	1	974	a 0.04 on1 of5.wav	a 0.04 on1 of3.wav
230	1	912	a 0.04 on1 of6.wav	a 0.04 on1 of4.wav
231	1	938	a 0.04 on1 of7.wav	a 0.04 on1 of5.wav
232	1	959	a 0.06 on1 of3.wav	a 0.06 on1 of1.wav
233	1	587	a 0.06 on1 of4.wav	a 0.06 on1 of2.wav
234	1	799	a 0.06 on1 of5.wav	a 0.06 on1 of3.wav
235	1	857	a 0.06 on1 of6.wav	a 0.06 on1 of4.wav
236	1	865	a 0.06 on1 of7.wav	a 0.06 on1 of5.wav
237	2	713	a 0.08 on1 of3.wav	a 0.08 on1 of1.wav
238	2	1279	a 0.08 on1 of4.wav	a 0.08 on1 of2.wav
239	2	767	a 0.08 on1 of5.wav	a 0.08 on1 of3.wav
240	1	905	a 0.08 on1 of6.wav	a 0.08 on1 of4.wav
241	2	920	a 0.08 on1 of7.wav	a 0.08 on1 of5.wav
242	2	1232	a 0.12 on1 of3.wav	a 0.12 on1 of1.wav
243	2	1807	a 0.12 on1 of4.wav	a 0.12 on1 of2.wav
244	2	2100	a 0.12 on1 of5.wav	a 0.12 on1 of3.wav
245	2	1026	a 0.12 on1 of6.wav	a 0.12 on1 of4.wav
246	1	1517	a 0.12 on1 of7.wav	a 0.12 on1 of5.wav
247	2	793	a 0.14 on1 of3.wav	a 0.14 on1 of1.wav
248	2	670	a 0.14 on1 of4.wav	a 0.14 on1 of2.wav
249	2	982	a 0.14 on1 of5.wav	a 0.14 on1 of3.wav
250	2	1031	a 0.14 on1 of6.wav	a 0.14 on1 of4.wav
251	1	899	a 0.14 on1 of7.wav	a 0.14 on1 of5.wav
252	2	918	a 0.16 on1 of3.wav	a 0.16 on1 of1.wav
253	2	1871	a 0.16 on1 of4.wav	a 0.16 on1 of2.wav
254	2	785	a 0.16 on1 of5.wav	a 0.16 on1 of3.wav
255	2	1038	a 0.16 on1 of6.wav	a 0.16 on1 of4.wav
256	1	1415	a 0.16 on1 of7.wav	a 0.16 on1 of5.wav
257	2	820	a 0.18 on1 of3.wav	a 0.18 on1 of1.wav
258	2	1178	a 0.18 on1 of4.wav	a 0.18 on1 of2.wav
259	2	1227	a 0.18 on1 of5.wav	a 0.18 on1 of3.wav
260	2	2299	a 0.18 on1 of6.wav	a 0.18 on1 of4.wav
261	1	922	a 0.18 on1 of7.wav	a 0.18 on1 of5.wav
262	1	998	i 0.1 on1 of3.wav	i 0.1 on1 of1.wav
263	2	1288	i 0.1 on1 of4.wav	i 0.1 on1 of2.wav
264	2	1906	i 0.1 on1 of5.wav	i 0.1 on1 of3.wav
265	1	985	i 0.1 on1 of6.wav	i 0.1 on1 of4.wav
266	2	1055	i 0.1 on1 of7.wav	i 0.1 on1 of5.wav
267	2	1057	i 0.2 on1 of3.wav	i 0.2 on1 of1.wav
268	1	9546	i 0.2 on1 of4.wav	i 0.2 on1 of2.wav
269	2	1060	i 0.2 on1 of5.wav	i 0.2 on1 of3.wav
270	1	1153	i 0.2 on1 of6.wav	i 0.2 on1 of4.wav
271	1	910	i 0.2 on1 of7.wav	i 0.2 on1 of5.wav
272	1	890	i 0.04 on1 of3.wav	i 0.04 on1 of1.wav
273	1	2320	i 0.04 on1 of4.wav	i 0.04 on1 of2.wav
274	1	801	i 0.04 on1 of5.wav	i 0.04 on1 of3.wav
275	1	950	i 0.04 on1 of6.wav	i 0.04 on1 of4.wav
276	1	786	i 0.04 on1 of7.wav	i 0.04 on1 of5.wav
277	1	1114	i 0.06 on1 of3.wav	i 0.06 on1 of1.wav
278	1	705	i 0.06 on1 of4.wav	i 0.06 on1 of2.wav
279	1	692	i 0.06 on1 of5.wav	i 0.06 on1 of3.wav
280	1	910	i 0.06 on1 of6.wav	i 0.06 on1 of4.wav
281	2	1828	i 0.06 on1 of7.wav	i 0.06 on1 of5.wav
282	1	717	i 0.08 on1 of3.wav	i 0.08 on1 of1.wav
283	2	906	i 0.08 on1 of4.wav	i 0.08 on1 of2.wav
284	1	736	i 0.08 on1 of5.wav	i 0.08 on1 of3.wav
285	1	982	i 0.08 on1 of6.wav	i 0.08 on1 of4.wav
286	2	1875	i 0.08 on1 of7.wav	i 0.08 on1 of5.wav
287	2	1391	i 0.12 on1 of3.wav	i 0.12 on1 of1.wav
288	1	928	i 0.12 on1 of4.wav	i 0.12 on1 of2.wav
289	2	1020	i 0.12 on1 of5.wav	i 0.12 on1 of3.wav
290	2	1054	i 0.12 on1 of6.wav	i 0.12 on1 of4.wav
291	1	743	i 0.12 on1 of7.wav	i 0.12 on1 of5.wav
292	2	1071	i 0.14 on1 of3.wav	i 0.14 on1 of1.wav
293	2	925	i 0.14 on1 of4.wav	i 0.14 on1 of2.wav
294	2	685	i 0.14 on1 of5.wav	i 0.14 on1 of3.wav
295	1	843	i 0.14 on1 of6.wav	i 0.14 on1 of4.wav
296	1	1140	i 0.14 on1 of7.wav	i 0.14 on1 of5.wav
297	2	923	i 0.16 on1 of3.wav	i 0.16 on1 of1.wav
298	2	1006	i 0.16 on1 of4.wav	i 0.16 on1 of2.wav
299	2	898	i 0.16 on1 of5.wav	i 0.16 on1 of3.wav
300	1	988	i 0.16 on1 of6.wav	i 0.16 on1 of4.wav
301	1	694	i 0.16 on1 of7.wav	i 0.16 on1 of5.wav
302	2	870	i 0.18 on1 of3.wav	i 0.18 on1 of1.wav
303	2	1302	i 0.18 on1 of4.wav	i 0.18 on1 of2.wav
304	2	1018	i 0.18 on1 of5.wav	i 0.18 on1 of3.wav
305	1	2993	i 0.18 on1 of6.wav	i 0.18 on1 of4.wav
306	1	1244	i 0.18 on1 of7.wav	i 0.18 on1 of5.wav
307	1	644	a 0.1 on1 of1.wav	a 0.1 on1 of1.wav
308	1	735	a 0.1 on1 of2.wav	a 0.1 on1 of2.wav
309	1	945	a 0.1 on1 of3.wav	a 0.1 on1 of3.wav
310	1	682	a 0.1 on1 of4.wav	a 0.1 on1 of4.wav
311	1	1051	a 0.1 on1 of5.wav	a 0.1 on1 of5.wav
312	1	629	a 0.1 on1 of6.wav	a 0.1 on1 of6.wav
313	1	1142	a 0.1 on1 of7.wav	a 0.1 on1 of7.wav
314	1	823	a 0.2 on1 of1.wav	a 0.2 on1 of1.wav
315	1	930	a 0.2 on1 of2.wav	a 0.2 on1 of2.wav
316	1	1121	a 0.2 on1 of3.wav	a 0.2 on1 of3.wav
317	1	1780	a 0.2 on1 of4.wav	a 0.2 on1 of4.wav
318	1	948	a 0.2 on1 of5.wav	a 0.2 on1 of5.wav
319	1	831	a 0.2 on1 of6.wav	a 0.2 on1 of6.wav
320	1	1371	a 0.2 on1 of7.wav	a 0.2 on1 of7.wav
321	1	981	a 0.04 on1 of1.wav	a 0.04 on1 of1.wav
322	1	867	a 0.04 on1 of2.wav	a 0.04 on1 of2.wav
323	1	1106	a 0.04 on1 of3.wav	a 0.04 on1 of3.wav
324	1	696	a 0.04 on1 of4.wav	a 0.04 on1 of4.wav
325	1	665	a 0.04 on1 of5.wav	a 0.04 on1 of5.wav
326	1	535	a 0.04 on1 of6.wav	a 0.04 on1 of6.wav
327	1	640	a 0.04 on1 of7.wav	a 0.04 on1 of7.wav
328	1	1206	a 0.06 on1 of1.wav	a 0.06 on1 of1.wav
329	1	827	a 0.06 on1 of2.wav	a 0.06 on1 of2.wav
330	1	526	a 0.06 on1 of3.wav	a 0.06 on1 of3.wav
331	1	1893	a 0.06 on1 of4.wav	a 0.06 on1 of4.wav
332	1	850	a 0.06 on1 of5.wav	a 0.06 on1 of5.wav
333	1	632	a 0.06 on1 of6.wav	a 0.06 on1 of6.wav
334	1	769	a 0.06 on1 of7.wav	a 0.06 on1 of7.wav
335	1	987	a 0.08 on1 of1.wav	a 0.08 on1 of1.wav
336	1	1915	a 0.08 on1 of2.wav	a 0.08 on1 of2.wav
337	1	791	a 0.08 on1 of3.wav	a 0.08 on1 of3.wav
338	1	838	a 0.08 on1 of4.wav	a 0.08 on1 of4.wav
339	1	1760	a 0.08 on1 of5.wav	a 0.08 on1 of5.wav
340	1	863	a 0.08 on1 of6.wav	a 0.08 on1 of6.wav
341	1	1134	a 0.08 on1 of7.wav	a 0.08 on1 of7.wav
342	1	1183	a 0.12 on1 of1.wav	a 0.12 on1 of1.wav
343	1	916	a 0.12 on1 of2.wav	a 0.12 on1 of2.wav
344	1	4339	a 0.12 on1 of3.wav	a 0.12 on1 of3.wav
345	1	1200	a 0.12 on1 of4.wav	a 0.12 on1 of4.wav
346	1	863	a 0.12 on1 of5.wav	a 0.12 on1 of5.wav
347	1	787	a 0.12 on1 of6.wav	a 0.12 on1 of6.wav
348	1	656	a 0.12 on1 of7.wav	a 0.12 on1 of7.wav
349	1	978	a 0.14 on1 of1.wav	a 0.14 on1 of1.wav
350	1	638	a 0.14 on1 of2.wav	a 0.14 on1 of2.wav
351	1	897	a 0.14 on1 of3.wav	a 0.14 on1 of3.wav
352	1	741	a 0.14 on1 of4.wav	a 0.14 on1 of4.wav
353	1	1025	a 0.14 on1 of5.wav	a 0.14 on1 of5.wav
354	1	672	a 0.14 on1 of6.wav	a 0.14 on1 of6.wav
355	1	1014	a 0.14 on1 of7.wav	a 0.14 on1 of7.wav
356	1	754	a 0.16 on1 of1.wav	a 0.16 on1 of1.wav
357	1	1030	a 0.16 on1 of2.wav	a 0.16 on1 of2.wav
358	1	665	a 0.16 on1 of3.wav	a 0.16 on1 of3.wav
359	1	909	a 0.16 on1 of4.wav	a 0.16 on1 of4.wav
360	1	841	a 0.16 on1 of5.wav	a 0.16 on1 of5.wav
361	1	1073	a 0.16 on1 of6.wav	a 0.16 on1 of6.wav
362	1	818	a 0.16 on1 of7.wav	a 0.16 on1 of7.wav
363	1	578	a 0.18 on1 of1.wav	a 0.18 on1 of1.wav
364	1	990	a 0.18 on1 of2.wav	a 0.18 on1 of2.wav
365	1	1204	a 0.18 on1 of3.wav	a 0.18 on1 of3.wav
366	1	805	a 0.18 on1 of4.wav	a 0.18 on1 of4.wav
367	1	906	a 0.18 on1 of5.wav	a 0.18 on1 of5.wav
368	1	766	a 0.18 on1 of6.wav	a 0.18 on1 of6.wav
369	1	657	a 0.18 on1 of7.wav	a 0.18 on1 of7.wav
370	1	866	i 0.1 on1 of1.wav	i 0.1 on1 of1.wav
371	1	662	i 0.1 on1 of2.wav	i 0.1 on1 of2.wav
372	1	784	i 0.1 on1 of3.wav	i 0.1 on1 of3.wav
373	1	770	i 0.1 on1 of4.wav	i 0.1 on1 of4.wav
374	1	658	i 0.1 on1 of5.wav	i 0.1 on1 of5.wav
375	1	526	i 0.1 on1 of6.wav	i 0.1 on1 of6.wav
376	1	892	i 0.1 on1 of7.wav	i 0.1 on1 of7.wav
377	1	739	i 0.2 on1 of1.wav	i 0.2 on1 of1.wav
378	1	641	i 0.2 on1 of2.wav	i 0.2 on1 of2.wav
379	1	1069	i 0.2 on1 of3.wav	i 0.2 on1 of3.wav
380	1	1467	i 0.2 on1 of4.wav	i 0.2 on1 of4.wav
381	1	993	i 0.2 on1 of5.wav	i 0.2 on1 of5.wav
382	1	1432	i 0.2 on1 of6.wav	i 0.2 on1 of6.wav
383	1	709	i 0.2 on1 of7.wav	i 0.2 on1 of7.wav
384	1	678	i 0.04 on1 of1.wav	i 0.04 on1 of1.wav
385	1	905	i 0.04 on1 of2.wav	i 0.04 on1 of2.wav
386	1	933	i 0.04 on1 of3.wav	i 0.04 on1 of3.wav
387	1	965	i 0.04 on1 of4.wav	i 0.04 on1 of4.wav
388	1	2588	i 0.04 on1 of5.wav	i 0.04 on1 of5.wav
389	1	875	i 0.04 on1 of6.wav	i 0.04 on1 of6.wav
390	1	1184	i 0.04 on1 of7.wav	i 0.04 on1 of7.wav
391	1	1178	i 0.06 on1 of1.wav	i 0.06 on1 of1.wav
392	1	510	i 0.06 on1 of2.wav	i 0.06 on1 of2.wav
393	1	704	i 0.06 on1 of3.wav	i 0.06 on1 of3.wav
394	1	821	i 0.06 on1 of4.wav	i 0.06 on1 of4.wav
395	1	809	i 0.06 on1 of5.wav	i 0.06 on1 of5.wav
396	1	1368	i 0.06 on1 of6.wav	i 0.06 on1 of6.wav
397	1	911	i 0.06 on1 of7.wav	i 0.06 on1 of7.wav
398	1	947	i 0.08 on1 of1.wav	i 0.08 on1 of1.wav
399	1	1368	i 0.08 on1 of2.wav	i 0.08 on1 of2.wav
400	1	1012	i 0.08 on1 of3.wav	i 0.08 on1 of3.wav
401	1	852	i 0.08 on1 of4.wav	i 0.08 on1 of4.wav
402	1	965	i 0.08 on1 of5.wav	i 0.08 on1 of5.wav
403	1	1052	i 0.08 on1 of6.wav	i 0.08 on1 of6.wav
404	1	1163	i 0.08 on1 of7.wav	i 0.08 on1 of7.wav
405	1	1148	i 0.12 on1 of1.wav	i 0.12 on1 of1.wav
406	1	816	i 0.12 on1 of2.wav	i 0.12 on1 of2.wav
407	1	581	i 0.12 on1 of3.wav	i 0.12 on1 of3.wav
408	1	834	i 0.12 on1 of4.wav	i 0.12 on1 of4.wav
409	1	850	i 0.12 on1 of5.wav	i 0.12 on1 of5.wav
410	1	1086	i 0.12 on1 of6.wav	i 0.12 on1 of6.wav
411	1	1073	i 0.12 on1 of7.wav	i 0.12 on1 of7.wav
412	1	1085	i 0.14 on1 of1.wav	i 0.14 on1 of1.wav
413	1	1037	i 0.14 on1 of2.wav	i 0.14 on1 of2.wav
414	1	806	i 0.14 on1 of3.wav	i 0.14 on1 of3.wav
415	1	2451	i 0.14 on1 of4.wav	i 0.14 on1 of4.wav
416	1	1113	i 0.14 on1 of5.wav	i 0.14 on1 of5.wav
417	1	968	i 0.14 on1 of6.wav	i 0.14 on1 of6.wav
418	1	832	i 0.14 on1 of7.wav	i 0.14 on1 of7.wav
419	1	492	i 0.16 on1 of1.wav	i 0.16 on1 of1.wav
420	1	840	i 0.16 on1 of2.wav	i 0.16 on1 of2.wav
421	1	646	i 0.16 on1 of3.wav	i 0.16 on1 of3.wav
422	2	736	i 0.16 on1 of4.wav	i 0.16 on1 of4.wav
423	1	693	i 0.16 on1 of5.wav	i 0.16 on1 of5.wav
424	1	1051	i 0.16 on1 of6.wav	i 0.16 on1 of6.wav
425	1	1092	i 0.16 on1 of7.wav	i 0.16 on1 of7.wav
426	1	893	i 0.18 on1 of1.wav	i 0.18 on1 of1.wav
427	1	823	i 0.18 on1 of2.wav	i 0.18 on1 of2.wav
428	1	830	i 0.18 on1 of3.wav	i 0.18 on1 of3.wav
429	1	915	i 0.18 on1 of4.wav	i 0.18 on1 of4.wav
430	1	614	i 0.18 on1 of5.wav	i 0.18 on1 of5.wav
431	1	1105	i 0.18 on1 of6.wav	i 0.18 on1 of6.wav
432	1	663	i 0.18 on1 of7.wav	i 0.18 on1 of7.wav
433	1	1652	a 0.1 on1 of1.wav	a 0.1 on1 of3.wav
434	1	965	a 0.1 on1 of2.wav	a 0.1 on1 of4.wav
435	1	941	a 0.1 on1 of3.wav	a 0.1 on1 of5.wav
436	2	1052	a 0.1 on1 of4.wav	a 0.1 on1 of6.wav
437	2	1101	a 0.1 on1 of5.wav	a 0.1 on1 of7.wav
438	2	1027	a 0.2 on1 of1.wav	a 0.2 on1 of3.wav
439	2	601	a 0.2 on1 of2.wav	a 0.2 on1 of4.wav
440	2	3783	a 0.2 on1 of3.wav	a 0.2 on1 of5.wav
441	2	1570	a 0.2 on1 of4.wav	a 0.2 on1 of6.wav
442	1	1183	a 0.2 on1 of5.wav	a 0.2 on1 of7.wav
443	1	1011	a 0.04 on1 of1.wav	a 0.04 on1 of3.wav
444	1	804	a 0.04 on1 of2.wav	a 0.04 on1 of4.wav
445	1	930	a 0.04 on1 of3.wav	a 0.04 on1 of5.wav
446	1	481	a 0.04 on1 of4.wav	a 0.04 on1 of6.wav
447	1	868	a 0.04 on1 of5.wav	a 0.04 on1 of7.wav
448	1	1005	a 0.06 on1 of1.wav	a 0.06 on1 of3.wav
449	1	768	a 0.06 on1 of2.wav	a 0.06 on1 of4.wav
450	1	709	a 0.06 on1 of3.wav	a 0.06 on1 of5.wav
451	1	1151	a 0.06 on1 of4.wav	a 0.06 on1 of6.wav
452	1	698	a 0.06 on1 of5.wav	a 0.06 on1 of7.wav
453	2	803	a 0.08 on1 of1.wav	a 0.08 on1 of3.wav
454	2	982	a 0.08 on1 of2.wav	a 0.08 on1 of4.wav
455	2	947	a 0.08 on1 of3.wav	a 0.08 on1 of5.wav
456	1	838	a 0.08 on1 of4.wav	a 0.08 on1 of6.wav
457	2	2159	a 0.08 on1 of5.wav	a 0.08 on1 of7.wav
458	2	1234	a 0.12 on1 of1.wav	a 0.12 on1 of3.wav
459	2	1120	a 0.12 on1 of2.wav	a 0.12 on1 of4.wav
460	2	906	a 0.12 on1 of3.wav	a 0.12 on1 of5.wav
461	1	669	a 0.12 on1 of4.wav	a 0.12 on1 of6.wav
462	1	945	a 0.12 on1 of5.wav	a 0.12 on1 of7.wav
463	2	1502	a 0.14 on1 of1.wav	a 0.14 on1 of3.wav
464	2	1097	a 0.14 on1 of2.wav	a 0.14 on1 of4.wav
465	1	915	a 0.14 on1 of3.wav	a 0.14 on1 of5.wav
466	2	1210	a 0.14 on1 of4.wav	a 0.14 on1 of6.wav
467	1	837	a 0.14 on1 of5.wav	a 0.14 on1 of7.wav
468	2	982	a 0.16 on1 of1.wav	a 0.16 on1 of3.wav
469	2	1120	a 0.16 on1 of2.wav	a 0.16 on1 of4.wav
470	2	901	a 0.16 on1 of3.wav	a 0.16 on1 of5.wav
471	2	835	a 0.16 on1 of4.wav	a 0.16 on1 of6.wav
472	2	2078	a 0.16 on1 of5.wav	a 0.16 on1 of7.wav
473	2	917	a 0.18 on1 of1.wav	a 0.18 on1 of3.wav
474	2	851	a 0.18 on1 of2.wav	a 0.18 on1 of4.wav
475	1	1091	a 0.18 on1 of3.wav	a 0.18 on1 of5.wav
476	2	4744	a 0.18 on1 of4.wav	a 0.18 on1 of6.wav
477	2	1034	a 0.18 on1 of5.wav	a 0.18 on1 of7.wav
478	1	780	i 0.1 on1 of1.wav	i 0.1 on1 of3.wav
479	1	933	i 0.1 on1 of2.wav	i 0.1 on1 of4.wav
480	2	989	i 0.1 on1 of3.wav	i 0.1 on1 of5.wav
481	1	1357	i 0.1 on1 of4.wav	i 0.1 on1 of6.wav
482	1	723	i 0.1 on1 of5.wav	i 0.1 on1 of7.wav
483	2	794	i 0.2 on1 of1.wav	i 0.2 on1 of3.wav
484	2	951	i 0.2 on1 of2.wav	i 0.2 on1 of4.wav
485	2	2477	i 0.2 on1 of3.wav	i 0.2 on1 of5.wav
486	1	1880	i 0.2 on1 of4.wav	i 0.2 on1 of6.wav
487	1	2595	i 0.2 on1 of5.wav	i 0.2 on1 of7.wav
488	1	1157	i 0.04 on1 of1.wav	i 0.04 on1 of3.wav
489	1	1028	i 0.04 on1 of2.wav	i 0.04 on1 of4.wav
490	1	1073	i 0.04 on1 of3.wav	i 0.04 on1 of5.wav
491	2	1133	i 0.04 on1 of4.wav	i 0.04 on1 of6.wav
492	1	806	i 0.04 on1 of5.wav	i 0.04 on1 of7.wav
493	1	644	i 0.06 on1 of1.wav	i 0.06 on1 of3.wav
494	1	1049	i 0.06 on1 of2.wav	i 0.06 on1 of4.wav
495	1	837	i 0.06 on1 of3.wav	i 0.06 on1 of5.wav
496	1	1847	i 0.06 on1 of4.wav	i 0.06 on1 of6.wav
497	1	1175	i 0.06 on1 of5.wav	i 0.06 on1 of7.wav
498	2	693	i 0.08 on1 of1.wav	i 0.08 on1 of3.wav
499	2	955	i 0.08 on1 of2.wav	i 0.08 on1 of4.wav
500	1	979	i 0.08 on1 of3.wav	i 0.08 on1 of5.wav
501	1	841	i 0.08 on1 of4.wav	i 0.08 on1 of6.wav
502	2	728	i 0.08 on1 of5.wav	i 0.08 on1 of7.wav
503	2	707	i 0.12 on1 of1.wav	i 0.12 on1 of3.wav
504	1	820	i 0.12 on1 of2.wav	i 0.12 on1 of4.wav
505	2	757	i 0.12 on1 of3.wav	i 0.12 on1 of5.wav
506	2	1557	i 0.12 on1 of4.wav	i 0.12 on1 of6.wav
507	2	886	i 0.12 on1 of5.wav	i 0.12 on1 of7.wav
508	2	1126	i 0.14 on1 of1.wav	i 0.14 on1 of3.wav
509	2	705	i 0.14 on1 of2.wav	i 0.14 on1 of4.wav
510	2	1125	i 0.14 on1 of3.wav	i 0.14 on1 of5.wav
511	1	898	i 0.14 on1 of4.wav	i 0.14 on1 of6.wav
512	1	867	i 0.14 on1 of5.wav	i 0.14 on1 of7.wav
513	1	655	i 0.16 on1 of1.wav	i 0.16 on1 of3.wav
514	2	656	i 0.16 on1 of2.wav	i 0.16 on1 of4.wav
515	1	694	i 0.16 on1 of3.wav	i 0.16 on1 of5.wav
516	1	1291	i 0.16 on1 of4.wav	i 0.16 on1 of6.wav
517	1	1114	i 0.16 on1 of5.wav	i 0.16 on1 of7.wav
518	1	877	i 0.18 on1 of1.wav	i 0.18 on1 of3.wav
519	2	674	i 0.18 on1 of2.wav	i 0.18 on1 of4.wav
520	2	1512	i 0.18 on1 of3.wav	i 0.18 on1 of5.wav
521	2	1234	i 0.18 on1 of4.wav	i 0.18 on1 of6.wav
522	1	1007	i 0.18 on1 of5.wav	i 0.18 on1 of7.wav
523	2	671	a 0.1 on1 of3.wav	a 0.1 on1 of1.wav
524	2	1227	a 0.1 on1 of4.wav	a 0.1 on1 of2.wav
525	2	1400	a 0.1 on1 of5.wav	a 0.1 on1 of3.wav
526	2	970	a 0.1 on1 of6.wav	a 0.1 on1 of4.wav
527	1	1499	a 0.1 on1 of7.wav	a 0.1 on1 of5.wav
528	2	932	a 0.2 on1 of3.wav	a 0.2 on1 of1.wav
529	2	845	a 0.2 on1 of4.wav	a 0.2 on1 of2.wav
530	1	1138	a 0.2 on1 of5.wav	a 0.2 on1 of3.wav
531	1	1697	a 0.2 on1 of6.wav	a 0.2 on1 of4.wav
532	1	896	a 0.2 on1 of7.wav	a 0.2 on1 of5.wav
533	1	682	a 0.04 on1 of3.wav	a 0.04 on1 of1.wav
534	1	703	a 0.04 on1 of4.wav	a 0.04 on1 of2.wav
535	1	688	a 0.04 on1 of5.wav	a 0.04 on1 of3.wav
536	1	812	a 0.04 on1 of6.wav	a 0.04 on1 of4.wav
537	2	1012	a 0.04 on1 of7.wav	a 0.04 on1 of5.wav
538	1	554	a 0.06 on1 of3.wav	a 0.06 on1 of1.wav
539	1	1192	a 0.06 on1 of4.wav	a 0.06 on1 of2.wav
540	1	935	a 0.06 on1 of5.wav	a 0.06 on1 of3.wav
541	1	549	a 0.06 on1 of6.wav	a 0.06 on1 of4.wav
542	1	941	a 0.06 on1 of7.wav	a 0.06 on1 of5.wav
543	2	751	a 0.08 on1 of3.wav	a 0.08 on1 of1.wav
544	2	647	a 0.08 on1 of4.wav	a 0.08 on1 of2.wav
545	1	868	a 0.08 on1 of5.wav	a 0.08 on1 of3.wav
546	2	1406	a 0.08 on1 of6.wav	a 0.08 on1 of4.wav
547	2	953	a 0.08 on1 of7.wav	a 0.08 on1 of5.wav
548	2	877	a 0.12 on1 of3.wav	a 0.12 on1 of1.wav
549	2	817	a 0.12 on1 of4.wav	a 0.12 on1 of2.wav
550	2	1172	a 0.12 on1 of5.wav	a 0.12 on1 of3.wav
551	1	1019	a 0.12 on1 of6.wav	a 0.12 on1 of4.wav
552	1	924	a 0.12 on1 of7.wav	a 0.12 on1 of5.wav
553	2	1426	a 0.14 on1 of3.wav	a 0.14 on1 of1.wav
554	2	835	a 0.14 on1 of4.wav	a 0.14 on1 of2.wav
555	2	832	a 0.14 on1 of5.wav	a 0.14 on1 of3.wav
556	2	1386	a 0.14 on1 of6.wav	a 0.14 on1 of4.wav
557	2	906	a 0.14 on1 of7.wav	a 0.14 on1 of5.wav
558	2	584	a 0.16 on1 of3.wav	a 0.16 on1 of1.wav
559	2	736	a 0.16 on1 of4.wav	a 0.16 on1 of2.wav
560	2	1226	a 0.16 on1 of5.wav	a 0.16 on1 of3.wav
561	2	1130	a 0.16 on1 of6.wav	a 0.16 on1 of4.wav
562	1	1057	a 0.16 on1 of7.wav	a 0.16 on1 of5.wav
563	2	877	a 0.18 on1 of3.wav	a 0.18 on1 of1.wav
564	2	1216	a 0.18 on1 of4.wav	a 0.18 on1 of2.wav
565	2	1849	a 0.18 on1 of5.wav	a 0.18 on1 of3.wav
566	2	1066	a 0.18 on1 of6.wav	a 0.18 on1 of4.wav
567	1	862	a 0.18 on1 of7.wav	a 0.18 on1 of5.wav
568	2	1054	i 0.1 on1 of3.wav	i 0.1 on1 of1.wav
569	2	874	i 0.1 on1 of4.wav	i 0.1 on1 of2.wav
570	1	2474	i 0.1 on1 of5.wav	i 0.1 on1 of3.wav
571	1	721	i 0.1 on1 of6.wav	i 0.1 on1 of4.wav
572	1	1136	i 0.1 on1 of7.wav	i 0.1 on1 of5.wav
573	2	1204	i 0.2 on1 of3.wav	i 0.2 on1 of1.wav
574	2	651	i 0.2 on1 of4.wav	i 0.2 on1 of2.wav
575	2	1044	i 0.2 on1 of5.wav	i 0.2 on1 of3.wav
576	1	1652	i 0.2 on1 of6.wav	i 0.2 on1 of4.wav
577	1	1040	i 0.2 on1 of7.wav	i 0.2 on1 of5.wav
578	1	454	i 0.04 on1 of3.wav	i 0.04 on1 of1.wav
579	1	860	i 0.04 on1 of4.wav	i 0.04 on1 of2.wav
580	1	556	i 0.04 on1 of5.wav	i 0.04 on1 of3.wav
581	1	1024	i 0.04 on1 of6.wav	i 0.04 on1 of4.wav
582	1	1092	i 0.04 on1 of7.wav	i 0.04 on1 of5.wav
583	1	534	i 0.06 on1 of3.wav	i 0.06 on1 of1.wav
584	1	881	i 0.06 on1 of4.wav	i 0.06 on1 of2.wav
585	1	730	i 0.06 on1 of5.wav	i 0.06 on1 of3.wav
586	1	1073	i 0.06 on1 of6.wav	i 0.06 on1 of4.wav
587	2	921	i 0.06 on1 of7.wav	i 0.06 on1 of5.wav
588	1	636	i 0.08 on1 of3.wav	i 0.08 on1 of1.wav
589	1	1577	i 0.08 on1 of4.wav	i 0.08 on1 of2.wav
590	1	883	i 0.08 on1 of5.wav	i 0.08 on1 of3.wav
591	1	950	i 0.08 on1 of6.wav	i 0.08 on1 of4.wav
592	1	877	i 0.08 on1 of7.wav	i 0.08 on1 of5.wav
593	2	3364	i 0.12 on1 of3.wav	i 0.12 on1 of1.wav
594	1	584	i 0.12 on1 of4.wav	i 0.12 on1 of2.wav
595	2	853	i 0.12 on1 of5.wav	i 0.12 on1 of3.wav
596	1	1155	i 0.12 on1 of6.wav	i 0.12 on1 of4.wav
597	2	1179	i 0.12 on1 of7.wav	i 0.12 on1 of5.wav
598	2	1336	i 0.14 on1 of3.wav	i 0.14 on1 of1.wav
599	2	1004	i 0.14 on1 of4.wav	i 0.14 on1 of2.wav
600	2	2030	i 0.14 on1 of5.wav	i 0.14 on1 of3.wav
601	1	887	i 0.14 on1 of6.wav	i 0.14 on1 of4.wav
602	1	871	i 0.14 on1 of7.wav	i 0.14 on1 of5.wav
603	2	805	i 0.16 on1 of3.wav	i 0.16 on1 of1.wav
604	2	1632	i 0.16 on1 of4.wav	i 0.16 on1 of2.wav
605	1	1075	i 0.16 on1 of5.wav	i 0.16 on1 of3.wav
606	2	1055	i 0.16 on1 of6.wav	i 0.16 on1 of4.wav
607	1	529	i 0.16 on1 of7.wav	i 0.16 on1 of5.wav
608	2	892	i 0.18 on1 of3.wav	i 0.18 on1 of1.wav
609	2	964	i 0.18 on1 of4.wav	i 0.18 on1 of2.wav
610	2	1504	i 0.18 on1 of5.wav	i 0.18 on1 of3.wav
611	2	966	i 0.18 on1 of6.wav	i 0.18 on1 of4.wav
612	1	886	i 0.18 on1 of7.wav	i 0.18 on1 of5.wav
