# Supplementary material for: How musical experience affects tone perception efficiency by musicians of tonal and non-tonal speakers?
Source: PLoS One. 2020 May 8;15(5):e0232514. doi: 10.1371/journal.pone.0232514 (PMC7209303; doi:10.1371/journal.pone.0232514)
Supplement: S1 Raw Data — (ZIP) [file pone.0232514.s001.zip › RAW DATA Eng musician/sub2sdrising.csv]

List2	Slide3.RESP	Slide3.RT	stim1	stim2
1	1	705	a 0.1 on1 of7r.wav	a 0.1 on1 of7r.wav
2	1	3024	a 0.1 on2 of7.wav	a 0.1 on2 of7.wav
3	1	788	a 0.1 on3 of7.wav	a 0.1 on3 of7.wav
4	1	756	a 0.1 on4 of7.wav	a 0.1 on4 of7.wav
5	1	874	a 0.1 on5 of7.wav	a 0.1 on5 of7.wav
6	1	737	a 0.1 on6 of7.wav	a 0.1 on6 of7.wav
7	1	805	a 0.1 on7 of7.wav	a 0.1 on7 of7.wav
8	1	741	a 0.2 on1 of7r.wav	a 0.2 on1 of7r.wav
9	1	1013	a 0.2 on2 of7.wav	a 0.2 on2 of7.wav
10	1	1543	a 0.2 on3 of7.wav	a 0.2 on3 of7.wav
11	1	1899	a 0.2 on4 of7.wav	a 0.2 on4 of7.wav
12	1	746	a 0.2 on5 of7.wav	a 0.2 on5 of7.wav
13	1	1045	a 0.2 on6 of7.wav	a 0.2 on6 of7.wav
14	1	917	a 0.2 on7 of7.wav	a 0.2 on7 of7.wav
15	1	982	a 0.04 on1 of7r.wav	a 0.04 on1 of7r.wav
16	1	1442	a 0.04 on2 of7.wav	a 0.04 on2 of7.wav
17	1	1159	a 0.04 on3 of7.wav	a 0.04 on3 of7.wav
18	1	999	a 0.04 on4 of7.wav	a 0.04 on4 of7.wav
19	1	739	a 0.04 on5 of7.wav	a 0.04 on5 of7.wav
20	1	802	a 0.04 on6 of7.wav	a 0.04 on6 of7.wav
21	1	1105	a 0.04 on7 of7.wav	a 0.04 on7 of7.wav
22	1	769	a 0.06 on1 of7r.wav	a 0.06 on1 of7r.wav
23	1	946	a 0.06 on2 of7.wav	a 0.06 on2 of7.wav
24	1	1150	a 0.06 on3 of7.wav	a 0.06 on3 of7.wav
25	1	716	a 0.06 on4 of7.wav	a 0.06 on4 of7.wav
26	1	869	a 0.06 on5 of7.wav	a 0.06 on5 of7.wav
27	1	961	a 0.06 on6 of7.wav	a 0.06 on6 of7.wav
28	1	3656	a 0.06 on7 of7.wav	a 0.06 on7 of7.wav
29	1	2986	a 0.08 on1 of7r.wav	a 0.08 on1 of7r.wav
30	1	909	a 0.08 on2 of7.wav	a 0.08 on2 of7.wav
31	1	940	a 0.08 on3 of7.wav	a 0.08 on3 of7.wav
32	1	884	a 0.08 on4 of7.wav	a 0.08 on4 of7.wav
33	1	1463	a 0.08 on5 of7.wav	a 0.08 on5 of7.wav
34	1	856	a 0.08 on6 of7.wav	a 0.08 on6 of7.wav
35	1	1776	a 0.08 on7 of7.wav	a 0.08 on7 of7.wav
36	1	1051	a 0.12 on1 of7r.wav	a 0.12 on1 of7r.wav
37	1	1026	a 0.12 on2 of7.wav	a 0.12 on2 of7.wav
38	1	1072	a 0.12 on3 of7.wav	a 0.12 on3 of7.wav
39	1	931	a 0.12 on4 of7.wav	a 0.12 on4 of7.wav
40	1	1553	a 0.12 on5 of7.wav	a 0.12 on5 of7.wav
41	1	797	a 0.12 on6 of7.wav	a 0.12 on6 of7.wav
42	1	831	a 0.12 on7 of7.wav	a 0.12 on7 of7.wav
43	1	2142	a 0.14 on1 of7r.wav	a 0.14 on1 of7r.wav
44	1	875	a 0.14 on2 of7.wav	a 0.14 on2 of7.wav
45	1	900	a 0.14 on3 of7.wav	a 0.14 on3 of7.wav
46	1	1223	a 0.14 on4 of7.wav	a 0.14 on4 of7.wav
47	1	605	a 0.14 on5 of7.wav	a 0.14 on5 of7.wav
48	1	777	a 0.14 on6 of7.wav	a 0.14 on6 of7.wav
49	1	989	a 0.14 on7 of7.wav	a 0.14 on7 of7.wav
50	1	2215	a 0.16 on1 of7r.wav	a 0.16 on1 of7r.wav
51	1	738	a 0.16 on2 of7.wav	a 0.16 on2 of7.wav
52	1	2006	a 0.16 on3 of7.wav	a 0.16 on3 of7.wav
53	1	768	a 0.16 on4 of7.wav	a 0.16 on4 of7.wav
54	1	1336	a 0.16 on5 of7.wav	a 0.16 on5 of7.wav
55	1	1217	a 0.16 on6 of7.wav	a 0.16 on6 of7.wav
56	1	1804	a 0.16 on7 of7.wav	a 0.16 on7 of7.wav
57	1	1112	a 0.18 on1 of7r.wav	a 0.18 on1 of7r.wav
58	1	1217	a 0.18 on2 of7.wav	a 0.18 on2 of7.wav
59	1	1400	a 0.18 on3 of7.wav	a 0.18 on3 of7.wav
60	1	1066	a 0.18 on4 of7.wav	a 0.18 on4 of7.wav
61	1	902	a 0.18 on5 of7.wav	a 0.18 on5 of7.wav
62	1	888	a 0.18 on6 of7.wav	a 0.18 on6 of7.wav
63	1	803	a 0.18 on7 of7.wav	a 0.18 on7 of7.wav
64	1	1049	i 0.1 on1 of7r.wav	i 0.1 on1 of7r.wav
65	1	876	i 0.1 on2 of7.wav	i 0.1 on2 of7.wav
66	1	768	i 0.1 on3 of7.wav	i 0.1 on3 of7.wav
67	1	891	i 0.1 on4 of7.wav	i 0.1 on4 of7.wav
68	1	1101	i 0.1 on5 of7.wav	i 0.1 on5 of7.wav
69	1	698	i 0.1 on6 of7.wav	i 0.1 on6 of7.wav
70	1	717	i 0.1 on7 of7.wav	i 0.1 on7 of7.wav
71	1	883	i 0.2 on1 of7r.wav	i 0.2 on1 of7r.wav
72	1	1184	i 0.2 on2 of7.wav	i 0.2 on2 of7.wav
73	1	871	i 0.2 on3 of7.wav	i 0.2 on3 of7.wav
74	1	879	i 0.2 on4 of7.wav	i 0.2 on4 of7.wav
75	1	1073	i 0.2 on5 of7.wav	i 0.2 on5 of7.wav
76	1	1257	i 0.2 on6 of7.wav	i 0.2 on6 of7.wav
77	1	1019	i 0.2 on7 of7.wav	i 0.2 on7 of7.wav
78	1	1071	i 0.04 on1 of7r.wav	i 0.04 on1 of7r.wav
79	1	1556	i 0.04 on2 of7.wav	i 0.04 on2 of7.wav
80	1	698	i 0.04 on3 of7.wav	i 0.04 on3 of7.wav
81	1	950	i 0.04 on4 of7.wav	i 0.04 on4 of7.wav
82	1	1064	i 0.04 on5 of7.wav	i 0.04 on5 of7.wav
83	1	868	i 0.04 on6 of7.wav	i 0.04 on6 of7.wav
84	1	787	i 0.04 on7 of7.wav	i 0.04 on7 of7.wav
85	1	786	i 0.06 on1 of7r.wav	i 0.06 on1 of7r.wav
86	1	831	i 0.06 on2 of7.wav	i 0.06 on2 of7.wav
87	1	1004	i 0.06 on3 of7.wav	i 0.06 on3 of7.wav
88	1	772	i 0.06 on4 of7.wav	i 0.06 on4 of7.wav
89	1	984	i 0.06 on5 of7.wav	i 0.06 on5 of7.wav
90	1	1177	i 0.06 on6 of7.wav	i 0.06 on6 of7.wav
91	1	829	i 0.06 on7 of7.wav	i 0.06 on7 of7.wav
92	1	1030	i 0.08 on1 of7r.wav	i 0.08 on1 of7r.wav
93	1	1419	i 0.08 on2 of7.wav	i 0.08 on2 of7.wav
94	1	712	i 0.08 on3 of7.wav	i 0.08 on3 of7.wav
95	1	1775	i 0.08 on4 of7.wav	i 0.08 on4 of7.wav
96	1	843	i 0.08 on5 of7.wav	i 0.08 on5 of7.wav
97	1	871	i 0.08 on6 of7.wav	i 0.08 on6 of7.wav
98	1	831	i 0.08 on7 of7.wav	i 0.08 on7 of7.wav
99	1	1015	i 0.12 on1 of7r.wav	i 0.12 on1 of7r.wav
100	1	728	i 0.12 on2 of7.wav	i 0.12 on2 of7.wav
101	1	780	i 0.12 on3 of7.wav	i 0.12 on3 of7.wav
102	1	652	i 0.12 on4 of7.wav	i 0.12 on4 of7.wav
103	1	742	i 0.12 on5 of7.wav	i 0.12 on5 of7.wav
104	1	1218	i 0.12 on6 of7.wav	i 0.12 on6 of7.wav
105	1	896	i 0.12 on7 of7.wav	i 0.12 on7 of7.wav
106	1	832	i 0.14 on1 of7r.wav	i 0.14 on1 of7r.wav
107	1	896	i 0.14 on2 of7.wav	i 0.14 on2 of7.wav
108	1	1104	i 0.14 on3 of7.wav	i 0.14 on3 of7.wav
109	1	826	i 0.14 on4 of7.wav	i 0.14 on4 of7.wav
110	1	1110	i 0.14 on5 of7.wav	i 0.14 on5 of7.wav
111	1	984	i 0.14 on6 of7.wav	i 0.14 on6 of7.wav
112	1	880	i 0.14 on7 of7.wav	i 0.14 on7 of7.wav
113	1	853	i 0.16 on1 of7r.wav	i 0.16 on1 of7r.wav
114	1	2220	i 0.16 on2 of7.wav	i 0.16 on2 of7.wav
115	1	887	i 0.16 on3 of7.wav	i 0.16 on3 of7.wav
116	1	952	i 0.16 on4 of7.wav	i 0.16 on4 of7.wav
117	1	1458	i 0.16 on5 of7.wav	i 0.16 on5 of7.wav
118	1	875	i 0.16 on6 of7.wav	i 0.16 on6 of7.wav
119	1	1143	i 0.16 on7 of7.wav	i 0.16 on7 of7.wav
120	1	1710	i 0.18 on1 of7r.wav	i 0.18 on1 of7r.wav
121	1	1416	i 0.18 on2 of7.wav	i 0.18 on2 of7.wav
122	1	1010	i 0.18 on3 of7.wav	i 0.18 on3 of7.wav
123	1	1288	i 0.18 on4 of7.wav	i 0.18 on4 of7.wav
124	1	1138	i 0.18 on5 of7.wav	i 0.18 on5 of7.wav
125	1	1112	i 0.18 on6 of7.wav	i 0.18 on6 of7.wav
126	1	1537	i 0.18 on7 of7.wav	i 0.18 on7 of7.wav
127	1	1220	a 0.1 on1 of7r.wav	a 0.1 on3 of7.wav
128	1	749	a 0.1 on2 of7.wav	a 0.1 on4 of7.wav
129	1	699	a 0.1 on3 of7.wav	a 0.1 on5 of7.wav
130	1	2099	a 0.1 on4 of7.wav	a 0.1 on6 of7.wav
131	2	980	a 0.1 on5 of7.wav	a 0.1 on7 of7.wav
132	1	1120	a 0.2 on1 of7r.wav	a 0.2 on3 of7.wav
133	1	2006	a 0.2 on2 of7.wav	a 0.2 on4 of7.wav
134	1	913	a 0.2 on3 of7.wav	a 0.2 on5 of7.wav
135	1	1009	a 0.2 on4 of7.wav	a 0.2 on6 of7.wav
136	2	963	a 0.2 on5 of7.wav	a 0.2 on7 of7.wav
137	1	1904	a 0.04 on1 of7r.wav	a 0.04 on3 of7.wav
138	1	1181	a 0.04 on2 of7.wav	a 0.04 on4 of7.wav
139	2	1137	a 0.04 on3 of7.wav	a 0.04 on5 of7.wav
140	1	992	a 0.04 on4 of7.wav	a 0.04 on6 of7.wav
141	2	2323	a 0.04 on5 of7.wav	a 0.04 on7 of7.wav
142	1	1115	a 0.06 on1 of7r.wav	a 0.06 on3 of7.wav
143	1	1174	a 0.06 on2 of7.wav	a 0.06 on4 of7.wav
144	1	804	a 0.06 on3 of7.wav	a 0.06 on5 of7.wav
145	2	953	a 0.06 on4 of7.wav	a 0.06 on6 of7.wav
146	1	1561	a 0.06 on5 of7.wav	a 0.06 on7 of7.wav
147	1	718	a 0.08 on1 of7r.wav	a 0.08 on3 of7.wav
148	1	702	a 0.08 on2 of7.wav	a 0.08 on4 of7.wav
149	1	844	a 0.08 on3 of7.wav	a 0.08 on5 of7.wav
150	1	641	a 0.08 on4 of7.wav	a 0.08 on6 of7.wav
151	1	1196	a 0.08 on5 of7.wav	a 0.08 on7 of7.wav
152	1	969	a 0.12 on1 of7r.wav	a 0.12 on3 of7.wav
153	1	1504	a 0.12 on2 of7.wav	a 0.12 on4 of7.wav
154	1	1077	a 0.12 on3 of7.wav	a 0.12 on5 of7.wav
155	2	2240	a 0.12 on4 of7.wav	a 0.12 on6 of7.wav
156	2	1294	a 0.12 on5 of7.wav	a 0.12 on7 of7.wav
157	1	1216	a 0.14 on1 of7r.wav	a 0.14 on3 of7.wav
158	1	1084	a 0.14 on2 of7.wav	a 0.14 on4 of7.wav
159	1	1572	a 0.14 on3 of7.wav	a 0.14 on5 of7.wav
160	2	922	a 0.14 on4 of7.wav	a 0.14 on6 of7.wav
161	2	1172	a 0.14 on5 of7.wav	a 0.14 on7 of7.wav
162	1	1135	a 0.16 on1 of7r.wav	a 0.16 on3 of7.wav
163	1	2833	a 0.16 on2 of7.wav	a 0.16 on4 of7.wav
164	1	3645	a 0.16 on3 of7.wav	a 0.16 on5 of7.wav
165	2	1041	a 0.16 on4 of7.wav	a 0.16 on6 of7.wav
166	2	988	a 0.16 on5 of7.wav	a 0.16 on7 of7.wav
167	1	879	a 0.18 on1 of7r.wav	a 0.18 on3 of7.wav
168	2	1304	a 0.18 on2 of7.wav	a 0.18 on4 of7.wav
169	1	1213	a 0.18 on3 of7.wav	a 0.18 on5 of7.wav
170	1	5086	a 0.18 on4 of7.wav	a 0.18 on6 of7.wav
171	2	844	a 0.18 on5 of7.wav	a 0.18 on7 of7.wav
172	1	1107	i 0.1 on1 of7r.wav	i 0.1 on3 of7.wav
173	1	1210	i 0.1 on2 of7.wav	i 0.1 on4 of7.wav
174	2	942	i 0.1 on3 of7.wav	i 0.1 on5 of7.wav
175	2	877	i 0.1 on4 of7.wav	i 0.1 on6 of7.wav
176	1	1352	i 0.1 on5 of7.wav	i 0.1 on7 of7.wav
177	1	3369	i 0.2 on1 of7r.wav	i 0.2 on3 of7.wav
178	1	1361	i 0.2 on2 of7.wav	i 0.2 on4 of7.wav
179	2	1355	i 0.2 on3 of7.wav	i 0.2 on5 of7.wav
180	1	1545	i 0.2 on4 of7.wav	i 0.2 on6 of7.wav
181	2	1242	i 0.2 on5 of7.wav	i 0.2 on7 of7.wav
182	1	842	i 0.04 on1 of7r.wav	i 0.04 on3 of7.wav
183	1	995	i 0.04 on2 of7.wav	i 0.04 on4 of7.wav
184	1	1003	i 0.04 on3 of7.wav	i 0.04 on5 of7.wav
185	2	906	i 0.04 on4 of7.wav	i 0.04 on6 of7.wav
186	1	1210	i 0.04 on5 of7.wav	i 0.04 on7 of7.wav
187	1	1102	i 0.06 on1 of7r.wav	i 0.06 on3 of7.wav
188	1	841	i 0.06 on2 of7.wav	i 0.06 on4 of7.wav
189	2	806	i 0.06 on3 of7.wav	i 0.06 on5 of7.wav
190	1	2106	i 0.06 on4 of7.wav	i 0.06 on6 of7.wav
191	2	1386	i 0.06 on5 of7.wav	i 0.06 on7 of7.wav
192	2	1457	i 0.08 on1 of7r.wav	i 0.08 on3 of7.wav
193	1	1122	i 0.08 on2 of7.wav	i 0.08 on4 of7.wav
194	1	792	i 0.08 on3 of7.wav	i 0.08 on5 of7.wav
195	1	1523	i 0.08 on4 of7.wav	i 0.08 on6 of7.wav
196	2	1086	i 0.08 on5 of7.wav	i 0.08 on7 of7.wav
197	1	1220	i 0.12 on1 of7r.wav	i 0.12 on3 of7.wav
198	1	1216	i 0.12 on2 of7.wav	i 0.12 on4 of7.wav
199	1	1385	i 0.12 on3 of7.wav	i 0.12 on5 of7.wav
200	2	1195	i 0.12 on4 of7.wav	i 0.12 on6 of7.wav
201	2	1210	i 0.12 on5 of7.wav	i 0.12 on7 of7.wav
202	1	773	i 0.14 on1 of7r.wav	i 0.14 on3 of7.wav
203	2	1236	i 0.14 on2 of7.wav	i 0.14 on4 of7.wav
204	1	2467	i 0.14 on3 of7.wav	i 0.14 on5 of7.wav
205	1	893	i 0.14 on4 of7.wav	i 0.14 on6 of7.wav
206	2	1163	i 0.14 on5 of7.wav	i 0.14 on7 of7.wav
207	1	2508	i 0.16 on1 of7r.wav	i 0.16 on3 of7.wav
208	1	1038	i 0.16 on2 of7.wav	i 0.16 on4 of7.wav
209	2	948	i 0.16 on3 of7.wav	i 0.16 on5 of7.wav
210	2	1292	i 0.16 on4 of7.wav	i 0.16 on6 of7.wav
211	2	1644	i 0.16 on5 of7.wav	i 0.16 on7 of7.wav
212	1	1228	i 0.18 on1 of7r.wav	i 0.18 on3 of7.wav
213	1	904	i 0.18 on2 of7.wav	i 0.18 on4 of7.wav
214	1	1851	i 0.18 on3 of7.wav	i 0.18 on5 of7.wav
215	1	1228	i 0.18 on4 of7.wav	i 0.18 on6 of7.wav
216	2	978	i 0.18 on5 of7.wav	i 0.18 on7 of7.wav
217	1	1439	a 0.1 on3 of7.wav	a 0.1 on1 of7r.wav
218	1	943	a 0.1 on4 of7.wav	a 0.1 on2 of7.wav
219	1	886	a 0.1 on5 of7.wav	a 0.1 on3 of7.wav
220	1	1286	a 0.1 on6 of7.wav	a 0.1 on4 of7.wav
221	2	1225	a 0.1 on7 of7.wav	a 0.1 on5 of7.wav
222	1	951	a 0.2 on3 of7.wav	a 0.2 on1 of7r.wav
223	1	1562	a 0.2 on4 of7.wav	a 0.2 on2 of7.wav
224	1	820	a 0.2 on5 of7.wav	a 0.2 on3 of7.wav
225	1	1248	a 0.2 on6 of7.wav	a 0.2 on4 of7.wav
226	2	856	a 0.2 on7 of7.wav	a 0.2 on5 of7.wav
227	1	641	a 0.04 on3 of7.wav	a 0.04 on1 of7r.wav
228	1	1288	a 0.04 on4 of7.wav	a 0.04 on2 of7.wav
229	1	1254	a 0.04 on5 of7.wav	a 0.04 on3 of7.wav
230	1	1435	a 0.04 on6 of7.wav	a 0.04 on4 of7.wav
231	1	910	a 0.04 on7 of7.wav	a 0.04 on5 of7.wav
232	1	780	a 0.06 on3 of7.wav	a 0.06 on1 of7r.wav
233	1	1322	a 0.06 on4 of7.wav	a 0.06 on2 of7.wav
234	1	964	a 0.06 on5 of7.wav	a 0.06 on3 of7.wav
235	1	1326	a 0.06 on6 of7.wav	a 0.06 on4 of7.wav
236	1	791	a 0.06 on7 of7.wav	a 0.06 on5 of7.wav
237	1	1603	a 0.08 on3 of7.wav	a 0.08 on1 of7r.wav
238	1	1124	a 0.08 on4 of7.wav	a 0.08 on2 of7.wav
239	1	1530	a 0.08 on5 of7.wav	a 0.08 on3 of7.wav
240	1	953	a 0.08 on6 of7.wav	a 0.08 on4 of7.wav
241	1	910	a 0.08 on7 of7.wav	a 0.08 on5 of7.wav
242	1	3388	a 0.12 on3 of7.wav	a 0.12 on1 of7r.wav
243	2	1024	a 0.12 on4 of7.wav	a 0.12 on2 of7.wav
244	1	951	a 0.12 on5 of7.wav	a 0.12 on3 of7.wav
245	1	1537	a 0.12 on6 of7.wav	a 0.12 on4 of7.wav
246	2	1121	a 0.12 on7 of7.wav	a 0.12 on5 of7.wav
247	1	979	a 0.14 on3 of7.wav	a 0.14 on1 of7r.wav
248	1	1873	a 0.14 on4 of7.wav	a 0.14 on2 of7.wav
249	1	1396	a 0.14 on5 of7.wav	a 0.14 on3 of7.wav
250	2	932	a 0.14 on6 of7.wav	a 0.14 on4 of7.wav
251	2	1004	a 0.14 on7 of7.wav	a 0.14 on5 of7.wav
252	1	1361	a 0.16 on3 of7.wav	a 0.16 on1 of7r.wav
253	1	1516	a 0.16 on4 of7.wav	a 0.16 on2 of7.wav
254	1	1164	a 0.16 on5 of7.wav	a 0.16 on3 of7.wav
255	2	1985	a 0.16 on6 of7.wav	a 0.16 on4 of7.wav
256	2	2087	a 0.16 on7 of7.wav	a 0.16 on5 of7.wav
257	2	959	a 0.18 on3 of7.wav	a 0.18 on1 of7r.wav
258	1	1269	a 0.18 on4 of7.wav	a 0.18 on2 of7.wav
259	2	1338	a 0.18 on5 of7.wav	a 0.18 on3 of7.wav
260	2	1192	a 0.18 on6 of7.wav	a 0.18 on4 of7.wav
261	2	1166	a 0.18 on7 of7.wav	a 0.18 on5 of7.wav
262	1	797	i 0.1 on3 of7.wav	i 0.1 on1 of7r.wav
263	1	941	i 0.1 on4 of7.wav	i 0.1 on2 of7.wav
264	2	1552	i 0.1 on5 of7.wav	i 0.1 on3 of7.wav
265	2	979	i 0.1 on6 of7.wav	i 0.1 on4 of7.wav
266	1	1364	i 0.1 on7 of7.wav	i 0.1 on5 of7.wav
267	1	2027	i 0.2 on3 of7.wav	i 0.2 on1 of7r.wav
268	1	800	i 0.2 on4 of7.wav	i 0.2 on2 of7.wav
269	1	1563	i 0.2 on5 of7.wav	i 0.2 on3 of7.wav
270	2	1894	i 0.2 on6 of7.wav	i 0.2 on4 of7.wav
271	2	1090	i 0.2 on7 of7.wav	i 0.2 on5 of7.wav
272	1	1376	i 0.04 on3 of7.wav	i 0.04 on1 of7r.wav
273	1	993	i 0.04 on4 of7.wav	i 0.04 on2 of7.wav
274	1	1309	i 0.04 on5 of7.wav	i 0.04 on3 of7.wav
275	1	2430	i 0.04 on6 of7.wav	i 0.04 on4 of7.wav
276	1	1111	i 0.04 on7 of7.wav	i 0.04 on5 of7.wav
277	1	672	i 0.06 on3 of7.wav	i 0.06 on1 of7r.wav
278	2	3403	i 0.06 on4 of7.wav	i 0.06 on2 of7.wav
279	2	1355	i 0.06 on5 of7.wav	i 0.06 on3 of7.wav
280	1	1096	i 0.06 on6 of7.wav	i 0.06 on4 of7.wav
281	1	1124	i 0.06 on7 of7.wav	i 0.06 on5 of7.wav
282	2	1556	i 0.08 on3 of7.wav	i 0.08 on1 of7r.wav
283	1	1826	i 0.08 on4 of7.wav	i 0.08 on2 of7.wav
284	1	3122	i 0.08 on5 of7.wav	i 0.08 on3 of7.wav
285	2	1226	i 0.08 on6 of7.wav	i 0.08 on4 of7.wav
286	1	864	i 0.08 on7 of7.wav	i 0.08 on5 of7.wav
287	2	2054	i 0.12 on3 of7.wav	i 0.12 on1 of7r.wav
288	1	1755	i 0.12 on4 of7.wav	i 0.12 on2 of7.wav
289	1	1680	i 0.12 on5 of7.wav	i 0.12 on3 of7.wav
290	2	1385	i 0.12 on6 of7.wav	i 0.12 on4 of7.wav
291	2	1217	i 0.12 on7 of7.wav	i 0.12 on5 of7.wav
292	1	1107	i 0.14 on3 of7.wav	i 0.14 on1 of7r.wav
293	1	1478	i 0.14 on4 of7.wav	i 0.14 on2 of7.wav
294	2	1657	i 0.14 on5 of7.wav	i 0.14 on3 of7.wav
295	1	1490	i 0.14 on6 of7.wav	i 0.14 on4 of7.wav
296	2	1346	i 0.14 on7 of7.wav	i 0.14 on5 of7.wav
297	1	1316	i 0.16 on3 of7.wav	i 0.16 on1 of7r.wav
298	2	1399	i 0.16 on4 of7.wav	i 0.16 on2 of7.wav
299	1	1119	i 0.16 on5 of7.wav	i 0.16 on3 of7.wav
300	1	1758	i 0.16 on6 of7.wav	i 0.16 on4 of7.wav
301	2	864	i 0.16 on7 of7.wav	i 0.16 on5 of7.wav
302	1	1417	i 0.18 on3 of7.wav	i 0.18 on1 of7r.wav
303	1	1712	i 0.18 on4 of7.wav	i 0.18 on2 of7.wav
304	1	1067	i 0.18 on5 of7.wav	i 0.18 on3 of7.wav
305	2	1456	i 0.18 on6 of7.wav	i 0.18 on4 of7.wav
306	2	811	i 0.18 on7 of7.wav	i 0.18 on5 of7.wav
307	1	882	a 0.1 on1 of7r.wav	a 0.1 on1 of7r.wav
308	1	1168	a 0.1 on2 of7.wav	a 0.1 on2 of7.wav
309	1	2014	a 0.1 on3 of7.wav	a 0.1 on3 of7.wav
310	1	1574	a 0.1 on4 of7.wav	a 0.1 on4 of7.wav
311	1	1270	a 0.1 on5 of7.wav	a 0.1 on5 of7.wav
312	1	991	a 0.1 on6 of7.wav	a 0.1 on6 of7.wav
313	1	1185	a 0.1 on7 of7.wav	a 0.1 on7 of7.wav
314	1	922	a 0.2 on1 of7r.wav	a 0.2 on1 of7r.wav
315	1	1120	a 0.2 on2 of7.wav	a 0.2 on2 of7.wav
316	1	834	a 0.2 on3 of7.wav	a 0.2 on3 of7.wav
317	1	1584	a 0.2 on4 of7.wav	a 0.2 on4 of7.wav
318	1	981	a 0.2 on5 of7.wav	a 0.2 on5 of7.wav
319	1	817	a 0.2 on6 of7.wav	a 0.2 on6 of7.wav
320	1	925	a 0.2 on7 of7.wav	a 0.2 on7 of7.wav
321	1	2281	a 0.04 on1 of7r.wav	a 0.04 on1 of7r.wav
322	1	1043	a 0.04 on2 of7.wav	a 0.04 on2 of7.wav
323	1	716	a 0.04 on3 of7.wav	a 0.04 on3 of7.wav
324	1	985	a 0.04 on4 of7.wav	a 0.04 on4 of7.wav
325	1	763	a 0.04 on5 of7.wav	a 0.04 on5 of7.wav
326	1	802	a 0.04 on6 of7.wav	a 0.04 on6 of7.wav
327	1	1016	a 0.04 on7 of7.wav	a 0.04 on7 of7.wav
328	1	741	a 0.06 on1 of7r.wav	a 0.06 on1 of7r.wav
329	1	813	a 0.06 on2 of7.wav	a 0.06 on2 of7.wav
330	1	948	a 0.06 on3 of7.wav	a 0.06 on3 of7.wav
331	1	2251	a 0.06 on4 of7.wav	a 0.06 on4 of7.wav
332	1	930	a 0.06 on5 of7.wav	a 0.06 on5 of7.wav
333	1	1861	a 0.06 on6 of7.wav	a 0.06 on6 of7.wav
334	1	813	a 0.06 on7 of7.wav	a 0.06 on7 of7.wav
335	1	1364	a 0.08 on1 of7r.wav	a 0.08 on1 of7r.wav
336	1	891	a 0.08 on2 of7.wav	a 0.08 on2 of7.wav
337	1	1952	a 0.08 on3 of7.wav	a 0.08 on3 of7.wav
338	1	935	a 0.08 on4 of7.wav	a 0.08 on4 of7.wav
339	1	977	a 0.08 on5 of7.wav	a 0.08 on5 of7.wav
340	1	854	a 0.08 on6 of7.wav	a 0.08 on6 of7.wav
341	1	833	a 0.08 on7 of7.wav	a 0.08 on7 of7.wav
342	1	1491	a 0.12 on1 of7r.wav	a 0.12 on1 of7r.wav
343	1	809	a 0.12 on2 of7.wav	a 0.12 on2 of7.wav
344	1	813	a 0.12 on3 of7.wav	a 0.12 on3 of7.wav
345	1	924	a 0.12 on4 of7.wav	a 0.12 on4 of7.wav
346	1	1064	a 0.12 on5 of7.wav	a 0.12 on5 of7.wav
347	1	861	a 0.12 on6 of7.wav	a 0.12 on6 of7.wav
348	1	1406	a 0.12 on7 of7.wav	a 0.12 on7 of7.wav
349	1	1391	a 0.14 on1 of7r.wav	a 0.14 on1 of7r.wav
350	2	3636	a 0.14 on2 of7.wav	a 0.14 on2 of7.wav
351	1	892	a 0.14 on3 of7.wav	a 0.14 on3 of7.wav
352	1	717	a 0.14 on4 of7.wav	a 0.14 on4 of7.wav
353	1	905	a 0.14 on5 of7.wav	a 0.14 on5 of7.wav
354	1	2656	a 0.14 on6 of7.wav	a 0.14 on6 of7.wav
355	1	940	a 0.14 on7 of7.wav	a 0.14 on7 of7.wav
356	1	923	a 0.16 on1 of7r.wav	a 0.16 on1 of7r.wav
357	1	997	a 0.16 on2 of7.wav	a 0.16 on2 of7.wav
358	1	1482	a 0.16 on3 of7.wav	a 0.16 on3 of7.wav
359	1	703	a 0.16 on4 of7.wav	a 0.16 on4 of7.wav
360	1	1079	a 0.16 on5 of7.wav	a 0.16 on5 of7.wav
361	1	2891	a 0.16 on6 of7.wav	a 0.16 on6 of7.wav
362	1	751	a 0.16 on7 of7.wav	a 0.16 on7 of7.wav
363	1	839	a 0.18 on1 of7r.wav	a 0.18 on1 of7r.wav
364	1	1020	a 0.18 on2 of7.wav	a 0.18 on2 of7.wav
365	1	844	a 0.18 on3 of7.wav	a 0.18 on3 of7.wav
366	1	1195	a 0.18 on4 of7.wav	a 0.18 on4 of7.wav
367	1	1082	a 0.18 on5 of7.wav	a 0.18 on5 of7.wav
368	1	699	a 0.18 on6 of7.wav	a 0.18 on6 of7.wav
369	1	992	a 0.18 on7 of7.wav	a 0.18 on7 of7.wav
370	1	4041	i 0.1 on1 of7r.wav	i 0.1 on1 of7r.wav
371	1	2616	i 0.1 on2 of7.wav	i 0.1 on2 of7.wav
372	1	1262	i 0.1 on3 of7.wav	i 0.1 on3 of7.wav
373	1	917	i 0.1 on4 of7.wav	i 0.1 on4 of7.wav
374	1	696	i 0.1 on5 of7.wav	i 0.1 on5 of7.wav
375	1	821	i 0.1 on6 of7.wav	i 0.1 on6 of7.wav
376	1	718	i 0.1 on7 of7.wav	i 0.1 on7 of7.wav
377	1	911	i 0.2 on1 of7r.wav	i 0.2 on1 of7r.wav
378	1	876	i 0.2 on2 of7.wav	i 0.2 on2 of7.wav
379	1	925	i 0.2 on3 of7.wav	i 0.2 on3 of7.wav
380	1	831	i 0.2 on4 of7.wav	i 0.2 on4 of7.wav
381	1	1069	i 0.2 on5 of7.wav	i 0.2 on5 of7.wav
382	1	1214	i 0.2 on6 of7.wav	i 0.2 on6 of7.wav
383	1	853	i 0.2 on7 of7.wav	i 0.2 on7 of7.wav
384	1	803	i 0.04 on1 of7r.wav	i 0.04 on1 of7r.wav
385	1	1058	i 0.04 on2 of7.wav	i 0.04 on2 of7.wav
386	1	1469	i 0.04 on3 of7.wav	i 0.04 on3 of7.wav
387	1	800	i 0.04 on4 of7.wav	i 0.04 on4 of7.wav
388	1	722	i 0.04 on5 of7.wav	i 0.04 on5 of7.wav
389	1	2251	i 0.04 on6 of7.wav	i 0.04 on6 of7.wav
390	1	812	i 0.04 on7 of7.wav	i 0.04 on7 of7.wav
391	1	1386	i 0.06 on1 of7r.wav	i 0.06 on1 of7r.wav
392	1	845	i 0.06 on2 of7.wav	i 0.06 on2 of7.wav
393	1	658	i 0.06 on3 of7.wav	i 0.06 on3 of7.wav
394	1	823	i 0.06 on4 of7.wav	i 0.06 on4 of7.wav
395	1	808	i 0.06 on5 of7.wav	i 0.06 on5 of7.wav
396	1	1582	i 0.06 on6 of7.wav	i 0.06 on6 of7.wav
397	1	3705	i 0.06 on7 of7.wav	i 0.06 on7 of7.wav
398	1	1101	i 0.08 on1 of7r.wav	i 0.08 on1 of7r.wav
399	1	1334	i 0.08 on2 of7.wav	i 0.08 on2 of7.wav
400	1	1071	i 0.08 on3 of7.wav	i 0.08 on3 of7.wav
401	1	761	i 0.08 on4 of7.wav	i 0.08 on4 of7.wav
402	1	790	i 0.08 on5 of7.wav	i 0.08 on5 of7.wav
403	1	3538	i 0.08 on6 of7.wav	i 0.08 on6 of7.wav
404	1	1223	i 0.08 on7 of7.wav	i 0.08 on7 of7.wav
405	1	999	i 0.12 on1 of7r.wav	i 0.12 on1 of7r.wav
406	1	976	i 0.12 on2 of7.wav	i 0.12 on2 of7.wav
407	1	1066	i 0.12 on3 of7.wav	i 0.12 on3 of7.wav
408	1	873	i 0.12 on4 of7.wav	i 0.12 on4 of7.wav
409	1	1420	i 0.12 on5 of7.wav	i 0.12 on5 of7.wav
410	1	896	i 0.12 on6 of7.wav	i 0.12 on6 of7.wav
411	1	672	i 0.12 on7 of7.wav	i 0.12 on7 of7.wav
412	1	992	i 0.14 on1 of7r.wav	i 0.14 on1 of7r.wav
413	1	1193	i 0.14 on2 of7.wav	i 0.14 on2 of7.wav
414	1	1707	i 0.14 on3 of7.wav	i 0.14 on3 of7.wav
415	1	805	i 0.14 on4 of7.wav	i 0.14 on4 of7.wav
416	2	4681	i 0.14 on5 of7.wav	i 0.14 on5 of7.wav
417	1	904	i 0.14 on6 of7.wav	i 0.14 on6 of7.wav
418	1	1159	i 0.14 on7 of7.wav	i 0.14 on7 of7.wav
419	1	712	i 0.16 on1 of7r.wav	i 0.16 on1 of7r.wav
420	1	929	i 0.16 on2 of7.wav	i 0.16 on2 of7.wav
421	1	788	i 0.16 on3 of7.wav	i 0.16 on3 of7.wav
422	1	1682	i 0.16 on4 of7.wav	i 0.16 on4 of7.wav
423	2	1535	i 0.16 on5 of7.wav	i 0.16 on5 of7.wav
424	1	935	i 0.16 on6 of7.wav	i 0.16 on6 of7.wav
425	1	1171	i 0.16 on7 of7.wav	i 0.16 on7 of7.wav
426	1	1263	i 0.18 on1 of7r.wav	i 0.18 on1 of7r.wav
427	1	1081	i 0.18 on2 of7.wav	i 0.18 on2 of7.wav
428	1	2063	i 0.18 on3 of7.wav	i 0.18 on3 of7.wav
429	1	1761	i 0.18 on4 of7.wav	i 0.18 on4 of7.wav
430	1	1020	i 0.18 on5 of7.wav	i 0.18 on5 of7.wav
431	1	856	i 0.18 on6 of7.wav	i 0.18 on6 of7.wav
432	1	1150	i 0.18 on7 of7.wav	i 0.18 on7 of7.wav
433	1	893	a 0.1 on1 of7r.wav	a 0.1 on3 of7.wav
434	1	911	a 0.1 on2 of7.wav	a 0.1 on4 of7.wav
435	1	1347	a 0.1 on3 of7.wav	a 0.1 on5 of7.wav
436	2	998	a 0.1 on4 of7.wav	a 0.1 on6 of7.wav
437	1	1008	a 0.1 on5 of7.wav	a 0.1 on7 of7.wav
438	1	1605	a 0.2 on1 of7r.wav	a 0.2 on3 of7.wav
439	1	1992	a 0.2 on2 of7.wav	a 0.2 on4 of7.wav
440	1	1198	a 0.2 on3 of7.wav	a 0.2 on5 of7.wav
441	1	1499	a 0.2 on4 of7.wav	a 0.2 on6 of7.wav
442	2	1013	a 0.2 on5 of7.wav	a 0.2 on7 of7.wav
443	1	1318	a 0.04 on1 of7r.wav	a 0.04 on3 of7.wav
444	2	2951	a 0.04 on2 of7.wav	a 0.04 on4 of7.wav
445	1	981	a 0.04 on3 of7.wav	a 0.04 on5 of7.wav
446	1	1241	a 0.04 on4 of7.wav	a 0.04 on6 of7.wav
447	1	993	a 0.04 on5 of7.wav	a 0.04 on7 of7.wav
448	1	1170	a 0.06 on1 of7r.wav	a 0.06 on3 of7.wav
449	1	850	a 0.06 on2 of7.wav	a 0.06 on4 of7.wav
450	1	895	a 0.06 on3 of7.wav	a 0.06 on5 of7.wav
451	1	1173	a 0.06 on4 of7.wav	a 0.06 on6 of7.wav
452	1	1359	a 0.06 on5 of7.wav	a 0.06 on7 of7.wav
453	1	758	a 0.08 on1 of7r.wav	a 0.08 on3 of7.wav
454	1	1951	a 0.08 on2 of7.wav	a 0.08 on4 of7.wav
455	1	766	a 0.08 on3 of7.wav	a 0.08 on5 of7.wav
456	2	1413	a 0.08 on4 of7.wav	a 0.08 on6 of7.wav
457	2	1939	a 0.08 on5 of7.wav	a 0.08 on7 of7.wav
458	1	1702	a 0.12 on1 of7r.wav	a 0.12 on3 of7.wav
459	1	819	a 0.12 on2 of7.wav	a 0.12 on4 of7.wav
460	1	4215	a 0.12 on3 of7.wav	a 0.12 on5 of7.wav
461	2	1032	a 0.12 on4 of7.wav	a 0.12 on6 of7.wav
462	2	984	a 0.12 on5 of7.wav	a 0.12 on7 of7.wav
463	1	1108	a 0.14 on1 of7r.wav	a 0.14 on3 of7.wav
464	1	1259	a 0.14 on2 of7.wav	a 0.14 on4 of7.wav
465	1	893	a 0.14 on3 of7.wav	a 0.14 on5 of7.wav
466	2	1033	a 0.14 on4 of7.wav	a 0.14 on6 of7.wav
467	2	1101	a 0.14 on5 of7.wav	a 0.14 on7 of7.wav
468	1	1573	a 0.16 on1 of7r.wav	a 0.16 on3 of7.wav
469	1	1385	a 0.16 on2 of7.wav	a 0.16 on4 of7.wav
470	1	1325	a 0.16 on3 of7.wav	a 0.16 on5 of7.wav
471	1	1442	a 0.16 on4 of7.wav	a 0.16 on6 of7.wav
472	2	1176	a 0.16 on5 of7.wav	a 0.16 on7 of7.wav
473	1	917	a 0.18 on1 of7r.wav	a 0.18 on3 of7.wav
474	1	3170	a 0.18 on2 of7.wav	a 0.18 on4 of7.wav
475	1	1139	a 0.18 on3 of7.wav	a 0.18 on5 of7.wav
476	2	1108	a 0.18 on4 of7.wav	a 0.18 on6 of7.wav
477	2	1139	a 0.18 on5 of7.wav	a 0.18 on7 of7.wav
478	1	832	i 0.1 on1 of7r.wav	i 0.1 on3 of7.wav
479	1	1203	i 0.1 on2 of7.wav	i 0.1 on4 of7.wav
480	2	1209	i 0.1 on3 of7.wav	i 0.1 on5 of7.wav
481	2	879	i 0.1 on4 of7.wav	i 0.1 on6 of7.wav
482	2	896	i 0.1 on5 of7.wav	i 0.1 on7 of7.wav
483	1	1294	i 0.2 on1 of7r.wav	i 0.2 on3 of7.wav
484	1	972	i 0.2 on2 of7.wav	i 0.2 on4 of7.wav
485	1	1294	i 0.2 on3 of7.wav	i 0.2 on5 of7.wav
486	2	891	i 0.2 on4 of7.wav	i 0.2 on6 of7.wav
487	2	1140	i 0.2 on5 of7.wav	i 0.2 on7 of7.wav
488	1	1407	i 0.04 on1 of7r.wav	i 0.04 on3 of7.wav
489	1	1467	i 0.04 on2 of7.wav	i 0.04 on4 of7.wav
490	1	956	i 0.04 on3 of7.wav	i 0.04 on5 of7.wav
491	1	1099	i 0.04 on4 of7.wav	i 0.04 on6 of7.wav
492	1	987	i 0.04 on5 of7.wav	i 0.04 on7 of7.wav
493	1	1184	i 0.06 on1 of7r.wav	i 0.06 on3 of7.wav
494	1	1252	i 0.06 on2 of7.wav	i 0.06 on4 of7.wav
495	2	859	i 0.06 on3 of7.wav	i 0.06 on5 of7.wav
496	1	695	i 0.06 on4 of7.wav	i 0.06 on6 of7.wav
497	1	1226	i 0.06 on5 of7.wav	i 0.06 on7 of7.wav
498	2	1136	i 0.08 on1 of7r.wav	i 0.08 on3 of7.wav
499	1	1184	i 0.08 on2 of7.wav	i 0.08 on4 of7.wav
500	1	915	i 0.08 on3 of7.wav	i 0.08 on5 of7.wav
501	2	1055	i 0.08 on4 of7.wav	i 0.08 on6 of7.wav
502	1	1114	i 0.08 on5 of7.wav	i 0.08 on7 of7.wav
503	1	770	i 0.12 on1 of7r.wav	i 0.12 on3 of7.wav
504	1	948	i 0.12 on2 of7.wav	i 0.12 on4 of7.wav
505	2	1632	i 0.12 on3 of7.wav	i 0.12 on5 of7.wav
506	1	886	i 0.12 on4 of7.wav	i 0.12 on6 of7.wav
507	2	2704	i 0.12 on5 of7.wav	i 0.12 on7 of7.wav
508	2	1389	i 0.14 on1 of7r.wav	i 0.14 on3 of7.wav
509	1	1024	i 0.14 on2 of7.wav	i 0.14 on4 of7.wav
510	2	1170	i 0.14 on3 of7.wav	i 0.14 on5 of7.wav
511	2	1197	i 0.14 on4 of7.wav	i 0.14 on6 of7.wav
512	1	5614	i 0.14 on5 of7.wav	i 0.14 on7 of7.wav
513	1	1772	i 0.16 on1 of7r.wav	i 0.16 on3 of7.wav
514	2	1283	i 0.16 on2 of7.wav	i 0.16 on4 of7.wav
515	1	1297	i 0.16 on3 of7.wav	i 0.16 on5 of7.wav
516	1	1124	i 0.16 on4 of7.wav	i 0.16 on6 of7.wav
517	2	953	i 0.16 on5 of7.wav	i 0.16 on7 of7.wav
518	1	2038	i 0.18 on1 of7r.wav	i 0.18 on3 of7.wav
519	1	2224	i 0.18 on2 of7.wav	i 0.18 on4 of7.wav
520	2	1248	i 0.18 on3 of7.wav	i 0.18 on5 of7.wav
521	2	1332	i 0.18 on4 of7.wav	i 0.18 on6 of7.wav
522	2	1349	i 0.18 on5 of7.wav	i 0.18 on7 of7.wav
523	1	1144	a 0.1 on3 of7.wav	a 0.1 on1 of7r.wav
524	1	873	a 0.1 on4 of7.wav	a 0.1 on2 of7.wav
525	1	1538	a 0.1 on5 of7.wav	a 0.1 on3 of7.wav
526	1	1396	a 0.1 on6 of7.wav	a 0.1 on4 of7.wav
527	1	957	a 0.1 on7 of7.wav	a 0.1 on5 of7.wav
528	1	2150	a 0.2 on3 of7.wav	a 0.2 on1 of7r.wav
529	1	3884	a 0.2 on4 of7.wav	a 0.2 on2 of7.wav
530	1	876	a 0.2 on5 of7.wav	a 0.2 on3 of7.wav
531	1	2633	a 0.2 on6 of7.wav	a 0.2 on4 of7.wav
532	2	1115	a 0.2 on7 of7.wav	a 0.2 on5 of7.wav
533	1	1059	a 0.04 on3 of7.wav	a 0.04 on1 of7r.wav
534	2	953	a 0.04 on4 of7.wav	a 0.04 on2 of7.wav
535	2	920	a 0.04 on5 of7.wav	a 0.04 on3 of7.wav
536	1	1905	a 0.04 on6 of7.wav	a 0.04 on4 of7.wav
537	1	792	a 0.04 on7 of7.wav	a 0.04 on5 of7.wav
538	2	1198	a 0.06 on3 of7.wav	a 0.06 on1 of7r.wav
539	1	2387	a 0.06 on4 of7.wav	a 0.06 on2 of7.wav
540	1	674	a 0.06 on5 of7.wav	a 0.06 on3 of7.wav
541	2	1257	a 0.06 on6 of7.wav	a 0.06 on4 of7.wav
542	1	1031	a 0.06 on7 of7.wav	a 0.06 on5 of7.wav
543	1	888	a 0.08 on3 of7.wav	a 0.08 on1 of7r.wav
544	1	712	a 0.08 on4 of7.wav	a 0.08 on2 of7.wav
545	1	1257	a 0.08 on5 of7.wav	a 0.08 on3 of7.wav
546	2	1010	a 0.08 on6 of7.wav	a 0.08 on4 of7.wav
547	1	2449	a 0.08 on7 of7.wav	a 0.08 on5 of7.wav
548	1	2164	a 0.12 on3 of7.wav	a 0.12 on1 of7r.wav
549	1	2150	a 0.12 on4 of7.wav	a 0.12 on2 of7.wav
550	1	1166	a 0.12 on5 of7.wav	a 0.12 on3 of7.wav
551	1	2889	a 0.12 on6 of7.wav	a 0.12 on4 of7.wav
552	2	1660	a 0.12 on7 of7.wav	a 0.12 on5 of7.wav
553	1	898	a 0.14 on3 of7.wav	a 0.14 on1 of7r.wav
554	1	971	a 0.14 on4 of7.wav	a 0.14 on2 of7.wav
555	1	824	a 0.14 on5 of7.wav	a 0.14 on3 of7.wav
556	2	889	a 0.14 on6 of7.wav	a 0.14 on4 of7.wav
557	2	818	a 0.14 on7 of7.wav	a 0.14 on5 of7.wav
558	1	1094	a 0.16 on3 of7.wav	a 0.16 on1 of7r.wav
559	1	1631	a 0.16 on4 of7.wav	a 0.16 on2 of7.wav
560	1	892	a 0.16 on5 of7.wav	a 0.16 on3 of7.wav
561	1	5583	a 0.16 on6 of7.wav	a 0.16 on4 of7.wav
562	2	887	a 0.16 on7 of7.wav	a 0.16 on5 of7.wav
563	2	1510	a 0.18 on3 of7.wav	a 0.18 on1 of7r.wav
564	1	913	a 0.18 on4 of7.wav	a 0.18 on2 of7.wav
565	1	2096	a 0.18 on5 of7.wav	a 0.18 on3 of7.wav
566	2	1142	a 0.18 on6 of7.wav	a 0.18 on4 of7.wav
567	2	1042	a 0.18 on7 of7.wav	a 0.18 on5 of7.wav
568	1	1924	i 0.1 on3 of7.wav	i 0.1 on1 of7r.wav
569	2	994	i 0.1 on4 of7.wav	i 0.1 on2 of7.wav
570	2	1998	i 0.1 on5 of7.wav	i 0.1 on3 of7.wav
571	1	2216	i 0.1 on6 of7.wav	i 0.1 on4 of7.wav
572	1	1255	i 0.1 on7 of7.wav	i 0.1 on5 of7.wav
573	1	2548	i 0.2 on3 of7.wav	i 0.2 on1 of7r.wav
574	1	827	i 0.2 on4 of7.wav	i 0.2 on2 of7.wav
575	2	1101	i 0.2 on5 of7.wav	i 0.2 on3 of7.wav
576	1	888	i 0.2 on6 of7.wav	i 0.2 on4 of7.wav
577	2	1018	i 0.2 on7 of7.wav	i 0.2 on5 of7.wav
578	1	1474	i 0.04 on3 of7.wav	i 0.04 on1 of7r.wav
579	1	969	i 0.04 on4 of7.wav	i 0.04 on2 of7.wav
580	1	1219	i 0.04 on5 of7.wav	i 0.04 on3 of7.wav
581	1	1150	i 0.04 on6 of7.wav	i 0.04 on4 of7.wav
582	1	965	i 0.04 on7 of7.wav	i 0.04 on5 of7.wav
583	1	932	i 0.06 on3 of7.wav	i 0.06 on1 of7r.wav
584	2	781	i 0.06 on4 of7.wav	i 0.06 on2 of7.wav
585	1	1121	i 0.06 on5 of7.wav	i 0.06 on3 of7.wav
586	1	1644	i 0.06 on6 of7.wav	i 0.06 on4 of7.wav
587	2	1914	i 0.06 on7 of7.wav	i 0.06 on5 of7.wav
588	2	1352	i 0.08 on3 of7.wav	i 0.08 on1 of7r.wav
589	1	1419	i 0.08 on4 of7.wav	i 0.08 on2 of7.wav
590	1	1027	i 0.08 on5 of7.wav	i 0.08 on3 of7.wav
591	1	1877	i 0.08 on6 of7.wav	i 0.08 on4 of7.wav
592	1	711	i 0.08 on7 of7.wav	i 0.08 on5 of7.wav
593	1	2278	i 0.12 on3 of7.wav	i 0.12 on1 of7r.wav
594	1	2222	i 0.12 on4 of7.wav	i 0.12 on2 of7.wav
595	1	7590	i 0.12 on5 of7.wav	i 0.12 on3 of7.wav
596	2	1584	i 0.12 on6 of7.wav	i 0.12 on4 of7.wav
597	2	1121	i 0.12 on7 of7.wav	i 0.12 on5 of7.wav
598	2	973	i 0.14 on3 of7.wav	i 0.14 on1 of7r.wav
599	1	1288	i 0.14 on4 of7.wav	i 0.14 on2 of7.wav
600	2	1096	i 0.14 on5 of7.wav	i 0.14 on3 of7.wav
601	2	1117	i 0.14 on6 of7.wav	i 0.14 on4 of7.wav
602	2	990	i 0.14 on7 of7.wav	i 0.14 on5 of7.wav
603	1	1085	i 0.16 on3 of7.wav	i 0.16 on1 of7r.wav
604	1	1477	i 0.16 on4 of7.wav	i 0.16 on2 of7.wav
605	1	975	i 0.16 on5 of7.wav	i 0.16 on3 of7.wav
606	2	3071	i 0.16 on6 of7.wav	i 0.16 on4 of7.wav
607	2	999	i 0.16 on7 of7.wav	i 0.16 on5 of7.wav
608	1	1748	i 0.18 on3 of7.wav	i 0.18 on1 of7r.wav
609	2	1175	i 0.18 on4 of7.wav	i 0.18 on2 of7.wav
610	1	913	i 0.18 on5 of7.wav	i 0.18 on3 of7.wav
611	2	1314	i 0.18 on6 of7.wav	i 0.18 on4 of7.wav
612	2	1373	i 0.18 on7 of7.wav	i 0.18 on5 of7.wav
