# Supplementary material for: How musical experience affects tone perception efficiency by musicians of tonal and non-tonal speakers?
Source: PLoS One. 2020 May 8;15(5):e0232514. doi: 10.1371/journal.pone.0232514 (PMC7209303; doi:10.1371/journal.pone.0232514)
Supplement: S1 Raw Data — (ZIP) [file pone.0232514.s001.zip › RAW DATA Eng musician/sub3idfalling.csv]

List2	Slide3.RESP	Slide3.RT	stim1
1	1	914	a 0.1 on1 of1.wav
2	1	555	a 0.1 on1 of2.wav
3	1	876	a 0.1 on1 of3.wav
4	2	811	a 0.1 on1 of4.wav
5	1	586	a 0.1 on1 of5.wav
6	1	706	a 0.1 on1 of6.wav
7	1	599	a 0.1 on1 of7.wav
8	2	758	a 0.2 on1 of1.wav
9	2	498	a 0.2 on1 of2.wav
10	2	609	a 0.2 on1 of3.wav
11	2	825	a 0.2 on1 of4.wav
12	2	669	a 0.2 on1 of5.wav
13	2	681	a 0.2 on1 of6.wav
14	2	553	a 0.2 on1 of7.wav
15	1	494	a 0.04 on1 of1.wav
16	1	417	a 0.04 on1 of2.wav
17	1	391	a 0.04 on1 of3.wav
18	1	463	a 0.04 on1 of4.wav
19	1	574	a 0.04 on1 of5.wav
20	1	629	a 0.04 on1 of6.wav
21	1	352	a 0.04 on1 of7.wav
22	1	640	a 0.06 on1 of1.wav
23	1	404	a 0.06 on1 of2.wav
24	1	468	a 0.06 on1 of3.wav
25	1	542	a 0.06 on1 of4.wav
26	1	613	a 0.06 on1 of5.wav
27	1	565	a 0.06 on1 of6.wav
28	1	527	a 0.06 on1 of7.wav
29	1	442	a 0.08 on1 of1.wav
30	1	779	a 0.08 on1 of2.wav
31	1	569	a 0.08 on1 of3.wav
32	1	482	a 0.08 on1 of4.wav
33	1	588	a 0.08 on1 of5.wav
34	1	466	a 0.08 on1 of6.wav
35	1	468	a 0.08 on1 of7.wav
36	1	704	a 0.12 on1 of1.wav
37	2	684	a 0.12 on1 of2.wav
38	2	2181	a 0.12 on1 of3.wav
39	1	697	a 0.12 on1 of4.wav
40	1	437	a 0.12 on1 of5.wav
41	1	494	a 0.12 on1 of6.wav
42	2	994	a 0.12 on1 of7.wav
43	1	709	a 0.14 on1 of1.wav
44	2	560	a 0.14 on1 of2.wav
45	2	1260	a 0.14 on1 of3.wav
46	2	683	a 0.14 on1 of4.wav
47	2	694	a 0.14 on1 of5.wav
48	2	566	a 0.14 on1 of6.wav
49	2	726	a 0.14 on1 of7.wav
50	2	1173	a 0.16 on1 of1.wav
51	2	1163	a 0.16 on1 of2.wav
52	2	632	a 0.16 on1 of3.wav
53	2	1032	a 0.16 on1 of4.wav
54	2	714	a 0.16 on1 of5.wav
55	2	677	a 0.16 on1 of6.wav
56	2	628	a 0.16 on1 of7.wav
57	2	635	a 0.18 on1 of1.wav
58	2	1296	a 0.18 on1 of2.wav
59	2	560	a 0.18 on1 of3.wav
60	2	798	a 0.18 on1 of4.wav
61	2	592	a 0.18 on1 of5.wav
62	2	772	a 0.18 on1 of6.wav
63	2	619	a 0.18 on1 of7.wav
64	1	767	i 0.1 on1 of1.wav
65	1	846	i 0.1 on1 of2.wav
66	1	556	i 0.1 on1 of3.wav
67	1	512	i 0.1 on1 of4.wav
68	1	430	i 0.1 on1 of5.wav
69	1	553	i 0.1 on1 of6.wav
70	1	663	i 0.1 on1 of7.wav
71	1	966	i 0.2 on1 of1.wav
72	2	669	i 0.2 on1 of2.wav
73	2	811	i 0.2 on1 of3.wav
74	2	619	i 0.2 on1 of4.wav
75	2	988	i 0.2 on1 of5.wav
76	2	720	i 0.2 on1 of6.wav
77	2	641	i 0.2 on1 of7.wav
78	1	475	i 0.04 on1 of1.wav
79	1	504	i 0.04 on1 of2.wav
80	1	474	i 0.04 on1 of3.wav
81	1	406	i 0.04 on1 of4.wav
82	1	568	i 0.04 on1 of5.wav
83	1	397	i 0.04 on1 of6.wav
84	1	539	i 0.04 on1 of7.wav
85	1	403	i 0.06 on1 of1.wav
86	1	460	i 0.06 on1 of2.wav
87	1	620	i 0.06 on1 of3.wav
88	1	437	i 0.06 on1 of4.wav
89	1	417	i 0.06 on1 of5.wav
90	1	389	i 0.06 on1 of6.wav
91	1	533	i 0.06 on1 of7.wav
92	1	383	i 0.08 on1 of1.wav
93	1	534	i 0.08 on1 of2.wav
94	1	513	i 0.08 on1 of3.wav
95	1	400	i 0.08 on1 of4.wav
96	1	463	i 0.08 on1 of5.wav
97	1	526	i 0.08 on1 of6.wav
98	1	426	i 0.08 on1 of7.wav
99	1	492	i 0.12 on1 of1.wav
100	1	558	i 0.12 on1 of2.wav
101	1	877	i 0.12 on1 of3.wav
102	1	508	i 0.12 on1 of4.wav
103	1	1517	i 0.12 on1 of5.wav
104	1	1057	i 0.12 on1 of6.wav
105	1	664	i 0.12 on1 of7.wav
106	1	771	i 0.14 on1 of1.wav
107	1	1090	i 0.14 on1 of2.wav
108	1	484	i 0.14 on1 of3.wav
109	1	864	i 0.14 on1 of4.wav
110	2	1063	i 0.14 on1 of5.wav
111	1	1545	i 0.14 on1 of6.wav
112	1	683	i 0.14 on1 of7.wav
113	1	935	i 0.16 on1 of1.wav
114	1	855	i 0.16 on1 of2.wav
115	1	823	i 0.16 on1 of3.wav
116	2	857	i 0.16 on1 of4.wav
117	2	755	i 0.16 on1 of5.wav
118	2	517	i 0.16 on1 of6.wav
119	2	797	i 0.16 on1 of7.wav
120	2	997	i 0.18 on1 of1.wav
121	2	1110	i 0.18 on1 of2.wav
122	2	536	i 0.18 on1 of3.wav
123	2	1181	i 0.18 on1 of4.wav
124	2	646	i 0.18 on1 of5.wav
125	2	515	i 0.18 on1 of6.wav
126	2	666	i 0.18 on1 of7.wav
127	1	490	a 0.1 on1 of1.wav
128	1	966	a 0.1 on1 of2.wav
129	1	422	a 0.1 on1 of3.wav
130	1	627	a 0.1 on1 of4.wav
131	1	729	a 0.1 on1 of5.wav
132	2	1585	a 0.1 on1 of6.wav
133	1	1077	a 0.1 on1 of7.wav
134	1	2116	a 0.2 on1 of1.wav
135	2	781	a 0.2 on1 of2.wav
136	2	1065	a 0.2 on1 of3.wav
137	2	464	a 0.2 on1 of4.wav
138	2	741	a 0.2 on1 of5.wav
139	2	548	a 0.2 on1 of6.wav
140	2	757	a 0.2 on1 of7.wav
141	1	464	a 0.04 on1 of1.wav
142	1	384	a 0.04 on1 of2.wav
143	1	449	a 0.04 on1 of3.wav
144	1	425	a 0.04 on1 of4.wav
145	1	411	a 0.04 on1 of5.wav
146	1	719	a 0.04 on1 of6.wav
147	1	595	a 0.04 on1 of7.wav
148	1	677	a 0.06 on1 of1.wav
149	1	571	a 0.06 on1 of2.wav
150	1	383	a 0.06 on1 of3.wav
151	1	586	a 0.06 on1 of4.wav
152	1	488	a 0.06 on1 of5.wav
153	1	541	a 0.06 on1 of6.wav
154	1	459	a 0.06 on1 of7.wav
155	1	393	a 0.08 on1 of1.wav
156	1	565	a 0.08 on1 of2.wav
157	1	603	a 0.08 on1 of3.wav
158	1	660	a 0.08 on1 of4.wav
159	1	606	a 0.08 on1 of5.wav
160	1	1149	a 0.08 on1 of6.wav
161	1	478	a 0.08 on1 of7.wav
162	1	1092	a 0.12 on1 of1.wav
163	1	624	a 0.12 on1 of2.wav
164	2	1976	a 0.12 on1 of3.wav
165	2	722	a 0.12 on1 of4.wav
166	2	755	a 0.12 on1 of5.wav
167	1	1055	a 0.12 on1 of6.wav
168	1	728	a 0.12 on1 of7.wav
169	2	1855	a 0.14 on1 of1.wav
170	2	1205	a 0.14 on1 of2.wav
171	2	1504	a 0.14 on1 of3.wav
172	1	1655	a 0.14 on1 of4.wav
173	1	839	a 0.14 on1 of5.wav
174	2	880	a 0.14 on1 of6.wav
175	2	922	a 0.14 on1 of7.wav
176	2	805	a 0.16 on1 of1.wav
177	2	968	a 0.16 on1 of2.wav
178	1	909	a 0.16 on1 of3.wav
179	2	1349	a 0.16 on1 of4.wav
180	2	785	a 0.16 on1 of5.wav
181	2	1029	a 0.16 on1 of6.wav
182	2	1046	a 0.16 on1 of7.wav
183	2	837	a 0.18 on1 of1.wav
184	2	1259	a 0.18 on1 of2.wav
185	2	1125	a 0.18 on1 of3.wav
186	2	709	a 0.18 on1 of4.wav
187	2	656	a 0.18 on1 of5.wav
188	2	646	a 0.18 on1 of6.wav
189	2	744	a 0.18 on1 of7.wav
190	1	854	i 0.1 on1 of1.wav
191	1	1111	i 0.1 on1 of2.wav
192	1	803	i 0.1 on1 of3.wav
193	1	655	i 0.1 on1 of4.wav
194	1	1373	i 0.1 on1 of5.wav
195	1	382	i 0.1 on1 of6.wav
196	1	500	i 0.1 on1 of7.wav
197	1	1110	i 0.2 on1 of1.wav
198	1	949	i 0.2 on1 of2.wav
199	1	875	i 0.2 on1 of3.wav
200	2	800	i 0.2 on1 of4.wav
201	2	673	i 0.2 on1 of5.wav
202	2	668	i 0.2 on1 of6.wav
203	2	2056	i 0.2 on1 of7.wav
204	1	438	i 0.04 on1 of1.wav
205	1	598	i 0.04 on1 of2.wav
206	1	556	i 0.04 on1 of3.wav
207	1	418	i 0.04 on1 of4.wav
208	1	469	i 0.04 on1 of5.wav
209	1	419	i 0.04 on1 of6.wav
210	1	547	i 0.04 on1 of7.wav
211	1	454	i 0.06 on1 of1.wav
212	1	520	i 0.06 on1 of2.wav
213	1	616	i 0.06 on1 of3.wav
214	1	413	i 0.06 on1 of4.wav
215	1	616	i 0.06 on1 of5.wav
216	1	518	i 0.06 on1 of6.wav
217	1	535	i 0.06 on1 of7.wav
218	1	429	i 0.08 on1 of1.wav
219	1	474	i 0.08 on1 of2.wav
220	1	429	i 0.08 on1 of3.wav
221	1	721	i 0.08 on1 of4.wav
222	1	570	i 0.08 on1 of5.wav
223	1	731	i 0.08 on1 of6.wav
224	1	377	i 0.08 on1 of7.wav
225	1	452	i 0.12 on1 of1.wav
226	1	1659	i 0.12 on1 of2.wav
227	1	454	i 0.12 on1 of3.wav
228	1	689	i 0.12 on1 of4.wav
229	1	692	i 0.12 on1 of5.wav
230	1	2296	i 0.12 on1 of6.wav
231	1	888	i 0.12 on1 of7.wav
232	2	1185	i 0.14 on1 of1.wav
233	1	826	i 0.14 on1 of2.wav
234	1	511	i 0.14 on1 of3.wav
235	1	489	i 0.14 on1 of4.wav
236	2	783	i 0.14 on1 of5.wav
237	2	965	i 0.14 on1 of6.wav
238	1	2711	i 0.14 on1 of7.wav
239	2	2079	i 0.16 on1 of1.wav
240	2	2918	i 0.16 on1 of2.wav
241	1	920	i 0.16 on1 of3.wav
242	2	859	i 0.16 on1 of4.wav
243	2	867	i 0.16 on1 of5.wav
244	1	1584	i 0.16 on1 of6.wav
245	2	650	i 0.16 on1 of7.wav
246	1	1690	i 0.18 on1 of1.wav
247	1	990	i 0.18 on1 of2.wav
248	2	958	i 0.18 on1 of3.wav
249	1	1057	i 0.18 on1 of4.wav
250	1	783	i 0.18 on1 of5.wav
251	2	688	i 0.18 on1 of6.wav
252	2	543	i 0.18 on1 of7.wav
253	1	732	a 0.1 on1 of1.wav
254	1	620	a 0.1 on1 of2.wav
255	1	433	a 0.1 on1 of3.wav
256	1	454	a 0.1 on1 of4.wav
257	1	859	a 0.1 on1 of5.wav
258	1	428	a 0.1 on1 of6.wav
259	1	467	a 0.1 on1 of7.wav
260	2	816	a 0.2 on1 of1.wav
261	2	732	a 0.2 on1 of2.wav
262	2	955	a 0.2 on1 of3.wav
263	2	579	a 0.2 on1 of4.wav
264	2	601	a 0.2 on1 of5.wav
265	2	621	a 0.2 on1 of6.wav
266	2	605	a 0.2 on1 of7.wav
267	1	384	a 0.04 on1 of1.wav
268	1	540	a 0.04 on1 of2.wav
269	1	539	a 0.04 on1 of3.wav
270	1	614	a 0.04 on1 of4.wav
271	1	391	a 0.04 on1 of5.wav
272	1	431	a 0.04 on1 of6.wav
273	1	440	a 0.04 on1 of7.wav
274	1	666	a 0.06 on1 of1.wav
275	1	598	a 0.06 on1 of2.wav
276	1	541	a 0.06 on1 of3.wav
277	1	409	a 0.06 on1 of4.wav
278	1	448	a 0.06 on1 of5.wav
279	1	403	a 0.06 on1 of6.wav
280	1	590	a 0.06 on1 of7.wav
281	1	568	a 0.08 on1 of1.wav
282	1	962	a 0.08 on1 of2.wav
283	1	533	a 0.08 on1 of3.wav
284	1	494	a 0.08 on1 of4.wav
285	1	491	a 0.08 on1 of5.wav
286	1	520	a 0.08 on1 of6.wav
287	1	433	a 0.08 on1 of7.wav
288	1	1303	a 0.12 on1 of1.wav
289	1	719	a 0.12 on1 of2.wav
290	2	1077	a 0.12 on1 of3.wav
291	2	848	a 0.12 on1 of4.wav
292	1	1411	a 0.12 on1 of5.wav
293	1	2045	a 0.12 on1 of6.wav
294	2	912	a 0.12 on1 of7.wav
295	1	1800	a 0.14 on1 of1.wav
296	2	857	a 0.14 on1 of2.wav
297	2	682	a 0.14 on1 of3.wav
298	2	661	a 0.14 on1 of4.wav
299	2	707	a 0.14 on1 of5.wav
300	2	1465	a 0.14 on1 of6.wav
301	2	865	a 0.14 on1 of7.wav
302	2	741	a 0.16 on1 of1.wav
303	2	632	a 0.16 on1 of2.wav
304	2	597	a 0.16 on1 of3.wav
305	2	805	a 0.16 on1 of4.wav
306	2	918	a 0.16 on1 of5.wav
307	2	471	a 0.16 on1 of6.wav
308	2	838	a 0.16 on1 of7.wav
309	2	1008	a 0.18 on1 of1.wav
310	2	1534	a 0.18 on1 of2.wav
311	2	1240	a 0.18 on1 of3.wav
312	2	763	a 0.18 on1 of4.wav
313	1	1324	a 0.18 on1 of5.wav
314	2	1006	a 0.18 on1 of6.wav
315	2	622	a 0.18 on1 of7.wav
316	1	645	i 0.1 on1 of1.wav
317	1	489	i 0.1 on1 of2.wav
318	1	1178	i 0.1 on1 of3.wav
319	1	678	i 0.1 on1 of4.wav
320	1	511	i 0.1 on1 of5.wav
321	1	885	i 0.1 on1 of6.wav
322	1	482	i 0.1 on1 of7.wav
323	2	847	i 0.2 on1 of1.wav
324	2	1109	i 0.2 on1 of2.wav
325	2	1136	i 0.2 on1 of3.wav
326	2	2312	i 0.2 on1 of4.wav
327	2	600	i 0.2 on1 of5.wav
328	2	671	i 0.2 on1 of6.wav
329	2	745	i 0.2 on1 of7.wav
330	1	499	i 0.04 on1 of1.wav
331	1	555	i 0.04 on1 of2.wav
332	1	649	i 0.04 on1 of3.wav
333	1	433	i 0.04 on1 of4.wav
334	1	439	i 0.04 on1 of5.wav
335	1	587	i 0.04 on1 of6.wav
336	1	451	i 0.04 on1 of7.wav
337	1	725	i 0.06 on1 of1.wav
338	1	516	i 0.06 on1 of2.wav
339	1	528	i 0.06 on1 of3.wav
340	1	1288	i 0.06 on1 of4.wav
341	1	518	i 0.06 on1 of5.wav
342	1	458	i 0.06 on1 of6.wav
343	1	511	i 0.06 on1 of7.wav
344	1	405	i 0.08 on1 of1.wav
345	1	784	i 0.08 on1 of2.wav
346	1	545	i 0.08 on1 of3.wav
347	1	474	i 0.08 on1 of4.wav
348	1	554	i 0.08 on1 of5.wav
349	1	422	i 0.08 on1 of6.wav
350	1	921	i 0.08 on1 of7.wav
351	1	623	i 0.12 on1 of1.wav
352	1	717	i 0.12 on1 of2.wav
353	1	888	i 0.12 on1 of3.wav
354	2	2410	i 0.12 on1 of4.wav
355	1	433	i 0.12 on1 of5.wav
356	1	501	i 0.12 on1 of6.wav
357	1	648	i 0.12 on1 of7.wav
358	1	640	i 0.14 on1 of1.wav
359	1	1688	i 0.14 on1 of2.wav
360	1	1256	i 0.14 on1 of3.wav
361	1	739	i 0.14 on1 of4.wav
362	1	534	i 0.14 on1 of5.wav
363	2	608	i 0.14 on1 of6.wav
364	2	763	i 0.14 on1 of7.wav
365	2	1105	i 0.16 on1 of1.wav
366	2	2115	i 0.16 on1 of2.wav
367	1	1051	i 0.16 on1 of3.wav
368	1	1248	i 0.16 on1 of4.wav
369	2	571	i 0.16 on1 of5.wav
370	2	1960	i 0.16 on1 of6.wav
371	2	776	i 0.16 on1 of7.wav
372	2	818	i 0.18 on1 of1.wav
373	1	2182	i 0.18 on1 of2.wav
374	1	1327	i 0.18 on1 of3.wav
375	2	1847	i 0.18 on1 of4.wav
376	2	605	i 0.18 on1 of5.wav
377	2	781	i 0.18 on1 of6.wav
378	2	623	i 0.18 on1 of7.wav
379	1	560	a 0.1 on1 of1.wav
380	1	955	a 0.1 on1 of2.wav
381	2	546	a 0.1 on1 of3.wav
382	1	548	a 0.1 on1 of4.wav
383	1	456	a 0.1 on1 of5.wav
384	1	617	a 0.1 on1 of6.wav
385	2	640	a 0.1 on1 of7.wav
386	2	693	a 0.2 on1 of1.wav
387	1	963	a 0.2 on1 of2.wav
388	2	690	a 0.2 on1 of3.wav
389	2	586	a 0.2 on1 of4.wav
390	2	825	a 0.2 on1 of5.wav
391	2	580	a 0.2 on1 of6.wav
392	2	582	a 0.2 on1 of7.wav
393	1	433	a 0.04 on1 of1.wav
394	1	436	a 0.04 on1 of2.wav
395	1	581	a 0.04 on1 of3.wav
396	1	499	a 0.04 on1 of4.wav
397	1	575	a 0.04 on1 of5.wav
398	1	594	a 0.04 on1 of6.wav
399	1	716	a 0.04 on1 of7.wav
400	1	1285	a 0.06 on1 of1.wav
401	1	582	a 0.06 on1 of2.wav
402	1	500	a 0.06 on1 of3.wav
403	1	435	a 0.06 on1 of4.wav
404	1	506	a 0.06 on1 of5.wav
405	1	438	a 0.06 on1 of6.wav
406	1	423	a 0.06 on1 of7.wav
407	1	878	a 0.08 on1 of1.wav
408	1	783	a 0.08 on1 of2.wav
409	1	504	a 0.08 on1 of3.wav
410	1	465	a 0.08 on1 of4.wav
411	1	536	a 0.08 on1 of5.wav
412	1	445	a 0.08 on1 of6.wav
413	1	431	a 0.08 on1 of7.wav
414	1	703	a 0.12 on1 of1.wav
415	2	1575	a 0.12 on1 of2.wav
416	1	1306	a 0.12 on1 of3.wav
417	1	979	a 0.12 on1 of4.wav
418	1	509	a 0.12 on1 of5.wav
419	2	964	a 0.12 on1 of6.wav
420	1	2066	a 0.12 on1 of7.wav
421	1	750	a 0.14 on1 of1.wav
422	2	1184	a 0.14 on1 of2.wav
423	2	645	a 0.14 on1 of3.wav
424	2	663	a 0.14 on1 of4.wav
425	1	383	a 0.14 on1 of5.wav
426	2	790	a 0.14 on1 of6.wav
427	2	659	a 0.14 on1 of7.wav
428	1	1166	a 0.16 on1 of1.wav
429	2	560	a 0.16 on1 of2.wav
430	2	604	a 0.16 on1 of3.wav
431	2	1641	a 0.16 on1 of4.wav
432	1	960	a 0.16 on1 of5.wav
433	1	447	a 0.16 on1 of6.wav
434	2	1095	a 0.16 on1 of7.wav
435	2	1125	a 0.18 on1 of1.wav
436	2	2097	a 0.18 on1 of2.wav
437	2	604	a 0.18 on1 of3.wav
438	2	498	a 0.18 on1 of4.wav
439	2	641	a 0.18 on1 of5.wav
440	2	636	a 0.18 on1 of6.wav
441	2	642	a 0.18 on1 of7.wav
442	1	583	i 0.1 on1 of1.wav
443	1	1325	i 0.1 on1 of2.wav
444	1	461	i 0.1 on1 of3.wav
445	1	629	i 0.1 on1 of4.wav
446	1	446	i 0.1 on1 of5.wav
447	1	621	i 0.1 on1 of6.wav
448	1	600	i 0.1 on1 of7.wav
449	2	1029	i 0.2 on1 of1.wav
450	1	1381	i 0.2 on1 of2.wav
451	2	989	i 0.2 on1 of3.wav
452	2	683	i 0.2 on1 of4.wav
453	2	960	i 0.2 on1 of5.wav
454	2	1206	i 0.2 on1 of6.wav
455	2	636	i 0.2 on1 of7.wav
456	1	418	i 0.04 on1 of1.wav
457	1	543	i 0.04 on1 of2.wav
458	1	485	i 0.04 on1 of3.wav
459	1	469	i 0.04 on1 of4.wav
460	1	522	i 0.04 on1 of5.wav
461	1	488	i 0.04 on1 of6.wav
462	1	378	i 0.04 on1 of7.wav
463	1	635	i 0.06 on1 of1.wav
464	1	499	i 0.06 on1 of2.wav
465	1	619	i 0.06 on1 of3.wav
466	1	476	i 0.06 on1 of4.wav
467	1	426	i 0.06 on1 of5.wav
468	1	406	i 0.06 on1 of6.wav
469	1	682	i 0.06 on1 of7.wav
470	1	568	i 0.08 on1 of1.wav
471	1	528	i 0.08 on1 of2.wav
472	1	576	i 0.08 on1 of3.wav
473	1	661	i 0.08 on1 of4.wav
474	1	466	i 0.08 on1 of5.wav
475	1	423	i 0.08 on1 of6.wav
476	1	473	i 0.08 on1 of7.wav
477	1	1171	i 0.12 on1 of1.wav
478	1	416	i 0.12 on1 of2.wav
479	1	428	i 0.12 on1 of3.wav
480	1	1103	i 0.12 on1 of4.wav
481	1	430	i 0.12 on1 of5.wav
482	2	970	i 0.12 on1 of6.wav
483	1	720	i 0.12 on1 of7.wav
484	1	669	i 0.14 on1 of1.wav
485	2	660	i 0.14 on1 of2.wav
486	1	970	i 0.14 on1 of3.wav
487	2	968	i 0.14 on1 of4.wav
488	2	976	i 0.14 on1 of5.wav
489	2	608	i 0.14 on1 of6.wav
490	2	955	i 0.14 on1 of7.wav
491	2	965	i 0.16 on1 of1.wav
492	2	2076	i 0.16 on1 of2.wav
493	2	1866	i 0.16 on1 of3.wav
494	1	1382	i 0.16 on1 of4.wav
495	1	1131	i 0.16 on1 of5.wav
496	2	908	i 0.16 on1 of6.wav
497	2	633	i 0.16 on1 of7.wav
498	1	1149	i 0.18 on1 of1.wav
499	2	642	i 0.18 on1 of2.wav
500	2	664	i 0.18 on1 of3.wav
501	2	811	i 0.18 on1 of4.wav
502	2	565	i 0.18 on1 of5.wav
503	2	719	i 0.18 on1 of6.wav
504	2	973	i 0.18 on1 of7.wav
505	1	1449	a 0.1 on1 of1.wav
506	1	600	a 0.1 on1 of2.wav
507	1	595	a 0.1 on1 of3.wav
508	1	652	a 0.1 on1 of4.wav
509	1	427	a 0.1 on1 of5.wav
510	1	652	a 0.1 on1 of6.wav
511	1	1499	a 0.1 on1 of7.wav
512	2	1246	a 0.2 on1 of1.wav
513	2	782	a 0.2 on1 of2.wav
514	2	746	a 0.2 on1 of3.wav
515	2	599	a 0.2 on1 of4.wav
516	2	535	a 0.2 on1 of5.wav
517	2	505	a 0.2 on1 of6.wav
518	2	661	a 0.2 on1 of7.wav
519	1	489	a 0.04 on1 of1.wav
520	1	398	a 0.04 on1 of2.wav
521	1	432	a 0.04 on1 of3.wav
522	1	431	a 0.04 on1 of4.wav
523	1	493	a 0.04 on1 of5.wav
524	1	522	a 0.04 on1 of6.wav
525	1	819	a 0.04 on1 of7.wav
526	1	526	a 0.06 on1 of1.wav
527	1	587	a 0.06 on1 of2.wav
528	1	560	a 0.06 on1 of3.wav
529	1	450	a 0.06 on1 of4.wav
530	1	557	a 0.06 on1 of5.wav
531	1	419	a 0.06 on1 of6.wav
532	1	483	a 0.06 on1 of7.wav
533	1	701	a 0.08 on1 of1.wav
534	1	865	a 0.08 on1 of2.wav
535	1	918	a 0.08 on1 of3.wav
536	1	489	a 0.08 on1 of4.wav
537	1	522	a 0.08 on1 of5.wav
538	1	491	a 0.08 on1 of6.wav
539	1	501	a 0.08 on1 of7.wav
540	1	942	a 0.12 on1 of1.wav
541	1	828	a 0.12 on1 of2.wav
542	1	613	a 0.12 on1 of3.wav
543	2	502	a 0.12 on1 of4.wav
544	1	461	a 0.12 on1 of5.wav
545	1	785	a 0.12 on1 of6.wav
546	1	407	a 0.12 on1 of7.wav
547	1	567	a 0.14 on1 of1.wav
548	1	1300	a 0.14 on1 of2.wav
549	1	683	a 0.14 on1 of3.wav
550	2	810	a 0.14 on1 of4.wav
551	1	1295	a 0.14 on1 of5.wav
552	2	955	a 0.14 on1 of6.wav
553	2	1048	a 0.14 on1 of7.wav
554	1	744	a 0.16 on1 of1.wav
555	2	1313	a 0.16 on1 of2.wav
556	2	633	a 0.16 on1 of3.wav
557	2	635	a 0.16 on1 of4.wav
558	2	776	a 0.16 on1 of5.wav
559	2	739	a 0.16 on1 of6.wav
560	2	1167	a 0.16 on1 of7.wav
561	1	847	a 0.18 on1 of1.wav
562	2	537	a 0.18 on1 of2.wav
563	2	1896	a 0.18 on1 of3.wav
564	1	1056	a 0.18 on1 of4.wav
565	2	451	a 0.18 on1 of5.wav
566	2	490	a 0.18 on1 of6.wav
567	2	756	a 0.18 on1 of7.wav
568	1	832	i 0.1 on1 of1.wav
569	1	666	i 0.1 on1 of2.wav
570	1	624	i 0.1 on1 of3.wav
571	1	799	i 0.1 on1 of4.wav
572	1	654	i 0.1 on1 of5.wav
573	1	727	i 0.1 on1 of6.wav
574	1	491	i 0.1 on1 of7.wav
575	2	832	i 0.2 on1 of1.wav
576	1	1257	i 0.2 on1 of2.wav
577	2	595	i 0.2 on1 of3.wav
578	1	1445	i 0.2 on1 of4.wav
579	2	654	i 0.2 on1 of5.wav
580	2	505	i 0.2 on1 of6.wav
581	2	714	i 0.2 on1 of7.wav
582	1	341	i 0.04 on1 of1.wav
583	1	522	i 0.04 on1 of2.wav
584	1	376	i 0.04 on1 of3.wav
585	1	491	i 0.04 on1 of4.wav
586	1	386	i 0.04 on1 of5.wav
587	1	565	i 0.04 on1 of6.wav
588	1	467	i 0.04 on1 of7.wav
589	1	591	i 0.06 on1 of1.wav
590	1	471	i 0.06 on1 of2.wav
591	1	453	i 0.06 on1 of3.wav
592	1	711	i 0.06 on1 of4.wav
593	1	504	i 0.06 on1 of5.wav
594	1	771	i 0.06 on1 of6.wav
595	1	394	i 0.06 on1 of7.wav
596	1	1275	i 0.08 on1 of1.wav
597	1	441	i 0.08 on1 of2.wav
598	1	343	i 0.08 on1 of3.wav
599	1	495	i 0.08 on1 of4.wav
600	1	511	i 0.08 on1 of5.wav
601	1	541	i 0.08 on1 of6.wav
602	1	559	i 0.08 on1 of7.wav
603	1	936	i 0.12 on1 of1.wav
604	1	1408	i 0.12 on1 of2.wav
605	1	603	i 0.12 on1 of3.wav
606	1	701	i 0.12 on1 of4.wav
607	1	532	i 0.12 on1 of5.wav
608	1	465	i 0.12 on1 of6.wav
609	1	1106	i 0.12 on1 of7.wav
610	2	1284	i 0.14 on1 of1.wav
611	1	1312	i 0.14 on1 of2.wav
612	1	1151	i 0.14 on1 of3.wav
613	1	480	i 0.14 on1 of4.wav
614	1	694	i 0.14 on1 of5.wav
615	1	665	i 0.14 on1 of6.wav
616	2	986	i 0.14 on1 of7.wav
617	2	2215	i 0.16 on1 of1.wav
618	2	2145	i 0.16 on1 of2.wav
619	1	910	i 0.16 on1 of3.wav
620	1	3236	i 0.16 on1 of4.wav
621	2	607	i 0.16 on1 of5.wav
622	2	858	i 0.16 on1 of6.wav
623	2	1897	i 0.16 on1 of7.wav
624	2	1013	i 0.18 on1 of1.wav
625	1	2213	i 0.18 on1 of2.wav
626	1	1978	i 0.18 on1 of3.wav
627	2	929	i 0.18 on1 of4.wav
628	2	1245	i 0.18 on1 of5.wav
629	2	811	i 0.18 on1 of6.wav
630	2	746	i 0.18 on1 of7.wav
