# Supplementary material for: How musical experience affects tone perception efficiency by musicians of tonal and non-tonal speakers?
Source: PLoS One. 2020 May 8;15(5):e0232514. doi: 10.1371/journal.pone.0232514 (PMC7209303; doi:10.1371/journal.pone.0232514)
Supplement: S1 Raw Data — (ZIP) [file pone.0232514.s001.zip › RAW DATA Eng musician/sub3idrising.csv]

List2	Slide3.RESP	Slide3.RT	stim1
1	1	888	a 0.1 on1 of7r.wav
2	2	807	a 0.1 on2 of7.wav
3	2	1929	a 0.1 on3 of7.wav
4	1	1025	a 0.1 on4 of7.wav
5	1	876	a 0.1 on5 of7.wav
6	2	1436	a 0.1 on6 of7.wav
7	2	1274	a 0.1 on7 of7.wav
8	2	718	a 0.2 on1 of7r.wav
9	2	621	a 0.2 on2 of7.wav
10	2	1108	a 0.2 on3 of7.wav
11	2	1102	a 0.2 on4 of7.wav
12	2	836	a 0.2 on5 of7.wav
13	2	616	a 0.2 on6 of7.wav
14	1	1916	a 0.2 on7 of7.wav
15	1	853	a 0.04 on1 of7r.wav
16	1	756	a 0.04 on2 of7.wav
17	1	734	a 0.04 on3 of7.wav
18	1	924	a 0.04 on4 of7.wav
19	1	490	a 0.04 on5 of7.wav
20	1	662	a 0.04 on6 of7.wav
21	1	515	a 0.04 on7 of7.wav
22	1	504	a 0.06 on1 of7r.wav
23	1	427	a 0.06 on2 of7.wav
24	1	498	a 0.06 on3 of7.wav
25	1	710	a 0.06 on4 of7.wav
26	1	747	a 0.06 on5 of7.wav
27	1	938	a 0.06 on6 of7.wav
28	1	692	a 0.06 on7 of7.wav
29	2	679	a 0.08 on1 of7r.wav
30	1	648	a 0.08 on2 of7.wav
31	1	607	a 0.08 on3 of7.wav
32	1	574	a 0.08 on4 of7.wav
33	1	742	a 0.08 on5 of7.wav
34	1	860	a 0.08 on6 of7.wav
35	1	655	a 0.08 on7 of7.wav
36	1	875	a 0.12 on1 of7r.wav
37	2	796	a 0.12 on2 of7.wav
38	2	736	a 0.12 on3 of7.wav
39	2	1537	a 0.12 on4 of7.wav
40	2	1052	a 0.12 on5 of7.wav
41	1	728	a 0.12 on6 of7.wav
42	2	886	a 0.12 on7 of7.wav
43	2	866	a 0.14 on1 of7r.wav
44	2	771	a 0.14 on2 of7.wav
45	1	1138	a 0.14 on3 of7.wav
46	2	1161	a 0.14 on4 of7.wav
47	2	2228	a 0.14 on5 of7.wav
48	2	1855	a 0.14 on6 of7.wav
49	2	744	a 0.14 on7 of7.wav
50	1	941	a 0.16 on1 of7r.wav
51	2	532	a 0.16 on2 of7.wav
52	2	785	a 0.16 on3 of7.wav
53	2	567	a 0.16 on4 of7.wav
54	2	942	a 0.16 on5 of7.wav
55	2	704	a 0.16 on6 of7.wav
56	2	676	a 0.16 on7 of7.wav
57	2	642	a 0.18 on1 of7r.wav
58	2	938	a 0.18 on2 of7.wav
59	2	609	a 0.18 on3 of7.wav
60	2	991	a 0.18 on4 of7.wav
61	2	777	a 0.18 on5 of7.wav
62	2	1066	a 0.18 on6 of7.wav
63	2	461	a 0.18 on7 of7.wav
64	1	1253	i 0.1 on1 of7r.wav
65	1	1950	i 0.1 on2 of7.wav
66	1	541	i 0.1 on3 of7.wav
67	1	691	i 0.1 on4 of7.wav
68	1	6678	i 0.1 on5 of7.wav
69	1	821	i 0.1 on6 of7.wav
70	1	1933	i 0.1 on7 of7.wav
71	2	970	i 0.2 on1 of7r.wav
72	2	716	i 0.2 on2 of7.wav
73	1	496	i 0.2 on3 of7.wav
74	2	1691	i 0.2 on4 of7.wav
75	2	1401	i 0.2 on5 of7.wav
76	2	655	i 0.2 on6 of7.wav
77	2	949	i 0.2 on7 of7.wav
78	1	470	i 0.04 on1 of7r.wav
79	1	576	i 0.04 on2 of7.wav
80	1	555	i 0.04 on3 of7.wav
81	1	685	i 0.04 on4 of7.wav
82	1	475	i 0.04 on5 of7.wav
83	1	483	i 0.04 on6 of7.wav
84	1	706	i 0.04 on7 of7.wav
85	1	536	i 0.06 on1 of7r.wav
86	1	440	i 0.06 on2 of7.wav
87	1	668	i 0.06 on3 of7.wav
88	1	600	i 0.06 on4 of7.wav
89	1	815	i 0.06 on5 of7.wav
90	1	664	i 0.06 on6 of7.wav
91	1	567	i 0.06 on7 of7.wav
92	1	747	i 0.08 on1 of7r.wav
93	1	789	i 0.08 on2 of7.wav
94	1	804	i 0.08 on3 of7.wav
95	1	652	i 0.08 on4 of7.wav
96	1	581	i 0.08 on5 of7.wav
97	1	1270	i 0.08 on6 of7.wav
98	1	737	i 0.08 on7 of7.wav
99	1	2445	i 0.12 on1 of7r.wav
100	2	1487	i 0.12 on2 of7.wav
101	1	2119	i 0.12 on3 of7.wav
102	1	1111	i 0.12 on4 of7.wav
103	1	2271	i 0.12 on5 of7.wav
104	2	846	i 0.12 on6 of7.wav
105	1	823	i 0.12 on7 of7.wav
106	2	1904	i 0.14 on1 of7r.wav
107	1	457	i 0.14 on2 of7.wav
108	2	2491	i 0.14 on3 of7.wav
109	1	1046	i 0.14 on4 of7.wav
110	2	1208	i 0.14 on5 of7.wav
111	2	1084	i 0.14 on6 of7.wav
112	1	1108	i 0.14 on7 of7.wav
113	2	926	i 0.16 on1 of7r.wav
114	2	2632	i 0.16 on2 of7.wav
115	2	718	i 0.16 on3 of7.wav
116	2	948	i 0.16 on4 of7.wav
117	2	953	i 0.16 on5 of7.wav
118	2	870	i 0.16 on6 of7.wav
119	2	746	i 0.16 on7 of7.wav
120	2	817	i 0.18 on1 of7r.wav
121	2	660	i 0.18 on2 of7.wav
122	1	702	i 0.18 on3 of7.wav
123	2	1138	i 0.18 on4 of7.wav
124	2	472	i 0.18 on5 of7.wav
125	2	621	i 0.18 on6 of7.wav
126	2	621	i 0.18 on7 of7.wav
127	2	1052	a 0.1 on1 of7r.wav
128	2	1087	a 0.1 on2 of7.wav
129	1	1601	a 0.1 on3 of7.wav
130	1	537	a 0.1 on4 of7.wav
131	1	1075	a 0.1 on5 of7.wav
132	1	791	a 0.1 on6 of7.wav
133	2	1037	a 0.1 on7 of7.wav
134	2	2427	a 0.2 on1 of7r.wav
135	2	699	a 0.2 on2 of7.wav
136	2	957	a 0.2 on3 of7.wav
137	2	865	a 0.2 on4 of7.wav
138	2	592	a 0.2 on5 of7.wav
139	2	771	a 0.2 on6 of7.wav
140	2	580	a 0.2 on7 of7.wav
141	1	936	a 0.04 on1 of7r.wav
142	1	624	a 0.04 on2 of7.wav
143	1	561	a 0.04 on3 of7.wav
144	1	754	a 0.04 on4 of7.wav
145	1	1110	a 0.04 on5 of7.wav
146	1	964	a 0.04 on6 of7.wav
147	1	792	a 0.04 on7 of7.wav
148	1	636	a 0.06 on1 of7r.wav
149	1	1020	a 0.06 on2 of7.wav
150	1	533	a 0.06 on3 of7.wav
151	1	618	a 0.06 on4 of7.wav
152	1	599	a 0.06 on5 of7.wav
153	1	545	a 0.06 on6 of7.wav
154	1	595	a 0.06 on7 of7.wav
155	1	1702	a 0.08 on1 of7r.wav
156	1	589	a 0.08 on2 of7.wav
157	1	788	a 0.08 on3 of7.wav
158	1	670	a 0.08 on4 of7.wav
159	1	588	a 0.08 on5 of7.wav
160	1	809	a 0.08 on6 of7.wav
161	1	685	a 0.08 on7 of7.wav
162	2	980	a 0.12 on1 of7r.wav
163	1	928	a 0.12 on2 of7.wav
164	2	1077	a 0.12 on3 of7.wav
165	2	1282	a 0.12 on4 of7.wav
166	2	1095	a 0.12 on5 of7.wav
167	1	896	a 0.12 on6 of7.wav
168	2	676	a 0.12 on7 of7.wav
169	2	745	a 0.14 on1 of7r.wav
170	2	2415	a 0.14 on2 of7.wav
171	1	1011	a 0.14 on3 of7.wav
172	1	617	a 0.14 on4 of7.wav
173	2	692	a 0.14 on5 of7.wav
174	2	1084	a 0.14 on6 of7.wav
175	2	736	a 0.14 on7 of7.wav
176	2	583	a 0.16 on1 of7r.wav
177	2	602	a 0.16 on2 of7.wav
178	2	955	a 0.16 on3 of7.wav
179	2	900	a 0.16 on4 of7.wav
180	2	645	a 0.16 on5 of7.wav
181	2	601	a 0.16 on6 of7.wav
182	2	664	a 0.16 on7 of7.wav
183	2	712	a 0.18 on1 of7r.wav
184	2	671	a 0.18 on2 of7.wav
185	2	579	a 0.18 on3 of7.wav
186	2	1003	a 0.18 on4 of7.wav
187	2	593	a 0.18 on5 of7.wav
188	2	3184	a 0.18 on6 of7.wav
189	2	609	a 0.18 on7 of7.wav
190	1	779	i 0.1 on1 of7r.wav
191	2	1073	i 0.1 on2 of7.wav
192	1	649	i 0.1 on3 of7.wav
193	1	704	i 0.1 on4 of7.wav
194	2	907	i 0.1 on5 of7.wav
195	1	963	i 0.1 on6 of7.wav
196	2	944	i 0.1 on7 of7.wav
197	2	719	i 0.2 on1 of7r.wav
198	2	689	i 0.2 on2 of7.wav
199	2	765	i 0.2 on3 of7.wav
200	2	1309	i 0.2 on4 of7.wav
201	2	690	i 0.2 on5 of7.wav
202	2	564	i 0.2 on6 of7.wav
203	2	620	i 0.2 on7 of7.wav
204	1	835	i 0.04 on1 of7r.wav
205	1	514	i 0.04 on2 of7.wav
206	1	764	i 0.04 on3 of7.wav
207	1	538	i 0.04 on4 of7.wav
208	1	471	i 0.04 on5 of7.wav
209	1	553	i 0.04 on6 of7.wav
210	1	658	i 0.04 on7 of7.wav
211	1	1247	i 0.06 on1 of7r.wav
212	1	873	i 0.06 on2 of7.wav
213	1	870	i 0.06 on3 of7.wav
214	1	1267	i 0.06 on4 of7.wav
215	1	590	i 0.06 on5 of7.wav
216	1	1589	i 0.06 on6 of7.wav
217	1	588	i 0.06 on7 of7.wav
218	1	1015	i 0.08 on1 of7r.wav
219	1	752	i 0.08 on2 of7.wav
220	1	825	i 0.08 on3 of7.wav
221	1	611	i 0.08 on4 of7.wav
222	1	648	i 0.08 on5 of7.wav
223	1	682	i 0.08 on6 of7.wav
224	1	525	i 0.08 on7 of7.wav
225	1	662	i 0.12 on1 of7r.wav
226	1	622	i 0.12 on2 of7.wav
227	1	496	i 0.12 on3 of7.wav
228	1	787	i 0.12 on4 of7.wav
229	1	1447	i 0.12 on5 of7.wav
230	2	1147	i 0.12 on6 of7.wav
231	1	444	i 0.12 on7 of7.wav
232	2	1184	i 0.14 on1 of7r.wav
233	2	1567	i 0.14 on2 of7.wav
234	1	927	i 0.14 on3 of7.wav
235	1	626	i 0.14 on4 of7.wav
236	2	433	i 0.14 on5 of7.wav
237	1	651	i 0.14 on6 of7.wav
238	1	1340	i 0.14 on7 of7.wav
239	2	714	i 0.16 on1 of7r.wav
240	2	984	i 0.16 on2 of7.wav
241	1	973	i 0.16 on3 of7.wav
242	2	623	i 0.16 on4 of7.wav
243	2	2311	i 0.16 on5 of7.wav
244	2	813	i 0.16 on6 of7.wav
245	2	1117	i 0.16 on7 of7.wav
246	2	570	i 0.18 on1 of7r.wav
247	2	1037	i 0.18 on2 of7.wav
248	2	1952	i 0.18 on3 of7.wav
249	1	1715	i 0.18 on4 of7.wav
250	2	535	i 0.18 on5 of7.wav
251	2	1404	i 0.18 on6 of7.wav
252	2	2614	i 0.18 on7 of7.wav
253	1	613	a 0.1 on1 of7r.wav
254	1	1060	a 0.1 on2 of7.wav
255	2	477	a 0.1 on3 of7.wav
256	1	647	a 0.1 on4 of7.wav
257	1	663	a 0.1 on5 of7.wav
258	1	696	a 0.1 on6 of7.wav
259	1	969	a 0.1 on7 of7.wav
260	2	873	a 0.2 on1 of7r.wav
261	2	733	a 0.2 on2 of7.wav
262	2	819	a 0.2 on3 of7.wav
263	2	1194	a 0.2 on4 of7.wav
264	2	622	a 0.2 on5 of7.wav
265	2	805	a 0.2 on6 of7.wav
266	2	653	a 0.2 on7 of7.wav
267	1	606	a 0.04 on1 of7r.wav
268	1	815	a 0.04 on2 of7.wav
269	1	522	a 0.04 on3 of7.wav
270	1	440	a 0.04 on4 of7.wav
271	1	646	a 0.04 on5 of7.wav
272	1	496	a 0.04 on6 of7.wav
273	1	814	a 0.04 on7 of7.wav
274	1	2148	a 0.06 on1 of7r.wav
275	1	633	a 0.06 on2 of7.wav
276	1	595	a 0.06 on3 of7.wav
277	1	564	a 0.06 on4 of7.wav
278	1	703	a 0.06 on5 of7.wav
279	1	527	a 0.06 on6 of7.wav
280	1	613	a 0.06 on7 of7.wav
281	1	652	a 0.08 on1 of7r.wav
282	1	609	a 0.08 on2 of7.wav
283	1	790	a 0.08 on3 of7.wav
284	1	651	a 0.08 on4 of7.wav
285	1	713	a 0.08 on5 of7.wav
286	1	794	a 0.08 on6 of7.wav
287	1	813	a 0.08 on7 of7.wav
288	1	627	a 0.12 on1 of7r.wav
289	1	670	a 0.12 on2 of7.wav
290	1	1365	a 0.12 on3 of7.wav
291	1	1537	a 0.12 on4 of7.wav
292	2	1100	a 0.12 on5 of7.wav
293	1	749	a 0.12 on6 of7.wav
294	2	1848	a 0.12 on7 of7.wav
295	2	1723	a 0.14 on1 of7r.wav
296	1	572	a 0.14 on2 of7.wav
297	1	1359	a 0.14 on3 of7.wav
298	2	738	a 0.14 on4 of7.wav
299	1	1114	a 0.14 on5 of7.wav
300	2	605	a 0.14 on6 of7.wav
301	2	927	a 0.14 on7 of7.wav
302	2	971	a 0.16 on1 of7r.wav
303	2	845	a 0.16 on2 of7.wav
304	2	2661	a 0.16 on3 of7.wav
305	2	546	a 0.16 on4 of7.wav
306	1	2291	a 0.16 on5 of7.wav
307	2	752	a 0.16 on6 of7.wav
308	2	706	a 0.16 on7 of7.wav
309	2	626	a 0.18 on1 of7r.wav
310	2	740	a 0.18 on2 of7.wav
311	2	798	a 0.18 on3 of7.wav
312	2	816	a 0.18 on4 of7.wav
313	2	705	a 0.18 on5 of7.wav
314	2	690	a 0.18 on6 of7.wav
315	2	973	a 0.18 on7 of7.wav
316	1	674	i 0.1 on1 of7r.wav
317	1	634	i 0.1 on2 of7.wav
318	1	533	i 0.1 on3 of7.wav
319	1	659	i 0.1 on4 of7.wav
320	1	735	i 0.1 on5 of7.wav
321	1	1256	i 0.1 on6 of7.wav
322	1	790	i 0.1 on7 of7.wav
323	2	530	i 0.2 on1 of7r.wav
324	2	756	i 0.2 on2 of7.wav
325	2	646	i 0.2 on3 of7.wav
326	2	912	i 0.2 on4 of7.wav
327	2	573	i 0.2 on5 of7.wav
328	2	507	i 0.2 on6 of7.wav
329	2	482	i 0.2 on7 of7.wav
330	1	524	i 0.04 on1 of7r.wav
331	1	580	i 0.04 on2 of7.wav
332	1	603	i 0.04 on3 of7.wav
333	1	575	i 0.04 on4 of7.wav
334	1	656	i 0.04 on5 of7.wav
335	1	672	i 0.04 on6 of7.wav
336	1	580	i 0.04 on7 of7.wav
337	1	674	i 0.06 on1 of7r.wav
338	1	505	i 0.06 on2 of7.wav
339	1	617	i 0.06 on3 of7.wav
340	1	535	i 0.06 on4 of7.wav
341	1	585	i 0.06 on5 of7.wav
342	1	779	i 0.06 on6 of7.wav
343	1	754	i 0.06 on7 of7.wav
344	1	602	i 0.08 on1 of7r.wav
345	1	694	i 0.08 on2 of7.wav
346	1	762	i 0.08 on3 of7.wav
347	1	543	i 0.08 on4 of7.wav
348	1	761	i 0.08 on5 of7.wav
349	1	850	i 0.08 on6 of7.wav
350	1	1330	i 0.08 on7 of7.wav
351	1	675	i 0.12 on1 of7r.wav
352	2	739	i 0.12 on2 of7.wav
353	1	644	i 0.12 on3 of7.wav
354	1	782	i 0.12 on4 of7.wav
355	1	1493	i 0.12 on5 of7.wav
356	1	925	i 0.12 on6 of7.wav
357	1	748	i 0.12 on7 of7.wav
358	2	1282	i 0.14 on1 of7r.wav
359	2	1229	i 0.14 on2 of7.wav
360	2	623	i 0.14 on3 of7.wav
361	2	1160	i 0.14 on4 of7.wav
362	2	1059	i 0.14 on5 of7.wav
363	1	932	i 0.14 on6 of7.wav
364	2	1786	i 0.14 on7 of7.wav
365	2	1062	i 0.16 on1 of7r.wav
366	2	975	i 0.16 on2 of7.wav
367	2	646	i 0.16 on3 of7.wav
368	2	1442	i 0.16 on4 of7.wav
369	2	881	i 0.16 on5 of7.wav
370	2	739	i 0.16 on6 of7.wav
371	2	635	i 0.16 on7 of7.wav
372	1	1601	i 0.18 on1 of7r.wav
373	2	1060	i 0.18 on2 of7.wav
374	2	750	i 0.18 on3 of7.wav
375	2	661	i 0.18 on4 of7.wav
376	2	679	i 0.18 on5 of7.wav
377	2	543	i 0.18 on6 of7.wav
378	2	654	i 0.18 on7 of7.wav
379	1	419	a 0.1 on1 of7r.wav
380	1	476	a 0.1 on2 of7.wav
381	1	803	a 0.1 on3 of7.wav
382	2	1232	a 0.1 on4 of7.wav
383	1	2295	a 0.1 on5 of7.wav
384	1	757	a 0.1 on6 of7.wav
385	1	753	a 0.1 on7 of7.wav
386	2	826	a 0.2 on1 of7r.wav
387	2	879	a 0.2 on2 of7.wav
388	2	1129	a 0.2 on3 of7.wav
389	2	1050	a 0.2 on4 of7.wav
390	2	616	a 0.2 on5 of7.wav
391	2	392	a 0.2 on6 of7.wav
392	1	1887	a 0.2 on7 of7.wav
393	1	769	a 0.04 on1 of7r.wav
394	1	487	a 0.04 on2 of7.wav
395	1	813	a 0.04 on3 of7.wav
396	1	931	a 0.04 on4 of7.wav
397	1	494	a 0.04 on5 of7.wav
398	1	576	a 0.04 on6 of7.wav
399	1	588	a 0.04 on7 of7.wav
400	1	610	a 0.06 on1 of7r.wav
401	1	446	a 0.06 on2 of7.wav
402	1	539	a 0.06 on3 of7.wav
403	1	559	a 0.06 on4 of7.wav
404	1	882	a 0.06 on5 of7.wav
405	1	567	a 0.06 on6 of7.wav
406	1	503	a 0.06 on7 of7.wav
407	1	490	a 0.08 on1 of7r.wav
408	1	824	a 0.08 on2 of7.wav
409	1	669	a 0.08 on3 of7.wav
410	1	825	a 0.08 on4 of7.wav
411	1	513	a 0.08 on5 of7.wav
412	1	780	a 0.08 on6 of7.wav
413	1	1611	a 0.08 on7 of7.wav
414	2	1021	a 0.12 on1 of7r.wav
415	1	908	a 0.12 on2 of7.wav
416	2	683	a 0.12 on3 of7.wav
417	1	791	a 0.12 on4 of7.wav
418	2	817	a 0.12 on5 of7.wav
419	1	993	a 0.12 on6 of7.wav
420	2	640	a 0.12 on7 of7.wav
421	2	1526	a 0.14 on1 of7r.wav
422	2	899	a 0.14 on2 of7.wav
423	2	811	a 0.14 on3 of7.wav
424	2	764	a 0.14 on4 of7.wav
425	2	836	a 0.14 on5 of7.wav
426	2	779	a 0.14 on6 of7.wav
427	2	728	a 0.14 on7 of7.wav
428	2	1153	a 0.16 on1 of7r.wav
429	2	1236	a 0.16 on2 of7.wav
430	2	759	a 0.16 on3 of7.wav
431	2	1401	a 0.16 on4 of7.wav
432	2	633	a 0.16 on5 of7.wav
433	2	605	a 0.16 on6 of7.wav
434	2	814	a 0.16 on7 of7.wav
435	2	780	a 0.18 on1 of7r.wav
436	2	729	a 0.18 on2 of7.wav
437	2	525	a 0.18 on3 of7.wav
438	2	746	a 0.18 on4 of7.wav
439	2	544	a 0.18 on5 of7.wav
440	2	662	a 0.18 on6 of7.wav
441	2	699	a 0.18 on7 of7.wav
442	2	1003	i 0.1 on1 of7r.wav
443	2	1728	i 0.1 on2 of7.wav
444	1	606	i 0.1 on3 of7.wav
445	1	734	i 0.1 on4 of7.wav
446	1	851	i 0.1 on5 of7.wav
447	1	1361	i 0.1 on6 of7.wav
448	1	754	i 0.1 on7 of7.wav
449	2	621	i 0.2 on1 of7r.wav
450	2	2154	i 0.2 on2 of7.wav
451	2	747	i 0.2 on3 of7.wav
452	2	992	i 0.2 on4 of7.wav
453	2	710	i 0.2 on5 of7.wav
454	2	793	i 0.2 on6 of7.wav
455	2	807	i 0.2 on7 of7.wav
456	1	832	i 0.04 on1 of7r.wav
457	1	739	i 0.04 on2 of7.wav
458	1	597	i 0.04 on3 of7.wav
459	1	751	i 0.04 on4 of7.wav
460	1	754	i 0.04 on5 of7.wav
461	1	571	i 0.04 on6 of7.wav
462	1	586	i 0.04 on7 of7.wav
463	1	2624	i 0.06 on1 of7r.wav
464	1	754	i 0.06 on2 of7.wav
465	1	601	i 0.06 on3 of7.wav
466	1	468	i 0.06 on4 of7.wav
467	1	622	i 0.06 on5 of7.wav
468	1	563	i 0.06 on6 of7.wav
469	1	1133	i 0.06 on7 of7.wav
470	1	483	i 0.08 on1 of7r.wav
471	1	697	i 0.08 on2 of7.wav
472	1	1072	i 0.08 on3 of7.wav
473	1	981	i 0.08 on4 of7.wav
474	1	891	i 0.08 on5 of7.wav
475	1	731	i 0.08 on6 of7.wav
476	1	576	i 0.08 on7 of7.wav
477	1	796	i 0.12 on1 of7r.wav
478	2	1027	i 0.12 on2 of7.wav
479	1	606	i 0.12 on3 of7.wav
480	2	1201	i 0.12 on4 of7.wav
481	1	1411	i 0.12 on5 of7.wav
482	1	776	i 0.12 on6 of7.wav
483	2	680	i 0.12 on7 of7.wav
484	1	633	i 0.14 on1 of7r.wav
485	1	1273	i 0.14 on2 of7.wav
486	2	822	i 0.14 on3 of7.wav
487	2	1647	i 0.14 on4 of7.wav
488	2	823	i 0.14 on5 of7.wav
489	2	1022	i 0.14 on6 of7.wav
490	2	472	i 0.14 on7 of7.wav
491	2	736	i 0.16 on1 of7r.wav
492	2	792	i 0.16 on2 of7.wav
493	2	700	i 0.16 on3 of7.wav
494	1	1396	i 0.16 on4 of7.wav
495	2	827	i 0.16 on5 of7.wav
496	2	1517	i 0.16 on6 of7.wav
497	2	1781	i 0.16 on7 of7.wav
498	2	770	i 0.18 on1 of7r.wav
499	2	617	i 0.18 on2 of7.wav
500	2	865	i 0.18 on3 of7.wav
501	2	1104	i 0.18 on4 of7.wav
502	2	907	i 0.18 on5 of7.wav
503	2	489	i 0.18 on6 of7.wav
504	2	551	i 0.18 on7 of7.wav
505	1	665	a 0.1 on1 of7r.wav
506	1	1576	a 0.1 on2 of7.wav
507	1	611	a 0.1 on3 of7.wav
508	1	728	a 0.1 on4 of7.wav
509	1	624	a 0.1 on5 of7.wav
510	2	477	a 0.1 on6 of7.wav
511	1	806	a 0.1 on7 of7.wav
512	2	679	a 0.2 on1 of7r.wav
513	2	825	a 0.2 on2 of7.wav
514	2	793	a 0.2 on3 of7.wav
515	2	860	a 0.2 on4 of7.wav
516	2	709	a 0.2 on5 of7.wav
517	2	761	a 0.2 on6 of7.wav
518	2	685	a 0.2 on7 of7.wav
519	1	586	a 0.04 on1 of7r.wav
520	1	575	a 0.04 on2 of7.wav
521	1	760	a 0.04 on3 of7.wav
522	1	707	a 0.04 on4 of7.wav
523	1	711	a 0.04 on5 of7.wav
524	1	895	a 0.04 on6 of7.wav
525	1	818	a 0.04 on7 of7.wav
526	1	771	a 0.06 on1 of7r.wav
527	1	834	a 0.06 on2 of7.wav
528	1	865	a 0.06 on3 of7.wav
529	1	491	a 0.06 on4 of7.wav
530	1	1023	a 0.06 on5 of7.wav
531	1	826	a 0.06 on6 of7.wav
532	1	635	a 0.06 on7 of7.wav
533	1	1003	a 0.08 on1 of7r.wav
534	1	724	a 0.08 on2 of7.wav
535	1	643	a 0.08 on3 of7.wav
536	1	851	a 0.08 on4 of7.wav
537	1	802	a 0.08 on5 of7.wav
538	1	566	a 0.08 on6 of7.wav
539	1	1433	a 0.08 on7 of7.wav
540	1	791	a 0.12 on1 of7r.wav
541	1	791	a 0.12 on2 of7.wav
542	1	695	a 0.12 on3 of7.wav
543	2	1035	a 0.12 on4 of7.wav
544	2	784	a 0.12 on5 of7.wav
545	2	1218	a 0.12 on6 of7.wav
546	1	896	a 0.12 on7 of7.wav
547	1	872	a 0.14 on1 of7r.wav
548	2	845	a 0.14 on2 of7.wav
549	2	784	a 0.14 on3 of7.wav
550	2	635	a 0.14 on4 of7.wav
551	2	678	a 0.14 on5 of7.wav
552	2	1082	a 0.14 on6 of7.wav
553	1	1164	a 0.14 on7 of7.wav
554	2	492	a 0.16 on1 of7r.wav
555	2	917	a 0.16 on2 of7.wav
556	2	1458	a 0.16 on3 of7.wav
557	2	1345	a 0.16 on4 of7.wav
558	2	1456	a 0.16 on5 of7.wav
559	2	622	a 0.16 on6 of7.wav
560	2	1317	a 0.16 on7 of7.wav
561	2	1073	a 0.18 on1 of7r.wav
562	2	834	a 0.18 on2 of7.wav
563	2	788	a 0.18 on3 of7.wav
564	2	616	a 0.18 on4 of7.wav
565	2	690	a 0.18 on5 of7.wav
566	2	576	a 0.18 on6 of7.wav
567	2	774	a 0.18 on7 of7.wav
568	1	847	i 0.1 on1 of7r.wav
569	1	780	i 0.1 on2 of7.wav
570	1	713	i 0.1 on3 of7.wav
571	1	1173	i 0.1 on4 of7.wav
572	1	584	i 0.1 on5 of7.wav
573	2	966	i 0.1 on6 of7.wav
574	1	558	i 0.1 on7 of7.wav
575	2	779	i 0.2 on1 of7r.wav
576	2	1102	i 0.2 on2 of7.wav
577	2	1584	i 0.2 on3 of7.wav
578	2	662	i 0.2 on4 of7.wav
579	2	626	i 0.2 on5 of7.wav
580	2	725	i 0.2 on6 of7.wav
581	2	673	i 0.2 on7 of7.wav
582	1	593	i 0.04 on1 of7r.wav
583	1	501	i 0.04 on2 of7.wav
584	1	667	i 0.04 on3 of7.wav
585	1	766	i 0.04 on4 of7.wav
586	1	761	i 0.04 on5 of7.wav
587	1	797	i 0.04 on6 of7.wav
588	1	612	i 0.04 on7 of7.wav
589	1	2517	i 0.06 on1 of7r.wav
590	1	560	i 0.06 on2 of7.wav
591	1	871	i 0.06 on3 of7.wav
592	1	580	i 0.06 on4 of7.wav
593	1	738	i 0.06 on5 of7.wav
594	1	554	i 0.06 on6 of7.wav
595	1	610	i 0.06 on7 of7.wav
596	1	774	i 0.08 on1 of7r.wav
597	1	733	i 0.08 on2 of7.wav
598	1	736	i 0.08 on3 of7.wav
599	1	527	i 0.08 on4 of7.wav
600	1	569	i 0.08 on5 of7.wav
601	1	600	i 0.08 on6 of7.wav
602	1	664	i 0.08 on7 of7.wav
603	2	733	i 0.12 on1 of7r.wav
604	1	727	i 0.12 on2 of7.wav
605	2	1171	i 0.12 on3 of7.wav
606	2	1214	i 0.12 on4 of7.wav
607	1	1084	i 0.12 on5 of7.wav
608	1	1021	i 0.12 on6 of7.wav
609	2	1081	i 0.12 on7 of7.wav
610	2	2333	i 0.14 on1 of7r.wav
611	2	909	i 0.14 on2 of7.wav
612	2	720	i 0.14 on3 of7.wav
613	1	665	i 0.14 on4 of7.wav
614	2	715	i 0.14 on5 of7.wav
615	2	1134	i 0.14 on6 of7.wav
616	2	1363	i 0.14 on7 of7.wav
617	2	717	i 0.16 on1 of7r.wav
618	2	677	i 0.16 on2 of7.wav
619	2	982	i 0.16 on3 of7.wav
620	2	598	i 0.16 on4 of7.wav
621	2	580	i 0.16 on5 of7.wav
622	2	1133	i 0.16 on6 of7.wav
623	2	823	i 0.16 on7 of7.wav
624	2	726	i 0.18 on1 of7r.wav
625	2	658	i 0.18 on2 of7.wav
626	2	1355	i 0.18 on3 of7.wav
627	2	659	i 0.18 on4 of7.wav
628	2	616	i 0.18 on5 of7.wav
629	1	1580	i 0.18 on6 of7.wav
630	2	642	i 0.18 on7 of7.wav
