# Supplementary material for: How musical experience affects tone perception efficiency by musicians of tonal and non-tonal speakers?
Source: PLoS One. 2020 May 8;15(5):e0232514. doi: 10.1371/journal.pone.0232514 (PMC7209303; doi:10.1371/journal.pone.0232514)
Supplement: S1 Raw Data — (ZIP) [file pone.0232514.s001.zip › RAW DATA Eng musician/sub3sdfalling.csv]

List2	Slide3.RESP	Slide3.RT	stim1	stim2
1	1	589	a 0.1 on1 of1.wav	a 0.1 on1 of1.wav
2	1	752	a 0.1 on1 of2.wav	a 0.1 on1 of2.wav
3	1	761	a 0.1 on1 of3.wav	a 0.1 on1 of3.wav
4	1	743	a 0.1 on1 of4.wav	a 0.1 on1 of4.wav
5	1	623	a 0.1 on1 of5.wav	a 0.1 on1 of5.wav
6	1	1238	a 0.1 on1 of6.wav	a 0.1 on1 of6.wav
7	1	613	a 0.1 on1 of7.wav	a 0.1 on1 of7.wav
8	1	864	a 0.2 on1 of1.wav	a 0.2 on1 of1.wav
9	1	949	a 0.2 on1 of2.wav	a 0.2 on1 of2.wav
10	1	861	a 0.2 on1 of3.wav	a 0.2 on1 of3.wav
11	1	1379	a 0.2 on1 of4.wav	a 0.2 on1 of4.wav
12	1	1048	a 0.2 on1 of5.wav	a 0.2 on1 of5.wav
13	1	877	a 0.2 on1 of6.wav	a 0.2 on1 of6.wav
14	1	888	a 0.2 on1 of7.wav	a 0.2 on1 of7.wav
15	1	496	a 0.04 on1 of1.wav	a 0.04 on1 of1.wav
16	1	533	a 0.04 on1 of2.wav	a 0.04 on1 of2.wav
17	1	468	a 0.04 on1 of3.wav	a 0.04 on1 of3.wav
18	1	373	a 0.04 on1 of4.wav	a 0.04 on1 of4.wav
19	1	400	a 0.04 on1 of5.wav	a 0.04 on1 of5.wav
20	1	344	a 0.04 on1 of6.wav	a 0.04 on1 of6.wav
21	1	869	a 0.04 on1 of7.wav	a 0.04 on1 of7.wav
22	1	687	a 0.06 on1 of1.wav	a 0.06 on1 of1.wav
23	1	463	a 0.06 on1 of2.wav	a 0.06 on1 of2.wav
24	1	564	a 0.06 on1 of3.wav	a 0.06 on1 of3.wav
25	1	430	a 0.06 on1 of4.wav	a 0.06 on1 of4.wav
26	1	468	a 0.06 on1 of5.wav	a 0.06 on1 of5.wav
27	1	488	a 0.06 on1 of6.wav	a 0.06 on1 of6.wav
28	1	412	a 0.06 on1 of7.wav	a 0.06 on1 of7.wav
29	1	573	a 0.08 on1 of1.wav	a 0.08 on1 of1.wav
30	1	657	a 0.08 on1 of2.wav	a 0.08 on1 of2.wav
31	1	530	a 0.08 on1 of3.wav	a 0.08 on1 of3.wav
32	1	306	a 0.08 on1 of4.wav	a 0.08 on1 of4.wav
33	1	656	a 0.08 on1 of5.wav	a 0.08 on1 of5.wav
34	1	367	a 0.08 on1 of6.wav	a 0.08 on1 of6.wav
35	1	460	a 0.08 on1 of7.wav	a 0.08 on1 of7.wav
36	1	785	a 0.12 on1 of1.wav	a 0.12 on1 of1.wav
37	1	876	a 0.12 on1 of2.wav	a 0.12 on1 of2.wav
38	1	591	a 0.12 on1 of3.wav	a 0.12 on1 of3.wav
39	1	849	a 0.12 on1 of4.wav	a 0.12 on1 of4.wav
40	1	668	a 0.12 on1 of5.wav	a 0.12 on1 of5.wav
41	1	708	a 0.12 on1 of6.wav	a 0.12 on1 of6.wav
42	1	575	a 0.12 on1 of7.wav	a 0.12 on1 of7.wav
43	1	745	a 0.14 on1 of1.wav	a 0.14 on1 of1.wav
44	1	753	a 0.14 on1 of2.wav	a 0.14 on1 of2.wav
45	1	1048	a 0.14 on1 of3.wav	a 0.14 on1 of3.wav
46	1	674	a 0.14 on1 of4.wav	a 0.14 on1 of4.wav
47	1	1362	a 0.14 on1 of5.wav	a 0.14 on1 of5.wav
48	1	1201	a 0.14 on1 of6.wav	a 0.14 on1 of6.wav
49	1	724	a 0.14 on1 of7.wav	a 0.14 on1 of7.wav
50	1	940	a 0.16 on1 of1.wav	a 0.16 on1 of1.wav
51	1	717	a 0.16 on1 of2.wav	a 0.16 on1 of2.wav
52	1	1262	a 0.16 on1 of3.wav	a 0.16 on1 of3.wav
53	1	847	a 0.16 on1 of4.wav	a 0.16 on1 of4.wav
54	1	1106	a 0.16 on1 of5.wav	a 0.16 on1 of5.wav
55	1	2390	a 0.16 on1 of6.wav	a 0.16 on1 of6.wav
56	1	695	a 0.16 on1 of7.wav	a 0.16 on1 of7.wav
57	1	1726	a 0.18 on1 of1.wav	a 0.18 on1 of1.wav
58	1	1014	a 0.18 on1 of2.wav	a 0.18 on1 of2.wav
59	1	749	a 0.18 on1 of3.wav	a 0.18 on1 of3.wav
60	1	1255	a 0.18 on1 of4.wav	a 0.18 on1 of4.wav
61	1	782	a 0.18 on1 of5.wav	a 0.18 on1 of5.wav
62	1	857	a 0.18 on1 of6.wav	a 0.18 on1 of6.wav
63	1	761	a 0.18 on1 of7.wav	a 0.18 on1 of7.wav
64	1	629	i 0.1 on1 of1.wav	i 0.1 on1 of1.wav
65	1	695	i 0.1 on1 of2.wav	i 0.1 on1 of2.wav
66	1	612	i 0.1 on1 of3.wav	i 0.1 on1 of3.wav
67	1	733	i 0.1 on1 of4.wav	i 0.1 on1 of4.wav
68	1	599	i 0.1 on1 of5.wav	i 0.1 on1 of5.wav
69	1	1295	i 0.1 on1 of6.wav	i 0.1 on1 of6.wav
70	1	752	i 0.1 on1 of7.wav	i 0.1 on1 of7.wav
71	1	840	i 0.2 on1 of1.wav	i 0.2 on1 of1.wav
72	1	839	i 0.2 on1 of2.wav	i 0.2 on1 of2.wav
73	1	1050	i 0.2 on1 of3.wav	i 0.2 on1 of3.wav
74	1	1222	i 0.2 on1 of4.wav	i 0.2 on1 of4.wav
75	1	759	i 0.2 on1 of5.wav	i 0.2 on1 of5.wav
76	1	799	i 0.2 on1 of6.wav	i 0.2 on1 of6.wav
77	1	1043	i 0.2 on1 of7.wav	i 0.2 on1 of7.wav
78	1	644	i 0.04 on1 of1.wav	i 0.04 on1 of1.wav
79	1	620	i 0.04 on1 of2.wav	i 0.04 on1 of2.wav
80	1	1285	i 0.04 on1 of3.wav	i 0.04 on1 of3.wav
81	1	498	i 0.04 on1 of4.wav	i 0.04 on1 of4.wav
82	1	511	i 0.04 on1 of5.wav	i 0.04 on1 of5.wav
83	1	482	i 0.04 on1 of6.wav	i 0.04 on1 of6.wav
84	1	598	i 0.04 on1 of7.wav	i 0.04 on1 of7.wav
85	1	607	i 0.06 on1 of1.wav	i 0.06 on1 of1.wav
86	1	570	i 0.06 on1 of2.wav	i 0.06 on1 of2.wav
87	1	555	i 0.06 on1 of3.wav	i 0.06 on1 of3.wav
88	1	608	i 0.06 on1 of4.wav	i 0.06 on1 of4.wav
89	1	499	i 0.06 on1 of5.wav	i 0.06 on1 of5.wav
90	1	558	i 0.06 on1 of6.wav	i 0.06 on1 of6.wav
91	1	605	i 0.06 on1 of7.wav	i 0.06 on1 of7.wav
92	1	648	i 0.08 on1 of1.wav	i 0.08 on1 of1.wav
93	1	549	i 0.08 on1 of2.wav	i 0.08 on1 of2.wav
94	1	523	i 0.08 on1 of3.wav	i 0.08 on1 of3.wav
95	1	604	i 0.08 on1 of4.wav	i 0.08 on1 of4.wav
96	1	594	i 0.08 on1 of5.wav	i 0.08 on1 of5.wav
97	1	1435	i 0.08 on1 of6.wav	i 0.08 on1 of6.wav
98	1	453	i 0.08 on1 of7.wav	i 0.08 on1 of7.wav
99	1	1030	i 0.12 on1 of1.wav	i 0.12 on1 of1.wav
100	1	1277	i 0.12 on1 of2.wav	i 0.12 on1 of2.wav
101	1	806	i 0.12 on1 of3.wav	i 0.12 on1 of3.wav
102	1	590	i 0.12 on1 of4.wav	i 0.12 on1 of4.wav
103	1	520	i 0.12 on1 of5.wav	i 0.12 on1 of5.wav
104	1	821	i 0.12 on1 of6.wav	i 0.12 on1 of6.wav
105	1	586	i 0.12 on1 of7.wav	i 0.12 on1 of7.wav
106	2	651	i 0.14 on1 of1.wav	i 0.14 on1 of1.wav
107	1	750	i 0.14 on1 of2.wav	i 0.14 on1 of2.wav
108	1	713	i 0.14 on1 of3.wav	i 0.14 on1 of3.wav
109	1	758	i 0.14 on1 of4.wav	i 0.14 on1 of4.wav
110	1	572	i 0.14 on1 of5.wav	i 0.14 on1 of5.wav
111	1	690	i 0.14 on1 of6.wav	i 0.14 on1 of6.wav
112	1	691	i 0.14 on1 of7.wav	i 0.14 on1 of7.wav
113	1	617	i 0.16 on1 of1.wav	i 0.16 on1 of1.wav
114	1	669	i 0.16 on1 of2.wav	i 0.16 on1 of2.wav
115	1	808	i 0.16 on1 of3.wav	i 0.16 on1 of3.wav
116	1	2089	i 0.16 on1 of4.wav	i 0.16 on1 of4.wav
117	1	720	i 0.16 on1 of5.wav	i 0.16 on1 of5.wav
118	1	830	i 0.16 on1 of6.wav	i 0.16 on1 of6.wav
119	1	1157	i 0.16 on1 of7.wav	i 0.16 on1 of7.wav
120	1	1637	i 0.18 on1 of1.wav	i 0.18 on1 of1.wav
121	1	599	i 0.18 on1 of2.wav	i 0.18 on1 of2.wav
122	1	2026	i 0.18 on1 of3.wav	i 0.18 on1 of3.wav
123	1	210	i 0.18 on1 of4.wav	i 0.18 on1 of4.wav
124	1	834	i 0.18 on1 of5.wav	i 0.18 on1 of5.wav
125	1	744	i 0.18 on1 of6.wav	i 0.18 on1 of6.wav
126	1	1212	i 0.18 on1 of7.wav	i 0.18 on1 of7.wav
127	1	1386	a 0.1 on1 of1.wav	a 0.1 on1 of3.wav
128	1	781	a 0.1 on1 of2.wav	a 0.1 on1 of4.wav
129	1	1757	a 0.1 on1 of3.wav	a 0.1 on1 of5.wav
130	1	951	a 0.1 on1 of4.wav	a 0.1 on1 of6.wav
131	1	798	a 0.1 on1 of5.wav	a 0.1 on1 of7.wav
132	2	1000	a 0.2 on1 of1.wav	a 0.2 on1 of3.wav
133	2	748	a 0.2 on1 of2.wav	a 0.2 on1 of4.wav
134	2	867	a 0.2 on1 of3.wav	a 0.2 on1 of5.wav
135	1	1910	a 0.2 on1 of4.wav	a 0.2 on1 of6.wav
136	2	810	a 0.2 on1 of5.wav	a 0.2 on1 of7.wav
137	1	594	a 0.04 on1 of1.wav	a 0.04 on1 of3.wav
138	1	548	a 0.04 on1 of2.wav	a 0.04 on1 of4.wav
139	1	497	a 0.04 on1 of3.wav	a 0.04 on1 of5.wav
140	1	382	a 0.04 on1 of4.wav	a 0.04 on1 of6.wav
141	1	367	a 0.04 on1 of5.wav	a 0.04 on1 of7.wav
142	1	593	a 0.06 on1 of1.wav	a 0.06 on1 of3.wav
143	1	460	a 0.06 on1 of2.wav	a 0.06 on1 of4.wav
144	1	476	a 0.06 on1 of3.wav	a 0.06 on1 of5.wav
145	1	462	a 0.06 on1 of4.wav	a 0.06 on1 of6.wav
146	1	2559	a 0.06 on1 of5.wav	a 0.06 on1 of7.wav
147	1	658	a 0.08 on1 of1.wav	a 0.08 on1 of3.wav
148	1	657	a 0.08 on1 of2.wav	a 0.08 on1 of4.wav
149	1	624	a 0.08 on1 of3.wav	a 0.08 on1 of5.wav
150	1	604	a 0.08 on1 of4.wav	a 0.08 on1 of6.wav
151	1	639	a 0.08 on1 of5.wav	a 0.08 on1 of7.wav
152	1	1682	a 0.12 on1 of1.wav	a 0.12 on1 of3.wav
153	1	1242	a 0.12 on1 of2.wav	a 0.12 on1 of4.wav
154	1	963	a 0.12 on1 of3.wav	a 0.12 on1 of5.wav
155	1	749	a 0.12 on1 of4.wav	a 0.12 on1 of6.wav
156	1	853	a 0.12 on1 of5.wav	a 0.12 on1 of7.wav
157	2	847	a 0.14 on1 of1.wav	a 0.14 on1 of3.wav
158	1	1734	a 0.14 on1 of2.wav	a 0.14 on1 of4.wav
159	2	908	a 0.14 on1 of3.wav	a 0.14 on1 of5.wav
160	1	776	a 0.14 on1 of4.wav	a 0.14 on1 of6.wav
161	2	1817	a 0.14 on1 of5.wav	a 0.14 on1 of7.wav
162	2	776	a 0.16 on1 of1.wav	a 0.16 on1 of3.wav
163	1	1277	a 0.16 on1 of2.wav	a 0.16 on1 of4.wav
164	2	2228	a 0.16 on1 of3.wav	a 0.16 on1 of5.wav
165	2	806	a 0.16 on1 of4.wav	a 0.16 on1 of6.wav
166	1	1833	a 0.16 on1 of5.wav	a 0.16 on1 of7.wav
167	2	964	a 0.18 on1 of1.wav	a 0.18 on1 of3.wav
168	2	761	a 0.18 on1 of2.wav	a 0.18 on1 of4.wav
169	2	796	a 0.18 on1 of3.wav	a 0.18 on1 of5.wav
170	1	1178	a 0.18 on1 of4.wav	a 0.18 on1 of6.wav
171	2	1015	a 0.18 on1 of5.wav	a 0.18 on1 of7.wav
172	1	1219	i 0.1 on1 of1.wav	i 0.1 on1 of3.wav
173	1	464	i 0.1 on1 of2.wav	i 0.1 on1 of4.wav
174	1	825	i 0.1 on1 of3.wav	i 0.1 on1 of5.wav
175	1	721	i 0.1 on1 of4.wav	i 0.1 on1 of6.wav
176	1	932	i 0.1 on1 of5.wav	i 0.1 on1 of7.wav
177	2	877	i 0.2 on1 of1.wav	i 0.2 on1 of3.wav
178	2	799	i 0.2 on1 of2.wav	i 0.2 on1 of4.wav
179	2	765	i 0.2 on1 of3.wav	i 0.2 on1 of5.wav
180	2	938	i 0.2 on1 of4.wav	i 0.2 on1 of6.wav
181	2	807	i 0.2 on1 of5.wav	i 0.2 on1 of7.wav
182	1	646	i 0.04 on1 of1.wav	i 0.04 on1 of3.wav
183	1	421	i 0.04 on1 of2.wav	i 0.04 on1 of4.wav
184	1	644	i 0.04 on1 of3.wav	i 0.04 on1 of5.wav
185	1	522	i 0.04 on1 of4.wav	i 0.04 on1 of6.wav
186	1	312	i 0.04 on1 of5.wav	i 0.04 on1 of7.wav
187	1	631	i 0.06 on1 of1.wav	i 0.06 on1 of3.wav
188	1	573	i 0.06 on1 of2.wav	i 0.06 on1 of4.wav
189	1	717	i 0.06 on1 of3.wav	i 0.06 on1 of5.wav
190	1	706	i 0.06 on1 of4.wav	i 0.06 on1 of6.wav
191	1	479	i 0.06 on1 of5.wav	i 0.06 on1 of7.wav
192	1	529	i 0.08 on1 of1.wav	i 0.08 on1 of3.wav
193	2	1466	i 0.08 on1 of2.wav	i 0.08 on1 of4.wav
194	1	665	i 0.08 on1 of3.wav	i 0.08 on1 of5.wav
195	1	905	i 0.08 on1 of4.wav	i 0.08 on1 of6.wav
196	1	756	i 0.08 on1 of5.wav	i 0.08 on1 of7.wav
197	1	1121	i 0.12 on1 of1.wav	i 0.12 on1 of3.wav
198	1	919	i 0.12 on1 of2.wav	i 0.12 on1 of4.wav
199	1	772	i 0.12 on1 of3.wav	i 0.12 on1 of5.wav
200	1	1474	i 0.12 on1 of4.wav	i 0.12 on1 of6.wav
201	1	1026	i 0.12 on1 of5.wav	i 0.12 on1 of7.wav
202	2	2913	i 0.14 on1 of1.wav	i 0.14 on1 of3.wav
203	2	1384	i 0.14 on1 of2.wav	i 0.14 on1 of4.wav
204	2	1122	i 0.14 on1 of3.wav	i 0.14 on1 of5.wav
205	1	694	i 0.14 on1 of4.wav	i 0.14 on1 of6.wav
206	1	921	i 0.14 on1 of5.wav	i 0.14 on1 of7.wav
207	2	653	i 0.16 on1 of1.wav	i 0.16 on1 of3.wav
208	2	883	i 0.16 on1 of2.wav	i 0.16 on1 of4.wav
209	1	1098	i 0.16 on1 of3.wav	i 0.16 on1 of5.wav
210	2	942	i 0.16 on1 of4.wav	i 0.16 on1 of6.wav
211	2	666	i 0.16 on1 of5.wav	i 0.16 on1 of7.wav
212	2	1490	i 0.18 on1 of1.wav	i 0.18 on1 of3.wav
213	2	1002	i 0.18 on1 of2.wav	i 0.18 on1 of4.wav
214	2	673	i 0.18 on1 of3.wav	i 0.18 on1 of5.wav
215	1	1324	i 0.18 on1 of4.wav	i 0.18 on1 of6.wav
216	1	651	i 0.18 on1 of5.wav	i 0.18 on1 of7.wav
217	2	875	a 0.1 on1 of3.wav	a 0.1 on1 of1.wav
218	1	897	a 0.1 on1 of4.wav	a 0.1 on1 of2.wav
219	1	1103	a 0.1 on1 of5.wav	a 0.1 on1 of3.wav
220	2	1442	a 0.1 on1 of6.wav	a 0.1 on1 of4.wav
221	1	1120	a 0.1 on1 of7.wav	a 0.1 on1 of5.wav
222	2	841	a 0.2 on1 of3.wav	a 0.2 on1 of1.wav
223	2	830	a 0.2 on1 of4.wav	a 0.2 on1 of2.wav
224	1	1194	a 0.2 on1 of5.wav	a 0.2 on1 of3.wav
225	2	1936	a 0.2 on1 of6.wav	a 0.2 on1 of4.wav
226	1	975	a 0.2 on1 of7.wav	a 0.2 on1 of5.wav
227	1	386	a 0.04 on1 of3.wav	a 0.04 on1 of1.wav
228	1	548	a 0.04 on1 of4.wav	a 0.04 on1 of2.wav
229	1	440	a 0.04 on1 of5.wav	a 0.04 on1 of3.wav
230	1	458	a 0.04 on1 of6.wav	a 0.04 on1 of4.wav
231	1	520	a 0.04 on1 of7.wav	a 0.04 on1 of5.wav
232	1	442	a 0.06 on1 of3.wav	a 0.06 on1 of1.wav
233	1	439	a 0.06 on1 of4.wav	a 0.06 on1 of2.wav
234	1	365	a 0.06 on1 of5.wav	a 0.06 on1 of3.wav
235	1	381	a 0.06 on1 of6.wav	a 0.06 on1 of4.wav
236	1	456	a 0.06 on1 of7.wav	a 0.06 on1 of5.wav
237	1	633	a 0.08 on1 of3.wav	a 0.08 on1 of1.wav
238	1	830	a 0.08 on1 of4.wav	a 0.08 on1 of2.wav
239	1	581	a 0.08 on1 of5.wav	a 0.08 on1 of3.wav
240	1	584	a 0.08 on1 of6.wav	a 0.08 on1 of4.wav
241	1	1354	a 0.08 on1 of7.wav	a 0.08 on1 of5.wav
242	2	901	a 0.12 on1 of3.wav	a 0.12 on1 of1.wav
243	2	851	a 0.12 on1 of4.wav	a 0.12 on1 of2.wav
244	2	1695	a 0.12 on1 of5.wav	a 0.12 on1 of3.wav
245	1	893	a 0.12 on1 of6.wav	a 0.12 on1 of4.wav
246	1	949	a 0.12 on1 of7.wav	a 0.12 on1 of5.wav
247	2	599	a 0.14 on1 of3.wav	a 0.14 on1 of1.wav
248	2	1099	a 0.14 on1 of4.wav	a 0.14 on1 of2.wav
249	2	920	a 0.14 on1 of5.wav	a 0.14 on1 of3.wav
250	1	3010	a 0.14 on1 of6.wav	a 0.14 on1 of4.wav
251	2	2098	a 0.14 on1 of7.wav	a 0.14 on1 of5.wav
252	2	678	a 0.16 on1 of3.wav	a 0.16 on1 of1.wav
253	2	742	a 0.16 on1 of4.wav	a 0.16 on1 of2.wav
254	2	1141	a 0.16 on1 of5.wav	a 0.16 on1 of3.wav
255	2	1144	a 0.16 on1 of6.wav	a 0.16 on1 of4.wav
256	1	1008	a 0.16 on1 of7.wav	a 0.16 on1 of5.wav
257	2	500	a 0.18 on1 of3.wav	a 0.18 on1 of1.wav
258	2	720	a 0.18 on1 of4.wav	a 0.18 on1 of2.wav
259	2	933	a 0.18 on1 of5.wav	a 0.18 on1 of3.wav
260	1	1388	a 0.18 on1 of6.wav	a 0.18 on1 of4.wav
261	1	1324	a 0.18 on1 of7.wav	a 0.18 on1 of5.wav
262	2	987	i 0.1 on1 of3.wav	i 0.1 on1 of1.wav
263	1	2711	i 0.1 on1 of4.wav	i 0.1 on1 of2.wav
264	2	1181	i 0.1 on1 of5.wav	i 0.1 on1 of3.wav
265	1	716	i 0.1 on1 of6.wav	i 0.1 on1 of4.wav
266	1	598	i 0.1 on1 of7.wav	i 0.1 on1 of5.wav
267	2	782	i 0.2 on1 of3.wav	i 0.2 on1 of1.wav
268	2	935	i 0.2 on1 of4.wav	i 0.2 on1 of2.wav
269	2	669	i 0.2 on1 of5.wav	i 0.2 on1 of3.wav
270	2	2401	i 0.2 on1 of6.wav	i 0.2 on1 of4.wav
271	1	1568	i 0.2 on1 of7.wav	i 0.2 on1 of5.wav
272	1	488	i 0.04 on1 of3.wav	i 0.04 on1 of1.wav
273	1	704	i 0.04 on1 of4.wav	i 0.04 on1 of2.wav
274	1	560	i 0.04 on1 of5.wav	i 0.04 on1 of3.wav
275	1	449	i 0.04 on1 of6.wav	i 0.04 on1 of4.wav
276	1	469	i 0.04 on1 of7.wav	i 0.04 on1 of5.wav
277	1	524	i 0.06 on1 of3.wav	i 0.06 on1 of1.wav
278	1	448	i 0.06 on1 of4.wav	i 0.06 on1 of2.wav
279	1	553	i 0.06 on1 of5.wav	i 0.06 on1 of3.wav
280	1	526	i 0.06 on1 of6.wav	i 0.06 on1 of4.wav
281	1	548	i 0.06 on1 of7.wav	i 0.06 on1 of5.wav
282	1	876	i 0.08 on1 of3.wav	i 0.08 on1 of1.wav
283	1	1492	i 0.08 on1 of4.wav	i 0.08 on1 of2.wav
284	1	679	i 0.08 on1 of5.wav	i 0.08 on1 of3.wav
285	1	989	i 0.08 on1 of6.wav	i 0.08 on1 of4.wav
286	1	525	i 0.08 on1 of7.wav	i 0.08 on1 of5.wav
287	1	1690	i 0.12 on1 of3.wav	i 0.12 on1 of1.wav
288	1	714	i 0.12 on1 of4.wav	i 0.12 on1 of2.wav
289	1	543	i 0.12 on1 of5.wav	i 0.12 on1 of3.wav
290	2	1078	i 0.12 on1 of6.wav	i 0.12 on1 of4.wav
291	1	630	i 0.12 on1 of7.wav	i 0.12 on1 of5.wav
292	2	1043	i 0.14 on1 of3.wav	i 0.14 on1 of1.wav
293	1	1305	i 0.14 on1 of4.wav	i 0.14 on1 of2.wav
294	2	1990	i 0.14 on1 of5.wav	i 0.14 on1 of3.wav
295	1	1302	i 0.14 on1 of6.wav	i 0.14 on1 of4.wav
296	1	1116	i 0.14 on1 of7.wav	i 0.14 on1 of5.wav
297	2	817	i 0.16 on1 of3.wav	i 0.16 on1 of1.wav
298	2	857	i 0.16 on1 of4.wav	i 0.16 on1 of2.wav
299	1	1185	i 0.16 on1 of5.wav	i 0.16 on1 of3.wav
300	1	1111	i 0.16 on1 of6.wav	i 0.16 on1 of4.wav
301	1	912	i 0.16 on1 of7.wav	i 0.16 on1 of5.wav
302	2	751	i 0.18 on1 of3.wav	i 0.18 on1 of1.wav
303	2	753	i 0.18 on1 of4.wav	i 0.18 on1 of2.wav
304	2	1843	i 0.18 on1 of5.wav	i 0.18 on1 of3.wav
305	2	1733	i 0.18 on1 of6.wav	i 0.18 on1 of4.wav
306	1	1592	i 0.18 on1 of7.wav	i 0.18 on1 of5.wav
307	1	755	a 0.1 on1 of1.wav	a 0.1 on1 of1.wav
308	1	718	a 0.1 on1 of2.wav	a 0.1 on1 of2.wav
309	1	796	a 0.1 on1 of3.wav	a 0.1 on1 of3.wav
310	1	551	a 0.1 on1 of4.wav	a 0.1 on1 of4.wav
311	1	787	a 0.1 on1 of5.wav	a 0.1 on1 of5.wav
312	1	716	a 0.1 on1 of6.wav	a 0.1 on1 of6.wav
313	1	517	a 0.1 on1 of7.wav	a 0.1 on1 of7.wav
314	1	1331	a 0.2 on1 of1.wav	a 0.2 on1 of1.wav
315	1	950	a 0.2 on1 of2.wav	a 0.2 on1 of2.wav
316	1	814	a 0.2 on1 of3.wav	a 0.2 on1 of3.wav
317	1	1033	a 0.2 on1 of4.wav	a 0.2 on1 of4.wav
318	1	1379	a 0.2 on1 of5.wav	a 0.2 on1 of5.wav
319	1	910	a 0.2 on1 of6.wav	a 0.2 on1 of6.wav
320	1	837	a 0.2 on1 of7.wav	a 0.2 on1 of7.wav
321	1	503	a 0.04 on1 of1.wav	a 0.04 on1 of1.wav
322	1	535	a 0.04 on1 of2.wav	a 0.04 on1 of2.wav
323	1	795	a 0.04 on1 of3.wav	a 0.04 on1 of3.wav
324	1	444	a 0.04 on1 of4.wav	a 0.04 on1 of4.wav
325	1	577	a 0.04 on1 of5.wav	a 0.04 on1 of5.wav
326	1	438	a 0.04 on1 of6.wav	a 0.04 on1 of6.wav
327	1	566	a 0.04 on1 of7.wav	a 0.04 on1 of7.wav
328	1	600	a 0.06 on1 of1.wav	a 0.06 on1 of1.wav
329	1	718	a 0.06 on1 of2.wav	a 0.06 on1 of2.wav
330	1	593	a 0.06 on1 of3.wav	a 0.06 on1 of3.wav
331	1	793	a 0.06 on1 of4.wav	a 0.06 on1 of4.wav
332	1	438	a 0.06 on1 of5.wav	a 0.06 on1 of5.wav
333	1	544	a 0.06 on1 of6.wav	a 0.06 on1 of6.wav
334	1	523	a 0.06 on1 of7.wav	a 0.06 on1 of7.wav
335	1	613	a 0.08 on1 of1.wav	a 0.08 on1 of1.wav
336	1	468	a 0.08 on1 of2.wav	a 0.08 on1 of2.wav
337	1	731	a 0.08 on1 of3.wav	a 0.08 on1 of3.wav
338	1	1302	a 0.08 on1 of4.wav	a 0.08 on1 of4.wav
339	1	557	a 0.08 on1 of5.wav	a 0.08 on1 of5.wav
340	1	503	a 0.08 on1 of6.wav	a 0.08 on1 of6.wav
341	1	670	a 0.08 on1 of7.wav	a 0.08 on1 of7.wav
342	1	550	a 0.12 on1 of1.wav	a 0.12 on1 of1.wav
343	1	590	a 0.12 on1 of2.wav	a 0.12 on1 of2.wav
344	1	917	a 0.12 on1 of3.wav	a 0.12 on1 of3.wav
345	1	851	a 0.12 on1 of4.wav	a 0.12 on1 of4.wav
346	1	554	a 0.12 on1 of5.wav	a 0.12 on1 of5.wav
347	1	778	a 0.12 on1 of6.wav	a 0.12 on1 of6.wav
348	1	683	a 0.12 on1 of7.wav	a 0.12 on1 of7.wav
349	2	633	a 0.14 on1 of1.wav	a 0.14 on1 of1.wav
350	1	840	a 0.14 on1 of2.wav	a 0.14 on1 of2.wav
351	1	1150	a 0.14 on1 of3.wav	a 0.14 on1 of3.wav
352	1	606	a 0.14 on1 of4.wav	a 0.14 on1 of4.wav
353	1	1713	a 0.14 on1 of5.wav	a 0.14 on1 of5.wav
354	1	1319	a 0.14 on1 of6.wav	a 0.14 on1 of6.wav
355	1	782	a 0.14 on1 of7.wav	a 0.14 on1 of7.wav
356	1	843	a 0.16 on1 of1.wav	a 0.16 on1 of1.wav
357	1	959	a 0.16 on1 of2.wav	a 0.16 on1 of2.wav
358	1	1187	a 0.16 on1 of3.wav	a 0.16 on1 of3.wav
359	1	657	a 0.16 on1 of4.wav	a 0.16 on1 of4.wav
360	1	1934	a 0.16 on1 of5.wav	a 0.16 on1 of5.wav
361	1	772	a 0.16 on1 of6.wav	a 0.16 on1 of6.wav
362	1	985	a 0.16 on1 of7.wav	a 0.16 on1 of7.wav
363	1	900	a 0.18 on1 of1.wav	a 0.18 on1 of1.wav
364	1	854	a 0.18 on1 of2.wav	a 0.18 on1 of2.wav
365	1	1099	a 0.18 on1 of3.wav	a 0.18 on1 of3.wav
366	1	1507	a 0.18 on1 of4.wav	a 0.18 on1 of4.wav
367	1	888	a 0.18 on1 of5.wav	a 0.18 on1 of5.wav
368	1	853	a 0.18 on1 of6.wav	a 0.18 on1 of6.wav
369	1	779	a 0.18 on1 of7.wav	a 0.18 on1 of7.wav
370	1	771	i 0.1 on1 of1.wav	i 0.1 on1 of1.wav
371	1	732	i 0.1 on1 of2.wav	i 0.1 on1 of2.wav
372	1	914	i 0.1 on1 of3.wav	i 0.1 on1 of3.wav
373	1	796	i 0.1 on1 of4.wav	i 0.1 on1 of4.wav
374	1	375	i 0.1 on1 of5.wav	i 0.1 on1 of5.wav
375	1	790	i 0.1 on1 of6.wav	i 0.1 on1 of6.wav
376	1	669	i 0.1 on1 of7.wav	i 0.1 on1 of7.wav
377	1	742	i 0.2 on1 of1.wav	i 0.2 on1 of1.wav
378	1	942	i 0.2 on1 of2.wav	i 0.2 on1 of2.wav
379	1	592	i 0.2 on1 of3.wav	i 0.2 on1 of3.wav
380	1	762	i 0.2 on1 of4.wav	i 0.2 on1 of4.wav
381	1	813	i 0.2 on1 of5.wav	i 0.2 on1 of5.wav
382	1	882	i 0.2 on1 of6.wav	i 0.2 on1 of6.wav
383	1	881	i 0.2 on1 of7.wav	i 0.2 on1 of7.wav
384	1	337	i 0.04 on1 of1.wav	i 0.04 on1 of1.wav
385	1	555	i 0.04 on1 of2.wav	i 0.04 on1 of2.wav
386	1	473	i 0.04 on1 of3.wav	i 0.04 on1 of3.wav
387	1	521	i 0.04 on1 of4.wav	i 0.04 on1 of4.wav
388	1	484	i 0.04 on1 of5.wav	i 0.04 on1 of5.wav
389	1	364	i 0.04 on1 of6.wav	i 0.04 on1 of6.wav
390	1	580	i 0.04 on1 of7.wav	i 0.04 on1 of7.wav
391	1	747	i 0.06 on1 of1.wav	i 0.06 on1 of1.wav
392	1	439	i 0.06 on1 of2.wav	i 0.06 on1 of2.wav
393	1	550	i 0.06 on1 of3.wav	i 0.06 on1 of3.wav
394	1	449	i 0.06 on1 of4.wav	i 0.06 on1 of4.wav
395	1	552	i 0.06 on1 of5.wav	i 0.06 on1 of5.wav
396	1	574	i 0.06 on1 of6.wav	i 0.06 on1 of6.wav
397	1	470	i 0.06 on1 of7.wav	i 0.06 on1 of7.wav
398	1	526	i 0.08 on1 of1.wav	i 0.08 on1 of1.wav
399	1	726	i 0.08 on1 of2.wav	i 0.08 on1 of2.wav
400	1	684	i 0.08 on1 of3.wav	i 0.08 on1 of3.wav
401	1	696	i 0.08 on1 of4.wav	i 0.08 on1 of4.wav
402	1	730	i 0.08 on1 of5.wav	i 0.08 on1 of5.wav
403	1	550	i 0.08 on1 of6.wav	i 0.08 on1 of6.wav
404	1	522	i 0.08 on1 of7.wav	i 0.08 on1 of7.wav
405	1	684	i 0.12 on1 of1.wav	i 0.12 on1 of1.wav
406	1	602	i 0.12 on1 of2.wav	i 0.12 on1 of2.wav
407	1	710	i 0.12 on1 of3.wav	i 0.12 on1 of3.wav
408	1	668	i 0.12 on1 of4.wav	i 0.12 on1 of4.wav
409	1	1310	i 0.12 on1 of5.wav	i 0.12 on1 of5.wav
410	1	812	i 0.12 on1 of6.wav	i 0.12 on1 of6.wav
411	1	964	i 0.12 on1 of7.wav	i 0.12 on1 of7.wav
412	1	897	i 0.14 on1 of1.wav	i 0.14 on1 of1.wav
413	1	783	i 0.14 on1 of2.wav	i 0.14 on1 of2.wav
414	1	650	i 0.14 on1 of3.wav	i 0.14 on1 of3.wav
415	1	1113	i 0.14 on1 of4.wav	i 0.14 on1 of4.wav
416	1	1085	i 0.14 on1 of5.wav	i 0.14 on1 of5.wav
417	1	1397	i 0.14 on1 of6.wav	i 0.14 on1 of6.wav
418	1	947	i 0.14 on1 of7.wav	i 0.14 on1 of7.wav
419	1	818	i 0.16 on1 of1.wav	i 0.16 on1 of1.wav
420	1	345	i 0.16 on1 of2.wav	i 0.16 on1 of2.wav
421	1	788	i 0.16 on1 of3.wav	i 0.16 on1 of3.wav
422	1	646	i 0.16 on1 of4.wav	i 0.16 on1 of4.wav
423	1	707	i 0.16 on1 of5.wav	i 0.16 on1 of5.wav
424	1	671	i 0.16 on1 of6.wav	i 0.16 on1 of6.wav
425	1	1353	i 0.16 on1 of7.wav	i 0.16 on1 of7.wav
426	1	824	i 0.18 on1 of1.wav	i 0.18 on1 of1.wav
427	1	595	i 0.18 on1 of2.wav	i 0.18 on1 of2.wav
428	1	909	i 0.18 on1 of3.wav	i 0.18 on1 of3.wav
429	1	932	i 0.18 on1 of4.wav	i 0.18 on1 of4.wav
430	1	805	i 0.18 on1 of5.wav	i 0.18 on1 of5.wav
431	1	933	i 0.18 on1 of6.wav	i 0.18 on1 of6.wav
432	1	1413	i 0.18 on1 of7.wav	i 0.18 on1 of7.wav
433	1	955	a 0.1 on1 of1.wav	a 0.1 on1 of3.wav
434	1	777	a 0.1 on1 of2.wav	a 0.1 on1 of4.wav
435	1	661	a 0.1 on1 of3.wav	a 0.1 on1 of5.wav
436	2	859	a 0.1 on1 of4.wav	a 0.1 on1 of6.wav
437	1	615	a 0.1 on1 of5.wav	a 0.1 on1 of7.wav
438	2	746	a 0.2 on1 of1.wav	a 0.2 on1 of3.wav
439	2	1131	a 0.2 on1 of2.wav	a 0.2 on1 of4.wav
440	2	976	a 0.2 on1 of3.wav	a 0.2 on1 of5.wav
441	2	878	a 0.2 on1 of4.wav	a 0.2 on1 of6.wav
442	1	976	a 0.2 on1 of5.wav	a 0.2 on1 of7.wav
443	1	1812	a 0.04 on1 of1.wav	a 0.04 on1 of3.wav
444	1	427	a 0.04 on1 of2.wav	a 0.04 on1 of4.wav
445	1	614	a 0.04 on1 of3.wav	a 0.04 on1 of5.wav
446	1	607	a 0.04 on1 of4.wav	a 0.04 on1 of6.wav
447	1	487	a 0.04 on1 of5.wav	a 0.04 on1 of7.wav
448	1	523	a 0.06 on1 of1.wav	a 0.06 on1 of3.wav
449	1	601	a 0.06 on1 of2.wav	a 0.06 on1 of4.wav
450	1	487	a 0.06 on1 of3.wav	a 0.06 on1 of5.wav
451	1	481	a 0.06 on1 of4.wav	a 0.06 on1 of6.wav
452	1	596	a 0.06 on1 of5.wav	a 0.06 on1 of7.wav
453	1	915	a 0.08 on1 of1.wav	a 0.08 on1 of3.wav
454	1	485	a 0.08 on1 of2.wav	a 0.08 on1 of4.wav
455	1	515	a 0.08 on1 of3.wav	a 0.08 on1 of5.wav
456	2	1068	a 0.08 on1 of4.wav	a 0.08 on1 of6.wav
457	1	915	a 0.08 on1 of5.wav	a 0.08 on1 of7.wav
458	2	1769	a 0.12 on1 of1.wav	a 0.12 on1 of3.wav
459	2	951	a 0.12 on1 of2.wav	a 0.12 on1 of4.wav
460	1	1786	a 0.12 on1 of3.wav	a 0.12 on1 of5.wav
461	1	1001	a 0.12 on1 of4.wav	a 0.12 on1 of6.wav
462	1	1026	a 0.12 on1 of5.wav	a 0.12 on1 of7.wav
463	1	1339	a 0.14 on1 of1.wav	a 0.14 on1 of3.wav
464	2	984	a 0.14 on1 of2.wav	a 0.14 on1 of4.wav
465	2	823	a 0.14 on1 of3.wav	a 0.14 on1 of5.wav
466	1	1255	a 0.14 on1 of4.wav	a 0.14 on1 of6.wav
467	1	1376	a 0.14 on1 of5.wav	a 0.14 on1 of7.wav
468	2	763	a 0.16 on1 of1.wav	a 0.16 on1 of3.wav
469	2	973	a 0.16 on1 of2.wav	a 0.16 on1 of4.wav
470	1	1220	a 0.16 on1 of3.wav	a 0.16 on1 of5.wav
471	2	1266	a 0.16 on1 of4.wav	a 0.16 on1 of6.wav
472	1	909	a 0.16 on1 of5.wav	a 0.16 on1 of7.wav
473	2	859	a 0.18 on1 of1.wav	a 0.18 on1 of3.wav
474	2	1023	a 0.18 on1 of2.wav	a 0.18 on1 of4.wav
475	1	2107	a 0.18 on1 of3.wav	a 0.18 on1 of5.wav
476	1	1432	a 0.18 on1 of4.wav	a 0.18 on1 of6.wav
477	1	1185	a 0.18 on1 of5.wav	a 0.18 on1 of7.wav
478	1	948	i 0.1 on1 of1.wav	i 0.1 on1 of3.wav
479	1	857	i 0.1 on1 of2.wav	i 0.1 on1 of4.wav
480	1	906	i 0.1 on1 of3.wav	i 0.1 on1 of5.wav
481	1	1007	i 0.1 on1 of4.wav	i 0.1 on1 of6.wav
482	1	1242	i 0.1 on1 of5.wav	i 0.1 on1 of7.wav
483	2	911	i 0.2 on1 of1.wav	i 0.2 on1 of3.wav
484	2	886	i 0.2 on1 of2.wav	i 0.2 on1 of4.wav
485	2	801	i 0.2 on1 of3.wav	i 0.2 on1 of5.wav
486	2	941	i 0.2 on1 of4.wav	i 0.2 on1 of6.wav
487	2	1051	i 0.2 on1 of5.wav	i 0.2 on1 of7.wav
488	1	527	i 0.04 on1 of1.wav	i 0.04 on1 of3.wav
489	1	383	i 0.04 on1 of2.wav	i 0.04 on1 of4.wav
490	1	603	i 0.04 on1 of3.wav	i 0.04 on1 of5.wav
491	1	426	i 0.04 on1 of4.wav	i 0.04 on1 of6.wav
492	1	510	i 0.04 on1 of5.wav	i 0.04 on1 of7.wav
493	1	542	i 0.06 on1 of1.wav	i 0.06 on1 of3.wav
494	1	658	i 0.06 on1 of2.wav	i 0.06 on1 of4.wav
495	1	380	i 0.06 on1 of3.wav	i 0.06 on1 of5.wav
496	1	498	i 0.06 on1 of4.wav	i 0.06 on1 of6.wav
497	1	335	i 0.06 on1 of5.wav	i 0.06 on1 of7.wav
498	1	818	i 0.08 on1 of1.wav	i 0.08 on1 of3.wav
499	1	590	i 0.08 on1 of2.wav	i 0.08 on1 of4.wav
500	1	578	i 0.08 on1 of3.wav	i 0.08 on1 of5.wav
501	1	1146	i 0.08 on1 of4.wav	i 0.08 on1 of6.wav
502	1	610	i 0.08 on1 of5.wav	i 0.08 on1 of7.wav
503	2	1686	i 0.12 on1 of1.wav	i 0.12 on1 of3.wav
504	1	1071	i 0.12 on1 of2.wav	i 0.12 on1 of4.wav
505	1	1276	i 0.12 on1 of3.wav	i 0.12 on1 of5.wav
506	2	2012	i 0.12 on1 of4.wav	i 0.12 on1 of6.wav
507	1	1201	i 0.12 on1 of5.wav	i 0.12 on1 of7.wav
508	1	966	i 0.14 on1 of1.wav	i 0.14 on1 of3.wav
509	2	1191	i 0.14 on1 of2.wav	i 0.14 on1 of4.wav
510	2	1036	i 0.14 on1 of3.wav	i 0.14 on1 of5.wav
511	2	2069	i 0.14 on1 of4.wav	i 0.14 on1 of6.wav
512	1	1293	i 0.14 on1 of5.wav	i 0.14 on1 of7.wav
513	2	809	i 0.16 on1 of1.wav	i 0.16 on1 of3.wav
514	2	816	i 0.16 on1 of2.wav	i 0.16 on1 of4.wav
515	2	883	i 0.16 on1 of3.wav	i 0.16 on1 of5.wav
516	1	904	i 0.16 on1 of4.wav	i 0.16 on1 of6.wav
517	1	1213	i 0.16 on1 of5.wav	i 0.16 on1 of7.wav
518	2	691	i 0.18 on1 of1.wav	i 0.18 on1 of3.wav
519	2	958	i 0.18 on1 of2.wav	i 0.18 on1 of4.wav
520	2	811	i 0.18 on1 of3.wav	i 0.18 on1 of5.wav
521	2	2223	i 0.18 on1 of4.wav	i 0.18 on1 of6.wav
522	1	967	i 0.18 on1 of5.wav	i 0.18 on1 of7.wav
523	2	823	a 0.1 on1 of3.wav	a 0.1 on1 of1.wav
524	2	1282	a 0.1 on1 of4.wav	a 0.1 on1 of2.wav
525	1	621	a 0.1 on1 of5.wav	a 0.1 on1 of3.wav
526	1	1033	a 0.1 on1 of6.wav	a 0.1 on1 of4.wav
527	1	906	a 0.1 on1 of7.wav	a 0.1 on1 of5.wav
528	2	952	a 0.2 on1 of3.wav	a 0.2 on1 of1.wav
529	2	665	a 0.2 on1 of4.wav	a 0.2 on1 of2.wav
530	2	784	a 0.2 on1 of5.wav	a 0.2 on1 of3.wav
531	2	1134	a 0.2 on1 of6.wav	a 0.2 on1 of4.wav
532	1	1312	a 0.2 on1 of7.wav	a 0.2 on1 of5.wav
533	1	500	a 0.04 on1 of3.wav	a 0.04 on1 of1.wav
534	1	577	a 0.04 on1 of4.wav	a 0.04 on1 of2.wav
535	1	416	a 0.04 on1 of5.wav	a 0.04 on1 of3.wav
536	1	419	a 0.04 on1 of6.wav	a 0.04 on1 of4.wav
537	1	643	a 0.04 on1 of7.wav	a 0.04 on1 of5.wav
538	1	554	a 0.06 on1 of3.wav	a 0.06 on1 of1.wav
539	1	749	a 0.06 on1 of4.wav	a 0.06 on1 of2.wav
540	1	402	a 0.06 on1 of5.wav	a 0.06 on1 of3.wav
541	1	421	a 0.06 on1 of6.wav	a 0.06 on1 of4.wav
542	1	599	a 0.06 on1 of7.wav	a 0.06 on1 of5.wav
543	2	957	a 0.08 on1 of3.wav	a 0.08 on1 of1.wav
544	2	783	a 0.08 on1 of4.wav	a 0.08 on1 of2.wav
545	1	535	a 0.08 on1 of5.wav	a 0.08 on1 of3.wav
546	1	735	a 0.08 on1 of6.wav	a 0.08 on1 of4.wav
547	1	1068	a 0.08 on1 of7.wav	a 0.08 on1 of5.wav
548	2	823	a 0.12 on1 of3.wav	a 0.12 on1 of1.wav
549	2	1420	a 0.12 on1 of4.wav	a 0.12 on1 of2.wav
550	2	858	a 0.12 on1 of5.wav	a 0.12 on1 of3.wav
551	1	1039	a 0.12 on1 of6.wav	a 0.12 on1 of4.wav
552	1	2452	a 0.12 on1 of7.wav	a 0.12 on1 of5.wav
553	2	762	a 0.14 on1 of3.wav	a 0.14 on1 of1.wav
554	2	789	a 0.14 on1 of4.wav	a 0.14 on1 of2.wav
555	2	658	a 0.14 on1 of5.wav	a 0.14 on1 of3.wav
556	2	1523	a 0.14 on1 of6.wav	a 0.14 on1 of4.wav
557	1	1293	a 0.14 on1 of7.wav	a 0.14 on1 of5.wav
558	2	544	a 0.16 on1 of3.wav	a 0.16 on1 of1.wav
559	2	890	a 0.16 on1 of4.wav	a 0.16 on1 of2.wav
560	2	1880	a 0.16 on1 of5.wav	a 0.16 on1 of3.wav
561	1	747	a 0.16 on1 of6.wav	a 0.16 on1 of4.wav
562	1	2550	a 0.16 on1 of7.wav	a 0.16 on1 of5.wav
563	2	694	a 0.18 on1 of3.wav	a 0.18 on1 of1.wav
564	2	825	a 0.18 on1 of4.wav	a 0.18 on1 of2.wav
565	2	743	a 0.18 on1 of5.wav	a 0.18 on1 of3.wav
566	2	1864	a 0.18 on1 of6.wav	a 0.18 on1 of4.wav
567	1	1419	a 0.18 on1 of7.wav	a 0.18 on1 of5.wav
568	1	1845	i 0.1 on1 of3.wav	i 0.1 on1 of1.wav
569	1	909	i 0.1 on1 of4.wav	i 0.1 on1 of2.wav
570	1	1152	i 0.1 on1 of5.wav	i 0.1 on1 of3.wav
571	1	580	i 0.1 on1 of6.wav	i 0.1 on1 of4.wav
572	1	1003	i 0.1 on1 of7.wav	i 0.1 on1 of5.wav
573	2	596	i 0.2 on1 of3.wav	i 0.2 on1 of1.wav
574	2	678	i 0.2 on1 of4.wav	i 0.2 on1 of2.wav
575	2	1033	i 0.2 on1 of5.wav	i 0.2 on1 of3.wav
576	1	1671	i 0.2 on1 of6.wav	i 0.2 on1 of4.wav
577	1	1163	i 0.2 on1 of7.wav	i 0.2 on1 of5.wav
578	1	421	i 0.04 on1 of3.wav	i 0.04 on1 of1.wav
579	1	463	i 0.04 on1 of4.wav	i 0.04 on1 of2.wav
580	1	379	i 0.04 on1 of5.wav	i 0.04 on1 of3.wav
581	1	638	i 0.04 on1 of6.wav	i 0.04 on1 of4.wav
582	1	531	i 0.04 on1 of7.wav	i 0.04 on1 of5.wav
583	1	527	i 0.06 on1 of3.wav	i 0.06 on1 of1.wav
584	1	487	i 0.06 on1 of4.wav	i 0.06 on1 of2.wav
585	1	397	i 0.06 on1 of5.wav	i 0.06 on1 of3.wav
586	1	647	i 0.06 on1 of6.wav	i 0.06 on1 of4.wav
587	1	428	i 0.06 on1 of7.wav	i 0.06 on1 of5.wav
588	1	968	i 0.08 on1 of3.wav	i 0.08 on1 of1.wav
589	1	684	i 0.08 on1 of4.wav	i 0.08 on1 of2.wav
590	1	597	i 0.08 on1 of5.wav	i 0.08 on1 of3.wav
591	1	611	i 0.08 on1 of6.wav	i 0.08 on1 of4.wav
592	1	1234	i 0.08 on1 of7.wav	i 0.08 on1 of5.wav
593	2	858	i 0.12 on1 of3.wav	i 0.12 on1 of1.wav
594	1	1015	i 0.12 on1 of4.wav	i 0.12 on1 of2.wav
595	1	661	i 0.12 on1 of5.wav	i 0.12 on1 of3.wav
596	2	1196	i 0.12 on1 of6.wav	i 0.12 on1 of4.wav
597	1	1657	i 0.12 on1 of7.wav	i 0.12 on1 of5.wav
598	2	901	i 0.14 on1 of3.wav	i 0.14 on1 of1.wav
599	2	923	i 0.14 on1 of4.wav	i 0.14 on1 of2.wav
600	2	1239	i 0.14 on1 of5.wav	i 0.14 on1 of3.wav
601	1	960	i 0.14 on1 of6.wav	i 0.14 on1 of4.wav
602	1	1561	i 0.14 on1 of7.wav	i 0.14 on1 of5.wav
603	2	828	i 0.16 on1 of3.wav	i 0.16 on1 of1.wav
604	2	906	i 0.16 on1 of4.wav	i 0.16 on1 of2.wav
605	1	1497	i 0.16 on1 of5.wav	i 0.16 on1 of3.wav
606	1	1445	i 0.16 on1 of6.wav	i 0.16 on1 of4.wav
607	1	916	i 0.16 on1 of7.wav	i 0.16 on1 of5.wav
608	2	797	i 0.18 on1 of3.wav	i 0.18 on1 of1.wav
609	2	2628	i 0.18 on1 of4.wav	i 0.18 on1 of2.wav
610	2	1200	i 0.18 on1 of5.wav	i 0.18 on1 of3.wav
611	2	1092	i 0.18 on1 of6.wav	i 0.18 on1 of4.wav
612	1	956	i 0.18 on1 of7.wav	i 0.18 on1 of5.wav
