# Supplementary material for: How musical experience affects tone perception efficiency by musicians of tonal and non-tonal speakers?
Source: PLoS One. 2020 May 8;15(5):e0232514. doi: 10.1371/journal.pone.0232514 (PMC7209303; doi:10.1371/journal.pone.0232514)
Supplement: S1 Raw Data — (ZIP) [file pone.0232514.s001.zip › RAW DATA Eng musician/sub3sdrising.csv]

List2	Slide3.RESP	Slide3.RT	stim1	stim2
1	1	674	a 0.1 on1 of7r.wav	a 0.1 on1 of7r.wav
2	1	314	a 0.1 on2 of7.wav	a 0.1 on2 of7.wav
3	1	2394	a 0.1 on3 of7.wav	a 0.1 on3 of7.wav
4	1	708	a 0.1 on4 of7.wav	a 0.1 on4 of7.wav
5	1	647	a 0.1 on5 of7.wav	a 0.1 on5 of7.wav
6	1	351	a 0.1 on6 of7.wav	a 0.1 on6 of7.wav
7	1	654	a 0.1 on7 of7.wav	a 0.1 on7 of7.wav
8	1	887	a 0.2 on1 of7r.wav	a 0.2 on1 of7r.wav
9	1	324	a 0.2 on2 of7.wav	a 0.2 on2 of7.wav
10	1	689	a 0.2 on3 of7.wav	a 0.2 on3 of7.wav
11	1	721	a 0.2 on4 of7.wav	a 0.2 on4 of7.wav
12	1	670	a 0.2 on5 of7.wav	a 0.2 on5 of7.wav
13	1	663	a 0.2 on6 of7.wav	a 0.2 on6 of7.wav
14	1	441	a 0.2 on7 of7.wav	a 0.2 on7 of7.wav
15	1	588	a 0.04 on1 of7r.wav	a 0.04 on1 of7r.wav
16	1	405	a 0.04 on2 of7.wav	a 0.04 on2 of7.wav
17	1	302	a 0.04 on3 of7.wav	a 0.04 on3 of7.wav
18	1	376	a 0.04 on4 of7.wav	a 0.04 on4 of7.wav
19	1	560	a 0.04 on5 of7.wav	a 0.04 on5 of7.wav
20	1	572	a 0.04 on6 of7.wav	a 0.04 on6 of7.wav
21	1	357	a 0.04 on7 of7.wav	a 0.04 on7 of7.wav
22	1	384	a 0.06 on1 of7r.wav	a 0.06 on1 of7r.wav
23	1	1309	a 0.06 on2 of7.wav	a 0.06 on2 of7.wav
24	1	568	a 0.06 on3 of7.wav	a 0.06 on3 of7.wav
25	1	299	a 0.06 on4 of7.wav	a 0.06 on4 of7.wav
26	1	556	a 0.06 on5 of7.wav	a 0.06 on5 of7.wav
27	1	700	a 0.06 on6 of7.wav	a 0.06 on6 of7.wav
28	1	321	a 0.06 on7 of7.wav	a 0.06 on7 of7.wav
29	1	463	a 0.08 on1 of7r.wav	a 0.08 on1 of7r.wav
30	1	289	a 0.08 on2 of7.wav	a 0.08 on2 of7.wav
31	1	565	a 0.08 on3 of7.wav	a 0.08 on3 of7.wav
32	1	437	a 0.08 on4 of7.wav	a 0.08 on4 of7.wav
33	1	364	a 0.08 on5 of7.wav	a 0.08 on5 of7.wav
34	1	543	a 0.08 on6 of7.wav	a 0.08 on6 of7.wav
35	1	848	a 0.08 on7 of7.wav	a 0.08 on7 of7.wav
36	1	559	a 0.12 on1 of7r.wav	a 0.12 on1 of7r.wav
37	1	562	a 0.12 on2 of7.wav	a 0.12 on2 of7.wav
38	1	955	a 0.12 on3 of7.wav	a 0.12 on3 of7.wav
39	1	576	a 0.12 on4 of7.wav	a 0.12 on4 of7.wav
40	1	682	a 0.12 on5 of7.wav	a 0.12 on5 of7.wav
41	1	374	a 0.12 on6 of7.wav	a 0.12 on6 of7.wav
42	1	515	a 0.12 on7 of7.wav	a 0.12 on7 of7.wav
43	1	393	a 0.14 on1 of7r.wav	a 0.14 on1 of7r.wav
44	1	374	a 0.14 on2 of7.wav	a 0.14 on2 of7.wav
45	1	511	a 0.14 on3 of7.wav	a 0.14 on3 of7.wav
46	1	1063	a 0.14 on4 of7.wav	a 0.14 on4 of7.wav
47	1	459	a 0.14 on5 of7.wav	a 0.14 on5 of7.wav
48	1	516	a 0.14 on6 of7.wav	a 0.14 on6 of7.wav
49	1	627	a 0.14 on7 of7.wav	a 0.14 on7 of7.wav
50	1	448	a 0.16 on1 of7r.wav	a 0.16 on1 of7r.wav
51	1	471	a 0.16 on2 of7.wav	a 0.16 on2 of7.wav
52	1	1224	a 0.16 on3 of7.wav	a 0.16 on3 of7.wav
53	1	542	a 0.16 on4 of7.wav	a 0.16 on4 of7.wav
54	1	743	a 0.16 on5 of7.wav	a 0.16 on5 of7.wav
55	1	600	a 0.16 on6 of7.wav	a 0.16 on6 of7.wav
56	1	407	a 0.16 on7 of7.wav	a 0.16 on7 of7.wav
57	1	649	a 0.18 on1 of7r.wav	a 0.18 on1 of7r.wav
58	1	528	a 0.18 on2 of7.wav	a 0.18 on2 of7.wav
59	1	444	a 0.18 on3 of7.wav	a 0.18 on3 of7.wav
60	1	539	a 0.18 on4 of7.wav	a 0.18 on4 of7.wav
61	1	489	a 0.18 on5 of7.wav	a 0.18 on5 of7.wav
62	1	492	a 0.18 on6 of7.wav	a 0.18 on6 of7.wav
63	1	418	a 0.18 on7 of7.wav	a 0.18 on7 of7.wav
64	1	417	i 0.1 on1 of7r.wav	i 0.1 on1 of7r.wav
65	1	461	i 0.1 on2 of7.wav	i 0.1 on2 of7.wav
66	1	361	i 0.1 on3 of7.wav	i 0.1 on3 of7.wav
67	1	544	i 0.1 on4 of7.wav	i 0.1 on4 of7.wav
68	1	487	i 0.1 on5 of7.wav	i 0.1 on5 of7.wav
69	1	412	i 0.1 on6 of7.wav	i 0.1 on6 of7.wav
70	1	439	i 0.1 on7 of7.wav	i 0.1 on7 of7.wav
71	1	781	i 0.2 on1 of7r.wav	i 0.2 on1 of7r.wav
72	1	623	i 0.2 on2 of7.wav	i 0.2 on2 of7.wav
73	1	496	i 0.2 on3 of7.wav	i 0.2 on3 of7.wav
74	1	898	i 0.2 on4 of7.wav	i 0.2 on4 of7.wav
75	1	470	i 0.2 on5 of7.wav	i 0.2 on5 of7.wav
76	1	638	i 0.2 on6 of7.wav	i 0.2 on6 of7.wav
77	1	441	i 0.2 on7 of7.wav	i 0.2 on7 of7.wav
78	1	452	i 0.04 on1 of7r.wav	i 0.04 on1 of7r.wav
79	1	499	i 0.04 on2 of7.wav	i 0.04 on2 of7.wav
80	1	679	i 0.04 on3 of7.wav	i 0.04 on3 of7.wav
81	1	383	i 0.04 on4 of7.wav	i 0.04 on4 of7.wav
82	1	437	i 0.04 on5 of7.wav	i 0.04 on5 of7.wav
83	1	352	i 0.04 on6 of7.wav	i 0.04 on6 of7.wav
84	1	394	i 0.04 on7 of7.wav	i 0.04 on7 of7.wav
85	1	473	i 0.06 on1 of7r.wav	i 0.06 on1 of7r.wav
86	1	778	i 0.06 on2 of7.wav	i 0.06 on2 of7.wav
87	1	519	i 0.06 on3 of7.wav	i 0.06 on3 of7.wav
88	1	650	i 0.06 on4 of7.wav	i 0.06 on4 of7.wav
89	1	326	i 0.06 on5 of7.wav	i 0.06 on5 of7.wav
90	1	319	i 0.06 on6 of7.wav	i 0.06 on6 of7.wav
91	1	340	i 0.06 on7 of7.wav	i 0.06 on7 of7.wav
92	1	569	i 0.08 on1 of7r.wav	i 0.08 on1 of7r.wav
93	1	408	i 0.08 on2 of7.wav	i 0.08 on2 of7.wav
94	1	739	i 0.08 on3 of7.wav	i 0.08 on3 of7.wav
95	1	476	i 0.08 on4 of7.wav	i 0.08 on4 of7.wav
96	1	423	i 0.08 on5 of7.wav	i 0.08 on5 of7.wav
97	1	334	i 0.08 on6 of7.wav	i 0.08 on6 of7.wav
98	1	398	i 0.08 on7 of7.wav	i 0.08 on7 of7.wav
99	1	560	i 0.12 on1 of7r.wav	i 0.12 on1 of7r.wav
100	1	472	i 0.12 on2 of7.wav	i 0.12 on2 of7.wav
101	1	639	i 0.12 on3 of7.wav	i 0.12 on3 of7.wav
102	1	598	i 0.12 on4 of7.wav	i 0.12 on4 of7.wav
103	1	816	i 0.12 on5 of7.wav	i 0.12 on5 of7.wav
104	1	941	i 0.12 on6 of7.wav	i 0.12 on6 of7.wav
105	1	848	i 0.12 on7 of7.wav	i 0.12 on7 of7.wav
106	1	672	i 0.14 on1 of7r.wav	i 0.14 on1 of7r.wav
107	1	491	i 0.14 on2 of7.wav	i 0.14 on2 of7.wav
108	1	1029	i 0.14 on3 of7.wav	i 0.14 on3 of7.wav
109	1	367	i 0.14 on4 of7.wav	i 0.14 on4 of7.wav
110	1	946	i 0.14 on5 of7.wav	i 0.14 on5 of7.wav
111	1	1048	i 0.14 on6 of7.wav	i 0.14 on6 of7.wav
112	1	570	i 0.14 on7 of7.wav	i 0.14 on7 of7.wav
113	1	694	i 0.16 on1 of7r.wav	i 0.16 on1 of7r.wav
114	1	405	i 0.16 on2 of7.wav	i 0.16 on2 of7.wav
115	1	548	i 0.16 on3 of7.wav	i 0.16 on3 of7.wav
116	1	666	i 0.16 on4 of7.wav	i 0.16 on4 of7.wav
117	1	972	i 0.16 on5 of7.wav	i 0.16 on5 of7.wav
118	1	1051	i 0.16 on6 of7.wav	i 0.16 on6 of7.wav
119	1	585	i 0.16 on7 of7.wav	i 0.16 on7 of7.wav
120	1	665	i 0.18 on1 of7r.wav	i 0.18 on1 of7r.wav
121	1	553	i 0.18 on2 of7.wav	i 0.18 on2 of7.wav
122	1	638	i 0.18 on3 of7.wav	i 0.18 on3 of7.wav
123	1	598	i 0.18 on4 of7.wav	i 0.18 on4 of7.wav
124	1	443	i 0.18 on5 of7.wav	i 0.18 on5 of7.wav
125	1	655	i 0.18 on6 of7.wav	i 0.18 on6 of7.wav
126	1	671	i 0.18 on7 of7.wav	i 0.18 on7 of7.wav
127	1	421	a 0.1 on1 of7r.wav	a 0.1 on3 of7.wav
128	1	721	a 0.1 on2 of7.wav	a 0.1 on4 of7.wav
129	1	452	a 0.1 on3 of7.wav	a 0.1 on5 of7.wav
130	1	452	a 0.1 on4 of7.wav	a 0.1 on6 of7.wav
131	1	1310	a 0.1 on5 of7.wav	a 0.1 on7 of7.wav
132	1	841	a 0.2 on1 of7r.wav	a 0.2 on3 of7.wav
133	1	1421	a 0.2 on2 of7.wav	a 0.2 on4 of7.wav
134	1	935	a 0.2 on3 of7.wav	a 0.2 on5 of7.wav
135	2	1656	a 0.2 on4 of7.wav	a 0.2 on6 of7.wav
136	2	2226	a 0.2 on5 of7.wav	a 0.2 on7 of7.wav
137	1	574	a 0.04 on1 of7r.wav	a 0.04 on3 of7.wav
138	1	487	a 0.04 on2 of7.wav	a 0.04 on4 of7.wav
139	1	383	a 0.04 on3 of7.wav	a 0.04 on5 of7.wav
140	1	267	a 0.04 on4 of7.wav	a 0.04 on6 of7.wav
141	1	317	a 0.04 on5 of7.wav	a 0.04 on7 of7.wav
142	1	416	a 0.06 on1 of7r.wav	a 0.06 on3 of7.wav
143	1	366	a 0.06 on2 of7.wav	a 0.06 on4 of7.wav
144	1	329	a 0.06 on3 of7.wav	a 0.06 on5 of7.wav
145	1	312	a 0.06 on4 of7.wav	a 0.06 on6 of7.wav
146	1	378	a 0.06 on5 of7.wav	a 0.06 on7 of7.wav
147	1	388	a 0.08 on1 of7r.wav	a 0.08 on3 of7.wav
148	1	602	a 0.08 on2 of7.wav	a 0.08 on4 of7.wav
149	1	541	a 0.08 on3 of7.wav	a 0.08 on5 of7.wav
150	1	384	a 0.08 on4 of7.wav	a 0.08 on6 of7.wav
151	1	449	a 0.08 on5 of7.wav	a 0.08 on7 of7.wav
152	1	733	a 0.12 on1 of7r.wav	a 0.12 on3 of7.wav
153	1	728	a 0.12 on2 of7.wav	a 0.12 on4 of7.wav
154	1	1978	a 0.12 on3 of7.wav	a 0.12 on5 of7.wav
155	1	1010	a 0.12 on4 of7.wav	a 0.12 on6 of7.wav
156	1	374	a 0.12 on5 of7.wav	a 0.12 on7 of7.wav
157	1	609	a 0.14 on1 of7r.wav	a 0.14 on3 of7.wav
158	1	356	a 0.14 on2 of7.wav	a 0.14 on4 of7.wav
159	1	853	a 0.14 on3 of7.wav	a 0.14 on5 of7.wav
160	1	689	a 0.14 on4 of7.wav	a 0.14 on6 of7.wav
161	1	715	a 0.14 on5 of7.wav	a 0.14 on7 of7.wav
162	1	797	a 0.16 on1 of7r.wav	a 0.16 on3 of7.wav
163	1	408	a 0.16 on2 of7.wav	a 0.16 on4 of7.wav
164	1	988	a 0.16 on3 of7.wav	a 0.16 on5 of7.wav
165	1	846	a 0.16 on4 of7.wav	a 0.16 on6 of7.wav
166	1	510	a 0.16 on5 of7.wav	a 0.16 on7 of7.wav
167	1	734	a 0.18 on1 of7r.wav	a 0.18 on3 of7.wav
168	1	1025	a 0.18 on2 of7.wav	a 0.18 on4 of7.wav
169	1	679	a 0.18 on3 of7.wav	a 0.18 on5 of7.wav
170	1	1169	a 0.18 on4 of7.wav	a 0.18 on6 of7.wav
171	1	799	a 0.18 on5 of7.wav	a 0.18 on7 of7.wav
172	1	808	i 0.1 on1 of7r.wav	i 0.1 on3 of7.wav
173	1	421	i 0.1 on2 of7.wav	i 0.1 on4 of7.wav
174	1	449	i 0.1 on3 of7.wav	i 0.1 on5 of7.wav
175	1	743	i 0.1 on4 of7.wav	i 0.1 on6 of7.wav
176	1	677	i 0.1 on5 of7.wav	i 0.1 on7 of7.wav
177	1	1118	i 0.2 on1 of7r.wav	i 0.2 on3 of7.wav
178	2	1041	i 0.2 on2 of7.wav	i 0.2 on4 of7.wav
179	1	2227	i 0.2 on3 of7.wav	i 0.2 on5 of7.wav
180	2	832	i 0.2 on4 of7.wav	i 0.2 on6 of7.wav
181	2	563	i 0.2 on5 of7.wav	i 0.2 on7 of7.wav
182	1	552	i 0.04 on1 of7r.wav	i 0.04 on3 of7.wav
183	1	483	i 0.04 on2 of7.wav	i 0.04 on4 of7.wav
184	1	328	i 0.04 on3 of7.wav	i 0.04 on5 of7.wav
185	1	377	i 0.04 on4 of7.wav	i 0.04 on6 of7.wav
186	1	360	i 0.04 on5 of7.wav	i 0.04 on7 of7.wav
187	1	368	i 0.06 on1 of7r.wav	i 0.06 on3 of7.wav
188	1	387	i 0.06 on2 of7.wav	i 0.06 on4 of7.wav
189	1	525	i 0.06 on3 of7.wav	i 0.06 on5 of7.wav
190	1	374	i 0.06 on4 of7.wav	i 0.06 on6 of7.wav
191	1	395	i 0.06 on5 of7.wav	i 0.06 on7 of7.wav
192	1	465	i 0.08 on1 of7r.wav	i 0.08 on3 of7.wav
193	1	616	i 0.08 on2 of7.wav	i 0.08 on4 of7.wav
194	1	564	i 0.08 on3 of7.wav	i 0.08 on5 of7.wav
195	1	658	i 0.08 on4 of7.wav	i 0.08 on6 of7.wav
196	1	1090	i 0.08 on5 of7.wav	i 0.08 on7 of7.wav
197	1	625	i 0.12 on1 of7r.wav	i 0.12 on3 of7.wav
198	1	489	i 0.12 on2 of7.wav	i 0.12 on4 of7.wav
199	1	395	i 0.12 on3 of7.wav	i 0.12 on5 of7.wav
200	1	607	i 0.12 on4 of7.wav	i 0.12 on6 of7.wav
201	1	801	i 0.12 on5 of7.wav	i 0.12 on7 of7.wav
202	1	809	i 0.14 on1 of7r.wav	i 0.14 on3 of7.wav
203	1	656	i 0.14 on2 of7.wav	i 0.14 on4 of7.wav
204	1	963	i 0.14 on3 of7.wav	i 0.14 on5 of7.wav
205	1	871	i 0.14 on4 of7.wav	i 0.14 on6 of7.wav
206	1	474	i 0.14 on5 of7.wav	i 0.14 on7 of7.wav
207	1	999	i 0.16 on1 of7r.wav	i 0.16 on3 of7.wav
208	1	494	i 0.16 on2 of7.wav	i 0.16 on4 of7.wav
209	1	424	i 0.16 on3 of7.wav	i 0.16 on5 of7.wav
210	1	617	i 0.16 on4 of7.wav	i 0.16 on6 of7.wav
211	1	913	i 0.16 on5 of7.wav	i 0.16 on7 of7.wav
212	1	949	i 0.18 on1 of7r.wav	i 0.18 on3 of7.wav
213	1	347	i 0.18 on2 of7.wav	i 0.18 on4 of7.wav
214	1	556	i 0.18 on3 of7.wav	i 0.18 on5 of7.wav
215	1	686	i 0.18 on4 of7.wav	i 0.18 on6 of7.wav
216	1	741	i 0.18 on5 of7.wav	i 0.18 on7 of7.wav
217	1	673	a 0.1 on3 of7.wav	a 0.1 on1 of7r.wav
218	1	742	a 0.1 on4 of7.wav	a 0.1 on2 of7.wav
219	1	1089	a 0.1 on5 of7.wav	a 0.1 on3 of7.wav
220	1	497	a 0.1 on6 of7.wav	a 0.1 on4 of7.wav
221	1	602	a 0.1 on7 of7.wav	a 0.1 on5 of7.wav
222	1	619	a 0.2 on3 of7.wav	a 0.2 on1 of7r.wav
223	2	3741	a 0.2 on4 of7.wav	a 0.2 on2 of7.wav
224	1	601	a 0.2 on5 of7.wav	a 0.2 on3 of7.wav
225	1	899	a 0.2 on6 of7.wav	a 0.2 on4 of7.wav
226	2	1895	a 0.2 on7 of7.wav	a 0.2 on5 of7.wav
227	1	341	a 0.04 on3 of7.wav	a 0.04 on1 of7r.wav
228	1	567	a 0.04 on4 of7.wav	a 0.04 on2 of7.wav
229	1	823	a 0.04 on5 of7.wav	a 0.04 on3 of7.wav
230	1	512	a 0.04 on6 of7.wav	a 0.04 on4 of7.wav
231	1	302	a 0.04 on7 of7.wav	a 0.04 on5 of7.wav
232	1	347	a 0.06 on3 of7.wav	a 0.06 on1 of7r.wav
233	1	384	a 0.06 on4 of7.wav	a 0.06 on2 of7.wav
234	1	378	a 0.06 on5 of7.wav	a 0.06 on3 of7.wav
235	1	363	a 0.06 on6 of7.wav	a 0.06 on4 of7.wav
236	1	426	a 0.06 on7 of7.wav	a 0.06 on5 of7.wav
237	1	410	a 0.08 on3 of7.wav	a 0.08 on1 of7r.wav
238	1	386	a 0.08 on4 of7.wav	a 0.08 on2 of7.wav
239	1	718	a 0.08 on5 of7.wav	a 0.08 on3 of7.wav
240	1	316	a 0.08 on6 of7.wav	a 0.08 on4 of7.wav
241	1	766	a 0.08 on7 of7.wav	a 0.08 on5 of7.wav
242	1	429	a 0.12 on3 of7.wav	a 0.12 on1 of7r.wav
243	1	566	a 0.12 on4 of7.wav	a 0.12 on2 of7.wav
244	1	354	a 0.12 on5 of7.wav	a 0.12 on3 of7.wav
245	1	423	a 0.12 on6 of7.wav	a 0.12 on4 of7.wav
246	1	310	a 0.12 on7 of7.wav	a 0.12 on5 of7.wav
247	1	533	a 0.14 on3 of7.wav	a 0.14 on1 of7r.wav
248	1	612	a 0.14 on4 of7.wav	a 0.14 on2 of7.wav
249	1	658	a 0.14 on5 of7.wav	a 0.14 on3 of7.wav
250	1	472	a 0.14 on6 of7.wav	a 0.14 on4 of7.wav
251	1	463	a 0.14 on7 of7.wav	a 0.14 on5 of7.wav
252	1	647	a 0.16 on3 of7.wav	a 0.16 on1 of7r.wav
253	1	677	a 0.16 on4 of7.wav	a 0.16 on2 of7.wav
254	1	695	a 0.16 on5 of7.wav	a 0.16 on3 of7.wav
255	1	789	a 0.16 on6 of7.wav	a 0.16 on4 of7.wav
256	1	775	a 0.16 on7 of7.wav	a 0.16 on5 of7.wav
257	1	625	a 0.18 on3 of7.wav	a 0.18 on1 of7r.wav
258	1	993	a 0.18 on4 of7.wav	a 0.18 on2 of7.wav
259	1	578	a 0.18 on5 of7.wav	a 0.18 on3 of7.wav
260	1	556	a 0.18 on6 of7.wav	a 0.18 on4 of7.wav
261	1	645	a 0.18 on7 of7.wav	a 0.18 on5 of7.wav
262	1	690	i 0.1 on3 of7.wav	i 0.1 on1 of7r.wav
263	1	381	i 0.1 on4 of7.wav	i 0.1 on2 of7.wav
264	1	718	i 0.1 on5 of7.wav	i 0.1 on3 of7.wav
265	1	439	i 0.1 on6 of7.wav	i 0.1 on4 of7.wav
266	1	458	i 0.1 on7 of7.wav	i 0.1 on5 of7.wav
267	1	816	i 0.2 on3 of7.wav	i 0.2 on1 of7r.wav
268	1	561	i 0.2 on4 of7.wav	i 0.2 on2 of7.wav
269	1	940	i 0.2 on5 of7.wav	i 0.2 on3 of7.wav
270	1	641	i 0.2 on6 of7.wav	i 0.2 on4 of7.wav
271	1	1499	i 0.2 on7 of7.wav	i 0.2 on5 of7.wav
272	1	329	i 0.04 on3 of7.wav	i 0.04 on1 of7r.wav
273	1	334	i 0.04 on4 of7.wav	i 0.04 on2 of7.wav
274	1	313	i 0.04 on5 of7.wav	i 0.04 on3 of7.wav
275	1	321	i 0.04 on6 of7.wav	i 0.04 on4 of7.wav
276	1	285	i 0.04 on7 of7.wav	i 0.04 on5 of7.wav
277	1	372	i 0.06 on3 of7.wav	i 0.06 on1 of7r.wav
278	1	380	i 0.06 on4 of7.wav	i 0.06 on2 of7.wav
279	1	534	i 0.06 on5 of7.wav	i 0.06 on3 of7.wav
280	1	509	i 0.06 on6 of7.wav	i 0.06 on4 of7.wav
281	1	296	i 0.06 on7 of7.wav	i 0.06 on5 of7.wav
282	1	606	i 0.08 on3 of7.wav	i 0.08 on1 of7r.wav
283	1	741	i 0.08 on4 of7.wav	i 0.08 on2 of7.wav
284	1	469	i 0.08 on5 of7.wav	i 0.08 on3 of7.wav
285	1	480	i 0.08 on6 of7.wav	i 0.08 on4 of7.wav
286	1	327	i 0.08 on7 of7.wav	i 0.08 on5 of7.wav
287	1	336	i 0.12 on3 of7.wav	i 0.12 on1 of7r.wav
288	1	672	i 0.12 on4 of7.wav	i 0.12 on2 of7.wav
289	1	1330	i 0.12 on5 of7.wav	i 0.12 on3 of7.wav
290	1	524	i 0.12 on6 of7.wav	i 0.12 on4 of7.wav
291	1	561	i 0.12 on7 of7.wav	i 0.12 on5 of7.wav
292	1	706	i 0.14 on3 of7.wav	i 0.14 on1 of7r.wav
293	1	593	i 0.14 on4 of7.wav	i 0.14 on2 of7.wav
294	1	641	i 0.14 on5 of7.wav	i 0.14 on3 of7.wav
295	1	510	i 0.14 on6 of7.wav	i 0.14 on4 of7.wav
296	1	625	i 0.14 on7 of7.wav	i 0.14 on5 of7.wav
297	1	1148	i 0.16 on3 of7.wav	i 0.16 on1 of7r.wav
298	1	510	i 0.16 on4 of7.wav	i 0.16 on2 of7.wav
299	1	577	i 0.16 on5 of7.wav	i 0.16 on3 of7.wav
300	1	556	i 0.16 on6 of7.wav	i 0.16 on4 of7.wav
301	1	972	i 0.16 on7 of7.wav	i 0.16 on5 of7.wav
302	1	860	i 0.18 on3 of7.wav	i 0.18 on1 of7r.wav
303	1	779	i 0.18 on4 of7.wav	i 0.18 on2 of7.wav
304	1	790	i 0.18 on5 of7.wav	i 0.18 on3 of7.wav
305	1	832	i 0.18 on6 of7.wav	i 0.18 on4 of7.wav
306	1	1498	i 0.18 on7 of7.wav	i 0.18 on5 of7.wav
307	1	628	a 0.1 on1 of7r.wav	a 0.1 on1 of7r.wav
308	1	668	a 0.1 on2 of7.wav	a 0.1 on2 of7.wav
309	1	403	a 0.1 on3 of7.wav	a 0.1 on3 of7.wav
310	1	491	a 0.1 on4 of7.wav	a 0.1 on4 of7.wav
311	1	311	a 0.1 on5 of7.wav	a 0.1 on5 of7.wav
312	1	403	a 0.1 on6 of7.wav	a 0.1 on6 of7.wav
313	1	471	a 0.1 on7 of7.wav	a 0.1 on7 of7.wav
314	1	620	a 0.2 on1 of7r.wav	a 0.2 on1 of7r.wav
315	1	927	a 0.2 on2 of7.wav	a 0.2 on2 of7.wav
316	1	792	a 0.2 on3 of7.wav	a 0.2 on3 of7.wav
317	1	771	a 0.2 on4 of7.wav	a 0.2 on4 of7.wav
318	1	493	a 0.2 on5 of7.wav	a 0.2 on5 of7.wav
319	1	501	a 0.2 on6 of7.wav	a 0.2 on6 of7.wav
320	1	695	a 0.2 on7 of7.wav	a 0.2 on7 of7.wav
321	1	565	a 0.04 on1 of7r.wav	a 0.04 on1 of7r.wav
322	1	298	a 0.04 on2 of7.wav	a 0.04 on2 of7.wav
323	1	415	a 0.04 on3 of7.wav	a 0.04 on3 of7.wav
324	1	292	a 0.04 on4 of7.wav	a 0.04 on4 of7.wav
325	1	398	a 0.04 on5 of7.wav	a 0.04 on5 of7.wav
326	1	315	a 0.04 on6 of7.wav	a 0.04 on6 of7.wav
327	1	311	a 0.04 on7 of7.wav	a 0.04 on7 of7.wav
328	1	236	a 0.06 on1 of7r.wav	a 0.06 on1 of7r.wav
329	1	545	a 0.06 on2 of7.wav	a 0.06 on2 of7.wav
330	1	409	a 0.06 on3 of7.wav	a 0.06 on3 of7.wav
331	1	317	a 0.06 on4 of7.wav	a 0.06 on4 of7.wav
332	1	454	a 0.06 on5 of7.wav	a 0.06 on5 of7.wav
333	1	391	a 0.06 on6 of7.wav	a 0.06 on6 of7.wav
334	1	942	a 0.06 on7 of7.wav	a 0.06 on7 of7.wav
335	1	625	a 0.08 on1 of7r.wav	a 0.08 on1 of7r.wav
336	1	375	a 0.08 on2 of7.wav	a 0.08 on2 of7.wav
337	1	446	a 0.08 on3 of7.wav	a 0.08 on3 of7.wav
338	1	331	a 0.08 on4 of7.wav	a 0.08 on4 of7.wav
339	1	355	a 0.08 on5 of7.wav	a 0.08 on5 of7.wav
340	1	556	a 0.08 on6 of7.wav	a 0.08 on6 of7.wav
341	1	396	a 0.08 on7 of7.wav	a 0.08 on7 of7.wav
342	1	472	a 0.12 on1 of7r.wav	a 0.12 on1 of7r.wav
343	1	687	a 0.12 on2 of7.wav	a 0.12 on2 of7.wav
344	1	636	a 0.12 on3 of7.wav	a 0.12 on3 of7.wav
345	1	388	a 0.12 on4 of7.wav	a 0.12 on4 of7.wav
346	1	352	a 0.12 on5 of7.wav	a 0.12 on5 of7.wav
347	1	492	a 0.12 on6 of7.wav	a 0.12 on6 of7.wav
348	1	384	a 0.12 on7 of7.wav	a 0.12 on7 of7.wav
349	1	592	a 0.14 on1 of7r.wav	a 0.14 on1 of7r.wav
350	1	444	a 0.14 on2 of7.wav	a 0.14 on2 of7.wav
351	1	601	a 0.14 on3 of7.wav	a 0.14 on3 of7.wav
352	1	475	a 0.14 on4 of7.wav	a 0.14 on4 of7.wav
353	1	583	a 0.14 on5 of7.wav	a 0.14 on5 of7.wav
354	1	401	a 0.14 on6 of7.wav	a 0.14 on6 of7.wav
355	1	581	a 0.14 on7 of7.wav	a 0.14 on7 of7.wav
356	1	632	a 0.16 on1 of7r.wav	a 0.16 on1 of7r.wav
357	1	456	a 0.16 on2 of7.wav	a 0.16 on2 of7.wav
358	1	620	a 0.16 on3 of7.wav	a 0.16 on3 of7.wav
359	1	547	a 0.16 on4 of7.wav	a 0.16 on4 of7.wav
360	1	726	a 0.16 on5 of7.wav	a 0.16 on5 of7.wav
361	1	925	a 0.16 on6 of7.wav	a 0.16 on6 of7.wav
362	1	901	a 0.16 on7 of7.wav	a 0.16 on7 of7.wav
363	1	1397	a 0.18 on1 of7r.wav	a 0.18 on1 of7r.wav
364	1	510	a 0.18 on2 of7.wav	a 0.18 on2 of7.wav
365	1	581	a 0.18 on3 of7.wav	a 0.18 on3 of7.wav
366	1	375	a 0.18 on4 of7.wav	a 0.18 on4 of7.wav
367	1	725	a 0.18 on5 of7.wav	a 0.18 on5 of7.wav
368	1	718	a 0.18 on6 of7.wav	a 0.18 on6 of7.wav
369	1	579	a 0.18 on7 of7.wav	a 0.18 on7 of7.wav
370	1	527	i 0.1 on1 of7r.wav	i 0.1 on1 of7r.wav
371	1	426	i 0.1 on2 of7.wav	i 0.1 on2 of7.wav
372	1	745	i 0.1 on3 of7.wav	i 0.1 on3 of7.wav
373	1	356	i 0.1 on4 of7.wav	i 0.1 on4 of7.wav
374	1	433	i 0.1 on5 of7.wav	i 0.1 on5 of7.wav
375	1	505	i 0.1 on6 of7.wav	i 0.1 on6 of7.wav
376	1	685	i 0.1 on7 of7.wav	i 0.1 on7 of7.wav
377	1	692	i 0.2 on1 of7r.wav	i 0.2 on1 of7r.wav
378	1	748	i 0.2 on2 of7.wav	i 0.2 on2 of7.wav
379	1	758	i 0.2 on3 of7.wav	i 0.2 on3 of7.wav
380	1	566	i 0.2 on4 of7.wav	i 0.2 on4 of7.wav
381	1	505	i 0.2 on5 of7.wav	i 0.2 on5 of7.wav
382	1	624	i 0.2 on6 of7.wav	i 0.2 on6 of7.wav
383	1	847	i 0.2 on7 of7.wav	i 0.2 on7 of7.wav
384	1	307	i 0.04 on1 of7r.wav	i 0.04 on1 of7r.wav
385	1	370	i 0.04 on2 of7.wav	i 0.04 on2 of7.wav
386	1	313	i 0.04 on3 of7.wav	i 0.04 on3 of7.wav
387	1	382	i 0.04 on4 of7.wav	i 0.04 on4 of7.wav
388	1	503	i 0.04 on5 of7.wav	i 0.04 on5 of7.wav
389	1	315	i 0.04 on6 of7.wav	i 0.04 on6 of7.wav
390	1	631	i 0.04 on7 of7.wav	i 0.04 on7 of7.wav
391	1	315	i 0.06 on1 of7r.wav	i 0.06 on1 of7r.wav
392	1	347	i 0.06 on2 of7.wav	i 0.06 on2 of7.wav
393	1	335	i 0.06 on3 of7.wav	i 0.06 on3 of7.wav
394	1	335	i 0.06 on4 of7.wav	i 0.06 on4 of7.wav
395	1	1271	i 0.06 on5 of7.wav	i 0.06 on5 of7.wav
396	1	352	i 0.06 on6 of7.wav	i 0.06 on6 of7.wav
397	1	291	i 0.06 on7 of7.wav	i 0.06 on7 of7.wav
398	1	350	i 0.08 on1 of7r.wav	i 0.08 on1 of7r.wav
399	1	352	i 0.08 on2 of7.wav	i 0.08 on2 of7.wav
400	1	533	i 0.08 on3 of7.wav	i 0.08 on3 of7.wav
401	1	302	i 0.08 on4 of7.wav	i 0.08 on4 of7.wav
402	1	527	i 0.08 on5 of7.wav	i 0.08 on5 of7.wav
403	1	281	i 0.08 on6 of7.wav	i 0.08 on6 of7.wav
404	1	303	i 0.08 on7 of7.wav	i 0.08 on7 of7.wav
405	1	402	i 0.12 on1 of7r.wav	i 0.12 on1 of7r.wav
406	1	571	i 0.12 on2 of7.wav	i 0.12 on2 of7.wav
407	1	542	i 0.12 on3 of7.wav	i 0.12 on3 of7.wav
408	1	298	i 0.12 on4 of7.wav	i 0.12 on4 of7.wav
409	1	613	i 0.12 on5 of7.wav	i 0.12 on5 of7.wav
410	1	1066	i 0.12 on6 of7.wav	i 0.12 on6 of7.wav
411	1	608	i 0.12 on7 of7.wav	i 0.12 on7 of7.wav
412	1	359	i 0.14 on1 of7r.wav	i 0.14 on1 of7r.wav
413	1	771	i 0.14 on2 of7.wav	i 0.14 on2 of7.wav
414	1	324	i 0.14 on3 of7.wav	i 0.14 on3 of7.wav
415	1	1445	i 0.14 on4 of7.wav	i 0.14 on4 of7.wav
416	1	260	i 0.14 on5 of7.wav	i 0.14 on5 of7.wav
417	1	735	i 0.14 on6 of7.wav	i 0.14 on6 of7.wav
418	1	477	i 0.14 on7 of7.wav	i 0.14 on7 of7.wav
419	1	559	i 0.16 on1 of7r.wav	i 0.16 on1 of7r.wav
420	1	608	i 0.16 on2 of7.wav	i 0.16 on2 of7.wav
421	1	619	i 0.16 on3 of7.wav	i 0.16 on3 of7.wav
422	1	704	i 0.16 on4 of7.wav	i 0.16 on4 of7.wav
423	1	456	i 0.16 on5 of7.wav	i 0.16 on5 of7.wav
424	1	527	i 0.16 on6 of7.wav	i 0.16 on6 of7.wav
425	1	525	i 0.16 on7 of7.wav	i 0.16 on7 of7.wav
426	1	514	i 0.18 on1 of7r.wav	i 0.18 on1 of7r.wav
427	1	644	i 0.18 on2 of7.wav	i 0.18 on2 of7.wav
428	1	499	i 0.18 on3 of7.wav	i 0.18 on3 of7.wav
429	1	487	i 0.18 on4 of7.wav	i 0.18 on4 of7.wav
430	1	479	i 0.18 on5 of7.wav	i 0.18 on5 of7.wav
431	1	534	i 0.18 on6 of7.wav	i 0.18 on6 of7.wav
432	1	472	i 0.18 on7 of7.wav	i 0.18 on7 of7.wav
433	1	780	a 0.1 on1 of7r.wav	a 0.1 on3 of7.wav
434	1	363	a 0.1 on2 of7.wav	a 0.1 on4 of7.wav
435	1	864	a 0.1 on3 of7.wav	a 0.1 on5 of7.wav
436	1	1092	a 0.1 on4 of7.wav	a 0.1 on6 of7.wav
437	1	364	a 0.1 on5 of7.wav	a 0.1 on7 of7.wav
438	1	403	a 0.2 on1 of7r.wav	a 0.2 on3 of7.wav
439	1	2001	a 0.2 on2 of7.wav	a 0.2 on4 of7.wav
440	1	1827	a 0.2 on3 of7.wav	a 0.2 on5 of7.wav
441	2	1975	a 0.2 on4 of7.wav	a 0.2 on6 of7.wav
442	1	904	a 0.2 on5 of7.wav	a 0.2 on7 of7.wav
443	1	336	a 0.04 on1 of7r.wav	a 0.04 on3 of7.wav
444	1	319	a 0.04 on2 of7.wav	a 0.04 on4 of7.wav
445	1	309	a 0.04 on3 of7.wav	a 0.04 on5 of7.wav
446	1	310	a 0.04 on4 of7.wav	a 0.04 on6 of7.wav
447	1	750	a 0.04 on5 of7.wav	a 0.04 on7 of7.wav
448	1	938	a 0.06 on1 of7r.wav	a 0.06 on3 of7.wav
449	1	295	a 0.06 on2 of7.wav	a 0.06 on4 of7.wav
450	1	306	a 0.06 on3 of7.wav	a 0.06 on5 of7.wav
451	1	319	a 0.06 on4 of7.wav	a 0.06 on6 of7.wav
452	1	297	a 0.06 on5 of7.wav	a 0.06 on7 of7.wav
453	1	535	a 0.08 on1 of7r.wav	a 0.08 on3 of7.wav
454	1	517	a 0.08 on2 of7.wav	a 0.08 on4 of7.wav
455	1	903	a 0.08 on3 of7.wav	a 0.08 on5 of7.wav
456	1	503	a 0.08 on4 of7.wav	a 0.08 on6 of7.wav
457	1	302	a 0.08 on5 of7.wav	a 0.08 on7 of7.wav
458	1	521	a 0.12 on1 of7r.wav	a 0.12 on3 of7.wav
459	1	942	a 0.12 on2 of7.wav	a 0.12 on4 of7.wav
460	1	796	a 0.12 on3 of7.wav	a 0.12 on5 of7.wav
461	1	363	a 0.12 on4 of7.wav	a 0.12 on6 of7.wav
462	1	783	a 0.12 on5 of7.wav	a 0.12 on7 of7.wav
463	1	663	a 0.14 on1 of7r.wav	a 0.14 on3 of7.wav
464	1	399	a 0.14 on2 of7.wav	a 0.14 on4 of7.wav
465	1	725	a 0.14 on3 of7.wav	a 0.14 on5 of7.wav
466	1	438	a 0.14 on4 of7.wav	a 0.14 on6 of7.wav
467	1	391	a 0.14 on5 of7.wav	a 0.14 on7 of7.wav
468	1	977	a 0.16 on1 of7r.wav	a 0.16 on3 of7.wav
469	1	690	a 0.16 on2 of7.wav	a 0.16 on4 of7.wav
470	1	416	a 0.16 on3 of7.wav	a 0.16 on5 of7.wav
471	2	1545	a 0.16 on4 of7.wav	a 0.16 on6 of7.wav
472	1	1080	a 0.16 on5 of7.wav	a 0.16 on7 of7.wav
473	1	885	a 0.18 on1 of7r.wav	a 0.18 on3 of7.wav
474	2	1609	a 0.18 on2 of7.wav	a 0.18 on4 of7.wav
475	1	754	a 0.18 on3 of7.wav	a 0.18 on5 of7.wav
476	2	660	a 0.18 on4 of7.wav	a 0.18 on6 of7.wav
477	1	1285	a 0.18 on5 of7.wav	a 0.18 on7 of7.wav
478	1	728	i 0.1 on1 of7r.wav	i 0.1 on3 of7.wav
479	1	803	i 0.1 on2 of7.wav	i 0.1 on4 of7.wav
480	1	565	i 0.1 on3 of7.wav	i 0.1 on5 of7.wav
481	1	322	i 0.1 on4 of7.wav	i 0.1 on6 of7.wav
482	1	849	i 0.1 on5 of7.wav	i 0.1 on7 of7.wav
483	1	658	i 0.2 on1 of7r.wav	i 0.2 on3 of7.wav
484	1	648	i 0.2 on2 of7.wav	i 0.2 on4 of7.wav
485	1	757	i 0.2 on3 of7.wav	i 0.2 on5 of7.wav
486	2	1277	i 0.2 on4 of7.wav	i 0.2 on6 of7.wav
487	2	654	i 0.2 on5 of7.wav	i 0.2 on7 of7.wav
488	1	334	i 0.04 on1 of7r.wav	i 0.04 on3 of7.wav
489	1	472	i 0.04 on2 of7.wav	i 0.04 on4 of7.wav
490	1	476	i 0.04 on3 of7.wav	i 0.04 on5 of7.wav
491	1	539	i 0.04 on4 of7.wav	i 0.04 on6 of7.wav
492	1	491	i 0.04 on5 of7.wav	i 0.04 on7 of7.wav
493	1	692	i 0.06 on1 of7r.wav	i 0.06 on3 of7.wav
494	1	1376	i 0.06 on2 of7.wav	i 0.06 on4 of7.wav
495	1	372	i 0.06 on3 of7.wav	i 0.06 on5 of7.wav
496	1	321	i 0.06 on4 of7.wav	i 0.06 on6 of7.wav
497	1	950	i 0.06 on5 of7.wav	i 0.06 on7 of7.wav
498	1	805	i 0.08 on1 of7r.wav	i 0.08 on3 of7.wav
499	1	1162	i 0.08 on2 of7.wav	i 0.08 on4 of7.wav
500	1	526	i 0.08 on3 of7.wav	i 0.08 on5 of7.wav
501	1	424	i 0.08 on4 of7.wav	i 0.08 on6 of7.wav
502	1	882	i 0.08 on5 of7.wav	i 0.08 on7 of7.wav
503	1	478	i 0.12 on1 of7r.wav	i 0.12 on3 of7.wav
504	1	360	i 0.12 on2 of7.wav	i 0.12 on4 of7.wav
505	1	589	i 0.12 on3 of7.wav	i 0.12 on5 of7.wav
506	1	538	i 0.12 on4 of7.wav	i 0.12 on6 of7.wav
507	1	723	i 0.12 on5 of7.wav	i 0.12 on7 of7.wav
508	1	501	i 0.14 on1 of7r.wav	i 0.14 on3 of7.wav
509	1	1238	i 0.14 on2 of7.wav	i 0.14 on4 of7.wav
510	1	629	i 0.14 on3 of7.wav	i 0.14 on5 of7.wav
511	1	359	i 0.14 on4 of7.wav	i 0.14 on6 of7.wav
512	1	347	i 0.14 on5 of7.wav	i 0.14 on7 of7.wav
513	1	714	i 0.16 on1 of7r.wav	i 0.16 on3 of7.wav
514	1	429	i 0.16 on2 of7.wav	i 0.16 on4 of7.wav
515	1	1578	i 0.16 on3 of7.wav	i 0.16 on5 of7.wav
516	1	643	i 0.16 on4 of7.wav	i 0.16 on6 of7.wav
517	1	923	i 0.16 on5 of7.wav	i 0.16 on7 of7.wav
518	1	645	i 0.18 on1 of7r.wav	i 0.18 on3 of7.wav
519	1	628	i 0.18 on2 of7.wav	i 0.18 on4 of7.wav
520	1	640	i 0.18 on3 of7.wav	i 0.18 on5 of7.wav
521	1	925	i 0.18 on4 of7.wav	i 0.18 on6 of7.wav
522	1	404	i 0.18 on5 of7.wav	i 0.18 on7 of7.wav
523	1	311	a 0.1 on3 of7.wav	a 0.1 on1 of7r.wav
524	1	565	a 0.1 on4 of7.wav	a 0.1 on2 of7.wav
525	1	755	a 0.1 on5 of7.wav	a 0.1 on3 of7.wav
526	1	638	a 0.1 on6 of7.wav	a 0.1 on4 of7.wav
527	1	356	a 0.1 on7 of7.wav	a 0.1 on5 of7.wav
528	1	601	a 0.2 on3 of7.wav	a 0.2 on1 of7r.wav
529	1	2194	a 0.2 on4 of7.wav	a 0.2 on2 of7.wav
530	1	598	a 0.2 on5 of7.wav	a 0.2 on3 of7.wav
531	1	2656	a 0.2 on6 of7.wav	a 0.2 on4 of7.wav
532	1	886	a 0.2 on7 of7.wav	a 0.2 on5 of7.wav
533	1	350	a 0.04 on3 of7.wav	a 0.04 on1 of7r.wav
534	1	309	a 0.04 on4 of7.wav	a 0.04 on2 of7.wav
535	1	583	a 0.04 on5 of7.wav	a 0.04 on3 of7.wav
536	1	424	a 0.04 on6 of7.wav	a 0.04 on4 of7.wav
537	1	292	a 0.04 on7 of7.wav	a 0.04 on5 of7.wav
538	1	388	a 0.06 on3 of7.wav	a 0.06 on1 of7r.wav
539	1	438	a 0.06 on4 of7.wav	a 0.06 on2 of7.wav
540	1	395	a 0.06 on5 of7.wav	a 0.06 on3 of7.wav
541	1	618	a 0.06 on6 of7.wav	a 0.06 on4 of7.wav
542	1	1175	a 0.06 on7 of7.wav	a 0.06 on5 of7.wav
543	1	422	a 0.08 on3 of7.wav	a 0.08 on1 of7r.wav
544	1	338	a 0.08 on4 of7.wav	a 0.08 on2 of7.wav
545	1	367	a 0.08 on5 of7.wav	a 0.08 on3 of7.wav
546	1	517	a 0.08 on6 of7.wav	a 0.08 on4 of7.wav
547	1	430	a 0.08 on7 of7.wav	a 0.08 on5 of7.wav
548	1	730	a 0.12 on3 of7.wav	a 0.12 on1 of7r.wav
549	1	346	a 0.12 on4 of7.wav	a 0.12 on2 of7.wav
550	1	618	a 0.12 on5 of7.wav	a 0.12 on3 of7.wav
551	1	335	a 0.12 on6 of7.wav	a 0.12 on4 of7.wav
552	1	651	a 0.12 on7 of7.wav	a 0.12 on5 of7.wav
553	1	421	a 0.14 on3 of7.wav	a 0.14 on1 of7r.wav
554	1	472	a 0.14 on4 of7.wav	a 0.14 on2 of7.wav
555	1	1319	a 0.14 on5 of7.wav	a 0.14 on3 of7.wav
556	1	973	a 0.14 on6 of7.wav	a 0.14 on4 of7.wav
557	1	518	a 0.14 on7 of7.wav	a 0.14 on5 of7.wav
558	1	652	a 0.16 on3 of7.wav	a 0.16 on1 of7r.wav
559	1	1187	a 0.16 on4 of7.wav	a 0.16 on2 of7.wav
560	1	650	a 0.16 on5 of7.wav	a 0.16 on3 of7.wav
561	1	581	a 0.16 on6 of7.wav	a 0.16 on4 of7.wav
562	1	379	a 0.16 on7 of7.wav	a 0.16 on5 of7.wav
563	1	819	a 0.18 on3 of7.wav	a 0.18 on1 of7r.wav
564	1	592	a 0.18 on4 of7.wav	a 0.18 on2 of7.wav
565	1	811	a 0.18 on5 of7.wav	a 0.18 on3 of7.wav
566	1	463	a 0.18 on6 of7.wav	a 0.18 on4 of7.wav
567	1	718	a 0.18 on7 of7.wav	a 0.18 on5 of7.wav
568	1	569	i 0.1 on3 of7.wav	i 0.1 on1 of7r.wav
569	1	451	i 0.1 on4 of7.wav	i 0.1 on2 of7.wav
570	1	389	i 0.1 on5 of7.wav	i 0.1 on3 of7.wav
571	1	412	i 0.1 on6 of7.wav	i 0.1 on4 of7.wav
572	1	1181	i 0.1 on7 of7.wav	i 0.1 on5 of7.wav
573	1	807	i 0.2 on3 of7.wav	i 0.2 on1 of7r.wav
574	1	570	i 0.2 on4 of7.wav	i 0.2 on2 of7.wav
575	1	822	i 0.2 on5 of7.wav	i 0.2 on3 of7.wav
576	1	556	i 0.2 on6 of7.wav	i 0.2 on4 of7.wav
577	1	1423	i 0.2 on7 of7.wav	i 0.2 on5 of7.wav
578	1	265	i 0.04 on3 of7.wav	i 0.04 on1 of7r.wav
579	1	276	i 0.04 on4 of7.wav	i 0.04 on2 of7.wav
580	1	447	i 0.04 on5 of7.wav	i 0.04 on3 of7.wav
581	1	296	i 0.04 on6 of7.wav	i 0.04 on4 of7.wav
582	1	250	i 0.04 on7 of7.wav	i 0.04 on5 of7.wav
583	1	397	i 0.06 on3 of7.wav	i 0.06 on1 of7r.wav
584	1	349	i 0.06 on4 of7.wav	i 0.06 on2 of7.wav
585	1	934	i 0.06 on5 of7.wav	i 0.06 on3 of7.wav
586	1	437	i 0.06 on6 of7.wav	i 0.06 on4 of7.wav
587	1	312	i 0.06 on7 of7.wav	i 0.06 on5 of7.wav
588	1	331	i 0.08 on3 of7.wav	i 0.08 on1 of7r.wav
589	1	511	i 0.08 on4 of7.wav	i 0.08 on2 of7.wav
590	1	264	i 0.08 on5 of7.wav	i 0.08 on3 of7.wav
591	1	553	i 0.08 on6 of7.wav	i 0.08 on4 of7.wav
592	1	425	i 0.08 on7 of7.wav	i 0.08 on5 of7.wav
593	1	388	i 0.12 on3 of7.wav	i 0.12 on1 of7r.wav
594	1	1391	i 0.12 on4 of7.wav	i 0.12 on2 of7.wav
595	1	516	i 0.12 on5 of7.wav	i 0.12 on3 of7.wav
596	1	770	i 0.12 on6 of7.wav	i 0.12 on4 of7.wav
597	1	358	i 0.12 on7 of7.wav	i 0.12 on5 of7.wav
598	1	539	i 0.14 on3 of7.wav	i 0.14 on1 of7r.wav
599	1	450	i 0.14 on4 of7.wav	i 0.14 on2 of7.wav
600	1	421	i 0.14 on5 of7.wav	i 0.14 on3 of7.wav
601	1	581	i 0.14 on6 of7.wav	i 0.14 on4 of7.wav
602	1	502	i 0.14 on7 of7.wav	i 0.14 on5 of7.wav
603	1	531	i 0.16 on3 of7.wav	i 0.16 on1 of7r.wav
604	1	1081	i 0.16 on4 of7.wav	i 0.16 on2 of7.wav
605	1	960	i 0.16 on5 of7.wav	i 0.16 on3 of7.wav
606	1	703	i 0.16 on6 of7.wav	i 0.16 on4 of7.wav
607	1	1639	i 0.16 on7 of7.wav	i 0.16 on5 of7.wav
608	1	736	i 0.18 on3 of7.wav	i 0.18 on1 of7r.wav
609	1	729	i 0.18 on4 of7.wav	i 0.18 on2 of7.wav
610	1	776	i 0.18 on5 of7.wav	i 0.18 on3 of7.wav
611	1	693	i 0.18 on6 of7.wav	i 0.18 on4 of7.wav
612	1	1119	i 0.18 on7 of7.wav	i 0.18 on5 of7.wav
