# Supplementary material for: How musical experience affects tone perception efficiency by musicians of tonal and non-tonal speakers?
Source: PLoS One. 2020 May 8;15(5):e0232514. doi: 10.1371/journal.pone.0232514 (PMC7209303; doi:10.1371/journal.pone.0232514)
Supplement: S1 Raw Data — (ZIP) [file pone.0232514.s001.zip › RAW DATA Eng musician/sub4idfalling.csv]

List2	Slide3.RESP	Slide3.RT	stim1
1	1	466	a 0.1 on1 of1.wav
2	1	580	a 0.1 on1 of2.wav
3	1	501	a 0.1 on1 of3.wav
4	1	464	a 0.1 on1 of4.wav
5	2	521	a 0.1 on1 of5.wav
6	2	455	a 0.1 on1 of6.wav
7	1	482	a 0.1 on1 of7.wav
8	1	537	a 0.2 on1 of1.wav
9	1	519	a 0.2 on1 of2.wav
10	2	603	a 0.2 on1 of3.wav
11	2	791	a 0.2 on1 of4.wav
12	2	498	a 0.2 on1 of5.wav
13	2	611	a 0.2 on1 of6.wav
14	2	429	a 0.2 on1 of7.wav
15	1	510	a 0.04 on1 of1.wav
16	1	400	a 0.04 on1 of2.wav
17	1	477	a 0.04 on1 of3.wav
18	1	496	a 0.04 on1 of4.wav
19	1	449	a 0.04 on1 of5.wav
20	1	503	a 0.04 on1 of6.wav
21	1	345	a 0.04 on1 of7.wav
22	1	461	a 0.06 on1 of1.wav
23	1	516	a 0.06 on1 of2.wav
24	1	447	a 0.06 on1 of3.wav
25	1	481	a 0.06 on1 of4.wav
26	1	443	a 0.06 on1 of5.wav
27	1	372	a 0.06 on1 of6.wav
28	1	448	a 0.06 on1 of7.wav
29	1	833	a 0.08 on1 of1.wav
30	1	412	a 0.08 on1 of2.wav
31	1	428	a 0.08 on1 of3.wav
32	1	616	a 0.08 on1 of4.wav
33	1	441	a 0.08 on1 of5.wav
34	1	736	a 0.08 on1 of6.wav
35	1	437	a 0.08 on1 of7.wav
36	1	461	a 0.12 on1 of1.wav
37	1	485	a 0.12 on1 of2.wav
38	1	445	a 0.12 on1 of3.wav
39	1	451	a 0.12 on1 of4.wav
40	1	407	a 0.12 on1 of5.wav
41	1	446	a 0.12 on1 of6.wav
42	2	410	a 0.12 on1 of7.wav
43	1	672	a 0.14 on1 of1.wav
44	1	606	a 0.14 on1 of2.wav
45	2	1409	a 0.14 on1 of3.wav
46	1	427	a 0.14 on1 of4.wav
47	2	376	a 0.14 on1 of5.wav
48	2	1116	a 0.14 on1 of6.wav
49	2	418	a 0.14 on1 of7.wav
50	1	471	a 0.16 on1 of1.wav
51	1	609	a 0.16 on1 of2.wav
52	2	578	a 0.16 on1 of3.wav
53	1	433	a 0.16 on1 of4.wav
54	2	712	a 0.16 on1 of5.wav
55	2	541	a 0.16 on1 of6.wav
56	1	946	a 0.16 on1 of7.wav
57	1	417	a 0.18 on1 of1.wav
58	1	571	a 0.18 on1 of2.wav
59	1	468	a 0.18 on1 of3.wav
60	2	1013	a 0.18 on1 of4.wav
61	2	550	a 0.18 on1 of5.wav
62	1	606	a 0.18 on1 of6.wav
63	2	474	a 0.18 on1 of7.wav
64	1	428	i 0.1 on1 of1.wav
65	1	509	i 0.1 on1 of2.wav
66	1	450	i 0.1 on1 of3.wav
67	1	548	i 0.1 on1 of4.wav
68	2	345	i 0.1 on1 of5.wav
69	2	546	i 0.1 on1 of6.wav
70	2	720	i 0.1 on1 of7.wav
71	1	573	i 0.2 on1 of1.wav
72	2	432	i 0.2 on1 of2.wav
73	2	666	i 0.2 on1 of3.wav
74	2	464	i 0.2 on1 of4.wav
75	1	642	i 0.2 on1 of5.wav
76	2	612	i 0.2 on1 of6.wav
77	2	549	i 0.2 on1 of7.wav
78	1	322	i 0.04 on1 of1.wav
79	1	372	i 0.04 on1 of2.wav
80	1	535	i 0.04 on1 of3.wav
81	1	624	i 0.04 on1 of4.wav
82	2	621	i 0.04 on1 of5.wav
83	2	533	i 0.04 on1 of6.wav
84	1	392	i 0.04 on1 of7.wav
85	1	352	i 0.06 on1 of1.wav
86	1	441	i 0.06 on1 of2.wav
87	1	1281	i 0.06 on1 of3.wav
88	1	424	i 0.06 on1 of4.wav
89	1	437	i 0.06 on1 of5.wav
90	1	439	i 0.06 on1 of6.wav
91	1	457	i 0.06 on1 of7.wav
92	1	380	i 0.08 on1 of1.wav
93	1	698	i 0.08 on1 of2.wav
94	1	475	i 0.08 on1 of3.wav
95	1	596	i 0.08 on1 of4.wav
96	1	674	i 0.08 on1 of5.wav
97	1	515	i 0.08 on1 of6.wav
98	1	437	i 0.08 on1 of7.wav
99	1	517	i 0.12 on1 of1.wav
100	2	622	i 0.12 on1 of2.wav
101	1	519	i 0.12 on1 of3.wav
102	1	406	i 0.12 on1 of4.wav
103	1	539	i 0.12 on1 of5.wav
104	2	685	i 0.12 on1 of6.wav
105	2	470	i 0.12 on1 of7.wav
106	1	459	i 0.14 on1 of1.wav
107	1	717	i 0.14 on1 of2.wav
108	2	566	i 0.14 on1 of3.wav
109	2	436	i 0.14 on1 of4.wav
110	2	760	i 0.14 on1 of5.wav
111	1	391	i 0.14 on1 of6.wav
112	2	679	i 0.14 on1 of7.wav
113	1	552	i 0.16 on1 of1.wav
114	1	551	i 0.16 on1 of2.wav
115	1	661	i 0.16 on1 of3.wav
116	2	562	i 0.16 on1 of4.wav
117	2	485	i 0.16 on1 of5.wav
118	1	778	i 0.16 on1 of6.wav
119	2	430	i 0.16 on1 of7.wav
120	1	667	i 0.18 on1 of1.wav
121	1	586	i 0.18 on1 of2.wav
122	2	571	i 0.18 on1 of3.wav
123	2	427	i 0.18 on1 of4.wav
124	2	568	i 0.18 on1 of5.wav
125	2	402	i 0.18 on1 of6.wav
126	2	414	i 0.18 on1 of7.wav
127	1	723	a 0.1 on1 of1.wav
128	1	650	a 0.1 on1 of2.wav
129	1	409	a 0.1 on1 of3.wav
130	1	1257	a 0.1 on1 of4.wav
131	1	690	a 0.1 on1 of5.wav
132	2	432	a 0.1 on1 of6.wav
133	1	847	a 0.1 on1 of7.wav
134	1	656	a 0.2 on1 of1.wav
135	1	936	a 0.2 on1 of2.wav
136	2	1353	a 0.2 on1 of3.wav
137	1	811	a 0.2 on1 of4.wav
138	2	349	a 0.2 on1 of5.wav
139	2	792	a 0.2 on1 of6.wav
140	2	463	a 0.2 on1 of7.wav
141	1	424	a 0.04 on1 of1.wav
142	1	417	a 0.04 on1 of2.wav
143	1	514	a 0.04 on1 of3.wav
144	1	431	a 0.04 on1 of4.wav
145	1	387	a 0.04 on1 of5.wav
146	1	370	a 0.04 on1 of6.wav
147	1	410	a 0.04 on1 of7.wav
148	1	409	a 0.06 on1 of1.wav
149	1	579	a 0.06 on1 of2.wav
150	1	422	a 0.06 on1 of3.wav
151	1	581	a 0.06 on1 of4.wav
152	1	493	a 0.06 on1 of5.wav
153	1	477	a 0.06 on1 of6.wav
154	1	410	a 0.06 on1 of7.wav
155	1	364	a 0.08 on1 of1.wav
156	1	433	a 0.08 on1 of2.wav
157	1	403	a 0.08 on1 of3.wav
158	1	393	a 0.08 on1 of4.wav
159	1	533	a 0.08 on1 of5.wav
160	1	655	a 0.08 on1 of6.wav
161	2	766	a 0.08 on1 of7.wav
162	1	547	a 0.12 on1 of1.wav
163	1	490	a 0.12 on1 of2.wav
164	1	550	a 0.12 on1 of3.wav
165	1	533	a 0.12 on1 of4.wav
166	1	801	a 0.12 on1 of5.wav
167	2	387	a 0.12 on1 of6.wav
168	2	561	a 0.12 on1 of7.wav
169	1	535	a 0.14 on1 of1.wav
170	1	566	a 0.14 on1 of2.wav
171	1	424	a 0.14 on1 of3.wav
172	2	505	a 0.14 on1 of4.wav
173	1	494	a 0.14 on1 of5.wav
174	2	399	a 0.14 on1 of6.wav
175	1	441	a 0.14 on1 of7.wav
176	1	448	a 0.16 on1 of1.wav
177	1	772	a 0.16 on1 of2.wav
178	1	529	a 0.16 on1 of3.wav
179	2	550	a 0.16 on1 of4.wav
180	1	1244	a 0.16 on1 of5.wav
181	2	575	a 0.16 on1 of6.wav
182	2	482	a 0.16 on1 of7.wav
183	1	542	a 0.18 on1 of1.wav
184	1	566	a 0.18 on1 of2.wav
185	2	1233	a 0.18 on1 of3.wav
186	2	624	a 0.18 on1 of4.wav
187	2	683	a 0.18 on1 of5.wav
188	2	474	a 0.18 on1 of6.wav
189	2	433	a 0.18 on1 of7.wav
190	1	425	i 0.1 on1 of1.wav
191	1	466	i 0.1 on1 of2.wav
192	2	591	i 0.1 on1 of3.wav
193	2	421	i 0.1 on1 of4.wav
194	1	410	i 0.1 on1 of5.wav
195	2	581	i 0.1 on1 of6.wav
196	2	468	i 0.1 on1 of7.wav
197	1	991	i 0.2 on1 of1.wav
198	2	1538	i 0.2 on1 of2.wav
199	2	628	i 0.2 on1 of3.wav
200	1	713	i 0.2 on1 of4.wav
201	2	495	i 0.2 on1 of5.wav
202	2	500	i 0.2 on1 of6.wav
203	2	953	i 0.2 on1 of7.wav
204	1	564	i 0.04 on1 of1.wav
205	1	421	i 0.04 on1 of2.wav
206	2	512	i 0.04 on1 of3.wav
207	1	533	i 0.04 on1 of4.wav
208	2	476	i 0.04 on1 of5.wav
209	1	387	i 0.04 on1 of6.wav
210	1	362	i 0.04 on1 of7.wav
211	1	405	i 0.06 on1 of1.wav
212	1	422	i 0.06 on1 of2.wav
213	1	379	i 0.06 on1 of3.wav
214	1	617	i 0.06 on1 of4.wav
215	1	510	i 0.06 on1 of5.wav
216	1	417	i 0.06 on1 of6.wav
217	1	486	i 0.06 on1 of7.wav
218	1	669	i 0.08 on1 of1.wav
219	1	440	i 0.08 on1 of2.wav
220	1	513	i 0.08 on1 of3.wav
221	1	727	i 0.08 on1 of4.wav
222	1	422	i 0.08 on1 of5.wav
223	1	605	i 0.08 on1 of6.wav
224	1	552	i 0.08 on1 of7.wav
225	1	558	i 0.12 on1 of1.wav
226	1	875	i 0.12 on1 of2.wav
227	1	527	i 0.12 on1 of3.wav
228	1	554	i 0.12 on1 of4.wav
229	1	406	i 0.12 on1 of5.wav
230	2	443	i 0.12 on1 of6.wav
231	2	540	i 0.12 on1 of7.wav
232	1	1120	i 0.14 on1 of1.wav
233	1	567	i 0.14 on1 of2.wav
234	1	828	i 0.14 on1 of3.wav
235	2	566	i 0.14 on1 of4.wav
236	2	593	i 0.14 on1 of5.wav
237	2	519	i 0.14 on1 of6.wav
238	2	446	i 0.14 on1 of7.wav
239	2	423	i 0.16 on1 of1.wav
240	1	490	i 0.16 on1 of2.wav
241	1	666	i 0.16 on1 of3.wav
242	2	394	i 0.16 on1 of4.wav
243	2	467	i 0.16 on1 of5.wav
244	2	690	i 0.16 on1 of6.wav
245	1	443	i 0.16 on1 of7.wav
246	1	536	i 0.18 on1 of1.wav
247	1	1082	i 0.18 on1 of2.wav
248	2	664	i 0.18 on1 of3.wav
249	2	510	i 0.18 on1 of4.wav
250	2	523	i 0.18 on1 of5.wav
251	2	406	i 0.18 on1 of6.wav
252	2	447	i 0.18 on1 of7.wav
253	1	413	a 0.1 on1 of1.wav
254	1	790	a 0.1 on1 of2.wav
255	1	713	a 0.1 on1 of3.wav
256	1	832	a 0.1 on1 of4.wav
257	1	698	a 0.1 on1 of5.wav
258	2	423	a 0.1 on1 of6.wav
259	2	529	a 0.1 on1 of7.wav
260	1	538	a 0.2 on1 of1.wav
261	2	650	a 0.2 on1 of2.wav
262	2	460	a 0.2 on1 of3.wav
263	2	524	a 0.2 on1 of4.wav
264	2	476	a 0.2 on1 of5.wav
265	2	485	a 0.2 on1 of6.wav
266	2	552	a 0.2 on1 of7.wav
267	1	350	a 0.04 on1 of1.wav
268	1	741	a 0.04 on1 of2.wav
269	1	560	a 0.04 on1 of3.wav
270	1	396	a 0.04 on1 of4.wav
271	1	563	a 0.04 on1 of5.wav
272	1	453	a 0.04 on1 of6.wav
273	1	435	a 0.04 on1 of7.wav
274	1	485	a 0.06 on1 of1.wav
275	1	527	a 0.06 on1 of2.wav
276	1	406	a 0.06 on1 of3.wav
277	1	357	a 0.06 on1 of4.wav
278	1	716	a 0.06 on1 of5.wav
279	1	436	a 0.06 on1 of6.wav
280	1	353	a 0.06 on1 of7.wav
281	1	450	a 0.08 on1 of1.wav
282	1	428	a 0.08 on1 of2.wav
283	1	734	a 0.08 on1 of3.wav
284	1	446	a 0.08 on1 of4.wav
285	1	457	a 0.08 on1 of5.wav
286	1	434	a 0.08 on1 of6.wav
287	1	392	a 0.08 on1 of7.wav
288	1	430	a 0.12 on1 of1.wav
289	1	640	a 0.12 on1 of2.wav
290	1	513	a 0.12 on1 of3.wav
291	1	667	a 0.12 on1 of4.wav
292	1	536	a 0.12 on1 of5.wav
293	1	452	a 0.12 on1 of6.wav
294	2	650	a 0.12 on1 of7.wav
295	1	485	a 0.14 on1 of1.wav
296	1	451	a 0.14 on1 of2.wav
297	1	464	a 0.14 on1 of3.wav
298	1	627	a 0.14 on1 of4.wav
299	1	665	a 0.14 on1 of5.wav
300	2	607	a 0.14 on1 of6.wav
301	2	423	a 0.14 on1 of7.wav
302	1	540	a 0.16 on1 of1.wav
303	2	636	a 0.16 on1 of2.wav
304	1	634	a 0.16 on1 of3.wav
305	1	409	a 0.16 on1 of4.wav
306	1	487	a 0.16 on1 of5.wav
307	2	450	a 0.16 on1 of6.wav
308	2	461	a 0.16 on1 of7.wav
309	1	647	a 0.18 on1 of1.wav
310	1	637	a 0.18 on1 of2.wav
311	1	645	a 0.18 on1 of3.wav
312	2	516	a 0.18 on1 of4.wav
313	2	650	a 0.18 on1 of5.wav
314	2	381	a 0.18 on1 of6.wav
315	2	381	a 0.18 on1 of7.wav
316	1	557	i 0.1 on1 of1.wav
317	1	513	i 0.1 on1 of2.wav
318	1	403	i 0.1 on1 of3.wav
319	2	534	i 0.1 on1 of4.wav
320	2	513	i 0.1 on1 of5.wav
321	2	928	i 0.1 on1 of6.wav
322	2	354	i 0.1 on1 of7.wav
323	1	696	i 0.2 on1 of1.wav
324	1	500	i 0.2 on1 of2.wav
325	2	463	i 0.2 on1 of3.wav
326	2	518	i 0.2 on1 of4.wav
327	2	637	i 0.2 on1 of5.wav
328	2	417	i 0.2 on1 of6.wav
329	2	475	i 0.2 on1 of7.wav
330	1	397	i 0.04 on1 of1.wav
331	1	382	i 0.04 on1 of2.wav
332	1	461	i 0.04 on1 of3.wav
333	1	477	i 0.04 on1 of4.wav
334	1	423	i 0.04 on1 of5.wav
335	1	486	i 0.04 on1 of6.wav
336	1	549	i 0.04 on1 of7.wav
337	1	449	i 0.06 on1 of1.wav
338	1	412	i 0.06 on1 of2.wav
339	1	393	i 0.06 on1 of3.wav
340	1	479	i 0.06 on1 of4.wav
341	1	435	i 0.06 on1 of5.wav
342	1	740	i 0.06 on1 of6.wav
343	1	669	i 0.06 on1 of7.wav
344	1	365	i 0.08 on1 of1.wav
345	1	334	i 0.08 on1 of2.wav
346	1	419	i 0.08 on1 of3.wav
347	2	487	i 0.08 on1 of4.wav
348	1	554	i 0.08 on1 of5.wav
349	2	753	i 0.08 on1 of6.wav
350	1	494	i 0.08 on1 of7.wav
351	1	488	i 0.12 on1 of1.wav
352	1	662	i 0.12 on1 of2.wav
353	1	487	i 0.12 on1 of3.wav
354	1	656	i 0.12 on1 of4.wav
355	1	559	i 0.12 on1 of5.wav
356	2	629	i 0.12 on1 of6.wav
357	1	349	i 0.12 on1 of7.wav
358	1	834	i 0.14 on1 of1.wav
359	1	474	i 0.14 on1 of2.wav
360	1	1193	i 0.14 on1 of3.wav
361	1	492	i 0.14 on1 of4.wav
362	2	381	i 0.14 on1 of5.wav
363	2	377	i 0.14 on1 of6.wav
364	2	554	i 0.14 on1 of7.wav
365	1	407	i 0.16 on1 of1.wav
366	1	881	i 0.16 on1 of2.wav
367	1	573	i 0.16 on1 of3.wav
368	2	1121	i 0.16 on1 of4.wav
369	2	527	i 0.16 on1 of5.wav
370	1	961	i 0.16 on1 of6.wav
371	2	460	i 0.16 on1 of7.wav
372	1	505	i 0.18 on1 of1.wav
373	1	515	i 0.18 on1 of2.wav
374	2	887	i 0.18 on1 of3.wav
375	2	478	i 0.18 on1 of4.wav
376	2	499	i 0.18 on1 of5.wav
377	2	467	i 0.18 on1 of6.wav
378	2	526	i 0.18 on1 of7.wav
379	1	407	a 0.1 on1 of1.wav
380	1	693	a 0.1 on1 of2.wav
381	1	388	a 0.1 on1 of3.wav
382	1	451	a 0.1 on1 of4.wav
383	2	739	a 0.1 on1 of5.wav
384	2	519	a 0.1 on1 of6.wav
385	1	413	a 0.1 on1 of7.wav
386	1	668	a 0.2 on1 of1.wav
387	2	1125	a 0.2 on1 of2.wav
388	2	550	a 0.2 on1 of3.wav
389	2	543	a 0.2 on1 of4.wav
390	2	424	a 0.2 on1 of5.wav
391	2	584	a 0.2 on1 of6.wav
392	2	476	a 0.2 on1 of7.wav
393	1	356	a 0.04 on1 of1.wav
394	1	447	a 0.04 on1 of2.wav
395	1	407	a 0.04 on1 of3.wav
396	1	355	a 0.04 on1 of4.wav
397	1	336	a 0.04 on1 of5.wav
398	1	522	a 0.04 on1 of6.wav
399	1	555	a 0.04 on1 of7.wav
400	1	468	a 0.06 on1 of1.wav
401	1	533	a 0.06 on1 of2.wav
402	1	515	a 0.06 on1 of3.wav
403	1	503	a 0.06 on1 of4.wav
404	1	378	a 0.06 on1 of5.wav
405	1	408	a 0.06 on1 of6.wav
406	2	349	a 0.06 on1 of7.wav
407	1	710	a 0.08 on1 of1.wav
408	1	470	a 0.08 on1 of2.wav
409	1	570	a 0.08 on1 of3.wav
410	1	466	a 0.08 on1 of4.wav
411	1	360	a 0.08 on1 of5.wav
412	1	603	a 0.08 on1 of6.wav
413	1	372	a 0.08 on1 of7.wav
414	1	477	a 0.12 on1 of1.wav
415	1	596	a 0.12 on1 of2.wav
416	1	553	a 0.12 on1 of3.wav
417	1	483	a 0.12 on1 of4.wav
418	2	739	a 0.12 on1 of5.wav
419	2	673	a 0.12 on1 of6.wav
420	2	419	a 0.12 on1 of7.wav
421	1	514	a 0.14 on1 of1.wav
422	1	580	a 0.14 on1 of2.wav
423	1	504	a 0.14 on1 of3.wav
424	1	451	a 0.14 on1 of4.wav
425	2	479	a 0.14 on1 of5.wav
426	2	486	a 0.14 on1 of6.wav
427	2	828	a 0.14 on1 of7.wav
428	1	664	a 0.16 on1 of1.wav
429	1	583	a 0.16 on1 of2.wav
430	1	806	a 0.16 on1 of3.wav
431	2	515	a 0.16 on1 of4.wav
432	2	388	a 0.16 on1 of5.wav
433	2	700	a 0.16 on1 of6.wav
434	2	597	a 0.16 on1 of7.wav
435	1	609	a 0.18 on1 of1.wav
436	2	897	a 0.18 on1 of2.wav
437	2	541	a 0.18 on1 of3.wav
438	2	575	a 0.18 on1 of4.wav
439	2	680	a 0.18 on1 of5.wav
440	1	474	a 0.18 on1 of6.wav
441	2	558	a 0.18 on1 of7.wav
442	1	522	i 0.1 on1 of1.wav
443	1	572	i 0.1 on1 of2.wav
444	2	364	i 0.1 on1 of3.wav
445	2	730	i 0.1 on1 of4.wav
446	2	435	i 0.1 on1 of5.wav
447	2	449	i 0.1 on1 of6.wav
448	1	637	i 0.1 on1 of7.wav
449	1	494	i 0.2 on1 of1.wav
450	1	701	i 0.2 on1 of2.wav
451	2	658	i 0.2 on1 of3.wav
452	2	560	i 0.2 on1 of4.wav
453	2	467	i 0.2 on1 of5.wav
454	2	480	i 0.2 on1 of6.wav
455	2	595	i 0.2 on1 of7.wav
456	1	446	i 0.04 on1 of1.wav
457	1	468	i 0.04 on1 of2.wav
458	1	358	i 0.04 on1 of3.wav
459	1	507	i 0.04 on1 of4.wav
460	1	364	i 0.04 on1 of5.wav
461	1	425	i 0.04 on1 of6.wav
462	1	511	i 0.04 on1 of7.wav
463	1	424	i 0.06 on1 of1.wav
464	1	404	i 0.06 on1 of2.wav
465	1	513	i 0.06 on1 of3.wav
466	1	496	i 0.06 on1 of4.wav
467	1	430	i 0.06 on1 of5.wav
468	1	471	i 0.06 on1 of6.wav
469	1	557	i 0.06 on1 of7.wav
470	1	536	i 0.08 on1 of1.wav
471	1	373	i 0.08 on1 of2.wav
472	1	337	i 0.08 on1 of3.wav
473	1	605	i 0.08 on1 of4.wav
474	1	682	i 0.08 on1 of5.wav
475	1	425	i 0.08 on1 of6.wav
476	2	556	i 0.08 on1 of7.wav
477	1	473	i 0.12 on1 of1.wav
478	1	480	i 0.12 on1 of2.wav
479	1	510	i 0.12 on1 of3.wav
480	2	800	i 0.12 on1 of4.wav
481	2	501	i 0.12 on1 of5.wav
482	2	602	i 0.12 on1 of6.wav
483	1	504	i 0.12 on1 of7.wav
484	1	652	i 0.14 on1 of1.wav
485	1	527	i 0.14 on1 of2.wav
486	1	659	i 0.14 on1 of3.wav
487	2	476	i 0.14 on1 of4.wav
488	2	435	i 0.14 on1 of5.wav
489	1	335	i 0.14 on1 of6.wav
490	2	439	i 0.14 on1 of7.wav
491	1	600	i 0.16 on1 of1.wav
492	1	585	i 0.16 on1 of2.wav
493	1	816	i 0.16 on1 of3.wav
494	1	613	i 0.16 on1 of4.wav
495	2	519	i 0.16 on1 of5.wav
496	2	466	i 0.16 on1 of6.wav
497	2	515	i 0.16 on1 of7.wav
498	1	600	i 0.18 on1 of1.wav
499	1	738	i 0.18 on1 of2.wav
500	2	531	i 0.18 on1 of3.wav
501	2	414	i 0.18 on1 of4.wav
502	2	1234	i 0.18 on1 of5.wav
503	2	487	i 0.18 on1 of6.wav
504	2	515	i 0.18 on1 of7.wav
505	1	407	a 0.1 on1 of1.wav
506	1	481	a 0.1 on1 of2.wav
507	1	679	a 0.1 on1 of3.wav
508	1	596	a 0.1 on1 of4.wav
509	1	552	a 0.1 on1 of5.wav
510	1	414	a 0.1 on1 of6.wav
511	1	427	a 0.1 on1 of7.wav
512	1	516	a 0.2 on1 of1.wav
513	1	1076	a 0.2 on1 of2.wav
514	2	652	a 0.2 on1 of3.wav
515	2	459	a 0.2 on1 of4.wav
516	2	363	a 0.2 on1 of5.wav
517	2	435	a 0.2 on1 of6.wav
518	2	562	a 0.2 on1 of7.wav
519	1	415	a 0.04 on1 of1.wav
520	1	428	a 0.04 on1 of2.wav
521	1	378	a 0.04 on1 of3.wav
522	1	598	a 0.04 on1 of4.wav
523	1	1139	a 0.04 on1 of5.wav
524	1	547	a 0.04 on1 of6.wav
525	1	518	a 0.04 on1 of7.wav
526	1	368	a 0.06 on1 of1.wav
527	1	452	a 0.06 on1 of2.wav
528	1	424	a 0.06 on1 of3.wav
529	1	492	a 0.06 on1 of4.wav
530	1	633	a 0.06 on1 of5.wav
531	1	516	a 0.06 on1 of6.wav
532	1	363	a 0.06 on1 of7.wav
533	1	504	a 0.08 on1 of1.wav
534	1	369	a 0.08 on1 of2.wav
535	1	371	a 0.08 on1 of3.wav
536	1	352	a 0.08 on1 of4.wav
537	1	348	a 0.08 on1 of5.wav
538	1	656	a 0.08 on1 of6.wav
539	1	459	a 0.08 on1 of7.wav
540	1	501	a 0.12 on1 of1.wav
541	1	409	a 0.12 on1 of2.wav
542	1	789	a 0.12 on1 of3.wav
543	2	1151	a 0.12 on1 of4.wav
544	1	358	a 0.12 on1 of5.wav
545	2	443	a 0.12 on1 of6.wav
546	2	734	a 0.12 on1 of7.wav
547	1	801	a 0.14 on1 of1.wav
548	1	795	a 0.14 on1 of2.wav
549	2	553	a 0.14 on1 of3.wav
550	2	922	a 0.14 on1 of4.wav
551	2	1049	a 0.14 on1 of5.wav
552	2	398	a 0.14 on1 of6.wav
553	1	377	a 0.14 on1 of7.wav
554	1	504	a 0.16 on1 of1.wav
555	1	735	a 0.16 on1 of2.wav
556	1	427	a 0.16 on1 of3.wav
557	1	462	a 0.16 on1 of4.wav
558	2	473	a 0.16 on1 of5.wav
559	2	469	a 0.16 on1 of6.wav
560	2	633	a 0.16 on1 of7.wav
561	1	1476	a 0.18 on1 of1.wav
562	1	547	a 0.18 on1 of2.wav
563	2	487	a 0.18 on1 of3.wav
564	2	1185	a 0.18 on1 of4.wav
565	1	490	a 0.18 on1 of5.wav
566	2	633	a 0.18 on1 of6.wav
567	2	496	a 0.18 on1 of7.wav
568	1	640	i 0.1 on1 of1.wav
569	1	477	i 0.1 on1 of2.wav
570	1	481	i 0.1 on1 of3.wav
571	1	558	i 0.1 on1 of4.wav
572	1	582	i 0.1 on1 of5.wav
573	1	509	i 0.1 on1 of6.wav
574	1	517	i 0.1 on1 of7.wav
575	1	521	i 0.2 on1 of1.wav
576	1	1196	i 0.2 on1 of2.wav
577	1	429	i 0.2 on1 of3.wav
578	2	545	i 0.2 on1 of4.wav
579	2	478	i 0.2 on1 of5.wav
580	2	488	i 0.2 on1 of6.wav
581	2	497	i 0.2 on1 of7.wav
582	1	406	i 0.04 on1 of1.wav
583	1	474	i 0.04 on1 of2.wav
584	1	354	i 0.04 on1 of3.wav
585	1	699	i 0.04 on1 of4.wav
586	1	371	i 0.04 on1 of5.wav
587	1	545	i 0.04 on1 of6.wav
588	1	500	i 0.04 on1 of7.wav
589	1	1588	i 0.06 on1 of1.wav
590	1	460	i 0.06 on1 of2.wav
591	1	373	i 0.06 on1 of3.wav
592	1	445	i 0.06 on1 of4.wav
593	1	518	i 0.06 on1 of5.wav
594	1	388	i 0.06 on1 of6.wav
595	1	430	i 0.06 on1 of7.wav
596	1	451	i 0.08 on1 of1.wav
597	1	356	i 0.08 on1 of2.wav
598	1	438	i 0.08 on1 of3.wav
599	2	479	i 0.08 on1 of4.wav
600	2	465	i 0.08 on1 of5.wav
601	1	580	i 0.08 on1 of6.wav
602	1	766	i 0.08 on1 of7.wav
603	1	1135	i 0.12 on1 of1.wav
604	1	617	i 0.12 on1 of2.wav
605	1	917	i 0.12 on1 of3.wav
606	1	524	i 0.12 on1 of4.wav
607	1	492	i 0.12 on1 of5.wav
608	1	871	i 0.12 on1 of6.wav
609	2	661	i 0.12 on1 of7.wav
610	1	523	i 0.14 on1 of1.wav
611	1	675	i 0.14 on1 of2.wav
612	2	671	i 0.14 on1 of3.wav
613	2	453	i 0.14 on1 of4.wav
614	2	417	i 0.14 on1 of5.wav
615	2	428	i 0.14 on1 of6.wav
616	2	1200	i 0.14 on1 of7.wav
617	1	626	i 0.16 on1 of1.wav
618	1	415	i 0.16 on1 of2.wav
619	1	433	i 0.16 on1 of3.wav
620	2	419	i 0.16 on1 of4.wav
621	2	610	i 0.16 on1 of5.wav
622	2	592	i 0.16 on1 of6.wav
623	2	493	i 0.16 on1 of7.wav
624	1	495	i 0.18 on1 of1.wav
625	1	630	i 0.18 on1 of2.wav
626	2	670	i 0.18 on1 of3.wav
627	2	1094	i 0.18 on1 of4.wav
628	2	466	i 0.18 on1 of5.wav
629	2	541	i 0.18 on1 of6.wav
630	1	668	i 0.18 on1 of7.wav
