# Supplementary material for: How musical experience affects tone perception efficiency by musicians of tonal and non-tonal speakers?
Source: PLoS One. 2020 May 8;15(5):e0232514. doi: 10.1371/journal.pone.0232514 (PMC7209303; doi:10.1371/journal.pone.0232514)
Supplement: S1 Raw Data — (ZIP) [file pone.0232514.s001.zip › RAW DATA Eng musician/sub4idrising.csv]

List2	Slide3.RESP	Slide3.RT	stim1
1	1	456	a 0.1 on1 of7r.wav
2	2	582	a 0.1 on2 of7.wav
3	2	730	a 0.1 on3 of7.wav
4	1	782	a 0.1 on4 of7.wav
5	2	651	a 0.1 on5 of7.wav
6	1	708	a 0.1 on6 of7.wav
7	1	467	a 0.1 on7 of7.wav
8	2	374	a 0.2 on1 of7r.wav
9	2	453	a 0.2 on2 of7.wav
10	2	504	a 0.2 on3 of7.wav
11	2	469	a 0.2 on4 of7.wav
12	2	589	a 0.2 on5 of7.wav
13	2	769	a 0.2 on6 of7.wav
14	1	680	a 0.2 on7 of7.wav
15	1	547	a 0.04 on1 of7r.wav
16	1	411	a 0.04 on2 of7.wav
17	1	437	a 0.04 on3 of7.wav
18	1	382	a 0.04 on4 of7.wav
19	1	596	a 0.04 on5 of7.wav
20	1	611	a 0.04 on6 of7.wav
21	1	364	a 0.04 on7 of7.wav
22	1	549	a 0.06 on1 of7r.wav
23	1	436	a 0.06 on2 of7.wav
24	1	476	a 0.06 on3 of7.wav
25	1	438	a 0.06 on4 of7.wav
26	1	498	a 0.06 on5 of7.wav
27	1	489	a 0.06 on6 of7.wav
28	1	434	a 0.06 on7 of7.wav
29	1	336	a 0.08 on1 of7r.wav
30	1	397	a 0.08 on2 of7.wav
31	1	468	a 0.08 on3 of7.wav
32	1	422	a 0.08 on4 of7.wav
33	1	536	a 0.08 on5 of7.wav
34	1	682	a 0.08 on6 of7.wav
35	1	424	a 0.08 on7 of7.wav
36	2	538	a 0.12 on1 of7r.wav
37	1	622	a 0.12 on2 of7.wav
38	2	911	a 0.12 on3 of7.wav
39	1	638	a 0.12 on4 of7.wav
40	2	682	a 0.12 on5 of7.wav
41	1	570	a 0.12 on6 of7.wav
42	1	641	a 0.12 on7 of7.wav
43	2	643	a 0.14 on1 of7r.wav
44	2	470	a 0.14 on2 of7.wav
45	2	788	a 0.14 on3 of7.wav
46	2	526	a 0.14 on4 of7.wav
47	1	679	a 0.14 on5 of7.wav
48	1	672	a 0.14 on6 of7.wav
49	2	659	a 0.14 on7 of7.wav
50	2	442	a 0.16 on1 of7r.wav
51	2	499	a 0.16 on2 of7.wav
52	2	414	a 0.16 on3 of7.wav
53	2	1248	a 0.16 on4 of7.wav
54	2	427	a 0.16 on5 of7.wav
55	1	807	a 0.16 on6 of7.wav
56	1	608	a 0.16 on7 of7.wav
57	2	427	a 0.18 on1 of7r.wav
58	2	528	a 0.18 on2 of7.wav
59	2	697	a 0.18 on3 of7.wav
60	2	581	a 0.18 on4 of7.wav
61	2	596	a 0.18 on5 of7.wav
62	2	593	a 0.18 on6 of7.wav
63	1	807	a 0.18 on7 of7.wav
64	1	765	i 0.1 on1 of7r.wav
65	1	474	i 0.1 on2 of7.wav
66	1	461	i 0.1 on3 of7.wav
67	1	522	i 0.1 on4 of7.wav
68	1	660	i 0.1 on5 of7.wav
69	1	499	i 0.1 on6 of7.wav
70	1	948	i 0.1 on7 of7.wav
71	2	507	i 0.2 on1 of7r.wav
72	2	458	i 0.2 on2 of7.wav
73	2	515	i 0.2 on3 of7.wav
74	2	507	i 0.2 on4 of7.wav
75	2	504	i 0.2 on5 of7.wav
76	1	807	i 0.2 on6 of7.wav
77	1	892	i 0.2 on7 of7.wav
78	1	634	i 0.04 on1 of7r.wav
79	1	378	i 0.04 on2 of7.wav
80	1	582	i 0.04 on3 of7.wav
81	1	312	i 0.04 on4 of7.wav
82	1	601	i 0.04 on5 of7.wav
83	1	364	i 0.04 on6 of7.wav
84	1	468	i 0.04 on7 of7.wav
85	1	604	i 0.06 on1 of7r.wav
86	1	494	i 0.06 on2 of7.wav
87	1	503	i 0.06 on3 of7.wav
88	1	573	i 0.06 on4 of7.wav
89	1	410	i 0.06 on5 of7.wav
90	1	492	i 0.06 on6 of7.wav
91	1	430	i 0.06 on7 of7.wav
92	1	461	i 0.08 on1 of7r.wav
93	1	469	i 0.08 on2 of7.wav
94	1	506	i 0.08 on3 of7.wav
95	1	395	i 0.08 on4 of7.wav
96	1	610	i 0.08 on5 of7.wav
97	1	374	i 0.08 on6 of7.wav
98	2	621	i 0.08 on7 of7.wav
99	1	664	i 0.12 on1 of7r.wav
100	2	617	i 0.12 on2 of7.wav
101	1	498	i 0.12 on3 of7.wav
102	2	675	i 0.12 on4 of7.wav
103	1	564	i 0.12 on5 of7.wav
104	1	650	i 0.12 on6 of7.wav
105	1	517	i 0.12 on7 of7.wav
106	2	489	i 0.14 on1 of7r.wav
107	1	582	i 0.14 on2 of7.wav
108	2	468	i 0.14 on3 of7.wav
109	1	503	i 0.14 on4 of7.wav
110	1	483	i 0.14 on5 of7.wav
111	1	569	i 0.14 on6 of7.wav
112	1	599	i 0.14 on7 of7.wav
113	2	491	i 0.16 on1 of7r.wav
114	2	558	i 0.16 on2 of7.wav
115	2	675	i 0.16 on3 of7.wav
116	2	529	i 0.16 on4 of7.wav
117	1	626	i 0.16 on5 of7.wav
118	1	603	i 0.16 on6 of7.wav
119	1	697	i 0.16 on7 of7.wav
120	2	488	i 0.18 on1 of7r.wav
121	2	434	i 0.18 on2 of7.wav
122	2	539	i 0.18 on3 of7.wav
123	2	429	i 0.18 on4 of7.wav
124	2	3505	i 0.18 on5 of7.wav
125	1	816	i 0.18 on6 of7.wav
126	2	377	i 0.18 on7 of7.wav
127	1	764	a 0.1 on1 of7r.wav
128	2	814	a 0.1 on2 of7.wav
129	1	527	a 0.1 on3 of7.wav
130	1	506	a 0.1 on4 of7.wav
131	1	481	a 0.1 on5 of7.wav
132	1	739	a 0.1 on6 of7.wav
133	1	598	a 0.1 on7 of7.wav
134	2	477	a 0.2 on1 of7r.wav
135	2	510	a 0.2 on2 of7.wav
136	2	581	a 0.2 on3 of7.wav
137	2	922	a 0.2 on4 of7.wav
138	2	538	a 0.2 on5 of7.wav
139	2	1968	a 0.2 on6 of7.wav
140	1	940	a 0.2 on7 of7.wav
141	1	465	a 0.04 on1 of7r.wav
142	1	580	a 0.04 on2 of7.wav
143	1	583	a 0.04 on3 of7.wav
144	1	459	a 0.04 on4 of7.wav
145	1	561	a 0.04 on5 of7.wav
146	1	643	a 0.04 on6 of7.wav
147	1	478	a 0.04 on7 of7.wav
148	1	483	a 0.06 on1 of7r.wav
149	1	349	a 0.06 on2 of7.wav
150	1	323	a 0.06 on3 of7.wav
151	1	587	a 0.06 on4 of7.wav
152	1	452	a 0.06 on5 of7.wav
153	1	451	a 0.06 on6 of7.wav
154	1	376	a 0.06 on7 of7.wav
155	1	443	a 0.08 on1 of7r.wav
156	1	615	a 0.08 on2 of7.wav
157	1	547	a 0.08 on3 of7.wav
158	1	475	a 0.08 on4 of7.wav
159	1	478	a 0.08 on5 of7.wav
160	1	430	a 0.08 on6 of7.wav
161	2	700	a 0.08 on7 of7.wav
162	2	901	a 0.12 on1 of7r.wav
163	1	634	a 0.12 on2 of7.wav
164	2	921	a 0.12 on3 of7.wav
165	1	801	a 0.12 on4 of7.wav
166	1	756	a 0.12 on5 of7.wav
167	1	739	a 0.12 on6 of7.wav
168	2	728	a 0.12 on7 of7.wav
169	2	432	a 0.14 on1 of7r.wav
170	2	567	a 0.14 on2 of7.wav
171	2	584	a 0.14 on3 of7.wav
172	2	760	a 0.14 on4 of7.wav
173	1	696	a 0.14 on5 of7.wav
174	1	731	a 0.14 on6 of7.wav
175	2	835	a 0.14 on7 of7.wav
176	2	432	a 0.16 on1 of7r.wav
177	2	586	a 0.16 on2 of7.wav
178	2	595	a 0.16 on3 of7.wav
179	2	647	a 0.16 on4 of7.wav
180	2	599	a 0.16 on5 of7.wav
181	1	561	a 0.16 on6 of7.wav
182	2	690	a 0.16 on7 of7.wav
183	2	435	a 0.18 on1 of7r.wav
184	2	636	a 0.18 on2 of7.wav
185	2	644	a 0.18 on3 of7.wav
186	1	508	a 0.18 on4 of7.wav
187	2	706	a 0.18 on5 of7.wav
188	1	1105	a 0.18 on6 of7.wav
189	1	552	a 0.18 on7 of7.wav
190	1	512	i 0.1 on1 of7r.wav
191	1	825	i 0.1 on2 of7.wav
192	1	588	i 0.1 on3 of7.wav
193	1	618	i 0.1 on4 of7.wav
194	1	494	i 0.1 on5 of7.wav
195	1	431	i 0.1 on6 of7.wav
196	1	715	i 0.1 on7 of7.wav
197	2	407	i 0.2 on1 of7r.wav
198	2	671	i 0.2 on2 of7.wav
199	2	553	i 0.2 on3 of7.wav
200	2	724	i 0.2 on4 of7.wav
201	2	471	i 0.2 on5 of7.wav
202	2	395	i 0.2 on6 of7.wav
203	1	683	i 0.2 on7 of7.wav
204	1	451	i 0.04 on1 of7r.wav
205	1	455	i 0.04 on2 of7.wav
206	1	429	i 0.04 on3 of7.wav
207	1	511	i 0.04 on4 of7.wav
208	1	580	i 0.04 on5 of7.wav
209	1	319	i 0.04 on6 of7.wav
210	1	383	i 0.04 on7 of7.wav
211	1	540	i 0.06 on1 of7r.wav
212	1	545	i 0.06 on2 of7.wav
213	1	428	i 0.06 on3 of7.wav
214	1	483	i 0.06 on4 of7.wav
215	1	540	i 0.06 on5 of7.wav
216	1	557	i 0.06 on6 of7.wav
217	1	525	i 0.06 on7 of7.wav
218	1	505	i 0.08 on1 of7r.wav
219	1	523	i 0.08 on2 of7.wav
220	1	536	i 0.08 on3 of7.wav
221	1	589	i 0.08 on4 of7.wav
222	1	636	i 0.08 on5 of7.wav
223	1	602	i 0.08 on6 of7.wav
224	1	504	i 0.08 on7 of7.wav
225	2	465	i 0.12 on1 of7r.wav
226	2	628	i 0.12 on2 of7.wav
227	1	655	i 0.12 on3 of7.wav
228	1	1106	i 0.12 on4 of7.wav
229	2	528	i 0.12 on5 of7.wav
230	1	499	i 0.12 on6 of7.wav
231	1	607	i 0.12 on7 of7.wav
232	2	652	i 0.14 on1 of7r.wav
233	2	538	i 0.14 on2 of7.wav
234	2	726	i 0.14 on3 of7.wav
235	2	504	i 0.14 on4 of7.wav
236	1	783	i 0.14 on5 of7.wav
237	1	515	i 0.14 on6 of7.wav
238	1	633	i 0.14 on7 of7.wav
239	2	603	i 0.16 on1 of7r.wav
240	2	459	i 0.16 on2 of7.wav
241	2	531	i 0.16 on3 of7.wav
242	2	574	i 0.16 on4 of7.wav
243	1	1698	i 0.16 on5 of7.wav
244	1	588	i 0.16 on6 of7.wav
245	1	540	i 0.16 on7 of7.wav
246	2	483	i 0.18 on1 of7r.wav
247	2	501	i 0.18 on2 of7.wav
248	2	511	i 0.18 on3 of7.wav
249	2	590	i 0.18 on4 of7.wav
250	2	2949	i 0.18 on5 of7.wav
251	1	616	i 0.18 on6 of7.wav
252	1	625	i 0.18 on7 of7.wav
253	2	584	a 0.1 on1 of7r.wav
254	1	646	a 0.1 on2 of7.wav
255	1	546	a 0.1 on3 of7.wav
256	2	513	a 0.1 on4 of7.wav
257	2	682	a 0.1 on5 of7.wav
258	1	487	a 0.1 on6 of7.wav
259	1	558	a 0.1 on7 of7.wav
260	2	601	a 0.2 on1 of7r.wav
261	2	464	a 0.2 on2 of7.wav
262	2	398	a 0.2 on3 of7.wav
263	2	454	a 0.2 on4 of7.wav
264	2	595	a 0.2 on5 of7.wav
265	2	721	a 0.2 on6 of7.wav
266	1	1085	a 0.2 on7 of7.wav
267	1	409	a 0.04 on1 of7r.wav
268	1	596	a 0.04 on2 of7.wav
269	1	363	a 0.04 on3 of7.wav
270	1	652	a 0.04 on4 of7.wav
271	1	579	a 0.04 on5 of7.wav
272	1	438	a 0.04 on6 of7.wav
273	1	533	a 0.04 on7 of7.wav
274	1	486	a 0.06 on1 of7r.wav
275	1	465	a 0.06 on2 of7.wav
276	1	763	a 0.06 on3 of7.wav
277	1	578	a 0.06 on4 of7.wav
278	1	290	a 0.06 on5 of7.wav
279	1	478	a 0.06 on6 of7.wav
280	1	376	a 0.06 on7 of7.wav
281	1	750	a 0.08 on1 of7r.wav
282	1	508	a 0.08 on2 of7.wav
283	1	500	a 0.08 on3 of7.wav
284	1	517	a 0.08 on4 of7.wav
285	2	594	a 0.08 on5 of7.wav
286	1	499	a 0.08 on6 of7.wav
287	1	983	a 0.08 on7 of7.wav
288	2	664	a 0.12 on1 of7r.wav
289	1	705	a 0.12 on2 of7.wav
290	2	507	a 0.12 on3 of7.wav
291	1	809	a 0.12 on4 of7.wav
292	1	510	a 0.12 on5 of7.wav
293	1	548	a 0.12 on6 of7.wav
294	1	472	a 0.12 on7 of7.wav
295	2	629	a 0.14 on1 of7r.wav
296	2	510	a 0.14 on2 of7.wav
297	2	556	a 0.14 on3 of7.wav
298	1	391	a 0.14 on4 of7.wav
299	2	517	a 0.14 on5 of7.wav
300	1	805	a 0.14 on6 of7.wav
301	1	1735	a 0.14 on7 of7.wav
302	2	561	a 0.16 on1 of7r.wav
303	2	478	a 0.16 on2 of7.wav
304	2	516	a 0.16 on3 of7.wav
305	2	592	a 0.16 on4 of7.wav
306	2	472	a 0.16 on5 of7.wav
307	1	432	a 0.16 on6 of7.wav
308	1	742	a 0.16 on7 of7.wav
309	2	509	a 0.18 on1 of7r.wav
310	2	467	a 0.18 on2 of7.wav
311	2	450	a 0.18 on3 of7.wav
312	1	410	a 0.18 on4 of7.wav
313	2	730	a 0.18 on5 of7.wav
314	1	899	a 0.18 on6 of7.wav
315	1	674	a 0.18 on7 of7.wav
316	2	527	i 0.1 on1 of7r.wav
317	1	664	i 0.1 on2 of7.wav
318	1	514	i 0.1 on3 of7.wav
319	1	540	i 0.1 on4 of7.wav
320	1	467	i 0.1 on5 of7.wav
321	1	1115	i 0.1 on6 of7.wav
322	1	429	i 0.1 on7 of7.wav
323	2	443	i 0.2 on1 of7r.wav
324	2	444	i 0.2 on2 of7.wav
325	2	516	i 0.2 on3 of7.wav
326	2	491	i 0.2 on4 of7.wav
327	2	693	i 0.2 on5 of7.wav
328	1	1656	i 0.2 on6 of7.wav
329	1	629	i 0.2 on7 of7.wav
330	1	318	i 0.04 on1 of7r.wav
331	1	475	i 0.04 on2 of7.wav
332	1	455	i 0.04 on3 of7.wav
333	1	452	i 0.04 on4 of7.wav
334	1	474	i 0.04 on5 of7.wav
335	1	495	i 0.04 on6 of7.wav
336	1	504	i 0.04 on7 of7.wav
337	1	508	i 0.06 on1 of7r.wav
338	1	491	i 0.06 on2 of7.wav
339	1	534	i 0.06 on3 of7.wav
340	1	514	i 0.06 on4 of7.wav
341	1	478	i 0.06 on5 of7.wav
342	1	513	i 0.06 on6 of7.wav
343	1	355	i 0.06 on7 of7.wav
344	1	473	i 0.08 on1 of7r.wav
345	1	512	i 0.08 on2 of7.wav
346	1	518	i 0.08 on3 of7.wav
347	1	312	i 0.08 on4 of7.wav
348	1	607	i 0.08 on5 of7.wav
349	1	580	i 0.08 on6 of7.wav
350	1	395	i 0.08 on7 of7.wav
351	2	511	i 0.12 on1 of7r.wav
352	1	440	i 0.12 on2 of7.wav
353	1	862	i 0.12 on3 of7.wav
354	1	845	i 0.12 on4 of7.wav
355	2	699	i 0.12 on5 of7.wav
356	1	533	i 0.12 on6 of7.wav
357	1	504	i 0.12 on7 of7.wav
358	2	392	i 0.14 on1 of7r.wav
359	1	550	i 0.14 on2 of7.wav
360	1	718	i 0.14 on3 of7.wav
361	2	669	i 0.14 on4 of7.wav
362	1	639	i 0.14 on5 of7.wav
363	1	535	i 0.14 on6 of7.wav
364	1	624	i 0.14 on7 of7.wav
365	2	567	i 0.16 on1 of7r.wav
366	2	496	i 0.16 on2 of7.wav
367	2	813	i 0.16 on3 of7.wav
368	2	601	i 0.16 on4 of7.wav
369	1	477	i 0.16 on5 of7.wav
370	1	490	i 0.16 on6 of7.wav
371	2	403	i 0.16 on7 of7.wav
372	2	497	i 0.18 on1 of7r.wav
373	2	593	i 0.18 on2 of7.wav
374	2	515	i 0.18 on3 of7.wav
375	2	636	i 0.18 on4 of7.wav
376	2	587	i 0.18 on5 of7.wav
377	1	683	i 0.18 on6 of7.wav
378	1	659	i 0.18 on7 of7.wav
379	2	597	a 0.1 on1 of7r.wav
380	1	755	a 0.1 on2 of7.wav
381	1	447	a 0.1 on3 of7.wav
382	1	654	a 0.1 on4 of7.wav
383	2	486	a 0.1 on5 of7.wav
384	1	584	a 0.1 on6 of7.wav
385	1	489	a 0.1 on7 of7.wav
386	2	443	a 0.2 on1 of7r.wav
387	2	497	a 0.2 on2 of7.wav
388	2	533	a 0.2 on3 of7.wav
389	2	460	a 0.2 on4 of7.wav
390	2	583	a 0.2 on5 of7.wav
391	1	872	a 0.2 on6 of7.wav
392	2	617	a 0.2 on7 of7.wav
393	1	414	a 0.04 on1 of7r.wav
394	1	598	a 0.04 on2 of7.wav
395	1	417	a 0.04 on3 of7.wav
396	1	348	a 0.04 on4 of7.wav
397	1	392	a 0.04 on5 of7.wav
398	1	478	a 0.04 on6 of7.wav
399	1	474	a 0.04 on7 of7.wav
400	1	353	a 0.06 on1 of7r.wav
401	1	395	a 0.06 on2 of7.wav
402	1	609	a 0.06 on3 of7.wav
403	1	564	a 0.06 on4 of7.wav
404	1	583	a 0.06 on5 of7.wav
405	1	339	a 0.06 on6 of7.wav
406	1	882	a 0.06 on7 of7.wav
407	1	459	a 0.08 on1 of7r.wav
408	1	573	a 0.08 on2 of7.wav
409	1	652	a 0.08 on3 of7.wav
410	1	373	a 0.08 on4 of7.wav
411	1	351	a 0.08 on5 of7.wav
412	1	616	a 0.08 on6 of7.wav
413	1	571	a 0.08 on7 of7.wav
414	2	583	a 0.12 on1 of7r.wav
415	1	467	a 0.12 on2 of7.wav
416	1	475	a 0.12 on3 of7.wav
417	1	568	a 0.12 on4 of7.wav
418	1	646	a 0.12 on5 of7.wav
419	1	553	a 0.12 on6 of7.wav
420	1	691	a 0.12 on7 of7.wav
421	2	547	a 0.14 on1 of7r.wav
422	1	777	a 0.14 on2 of7.wav
423	1	474	a 0.14 on3 of7.wav
424	1	526	a 0.14 on4 of7.wav
425	1	1055	a 0.14 on5 of7.wav
426	2	892	a 0.14 on6 of7.wav
427	1	543	a 0.14 on7 of7.wav
428	2	523	a 0.16 on1 of7r.wav
429	2	664	a 0.16 on2 of7.wav
430	2	382	a 0.16 on3 of7.wav
431	2	384	a 0.16 on4 of7.wav
432	2	579	a 0.16 on5 of7.wav
433	1	591	a 0.16 on6 of7.wav
434	1	696	a 0.16 on7 of7.wav
435	2	449	a 0.18 on1 of7r.wav
436	2	412	a 0.18 on2 of7.wav
437	2	601	a 0.18 on3 of7.wav
438	1	862	a 0.18 on4 of7.wav
439	2	633	a 0.18 on5 of7.wav
440	1	923	a 0.18 on6 of7.wav
441	1	630	a 0.18 on7 of7.wav
442	1	466	i 0.1 on1 of7r.wav
443	1	696	i 0.1 on2 of7.wav
444	1	513	i 0.1 on3 of7.wav
445	1	373	i 0.1 on4 of7.wav
446	1	479	i 0.1 on5 of7.wav
447	1	584	i 0.1 on6 of7.wav
448	1	412	i 0.1 on7 of7.wav
449	2	571	i 0.2 on1 of7r.wav
450	2	484	i 0.2 on2 of7.wav
451	2	690	i 0.2 on3 of7.wav
452	2	458	i 0.2 on4 of7.wav
453	2	523	i 0.2 on5 of7.wav
454	1	873	i 0.2 on6 of7.wav
455	1	578	i 0.2 on7 of7.wav
456	1	375	i 0.04 on1 of7r.wav
457	1	453	i 0.04 on2 of7.wav
458	1	598	i 0.04 on3 of7.wav
459	1	487	i 0.04 on4 of7.wav
460	1	431	i 0.04 on5 of7.wav
461	1	706	i 0.04 on6 of7.wav
462	1	917	i 0.04 on7 of7.wav
463	1	419	i 0.06 on1 of7r.wav
464	1	433	i 0.06 on2 of7.wav
465	1	462	i 0.06 on3 of7.wav
466	1	473	i 0.06 on4 of7.wav
467	1	468	i 0.06 on5 of7.wav
468	1	520	i 0.06 on6 of7.wav
469	1	426	i 0.06 on7 of7.wav
470	1	423	i 0.08 on1 of7r.wav
471	1	407	i 0.08 on2 of7.wav
472	1	527	i 0.08 on3 of7.wav
473	1	862	i 0.08 on4 of7.wav
474	1	556	i 0.08 on5 of7.wav
475	1	540	i 0.08 on6 of7.wav
476	1	558	i 0.08 on7 of7.wav
477	2	505	i 0.12 on1 of7r.wav
478	2	539	i 0.12 on2 of7.wav
479	1	633	i 0.12 on3 of7.wav
480	1	1368	i 0.12 on4 of7.wav
481	1	524	i 0.12 on5 of7.wav
482	1	712	i 0.12 on6 of7.wav
483	1	719	i 0.12 on7 of7.wav
484	2	527	i 0.14 on1 of7r.wav
485	2	495	i 0.14 on2 of7.wav
486	2	631	i 0.14 on3 of7.wav
487	2	510	i 0.14 on4 of7.wav
488	2	465	i 0.14 on5 of7.wav
489	1	607	i 0.14 on6 of7.wav
490	1	939	i 0.14 on7 of7.wav
491	2	609	i 0.16 on1 of7r.wav
492	2	656	i 0.16 on2 of7.wav
493	2	433	i 0.16 on3 of7.wav
494	2	629	i 0.16 on4 of7.wav
495	2	875	i 0.16 on5 of7.wav
496	1	734	i 0.16 on6 of7.wav
497	1	742	i 0.16 on7 of7.wav
498	2	600	i 0.18 on1 of7r.wav
499	2	453	i 0.18 on2 of7.wav
500	2	741	i 0.18 on3 of7.wav
501	2	819	i 0.18 on4 of7.wav
502	2	712	i 0.18 on5 of7.wav
503	1	617	i 0.18 on6 of7.wav
504	1	609	i 0.18 on7 of7.wav
505	1	521	a 0.1 on1 of7r.wav
506	2	549	a 0.1 on2 of7.wav
507	1	959	a 0.1 on3 of7.wav
508	1	461	a 0.1 on4 of7.wav
509	1	510	a 0.1 on5 of7.wav
510	1	623	a 0.1 on6 of7.wav
511	1	401	a 0.1 on7 of7.wav
512	2	611	a 0.2 on1 of7r.wav
513	2	574	a 0.2 on2 of7.wav
514	2	461	a 0.2 on3 of7.wav
515	2	902	a 0.2 on4 of7.wav
516	2	428	a 0.2 on5 of7.wav
517	1	634	a 0.2 on6 of7.wav
518	1	629	a 0.2 on7 of7.wav
519	1	520	a 0.04 on1 of7r.wav
520	1	402	a 0.04 on2 of7.wav
521	1	326	a 0.04 on3 of7.wav
522	1	811	a 0.04 on4 of7.wav
523	1	455	a 0.04 on5 of7.wav
524	1	444	a 0.04 on6 of7.wav
525	1	461	a 0.04 on7 of7.wav
526	1	430	a 0.06 on1 of7r.wav
527	1	705	a 0.06 on2 of7.wav
528	1	533	a 0.06 on3 of7.wav
529	1	524	a 0.06 on4 of7.wav
530	1	481	a 0.06 on5 of7.wav
531	1	477	a 0.06 on6 of7.wav
532	1	581	a 0.06 on7 of7.wav
533	1	456	a 0.08 on1 of7r.wav
534	1	541	a 0.08 on2 of7.wav
535	1	528	a 0.08 on3 of7.wav
536	1	362	a 0.08 on4 of7.wav
537	1	500	a 0.08 on5 of7.wav
538	1	404	a 0.08 on6 of7.wav
539	1	345	a 0.08 on7 of7.wav
540	2	618	a 0.12 on1 of7r.wav
541	2	771	a 0.12 on2 of7.wav
542	1	1283	a 0.12 on3 of7.wav
543	2	629	a 0.12 on4 of7.wav
544	1	495	a 0.12 on5 of7.wav
545	1	397	a 0.12 on6 of7.wav
546	1	530	a 0.12 on7 of7.wav
547	2	693	a 0.14 on1 of7r.wav
548	2	679	a 0.14 on2 of7.wav
549	2	476	a 0.14 on3 of7.wav
550	2	611	a 0.14 on4 of7.wav
551	1	570	a 0.14 on5 of7.wav
552	1	586	a 0.14 on6 of7.wav
553	1	799	a 0.14 on7 of7.wav
554	2	563	a 0.16 on1 of7r.wav
555	2	413	a 0.16 on2 of7.wav
556	2	734	a 0.16 on3 of7.wav
557	2	496	a 0.16 on4 of7.wav
558	2	395	a 0.16 on5 of7.wav
559	1	873	a 0.16 on6 of7.wav
560	1	681	a 0.16 on7 of7.wav
561	2	585	a 0.18 on1 of7r.wav
562	2	445	a 0.18 on2 of7.wav
563	2	545	a 0.18 on3 of7.wav
564	2	468	a 0.18 on4 of7.wav
565	2	1372	a 0.18 on5 of7.wav
566	1	943	a 0.18 on6 of7.wav
567	1	557	a 0.18 on7 of7.wav
568	2	774	i 0.1 on1 of7r.wav
569	1	902	i 0.1 on2 of7.wav
570	1	555	i 0.1 on3 of7.wav
571	1	826	i 0.1 on4 of7.wav
572	1	724	i 0.1 on5 of7.wav
573	1	642	i 0.1 on6 of7.wav
574	1	439	i 0.1 on7 of7.wav
575	2	430	i 0.2 on1 of7r.wav
576	2	584	i 0.2 on2 of7.wav
577	2	507	i 0.2 on3 of7.wav
578	2	439	i 0.2 on4 of7.wav
579	2	1183	i 0.2 on5 of7.wav
580	1	732	i 0.2 on6 of7.wav
581	1	431	i 0.2 on7 of7.wav
582	1	538	i 0.04 on1 of7r.wav
583	1	428	i 0.04 on2 of7.wav
584	1	469	i 0.04 on3 of7.wav
585	1	437	i 0.04 on4 of7.wav
586	1	435	i 0.04 on5 of7.wav
587	1	508	i 0.04 on6 of7.wav
588	1	523	i 0.04 on7 of7.wav
589	1	410	i 0.06 on1 of7r.wav
590	1	389	i 0.06 on2 of7.wav
591	1	740	i 0.06 on3 of7.wav
592	1	323	i 0.06 on4 of7.wav
593	1	418	i 0.06 on5 of7.wav
594	1	571	i 0.06 on6 of7.wav
595	1	475	i 0.06 on7 of7.wav
596	1	422	i 0.08 on1 of7r.wav
597	1	657	i 0.08 on2 of7.wav
598	1	446	i 0.08 on3 of7.wav
599	1	699	i 0.08 on4 of7.wav
600	1	954	i 0.08 on5 of7.wav
601	1	702	i 0.08 on6 of7.wav
602	1	624	i 0.08 on7 of7.wav
603	2	587	i 0.12 on1 of7r.wav
604	1	1030	i 0.12 on2 of7.wav
605	1	577	i 0.12 on3 of7.wav
606	1	661	i 0.12 on4 of7.wav
607	1	461	i 0.12 on5 of7.wav
608	1	617	i 0.12 on6 of7.wav
609	1	410	i 0.12 on7 of7.wav
610	2	580	i 0.14 on1 of7r.wav
611	2	743	i 0.14 on2 of7.wav
612	2	580	i 0.14 on3 of7.wav
613	2	502	i 0.14 on4 of7.wav
614	1	494	i 0.14 on5 of7.wav
615	1	474	i 0.14 on6 of7.wav
616	1	530	i 0.14 on7 of7.wav
617	2	584	i 0.16 on1 of7r.wav
618	2	589	i 0.16 on2 of7.wav
619	2	544	i 0.16 on3 of7.wav
620	2	635	i 0.16 on4 of7.wav
621	2	658	i 0.16 on5 of7.wav
622	2	1712	i 0.16 on6 of7.wav
623	1	633	i 0.16 on7 of7.wav
624	2	453	i 0.18 on1 of7r.wav
625	2	1053	i 0.18 on2 of7.wav
626	2	358	i 0.18 on3 of7.wav
627	2	873	i 0.18 on4 of7.wav
628	2	644	i 0.18 on5 of7.wav
629	1	685	i 0.18 on6 of7.wav
630	1	876	i 0.18 on7 of7.wav
