# Supplementary material for: How musical experience affects tone perception efficiency by musicians of tonal and non-tonal speakers?
Source: PLoS One. 2020 May 8;15(5):e0232514. doi: 10.1371/journal.pone.0232514 (PMC7209303; doi:10.1371/journal.pone.0232514)
Supplement: S1 Raw Data — (ZIP) [file pone.0232514.s001.zip › RAW DATA Eng musician/sub4sdfalling.csv]

List2	Slide3.RESP	Slide3.RT	stim1	stim2
1	1	467	a 0.1 on1 of1.wav	a 0.1 on1 of1.wav
2	1	733	a 0.1 on1 of2.wav	a 0.1 on1 of2.wav
3	1	604	a 0.1 on1 of3.wav	a 0.1 on1 of3.wav
4	1	496	a 0.1 on1 of4.wav	a 0.1 on1 of4.wav
5	1	462	a 0.1 on1 of5.wav	a 0.1 on1 of5.wav
6	1	474	a 0.1 on1 of6.wav	a 0.1 on1 of6.wav
7	1	507	a 0.1 on1 of7.wav	a 0.1 on1 of7.wav
8	1	649	a 0.2 on1 of1.wav	a 0.2 on1 of1.wav
9	1	834	a 0.2 on1 of2.wav	a 0.2 on1 of2.wav
10	1	839	a 0.2 on1 of3.wav	a 0.2 on1 of3.wav
11	1	712	a 0.2 on1 of4.wav	a 0.2 on1 of4.wav
12	1	598	a 0.2 on1 of5.wav	a 0.2 on1 of5.wav
13	1	638	a 0.2 on1 of6.wav	a 0.2 on1 of6.wav
14	1	1228	a 0.2 on1 of7.wav	a 0.2 on1 of7.wav
15	1	602	a 0.04 on1 of1.wav	a 0.04 on1 of1.wav
16	1	671	a 0.04 on1 of2.wav	a 0.04 on1 of2.wav
17	1	515	a 0.04 on1 of3.wav	a 0.04 on1 of3.wav
18	1	1006	a 0.04 on1 of4.wav	a 0.04 on1 of4.wav
19	1	483	a 0.04 on1 of5.wav	a 0.04 on1 of5.wav
20	1	675	a 0.04 on1 of6.wav	a 0.04 on1 of6.wav
21	1	490	a 0.04 on1 of7.wav	a 0.04 on1 of7.wav
22	1	468	a 0.06 on1 of1.wav	a 0.06 on1 of1.wav
23	1	454	a 0.06 on1 of2.wav	a 0.06 on1 of2.wav
24	1	656	a 0.06 on1 of3.wav	a 0.06 on1 of3.wav
25	1	643	a 0.06 on1 of4.wav	a 0.06 on1 of4.wav
26	1	537	a 0.06 on1 of5.wav	a 0.06 on1 of5.wav
27	1	508	a 0.06 on1 of6.wav	a 0.06 on1 of6.wav
28	1	524	a 0.06 on1 of7.wav	a 0.06 on1 of7.wav
29	1	470	a 0.08 on1 of1.wav	a 0.08 on1 of1.wav
30	1	527	a 0.08 on1 of2.wav	a 0.08 on1 of2.wav
31	1	539	a 0.08 on1 of3.wav	a 0.08 on1 of3.wav
32	1	494	a 0.08 on1 of4.wav	a 0.08 on1 of4.wav
33	1	510	a 0.08 on1 of5.wav	a 0.08 on1 of5.wav
34	1	772	a 0.08 on1 of6.wav	a 0.08 on1 of6.wav
35	1	604	a 0.08 on1 of7.wav	a 0.08 on1 of7.wav
36	1	693	a 0.12 on1 of1.wav	a 0.12 on1 of1.wav
37	1	629	a 0.12 on1 of2.wav	a 0.12 on1 of2.wav
38	1	701	a 0.12 on1 of3.wav	a 0.12 on1 of3.wav
39	1	541	a 0.12 on1 of4.wav	a 0.12 on1 of4.wav
40	1	813	a 0.12 on1 of5.wav	a 0.12 on1 of5.wav
41	1	653	a 0.12 on1 of6.wav	a 0.12 on1 of6.wav
42	1	602	a 0.12 on1 of7.wav	a 0.12 on1 of7.wav
43	1	998	a 0.14 on1 of1.wav	a 0.14 on1 of1.wav
44	1	688	a 0.14 on1 of2.wav	a 0.14 on1 of2.wav
45	1	811	a 0.14 on1 of3.wav	a 0.14 on1 of3.wav
46	1	830	a 0.14 on1 of4.wav	a 0.14 on1 of4.wav
47	1	794	a 0.14 on1 of5.wav	a 0.14 on1 of5.wav
48	1	487	a 0.14 on1 of6.wav	a 0.14 on1 of6.wav
49	1	626	a 0.14 on1 of7.wav	a 0.14 on1 of7.wav
50	1	549	a 0.16 on1 of1.wav	a 0.16 on1 of1.wav
51	1	800	a 0.16 on1 of2.wav	a 0.16 on1 of2.wav
52	1	726	a 0.16 on1 of3.wav	a 0.16 on1 of3.wav
53	1	1450	a 0.16 on1 of4.wav	a 0.16 on1 of4.wav
54	1	461	a 0.16 on1 of5.wav	a 0.16 on1 of5.wav
55	1	595	a 0.16 on1 of6.wav	a 0.16 on1 of6.wav
56	2	809	a 0.16 on1 of7.wav	a 0.16 on1 of7.wav
57	1	688	a 0.18 on1 of1.wav	a 0.18 on1 of1.wav
58	1	756	a 0.18 on1 of2.wav	a 0.18 on1 of2.wav
59	1	630	a 0.18 on1 of3.wav	a 0.18 on1 of3.wav
60	1	944	a 0.18 on1 of4.wav	a 0.18 on1 of4.wav
61	1	707	a 0.18 on1 of5.wav	a 0.18 on1 of5.wav
62	1	631	a 0.18 on1 of6.wav	a 0.18 on1 of6.wav
63	1	1220	a 0.18 on1 of7.wav	a 0.18 on1 of7.wav
64	1	658	i 0.1 on1 of1.wav	i 0.1 on1 of1.wav
65	1	575	i 0.1 on1 of2.wav	i 0.1 on1 of2.wav
66	1	1070	i 0.1 on1 of3.wav	i 0.1 on1 of3.wav
67	1	835	i 0.1 on1 of4.wav	i 0.1 on1 of4.wav
68	1	574	i 0.1 on1 of5.wav	i 0.1 on1 of5.wav
69	1	489	i 0.1 on1 of6.wav	i 0.1 on1 of6.wav
70	1	1068	i 0.1 on1 of7.wav	i 0.1 on1 of7.wav
71	1	434	i 0.2 on1 of1.wav	i 0.2 on1 of1.wav
72	1	677	i 0.2 on1 of2.wav	i 0.2 on1 of2.wav
73	1	733	i 0.2 on1 of3.wav	i 0.2 on1 of3.wav
74	1	735	i 0.2 on1 of4.wav	i 0.2 on1 of4.wav
75	1	935	i 0.2 on1 of5.wav	i 0.2 on1 of5.wav
76	1	798	i 0.2 on1 of6.wav	i 0.2 on1 of6.wav
77	1	769	i 0.2 on1 of7.wav	i 0.2 on1 of7.wav
78	1	505	i 0.04 on1 of1.wav	i 0.04 on1 of1.wav
79	1	570	i 0.04 on1 of2.wav	i 0.04 on1 of2.wav
80	1	576	i 0.04 on1 of3.wav	i 0.04 on1 of3.wav
81	2	726	i 0.04 on1 of4.wav	i 0.04 on1 of4.wav
82	1	493	i 0.04 on1 of5.wav	i 0.04 on1 of5.wav
83	1	950	i 0.04 on1 of6.wav	i 0.04 on1 of6.wav
84	1	508	i 0.04 on1 of7.wav	i 0.04 on1 of7.wav
85	1	560	i 0.06 on1 of1.wav	i 0.06 on1 of1.wav
86	1	697	i 0.06 on1 of2.wav	i 0.06 on1 of2.wav
87	1	1026	i 0.06 on1 of3.wav	i 0.06 on1 of3.wav
88	1	633	i 0.06 on1 of4.wav	i 0.06 on1 of4.wav
89	1	608	i 0.06 on1 of5.wav	i 0.06 on1 of5.wav
90	1	670	i 0.06 on1 of6.wav	i 0.06 on1 of6.wav
91	2	841	i 0.06 on1 of7.wav	i 0.06 on1 of7.wav
92	1	480	i 0.08 on1 of1.wav	i 0.08 on1 of1.wav
93	1	506	i 0.08 on1 of2.wav	i 0.08 on1 of2.wav
94	1	714	i 0.08 on1 of3.wav	i 0.08 on1 of3.wav
95	1	461	i 0.08 on1 of4.wav	i 0.08 on1 of4.wav
96	2	698	i 0.08 on1 of5.wav	i 0.08 on1 of5.wav
97	1	496	i 0.08 on1 of6.wav	i 0.08 on1 of6.wav
98	1	591	i 0.08 on1 of7.wav	i 0.08 on1 of7.wav
99	1	1263	i 0.12 on1 of1.wav	i 0.12 on1 of1.wav
100	1	516	i 0.12 on1 of2.wav	i 0.12 on1 of2.wav
101	1	926	i 0.12 on1 of3.wav	i 0.12 on1 of3.wav
102	1	595	i 0.12 on1 of4.wav	i 0.12 on1 of4.wav
103	1	630	i 0.12 on1 of5.wav	i 0.12 on1 of5.wav
104	1	561	i 0.12 on1 of6.wav	i 0.12 on1 of6.wav
105	1	753	i 0.12 on1 of7.wav	i 0.12 on1 of7.wav
106	1	864	i 0.14 on1 of1.wav	i 0.14 on1 of1.wav
107	1	518	i 0.14 on1 of2.wav	i 0.14 on1 of2.wav
108	1	1009	i 0.14 on1 of3.wav	i 0.14 on1 of3.wav
109	1	687	i 0.14 on1 of4.wav	i 0.14 on1 of4.wav
110	1	589	i 0.14 on1 of5.wav	i 0.14 on1 of5.wav
111	1	630	i 0.14 on1 of6.wav	i 0.14 on1 of6.wav
112	1	993	i 0.14 on1 of7.wav	i 0.14 on1 of7.wav
113	1	522	i 0.16 on1 of1.wav	i 0.16 on1 of1.wav
114	1	682	i 0.16 on1 of2.wav	i 0.16 on1 of2.wav
115	1	659	i 0.16 on1 of3.wav	i 0.16 on1 of3.wav
116	1	707	i 0.16 on1 of4.wav	i 0.16 on1 of4.wav
117	1	679	i 0.16 on1 of5.wav	i 0.16 on1 of5.wav
118	1	821	i 0.16 on1 of6.wav	i 0.16 on1 of6.wav
119	1	755	i 0.16 on1 of7.wav	i 0.16 on1 of7.wav
120	1	556	i 0.18 on1 of1.wav	i 0.18 on1 of1.wav
121	1	571	i 0.18 on1 of2.wav	i 0.18 on1 of2.wav
122	1	777	i 0.18 on1 of3.wav	i 0.18 on1 of3.wav
123	1	891	i 0.18 on1 of4.wav	i 0.18 on1 of4.wav
124	1	1121	i 0.18 on1 of5.wav	i 0.18 on1 of5.wav
125	1	826	i 0.18 on1 of6.wav	i 0.18 on1 of6.wav
126	1	684	i 0.18 on1 of7.wav	i 0.18 on1 of7.wav
127	2	760	a 0.1 on1 of1.wav	a 0.1 on1 of3.wav
128	2	622	a 0.1 on1 of2.wav	a 0.1 on1 of4.wav
129	2	731	a 0.1 on1 of3.wav	a 0.1 on1 of5.wav
130	1	673	a 0.1 on1 of4.wav	a 0.1 on1 of6.wav
131	1	924	a 0.1 on1 of5.wav	a 0.1 on1 of7.wav
132	2	587	a 0.2 on1 of1.wav	a 0.2 on1 of3.wav
133	2	774	a 0.2 on1 of2.wav	a 0.2 on1 of4.wav
134	2	711	a 0.2 on1 of3.wav	a 0.2 on1 of5.wav
135	2	680	a 0.2 on1 of4.wav	a 0.2 on1 of6.wav
136	1	839	a 0.2 on1 of5.wav	a 0.2 on1 of7.wav
137	1	689	a 0.04 on1 of1.wav	a 0.04 on1 of3.wav
138	1	445	a 0.04 on1 of2.wav	a 0.04 on1 of4.wav
139	1	676	a 0.04 on1 of3.wav	a 0.04 on1 of5.wav
140	1	506	a 0.04 on1 of4.wav	a 0.04 on1 of6.wav
141	2	820	a 0.04 on1 of5.wav	a 0.04 on1 of7.wav
142	1	852	a 0.06 on1 of1.wav	a 0.06 on1 of3.wav
143	1	466	a 0.06 on1 of2.wav	a 0.06 on1 of4.wav
144	1	684	a 0.06 on1 of3.wav	a 0.06 on1 of5.wav
145	1	496	a 0.06 on1 of4.wav	a 0.06 on1 of6.wav
146	1	441	a 0.06 on1 of5.wav	a 0.06 on1 of7.wav
147	2	1408	a 0.08 on1 of1.wav	a 0.08 on1 of3.wav
148	2	750	a 0.08 on1 of2.wav	a 0.08 on1 of4.wav
149	1	367	a 0.08 on1 of3.wav	a 0.08 on1 of5.wav
150	1	768	a 0.08 on1 of4.wav	a 0.08 on1 of6.wav
151	1	893	a 0.08 on1 of5.wav	a 0.08 on1 of7.wav
152	2	1050	a 0.12 on1 of1.wav	a 0.12 on1 of3.wav
153	2	633	a 0.12 on1 of2.wav	a 0.12 on1 of4.wav
154	2	649	a 0.12 on1 of3.wav	a 0.12 on1 of5.wav
155	1	544	a 0.12 on1 of4.wav	a 0.12 on1 of6.wav
156	2	901	a 0.12 on1 of5.wav	a 0.12 on1 of7.wav
157	2	574	a 0.14 on1 of1.wav	a 0.14 on1 of3.wav
158	1	1502	a 0.14 on1 of2.wav	a 0.14 on1 of4.wav
159	2	847	a 0.14 on1 of3.wav	a 0.14 on1 of5.wav
160	1	704	a 0.14 on1 of4.wav	a 0.14 on1 of6.wav
161	1	1144	a 0.14 on1 of5.wav	a 0.14 on1 of7.wav
162	2	427	a 0.16 on1 of1.wav	a 0.16 on1 of3.wav
163	1	1182	a 0.16 on1 of2.wav	a 0.16 on1 of4.wav
164	2	699	a 0.16 on1 of3.wav	a 0.16 on1 of5.wav
165	1	1027	a 0.16 on1 of4.wav	a 0.16 on1 of6.wav
166	1	703	a 0.16 on1 of5.wav	a 0.16 on1 of7.wav
167	2	720	a 0.18 on1 of1.wav	a 0.18 on1 of3.wav
168	2	638	a 0.18 on1 of2.wav	a 0.18 on1 of4.wav
169	2	638	a 0.18 on1 of3.wav	a 0.18 on1 of5.wav
170	2	934	a 0.18 on1 of4.wav	a 0.18 on1 of6.wav
171	1	1290	a 0.18 on1 of5.wav	a 0.18 on1 of7.wav
172	2	566	i 0.1 on1 of1.wav	i 0.1 on1 of3.wav
173	2	598	i 0.1 on1 of2.wav	i 0.1 on1 of4.wav
174	2	509	i 0.1 on1 of3.wav	i 0.1 on1 of5.wav
175	2	732	i 0.1 on1 of4.wav	i 0.1 on1 of6.wav
176	1	684	i 0.1 on1 of5.wav	i 0.1 on1 of7.wav
177	2	800	i 0.2 on1 of1.wav	i 0.2 on1 of3.wav
178	1	556	i 0.2 on1 of2.wav	i 0.2 on1 of4.wav
179	1	1255	i 0.2 on1 of3.wav	i 0.2 on1 of5.wav
180	2	819	i 0.2 on1 of4.wav	i 0.2 on1 of6.wav
181	1	1103	i 0.2 on1 of5.wav	i 0.2 on1 of7.wav
182	1	586	i 0.04 on1 of1.wav	i 0.04 on1 of3.wav
183	1	542	i 0.04 on1 of2.wav	i 0.04 on1 of4.wav
184	1	421	i 0.04 on1 of3.wav	i 0.04 on1 of5.wav
185	2	921	i 0.04 on1 of4.wav	i 0.04 on1 of6.wav
186	1	769	i 0.04 on1 of5.wav	i 0.04 on1 of7.wav
187	2	918	i 0.06 on1 of1.wav	i 0.06 on1 of3.wav
188	1	664	i 0.06 on1 of2.wav	i 0.06 on1 of4.wav
189	1	1349	i 0.06 on1 of3.wav	i 0.06 on1 of5.wav
190	1	522	i 0.06 on1 of4.wav	i 0.06 on1 of6.wav
191	1	752	i 0.06 on1 of5.wav	i 0.06 on1 of7.wav
192	2	569	i 0.08 on1 of1.wav	i 0.08 on1 of3.wav
193	2	636	i 0.08 on1 of2.wav	i 0.08 on1 of4.wav
194	2	722	i 0.08 on1 of3.wav	i 0.08 on1 of5.wav
195	2	806	i 0.08 on1 of4.wav	i 0.08 on1 of6.wav
196	2	512	i 0.08 on1 of5.wav	i 0.08 on1 of7.wav
197	2	664	i 0.12 on1 of1.wav	i 0.12 on1 of3.wav
198	2	884	i 0.12 on1 of2.wav	i 0.12 on1 of4.wav
199	2	686	i 0.12 on1 of3.wav	i 0.12 on1 of5.wav
200	2	643	i 0.12 on1 of4.wav	i 0.12 on1 of6.wav
201	2	905	i 0.12 on1 of5.wav	i 0.12 on1 of7.wav
202	2	1258	i 0.14 on1 of1.wav	i 0.14 on1 of3.wav
203	2	928	i 0.14 on1 of2.wav	i 0.14 on1 of4.wav
204	2	928	i 0.14 on1 of3.wav	i 0.14 on1 of5.wav
205	2	606	i 0.14 on1 of4.wav	i 0.14 on1 of6.wav
206	1	1310	i 0.14 on1 of5.wav	i 0.14 on1 of7.wav
207	2	581	i 0.16 on1 of1.wav	i 0.16 on1 of3.wav
208	2	751	i 0.16 on1 of2.wav	i 0.16 on1 of4.wav
209	2	661	i 0.16 on1 of3.wav	i 0.16 on1 of5.wav
210	2	792	i 0.16 on1 of4.wav	i 0.16 on1 of6.wav
211	2	870	i 0.16 on1 of5.wav	i 0.16 on1 of7.wav
212	2	788	i 0.18 on1 of1.wav	i 0.18 on1 of3.wav
213	2	710	i 0.18 on1 of2.wav	i 0.18 on1 of4.wav
214	2	836	i 0.18 on1 of3.wav	i 0.18 on1 of5.wav
215	2	788	i 0.18 on1 of4.wav	i 0.18 on1 of6.wav
216	2	1045	i 0.18 on1 of5.wav	i 0.18 on1 of7.wav
217	2	757	a 0.1 on1 of3.wav	a 0.1 on1 of1.wav
218	2	753	a 0.1 on1 of4.wav	a 0.1 on1 of2.wav
219	2	1136	a 0.1 on1 of5.wav	a 0.1 on1 of3.wav
220	1	537	a 0.1 on1 of6.wav	a 0.1 on1 of4.wav
221	1	747	a 0.1 on1 of7.wav	a 0.1 on1 of5.wav
222	2	862	a 0.2 on1 of3.wav	a 0.2 on1 of1.wav
223	2	1089	a 0.2 on1 of4.wav	a 0.2 on1 of2.wav
224	2	817	a 0.2 on1 of5.wav	a 0.2 on1 of3.wav
225	1	787	a 0.2 on1 of6.wav	a 0.2 on1 of4.wav
226	1	863	a 0.2 on1 of7.wav	a 0.2 on1 of5.wav
227	1	557	a 0.04 on1 of3.wav	a 0.04 on1 of1.wav
228	1	524	a 0.04 on1 of4.wav	a 0.04 on1 of2.wav
229	1	584	a 0.04 on1 of5.wav	a 0.04 on1 of3.wav
230	2	796	a 0.04 on1 of6.wav	a 0.04 on1 of4.wav
231	1	1150	a 0.04 on1 of7.wav	a 0.04 on1 of5.wav
232	1	505	a 0.06 on1 of3.wav	a 0.06 on1 of1.wav
233	1	517	a 0.06 on1 of4.wav	a 0.06 on1 of2.wav
234	1	854	a 0.06 on1 of5.wav	a 0.06 on1 of3.wav
235	1	649	a 0.06 on1 of6.wav	a 0.06 on1 of4.wav
236	1	465	a 0.06 on1 of7.wav	a 0.06 on1 of5.wav
237	2	1677	a 0.08 on1 of3.wav	a 0.08 on1 of1.wav
238	2	771	a 0.08 on1 of4.wav	a 0.08 on1 of2.wav
239	1	796	a 0.08 on1 of5.wav	a 0.08 on1 of3.wav
240	1	701	a 0.08 on1 of6.wav	a 0.08 on1 of4.wav
241	2	1089	a 0.08 on1 of7.wav	a 0.08 on1 of5.wav
242	2	906	a 0.12 on1 of3.wav	a 0.12 on1 of1.wav
243	2	564	a 0.12 on1 of4.wav	a 0.12 on1 of2.wav
244	2	604	a 0.12 on1 of5.wav	a 0.12 on1 of3.wav
245	2	4615	a 0.12 on1 of6.wav	a 0.12 on1 of4.wav
246	1	802	a 0.12 on1 of7.wav	a 0.12 on1 of5.wav
247	2	531	a 0.14 on1 of3.wav	a 0.14 on1 of1.wav
248	2	969	a 0.14 on1 of4.wav	a 0.14 on1 of2.wav
249	2	751	a 0.14 on1 of5.wav	a 0.14 on1 of3.wav
250	1	915	a 0.14 on1 of6.wav	a 0.14 on1 of4.wav
251	1	1098	a 0.14 on1 of7.wav	a 0.14 on1 of5.wav
252	2	925	a 0.16 on1 of3.wav	a 0.16 on1 of1.wav
253	2	881	a 0.16 on1 of4.wav	a 0.16 on1 of2.wav
254	2	1070	a 0.16 on1 of5.wav	a 0.16 on1 of3.wav
255	2	968	a 0.16 on1 of6.wav	a 0.16 on1 of4.wav
256	1	1466	a 0.16 on1 of7.wav	a 0.16 on1 of5.wav
257	2	739	a 0.18 on1 of3.wav	a 0.18 on1 of1.wav
258	2	679	a 0.18 on1 of4.wav	a 0.18 on1 of2.wav
259	2	654	a 0.18 on1 of5.wav	a 0.18 on1 of3.wav
260	2	775	a 0.18 on1 of6.wav	a 0.18 on1 of4.wav
261	1	824	a 0.18 on1 of7.wav	a 0.18 on1 of5.wav
262	2	639	i 0.1 on1 of3.wav	i 0.1 on1 of1.wav
263	1	1807	i 0.1 on1 of4.wav	i 0.1 on1 of2.wav
264	1	666	i 0.1 on1 of5.wav	i 0.1 on1 of3.wav
265	2	816	i 0.1 on1 of6.wav	i 0.1 on1 of4.wav
266	1	837	i 0.1 on1 of7.wav	i 0.1 on1 of5.wav
267	2	803	i 0.2 on1 of3.wav	i 0.2 on1 of1.wav
268	2	686	i 0.2 on1 of4.wav	i 0.2 on1 of2.wav
269	1	947	i 0.2 on1 of5.wav	i 0.2 on1 of3.wav
270	2	1014	i 0.2 on1 of6.wav	i 0.2 on1 of4.wav
271	1	854	i 0.2 on1 of7.wav	i 0.2 on1 of5.wav
272	1	503	i 0.04 on1 of3.wav	i 0.04 on1 of1.wav
273	1	706	i 0.04 on1 of4.wav	i 0.04 on1 of2.wav
274	1	426	i 0.04 on1 of5.wav	i 0.04 on1 of3.wav
275	1	710	i 0.04 on1 of6.wav	i 0.04 on1 of4.wav
276	1	558	i 0.04 on1 of7.wav	i 0.04 on1 of5.wav
277	1	976	i 0.06 on1 of3.wav	i 0.06 on1 of1.wav
278	1	503	i 0.06 on1 of4.wav	i 0.06 on1 of2.wav
279	1	801	i 0.06 on1 of5.wav	i 0.06 on1 of3.wav
280	1	529	i 0.06 on1 of6.wav	i 0.06 on1 of4.wav
281	2	874	i 0.06 on1 of7.wav	i 0.06 on1 of5.wav
282	1	727	i 0.08 on1 of3.wav	i 0.08 on1 of1.wav
283	2	737	i 0.08 on1 of4.wav	i 0.08 on1 of2.wav
284	1	821	i 0.08 on1 of5.wav	i 0.08 on1 of3.wav
285	2	729	i 0.08 on1 of6.wav	i 0.08 on1 of4.wav
286	1	1138	i 0.08 on1 of7.wav	i 0.08 on1 of5.wav
287	2	744	i 0.12 on1 of3.wav	i 0.12 on1 of1.wav
288	1	484	i 0.12 on1 of4.wav	i 0.12 on1 of2.wav
289	2	761	i 0.12 on1 of5.wav	i 0.12 on1 of3.wav
290	2	712	i 0.12 on1 of6.wav	i 0.12 on1 of4.wav
291	1	527	i 0.12 on1 of7.wav	i 0.12 on1 of5.wav
292	2	472	i 0.14 on1 of3.wav	i 0.14 on1 of1.wav
293	2	624	i 0.14 on1 of4.wav	i 0.14 on1 of2.wav
294	2	739	i 0.14 on1 of5.wav	i 0.14 on1 of3.wav
295	1	845	i 0.14 on1 of6.wav	i 0.14 on1 of4.wav
296	1	1204	i 0.14 on1 of7.wav	i 0.14 on1 of5.wav
297	2	783	i 0.16 on1 of3.wav	i 0.16 on1 of1.wav
298	1	1290	i 0.16 on1 of4.wav	i 0.16 on1 of2.wav
299	2	713	i 0.16 on1 of5.wav	i 0.16 on1 of3.wav
300	1	763	i 0.16 on1 of6.wav	i 0.16 on1 of4.wav
301	1	652	i 0.16 on1 of7.wav	i 0.16 on1 of5.wav
302	2	666	i 0.18 on1 of3.wav	i 0.18 on1 of1.wav
303	2	843	i 0.18 on1 of4.wav	i 0.18 on1 of2.wav
304	2	1165	i 0.18 on1 of5.wav	i 0.18 on1 of3.wav
305	2	820	i 0.18 on1 of6.wav	i 0.18 on1 of4.wav
306	2	1076	i 0.18 on1 of7.wav	i 0.18 on1 of5.wav
307	1	461	a 0.1 on1 of1.wav	a 0.1 on1 of1.wav
308	1	601	a 0.1 on1 of2.wav	a 0.1 on1 of2.wav
309	1	692	a 0.1 on1 of3.wav	a 0.1 on1 of3.wav
310	1	565	a 0.1 on1 of4.wav	a 0.1 on1 of4.wav
311	1	872	a 0.1 on1 of5.wav	a 0.1 on1 of5.wav
312	1	450	a 0.1 on1 of6.wav	a 0.1 on1 of6.wav
313	1	676	a 0.1 on1 of7.wav	a 0.1 on1 of7.wav
314	1	588	a 0.2 on1 of1.wav	a 0.2 on1 of1.wav
315	1	678	a 0.2 on1 of2.wav	a 0.2 on1 of2.wav
316	1	804	a 0.2 on1 of3.wav	a 0.2 on1 of3.wav
317	1	805	a 0.2 on1 of4.wav	a 0.2 on1 of4.wav
318	1	975	a 0.2 on1 of5.wav	a 0.2 on1 of5.wav
319	1	675	a 0.2 on1 of6.wav	a 0.2 on1 of6.wav
320	1	558	a 0.2 on1 of7.wav	a 0.2 on1 of7.wav
321	1	457	a 0.04 on1 of1.wav	a 0.04 on1 of1.wav
322	1	359	a 0.04 on1 of2.wav	a 0.04 on1 of2.wav
323	1	557	a 0.04 on1 of3.wav	a 0.04 on1 of3.wav
324	1	505	a 0.04 on1 of4.wav	a 0.04 on1 of4.wav
325	1	472	a 0.04 on1 of5.wav	a 0.04 on1 of5.wav
326	1	627	a 0.04 on1 of6.wav	a 0.04 on1 of6.wav
327	1	448	a 0.04 on1 of7.wav	a 0.04 on1 of7.wav
328	1	554	a 0.06 on1 of1.wav	a 0.06 on1 of1.wav
329	1	1063	a 0.06 on1 of2.wav	a 0.06 on1 of2.wav
330	1	395	a 0.06 on1 of3.wav	a 0.06 on1 of3.wav
331	1	532	a 0.06 on1 of4.wav	a 0.06 on1 of4.wav
332	1	449	a 0.06 on1 of5.wav	a 0.06 on1 of5.wav
333	1	1089	a 0.06 on1 of6.wav	a 0.06 on1 of6.wav
334	1	445	a 0.06 on1 of7.wav	a 0.06 on1 of7.wav
335	1	501	a 0.08 on1 of1.wav	a 0.08 on1 of1.wav
336	1	576	a 0.08 on1 of2.wav	a 0.08 on1 of2.wav
337	1	468	a 0.08 on1 of3.wav	a 0.08 on1 of3.wav
338	1	767	a 0.08 on1 of4.wav	a 0.08 on1 of4.wav
339	1	562	a 0.08 on1 of5.wav	a 0.08 on1 of5.wav
340	1	1093	a 0.08 on1 of6.wav	a 0.08 on1 of6.wav
341	1	555	a 0.08 on1 of7.wav	a 0.08 on1 of7.wav
342	1	538	a 0.12 on1 of1.wav	a 0.12 on1 of1.wav
343	1	674	a 0.12 on1 of2.wav	a 0.12 on1 of2.wav
344	1	679	a 0.12 on1 of3.wav	a 0.12 on1 of3.wav
345	1	572	a 0.12 on1 of4.wav	a 0.12 on1 of4.wav
346	1	663	a 0.12 on1 of5.wav	a 0.12 on1 of5.wav
347	1	839	a 0.12 on1 of6.wav	a 0.12 on1 of6.wav
348	1	578	a 0.12 on1 of7.wav	a 0.12 on1 of7.wav
349	1	704	a 0.14 on1 of1.wav	a 0.14 on1 of1.wav
350	2	844	a 0.14 on1 of2.wav	a 0.14 on1 of2.wav
351	1	1164	a 0.14 on1 of3.wav	a 0.14 on1 of3.wav
352	1	838	a 0.14 on1 of4.wav	a 0.14 on1 of4.wav
353	1	857	a 0.14 on1 of5.wav	a 0.14 on1 of5.wav
354	1	596	a 0.14 on1 of6.wav	a 0.14 on1 of6.wav
355	1	573	a 0.14 on1 of7.wav	a 0.14 on1 of7.wav
356	1	909	a 0.16 on1 of1.wav	a 0.16 on1 of1.wav
357	2	1874	a 0.16 on1 of2.wav	a 0.16 on1 of2.wav
358	1	1345	a 0.16 on1 of3.wav	a 0.16 on1 of3.wav
359	1	745	a 0.16 on1 of4.wav	a 0.16 on1 of4.wav
360	1	525	a 0.16 on1 of5.wav	a 0.16 on1 of5.wav
361	1	860	a 0.16 on1 of6.wav	a 0.16 on1 of6.wav
362	1	692	a 0.16 on1 of7.wav	a 0.16 on1 of7.wav
363	1	479	a 0.18 on1 of1.wav	a 0.18 on1 of1.wav
364	1	703	a 0.18 on1 of2.wav	a 0.18 on1 of2.wav
365	1	733	a 0.18 on1 of3.wav	a 0.18 on1 of3.wav
366	1	896	a 0.18 on1 of4.wav	a 0.18 on1 of4.wav
367	1	692	a 0.18 on1 of5.wav	a 0.18 on1 of5.wav
368	2	565	a 0.18 on1 of6.wav	a 0.18 on1 of6.wav
369	1	484	a 0.18 on1 of7.wav	a 0.18 on1 of7.wav
370	1	535	i 0.1 on1 of1.wav	i 0.1 on1 of1.wav
371	1	643	i 0.1 on1 of2.wav	i 0.1 on1 of2.wav
372	1	533	i 0.1 on1 of3.wav	i 0.1 on1 of3.wav
373	1	603	i 0.1 on1 of4.wav	i 0.1 on1 of4.wav
374	1	693	i 0.1 on1 of5.wav	i 0.1 on1 of5.wav
375	1	1022	i 0.1 on1 of6.wav	i 0.1 on1 of6.wav
376	1	664	i 0.1 on1 of7.wav	i 0.1 on1 of7.wav
377	1	824	i 0.2 on1 of1.wav	i 0.2 on1 of1.wav
378	1	676	i 0.2 on1 of2.wav	i 0.2 on1 of2.wav
379	1	640	i 0.2 on1 of3.wav	i 0.2 on1 of3.wav
380	1	623	i 0.2 on1 of4.wav	i 0.2 on1 of4.wav
381	1	909	i 0.2 on1 of5.wav	i 0.2 on1 of5.wav
382	1	560	i 0.2 on1 of6.wav	i 0.2 on1 of6.wav
383	1	886	i 0.2 on1 of7.wav	i 0.2 on1 of7.wav
384	2	1104	i 0.04 on1 of1.wav	i 0.04 on1 of1.wav
385	1	945	i 0.04 on1 of2.wav	i 0.04 on1 of2.wav
386	1	1235	i 0.04 on1 of3.wav	i 0.04 on1 of3.wav
387	1	473	i 0.04 on1 of4.wav	i 0.04 on1 of4.wav
388	1	503	i 0.04 on1 of5.wav	i 0.04 on1 of5.wav
389	1	449	i 0.04 on1 of6.wav	i 0.04 on1 of6.wav
390	1	546	i 0.04 on1 of7.wav	i 0.04 on1 of7.wav
391	1	722	i 0.06 on1 of1.wav	i 0.06 on1 of1.wav
392	1	831	i 0.06 on1 of2.wav	i 0.06 on1 of2.wav
393	1	469	i 0.06 on1 of3.wav	i 0.06 on1 of3.wav
394	1	641	i 0.06 on1 of4.wav	i 0.06 on1 of4.wav
395	1	514	i 0.06 on1 of5.wav	i 0.06 on1 of5.wav
396	1	482	i 0.06 on1 of6.wav	i 0.06 on1 of6.wav
397	1	513	i 0.06 on1 of7.wav	i 0.06 on1 of7.wav
398	1	528	i 0.08 on1 of1.wav	i 0.08 on1 of1.wav
399	1	552	i 0.08 on1 of2.wav	i 0.08 on1 of2.wav
400	1	486	i 0.08 on1 of3.wav	i 0.08 on1 of3.wav
401	1	841	i 0.08 on1 of4.wav	i 0.08 on1 of4.wav
402	1	936	i 0.08 on1 of5.wav	i 0.08 on1 of5.wav
403	2	569	i 0.08 on1 of6.wav	i 0.08 on1 of6.wav
404	1	557	i 0.08 on1 of7.wav	i 0.08 on1 of7.wav
405	1	754	i 0.12 on1 of1.wav	i 0.12 on1 of1.wav
406	1	695	i 0.12 on1 of2.wav	i 0.12 on1 of2.wav
407	1	532	i 0.12 on1 of3.wav	i 0.12 on1 of3.wav
408	1	786	i 0.12 on1 of4.wav	i 0.12 on1 of4.wav
409	1	858	i 0.12 on1 of5.wav	i 0.12 on1 of5.wav
410	1	781	i 0.12 on1 of6.wav	i 0.12 on1 of6.wav
411	2	530	i 0.12 on1 of7.wav	i 0.12 on1 of7.wav
412	1	612	i 0.14 on1 of1.wav	i 0.14 on1 of1.wav
413	1	611	i 0.14 on1 of2.wav	i 0.14 on1 of2.wav
414	1	721	i 0.14 on1 of3.wav	i 0.14 on1 of3.wav
415	1	636	i 0.14 on1 of4.wav	i 0.14 on1 of4.wav
416	1	599	i 0.14 on1 of5.wav	i 0.14 on1 of5.wav
417	2	818	i 0.14 on1 of6.wav	i 0.14 on1 of6.wav
418	1	791	i 0.14 on1 of7.wav	i 0.14 on1 of7.wav
419	1	631	i 0.16 on1 of1.wav	i 0.16 on1 of1.wav
420	1	563	i 0.16 on1 of2.wav	i 0.16 on1 of2.wav
421	1	650	i 0.16 on1 of3.wav	i 0.16 on1 of3.wav
422	1	763	i 0.16 on1 of4.wav	i 0.16 on1 of4.wav
423	1	726	i 0.16 on1 of5.wav	i 0.16 on1 of5.wav
424	1	848	i 0.16 on1 of6.wav	i 0.16 on1 of6.wav
425	2	1063	i 0.16 on1 of7.wav	i 0.16 on1 of7.wav
426	1	499	i 0.18 on1 of1.wav	i 0.18 on1 of1.wav
427	1	925	i 0.18 on1 of2.wav	i 0.18 on1 of2.wav
428	1	718	i 0.18 on1 of3.wav	i 0.18 on1 of3.wav
429	1	1154	i 0.18 on1 of4.wav	i 0.18 on1 of4.wav
430	1	758	i 0.18 on1 of5.wav	i 0.18 on1 of5.wav
431	1	666	i 0.18 on1 of6.wav	i 0.18 on1 of6.wav
432	1	921	i 0.18 on1 of7.wav	i 0.18 on1 of7.wav
433	2	982	a 0.1 on1 of1.wav	a 0.1 on1 of3.wav
434	1	742	a 0.1 on1 of2.wav	a 0.1 on1 of4.wav
435	1	1243	a 0.1 on1 of3.wav	a 0.1 on1 of5.wav
436	2	702	a 0.1 on1 of4.wav	a 0.1 on1 of6.wav
437	2	791	a 0.1 on1 of5.wav	a 0.1 on1 of7.wav
438	2	517	a 0.2 on1 of1.wav	a 0.2 on1 of3.wav
439	2	649	a 0.2 on1 of2.wav	a 0.2 on1 of4.wav
440	1	1058	a 0.2 on1 of3.wav	a 0.2 on1 of5.wav
441	2	760	a 0.2 on1 of4.wav	a 0.2 on1 of6.wav
442	1	724	a 0.2 on1 of5.wav	a 0.2 on1 of7.wav
443	1	816	a 0.04 on1 of1.wav	a 0.04 on1 of3.wav
444	1	373	a 0.04 on1 of2.wav	a 0.04 on1 of4.wav
445	1	584	a 0.04 on1 of3.wav	a 0.04 on1 of5.wav
446	1	392	a 0.04 on1 of4.wav	a 0.04 on1 of6.wav
447	1	512	a 0.04 on1 of5.wav	a 0.04 on1 of7.wav
448	1	699	a 0.06 on1 of1.wav	a 0.06 on1 of3.wav
449	1	513	a 0.06 on1 of2.wav	a 0.06 on1 of4.wav
450	1	737	a 0.06 on1 of3.wav	a 0.06 on1 of5.wav
451	1	612	a 0.06 on1 of4.wav	a 0.06 on1 of6.wav
452	1	780	a 0.06 on1 of5.wav	a 0.06 on1 of7.wav
453	2	681	a 0.08 on1 of1.wav	a 0.08 on1 of3.wav
454	2	617	a 0.08 on1 of2.wav	a 0.08 on1 of4.wav
455	2	980	a 0.08 on1 of3.wav	a 0.08 on1 of5.wav
456	1	575	a 0.08 on1 of4.wav	a 0.08 on1 of6.wav
457	1	817	a 0.08 on1 of5.wav	a 0.08 on1 of7.wav
458	2	856	a 0.12 on1 of1.wav	a 0.12 on1 of3.wav
459	2	582	a 0.12 on1 of2.wav	a 0.12 on1 of4.wav
460	2	766	a 0.12 on1 of3.wav	a 0.12 on1 of5.wav
461	2	647	a 0.12 on1 of4.wav	a 0.12 on1 of6.wav
462	2	718	a 0.12 on1 of5.wav	a 0.12 on1 of7.wav
463	2	596	a 0.14 on1 of1.wav	a 0.14 on1 of3.wav
464	2	992	a 0.14 on1 of2.wav	a 0.14 on1 of4.wav
465	1	918	a 0.14 on1 of3.wav	a 0.14 on1 of5.wav
466	1	980	a 0.14 on1 of4.wav	a 0.14 on1 of6.wav
467	1	845	a 0.14 on1 of5.wav	a 0.14 on1 of7.wav
468	2	673	a 0.16 on1 of1.wav	a 0.16 on1 of3.wav
469	2	677	a 0.16 on1 of2.wav	a 0.16 on1 of4.wav
470	2	846	a 0.16 on1 of3.wav	a 0.16 on1 of5.wav
471	1	1230	a 0.16 on1 of4.wav	a 0.16 on1 of6.wav
472	2	783	a 0.16 on1 of5.wav	a 0.16 on1 of7.wav
473	2	538	a 0.18 on1 of1.wav	a 0.18 on1 of3.wav
474	2	670	a 0.18 on1 of2.wav	a 0.18 on1 of4.wav
475	1	783	a 0.18 on1 of3.wav	a 0.18 on1 of5.wav
476	1	991	a 0.18 on1 of4.wav	a 0.18 on1 of6.wav
477	1	696	a 0.18 on1 of5.wav	a 0.18 on1 of7.wav
478	2	590	i 0.1 on1 of1.wav	i 0.1 on1 of3.wav
479	2	603	i 0.1 on1 of2.wav	i 0.1 on1 of4.wav
480	2	631	i 0.1 on1 of3.wav	i 0.1 on1 of5.wav
481	1	660	i 0.1 on1 of4.wav	i 0.1 on1 of6.wav
482	2	515	i 0.1 on1 of5.wav	i 0.1 on1 of7.wav
483	2	654	i 0.2 on1 of1.wav	i 0.2 on1 of3.wav
484	1	1103	i 0.2 on1 of2.wav	i 0.2 on1 of4.wav
485	2	750	i 0.2 on1 of3.wav	i 0.2 on1 of5.wav
486	2	811	i 0.2 on1 of4.wav	i 0.2 on1 of6.wav
487	2	770	i 0.2 on1 of5.wav	i 0.2 on1 of7.wav
488	1	793	i 0.04 on1 of1.wav	i 0.04 on1 of3.wav
489	1	357	i 0.04 on1 of2.wav	i 0.04 on1 of4.wav
490	1	407	i 0.04 on1 of3.wav	i 0.04 on1 of5.wav
491	1	470	i 0.04 on1 of4.wav	i 0.04 on1 of6.wav
492	1	863	i 0.04 on1 of5.wav	i 0.04 on1 of7.wav
493	1	469	i 0.06 on1 of1.wav	i 0.06 on1 of3.wav
494	2	830	i 0.06 on1 of2.wav	i 0.06 on1 of4.wav
495	1	888	i 0.06 on1 of3.wav	i 0.06 on1 of5.wav
496	1	668	i 0.06 on1 of4.wav	i 0.06 on1 of6.wav
497	2	605	i 0.06 on1 of5.wav	i 0.06 on1 of7.wav
498	2	513	i 0.08 on1 of1.wav	i 0.08 on1 of3.wav
499	1	1121	i 0.08 on1 of2.wav	i 0.08 on1 of4.wav
500	1	687	i 0.08 on1 of3.wav	i 0.08 on1 of5.wav
501	2	488	i 0.08 on1 of4.wav	i 0.08 on1 of6.wav
502	2	1161	i 0.08 on1 of5.wav	i 0.08 on1 of7.wav
503	2	622	i 0.12 on1 of1.wav	i 0.12 on1 of3.wav
504	2	844	i 0.12 on1 of2.wav	i 0.12 on1 of4.wav
505	2	750	i 0.12 on1 of3.wav	i 0.12 on1 of5.wav
506	2	979	i 0.12 on1 of4.wav	i 0.12 on1 of6.wav
507	1	721	i 0.12 on1 of5.wav	i 0.12 on1 of7.wav
508	2	783	i 0.14 on1 of1.wav	i 0.14 on1 of3.wav
509	2	1122	i 0.14 on1 of2.wav	i 0.14 on1 of4.wav
510	2	605	i 0.14 on1 of3.wav	i 0.14 on1 of5.wav
511	1	603	i 0.14 on1 of4.wav	i 0.14 on1 of6.wav
512	2	858	i 0.14 on1 of5.wav	i 0.14 on1 of7.wav
513	2	800	i 0.16 on1 of1.wav	i 0.16 on1 of3.wav
514	2	583	i 0.16 on1 of2.wav	i 0.16 on1 of4.wav
515	2	529	i 0.16 on1 of3.wav	i 0.16 on1 of5.wav
516	2	741	i 0.16 on1 of4.wav	i 0.16 on1 of6.wav
517	1	1070	i 0.16 on1 of5.wav	i 0.16 on1 of7.wav
518	2	512	i 0.18 on1 of1.wav	i 0.18 on1 of3.wav
519	2	876	i 0.18 on1 of2.wav	i 0.18 on1 of4.wav
520	2	484	i 0.18 on1 of3.wav	i 0.18 on1 of5.wav
521	1	909	i 0.18 on1 of4.wav	i 0.18 on1 of6.wav
522	2	745	i 0.18 on1 of5.wav	i 0.18 on1 of7.wav
523	2	818	a 0.1 on1 of3.wav	a 0.1 on1 of1.wav
524	2	602	a 0.1 on1 of4.wav	a 0.1 on1 of2.wav
525	2	861	a 0.1 on1 of5.wav	a 0.1 on1 of3.wav
526	1	837	a 0.1 on1 of6.wav	a 0.1 on1 of4.wav
527	1	629	a 0.1 on1 of7.wav	a 0.1 on1 of5.wav
528	2	646	a 0.2 on1 of3.wav	a 0.2 on1 of1.wav
529	1	695	a 0.2 on1 of4.wav	a 0.2 on1 of2.wav
530	1	1131	a 0.2 on1 of5.wav	a 0.2 on1 of3.wav
531	1	817	a 0.2 on1 of6.wav	a 0.2 on1 of4.wav
532	1	936	a 0.2 on1 of7.wav	a 0.2 on1 of5.wav
533	1	491	a 0.04 on1 of3.wav	a 0.04 on1 of1.wav
534	1	596	a 0.04 on1 of4.wav	a 0.04 on1 of2.wav
535	1	668	a 0.04 on1 of5.wav	a 0.04 on1 of3.wav
536	1	733	a 0.04 on1 of6.wav	a 0.04 on1 of4.wav
537	1	493	a 0.04 on1 of7.wav	a 0.04 on1 of5.wav
538	1	686	a 0.06 on1 of3.wav	a 0.06 on1 of1.wav
539	1	565	a 0.06 on1 of4.wav	a 0.06 on1 of2.wav
540	1	915	a 0.06 on1 of5.wav	a 0.06 on1 of3.wav
541	1	965	a 0.06 on1 of6.wav	a 0.06 on1 of4.wav
542	1	534	a 0.06 on1 of7.wav	a 0.06 on1 of5.wav
543	2	738	a 0.08 on1 of3.wav	a 0.08 on1 of1.wav
544	2	758	a 0.08 on1 of4.wav	a 0.08 on1 of2.wav
545	2	783	a 0.08 on1 of5.wav	a 0.08 on1 of3.wav
546	1	1019	a 0.08 on1 of6.wav	a 0.08 on1 of4.wav
547	2	702	a 0.08 on1 of7.wav	a 0.08 on1 of5.wav
548	2	750	a 0.12 on1 of3.wav	a 0.12 on1 of1.wav
549	2	640	a 0.12 on1 of4.wav	a 0.12 on1 of2.wav
550	2	640	a 0.12 on1 of5.wav	a 0.12 on1 of3.wav
551	2	2801	a 0.12 on1 of6.wav	a 0.12 on1 of4.wav
552	1	780	a 0.12 on1 of7.wav	a 0.12 on1 of5.wav
553	2	796	a 0.14 on1 of3.wav	a 0.14 on1 of1.wav
554	2	606	a 0.14 on1 of4.wav	a 0.14 on1 of2.wav
555	2	634	a 0.14 on1 of5.wav	a 0.14 on1 of3.wav
556	1	988	a 0.14 on1 of6.wav	a 0.14 on1 of4.wav
557	1	748	a 0.14 on1 of7.wav	a 0.14 on1 of5.wav
558	2	501	a 0.16 on1 of3.wav	a 0.16 on1 of1.wav
559	2	835	a 0.16 on1 of4.wav	a 0.16 on1 of2.wav
560	2	774	a 0.16 on1 of5.wav	a 0.16 on1 of3.wav
561	1	1043	a 0.16 on1 of6.wav	a 0.16 on1 of4.wav
562	1	791	a 0.16 on1 of7.wav	a 0.16 on1 of5.wav
563	2	566	a 0.18 on1 of3.wav	a 0.18 on1 of1.wav
564	2	800	a 0.18 on1 of4.wav	a 0.18 on1 of2.wav
565	2	768	a 0.18 on1 of5.wav	a 0.18 on1 of3.wav
566	1	1208	a 0.18 on1 of6.wav	a 0.18 on1 of4.wav
567	1	738	a 0.18 on1 of7.wav	a 0.18 on1 of5.wav
568	2	1104	i 0.1 on1 of3.wav	i 0.1 on1 of1.wav
569	2	868	i 0.1 on1 of4.wav	i 0.1 on1 of2.wav
570	1	545	i 0.1 on1 of5.wav	i 0.1 on1 of3.wav
571	1	797	i 0.1 on1 of6.wav	i 0.1 on1 of4.wav
572	1	867	i 0.1 on1 of7.wav	i 0.1 on1 of5.wav
573	2	633	i 0.2 on1 of3.wav	i 0.2 on1 of1.wav
574	2	835	i 0.2 on1 of4.wav	i 0.2 on1 of2.wav
575	1	905	i 0.2 on1 of5.wav	i 0.2 on1 of3.wav
576	2	1301	i 0.2 on1 of6.wav	i 0.2 on1 of4.wav
577	1	913	i 0.2 on1 of7.wav	i 0.2 on1 of5.wav
578	1	457	i 0.04 on1 of3.wav	i 0.04 on1 of1.wav
579	1	501	i 0.04 on1 of4.wav	i 0.04 on1 of2.wav
580	2	667	i 0.04 on1 of5.wav	i 0.04 on1 of3.wav
581	1	624	i 0.04 on1 of6.wav	i 0.04 on1 of4.wav
582	1	519	i 0.04 on1 of7.wav	i 0.04 on1 of5.wav
583	1	465	i 0.06 on1 of3.wav	i 0.06 on1 of1.wav
584	1	502	i 0.06 on1 of4.wav	i 0.06 on1 of2.wav
585	1	647	i 0.06 on1 of5.wav	i 0.06 on1 of3.wav
586	1	925	i 0.06 on1 of6.wav	i 0.06 on1 of4.wav
587	1	718	i 0.06 on1 of7.wav	i 0.06 on1 of5.wav
588	2	941	i 0.08 on1 of3.wav	i 0.08 on1 of1.wav
589	2	1104	i 0.08 on1 of4.wav	i 0.08 on1 of2.wav
590	2	1015	i 0.08 on1 of5.wav	i 0.08 on1 of3.wav
591	2	1026	i 0.08 on1 of6.wav	i 0.08 on1 of4.wav
592	1	489	i 0.08 on1 of7.wav	i 0.08 on1 of5.wav
593	2	708	i 0.12 on1 of3.wav	i 0.12 on1 of1.wav
594	2	747	i 0.12 on1 of4.wav	i 0.12 on1 of2.wav
595	2	621	i 0.12 on1 of5.wav	i 0.12 on1 of3.wav
596	2	928	i 0.12 on1 of6.wav	i 0.12 on1 of4.wav
597	1	633	i 0.12 on1 of7.wav	i 0.12 on1 of5.wav
598	2	1035	i 0.14 on1 of3.wav	i 0.14 on1 of1.wav
599	2	780	i 0.14 on1 of4.wav	i 0.14 on1 of2.wav
600	2	549	i 0.14 on1 of5.wav	i 0.14 on1 of3.wav
601	2	714	i 0.14 on1 of6.wav	i 0.14 on1 of4.wav
602	1	714	i 0.14 on1 of7.wav	i 0.14 on1 of5.wav
603	2	918	i 0.16 on1 of3.wav	i 0.16 on1 of1.wav
604	2	590	i 0.16 on1 of4.wav	i 0.16 on1 of2.wav
605	1	841	i 0.16 on1 of5.wav	i 0.16 on1 of3.wav
606	2	769	i 0.16 on1 of6.wav	i 0.16 on1 of4.wav
607	1	551	i 0.16 on1 of7.wav	i 0.16 on1 of5.wav
608	2	629	i 0.18 on1 of3.wav	i 0.18 on1 of1.wav
609	2	678	i 0.18 on1 of4.wav	i 0.18 on1 of2.wav
610	2	1418	i 0.18 on1 of5.wav	i 0.18 on1 of3.wav
611	2	1264	i 0.18 on1 of6.wav	i 0.18 on1 of4.wav
612	1	891	i 0.18 on1 of7.wav	i 0.18 on1 of5.wav
