# Supplementary material for: How musical experience affects tone perception efficiency by musicians of tonal and non-tonal speakers?
Source: PLoS One. 2020 May 8;15(5):e0232514. doi: 10.1371/journal.pone.0232514 (PMC7209303; doi:10.1371/journal.pone.0232514)
Supplement: S1 Raw Data — (ZIP) [file pone.0232514.s001.zip › RAW DATA Eng musician/sub4sdrising.csv]

List2	Slide3.RESP	Slide3.RT	stim1	stim2
1	1	941	a 0.1 on1 of7r.wav	a 0.1 on1 of7r.wav
2	1	622	a 0.1 on2 of7.wav	a 0.1 on2 of7.wav
3	1	519	a 0.1 on3 of7.wav	a 0.1 on3 of7.wav
4	1	759	a 0.1 on4 of7.wav	a 0.1 on4 of7.wav
5	1	848	a 0.1 on5 of7.wav	a 0.1 on5 of7.wav
6	1	817	a 0.1 on6 of7.wav	a 0.1 on6 of7.wav
7	1	592	a 0.1 on7 of7.wav	a 0.1 on7 of7.wav
8	1	659	a 0.2 on1 of7r.wav	a 0.2 on1 of7r.wav
9	1	674	a 0.2 on2 of7.wav	a 0.2 on2 of7.wav
10	1	677	a 0.2 on3 of7.wav	a 0.2 on3 of7.wav
11	1	731	a 0.2 on4 of7.wav	a 0.2 on4 of7.wav
12	2	574	a 0.2 on5 of7.wav	a 0.2 on5 of7.wav
13	1	940	a 0.2 on6 of7.wav	a 0.2 on6 of7.wav
14	1	601	a 0.2 on7 of7.wav	a 0.2 on7 of7.wav
15	1	513	a 0.04 on1 of7r.wav	a 0.04 on1 of7r.wav
16	1	519	a 0.04 on2 of7.wav	a 0.04 on2 of7.wav
17	1	500	a 0.04 on3 of7.wav	a 0.04 on3 of7.wav
18	1	465	a 0.04 on4 of7.wav	a 0.04 on4 of7.wav
19	1	547	a 0.04 on5 of7.wav	a 0.04 on5 of7.wav
20	1	824	a 0.04 on6 of7.wav	a 0.04 on6 of7.wav
21	1	400	a 0.04 on7 of7.wav	a 0.04 on7 of7.wav
22	1	542	a 0.06 on1 of7r.wav	a 0.06 on1 of7r.wav
23	1	531	a 0.06 on2 of7.wav	a 0.06 on2 of7.wav
24	1	527	a 0.06 on3 of7.wav	a 0.06 on3 of7.wav
25	1	455	a 0.06 on4 of7.wav	a 0.06 on4 of7.wav
26	1	501	a 0.06 on5 of7.wav	a 0.06 on5 of7.wav
27	1	521	a 0.06 on6 of7.wav	a 0.06 on6 of7.wav
28	1	532	a 0.06 on7 of7.wav	a 0.06 on7 of7.wav
29	1	757	a 0.08 on1 of7r.wav	a 0.08 on1 of7r.wav
30	1	517	a 0.08 on2 of7.wav	a 0.08 on2 of7.wav
31	1	508	a 0.08 on3 of7.wav	a 0.08 on3 of7.wav
32	1	853	a 0.08 on4 of7.wav	a 0.08 on4 of7.wav
33	1	529	a 0.08 on5 of7.wav	a 0.08 on5 of7.wav
34	1	481	a 0.08 on6 of7.wav	a 0.08 on6 of7.wav
35	1	710	a 0.08 on7 of7.wav	a 0.08 on7 of7.wav
36	1	533	a 0.12 on1 of7r.wav	a 0.12 on1 of7r.wav
37	1	597	a 0.12 on2 of7.wav	a 0.12 on2 of7.wav
38	1	686	a 0.12 on3 of7.wav	a 0.12 on3 of7.wav
39	1	670	a 0.12 on4 of7.wav	a 0.12 on4 of7.wav
40	1	814	a 0.12 on5 of7.wav	a 0.12 on5 of7.wav
41	1	795	a 0.12 on6 of7.wav	a 0.12 on6 of7.wav
42	1	692	a 0.12 on7 of7.wav	a 0.12 on7 of7.wav
43	1	579	a 0.14 on1 of7r.wav	a 0.14 on1 of7r.wav
44	1	1193	a 0.14 on2 of7.wav	a 0.14 on2 of7.wav
45	1	767	a 0.14 on3 of7.wav	a 0.14 on3 of7.wav
46	1	613	a 0.14 on4 of7.wav	a 0.14 on4 of7.wav
47	1	663	a 0.14 on5 of7.wav	a 0.14 on5 of7.wav
48	1	572	a 0.14 on6 of7.wav	a 0.14 on6 of7.wav
49	1	609	a 0.14 on7 of7.wav	a 0.14 on7 of7.wav
50	1	657	a 0.16 on1 of7r.wav	a 0.16 on1 of7r.wav
51	1	713	a 0.16 on2 of7.wav	a 0.16 on2 of7.wav
52	1	687	a 0.16 on3 of7.wav	a 0.16 on3 of7.wav
53	1	569	a 0.16 on4 of7.wav	a 0.16 on4 of7.wav
54	1	666	a 0.16 on5 of7.wav	a 0.16 on5 of7.wav
55	1	820	a 0.16 on6 of7.wav	a 0.16 on6 of7.wav
56	1	572	a 0.16 on7 of7.wav	a 0.16 on7 of7.wav
57	1	890	a 0.18 on1 of7r.wav	a 0.18 on1 of7r.wav
58	1	534	a 0.18 on2 of7.wav	a 0.18 on2 of7.wav
59	1	538	a 0.18 on3 of7.wav	a 0.18 on3 of7.wav
60	1	826	a 0.18 on4 of7.wav	a 0.18 on4 of7.wav
61	1	680	a 0.18 on5 of7.wav	a 0.18 on5 of7.wav
62	1	591	a 0.18 on6 of7.wav	a 0.18 on6 of7.wav
63	1	614	a 0.18 on7 of7.wav	a 0.18 on7 of7.wav
64	1	716	i 0.1 on1 of7r.wav	i 0.1 on1 of7r.wav
65	1	1148	i 0.1 on2 of7.wav	i 0.1 on2 of7.wav
66	1	659	i 0.1 on3 of7.wav	i 0.1 on3 of7.wav
67	1	655	i 0.1 on4 of7.wav	i 0.1 on4 of7.wav
68	1	1055	i 0.1 on5 of7.wav	i 0.1 on5 of7.wav
69	1	639	i 0.1 on6 of7.wav	i 0.1 on6 of7.wav
70	2	921	i 0.1 on7 of7.wav	i 0.1 on7 of7.wav
71	1	684	i 0.2 on1 of7r.wav	i 0.2 on1 of7r.wav
72	1	923	i 0.2 on2 of7.wav	i 0.2 on2 of7.wav
73	1	622	i 0.2 on3 of7.wav	i 0.2 on3 of7.wav
74	1	793	i 0.2 on4 of7.wav	i 0.2 on4 of7.wav
75	1	701	i 0.2 on5 of7.wav	i 0.2 on5 of7.wav
76	1	626	i 0.2 on6 of7.wav	i 0.2 on6 of7.wav
77	1	845	i 0.2 on7 of7.wav	i 0.2 on7 of7.wav
78	1	584	i 0.04 on1 of7r.wav	i 0.04 on1 of7r.wav
79	1	480	i 0.04 on2 of7.wav	i 0.04 on2 of7.wav
80	1	401	i 0.04 on3 of7.wav	i 0.04 on3 of7.wav
81	1	891	i 0.04 on4 of7.wav	i 0.04 on4 of7.wav
82	1	698	i 0.04 on5 of7.wav	i 0.04 on5 of7.wav
83	1	418	i 0.04 on6 of7.wav	i 0.04 on6 of7.wav
84	1	497	i 0.04 on7 of7.wav	i 0.04 on7 of7.wav
85	1	643	i 0.06 on1 of7r.wav	i 0.06 on1 of7r.wav
86	1	495	i 0.06 on2 of7.wav	i 0.06 on2 of7.wav
87	1	734	i 0.06 on3 of7.wav	i 0.06 on3 of7.wav
88	1	742	i 0.06 on4 of7.wav	i 0.06 on4 of7.wav
89	1	651	i 0.06 on5 of7.wav	i 0.06 on5 of7.wav
90	1	531	i 0.06 on6 of7.wav	i 0.06 on6 of7.wav
91	1	598	i 0.06 on7 of7.wav	i 0.06 on7 of7.wav
92	1	466	i 0.08 on1 of7r.wav	i 0.08 on1 of7r.wav
93	1	582	i 0.08 on2 of7.wav	i 0.08 on2 of7.wav
94	1	1016	i 0.08 on3 of7.wav	i 0.08 on3 of7.wav
95	1	563	i 0.08 on4 of7.wav	i 0.08 on4 of7.wav
96	1	414	i 0.08 on5 of7.wav	i 0.08 on5 of7.wav
97	1	748	i 0.08 on6 of7.wav	i 0.08 on6 of7.wav
98	1	693	i 0.08 on7 of7.wav	i 0.08 on7 of7.wav
99	1	512	i 0.12 on1 of7r.wav	i 0.12 on1 of7r.wav
100	1	560	i 0.12 on2 of7.wav	i 0.12 on2 of7.wav
101	1	559	i 0.12 on3 of7.wav	i 0.12 on3 of7.wav
102	1	599	i 0.12 on4 of7.wav	i 0.12 on4 of7.wav
103	1	611	i 0.12 on5 of7.wav	i 0.12 on5 of7.wav
104	1	816	i 0.12 on6 of7.wav	i 0.12 on6 of7.wav
105	1	779	i 0.12 on7 of7.wav	i 0.12 on7 of7.wav
106	1	552	i 0.14 on1 of7r.wav	i 0.14 on1 of7r.wav
107	1	458	i 0.14 on2 of7.wav	i 0.14 on2 of7.wav
108	1	771	i 0.14 on3 of7.wav	i 0.14 on3 of7.wav
109	1	634	i 0.14 on4 of7.wav	i 0.14 on4 of7.wav
110	1	730	i 0.14 on5 of7.wav	i 0.14 on5 of7.wav
111	1	610	i 0.14 on6 of7.wav	i 0.14 on6 of7.wav
112	1	435	i 0.14 on7 of7.wav	i 0.14 on7 of7.wav
113	1	908	i 0.16 on1 of7r.wav	i 0.16 on1 of7r.wav
114	1	636	i 0.16 on2 of7.wav	i 0.16 on2 of7.wav
115	1	1116	i 0.16 on3 of7.wav	i 0.16 on3 of7.wav
116	1	641	i 0.16 on4 of7.wav	i 0.16 on4 of7.wav
117	1	736	i 0.16 on5 of7.wav	i 0.16 on5 of7.wav
118	1	716	i 0.16 on6 of7.wav	i 0.16 on6 of7.wav
119	1	539	i 0.16 on7 of7.wav	i 0.16 on7 of7.wav
120	1	545	i 0.18 on1 of7r.wav	i 0.18 on1 of7r.wav
121	1	1007	i 0.18 on2 of7.wav	i 0.18 on2 of7.wav
122	1	637	i 0.18 on3 of7.wav	i 0.18 on3 of7.wav
123	1	915	i 0.18 on4 of7.wav	i 0.18 on4 of7.wav
124	1	642	i 0.18 on5 of7.wav	i 0.18 on5 of7.wav
125	1	798	i 0.18 on6 of7.wav	i 0.18 on6 of7.wav
126	1	483	i 0.18 on7 of7.wav	i 0.18 on7 of7.wav
127	1	571	a 0.1 on1 of7r.wav	a 0.1 on3 of7.wav
128	1	626	a 0.1 on2 of7.wav	a 0.1 on4 of7.wav
129	1	1168	a 0.1 on3 of7.wav	a 0.1 on5 of7.wav
130	1	513	a 0.1 on4 of7.wav	a 0.1 on6 of7.wav
131	1	643	a 0.1 on5 of7.wav	a 0.1 on7 of7.wav
132	1	670	a 0.2 on1 of7r.wav	a 0.2 on3 of7.wav
133	1	1783	a 0.2 on2 of7.wav	a 0.2 on4 of7.wav
134	1	1135	a 0.2 on3 of7.wav	a 0.2 on5 of7.wav
135	2	825	a 0.2 on4 of7.wav	a 0.2 on6 of7.wav
136	2	805	a 0.2 on5 of7.wav	a 0.2 on7 of7.wav
137	1	889	a 0.04 on1 of7r.wav	a 0.04 on3 of7.wav
138	1	629	a 0.04 on2 of7.wav	a 0.04 on4 of7.wav
139	1	645	a 0.04 on3 of7.wav	a 0.04 on5 of7.wav
140	1	514	a 0.04 on4 of7.wav	a 0.04 on6 of7.wav
141	1	623	a 0.04 on5 of7.wav	a 0.04 on7 of7.wav
142	1	624	a 0.06 on1 of7r.wav	a 0.06 on3 of7.wav
143	1	633	a 0.06 on2 of7.wav	a 0.06 on4 of7.wav
144	1	782	a 0.06 on3 of7.wav	a 0.06 on5 of7.wav
145	1	441	a 0.06 on4 of7.wav	a 0.06 on6 of7.wav
146	1	391	a 0.06 on5 of7.wav	a 0.06 on7 of7.wav
147	1	767	a 0.08 on1 of7r.wav	a 0.08 on3 of7.wav
148	1	418	a 0.08 on2 of7.wav	a 0.08 on4 of7.wav
149	2	715	a 0.08 on3 of7.wav	a 0.08 on5 of7.wav
150	2	641	a 0.08 on4 of7.wav	a 0.08 on6 of7.wav
151	1	915	a 0.08 on5 of7.wav	a 0.08 on7 of7.wav
152	1	750	a 0.12 on1 of7r.wav	a 0.12 on3 of7.wav
153	1	788	a 0.12 on2 of7.wav	a 0.12 on4 of7.wav
154	1	1010	a 0.12 on3 of7.wav	a 0.12 on5 of7.wav
155	2	1064	a 0.12 on4 of7.wav	a 0.12 on6 of7.wav
156	2	745	a 0.12 on5 of7.wav	a 0.12 on7 of7.wav
157	1	898	a 0.14 on1 of7r.wav	a 0.14 on3 of7.wav
158	1	758	a 0.14 on2 of7.wav	a 0.14 on4 of7.wav
159	1	726	a 0.14 on3 of7.wav	a 0.14 on5 of7.wav
160	2	619	a 0.14 on4 of7.wav	a 0.14 on6 of7.wav
161	2	713	a 0.14 on5 of7.wav	a 0.14 on7 of7.wav
162	1	956	a 0.16 on1 of7r.wav	a 0.16 on3 of7.wav
163	1	1079	a 0.16 on2 of7.wav	a 0.16 on4 of7.wav
164	2	881	a 0.16 on3 of7.wav	a 0.16 on5 of7.wav
165	1	754	a 0.16 on4 of7.wav	a 0.16 on6 of7.wav
166	1	1815	a 0.16 on5 of7.wav	a 0.16 on7 of7.wav
167	1	623	a 0.18 on1 of7r.wav	a 0.18 on3 of7.wav
168	1	602	a 0.18 on2 of7.wav	a 0.18 on4 of7.wav
169	1	778	a 0.18 on3 of7.wav	a 0.18 on5 of7.wav
170	2	1476	a 0.18 on4 of7.wav	a 0.18 on6 of7.wav
171	2	524	a 0.18 on5 of7.wav	a 0.18 on7 of7.wav
172	1	528	i 0.1 on1 of7r.wav	i 0.1 on3 of7.wav
173	1	1294	i 0.1 on2 of7.wav	i 0.1 on4 of7.wav
174	1	1408	i 0.1 on3 of7.wav	i 0.1 on5 of7.wav
175	2	896	i 0.1 on4 of7.wav	i 0.1 on6 of7.wav
176	2	1045	i 0.1 on5 of7.wav	i 0.1 on7 of7.wav
177	1	628	i 0.2 on1 of7r.wav	i 0.2 on3 of7.wav
178	1	1145	i 0.2 on2 of7.wav	i 0.2 on4 of7.wav
179	2	633	i 0.2 on3 of7.wav	i 0.2 on5 of7.wav
180	1	1328	i 0.2 on4 of7.wav	i 0.2 on6 of7.wav
181	2	660	i 0.2 on5 of7.wav	i 0.2 on7 of7.wav
182	1	751	i 0.04 on1 of7r.wav	i 0.04 on3 of7.wav
183	1	636	i 0.04 on2 of7.wav	i 0.04 on4 of7.wav
184	1	672	i 0.04 on3 of7.wav	i 0.04 on5 of7.wav
185	1	522	i 0.04 on4 of7.wav	i 0.04 on6 of7.wav
186	1	691	i 0.04 on5 of7.wav	i 0.04 on7 of7.wav
187	1	535	i 0.06 on1 of7r.wav	i 0.06 on3 of7.wav
188	2	1077	i 0.06 on2 of7.wav	i 0.06 on4 of7.wav
189	2	933	i 0.06 on3 of7.wav	i 0.06 on5 of7.wav
190	1	740	i 0.06 on4 of7.wav	i 0.06 on6 of7.wav
191	1	703	i 0.06 on5 of7.wav	i 0.06 on7 of7.wav
192	1	733	i 0.08 on1 of7r.wav	i 0.08 on3 of7.wav
193	1	1473	i 0.08 on2 of7.wav	i 0.08 on4 of7.wav
194	1	644	i 0.08 on3 of7.wav	i 0.08 on5 of7.wav
195	1	727	i 0.08 on4 of7.wav	i 0.08 on6 of7.wav
196	2	709	i 0.08 on5 of7.wav	i 0.08 on7 of7.wav
197	1	655	i 0.12 on1 of7r.wav	i 0.12 on3 of7.wav
198	1	960	i 0.12 on2 of7.wav	i 0.12 on4 of7.wav
199	1	774	i 0.12 on3 of7.wav	i 0.12 on5 of7.wav
200	1	476	i 0.12 on4 of7.wav	i 0.12 on6 of7.wav
201	1	798	i 0.12 on5 of7.wav	i 0.12 on7 of7.wav
202	1	533	i 0.14 on1 of7r.wav	i 0.14 on3 of7.wav
203	1	540	i 0.14 on2 of7.wav	i 0.14 on4 of7.wav
204	1	1518	i 0.14 on3 of7.wav	i 0.14 on5 of7.wav
205	2	520	i 0.14 on4 of7.wav	i 0.14 on6 of7.wav
206	2	678	i 0.14 on5 of7.wav	i 0.14 on7 of7.wav
207	1	714	i 0.16 on1 of7r.wav	i 0.16 on3 of7.wav
208	1	773	i 0.16 on2 of7.wav	i 0.16 on4 of7.wav
209	1	841	i 0.16 on3 of7.wav	i 0.16 on5 of7.wav
210	1	1652	i 0.16 on4 of7.wav	i 0.16 on6 of7.wav
211	2	817	i 0.16 on5 of7.wav	i 0.16 on7 of7.wav
212	1	852	i 0.18 on1 of7r.wav	i 0.18 on3 of7.wav
213	1	780	i 0.18 on2 of7.wav	i 0.18 on4 of7.wav
214	1	765	i 0.18 on3 of7.wav	i 0.18 on5 of7.wav
215	2	859	i 0.18 on4 of7.wav	i 0.18 on6 of7.wav
216	1	1135	i 0.18 on5 of7.wav	i 0.18 on7 of7.wav
217	1	492	a 0.1 on3 of7.wav	a 0.1 on1 of7r.wav
218	1	695	a 0.1 on4 of7.wav	a 0.1 on2 of7.wav
219	1	608	a 0.1 on5 of7.wav	a 0.1 on3 of7.wav
220	1	520	a 0.1 on6 of7.wav	a 0.1 on4 of7.wav
221	1	562	a 0.1 on7 of7.wav	a 0.1 on5 of7.wav
222	1	652	a 0.2 on3 of7.wav	a 0.2 on1 of7r.wav
223	2	3011	a 0.2 on4 of7.wav	a 0.2 on2 of7.wav
224	1	536	a 0.2 on5 of7.wav	a 0.2 on3 of7.wav
225	2	1076	a 0.2 on6 of7.wav	a 0.2 on4 of7.wav
226	2	730	a 0.2 on7 of7.wav	a 0.2 on5 of7.wav
227	1	1049	a 0.04 on3 of7.wav	a 0.04 on1 of7r.wav
228	1	625	a 0.04 on4 of7.wav	a 0.04 on2 of7.wav
229	1	433	a 0.04 on5 of7.wav	a 0.04 on3 of7.wav
230	1	811	a 0.04 on6 of7.wav	a 0.04 on4 of7.wav
231	1	773	a 0.04 on7 of7.wav	a 0.04 on5 of7.wav
232	1	713	a 0.06 on3 of7.wav	a 0.06 on1 of7r.wav
233	1	528	a 0.06 on4 of7.wav	a 0.06 on2 of7.wav
234	1	948	a 0.06 on5 of7.wav	a 0.06 on3 of7.wav
235	1	493	a 0.06 on6 of7.wav	a 0.06 on4 of7.wav
236	1	676	a 0.06 on7 of7.wav	a 0.06 on5 of7.wav
237	1	544	a 0.08 on3 of7.wav	a 0.08 on1 of7r.wav
238	1	495	a 0.08 on4 of7.wav	a 0.08 on2 of7.wav
239	1	676	a 0.08 on5 of7.wav	a 0.08 on3 of7.wav
240	1	707	a 0.08 on6 of7.wav	a 0.08 on4 of7.wav
241	1	499	a 0.08 on7 of7.wav	a 0.08 on5 of7.wav
242	1	650	a 0.12 on3 of7.wav	a 0.12 on1 of7r.wav
243	2	991	a 0.12 on4 of7.wav	a 0.12 on2 of7.wav
244	1	813	a 0.12 on5 of7.wav	a 0.12 on3 of7.wav
245	1	729	a 0.12 on6 of7.wav	a 0.12 on4 of7.wav
246	1	550	a 0.12 on7 of7.wav	a 0.12 on5 of7.wav
247	1	681	a 0.14 on3 of7.wav	a 0.14 on1 of7r.wav
248	1	708	a 0.14 on4 of7.wav	a 0.14 on2 of7.wav
249	1	591	a 0.14 on5 of7.wav	a 0.14 on3 of7.wav
250	1	1012	a 0.14 on6 of7.wav	a 0.14 on4 of7.wav
251	2	985	a 0.14 on7 of7.wav	a 0.14 on5 of7.wav
252	1	571	a 0.16 on3 of7.wav	a 0.16 on1 of7r.wav
253	1	932	a 0.16 on4 of7.wav	a 0.16 on2 of7.wav
254	1	686	a 0.16 on5 of7.wav	a 0.16 on3 of7.wav
255	1	823	a 0.16 on6 of7.wav	a 0.16 on4 of7.wav
256	1	1028	a 0.16 on7 of7.wav	a 0.16 on5 of7.wav
257	1	688	a 0.18 on3 of7.wav	a 0.18 on1 of7r.wav
258	1	692	a 0.18 on4 of7.wav	a 0.18 on2 of7.wav
259	1	1774	a 0.18 on5 of7.wav	a 0.18 on3 of7.wav
260	2	2018	a 0.18 on6 of7.wav	a 0.18 on4 of7.wav
261	2	1133	a 0.18 on7 of7.wav	a 0.18 on5 of7.wav
262	1	847	i 0.1 on3 of7.wav	i 0.1 on1 of7r.wav
263	1	586	i 0.1 on4 of7.wav	i 0.1 on2 of7.wav
264	1	953	i 0.1 on5 of7.wav	i 0.1 on3 of7.wav
265	1	791	i 0.1 on6 of7.wav	i 0.1 on4 of7.wav
266	2	746	i 0.1 on7 of7.wav	i 0.1 on5 of7.wav
267	1	924	i 0.2 on3 of7.wav	i 0.2 on1 of7r.wav
268	1	918	i 0.2 on4 of7.wav	i 0.2 on2 of7.wav
269	2	748	i 0.2 on5 of7.wav	i 0.2 on3 of7.wav
270	2	1467	i 0.2 on6 of7.wav	i 0.2 on4 of7.wav
271	2	1079	i 0.2 on7 of7.wav	i 0.2 on5 of7.wav
272	1	880	i 0.04 on3 of7.wav	i 0.04 on1 of7r.wav
273	1	858	i 0.04 on4 of7.wav	i 0.04 on2 of7.wav
274	1	845	i 0.04 on5 of7.wav	i 0.04 on3 of7.wav
275	1	603	i 0.04 on6 of7.wav	i 0.04 on4 of7.wav
276	1	482	i 0.04 on7 of7.wav	i 0.04 on5 of7.wav
277	1	868	i 0.06 on3 of7.wav	i 0.06 on1 of7r.wav
278	1	538	i 0.06 on4 of7.wav	i 0.06 on2 of7.wav
279	1	1109	i 0.06 on5 of7.wav	i 0.06 on3 of7.wav
280	1	590	i 0.06 on6 of7.wav	i 0.06 on4 of7.wav
281	1	544	i 0.06 on7 of7.wav	i 0.06 on5 of7.wav
282	2	845	i 0.08 on3 of7.wav	i 0.08 on1 of7r.wav
283	1	665	i 0.08 on4 of7.wav	i 0.08 on2 of7.wav
284	1	717	i 0.08 on5 of7.wav	i 0.08 on3 of7.wav
285	1	483	i 0.08 on6 of7.wav	i 0.08 on4 of7.wav
286	1	695	i 0.08 on7 of7.wav	i 0.08 on5 of7.wav
287	1	571	i 0.12 on3 of7.wav	i 0.12 on1 of7r.wav
288	1	828	i 0.12 on4 of7.wav	i 0.12 on2 of7.wav
289	1	645	i 0.12 on5 of7.wav	i 0.12 on3 of7.wav
290	2	1052	i 0.12 on6 of7.wav	i 0.12 on4 of7.wav
291	1	882	i 0.12 on7 of7.wav	i 0.12 on5 of7.wav
292	1	582	i 0.14 on3 of7.wav	i 0.14 on1 of7r.wav
293	2	926	i 0.14 on4 of7.wav	i 0.14 on2 of7.wav
294	1	874	i 0.14 on5 of7.wav	i 0.14 on3 of7.wav
295	2	1110	i 0.14 on6 of7.wav	i 0.14 on4 of7.wav
296	2	1023	i 0.14 on7 of7.wav	i 0.14 on5 of7.wav
297	1	1013	i 0.16 on3 of7.wav	i 0.16 on1 of7r.wav
298	1	768	i 0.16 on4 of7.wav	i 0.16 on2 of7.wav
299	1	1014	i 0.16 on5 of7.wav	i 0.16 on3 of7.wav
300	2	789	i 0.16 on6 of7.wav	i 0.16 on4 of7.wav
301	1	1059	i 0.16 on7 of7.wav	i 0.16 on5 of7.wav
302	1	600	i 0.18 on3 of7.wav	i 0.18 on1 of7r.wav
303	1	922	i 0.18 on4 of7.wav	i 0.18 on2 of7.wav
304	1	638	i 0.18 on5 of7.wav	i 0.18 on3 of7.wav
305	2	845	i 0.18 on6 of7.wav	i 0.18 on4 of7.wav
306	1	849	i 0.18 on7 of7.wav	i 0.18 on5 of7.wav
307	1	684	a 0.1 on1 of7r.wav	a 0.1 on1 of7r.wav
308	1	489	a 0.1 on2 of7.wav	a 0.1 on2 of7.wav
309	2	1526	a 0.1 on3 of7.wav	a 0.1 on3 of7.wav
310	1	556	a 0.1 on4 of7.wav	a 0.1 on4 of7.wav
311	1	764	a 0.1 on5 of7.wav	a 0.1 on5 of7.wav
312	1	415	a 0.1 on6 of7.wav	a 0.1 on6 of7.wav
313	1	773	a 0.1 on7 of7.wav	a 0.1 on7 of7.wav
314	1	666	a 0.2 on1 of7r.wav	a 0.2 on1 of7r.wav
315	1	455	a 0.2 on2 of7.wav	a 0.2 on2 of7.wav
316	1	500	a 0.2 on3 of7.wav	a 0.2 on3 of7.wav
317	1	951	a 0.2 on4 of7.wav	a 0.2 on4 of7.wav
318	1	701	a 0.2 on5 of7.wav	a 0.2 on5 of7.wav
319	1	632	a 0.2 on6 of7.wav	a 0.2 on6 of7.wav
320	1	675	a 0.2 on7 of7.wav	a 0.2 on7 of7.wav
321	1	675	a 0.04 on1 of7r.wav	a 0.04 on1 of7r.wav
322	1	450	a 0.04 on2 of7.wav	a 0.04 on2 of7.wav
323	1	482	a 0.04 on3 of7.wav	a 0.04 on3 of7.wav
324	1	646	a 0.04 on4 of7.wav	a 0.04 on4 of7.wav
325	2	1005	a 0.04 on5 of7.wav	a 0.04 on5 of7.wav
326	1	663	a 0.04 on6 of7.wav	a 0.04 on6 of7.wav
327	1	475	a 0.04 on7 of7.wav	a 0.04 on7 of7.wav
328	1	1002	a 0.06 on1 of7r.wav	a 0.06 on1 of7r.wav
329	1	680	a 0.06 on2 of7.wav	a 0.06 on2 of7.wav
330	1	776	a 0.06 on3 of7.wav	a 0.06 on3 of7.wav
331	1	394	a 0.06 on4 of7.wav	a 0.06 on4 of7.wav
332	1	469	a 0.06 on5 of7.wav	a 0.06 on5 of7.wav
333	1	743	a 0.06 on6 of7.wav	a 0.06 on6 of7.wav
334	1	675	a 0.06 on7 of7.wav	a 0.06 on7 of7.wav
335	1	1356	a 0.08 on1 of7r.wav	a 0.08 on1 of7r.wav
336	1	890	a 0.08 on2 of7.wav	a 0.08 on2 of7.wav
337	1	683	a 0.08 on3 of7.wav	a 0.08 on3 of7.wav
338	1	561	a 0.08 on4 of7.wav	a 0.08 on4 of7.wav
339	1	548	a 0.08 on5 of7.wav	a 0.08 on5 of7.wav
340	1	692	a 0.08 on6 of7.wav	a 0.08 on6 of7.wav
341	1	785	a 0.08 on7 of7.wav	a 0.08 on7 of7.wav
342	1	772	a 0.12 on1 of7r.wav	a 0.12 on1 of7r.wav
343	1	447	a 0.12 on2 of7.wav	a 0.12 on2 of7.wav
344	1	457	a 0.12 on3 of7.wav	a 0.12 on3 of7.wav
345	1	438	a 0.12 on4 of7.wav	a 0.12 on4 of7.wav
346	1	467	a 0.12 on5 of7.wav	a 0.12 on5 of7.wav
347	1	453	a 0.12 on6 of7.wav	a 0.12 on6 of7.wav
348	1	566	a 0.12 on7 of7.wav	a 0.12 on7 of7.wav
349	1	845	a 0.14 on1 of7r.wav	a 0.14 on1 of7r.wav
350	1	498	a 0.14 on2 of7.wav	a 0.14 on2 of7.wav
351	1	538	a 0.14 on3 of7.wav	a 0.14 on3 of7.wav
352	1	657	a 0.14 on4 of7.wav	a 0.14 on4 of7.wav
353	1	509	a 0.14 on5 of7.wav	a 0.14 on5 of7.wav
354	1	569	a 0.14 on6 of7.wav	a 0.14 on6 of7.wav
355	1	658	a 0.14 on7 of7.wav	a 0.14 on7 of7.wav
356	1	629	a 0.16 on1 of7r.wav	a 0.16 on1 of7r.wav
357	1	453	a 0.16 on2 of7.wav	a 0.16 on2 of7.wav
358	1	697	a 0.16 on3 of7.wav	a 0.16 on3 of7.wav
359	1	901	a 0.16 on4 of7.wav	a 0.16 on4 of7.wav
360	1	810	a 0.16 on5 of7.wav	a 0.16 on5 of7.wav
361	2	1048	a 0.16 on6 of7.wav	a 0.16 on6 of7.wav
362	1	731	a 0.16 on7 of7.wav	a 0.16 on7 of7.wav
363	1	689	a 0.18 on1 of7r.wav	a 0.18 on1 of7r.wav
364	1	498	a 0.18 on2 of7.wav	a 0.18 on2 of7.wav
365	1	682	a 0.18 on3 of7.wav	a 0.18 on3 of7.wav
366	1	704	a 0.18 on4 of7.wav	a 0.18 on4 of7.wav
367	1	644	a 0.18 on5 of7.wav	a 0.18 on5 of7.wav
368	1	781	a 0.18 on6 of7.wav	a 0.18 on6 of7.wav
369	1	509	a 0.18 on7 of7.wav	a 0.18 on7 of7.wav
370	1	478	i 0.1 on1 of7r.wav	i 0.1 on1 of7r.wav
371	1	521	i 0.1 on2 of7.wav	i 0.1 on2 of7.wav
372	1	741	i 0.1 on3 of7.wav	i 0.1 on3 of7.wav
373	1	763	i 0.1 on4 of7.wav	i 0.1 on4 of7.wav
374	1	1318	i 0.1 on5 of7.wav	i 0.1 on5 of7.wav
375	1	989	i 0.1 on6 of7.wav	i 0.1 on6 of7.wav
376	1	613	i 0.1 on7 of7.wav	i 0.1 on7 of7.wav
377	1	642	i 0.2 on1 of7r.wav	i 0.2 on1 of7r.wav
378	1	528	i 0.2 on2 of7.wav	i 0.2 on2 of7.wav
379	1	837	i 0.2 on3 of7.wav	i 0.2 on3 of7.wav
380	1	833	i 0.2 on4 of7.wav	i 0.2 on4 of7.wav
381	1	639	i 0.2 on5 of7.wav	i 0.2 on5 of7.wav
382	1	1282	i 0.2 on6 of7.wav	i 0.2 on6 of7.wav
383	1	560	i 0.2 on7 of7.wav	i 0.2 on7 of7.wav
384	1	482	i 0.04 on1 of7r.wav	i 0.04 on1 of7r.wav
385	1	966	i 0.04 on2 of7.wav	i 0.04 on2 of7.wav
386	1	627	i 0.04 on3 of7.wav	i 0.04 on3 of7.wav
387	1	576	i 0.04 on4 of7.wav	i 0.04 on4 of7.wav
388	1	531	i 0.04 on5 of7.wav	i 0.04 on5 of7.wav
389	1	674	i 0.04 on6 of7.wav	i 0.04 on6 of7.wav
390	1	458	i 0.04 on7 of7.wav	i 0.04 on7 of7.wav
391	1	532	i 0.06 on1 of7r.wav	i 0.06 on1 of7r.wav
392	1	547	i 0.06 on2 of7.wav	i 0.06 on2 of7.wav
393	1	615	i 0.06 on3 of7.wav	i 0.06 on3 of7.wav
394	1	536	i 0.06 on4 of7.wav	i 0.06 on4 of7.wav
395	1	635	i 0.06 on5 of7.wav	i 0.06 on5 of7.wav
396	2	911	i 0.06 on6 of7.wav	i 0.06 on6 of7.wav
397	1	592	i 0.06 on7 of7.wav	i 0.06 on7 of7.wav
398	1	566	i 0.08 on1 of7r.wav	i 0.08 on1 of7r.wav
399	1	600	i 0.08 on2 of7.wav	i 0.08 on2 of7.wav
400	1	651	i 0.08 on3 of7.wav	i 0.08 on3 of7.wav
401	1	496	i 0.08 on4 of7.wav	i 0.08 on4 of7.wav
402	1	562	i 0.08 on5 of7.wav	i 0.08 on5 of7.wav
403	1	720	i 0.08 on6 of7.wav	i 0.08 on6 of7.wav
404	1	461	i 0.08 on7 of7.wav	i 0.08 on7 of7.wav
405	1	644	i 0.12 on1 of7r.wav	i 0.12 on1 of7r.wav
406	1	1142	i 0.12 on2 of7.wav	i 0.12 on2 of7.wav
407	1	885	i 0.12 on3 of7.wav	i 0.12 on3 of7.wav
408	1	766	i 0.12 on4 of7.wav	i 0.12 on4 of7.wav
409	1	732	i 0.12 on5 of7.wav	i 0.12 on5 of7.wav
410	2	968	i 0.12 on6 of7.wav	i 0.12 on6 of7.wav
411	1	629	i 0.12 on7 of7.wav	i 0.12 on7 of7.wav
412	1	648	i 0.14 on1 of7r.wav	i 0.14 on1 of7r.wav
413	1	729	i 0.14 on2 of7.wav	i 0.14 on2 of7.wav
414	1	1293	i 0.14 on3 of7.wav	i 0.14 on3 of7.wav
415	1	654	i 0.14 on4 of7.wav	i 0.14 on4 of7.wav
416	1	573	i 0.14 on5 of7.wav	i 0.14 on5 of7.wav
417	1	1012	i 0.14 on6 of7.wav	i 0.14 on6 of7.wav
418	1	478	i 0.14 on7 of7.wav	i 0.14 on7 of7.wav
419	1	851	i 0.16 on1 of7r.wav	i 0.16 on1 of7r.wav
420	1	582	i 0.16 on2 of7.wav	i 0.16 on2 of7.wav
421	1	664	i 0.16 on3 of7.wav	i 0.16 on3 of7.wav
422	1	657	i 0.16 on4 of7.wav	i 0.16 on4 of7.wav
423	1	742	i 0.16 on5 of7.wav	i 0.16 on5 of7.wav
424	1	719	i 0.16 on6 of7.wav	i 0.16 on6 of7.wav
425	1	469	i 0.16 on7 of7.wav	i 0.16 on7 of7.wav
426	1	808	i 0.18 on1 of7r.wav	i 0.18 on1 of7r.wav
427	1	465	i 0.18 on2 of7.wav	i 0.18 on2 of7.wav
428	1	996	i 0.18 on3 of7.wav	i 0.18 on3 of7.wav
429	1	575	i 0.18 on4 of7.wav	i 0.18 on4 of7.wav
430	1	502	i 0.18 on5 of7.wav	i 0.18 on5 of7.wav
431	1	667	i 0.18 on6 of7.wav	i 0.18 on6 of7.wav
432	1	517	i 0.18 on7 of7.wav	i 0.18 on7 of7.wav
433	1	512	a 0.1 on1 of7r.wav	a 0.1 on3 of7.wav
434	1	805	a 0.1 on2 of7.wav	a 0.1 on4 of7.wav
435	1	787	a 0.1 on3 of7.wav	a 0.1 on5 of7.wav
436	2	888	a 0.1 on4 of7.wav	a 0.1 on6 of7.wav
437	1	1209	a 0.1 on5 of7.wav	a 0.1 on7 of7.wav
438	1	603	a 0.2 on1 of7r.wav	a 0.2 on3 of7.wav
439	2	1151	a 0.2 on2 of7.wav	a 0.2 on4 of7.wav
440	1	1017	a 0.2 on3 of7.wav	a 0.2 on5 of7.wav
441	2	1151	a 0.2 on4 of7.wav	a 0.2 on6 of7.wav
442	2	752	a 0.2 on5 of7.wav	a 0.2 on7 of7.wav
443	1	777	a 0.04 on1 of7r.wav	a 0.04 on3 of7.wav
444	1	917	a 0.04 on2 of7.wav	a 0.04 on4 of7.wav
445	1	373	a 0.04 on3 of7.wav	a 0.04 on5 of7.wav
446	1	392	a 0.04 on4 of7.wav	a 0.04 on6 of7.wav
447	1	457	a 0.04 on5 of7.wav	a 0.04 on7 of7.wav
448	1	955	a 0.06 on1 of7r.wav	a 0.06 on3 of7.wav
449	2	1029	a 0.06 on2 of7.wav	a 0.06 on4 of7.wav
450	1	577	a 0.06 on3 of7.wav	a 0.06 on5 of7.wav
451	1	507	a 0.06 on4 of7.wav	a 0.06 on6 of7.wav
452	1	1017	a 0.06 on5 of7.wav	a 0.06 on7 of7.wav
453	1	999	a 0.08 on1 of7r.wav	a 0.08 on3 of7.wav
454	1	751	a 0.08 on2 of7.wav	a 0.08 on4 of7.wav
455	1	584	a 0.08 on3 of7.wav	a 0.08 on5 of7.wav
456	1	710	a 0.08 on4 of7.wav	a 0.08 on6 of7.wav
457	1	539	a 0.08 on5 of7.wav	a 0.08 on7 of7.wav
458	1	1241	a 0.12 on1 of7r.wav	a 0.12 on3 of7.wav
459	1	729	a 0.12 on2 of7.wav	a 0.12 on4 of7.wav
460	1	719	a 0.12 on3 of7.wav	a 0.12 on5 of7.wav
461	2	1081	a 0.12 on4 of7.wav	a 0.12 on6 of7.wav
462	2	950	a 0.12 on5 of7.wav	a 0.12 on7 of7.wav
463	1	645	a 0.14 on1 of7r.wav	a 0.14 on3 of7.wav
464	1	928	a 0.14 on2 of7.wav	a 0.14 on4 of7.wav
465	1	640	a 0.14 on3 of7.wav	a 0.14 on5 of7.wav
466	2	975	a 0.14 on4 of7.wav	a 0.14 on6 of7.wav
467	2	594	a 0.14 on5 of7.wav	a 0.14 on7 of7.wav
468	1	777	a 0.16 on1 of7r.wav	a 0.16 on3 of7.wav
469	1	742	a 0.16 on2 of7.wav	a 0.16 on4 of7.wav
470	2	830	a 0.16 on3 of7.wav	a 0.16 on5 of7.wav
471	2	878	a 0.16 on4 of7.wav	a 0.16 on6 of7.wav
472	2	769	a 0.16 on5 of7.wav	a 0.16 on7 of7.wav
473	1	784	a 0.18 on1 of7r.wav	a 0.18 on3 of7.wav
474	1	929	a 0.18 on2 of7.wav	a 0.18 on4 of7.wav
475	1	1160	a 0.18 on3 of7.wav	a 0.18 on5 of7.wav
476	2	1091	a 0.18 on4 of7.wav	a 0.18 on6 of7.wav
477	2	839	a 0.18 on5 of7.wav	a 0.18 on7 of7.wav
478	1	606	i 0.1 on1 of7r.wav	i 0.1 on3 of7.wav
479	1	535	i 0.1 on2 of7.wav	i 0.1 on4 of7.wav
480	1	1158	i 0.1 on3 of7.wav	i 0.1 on5 of7.wav
481	1	482	i 0.1 on4 of7.wav	i 0.1 on6 of7.wav
482	1	845	i 0.1 on5 of7.wav	i 0.1 on7 of7.wav
483	1	965	i 0.2 on1 of7r.wav	i 0.2 on3 of7.wav
484	1	1170	i 0.2 on2 of7.wav	i 0.2 on4 of7.wav
485	1	983	i 0.2 on3 of7.wav	i 0.2 on5 of7.wav
486	2	678	i 0.2 on4 of7.wav	i 0.2 on6 of7.wav
487	2	664	i 0.2 on5 of7.wav	i 0.2 on7 of7.wav
488	1	551	i 0.04 on1 of7r.wav	i 0.04 on3 of7.wav
489	1	501	i 0.04 on2 of7.wav	i 0.04 on4 of7.wav
490	1	898	i 0.04 on3 of7.wav	i 0.04 on5 of7.wav
491	1	2109	i 0.04 on4 of7.wav	i 0.04 on6 of7.wav
492	1	449	i 0.04 on5 of7.wav	i 0.04 on7 of7.wav
493	1	534	i 0.06 on1 of7r.wav	i 0.06 on3 of7.wav
494	1	577	i 0.06 on2 of7.wav	i 0.06 on4 of7.wav
495	1	678	i 0.06 on3 of7.wav	i 0.06 on5 of7.wav
496	1	805	i 0.06 on4 of7.wav	i 0.06 on6 of7.wav
497	1	813	i 0.06 on5 of7.wav	i 0.06 on7 of7.wav
498	1	1117	i 0.08 on1 of7r.wav	i 0.08 on3 of7.wav
499	1	334	i 0.08 on2 of7.wav	i 0.08 on4 of7.wav
500	1	554	i 0.08 on3 of7.wav	i 0.08 on5 of7.wav
501	1	554	i 0.08 on4 of7.wav	i 0.08 on6 of7.wav
502	1	598	i 0.08 on5 of7.wav	i 0.08 on7 of7.wav
503	1	889	i 0.12 on1 of7r.wav	i 0.12 on3 of7.wav
504	1	564	i 0.12 on2 of7.wav	i 0.12 on4 of7.wav
505	1	702	i 0.12 on3 of7.wav	i 0.12 on5 of7.wav
506	1	622	i 0.12 on4 of7.wav	i 0.12 on6 of7.wav
507	2	896	i 0.12 on5 of7.wav	i 0.12 on7 of7.wav
508	1	677	i 0.14 on1 of7r.wav	i 0.14 on3 of7.wav
509	1	972	i 0.14 on2 of7.wav	i 0.14 on4 of7.wav
510	1	635	i 0.14 on3 of7.wav	i 0.14 on5 of7.wav
511	1	1027	i 0.14 on4 of7.wav	i 0.14 on6 of7.wav
512	2	878	i 0.14 on5 of7.wav	i 0.14 on7 of7.wav
513	1	632	i 0.16 on1 of7r.wav	i 0.16 on3 of7.wav
514	1	748	i 0.16 on2 of7.wav	i 0.16 on4 of7.wav
515	1	828	i 0.16 on3 of7.wav	i 0.16 on5 of7.wav
516	2	898	i 0.16 on4 of7.wav	i 0.16 on6 of7.wav
517	2	807	i 0.16 on5 of7.wav	i 0.16 on7 of7.wav
518	1	897	i 0.18 on1 of7r.wav	i 0.18 on3 of7.wav
519	1	850	i 0.18 on2 of7.wav	i 0.18 on4 of7.wav
520	2	1098	i 0.18 on3 of7.wav	i 0.18 on5 of7.wav
521	2	788	i 0.18 on4 of7.wav	i 0.18 on6 of7.wav
522	2	819	i 0.18 on5 of7.wav	i 0.18 on7 of7.wav
523	1	584	a 0.1 on3 of7.wav	a 0.1 on1 of7r.wav
524	1	656	a 0.1 on4 of7.wav	a 0.1 on2 of7.wav
525	1	1075	a 0.1 on5 of7.wav	a 0.1 on3 of7.wav
526	1	840	a 0.1 on6 of7.wav	a 0.1 on4 of7.wav
527	1	661	a 0.1 on7 of7.wav	a 0.1 on5 of7.wav
528	1	768	a 0.2 on3 of7.wav	a 0.2 on1 of7r.wav
529	1	607	a 0.2 on4 of7.wav	a 0.2 on2 of7.wav
530	1	579	a 0.2 on5 of7.wav	a 0.2 on3 of7.wav
531	2	1125	a 0.2 on6 of7.wav	a 0.2 on4 of7.wav
532	1	1707	a 0.2 on7 of7.wav	a 0.2 on5 of7.wav
533	1	927	a 0.04 on3 of7.wav	a 0.04 on1 of7r.wav
534	1	581	a 0.04 on4 of7.wav	a 0.04 on2 of7.wav
535	1	506	a 0.04 on5 of7.wav	a 0.04 on3 of7.wav
536	1	976	a 0.04 on6 of7.wav	a 0.04 on4 of7.wav
537	1	453	a 0.04 on7 of7.wav	a 0.04 on5 of7.wav
538	1	663	a 0.06 on3 of7.wav	a 0.06 on1 of7r.wav
539	1	480	a 0.06 on4 of7.wav	a 0.06 on2 of7.wav
540	1	595	a 0.06 on5 of7.wav	a 0.06 on3 of7.wav
541	1	638	a 0.06 on6 of7.wav	a 0.06 on4 of7.wav
542	1	492	a 0.06 on7 of7.wav	a 0.06 on5 of7.wav
543	1	684	a 0.08 on3 of7.wav	a 0.08 on1 of7r.wav
544	1	764	a 0.08 on4 of7.wav	a 0.08 on2 of7.wav
545	1	779	a 0.08 on5 of7.wav	a 0.08 on3 of7.wav
546	1	1376	a 0.08 on6 of7.wav	a 0.08 on4 of7.wav
547	1	546	a 0.08 on7 of7.wav	a 0.08 on5 of7.wav
548	1	1161	a 0.12 on3 of7.wav	a 0.12 on1 of7r.wav
549	1	555	a 0.12 on4 of7.wav	a 0.12 on2 of7.wav
550	2	1087	a 0.12 on5 of7.wav	a 0.12 on3 of7.wav
551	1	766	a 0.12 on6 of7.wav	a 0.12 on4 of7.wav
552	2	885	a 0.12 on7 of7.wav	a 0.12 on5 of7.wav
553	1	923	a 0.14 on3 of7.wav	a 0.14 on1 of7r.wav
554	2	686	a 0.14 on4 of7.wav	a 0.14 on2 of7.wav
555	1	561	a 0.14 on5 of7.wav	a 0.14 on3 of7.wav
556	1	664	a 0.14 on6 of7.wav	a 0.14 on4 of7.wav
557	1	1046	a 0.14 on7 of7.wav	a 0.14 on5 of7.wav
558	1	693	a 0.16 on3 of7.wav	a 0.16 on1 of7r.wav
559	1	475	a 0.16 on4 of7.wav	a 0.16 on2 of7.wav
560	1	678	a 0.16 on5 of7.wav	a 0.16 on3 of7.wav
561	1	626	a 0.16 on6 of7.wav	a 0.16 on4 of7.wav
562	2	960	a 0.16 on7 of7.wav	a 0.16 on5 of7.wav
563	1	678	a 0.18 on3 of7.wav	a 0.18 on1 of7r.wav
564	1	641	a 0.18 on4 of7.wav	a 0.18 on2 of7.wav
565	1	626	a 0.18 on5 of7.wav	a 0.18 on3 of7.wav
566	1	606	a 0.18 on6 of7.wav	a 0.18 on4 of7.wav
567	1	986	a 0.18 on7 of7.wav	a 0.18 on5 of7.wav
568	1	655	i 0.1 on3 of7.wav	i 0.1 on1 of7r.wav
569	1	979	i 0.1 on4 of7.wav	i 0.1 on2 of7.wav
570	1	712	i 0.1 on5 of7.wav	i 0.1 on3 of7.wav
571	1	995	i 0.1 on6 of7.wav	i 0.1 on4 of7.wav
572	2	1408	i 0.1 on7 of7.wav	i 0.1 on5 of7.wav
573	1	870	i 0.2 on3 of7.wav	i 0.2 on1 of7r.wav
574	1	910	i 0.2 on4 of7.wav	i 0.2 on2 of7.wav
575	1	1159	i 0.2 on5 of7.wav	i 0.2 on3 of7.wav
576	2	715	i 0.2 on6 of7.wav	i 0.2 on4 of7.wav
577	1	1567	i 0.2 on7 of7.wav	i 0.2 on5 of7.wav
578	1	611	i 0.04 on3 of7.wav	i 0.04 on1 of7r.wav
579	1	1572	i 0.04 on4 of7.wav	i 0.04 on2 of7.wav
580	1	408	i 0.04 on5 of7.wav	i 0.04 on3 of7.wav
581	1	457	i 0.04 on6 of7.wav	i 0.04 on4 of7.wav
582	1	605	i 0.04 on7 of7.wav	i 0.04 on5 of7.wav
583	2	910	i 0.06 on3 of7.wav	i 0.06 on1 of7r.wav
584	1	488	i 0.06 on4 of7.wav	i 0.06 on2 of7.wav
585	1	764	i 0.06 on5 of7.wav	i 0.06 on3 of7.wav
586	1	441	i 0.06 on6 of7.wav	i 0.06 on4 of7.wav
587	1	1327	i 0.06 on7 of7.wav	i 0.06 on5 of7.wav
588	2	832	i 0.08 on3 of7.wav	i 0.08 on1 of7r.wav
589	2	987	i 0.08 on4 of7.wav	i 0.08 on2 of7.wav
590	2	1131	i 0.08 on5 of7.wav	i 0.08 on3 of7.wav
591	1	673	i 0.08 on6 of7.wav	i 0.08 on4 of7.wav
592	1	952	i 0.08 on7 of7.wav	i 0.08 on5 of7.wav
593	1	738	i 0.12 on3 of7.wav	i 0.12 on1 of7r.wav
594	1	822	i 0.12 on4 of7.wav	i 0.12 on2 of7.wav
595	1	977	i 0.12 on5 of7.wav	i 0.12 on3 of7.wav
596	1	761	i 0.12 on6 of7.wav	i 0.12 on4 of7.wav
597	1	1230	i 0.12 on7 of7.wav	i 0.12 on5 of7.wav
598	1	616	i 0.14 on3 of7.wav	i 0.14 on1 of7r.wav
599	1	1378	i 0.14 on4 of7.wav	i 0.14 on2 of7.wav
600	1	620	i 0.14 on5 of7.wav	i 0.14 on3 of7.wav
601	1	558	i 0.14 on6 of7.wav	i 0.14 on4 of7.wav
602	1	838	i 0.14 on7 of7.wav	i 0.14 on5 of7.wav
603	1	746	i 0.16 on3 of7.wav	i 0.16 on1 of7r.wav
604	1	670	i 0.16 on4 of7.wav	i 0.16 on2 of7.wav
605	1	743	i 0.16 on5 of7.wav	i 0.16 on3 of7.wav
606	1	1197	i 0.16 on6 of7.wav	i 0.16 on4 of7.wav
607	1	982	i 0.16 on7 of7.wav	i 0.16 on5 of7.wav
608	1	722	i 0.18 on3 of7.wav	i 0.18 on1 of7r.wav
609	2	919	i 0.18 on4 of7.wav	i 0.18 on2 of7.wav
610	2	943	i 0.18 on5 of7.wav	i 0.18 on3 of7.wav
611	1	972	i 0.18 on6 of7.wav	i 0.18 on4 of7.wav
612	1	1302	i 0.18 on7 of7.wav	i 0.18 on5 of7.wav
