# Supplementary material for: How musical experience affects tone perception efficiency by musicians of tonal and non-tonal speakers?
Source: PLoS One. 2020 May 8;15(5):e0232514. doi: 10.1371/journal.pone.0232514 (PMC7209303; doi:10.1371/journal.pone.0232514)
Supplement: S1 Raw Data — (ZIP) [file pone.0232514.s001.zip › RAW DATA Eng musician/sub5idfalling.csv]

List2	Slide3.RESP	Slide3.RT	stim1
1	1	623	a 0.1 on1 of1.wav
2	1	530	a 0.1 on1 of2.wav
3	1	551	a 0.1 on1 of3.wav
4	1	503	a 0.1 on1 of4.wav
5	1	427	a 0.1 on1 of5.wav
6	1	807	a 0.1 on1 of6.wav
7	1	456	a 0.1 on1 of7.wav
8	1	606	a 0.2 on1 of1.wav
9	1	1652	a 0.2 on1 of2.wav
10	1	947	a 0.2 on1 of3.wav
11	2	600	a 0.2 on1 of4.wav
12	2	537	a 0.2 on1 of5.wav
13	2	703	a 0.2 on1 of6.wav
14	2	762	a 0.2 on1 of7.wav
15	1	814	a 0.04 on1 of1.wav
16	1	468	a 0.04 on1 of2.wav
17	1	518	a 0.04 on1 of3.wav
18	1	495	a 0.04 on1 of4.wav
19	1	383	a 0.04 on1 of5.wav
20	1	370	a 0.04 on1 of6.wav
21	1	681	a 0.04 on1 of7.wav
22	1	697	a 0.06 on1 of1.wav
23	1	641	a 0.06 on1 of2.wav
24	1	589	a 0.06 on1 of3.wav
25	1	436	a 0.06 on1 of4.wav
26	1	510	a 0.06 on1 of5.wav
27	1	586	a 0.06 on1 of6.wav
28	1	828	a 0.06 on1 of7.wav
29	1	744	a 0.08 on1 of1.wav
30	1	349	a 0.08 on1 of2.wav
31	1	396	a 0.08 on1 of3.wav
32	1	555	a 0.08 on1 of4.wav
33	1	431	a 0.08 on1 of5.wav
34	1	674	a 0.08 on1 of6.wav
35	1	518	a 0.08 on1 of7.wav
36	1	742	a 0.12 on1 of1.wav
37	1	820	a 0.12 on1 of2.wav
38	1	520	a 0.12 on1 of3.wav
39	2	981	a 0.12 on1 of4.wav
40	1	577	a 0.12 on1 of5.wav
41	1	483	a 0.12 on1 of6.wav
42	2	1225	a 0.12 on1 of7.wav
43	1	1117	a 0.14 on1 of1.wav
44	1	1445	a 0.14 on1 of2.wav
45	1	748	a 0.14 on1 of3.wav
46	1	662	a 0.14 on1 of4.wav
47	1	817	a 0.14 on1 of5.wav
48	1	989	a 0.14 on1 of6.wav
49	1	653	a 0.14 on1 of7.wav
50	1	1361	a 0.16 on1 of1.wav
51	1	1030	a 0.16 on1 of2.wav
52	1	728	a 0.16 on1 of3.wav
53	2	993	a 0.16 on1 of4.wav
54	1	2372	a 0.16 on1 of5.wav
55	2	854	a 0.16 on1 of6.wav
56	2	582	a 0.16 on1 of7.wav
57	1	682	a 0.18 on1 of1.wav
58	1	1016	a 0.18 on1 of2.wav
59	1	701	a 0.18 on1 of3.wav
60	2	662	a 0.18 on1 of4.wav
61	2	3732	a 0.18 on1 of5.wav
62	2	598	a 0.18 on1 of6.wav
63	1	666	a 0.18 on1 of7.wav
64	1	731	i 0.1 on1 of1.wav
65	1	985	i 0.1 on1 of2.wav
66	1	903	i 0.1 on1 of3.wav
67	2	1041	i 0.1 on1 of4.wav
68	2	1019	i 0.1 on1 of5.wav
69	1	1490	i 0.1 on1 of6.wav
70	1	661	i 0.1 on1 of7.wav
71	1	704	i 0.2 on1 of1.wav
72	1	2462	i 0.2 on1 of2.wav
73	1	948	i 0.2 on1 of3.wav
74	2	644	i 0.2 on1 of4.wav
75	2	598	i 0.2 on1 of5.wav
76	2	540	i 0.2 on1 of6.wav
77	2	514	i 0.2 on1 of7.wav
78	1	938	i 0.04 on1 of1.wav
79	1	537	i 0.04 on1 of2.wav
80	1	574	i 0.04 on1 of3.wav
81	1	1408	i 0.04 on1 of4.wav
82	1	657	i 0.04 on1 of5.wav
83	1	410	i 0.04 on1 of6.wav
84	1	606	i 0.04 on1 of7.wav
85	1	418	i 0.06 on1 of1.wav
86	1	685	i 0.06 on1 of2.wav
87	1	1008	i 0.06 on1 of3.wav
88	1	516	i 0.06 on1 of4.wav
89	1	450	i 0.06 on1 of5.wav
90	1	402	i 0.06 on1 of6.wav
91	1	1525	i 0.06 on1 of7.wav
92	1	632	i 0.08 on1 of1.wav
93	1	486	i 0.08 on1 of2.wav
94	1	663	i 0.08 on1 of3.wav
95	1	569	i 0.08 on1 of4.wav
96	1	824	i 0.08 on1 of5.wav
97	1	459	i 0.08 on1 of6.wav
98	1	857	i 0.08 on1 of7.wav
99	1	809	i 0.12 on1 of1.wav
100	1	541	i 0.12 on1 of2.wav
101	1	2265	i 0.12 on1 of3.wav
102	1	583	i 0.12 on1 of4.wav
103	1	799	i 0.12 on1 of5.wav
104	1	969	i 0.12 on1 of6.wav
105	1	911	i 0.12 on1 of7.wav
106	2	974	i 0.14 on1 of1.wav
107	1	1023	i 0.14 on1 of2.wav
108	2	1297	i 0.14 on1 of3.wav
109	1	1232	i 0.14 on1 of4.wav
110	1	805	i 0.14 on1 of5.wav
111	2	1047	i 0.14 on1 of6.wav
112	1	768	i 0.14 on1 of7.wav
113	1	692	i 0.16 on1 of1.wav
114	1	1184	i 0.16 on1 of2.wav
115	1	787	i 0.16 on1 of3.wav
116	2	1127	i 0.16 on1 of4.wav
117	2	791	i 0.16 on1 of5.wav
118	2	569	i 0.16 on1 of6.wav
119	2	619	i 0.16 on1 of7.wav
120	1	809	i 0.18 on1 of1.wav
121	1	2702	i 0.18 on1 of2.wav
122	1	555	i 0.18 on1 of3.wav
123	2	820	i 0.18 on1 of4.wav
124	2	591	i 0.18 on1 of5.wav
125	2	2094	i 0.18 on1 of6.wav
126	2	932	i 0.18 on1 of7.wav
127	1	392	a 0.1 on1 of1.wav
128	1	691	a 0.1 on1 of2.wav
129	1	849	a 0.1 on1 of3.wav
130	1	576	a 0.1 on1 of4.wav
131	1	654	a 0.1 on1 of5.wav
132	1	590	a 0.1 on1 of6.wav
133	1	710	a 0.1 on1 of7.wav
134	1	678	a 0.2 on1 of1.wav
135	1	741	a 0.2 on1 of2.wav
136	1	1072	a 0.2 on1 of3.wav
137	1	955	a 0.2 on1 of4.wav
138	2	653	a 0.2 on1 of5.wav
139	2	530	a 0.2 on1 of6.wav
140	2	536	a 0.2 on1 of7.wav
141	1	456	a 0.04 on1 of1.wav
142	1	975	a 0.04 on1 of2.wav
143	1	490	a 0.04 on1 of3.wav
144	1	533	a 0.04 on1 of4.wav
145	1	484	a 0.04 on1 of5.wav
146	1	508	a 0.04 on1 of6.wav
147	1	520	a 0.04 on1 of7.wav
148	1	513	a 0.06 on1 of1.wav
149	1	469	a 0.06 on1 of2.wav
150	1	711	a 0.06 on1 of3.wav
151	1	438	a 0.06 on1 of4.wav
152	1	718	a 0.06 on1 of5.wav
153	1	583	a 0.06 on1 of6.wav
154	1	585	a 0.06 on1 of7.wav
155	1	406	a 0.08 on1 of1.wav
156	1	650	a 0.08 on1 of2.wav
157	1	790	a 0.08 on1 of3.wav
158	1	512	a 0.08 on1 of4.wav
159	1	757	a 0.08 on1 of5.wav
160	1	600	a 0.08 on1 of6.wav
161	1	507	a 0.08 on1 of7.wav
162	1	832	a 0.12 on1 of1.wav
163	1	953	a 0.12 on1 of2.wav
164	1	445	a 0.12 on1 of3.wav
165	1	599	a 0.12 on1 of4.wav
166	1	469	a 0.12 on1 of5.wav
167	1	447	a 0.12 on1 of6.wav
168	2	1055	a 0.12 on1 of7.wav
169	1	546	a 0.14 on1 of1.wav
170	1	545	a 0.14 on1 of2.wav
171	1	532	a 0.14 on1 of3.wav
172	1	563	a 0.14 on1 of4.wav
173	1	481	a 0.14 on1 of5.wav
174	1	658	a 0.14 on1 of6.wav
175	1	921	a 0.14 on1 of7.wav
176	1	1514	a 0.16 on1 of1.wav
177	1	683	a 0.16 on1 of2.wav
178	1	738	a 0.16 on1 of3.wav
179	1	569	a 0.16 on1 of4.wav
180	2	1098	a 0.16 on1 of5.wav
181	1	897	a 0.16 on1 of6.wav
182	2	804	a 0.16 on1 of7.wav
183	1	576	a 0.18 on1 of1.wav
184	1	741	a 0.18 on1 of2.wav
185	2	668	a 0.18 on1 of3.wav
186	2	2263	a 0.18 on1 of4.wav
187	1	524	a 0.18 on1 of5.wav
188	1	813	a 0.18 on1 of6.wav
189	2	1374	a 0.18 on1 of7.wav
190	2	819	i 0.1 on1 of1.wav
191	1	730	i 0.1 on1 of2.wav
192	1	688	i 0.1 on1 of3.wav
193	1	719	i 0.1 on1 of4.wav
194	1	728	i 0.1 on1 of5.wav
195	2	1198	i 0.1 on1 of6.wav
196	1	621	i 0.1 on1 of7.wav
197	1	836	i 0.2 on1 of1.wav
198	2	1726	i 0.2 on1 of2.wav
199	2	631	i 0.2 on1 of3.wav
200	2	622	i 0.2 on1 of4.wav
201	2	655	i 0.2 on1 of5.wav
202	2	676	i 0.2 on1 of6.wav
203	2	686	i 0.2 on1 of7.wav
204	1	703	i 0.04 on1 of1.wav
205	1	567	i 0.04 on1 of2.wav
206	1	403	i 0.04 on1 of3.wav
207	1	528	i 0.04 on1 of4.wav
208	1	1092	i 0.04 on1 of5.wav
209	1	465	i 0.04 on1 of6.wav
210	1	495	i 0.04 on1 of7.wav
211	1	562	i 0.06 on1 of1.wav
212	1	578	i 0.06 on1 of2.wav
213	1	378	i 0.06 on1 of3.wav
214	1	431	i 0.06 on1 of4.wav
215	1	590	i 0.06 on1 of5.wav
216	1	514	i 0.06 on1 of6.wav
217	1	525	i 0.06 on1 of7.wav
218	1	504	i 0.08 on1 of1.wav
219	1	489	i 0.08 on1 of2.wav
220	1	493	i 0.08 on1 of3.wav
221	1	813	i 0.08 on1 of4.wav
222	1	504	i 0.08 on1 of5.wav
223	1	864	i 0.08 on1 of6.wav
224	1	501	i 0.08 on1 of7.wav
225	1	633	i 0.12 on1 of1.wav
226	1	962	i 0.12 on1 of2.wav
227	1	692	i 0.12 on1 of3.wav
228	1	871	i 0.12 on1 of4.wav
229	2	804	i 0.12 on1 of5.wav
230	1	782	i 0.12 on1 of6.wav
231	1	1234	i 0.12 on1 of7.wav
232	1	955	i 0.14 on1 of1.wav
233	1	753	i 0.14 on1 of2.wav
234	1	774	i 0.14 on1 of3.wav
235	1	890	i 0.14 on1 of4.wav
236	2	566	i 0.14 on1 of5.wav
237	1	683	i 0.14 on1 of6.wav
238	1	802	i 0.14 on1 of7.wav
239	1	293	i 0.16 on1 of1.wav
240	1	1108	i 0.16 on1 of2.wav
241	2	726	i 0.16 on1 of3.wav
242	1	1036	i 0.16 on1 of4.wav
243	2	808	i 0.16 on1 of5.wav
244	2	642	i 0.16 on1 of6.wav
245	2	2340	i 0.16 on1 of7.wav
246	1	599	i 0.18 on1 of1.wav
247	1	881	i 0.18 on1 of2.wav
248	1	621	i 0.18 on1 of3.wav
249	2	543	i 0.18 on1 of4.wav
250	2	587	i 0.18 on1 of5.wav
251	2	780	i 0.18 on1 of6.wav
252	2	1036	i 0.18 on1 of7.wav
253	1	1132	a 0.1 on1 of1.wav
254	1	707	a 0.1 on1 of2.wav
255	1	1042	a 0.1 on1 of3.wav
256	1	575	a 0.1 on1 of4.wav
257	1	610	a 0.1 on1 of5.wav
258	1	676	a 0.1 on1 of6.wav
259	1	598	a 0.1 on1 of7.wav
260	1	928	a 0.2 on1 of1.wav
261	1	715	a 0.2 on1 of2.wav
262	1	1710	a 0.2 on1 of3.wav
263	2	622	a 0.2 on1 of4.wav
264	2	784	a 0.2 on1 of5.wav
265	2	935	a 0.2 on1 of6.wav
266	2	550	a 0.2 on1 of7.wav
267	1	547	a 0.04 on1 of1.wav
268	1	810	a 0.04 on1 of2.wav
269	1	515	a 0.04 on1 of3.wav
270	1	552	a 0.04 on1 of4.wav
271	1	539	a 0.04 on1 of5.wav
272	1	546	a 0.04 on1 of6.wav
273	1	758	a 0.04 on1 of7.wav
274	1	715	a 0.06 on1 of1.wav
275	1	435	a 0.06 on1 of2.wav
276	1	540	a 0.06 on1 of3.wav
277	1	513	a 0.06 on1 of4.wav
278	1	508	a 0.06 on1 of5.wav
279	1	454	a 0.06 on1 of6.wav
280	1	455	a 0.06 on1 of7.wav
281	1	899	a 0.08 on1 of1.wav
282	1	457	a 0.08 on1 of2.wav
283	1	793	a 0.08 on1 of3.wav
284	1	506	a 0.08 on1 of4.wav
285	1	609	a 0.08 on1 of5.wav
286	1	795	a 0.08 on1 of6.wav
287	1	889	a 0.08 on1 of7.wav
288	1	809	a 0.12 on1 of1.wav
289	1	413	a 0.12 on1 of2.wav
290	1	984	a 0.12 on1 of3.wav
291	1	932	a 0.12 on1 of4.wav
292	1	746	a 0.12 on1 of5.wav
293	1	491	a 0.12 on1 of6.wav
294	1	486	a 0.12 on1 of7.wav
295	1	1039	a 0.14 on1 of1.wav
296	1	1139	a 0.14 on1 of2.wav
297	1	819	a 0.14 on1 of3.wav
298	1	656	a 0.14 on1 of4.wav
299	1	637	a 0.14 on1 of5.wav
300	1	1061	a 0.14 on1 of6.wav
301	1	475	a 0.14 on1 of7.wav
302	1	1332	a 0.16 on1 of1.wav
303	1	633	a 0.16 on1 of2.wav
304	1	943	a 0.16 on1 of3.wav
305	2	1725	a 0.16 on1 of4.wav
306	1	310	a 0.16 on1 of5.wav
307	2	540	a 0.16 on1 of6.wav
308	1	1349	a 0.16 on1 of7.wav
309	1	681	a 0.18 on1 of1.wav
310	1	897	a 0.18 on1 of2.wav
311	1	700	a 0.18 on1 of3.wav
312	2	1693	a 0.18 on1 of4.wav
313	1	2086	a 0.18 on1 of5.wav
314	1	2067	a 0.18 on1 of6.wav
315	2	669	a 0.18 on1 of7.wav
316	1	838	i 0.1 on1 of1.wav
317	1	493	i 0.1 on1 of2.wav
318	1	1203	i 0.1 on1 of3.wav
319	1	530	i 0.1 on1 of4.wav
320	1	797	i 0.1 on1 of5.wav
321	1	1029	i 0.1 on1 of6.wav
322	1	703	i 0.1 on1 of7.wav
323	1	638	i 0.2 on1 of1.wav
324	1	1436	i 0.2 on1 of2.wav
325	2	717	i 0.2 on1 of3.wav
326	1	2474	i 0.2 on1 of4.wav
327	2	674	i 0.2 on1 of5.wav
328	2	977	i 0.2 on1 of6.wav
329	2	545	i 0.2 on1 of7.wav
330	1	600	i 0.04 on1 of1.wav
331	1	585	i 0.04 on1 of2.wav
332	1	1691	i 0.04 on1 of3.wav
333	1	582	i 0.04 on1 of4.wav
334	1	1073	i 0.04 on1 of5.wav
335	1	811	i 0.04 on1 of6.wav
336	1	519	i 0.04 on1 of7.wav
337	1	1544	i 0.06 on1 of1.wav
338	1	357	i 0.06 on1 of2.wav
339	1	792	i 0.06 on1 of3.wav
340	1	517	i 0.06 on1 of4.wav
341	1	551	i 0.06 on1 of5.wav
342	1	646	i 0.06 on1 of6.wav
343	1	1823	i 0.06 on1 of7.wav
344	1	523	i 0.08 on1 of1.wav
345	1	607	i 0.08 on1 of2.wav
346	1	697	i 0.08 on1 of3.wav
347	1	1121	i 0.08 on1 of4.wav
348	1	472	i 0.08 on1 of5.wav
349	1	626	i 0.08 on1 of6.wav
350	1	1138	i 0.08 on1 of7.wav
351	1	970	i 0.12 on1 of1.wav
352	1	1330	i 0.12 on1 of2.wav
353	1	675	i 0.12 on1 of3.wav
354	1	1422	i 0.12 on1 of4.wav
355	1	850	i 0.12 on1 of5.wav
356	1	1107	i 0.12 on1 of6.wav
357	2	1693	i 0.12 on1 of7.wav
358	1	1042	i 0.14 on1 of1.wav
359	1	857	i 0.14 on1 of2.wav
360	1	514	i 0.14 on1 of3.wav
361	1	607	i 0.14 on1 of4.wav
362	1	644	i 0.14 on1 of5.wav
363	2	674	i 0.14 on1 of6.wav
364	2	2286	i 0.14 on1 of7.wav
365	1	742	i 0.16 on1 of1.wav
366	1	499	i 0.16 on1 of2.wav
367	1	1123	i 0.16 on1 of3.wav
368	2	624	i 0.16 on1 of4.wav
369	2	621	i 0.16 on1 of5.wav
370	2	592	i 0.16 on1 of6.wav
371	2	692	i 0.16 on1 of7.wav
372	1	933	i 0.18 on1 of1.wav
373	1	688	i 0.18 on1 of2.wav
374	2	726	i 0.18 on1 of3.wav
375	2	810	i 0.18 on1 of4.wav
376	2	741	i 0.18 on1 of5.wav
377	2	624	i 0.18 on1 of6.wav
378	2	760	i 0.18 on1 of7.wav
379	1	492	a 0.1 on1 of1.wav
380	1	908	a 0.1 on1 of2.wav
381	1	1016	a 0.1 on1 of3.wav
382	1	646	a 0.1 on1 of4.wav
383	1	590	a 0.1 on1 of5.wav
384	1	490	a 0.1 on1 of6.wav
385	2	728	a 0.1 on1 of7.wav
386	1	1040	a 0.2 on1 of1.wav
387	1	998	a 0.2 on1 of2.wav
388	1	562	a 0.2 on1 of3.wav
389	1	1853	a 0.2 on1 of4.wav
390	1	2904	a 0.2 on1 of5.wav
391	2	1050	a 0.2 on1 of6.wav
392	2	968	a 0.2 on1 of7.wav
393	1	663	a 0.04 on1 of1.wav
394	1	786	a 0.04 on1 of2.wav
395	1	589	a 0.04 on1 of3.wav
396	1	896	a 0.04 on1 of4.wav
397	1	968	a 0.04 on1 of5.wav
398	1	567	a 0.04 on1 of6.wav
399	1	661	a 0.04 on1 of7.wav
400	1	756	a 0.06 on1 of1.wav
401	1	770	a 0.06 on1 of2.wav
402	1	622	a 0.06 on1 of3.wav
403	1	649	a 0.06 on1 of4.wav
404	1	639	a 0.06 on1 of5.wav
405	1	648	a 0.06 on1 of6.wav
406	1	504	a 0.06 on1 of7.wav
407	1	596	a 0.08 on1 of1.wav
408	1	710	a 0.08 on1 of2.wav
409	1	555	a 0.08 on1 of3.wav
410	1	653	a 0.08 on1 of4.wav
411	1	440	a 0.08 on1 of5.wav
412	1	642	a 0.08 on1 of6.wav
413	1	401	a 0.08 on1 of7.wav
414	1	522	a 0.12 on1 of1.wav
415	1	468	a 0.12 on1 of2.wav
416	1	755	a 0.12 on1 of3.wav
417	1	614	a 0.12 on1 of4.wav
418	1	1405	a 0.12 on1 of5.wav
419	1	535	a 0.12 on1 of6.wav
420	1	713	a 0.12 on1 of7.wav
421	1	794	a 0.14 on1 of1.wav
422	1	978	a 0.14 on1 of2.wav
423	1	599	a 0.14 on1 of3.wav
424	1	721	a 0.14 on1 of4.wav
425	1	502	a 0.14 on1 of5.wav
426	1	832	a 0.14 on1 of6.wav
427	1	685	a 0.14 on1 of7.wav
428	1	679	a 0.16 on1 of1.wav
429	1	689	a 0.16 on1 of2.wav
430	1	895	a 0.16 on1 of3.wav
431	1	449	a 0.16 on1 of4.wav
432	1	749	a 0.16 on1 of5.wav
433	2	761	a 0.16 on1 of6.wav
434	2	537	a 0.16 on1 of7.wav
435	1	930	a 0.18 on1 of1.wav
436	1	1558	a 0.18 on1 of2.wav
437	2	589	a 0.18 on1 of3.wav
438	2	672	a 0.18 on1 of4.wav
439	2	482	a 0.18 on1 of5.wav
440	2	677	a 0.18 on1 of6.wav
441	2	768	a 0.18 on1 of7.wav
442	1	814	i 0.1 on1 of1.wav
443	1	1387	i 0.1 on1 of2.wav
444	1	644	i 0.1 on1 of3.wav
445	1	479	i 0.1 on1 of4.wav
446	1	578	i 0.1 on1 of5.wav
447	1	558	i 0.1 on1 of6.wav
448	1	381	i 0.1 on1 of7.wav
449	1	796	i 0.2 on1 of1.wav
450	1	1233	i 0.2 on1 of2.wav
451	2	1784	i 0.2 on1 of3.wav
452	2	895	i 0.2 on1 of4.wav
453	2	639	i 0.2 on1 of5.wav
454	2	737	i 0.2 on1 of6.wav
455	2	558	i 0.2 on1 of7.wav
456	1	417	i 0.04 on1 of1.wav
457	1	715	i 0.04 on1 of2.wav
458	1	404	i 0.04 on1 of3.wav
459	1	362	i 0.04 on1 of4.wav
460	1	599	i 0.04 on1 of5.wav
461	1	653	i 0.04 on1 of6.wav
462	1	760	i 0.04 on1 of7.wav
463	1	998	i 0.06 on1 of1.wav
464	1	1102	i 0.06 on1 of2.wav
465	1	1119	i 0.06 on1 of3.wav
466	1	1774	i 0.06 on1 of4.wav
467	1	907	i 0.06 on1 of5.wav
468	1	510	i 0.06 on1 of6.wav
469	1	471	i 0.06 on1 of7.wav
470	1	552	i 0.08 on1 of1.wav
471	1	599	i 0.08 on1 of2.wav
472	1	456	i 0.08 on1 of3.wav
473	1	641	i 0.08 on1 of4.wav
474	1	488	i 0.08 on1 of5.wav
475	1	393	i 0.08 on1 of6.wav
476	1	894	i 0.08 on1 of7.wav
477	1	692	i 0.12 on1 of1.wav
478	1	616	i 0.12 on1 of2.wav
479	1	637	i 0.12 on1 of3.wav
480	1	1261	i 0.12 on1 of4.wav
481	1	991	i 0.12 on1 of5.wav
482	1	564	i 0.12 on1 of6.wav
483	2	740	i 0.12 on1 of7.wav
484	1	1021	i 0.14 on1 of1.wav
485	1	1113	i 0.14 on1 of2.wav
486	1	1719	i 0.14 on1 of3.wav
487	2	974	i 0.14 on1 of4.wav
488	1	1836	i 0.14 on1 of5.wav
489	1	515	i 0.14 on1 of6.wav
490	1	581	i 0.14 on1 of7.wav
491	1	668	i 0.16 on1 of1.wav
492	1	818	i 0.16 on1 of2.wav
493	1	923	i 0.16 on1 of3.wav
494	2	996	i 0.16 on1 of4.wav
495	2	798	i 0.16 on1 of5.wav
496	2	558	i 0.16 on1 of6.wav
497	2	701	i 0.16 on1 of7.wav
498	1	640	i 0.18 on1 of1.wav
499	1	1146	i 0.18 on1 of2.wav
500	2	615	i 0.18 on1 of3.wav
501	1	1289	i 0.18 on1 of4.wav
502	2	1583	i 0.18 on1 of5.wav
503	2	621	i 0.18 on1 of6.wav
504	1	1221	i 0.18 on1 of7.wav
505	1	431	a 0.1 on1 of1.wav
506	1	387	a 0.1 on1 of2.wav
507	1	770	a 0.1 on1 of3.wav
508	1	1222	a 0.1 on1 of4.wav
509	1	483	a 0.1 on1 of5.wav
510	1	464	a 0.1 on1 of6.wav
511	1	436	a 0.1 on1 of7.wav
512	1	717	a 0.2 on1 of1.wav
513	1	713	a 0.2 on1 of2.wav
514	1	483	a 0.2 on1 of3.wav
515	1	1396	a 0.2 on1 of4.wav
516	1	656	a 0.2 on1 of5.wav
517	2	844	a 0.2 on1 of6.wav
518	1	675	a 0.2 on1 of7.wav
519	1	553	a 0.04 on1 of1.wav
520	1	698	a 0.04 on1 of2.wav
521	1	682	a 0.04 on1 of3.wav
522	1	583	a 0.04 on1 of4.wav
523	1	849	a 0.04 on1 of5.wav
524	1	690	a 0.04 on1 of6.wav
525	1	674	a 0.04 on1 of7.wav
526	1	733	a 0.06 on1 of1.wav
527	1	776	a 0.06 on1 of2.wav
528	1	629	a 0.06 on1 of3.wav
529	1	773	a 0.06 on1 of4.wav
530	1	504	a 0.06 on1 of5.wav
531	1	415	a 0.06 on1 of6.wav
532	1	623	a 0.06 on1 of7.wav
533	1	1326	a 0.08 on1 of1.wav
534	1	392	a 0.08 on1 of2.wav
535	1	471	a 0.08 on1 of3.wav
536	1	463	a 0.08 on1 of4.wav
537	1	951	a 0.08 on1 of5.wav
538	1	696	a 0.08 on1 of6.wav
539	1	425	a 0.08 on1 of7.wav
540	1	1430	a 0.12 on1 of1.wav
541	1	904	a 0.12 on1 of2.wav
542	1	870	a 0.12 on1 of3.wav
543	2	639	a 0.12 on1 of4.wav
544	1	399	a 0.12 on1 of5.wav
545	1	606	a 0.12 on1 of6.wav
546	1	810	a 0.12 on1 of7.wav
547	1	727	a 0.14 on1 of1.wav
548	1	878	a 0.14 on1 of2.wav
549	1	605	a 0.14 on1 of3.wav
550	1	948	a 0.14 on1 of4.wav
551	1	512	a 0.14 on1 of5.wav
552	2	969	a 0.14 on1 of6.wav
553	1	633	a 0.14 on1 of7.wav
554	1	1023	a 0.16 on1 of1.wav
555	1	680	a 0.16 on1 of2.wav
556	1	735	a 0.16 on1 of3.wav
557	2	2633	a 0.16 on1 of4.wav
558	1	675	a 0.16 on1 of5.wav
559	1	605	a 0.16 on1 of6.wav
560	2	672	a 0.16 on1 of7.wav
561	1	733	a 0.18 on1 of1.wav
562	1	789	a 0.18 on1 of2.wav
563	2	538	a 0.18 on1 of3.wav
564	1	866	a 0.18 on1 of4.wav
565	2	764	a 0.18 on1 of5.wav
566	2	697	a 0.18 on1 of6.wav
567	2	806	a 0.18 on1 of7.wav
568	1	1190	i 0.1 on1 of1.wav
569	1	534	i 0.1 on1 of2.wav
570	1	837	i 0.1 on1 of3.wav
571	1	583	i 0.1 on1 of4.wav
572	1	955	i 0.1 on1 of5.wav
573	1	659	i 0.1 on1 of6.wav
574	2	1304	i 0.1 on1 of7.wav
575	1	874	i 0.2 on1 of1.wav
576	1	770	i 0.2 on1 of2.wav
577	2	677	i 0.2 on1 of3.wav
578	2	904	i 0.2 on1 of4.wav
579	2	1334	i 0.2 on1 of5.wav
580	2	603	i 0.2 on1 of6.wav
581	2	408	i 0.2 on1 of7.wav
582	1	525	i 0.04 on1 of1.wav
583	1	702	i 0.04 on1 of2.wav
584	1	635	i 0.04 on1 of3.wav
585	1	624	i 0.04 on1 of4.wav
586	1	1525	i 0.04 on1 of5.wav
587	1	568	i 0.04 on1 of6.wav
588	1	748	i 0.04 on1 of7.wav
589	1	534	i 0.06 on1 of1.wav
590	1	626	i 0.06 on1 of2.wav
591	1	749	i 0.06 on1 of3.wav
592	1	740	i 0.06 on1 of4.wav
593	1	1031	i 0.06 on1 of5.wav
594	1	637	i 0.06 on1 of6.wav
595	1	433	i 0.06 on1 of7.wav
596	1	989	i 0.08 on1 of1.wav
597	1	603	i 0.08 on1 of2.wav
598	1	668	i 0.08 on1 of3.wav
599	1	568	i 0.08 on1 of4.wav
600	1	580	i 0.08 on1 of5.wav
601	1	620	i 0.08 on1 of6.wav
602	1	722	i 0.08 on1 of7.wav
603	1	494	i 0.12 on1 of1.wav
604	1	798	i 0.12 on1 of2.wav
605	1	447	i 0.12 on1 of3.wav
606	1	556	i 0.12 on1 of4.wav
607	1	522	i 0.12 on1 of5.wav
608	1	629	i 0.12 on1 of6.wav
609	1	512	i 0.12 on1 of7.wav
610	1	984	i 0.14 on1 of1.wav
611	1	892	i 0.14 on1 of2.wav
612	2	1128	i 0.14 on1 of3.wav
613	1	674	i 0.14 on1 of4.wav
614	1	1345	i 0.14 on1 of5.wav
615	2	559	i 0.14 on1 of6.wav
616	2	1060	i 0.14 on1 of7.wav
617	1	629	i 0.16 on1 of1.wav
618	1	1472	i 0.16 on1 of2.wav
619	1	683	i 0.16 on1 of3.wav
620	1	1122	i 0.16 on1 of4.wav
621	2	872	i 0.16 on1 of5.wav
622	2	950	i 0.16 on1 of6.wav
623	2	494	i 0.16 on1 of7.wav
624	1	728	i 0.18 on1 of1.wav
625	1	745	i 0.18 on1 of2.wav
626	2	1416	i 0.18 on1 of3.wav
627	1	802	i 0.18 on1 of4.wav
628	2	711	i 0.18 on1 of5.wav
629	2	604	i 0.18 on1 of6.wav
630	2	745	i 0.18 on1 of7.wav
