# Supplementary material for: How musical experience affects tone perception efficiency by musicians of tonal and non-tonal speakers?
Source: PLoS One. 2020 May 8;15(5):e0232514. doi: 10.1371/journal.pone.0232514 (PMC7209303; doi:10.1371/journal.pone.0232514)
Supplement: S1 Raw Data — (ZIP) [file pone.0232514.s001.zip › RAW DATA Eng musician/sub5idrising.csv]

List2	Slide3.RESP	Slide3.RT	stim1
1	2	1852	a 0.1 on1 of7r.wav
2	1	551	a 0.1 on2 of7.wav
3	1	689	a 0.1 on3 of7.wav
4	1	721	a 0.1 on4 of7.wav
5	1	805	a 0.1 on5 of7.wav
6	1	537	a 0.1 on6 of7.wav
7	1	1926	a 0.1 on7 of7.wav
8	2	1340	a 0.2 on1 of7r.wav
9	2	646	a 0.2 on2 of7.wav
10	2	755	a 0.2 on3 of7.wav
11	2	953	a 0.2 on4 of7.wav
12	2	1549	a 0.2 on5 of7.wav
13	1	730	a 0.2 on6 of7.wav
14	1	1433	a 0.2 on7 of7.wav
15	1	833	a 0.04 on1 of7r.wav
16	1	622	a 0.04 on2 of7.wav
17	1	791	a 0.04 on3 of7.wav
18	1	1689	a 0.04 on4 of7.wav
19	1	576	a 0.04 on5 of7.wav
20	1	660	a 0.04 on6 of7.wav
21	1	452	a 0.04 on7 of7.wav
22	1	738	a 0.06 on1 of7r.wav
23	1	435	a 0.06 on2 of7.wav
24	1	566	a 0.06 on3 of7.wav
25	1	652	a 0.06 on4 of7.wav
26	1	636	a 0.06 on5 of7.wav
27	1	646	a 0.06 on6 of7.wav
28	1	495	a 0.06 on7 of7.wav
29	1	1023	a 0.08 on1 of7r.wav
30	2	2415	a 0.08 on2 of7.wav
31	1	827	a 0.08 on3 of7.wav
32	1	867	a 0.08 on4 of7.wav
33	1	634	a 0.08 on5 of7.wav
34	1	589	a 0.08 on6 of7.wav
35	1	1324	a 0.08 on7 of7.wav
36	1	675	a 0.12 on1 of7r.wav
37	1	1058	a 0.12 on2 of7.wav
38	1	743	a 0.12 on3 of7.wav
39	1	777	a 0.12 on4 of7.wav
40	1	920	a 0.12 on5 of7.wav
41	1	948	a 0.12 on6 of7.wav
42	1	823	a 0.12 on7 of7.wav
43	1	1032	a 0.14 on1 of7r.wav
44	2	1062	a 0.14 on2 of7.wav
45	2	601	a 0.14 on3 of7.wav
46	1	2929	a 0.14 on4 of7.wav
47	2	738	a 0.14 on5 of7.wav
48	1	610	a 0.14 on6 of7.wav
49	1	570	a 0.14 on7 of7.wav
50	2	704	a 0.16 on1 of7r.wav
51	2	2012	a 0.16 on2 of7.wav
52	1	800	a 0.16 on3 of7.wav
53	2	2002	a 0.16 on4 of7.wav
54	2	840	a 0.16 on5 of7.wav
55	1	830	a 0.16 on6 of7.wav
56	1	750	a 0.16 on7 of7.wav
57	2	727	a 0.18 on1 of7r.wav
58	2	1134	a 0.18 on2 of7.wav
59	2	1466	a 0.18 on3 of7.wav
60	1	1432	a 0.18 on4 of7.wav
61	1	656	a 0.18 on5 of7.wav
62	1	779	a 0.18 on6 of7.wav
63	1	1531	a 0.18 on7 of7.wav
64	1	545	i 0.1 on1 of7r.wav
65	1	1661	i 0.1 on2 of7.wav
66	1	706	i 0.1 on3 of7.wav
67	1	570	i 0.1 on4 of7.wav
68	1	533	i 0.1 on5 of7.wav
69	1	752	i 0.1 on6 of7.wav
70	1	1131	i 0.1 on7 of7.wav
71	2	633	i 0.2 on1 of7r.wav
72	2	1503	i 0.2 on2 of7.wav
73	2	1634	i 0.2 on3 of7.wav
74	2	755	i 0.2 on4 of7.wav
75	1	1114	i 0.2 on5 of7.wav
76	1	855	i 0.2 on6 of7.wav
77	1	804	i 0.2 on7 of7.wav
78	1	854	i 0.04 on1 of7r.wav
79	1	858	i 0.04 on2 of7.wav
80	1	570	i 0.04 on3 of7.wav
81	1	973	i 0.04 on4 of7.wav
82	1	803	i 0.04 on5 of7.wav
83	1	505	i 0.04 on6 of7.wav
84	1	792	i 0.04 on7 of7.wav
85	1	504	i 0.06 on1 of7r.wav
86	1	617	i 0.06 on2 of7.wav
87	1	1103	i 0.06 on3 of7.wav
88	1	752	i 0.06 on4 of7.wav
89	1	1274	i 0.06 on5 of7.wav
90	1	674	i 0.06 on6 of7.wav
91	1	672	i 0.06 on7 of7.wav
92	1	503	i 0.08 on1 of7r.wav
93	1	1177	i 0.08 on2 of7.wav
94	1	660	i 0.08 on3 of7.wav
95	1	699	i 0.08 on4 of7.wav
96	1	1205	i 0.08 on5 of7.wav
97	1	471	i 0.08 on6 of7.wav
98	1	552	i 0.08 on7 of7.wav
99	1	1488	i 0.12 on1 of7r.wav
100	1	1315	i 0.12 on2 of7.wav
101	1	1340	i 0.12 on3 of7.wav
102	1	1109	i 0.12 on4 of7.wav
103	2	862	i 0.12 on5 of7.wav
104	1	609	i 0.12 on6 of7.wav
105	1	1070	i 0.12 on7 of7.wav
106	1	820	i 0.14 on1 of7r.wav
107	1	3440	i 0.14 on2 of7.wav
108	1	1178	i 0.14 on3 of7.wav
109	2	2625	i 0.14 on4 of7.wav
110	1	742	i 0.14 on5 of7.wav
111	1	1329	i 0.14 on6 of7.wav
112	1	676	i 0.14 on7 of7.wav
113	2	936	i 0.16 on1 of7r.wav
114	2	562	i 0.16 on2 of7.wav
115	2	595	i 0.16 on3 of7.wav
116	1	1711	i 0.16 on4 of7.wav
117	2	1838	i 0.16 on5 of7.wav
118	1	859	i 0.16 on6 of7.wav
119	1	992	i 0.16 on7 of7.wav
120	2	872	i 0.18 on1 of7r.wav
121	2	679	i 0.18 on2 of7.wav
122	2	569	i 0.18 on3 of7.wav
123	2	673	i 0.18 on4 of7.wav
124	1	1035	i 0.18 on5 of7.wav
125	1	1536	i 0.18 on6 of7.wav
126	1	821	i 0.18 on7 of7.wav
127	1	1097	a 0.1 on1 of7r.wav
128	1	442	a 0.1 on2 of7.wav
129	1	284	a 0.1 on3 of7.wav
130	1	511	a 0.1 on4 of7.wav
131	1	769	a 0.1 on5 of7.wav
132	1	1307	a 0.1 on6 of7.wav
133	1	1202	a 0.1 on7 of7.wav
134	2	564	a 0.2 on1 of7r.wav
135	2	778	a 0.2 on2 of7.wav
136	2	707	a 0.2 on3 of7.wav
137	2	921	a 0.2 on4 of7.wav
138	1	766	a 0.2 on5 of7.wav
139	1	2085	a 0.2 on6 of7.wav
140	1	553	a 0.2 on7 of7.wav
141	1	733	a 0.04 on1 of7r.wav
142	1	570	a 0.04 on2 of7.wav
143	1	689	a 0.04 on3 of7.wav
144	1	681	a 0.04 on4 of7.wav
145	1	782	a 0.04 on5 of7.wav
146	1	702	a 0.04 on6 of7.wav
147	1	673	a 0.04 on7 of7.wav
148	1	833	a 0.06 on1 of7r.wav
149	1	695	a 0.06 on2 of7.wav
150	1	1155	a 0.06 on3 of7.wav
151	1	474	a 0.06 on4 of7.wav
152	1	408	a 0.06 on5 of7.wav
153	1	584	a 0.06 on6 of7.wav
154	1	721	a 0.06 on7 of7.wav
155	1	456	a 0.08 on1 of7r.wav
156	1	609	a 0.08 on2 of7.wav
157	1	955	a 0.08 on3 of7.wav
158	1	638	a 0.08 on4 of7.wav
159	1	472	a 0.08 on5 of7.wav
160	1	1088	a 0.08 on6 of7.wav
161	1	609	a 0.08 on7 of7.wav
162	2	1868	a 0.12 on1 of7r.wav
163	1	741	a 0.12 on2 of7.wav
164	1	821	a 0.12 on3 of7.wav
165	1	640	a 0.12 on4 of7.wav
166	1	786	a 0.12 on5 of7.wav
167	1	607	a 0.12 on6 of7.wav
168	1	741	a 0.12 on7 of7.wav
169	1	822	a 0.14 on1 of7r.wav
170	2	771	a 0.14 on2 of7.wav
171	2	869	a 0.14 on3 of7.wav
172	1	2149	a 0.14 on4 of7.wav
173	1	792	a 0.14 on5 of7.wav
174	1	707	a 0.14 on6 of7.wav
175	1	1988	a 0.14 on7 of7.wav
176	2	1614	a 0.16 on1 of7r.wav
177	2	701	a 0.16 on2 of7.wav
178	1	828	a 0.16 on3 of7.wav
179	1	733	a 0.16 on4 of7.wav
180	2	689	a 0.16 on5 of7.wav
181	1	1043	a 0.16 on6 of7.wav
182	1	802	a 0.16 on7 of7.wav
183	2	706	a 0.18 on1 of7r.wav
184	2	1054	a 0.18 on2 of7.wav
185	2	643	a 0.18 on3 of7.wav
186	1	770	a 0.18 on4 of7.wav
187	2	2713	a 0.18 on5 of7.wav
188	1	664	a 0.18 on6 of7.wav
189	1	1166	a 0.18 on7 of7.wav
190	1	1121	i 0.1 on1 of7r.wav
191	2	1020	i 0.1 on2 of7.wav
192	1	849	i 0.1 on3 of7.wav
193	1	831	i 0.1 on4 of7.wav
194	1	986	i 0.1 on5 of7.wav
195	1	593	i 0.1 on6 of7.wav
196	1	1173	i 0.1 on7 of7.wav
197	2	1025	i 0.2 on1 of7r.wav
198	2	1099	i 0.2 on2 of7.wav
199	2	736	i 0.2 on3 of7.wav
200	2	2830	i 0.2 on4 of7.wav
201	2	611	i 0.2 on5 of7.wav
202	1	709	i 0.2 on6 of7.wav
203	1	1350	i 0.2 on7 of7.wav
204	1	1321	i 0.04 on1 of7r.wav
205	1	614	i 0.04 on2 of7.wav
206	1	864	i 0.04 on3 of7.wav
207	1	1043	i 0.04 on4 of7.wav
208	1	724	i 0.04 on5 of7.wav
209	1	1126	i 0.04 on6 of7.wav
210	1	854	i 0.04 on7 of7.wav
211	1	666	i 0.06 on1 of7r.wav
212	1	456	i 0.06 on2 of7.wav
213	1	694	i 0.06 on3 of7.wav
214	1	850	i 0.06 on4 of7.wav
215	1	620	i 0.06 on5 of7.wav
216	1	715	i 0.06 on6 of7.wav
217	1	648	i 0.06 on7 of7.wav
218	1	662	i 0.08 on1 of7r.wav
219	1	689	i 0.08 on2 of7.wav
220	1	600	i 0.08 on3 of7.wav
221	1	829	i 0.08 on4 of7.wav
222	1	1440	i 0.08 on5 of7.wav
223	1	697	i 0.08 on6 of7.wav
224	1	734	i 0.08 on7 of7.wav
225	1	764	i 0.12 on1 of7r.wav
226	2	928	i 0.12 on2 of7.wav
227	1	866	i 0.12 on3 of7.wav
228	2	626	i 0.12 on4 of7.wav
229	1	1163	i 0.12 on5 of7.wav
230	1	780	i 0.12 on6 of7.wav
231	1	847	i 0.12 on7 of7.wav
232	2	825	i 0.14 on1 of7r.wav
233	2	545	i 0.14 on2 of7.wav
234	2	765	i 0.14 on3 of7.wav
235	1	1197	i 0.14 on4 of7.wav
236	1	1107	i 0.14 on5 of7.wav
237	1	830	i 0.14 on6 of7.wav
238	1	797	i 0.14 on7 of7.wav
239	2	951	i 0.16 on1 of7r.wav
240	2	643	i 0.16 on2 of7.wav
241	2	798	i 0.16 on3 of7.wav
242	1	1008	i 0.16 on4 of7.wav
243	1	711	i 0.16 on5 of7.wav
244	1	1166	i 0.16 on6 of7.wav
245	2	2900	i 0.16 on7 of7.wav
246	2	589	i 0.18 on1 of7r.wav
247	2	4504	i 0.18 on2 of7.wav
248	2	804	i 0.18 on3 of7.wav
249	1	611	i 0.18 on4 of7.wav
250	2	680	i 0.18 on5 of7.wav
251	1	747	i 0.18 on6 of7.wav
252	1	741	i 0.18 on7 of7.wav
253	1	787	a 0.1 on1 of7r.wav
254	1	562	a 0.1 on2 of7.wav
255	1	1622	a 0.1 on3 of7.wav
256	1	1527	a 0.1 on4 of7.wav
257	1	956	a 0.1 on5 of7.wav
258	1	764	a 0.1 on6 of7.wav
259	1	724	a 0.1 on7 of7.wav
260	2	740	a 0.2 on1 of7r.wav
261	2	730	a 0.2 on2 of7.wav
262	2	805	a 0.2 on3 of7.wav
263	1	1885	a 0.2 on4 of7.wav
264	1	2231	a 0.2 on5 of7.wav
265	2	3721	a 0.2 on6 of7.wav
266	1	863	a 0.2 on7 of7.wav
267	1	662	a 0.04 on1 of7r.wav
268	1	687	a 0.04 on2 of7.wav
269	1	657	a 0.04 on3 of7.wav
270	1	647	a 0.04 on4 of7.wav
271	1	742	a 0.04 on5 of7.wav
272	1	596	a 0.04 on6 of7.wav
273	1	578	a 0.04 on7 of7.wav
274	1	611	a 0.06 on1 of7r.wav
275	1	373	a 0.06 on2 of7.wav
276	1	737	a 0.06 on3 of7.wav
277	1	601	a 0.06 on4 of7.wav
278	1	670	a 0.06 on5 of7.wav
279	1	597	a 0.06 on6 of7.wav
280	1	634	a 0.06 on7 of7.wav
281	1	792	a 0.08 on1 of7r.wav
282	1	930	a 0.08 on2 of7.wav
283	1	641	a 0.08 on3 of7.wav
284	1	1339	a 0.08 on4 of7.wav
285	1	768	a 0.08 on5 of7.wav
286	1	627	a 0.08 on6 of7.wav
287	1	489	a 0.08 on7 of7.wav
288	2	1479	a 0.12 on1 of7r.wav
289	1	796	a 0.12 on2 of7.wav
290	1	586	a 0.12 on3 of7.wav
291	2	1125	a 0.12 on4 of7.wav
292	1	1609	a 0.12 on5 of7.wav
293	1	1040	a 0.12 on6 of7.wav
294	1	577	a 0.12 on7 of7.wav
295	1	740	a 0.14 on1 of7r.wav
296	1	728	a 0.14 on2 of7.wav
297	1	646	a 0.14 on3 of7.wav
298	1	774	a 0.14 on4 of7.wav
299	1	603	a 0.14 on5 of7.wav
300	1	827	a 0.14 on6 of7.wav
301	1	698	a 0.14 on7 of7.wav
302	2	1397	a 0.16 on1 of7r.wav
303	2	770	a 0.16 on2 of7.wav
304	2	612	a 0.16 on3 of7.wav
305	1	819	a 0.16 on4 of7.wav
306	1	2017	a 0.16 on5 of7.wav
307	1	911	a 0.16 on6 of7.wav
308	1	948	a 0.16 on7 of7.wav
309	2	740	a 0.18 on1 of7r.wav
310	2	788	a 0.18 on2 of7.wav
311	2	741	a 0.18 on3 of7.wav
312	2	707	a 0.18 on4 of7.wav
313	2	1102	a 0.18 on5 of7.wav
314	1	1028	a 0.18 on6 of7.wav
315	1	1050	a 0.18 on7 of7.wav
316	1	1693	i 0.1 on1 of7r.wav
317	2	751	i 0.1 on2 of7.wav
318	1	1034	i 0.1 on3 of7.wav
319	1	808	i 0.1 on4 of7.wav
320	1	638	i 0.1 on5 of7.wav
321	1	961	i 0.1 on6 of7.wav
322	1	616	i 0.1 on7 of7.wav
323	2	788	i 0.2 on1 of7r.wav
324	1	1401	i 0.2 on2 of7.wav
325	2	639	i 0.2 on3 of7.wav
326	1	4492	i 0.2 on4 of7.wav
327	1	850	i 0.2 on5 of7.wav
328	1	1020	i 0.2 on6 of7.wav
329	1	942	i 0.2 on7 of7.wav
330	1	412	i 0.04 on1 of7r.wav
331	1	602	i 0.04 on2 of7.wav
332	1	497	i 0.04 on3 of7.wav
333	1	633	i 0.04 on4 of7.wav
334	1	664	i 0.04 on5 of7.wav
335	1	682	i 0.04 on6 of7.wav
336	1	964	i 0.04 on7 of7.wav
337	1	755	i 0.06 on1 of7r.wav
338	1	459	i 0.06 on2 of7.wav
339	1	614	i 0.06 on3 of7.wav
340	1	648	i 0.06 on4 of7.wav
341	1	716	i 0.06 on5 of7.wav
342	1	1511	i 0.06 on6 of7.wav
343	1	454	i 0.06 on7 of7.wav
344	1	721	i 0.08 on1 of7r.wav
345	1	1050	i 0.08 on2 of7.wav
346	1	730	i 0.08 on3 of7.wav
347	1	1394	i 0.08 on4 of7.wav
348	1	726	i 0.08 on5 of7.wav
349	1	690	i 0.08 on6 of7.wav
350	1	876	i 0.08 on7 of7.wav
351	2	675	i 0.12 on1 of7r.wav
352	1	1352	i 0.12 on2 of7.wav
353	1	667	i 0.12 on3 of7.wav
354	1	882	i 0.12 on4 of7.wav
355	1	679	i 0.12 on5 of7.wav
356	1	904	i 0.12 on6 of7.wav
357	1	763	i 0.12 on7 of7.wav
358	1	2376	i 0.14 on1 of7r.wav
359	2	1921	i 0.14 on2 of7.wav
360	1	1563	i 0.14 on3 of7.wav
361	2	1556	i 0.14 on4 of7.wav
362	1	650	i 0.14 on5 of7.wav
363	1	1619	i 0.14 on6 of7.wav
364	2	1027	i 0.14 on7 of7.wav
365	2	841	i 0.16 on1 of7r.wav
366	2	1635	i 0.16 on2 of7.wav
367	1	1293	i 0.16 on3 of7.wav
368	1	766	i 0.16 on4 of7.wav
369	2	2793	i 0.16 on5 of7.wav
370	1	1245	i 0.16 on6 of7.wav
371	1	2257	i 0.16 on7 of7.wav
372	2	801	i 0.18 on1 of7r.wav
373	2	564	i 0.18 on2 of7.wav
374	2	689	i 0.18 on3 of7.wav
375	2	801	i 0.18 on4 of7.wav
376	1	706	i 0.18 on5 of7.wav
377	1	1625	i 0.18 on6 of7.wav
378	1	633	i 0.18 on7 of7.wav
379	1	821	a 0.1 on1 of7r.wav
380	1	690	a 0.1 on2 of7.wav
381	1	694	a 0.1 on3 of7.wav
382	1	454	a 0.1 on4 of7.wav
383	1	847	a 0.1 on5 of7.wav
384	1	518	a 0.1 on6 of7.wav
385	1	721	a 0.1 on7 of7.wav
386	2	744	a 0.2 on1 of7r.wav
387	2	797	a 0.2 on2 of7.wav
388	2	579	a 0.2 on3 of7.wav
389	1	1032	a 0.2 on4 of7.wav
390	1	1013	a 0.2 on5 of7.wav
391	1	656	a 0.2 on6 of7.wav
392	1	729	a 0.2 on7 of7.wav
393	1	878	a 0.04 on1 of7r.wav
394	1	1156	a 0.04 on2 of7.wav
395	1	771	a 0.04 on3 of7.wav
396	1	750	a 0.04 on4 of7.wav
397	1	779	a 0.04 on5 of7.wav
398	1	567	a 0.04 on6 of7.wav
399	1	696	a 0.04 on7 of7.wav
400	1	554	a 0.06 on1 of7r.wav
401	1	576	a 0.06 on2 of7.wav
402	1	3591	a 0.06 on3 of7.wav
403	1	437	a 0.06 on4 of7.wav
404	1	530	a 0.06 on5 of7.wav
405	1	664	a 0.06 on6 of7.wav
406	1	653	a 0.06 on7 of7.wav
407	1	674	a 0.08 on1 of7r.wav
408	1	566	a 0.08 on2 of7.wav
409	1	746	a 0.08 on3 of7.wav
410	1	643	a 0.08 on4 of7.wav
411	1	667	a 0.08 on5 of7.wav
412	1	996	a 0.08 on6 of7.wav
413	1	548	a 0.08 on7 of7.wav
414	1	583	a 0.12 on1 of7r.wav
415	1	776	a 0.12 on2 of7.wav
416	1	1242	a 0.12 on3 of7.wav
417	1	1144	a 0.12 on4 of7.wav
418	1	2046	a 0.12 on5 of7.wav
419	1	970	a 0.12 on6 of7.wav
420	1	649	a 0.12 on7 of7.wav
421	1	1028	a 0.14 on1 of7r.wav
422	1	893	a 0.14 on2 of7.wav
423	2	886	a 0.14 on3 of7.wav
424	1	749	a 0.14 on4 of7.wav
425	1	1273	a 0.14 on5 of7.wav
426	1	944	a 0.14 on6 of7.wav
427	1	1203	a 0.14 on7 of7.wav
428	2	518	a 0.16 on1 of7r.wav
429	2	647	a 0.16 on2 of7.wav
430	2	1059	a 0.16 on3 of7.wav
431	1	980	a 0.16 on4 of7.wav
432	1	815	a 0.16 on5 of7.wav
433	1	1035	a 0.16 on6 of7.wav
434	1	1278	a 0.16 on7 of7.wav
435	2	659	a 0.18 on1 of7r.wav
436	1	835	a 0.18 on2 of7.wav
437	2	1433	a 0.18 on3 of7.wav
438	2	3999	a 0.18 on4 of7.wav
439	2	625	a 0.18 on5 of7.wav
440	2	2148	a 0.18 on6 of7.wav
441	1	862	a 0.18 on7 of7.wav
442	2	812	i 0.1 on1 of7r.wav
443	1	664	i 0.1 on2 of7.wav
444	1	644	i 0.1 on3 of7.wav
445	1	1106	i 0.1 on4 of7.wav
446	2	4925	i 0.1 on5 of7.wav
447	1	1231	i 0.1 on6 of7.wav
448	1	700	i 0.1 on7 of7.wav
449	2	698	i 0.2 on1 of7r.wav
450	2	701	i 0.2 on2 of7.wav
451	2	708	i 0.2 on3 of7.wav
452	2	1469	i 0.2 on4 of7.wav
453	2	634	i 0.2 on5 of7.wav
454	2	890	i 0.2 on6 of7.wav
455	1	856	i 0.2 on7 of7.wav
456	1	634	i 0.04 on1 of7r.wav
457	1	593	i 0.04 on2 of7.wav
458	1	496	i 0.04 on3 of7.wav
459	1	527	i 0.04 on4 of7.wav
460	1	716	i 0.04 on5 of7.wav
461	1	679	i 0.04 on6 of7.wav
462	1	624	i 0.04 on7 of7.wav
463	1	977	i 0.06 on1 of7r.wav
464	1	511	i 0.06 on2 of7.wav
465	1	595	i 0.06 on3 of7.wav
466	1	565	i 0.06 on4 of7.wav
467	1	735	i 0.06 on5 of7.wav
468	1	456	i 0.06 on6 of7.wav
469	1	575	i 0.06 on7 of7.wav
470	1	727	i 0.08 on1 of7r.wav
471	1	1218	i 0.08 on2 of7.wav
472	1	507	i 0.08 on3 of7.wav
473	1	735	i 0.08 on4 of7.wav
474	1	957	i 0.08 on5 of7.wav
475	1	694	i 0.08 on6 of7.wav
476	1	960	i 0.08 on7 of7.wav
477	1	737	i 0.12 on1 of7r.wav
478	1	555	i 0.12 on2 of7.wav
479	1	1264	i 0.12 on3 of7.wav
480	1	839	i 0.12 on4 of7.wav
481	1	1815	i 0.12 on5 of7.wav
482	1	674	i 0.12 on6 of7.wav
483	1	705	i 0.12 on7 of7.wav
484	2	698	i 0.14 on1 of7r.wav
485	2	651	i 0.14 on2 of7.wav
486	1	1724	i 0.14 on3 of7.wav
487	1	986	i 0.14 on4 of7.wav
488	1	1080	i 0.14 on5 of7.wav
489	1	870	i 0.14 on6 of7.wav
490	1	635	i 0.14 on7 of7.wav
491	2	1546	i 0.16 on1 of7r.wav
492	2	5780	i 0.16 on2 of7.wav
493	2	667	i 0.16 on3 of7.wav
494	2	425	i 0.16 on4 of7.wav
495	1	3639	i 0.16 on5 of7.wav
496	1	1074	i 0.16 on6 of7.wav
497	1	765	i 0.16 on7 of7.wav
498	2	582	i 0.18 on1 of7r.wav
499	2	3006	i 0.18 on2 of7.wav
500	2	683	i 0.18 on3 of7.wav
501	1	962	i 0.18 on4 of7.wav
502	2	633	i 0.18 on5 of7.wav
503	2	700	i 0.18 on6 of7.wav
504	1	1138	i 0.18 on7 of7.wav
505	1	772	a 0.1 on1 of7r.wav
506	1	1156	a 0.1 on2 of7.wav
507	1	1196	a 0.1 on3 of7.wav
508	1	615	a 0.1 on4 of7.wav
509	1	1006	a 0.1 on5 of7.wav
510	1	645	a 0.1 on6 of7.wav
511	1	655	a 0.1 on7 of7.wav
512	2	785	a 0.2 on1 of7r.wav
513	2	571	a 0.2 on2 of7.wav
514	2	669	a 0.2 on3 of7.wav
515	2	1499	a 0.2 on4 of7.wav
516	2	868	a 0.2 on5 of7.wav
517	1	1036	a 0.2 on6 of7.wav
518	1	759	a 0.2 on7 of7.wav
519	1	834	a 0.04 on1 of7r.wav
520	1	750	a 0.04 on2 of7.wav
521	1	776	a 0.04 on3 of7.wav
522	1	748	a 0.04 on4 of7.wav
523	1	689	a 0.04 on5 of7.wav
524	1	903	a 0.04 on6 of7.wav
525	1	853	a 0.04 on7 of7.wav
526	1	522	a 0.06 on1 of7r.wav
527	1	430	a 0.06 on2 of7.wav
528	1	946	a 0.06 on3 of7.wav
529	1	686	a 0.06 on4 of7.wav
530	1	603	a 0.06 on5 of7.wav
531	1	901	a 0.06 on6 of7.wav
532	1	782	a 0.06 on7 of7.wav
533	1	663	a 0.08 on1 of7r.wav
534	1	977	a 0.08 on2 of7.wav
535	1	586	a 0.08 on3 of7.wav
536	1	1783	a 0.08 on4 of7.wav
537	1	468	a 0.08 on5 of7.wav
538	1	1260	a 0.08 on6 of7.wav
539	1	785	a 0.08 on7 of7.wav
540	1	1089	a 0.12 on1 of7r.wav
541	1	1301	a 0.12 on2 of7.wav
542	1	971	a 0.12 on3 of7.wav
543	1	551	a 0.12 on4 of7.wav
544	1	754	a 0.12 on5 of7.wav
545	1	749	a 0.12 on6 of7.wav
546	1	912	a 0.12 on7 of7.wav
547	2	1533	a 0.14 on1 of7r.wav
548	1	670	a 0.14 on2 of7.wav
549	1	909	a 0.14 on3 of7.wav
550	1	753	a 0.14 on4 of7.wav
551	1	663	a 0.14 on5 of7.wav
552	1	1170	a 0.14 on6 of7.wav
553	1	594	a 0.14 on7 of7.wav
554	2	1749	a 0.16 on1 of7r.wav
555	1	2501	a 0.16 on2 of7.wav
556	1	1969	a 0.16 on3 of7.wav
557	2	798	a 0.16 on4 of7.wav
558	2	644	a 0.16 on5 of7.wav
559	1	1349	a 0.16 on6 of7.wav
560	1	1344	a 0.16 on7 of7.wav
561	2	780	a 0.18 on1 of7r.wav
562	2	771	a 0.18 on2 of7.wav
563	2	1574	a 0.18 on3 of7.wav
564	1	831	a 0.18 on4 of7.wav
565	2	596	a 0.18 on5 of7.wav
566	1	802	a 0.18 on6 of7.wav
567	1	946	a 0.18 on7 of7.wav
568	1	1104	i 0.1 on1 of7r.wav
569	1	1096	i 0.1 on2 of7.wav
570	1	833	i 0.1 on3 of7.wav
571	1	2100	i 0.1 on4 of7.wav
572	1	1323	i 0.1 on5 of7.wav
573	1	535	i 0.1 on6 of7.wav
574	1	1108	i 0.1 on7 of7.wav
575	2	674	i 0.2 on1 of7r.wav
576	2	1580	i 0.2 on2 of7.wav
577	2	408	i 0.2 on3 of7.wav
578	2	803	i 0.2 on4 of7.wav
579	2	2420	i 0.2 on5 of7.wav
580	1	1316	i 0.2 on6 of7.wav
581	1	816	i 0.2 on7 of7.wav
582	1	608	i 0.04 on1 of7r.wav
583	1	712	i 0.04 on2 of7.wav
584	1	571	i 0.04 on3 of7.wav
585	1	782	i 0.04 on4 of7.wav
586	1	572	i 0.04 on5 of7.wav
587	1	633	i 0.04 on6 of7.wav
588	1	773	i 0.04 on7 of7.wav
589	1	829	i 0.06 on1 of7r.wav
590	1	415	i 0.06 on2 of7.wav
591	1	457	i 0.06 on3 of7.wav
592	1	773	i 0.06 on4 of7.wav
593	1	708	i 0.06 on5 of7.wav
594	1	585	i 0.06 on6 of7.wav
595	1	791	i 0.06 on7 of7.wav
596	1	558	i 0.08 on1 of7r.wav
597	1	800	i 0.08 on2 of7.wav
598	1	774	i 0.08 on3 of7.wav
599	1	789	i 0.08 on4 of7.wav
600	1	519	i 0.08 on5 of7.wav
601	1	495	i 0.08 on6 of7.wav
602	1	711	i 0.08 on7 of7.wav
603	1	1955	i 0.12 on1 of7r.wav
604	2	1048	i 0.12 on2 of7.wav
605	1	720	i 0.12 on3 of7.wav
606	1	1011	i 0.12 on4 of7.wav
607	1	607	i 0.12 on5 of7.wav
608	1	940	i 0.12 on6 of7.wav
609	1	957	i 0.12 on7 of7.wav
610	2	1936	i 0.14 on1 of7r.wav
611	1	987	i 0.14 on2 of7.wav
612	2	617	i 0.14 on3 of7.wav
613	1	1869	i 0.14 on4 of7.wav
614	1	923	i 0.14 on5 of7.wav
615	1	958	i 0.14 on6 of7.wav
616	1	1104	i 0.14 on7 of7.wav
617	2	693	i 0.16 on1 of7r.wav
618	2	774	i 0.16 on2 of7.wav
619	2	587	i 0.16 on3 of7.wav
620	2	806	i 0.16 on4 of7.wav
621	1	773	i 0.16 on5 of7.wav
622	1	718	i 0.16 on6 of7.wav
623	1	744	i 0.16 on7 of7.wav
624	2	736	i 0.18 on1 of7r.wav
625	2	657	i 0.18 on2 of7.wav
626	2	697	i 0.18 on3 of7.wav
627	2	810	i 0.18 on4 of7.wav
628	2	910	i 0.18 on5 of7.wav
629	1	896	i 0.18 on6 of7.wav
630	1	771	i 0.18 on7 of7.wav
