# Supplementary material for: How musical experience affects tone perception efficiency by musicians of tonal and non-tonal speakers?
Source: PLoS One. 2020 May 8;15(5):e0232514. doi: 10.1371/journal.pone.0232514 (PMC7209303; doi:10.1371/journal.pone.0232514)
Supplement: S1 Raw Data — (ZIP) [file pone.0232514.s001.zip › RAW DATA Eng musician/sub5sdfalling.csv]

List2	Slide3.RESP	Slide3.RT	stim1	stim2
1	1	547	a 0.1 on1 of1.wav	a 0.1 on1 of1.wav
2	1	1108	a 0.1 on1 of2.wav	a 0.1 on1 of2.wav
3	1	715	a 0.1 on1 of3.wav	a 0.1 on1 of3.wav
4	1	714	a 0.1 on1 of4.wav	a 0.1 on1 of4.wav
5	1	602	a 0.1 on1 of5.wav	a 0.1 on1 of5.wav
6	1	729	a 0.1 on1 of6.wav	a 0.1 on1 of6.wav
7	2	1532	a 0.1 on1 of7.wav	a 0.1 on1 of7.wav
8	1	656	a 0.2 on1 of1.wav	a 0.2 on1 of1.wav
9	1	996	a 0.2 on1 of2.wav	a 0.2 on1 of2.wav
10	1	1033	a 0.2 on1 of3.wav	a 0.2 on1 of3.wav
11	1	847	a 0.2 on1 of4.wav	a 0.2 on1 of4.wav
12	1	1492	a 0.2 on1 of5.wav	a 0.2 on1 of5.wav
13	2	1513	a 0.2 on1 of6.wav	a 0.2 on1 of6.wav
14	1	1650	a 0.2 on1 of7.wav	a 0.2 on1 of7.wav
15	1	520	a 0.04 on1 of1.wav	a 0.04 on1 of1.wav
16	1	616	a 0.04 on1 of2.wav	a 0.04 on1 of2.wav
17	1	807	a 0.04 on1 of3.wav	a 0.04 on1 of3.wav
18	1	619	a 0.04 on1 of4.wav	a 0.04 on1 of4.wav
19	1	547	a 0.04 on1 of5.wav	a 0.04 on1 of5.wav
20	1	474	a 0.04 on1 of6.wav	a 0.04 on1 of6.wav
21	1	809	a 0.04 on1 of7.wav	a 0.04 on1 of7.wav
22	1	474	a 0.06 on1 of1.wav	a 0.06 on1 of1.wav
23	1	1348	a 0.06 on1 of2.wav	a 0.06 on1 of2.wav
24	1	546	a 0.06 on1 of3.wav	a 0.06 on1 of3.wav
25	1	852	a 0.06 on1 of4.wav	a 0.06 on1 of4.wav
26	1	810	a 0.06 on1 of5.wav	a 0.06 on1 of5.wav
27	1	450	a 0.06 on1 of6.wav	a 0.06 on1 of6.wav
28	1	439	a 0.06 on1 of7.wav	a 0.06 on1 of7.wav
29	1	534	a 0.08 on1 of1.wav	a 0.08 on1 of1.wav
30	1	881	a 0.08 on1 of2.wav	a 0.08 on1 of2.wav
31	1	735	a 0.08 on1 of3.wav	a 0.08 on1 of3.wav
32	1	1262	a 0.08 on1 of4.wav	a 0.08 on1 of4.wav
33	1	527	a 0.08 on1 of5.wav	a 0.08 on1 of5.wav
34	1	541	a 0.08 on1 of6.wav	a 0.08 on1 of6.wav
35	1	764	a 0.08 on1 of7.wav	a 0.08 on1 of7.wav
36	1	736	a 0.12 on1 of1.wav	a 0.12 on1 of1.wav
37	1	832	a 0.12 on1 of2.wav	a 0.12 on1 of2.wav
38	2	2000	a 0.12 on1 of3.wav	a 0.12 on1 of3.wav
39	1	779	a 0.12 on1 of4.wav	a 0.12 on1 of4.wav
40	1	697	a 0.12 on1 of5.wav	a 0.12 on1 of5.wav
41	1	847	a 0.12 on1 of6.wav	a 0.12 on1 of6.wav
42	1	1961	a 0.12 on1 of7.wav	a 0.12 on1 of7.wav
43	1	1317	a 0.14 on1 of1.wav	a 0.14 on1 of1.wav
44	1	1033	a 0.14 on1 of2.wav	a 0.14 on1 of2.wav
45	1	636	a 0.14 on1 of3.wav	a 0.14 on1 of3.wav
46	1	766	a 0.14 on1 of4.wav	a 0.14 on1 of4.wav
47	2	1115	a 0.14 on1 of5.wav	a 0.14 on1 of5.wav
48	1	597	a 0.14 on1 of6.wav	a 0.14 on1 of6.wav
49	1	792	a 0.14 on1 of7.wav	a 0.14 on1 of7.wav
50	1	713	a 0.16 on1 of1.wav	a 0.16 on1 of1.wav
51	1	909	a 0.16 on1 of2.wav	a 0.16 on1 of2.wav
52	2	1386	a 0.16 on1 of3.wav	a 0.16 on1 of3.wav
53	1	635	a 0.16 on1 of4.wav	a 0.16 on1 of4.wav
54	2	1309	a 0.16 on1 of5.wav	a 0.16 on1 of5.wav
55	1	551	a 0.16 on1 of6.wav	a 0.16 on1 of6.wav
56	1	783	a 0.16 on1 of7.wav	a 0.16 on1 of7.wav
57	2	764	a 0.18 on1 of1.wav	a 0.18 on1 of1.wav
58	1	778	a 0.18 on1 of2.wav	a 0.18 on1 of2.wav
59	1	784	a 0.18 on1 of3.wav	a 0.18 on1 of3.wav
60	1	707	a 0.18 on1 of4.wav	a 0.18 on1 of4.wav
61	1	1286	a 0.18 on1 of5.wav	a 0.18 on1 of5.wav
62	2	946	a 0.18 on1 of6.wav	a 0.18 on1 of6.wav
63	1	1433	a 0.18 on1 of7.wav	a 0.18 on1 of7.wav
64	1	848	i 0.1 on1 of1.wav	i 0.1 on1 of1.wav
65	1	613	i 0.1 on1 of2.wav	i 0.1 on1 of2.wav
66	1	827	i 0.1 on1 of3.wav	i 0.1 on1 of3.wav
67	1	494	i 0.1 on1 of4.wav	i 0.1 on1 of4.wav
68	1	829	i 0.1 on1 of5.wav	i 0.1 on1 of5.wav
69	1	2927	i 0.1 on1 of6.wav	i 0.1 on1 of6.wav
70	1	628	i 0.1 on1 of7.wav	i 0.1 on1 of7.wav
71	1	490	i 0.2 on1 of1.wav	i 0.2 on1 of1.wav
72	1	1040	i 0.2 on1 of2.wav	i 0.2 on1 of2.wav
73	1	1289	i 0.2 on1 of3.wav	i 0.2 on1 of3.wav
74	1	646	i 0.2 on1 of4.wav	i 0.2 on1 of4.wav
75	1	1389	i 0.2 on1 of5.wav	i 0.2 on1 of5.wav
76	1	1239	i 0.2 on1 of6.wav	i 0.2 on1 of6.wav
77	1	675	i 0.2 on1 of7.wav	i 0.2 on1 of7.wav
78	1	538	i 0.04 on1 of1.wav	i 0.04 on1 of1.wav
79	1	640	i 0.04 on1 of2.wav	i 0.04 on1 of2.wav
80	1	699	i 0.04 on1 of3.wav	i 0.04 on1 of3.wav
81	1	681	i 0.04 on1 of4.wav	i 0.04 on1 of4.wav
82	1	742	i 0.04 on1 of5.wav	i 0.04 on1 of5.wav
83	1	1082	i 0.04 on1 of6.wav	i 0.04 on1 of6.wav
84	1	461	i 0.04 on1 of7.wav	i 0.04 on1 of7.wav
85	1	724	i 0.06 on1 of1.wav	i 0.06 on1 of1.wav
86	1	706	i 0.06 on1 of2.wav	i 0.06 on1 of2.wav
87	1	779	i 0.06 on1 of3.wav	i 0.06 on1 of3.wav
88	1	696	i 0.06 on1 of4.wav	i 0.06 on1 of4.wav
89	1	826	i 0.06 on1 of5.wav	i 0.06 on1 of5.wav
90	1	761	i 0.06 on1 of6.wav	i 0.06 on1 of6.wav
91	1	972	i 0.06 on1 of7.wav	i 0.06 on1 of7.wav
92	1	2566	i 0.08 on1 of1.wav	i 0.08 on1 of1.wav
93	1	1200	i 0.08 on1 of2.wav	i 0.08 on1 of2.wav
94	1	682	i 0.08 on1 of3.wav	i 0.08 on1 of3.wav
95	1	847	i 0.08 on1 of4.wav	i 0.08 on1 of4.wav
96	1	653	i 0.08 on1 of5.wav	i 0.08 on1 of5.wav
97	1	692	i 0.08 on1 of6.wav	i 0.08 on1 of6.wav
98	1	1278	i 0.08 on1 of7.wav	i 0.08 on1 of7.wav
99	1	1738	i 0.12 on1 of1.wav	i 0.12 on1 of1.wav
100	1	965	i 0.12 on1 of2.wav	i 0.12 on1 of2.wav
101	1	665	i 0.12 on1 of3.wav	i 0.12 on1 of3.wav
102	1	1122	i 0.12 on1 of4.wav	i 0.12 on1 of4.wav
103	1	900	i 0.12 on1 of5.wav	i 0.12 on1 of5.wav
104	1	700	i 0.12 on1 of6.wav	i 0.12 on1 of6.wav
105	1	800	i 0.12 on1 of7.wav	i 0.12 on1 of7.wav
106	1	688	i 0.14 on1 of1.wav	i 0.14 on1 of1.wav
107	1	698	i 0.14 on1 of2.wav	i 0.14 on1 of2.wav
108	1	696	i 0.14 on1 of3.wav	i 0.14 on1 of3.wav
109	1	935	i 0.14 on1 of4.wav	i 0.14 on1 of4.wav
110	1	2024	i 0.14 on1 of5.wav	i 0.14 on1 of5.wav
111	1	775	i 0.14 on1 of6.wav	i 0.14 on1 of6.wav
112	1	740	i 0.14 on1 of7.wav	i 0.14 on1 of7.wav
113	1	1001	i 0.16 on1 of1.wav	i 0.16 on1 of1.wav
114	1	547	i 0.16 on1 of2.wav	i 0.16 on1 of2.wav
115	1	979	i 0.16 on1 of3.wav	i 0.16 on1 of3.wav
116	1	1195	i 0.16 on1 of4.wav	i 0.16 on1 of4.wav
117	1	855	i 0.16 on1 of5.wav	i 0.16 on1 of5.wav
118	2	732	i 0.16 on1 of6.wav	i 0.16 on1 of6.wav
119	1	778	i 0.16 on1 of7.wav	i 0.16 on1 of7.wav
120	1	635	i 0.18 on1 of1.wav	i 0.18 on1 of1.wav
121	1	762	i 0.18 on1 of2.wav	i 0.18 on1 of2.wav
122	1	658	i 0.18 on1 of3.wav	i 0.18 on1 of3.wav
123	1	2041	i 0.18 on1 of4.wav	i 0.18 on1 of4.wav
124	1	867	i 0.18 on1 of5.wav	i 0.18 on1 of5.wav
125	1	742	i 0.18 on1 of6.wav	i 0.18 on1 of6.wav
126	1	822	i 0.18 on1 of7.wav	i 0.18 on1 of7.wav
127	1	2894	a 0.1 on1 of1.wav	a 0.1 on1 of3.wav
128	1	1125	a 0.1 on1 of2.wav	a 0.1 on1 of4.wav
129	2	1847	a 0.1 on1 of3.wav	a 0.1 on1 of5.wav
130	2	886	a 0.1 on1 of4.wav	a 0.1 on1 of6.wav
131	1	631	a 0.1 on1 of5.wav	a 0.1 on1 of7.wav
132	2	586	a 0.2 on1 of1.wav	a 0.2 on1 of3.wav
133	2	1032	a 0.2 on1 of2.wav	a 0.2 on1 of4.wav
134	2	589	a 0.2 on1 of3.wav	a 0.2 on1 of5.wav
135	2	766	a 0.2 on1 of4.wav	a 0.2 on1 of6.wav
136	1	1911	a 0.2 on1 of5.wav	a 0.2 on1 of7.wav
137	1	717	a 0.04 on1 of1.wav	a 0.04 on1 of3.wav
138	1	712	a 0.04 on1 of2.wav	a 0.04 on1 of4.wav
139	1	668	a 0.04 on1 of3.wav	a 0.04 on1 of5.wav
140	1	634	a 0.04 on1 of4.wav	a 0.04 on1 of6.wav
141	1	508	a 0.04 on1 of5.wav	a 0.04 on1 of7.wav
142	1	760	a 0.06 on1 of1.wav	a 0.06 on1 of3.wav
143	1	1175	a 0.06 on1 of2.wav	a 0.06 on1 of4.wav
144	1	354	a 0.06 on1 of3.wav	a 0.06 on1 of5.wav
145	1	642	a 0.06 on1 of4.wav	a 0.06 on1 of6.wav
146	1	793	a 0.06 on1 of5.wav	a 0.06 on1 of7.wav
147	1	576	a 0.08 on1 of1.wav	a 0.08 on1 of3.wav
148	1	2175	a 0.08 on1 of2.wav	a 0.08 on1 of4.wav
149	1	1190	a 0.08 on1 of3.wav	a 0.08 on1 of5.wav
150	1	1014	a 0.08 on1 of4.wav	a 0.08 on1 of6.wav
151	2	1469	a 0.08 on1 of5.wav	a 0.08 on1 of7.wav
152	2	800	a 0.12 on1 of1.wav	a 0.12 on1 of3.wav
153	2	1188	a 0.12 on1 of2.wav	a 0.12 on1 of4.wav
154	2	591	a 0.12 on1 of3.wav	a 0.12 on1 of5.wav
155	1	1048	a 0.12 on1 of4.wav	a 0.12 on1 of6.wav
156	1	997	a 0.12 on1 of5.wav	a 0.12 on1 of7.wav
157	1	1273	a 0.14 on1 of1.wav	a 0.14 on1 of3.wav
158	2	732	a 0.14 on1 of2.wav	a 0.14 on1 of4.wav
159	1	795	a 0.14 on1 of3.wav	a 0.14 on1 of5.wav
160	1	1525	a 0.14 on1 of4.wav	a 0.14 on1 of6.wav
161	2	700	a 0.14 on1 of5.wav	a 0.14 on1 of7.wav
162	2	658	a 0.16 on1 of1.wav	a 0.16 on1 of3.wav
163	2	684	a 0.16 on1 of2.wav	a 0.16 on1 of4.wav
164	1	844	a 0.16 on1 of3.wav	a 0.16 on1 of5.wav
165	2	993	a 0.16 on1 of4.wav	a 0.16 on1 of6.wav
166	2	906	a 0.16 on1 of5.wav	a 0.16 on1 of7.wav
167	2	670	a 0.18 on1 of1.wav	a 0.18 on1 of3.wav
168	2	748	a 0.18 on1 of2.wav	a 0.18 on1 of4.wav
169	2	666	a 0.18 on1 of3.wav	a 0.18 on1 of5.wav
170	2	1237	a 0.18 on1 of4.wav	a 0.18 on1 of6.wav
171	2	644	a 0.18 on1 of5.wav	a 0.18 on1 of7.wav
172	1	931	i 0.1 on1 of1.wav	i 0.1 on1 of3.wav
173	2	1230	i 0.1 on1 of2.wav	i 0.1 on1 of4.wav
174	2	893	i 0.1 on1 of3.wav	i 0.1 on1 of5.wav
175	2	1893	i 0.1 on1 of4.wav	i 0.1 on1 of6.wav
176	1	1948	i 0.1 on1 of5.wav	i 0.1 on1 of7.wav
177	2	1171	i 0.2 on1 of1.wav	i 0.2 on1 of3.wav
178	2	629	i 0.2 on1 of2.wav	i 0.2 on1 of4.wav
179	1	710	i 0.2 on1 of3.wav	i 0.2 on1 of5.wav
180	2	994	i 0.2 on1 of4.wav	i 0.2 on1 of6.wav
181	2	1468	i 0.2 on1 of5.wav	i 0.2 on1 of7.wav
182	1	786	i 0.04 on1 of1.wav	i 0.04 on1 of3.wav
183	1	1030	i 0.04 on1 of2.wav	i 0.04 on1 of4.wav
184	1	1069	i 0.04 on1 of3.wav	i 0.04 on1 of5.wav
185	1	472	i 0.04 on1 of4.wav	i 0.04 on1 of6.wav
186	1	589	i 0.04 on1 of5.wav	i 0.04 on1 of7.wav
187	1	530	i 0.06 on1 of1.wav	i 0.06 on1 of3.wav
188	1	607	i 0.06 on1 of2.wav	i 0.06 on1 of4.wav
189	1	1098	i 0.06 on1 of3.wav	i 0.06 on1 of5.wav
190	1	878	i 0.06 on1 of4.wav	i 0.06 on1 of6.wav
191	2	834	i 0.06 on1 of5.wav	i 0.06 on1 of7.wav
192	1	717	i 0.08 on1 of1.wav	i 0.08 on1 of3.wav
193	1	1692	i 0.08 on1 of2.wav	i 0.08 on1 of4.wav
194	1	636	i 0.08 on1 of3.wav	i 0.08 on1 of5.wav
195	1	399	i 0.08 on1 of4.wav	i 0.08 on1 of6.wav
196	1	777	i 0.08 on1 of5.wav	i 0.08 on1 of7.wav
197	2	2915	i 0.12 on1 of1.wav	i 0.12 on1 of3.wav
198	1	1569	i 0.12 on1 of2.wav	i 0.12 on1 of4.wav
199	2	781	i 0.12 on1 of3.wav	i 0.12 on1 of5.wav
200	2	4192	i 0.12 on1 of4.wav	i 0.12 on1 of6.wav
201	1	842	i 0.12 on1 of5.wav	i 0.12 on1 of7.wav
202	1	2235	i 0.14 on1 of1.wav	i 0.14 on1 of3.wav
203	2	1581	i 0.14 on1 of2.wav	i 0.14 on1 of4.wav
204	2	837	i 0.14 on1 of3.wav	i 0.14 on1 of5.wav
205	1	719	i 0.14 on1 of4.wav	i 0.14 on1 of6.wav
206	2	884	i 0.14 on1 of5.wav	i 0.14 on1 of7.wav
207	2	812	i 0.16 on1 of1.wav	i 0.16 on1 of3.wav
208	2	601	i 0.16 on1 of2.wav	i 0.16 on1 of4.wav
209	2	1201	i 0.16 on1 of3.wav	i 0.16 on1 of5.wav
210	1	1251	i 0.16 on1 of4.wav	i 0.16 on1 of6.wav
211	1	1016	i 0.16 on1 of5.wav	i 0.16 on1 of7.wav
212	2	653	i 0.18 on1 of1.wav	i 0.18 on1 of3.wav
213	2	620	i 0.18 on1 of2.wav	i 0.18 on1 of4.wav
214	1	814	i 0.18 on1 of3.wav	i 0.18 on1 of5.wav
215	1	800	i 0.18 on1 of4.wav	i 0.18 on1 of6.wav
216	1	1007	i 0.18 on1 of5.wav	i 0.18 on1 of7.wav
217	1	1592	a 0.1 on1 of3.wav	a 0.1 on1 of1.wav
218	2	854	a 0.1 on1 of4.wav	a 0.1 on1 of2.wav
219	2	691	a 0.1 on1 of5.wav	a 0.1 on1 of3.wav
220	1	2300	a 0.1 on1 of6.wav	a 0.1 on1 of4.wav
221	1	563	a 0.1 on1 of7.wav	a 0.1 on1 of5.wav
222	2	1306	a 0.2 on1 of3.wav	a 0.2 on1 of1.wav
223	2	649	a 0.2 on1 of4.wav	a 0.2 on1 of2.wav
224	2	986	a 0.2 on1 of5.wav	a 0.2 on1 of3.wav
225	1	2021	a 0.2 on1 of6.wav	a 0.2 on1 of4.wav
226	1	565	a 0.2 on1 of7.wav	a 0.2 on1 of5.wav
227	1	1083	a 0.04 on1 of3.wav	a 0.04 on1 of1.wav
228	1	572	a 0.04 on1 of4.wav	a 0.04 on1 of2.wav
229	1	442	a 0.04 on1 of5.wav	a 0.04 on1 of3.wav
230	1	787	a 0.04 on1 of6.wav	a 0.04 on1 of4.wav
231	1	716	a 0.04 on1 of7.wav	a 0.04 on1 of5.wav
232	1	649	a 0.06 on1 of3.wav	a 0.06 on1 of1.wav
233	1	3393	a 0.06 on1 of4.wav	a 0.06 on1 of2.wav
234	1	523	a 0.06 on1 of5.wav	a 0.06 on1 of3.wav
235	1	513	a 0.06 on1 of6.wav	a 0.06 on1 of4.wav
236	1	1401	a 0.06 on1 of7.wav	a 0.06 on1 of5.wav
237	1	834	a 0.08 on1 of3.wav	a 0.08 on1 of1.wav
238	1	1043	a 0.08 on1 of4.wav	a 0.08 on1 of2.wav
239	1	293	a 0.08 on1 of5.wav	a 0.08 on1 of3.wav
240	1	993	a 0.08 on1 of6.wav	a 0.08 on1 of4.wav
241	1	523	a 0.08 on1 of7.wav	a 0.08 on1 of5.wav
242	2	1964	a 0.12 on1 of3.wav	a 0.12 on1 of1.wav
243	1	650	a 0.12 on1 of4.wav	a 0.12 on1 of2.wav
244	1	714	a 0.12 on1 of5.wav	a 0.12 on1 of3.wav
245	1	842	a 0.12 on1 of6.wav	a 0.12 on1 of4.wav
246	1	492	a 0.12 on1 of7.wav	a 0.12 on1 of5.wav
247	2	3589	a 0.14 on1 of3.wav	a 0.14 on1 of1.wav
248	1	2137	a 0.14 on1 of4.wav	a 0.14 on1 of2.wav
249	2	803	a 0.14 on1 of5.wav	a 0.14 on1 of3.wav
250	2	3043	a 0.14 on1 of6.wav	a 0.14 on1 of4.wav
251	1	705	a 0.14 on1 of7.wav	a 0.14 on1 of5.wav
252	1	968	a 0.16 on1 of3.wav	a 0.16 on1 of1.wav
253	2	786	a 0.16 on1 of4.wav	a 0.16 on1 of2.wav
254	1	981	a 0.16 on1 of5.wav	a 0.16 on1 of3.wav
255	1	1060	a 0.16 on1 of6.wav	a 0.16 on1 of4.wav
256	1	2120	a 0.16 on1 of7.wav	a 0.16 on1 of5.wav
257	2	759	a 0.18 on1 of3.wav	a 0.18 on1 of1.wav
258	2	623	a 0.18 on1 of4.wav	a 0.18 on1 of2.wav
259	1	596	a 0.18 on1 of5.wav	a 0.18 on1 of3.wav
260	2	1665	a 0.18 on1 of6.wav	a 0.18 on1 of4.wav
261	2	697	a 0.18 on1 of7.wav	a 0.18 on1 of5.wav
262	2	2263	i 0.1 on1 of3.wav	i 0.1 on1 of1.wav
263	2	921	i 0.1 on1 of4.wav	i 0.1 on1 of2.wav
264	2	1580	i 0.1 on1 of5.wav	i 0.1 on1 of3.wav
265	1	1091	i 0.1 on1 of6.wav	i 0.1 on1 of4.wav
266	1	573	i 0.1 on1 of7.wav	i 0.1 on1 of5.wav
267	2	711	i 0.2 on1 of3.wav	i 0.2 on1 of1.wav
268	2	1126	i 0.2 on1 of4.wav	i 0.2 on1 of2.wav
269	1	1680	i 0.2 on1 of5.wav	i 0.2 on1 of3.wav
270	2	1361	i 0.2 on1 of6.wav	i 0.2 on1 of4.wav
271	2	1551	i 0.2 on1 of7.wav	i 0.2 on1 of5.wav
272	1	1162	i 0.04 on1 of3.wav	i 0.04 on1 of1.wav
273	1	1634	i 0.04 on1 of4.wav	i 0.04 on1 of2.wav
274	1	467	i 0.04 on1 of5.wav	i 0.04 on1 of3.wav
275	1	582	i 0.04 on1 of6.wav	i 0.04 on1 of4.wav
276	1	450	i 0.04 on1 of7.wav	i 0.04 on1 of5.wav
277	1	1110	i 0.06 on1 of3.wav	i 0.06 on1 of1.wav
278	1	581	i 0.06 on1 of4.wav	i 0.06 on1 of2.wav
279	1	500	i 0.06 on1 of5.wav	i 0.06 on1 of3.wav
280	1	1180	i 0.06 on1 of6.wav	i 0.06 on1 of4.wav
281	1	707	i 0.06 on1 of7.wav	i 0.06 on1 of5.wav
282	1	1964	i 0.08 on1 of3.wav	i 0.08 on1 of1.wav
283	1	594	i 0.08 on1 of4.wav	i 0.08 on1 of2.wav
284	1	855	i 0.08 on1 of5.wav	i 0.08 on1 of3.wav
285	1	744	i 0.08 on1 of6.wav	i 0.08 on1 of4.wav
286	1	2480	i 0.08 on1 of7.wav	i 0.08 on1 of5.wav
287	2	775	i 0.12 on1 of3.wav	i 0.12 on1 of1.wav
288	1	659	i 0.12 on1 of4.wav	i 0.12 on1 of2.wav
289	2	616	i 0.12 on1 of5.wav	i 0.12 on1 of3.wav
290	1	1399	i 0.12 on1 of6.wav	i 0.12 on1 of4.wav
291	1	1354	i 0.12 on1 of7.wav	i 0.12 on1 of5.wav
292	2	1072	i 0.14 on1 of3.wav	i 0.14 on1 of1.wav
293	2	1082	i 0.14 on1 of4.wav	i 0.14 on1 of2.wav
294	2	1066	i 0.14 on1 of5.wav	i 0.14 on1 of3.wav
295	1	3121	i 0.14 on1 of6.wav	i 0.14 on1 of4.wav
296	1	1342	i 0.14 on1 of7.wav	i 0.14 on1 of5.wav
297	2	479	i 0.16 on1 of3.wav	i 0.16 on1 of1.wav
298	2	807	i 0.16 on1 of4.wav	i 0.16 on1 of2.wav
299	2	690	i 0.16 on1 of5.wav	i 0.16 on1 of3.wav
300	2	976	i 0.16 on1 of6.wav	i 0.16 on1 of4.wav
301	1	1202	i 0.16 on1 of7.wav	i 0.16 on1 of5.wav
302	2	542	i 0.18 on1 of3.wav	i 0.18 on1 of1.wav
303	2	2648	i 0.18 on1 of4.wav	i 0.18 on1 of2.wav
304	1	2607	i 0.18 on1 of5.wav	i 0.18 on1 of3.wav
305	2	983	i 0.18 on1 of6.wav	i 0.18 on1 of4.wav
306	1	738	i 0.18 on1 of7.wav	i 0.18 on1 of5.wav
307	1	880	a 0.1 on1 of1.wav	a 0.1 on1 of1.wav
308	1	531	a 0.1 on1 of2.wav	a 0.1 on1 of2.wav
309	1	1524	a 0.1 on1 of3.wav	a 0.1 on1 of3.wav
310	1	1539	a 0.1 on1 of4.wav	a 0.1 on1 of4.wav
311	1	507	a 0.1 on1 of5.wav	a 0.1 on1 of5.wav
312	1	1081	a 0.1 on1 of6.wav	a 0.1 on1 of6.wav
313	1	653	a 0.1 on1 of7.wav	a 0.1 on1 of7.wav
314	1	607	a 0.2 on1 of1.wav	a 0.2 on1 of1.wav
315	1	768	a 0.2 on1 of2.wav	a 0.2 on1 of2.wav
316	2	719	a 0.2 on1 of3.wav	a 0.2 on1 of3.wav
317	1	706	a 0.2 on1 of4.wav	a 0.2 on1 of4.wav
318	1	864	a 0.2 on1 of5.wav	a 0.2 on1 of5.wav
319	2	834	a 0.2 on1 of6.wav	a 0.2 on1 of6.wav
320	1	1164	a 0.2 on1 of7.wav	a 0.2 on1 of7.wav
321	1	469	a 0.04 on1 of1.wav	a 0.04 on1 of1.wav
322	1	770	a 0.04 on1 of2.wav	a 0.04 on1 of2.wav
323	1	467	a 0.04 on1 of3.wav	a 0.04 on1 of3.wav
324	1	564	a 0.04 on1 of4.wav	a 0.04 on1 of4.wav
325	1	609	a 0.04 on1 of5.wav	a 0.04 on1 of5.wav
326	1	627	a 0.04 on1 of6.wav	a 0.04 on1 of6.wav
327	1	710	a 0.04 on1 of7.wav	a 0.04 on1 of7.wav
328	1	1265	a 0.06 on1 of1.wav	a 0.06 on1 of1.wav
329	1	753	a 0.06 on1 of2.wav	a 0.06 on1 of2.wav
330	1	1467	a 0.06 on1 of3.wav	a 0.06 on1 of3.wav
331	2	3222	a 0.06 on1 of4.wav	a 0.06 on1 of4.wav
332	1	645	a 0.06 on1 of5.wav	a 0.06 on1 of5.wav
333	1	897	a 0.06 on1 of6.wav	a 0.06 on1 of6.wav
334	1	483	a 0.06 on1 of7.wav	a 0.06 on1 of7.wav
335	1	925	a 0.08 on1 of1.wav	a 0.08 on1 of1.wav
336	1	513	a 0.08 on1 of2.wav	a 0.08 on1 of2.wav
337	1	652	a 0.08 on1 of3.wav	a 0.08 on1 of3.wav
338	1	532	a 0.08 on1 of4.wav	a 0.08 on1 of4.wav
339	1	948	a 0.08 on1 of5.wav	a 0.08 on1 of5.wav
340	1	627	a 0.08 on1 of6.wav	a 0.08 on1 of6.wav
341	1	840	a 0.08 on1 of7.wav	a 0.08 on1 of7.wav
342	1	523	a 0.12 on1 of1.wav	a 0.12 on1 of1.wav
343	1	588	a 0.12 on1 of2.wav	a 0.12 on1 of2.wav
344	1	625	a 0.12 on1 of3.wav	a 0.12 on1 of3.wav
345	1	743	a 0.12 on1 of4.wav	a 0.12 on1 of4.wav
346	1	778	a 0.12 on1 of5.wav	a 0.12 on1 of5.wav
347	1	846	a 0.12 on1 of6.wav	a 0.12 on1 of6.wav
348	1	822	a 0.12 on1 of7.wav	a 0.12 on1 of7.wav
349	1	557	a 0.14 on1 of1.wav	a 0.14 on1 of1.wav
350	1	1411	a 0.14 on1 of2.wav	a 0.14 on1 of2.wav
351	1	623	a 0.14 on1 of3.wav	a 0.14 on1 of3.wav
352	1	662	a 0.14 on1 of4.wav	a 0.14 on1 of4.wav
353	1	1320	a 0.14 on1 of5.wav	a 0.14 on1 of5.wav
354	2	1295	a 0.14 on1 of6.wav	a 0.14 on1 of6.wav
355	1	658	a 0.14 on1 of7.wav	a 0.14 on1 of7.wav
356	1	1098	a 0.16 on1 of1.wav	a 0.16 on1 of1.wav
357	1	766	a 0.16 on1 of2.wav	a 0.16 on1 of2.wav
358	1	671	a 0.16 on1 of3.wav	a 0.16 on1 of3.wav
359	1	682	a 0.16 on1 of4.wav	a 0.16 on1 of4.wav
360	1	647	a 0.16 on1 of5.wav	a 0.16 on1 of5.wav
361	1	699	a 0.16 on1 of6.wav	a 0.16 on1 of6.wav
362	2	901	a 0.16 on1 of7.wav	a 0.16 on1 of7.wav
363	1	648	a 0.18 on1 of1.wav	a 0.18 on1 of1.wav
364	1	1213	a 0.18 on1 of2.wav	a 0.18 on1 of2.wav
365	1	1314	a 0.18 on1 of3.wav	a 0.18 on1 of3.wav
366	2	1409	a 0.18 on1 of4.wav	a 0.18 on1 of4.wav
367	2	713	a 0.18 on1 of5.wav	a 0.18 on1 of5.wav
368	1	877	a 0.18 on1 of6.wav	a 0.18 on1 of6.wav
369	1	1284	a 0.18 on1 of7.wav	a 0.18 on1 of7.wav
370	1	610	i 0.1 on1 of1.wav	i 0.1 on1 of1.wav
371	1	869	i 0.1 on1 of2.wav	i 0.1 on1 of2.wav
372	1	1364	i 0.1 on1 of3.wav	i 0.1 on1 of3.wav
373	1	815	i 0.1 on1 of4.wav	i 0.1 on1 of4.wav
374	1	2824	i 0.1 on1 of5.wav	i 0.1 on1 of5.wav
375	1	801	i 0.1 on1 of6.wav	i 0.1 on1 of6.wav
376	1	669	i 0.1 on1 of7.wav	i 0.1 on1 of7.wav
377	1	871	i 0.2 on1 of1.wav	i 0.2 on1 of1.wav
378	1	937	i 0.2 on1 of2.wav	i 0.2 on1 of2.wav
379	1	828	i 0.2 on1 of3.wav	i 0.2 on1 of3.wav
380	1	1124	i 0.2 on1 of4.wav	i 0.2 on1 of4.wav
381	2	839	i 0.2 on1 of5.wav	i 0.2 on1 of5.wav
382	1	682	i 0.2 on1 of6.wav	i 0.2 on1 of6.wav
383	1	844	i 0.2 on1 of7.wav	i 0.2 on1 of7.wav
384	1	513	i 0.04 on1 of1.wav	i 0.04 on1 of1.wav
385	1	877	i 0.04 on1 of2.wav	i 0.04 on1 of2.wav
386	1	293	i 0.04 on1 of3.wav	i 0.04 on1 of3.wav
387	1	549	i 0.04 on1 of4.wav	i 0.04 on1 of4.wav
388	1	911	i 0.04 on1 of5.wav	i 0.04 on1 of5.wav
389	1	390	i 0.04 on1 of6.wav	i 0.04 on1 of6.wav
390	1	745	i 0.04 on1 of7.wav	i 0.04 on1 of7.wav
391	1	3601	i 0.06 on1 of1.wav	i 0.06 on1 of1.wav
392	1	496	i 0.06 on1 of2.wav	i 0.06 on1 of2.wav
393	1	1070	i 0.06 on1 of3.wav	i 0.06 on1 of3.wav
394	1	1303	i 0.06 on1 of4.wav	i 0.06 on1 of4.wav
395	1	546	i 0.06 on1 of5.wav	i 0.06 on1 of5.wav
396	1	1053	i 0.06 on1 of6.wav	i 0.06 on1 of6.wav
397	1	1057	i 0.06 on1 of7.wav	i 0.06 on1 of7.wav
398	1	737	i 0.08 on1 of1.wav	i 0.08 on1 of1.wav
399	1	659	i 0.08 on1 of2.wav	i 0.08 on1 of2.wav
400	1	602	i 0.08 on1 of3.wav	i 0.08 on1 of3.wav
401	1	532	i 0.08 on1 of4.wav	i 0.08 on1 of4.wav
402	1	682	i 0.08 on1 of5.wav	i 0.08 on1 of5.wav
403	1	639	i 0.08 on1 of6.wav	i 0.08 on1 of6.wav
404	1	760	i 0.08 on1 of7.wav	i 0.08 on1 of7.wav
405	1	493	i 0.12 on1 of1.wav	i 0.12 on1 of1.wav
406	1	654	i 0.12 on1 of2.wav	i 0.12 on1 of2.wav
407	1	619	i 0.12 on1 of3.wav	i 0.12 on1 of3.wav
408	1	772	i 0.12 on1 of4.wav	i 0.12 on1 of4.wav
409	1	685	i 0.12 on1 of5.wav	i 0.12 on1 of5.wav
410	1	755	i 0.12 on1 of6.wav	i 0.12 on1 of6.wav
411	1	964	i 0.12 on1 of7.wav	i 0.12 on1 of7.wav
412	1	708	i 0.14 on1 of1.wav	i 0.14 on1 of1.wav
413	1	581	i 0.14 on1 of2.wav	i 0.14 on1 of2.wav
414	1	1169	i 0.14 on1 of3.wav	i 0.14 on1 of3.wav
415	1	1038	i 0.14 on1 of4.wav	i 0.14 on1 of4.wav
416	1	712	i 0.14 on1 of5.wav	i 0.14 on1 of5.wav
417	2	1100	i 0.14 on1 of6.wav	i 0.14 on1 of6.wav
418	1	867	i 0.14 on1 of7.wav	i 0.14 on1 of7.wav
419	2	1249	i 0.16 on1 of1.wav	i 0.16 on1 of1.wav
420	2	990	i 0.16 on1 of2.wav	i 0.16 on1 of2.wav
421	1	706	i 0.16 on1 of3.wav	i 0.16 on1 of3.wav
422	1	1024	i 0.16 on1 of4.wav	i 0.16 on1 of4.wav
423	1	799	i 0.16 on1 of5.wav	i 0.16 on1 of5.wav
424	1	1470	i 0.16 on1 of6.wav	i 0.16 on1 of6.wav
425	1	803	i 0.16 on1 of7.wav	i 0.16 on1 of7.wav
426	1	2896	i 0.18 on1 of1.wav	i 0.18 on1 of1.wav
427	1	840	i 0.18 on1 of2.wav	i 0.18 on1 of2.wav
428	1	1057	i 0.18 on1 of3.wav	i 0.18 on1 of3.wav
429	1	1692	i 0.18 on1 of4.wav	i 0.18 on1 of4.wav
430	1	853	i 0.18 on1 of5.wav	i 0.18 on1 of5.wav
431	2	1262	i 0.18 on1 of6.wav	i 0.18 on1 of6.wav
432	1	1505	i 0.18 on1 of7.wav	i 0.18 on1 of7.wav
433	2	604	a 0.1 on1 of1.wav	a 0.1 on1 of3.wav
434	2	2387	a 0.1 on1 of2.wav	a 0.1 on1 of4.wav
435	2	4497	a 0.1 on1 of3.wav	a 0.1 on1 of5.wav
436	1	10412	a 0.1 on1 of4.wav	a 0.1 on1 of6.wav
437	1	519	a 0.1 on1 of5.wav	a 0.1 on1 of7.wav
438	2	1603	a 0.2 on1 of1.wav	a 0.2 on1 of3.wav
439	2	771	a 0.2 on1 of2.wav	a 0.2 on1 of4.wav
440	2	1430	a 0.2 on1 of3.wav	a 0.2 on1 of5.wav
441	1	2729	a 0.2 on1 of4.wav	a 0.2 on1 of6.wav
442	1	841	a 0.2 on1 of5.wav	a 0.2 on1 of7.wav
443	1	447	a 0.04 on1 of1.wav	a 0.04 on1 of3.wav
444	1	1760	a 0.04 on1 of2.wav	a 0.04 on1 of4.wav
445	1	892	a 0.04 on1 of3.wav	a 0.04 on1 of5.wav
446	1	1082	a 0.04 on1 of4.wav	a 0.04 on1 of6.wav
447	1	290	a 0.04 on1 of5.wav	a 0.04 on1 of7.wav
448	1	479	a 0.06 on1 of1.wav	a 0.06 on1 of3.wav
449	1	482	a 0.06 on1 of2.wav	a 0.06 on1 of4.wav
450	1	874	a 0.06 on1 of3.wav	a 0.06 on1 of5.wav
451	1	436	a 0.06 on1 of4.wav	a 0.06 on1 of6.wav
452	1	743	a 0.06 on1 of5.wav	a 0.06 on1 of7.wav
453	2	666	a 0.08 on1 of1.wav	a 0.08 on1 of3.wav
454	1	544	a 0.08 on1 of2.wav	a 0.08 on1 of4.wav
455	1	744	a 0.08 on1 of3.wav	a 0.08 on1 of5.wav
456	1	569	a 0.08 on1 of4.wav	a 0.08 on1 of6.wav
457	1	1476	a 0.08 on1 of5.wav	a 0.08 on1 of7.wav
458	1	615	a 0.12 on1 of1.wav	a 0.12 on1 of3.wav
459	2	871	a 0.12 on1 of2.wav	a 0.12 on1 of4.wav
460	1	585	a 0.12 on1 of3.wav	a 0.12 on1 of5.wav
461	1	586	a 0.12 on1 of4.wav	a 0.12 on1 of6.wav
462	2	847	a 0.12 on1 of5.wav	a 0.12 on1 of7.wav
463	2	1267	a 0.14 on1 of1.wav	a 0.14 on1 of3.wav
464	2	1243	a 0.14 on1 of2.wav	a 0.14 on1 of4.wav
465	2	598	a 0.14 on1 of3.wav	a 0.14 on1 of5.wav
466	2	880	a 0.14 on1 of4.wav	a 0.14 on1 of6.wav
467	1	860	a 0.14 on1 of5.wav	a 0.14 on1 of7.wav
468	2	842	a 0.16 on1 of1.wav	a 0.16 on1 of3.wav
469	2	674	a 0.16 on1 of2.wav	a 0.16 on1 of4.wav
470	1	769	a 0.16 on1 of3.wav	a 0.16 on1 of5.wav
471	1	787	a 0.16 on1 of4.wav	a 0.16 on1 of6.wav
472	2	885	a 0.16 on1 of5.wav	a 0.16 on1 of7.wav
473	2	1336	a 0.18 on1 of1.wav	a 0.18 on1 of3.wav
474	2	918	a 0.18 on1 of2.wav	a 0.18 on1 of4.wav
475	2	642	a 0.18 on1 of3.wav	a 0.18 on1 of5.wav
476	2	4020	a 0.18 on1 of4.wav	a 0.18 on1 of6.wav
477	2	1153	a 0.18 on1 of5.wav	a 0.18 on1 of7.wav
478	2	926	i 0.1 on1 of1.wav	i 0.1 on1 of3.wav
479	1	669	i 0.1 on1 of2.wav	i 0.1 on1 of4.wav
480	2	886	i 0.1 on1 of3.wav	i 0.1 on1 of5.wav
481	2	1239	i 0.1 on1 of4.wav	i 0.1 on1 of6.wav
482	1	936	i 0.1 on1 of5.wav	i 0.1 on1 of7.wav
483	2	678	i 0.2 on1 of1.wav	i 0.2 on1 of3.wav
484	2	818	i 0.2 on1 of2.wav	i 0.2 on1 of4.wav
485	2	1178	i 0.2 on1 of3.wav	i 0.2 on1 of5.wav
486	2	1043	i 0.2 on1 of4.wav	i 0.2 on1 of6.wav
487	2	774	i 0.2 on1 of5.wav	i 0.2 on1 of7.wav
488	1	961	i 0.04 on1 of1.wav	i 0.04 on1 of3.wav
489	1	585	i 0.04 on1 of2.wav	i 0.04 on1 of4.wav
490	1	619	i 0.04 on1 of3.wav	i 0.04 on1 of5.wav
491	1	819	i 0.04 on1 of4.wav	i 0.04 on1 of6.wav
492	1	610	i 0.04 on1 of5.wav	i 0.04 on1 of7.wav
493	1	2129	i 0.06 on1 of1.wav	i 0.06 on1 of3.wav
494	1	520	i 0.06 on1 of2.wav	i 0.06 on1 of4.wav
495	1	615	i 0.06 on1 of3.wav	i 0.06 on1 of5.wav
496	1	621	i 0.06 on1 of4.wav	i 0.06 on1 of6.wav
497	1	717	i 0.06 on1 of5.wav	i 0.06 on1 of7.wav
498	1	1289	i 0.08 on1 of1.wav	i 0.08 on1 of3.wav
499	2	790	i 0.08 on1 of2.wav	i 0.08 on1 of4.wav
500	1	1148	i 0.08 on1 of3.wav	i 0.08 on1 of5.wav
501	1	1061	i 0.08 on1 of4.wav	i 0.08 on1 of6.wav
502	1	858	i 0.08 on1 of5.wav	i 0.08 on1 of7.wav
503	2	773	i 0.12 on1 of1.wav	i 0.12 on1 of3.wav
504	1	663	i 0.12 on1 of2.wav	i 0.12 on1 of4.wav
505	2	814	i 0.12 on1 of3.wav	i 0.12 on1 of5.wav
506	2	2124	i 0.12 on1 of4.wav	i 0.12 on1 of6.wav
507	1	1077	i 0.12 on1 of5.wav	i 0.12 on1 of7.wav
508	2	2120	i 0.14 on1 of1.wav	i 0.14 on1 of3.wav
509	1	1241	i 0.14 on1 of2.wav	i 0.14 on1 of4.wav
510	2	630	i 0.14 on1 of3.wav	i 0.14 on1 of5.wav
511	1	2489	i 0.14 on1 of4.wav	i 0.14 on1 of6.wav
512	2	841	i 0.14 on1 of5.wav	i 0.14 on1 of7.wav
513	2	968	i 0.16 on1 of1.wav	i 0.16 on1 of3.wav
514	2	970	i 0.16 on1 of2.wav	i 0.16 on1 of4.wav
515	2	564	i 0.16 on1 of3.wav	i 0.16 on1 of5.wav
516	2	1273	i 0.16 on1 of4.wav	i 0.16 on1 of6.wav
517	1	580	i 0.16 on1 of5.wav	i 0.16 on1 of7.wav
518	2	627	i 0.18 on1 of1.wav	i 0.18 on1 of3.wav
519	2	921	i 0.18 on1 of2.wav	i 0.18 on1 of4.wav
520	1	730	i 0.18 on1 of3.wav	i 0.18 on1 of5.wav
521	2	2616	i 0.18 on1 of4.wav	i 0.18 on1 of6.wav
522	2	632	i 0.18 on1 of5.wav	i 0.18 on1 of7.wav
523	1	632	a 0.1 on1 of3.wav	a 0.1 on1 of1.wav
524	2	1358	a 0.1 on1 of4.wav	a 0.1 on1 of2.wav
525	1	600	a 0.1 on1 of5.wav	a 0.1 on1 of3.wav
526	2	653	a 0.1 on1 of6.wav	a 0.1 on1 of4.wav
527	1	909	a 0.1 on1 of7.wav	a 0.1 on1 of5.wav
528	2	668	a 0.2 on1 of3.wav	a 0.2 on1 of1.wav
529	2	664	a 0.2 on1 of4.wav	a 0.2 on1 of2.wav
530	2	2083	a 0.2 on1 of5.wav	a 0.2 on1 of3.wav
531	1	616	a 0.2 on1 of6.wav	a 0.2 on1 of4.wav
532	1	717	a 0.2 on1 of7.wav	a 0.2 on1 of5.wav
533	1	503	a 0.04 on1 of3.wav	a 0.04 on1 of1.wav
534	1	895	a 0.04 on1 of4.wav	a 0.04 on1 of2.wav
535	1	467	a 0.04 on1 of5.wav	a 0.04 on1 of3.wav
536	1	587	a 0.04 on1 of6.wav	a 0.04 on1 of4.wav
537	1	1291	a 0.04 on1 of7.wav	a 0.04 on1 of5.wav
538	1	1504	a 0.06 on1 of3.wav	a 0.06 on1 of1.wav
539	1	1034	a 0.06 on1 of4.wav	a 0.06 on1 of2.wav
540	1	510	a 0.06 on1 of5.wav	a 0.06 on1 of3.wav
541	1	444	a 0.06 on1 of6.wav	a 0.06 on1 of4.wav
542	1	806	a 0.06 on1 of7.wav	a 0.06 on1 of5.wav
543	1	456	a 0.08 on1 of3.wav	a 0.08 on1 of1.wav
544	1	626	a 0.08 on1 of4.wav	a 0.08 on1 of2.wav
545	2	782	a 0.08 on1 of5.wav	a 0.08 on1 of3.wav
546	1	543	a 0.08 on1 of6.wav	a 0.08 on1 of4.wav
547	1	792	a 0.08 on1 of7.wav	a 0.08 on1 of5.wav
548	1	716	a 0.12 on1 of3.wav	a 0.12 on1 of1.wav
549	2	619	a 0.12 on1 of4.wav	a 0.12 on1 of2.wav
550	1	1656	a 0.12 on1 of5.wav	a 0.12 on1 of3.wav
551	1	837	a 0.12 on1 of6.wav	a 0.12 on1 of4.wav
552	1	610	a 0.12 on1 of7.wav	a 0.12 on1 of5.wav
553	2	882	a 0.14 on1 of3.wav	a 0.14 on1 of1.wav
554	2	893	a 0.14 on1 of4.wav	a 0.14 on1 of2.wav
555	2	784	a 0.14 on1 of5.wav	a 0.14 on1 of3.wav
556	1	627	a 0.14 on1 of6.wav	a 0.14 on1 of4.wav
557	1	947	a 0.14 on1 of7.wav	a 0.14 on1 of5.wav
558	2	828	a 0.16 on1 of3.wav	a 0.16 on1 of1.wav
559	2	867	a 0.16 on1 of4.wav	a 0.16 on1 of2.wav
560	1	705	a 0.16 on1 of5.wav	a 0.16 on1 of3.wav
561	2	1512	a 0.16 on1 of6.wav	a 0.16 on1 of4.wav
562	1	555	a 0.16 on1 of7.wav	a 0.16 on1 of5.wav
563	2	732	a 0.18 on1 of3.wav	a 0.18 on1 of1.wav
564	2	752	a 0.18 on1 of4.wav	a 0.18 on1 of2.wav
565	2	798	a 0.18 on1 of5.wav	a 0.18 on1 of3.wav
566	1	3408	a 0.18 on1 of6.wav	a 0.18 on1 of4.wav
567	2	818	a 0.18 on1 of7.wav	a 0.18 on1 of5.wav
568	1	642	i 0.1 on1 of3.wav	i 0.1 on1 of1.wav
569	1	742	i 0.1 on1 of4.wav	i 0.1 on1 of2.wav
570	1	989	i 0.1 on1 of5.wav	i 0.1 on1 of3.wav
571	1	687	i 0.1 on1 of6.wav	i 0.1 on1 of4.wav
572	1	793	i 0.1 on1 of7.wav	i 0.1 on1 of5.wav
573	2	1115	i 0.2 on1 of3.wav	i 0.2 on1 of1.wav
574	2	909	i 0.2 on1 of4.wav	i 0.2 on1 of2.wav
575	1	1057	i 0.2 on1 of5.wav	i 0.2 on1 of3.wav
576	2	1411	i 0.2 on1 of6.wav	i 0.2 on1 of4.wav
577	1	791	i 0.2 on1 of7.wav	i 0.2 on1 of5.wav
578	1	738	i 0.04 on1 of3.wav	i 0.04 on1 of1.wav
579	1	622	i 0.04 on1 of4.wav	i 0.04 on1 of2.wav
580	1	896	i 0.04 on1 of5.wav	i 0.04 on1 of3.wav
581	1	669	i 0.04 on1 of6.wav	i 0.04 on1 of4.wav
582	1	550	i 0.04 on1 of7.wav	i 0.04 on1 of5.wav
583	1	510	i 0.06 on1 of3.wav	i 0.06 on1 of1.wav
584	1	426	i 0.06 on1 of4.wav	i 0.06 on1 of2.wav
585	1	669	i 0.06 on1 of5.wav	i 0.06 on1 of3.wav
586	1	2641	i 0.06 on1 of6.wav	i 0.06 on1 of4.wav
587	1	1053	i 0.06 on1 of7.wav	i 0.06 on1 of5.wav
588	1	764	i 0.08 on1 of3.wav	i 0.08 on1 of1.wav
589	1	691	i 0.08 on1 of4.wav	i 0.08 on1 of2.wav
590	1	524	i 0.08 on1 of5.wav	i 0.08 on1 of3.wav
591	1	1038	i 0.08 on1 of6.wav	i 0.08 on1 of4.wav
592	1	696	i 0.08 on1 of7.wav	i 0.08 on1 of5.wav
593	2	651	i 0.12 on1 of3.wav	i 0.12 on1 of1.wav
594	1	672	i 0.12 on1 of4.wav	i 0.12 on1 of2.wav
595	2	2607	i 0.12 on1 of5.wav	i 0.12 on1 of3.wav
596	2	881	i 0.12 on1 of6.wav	i 0.12 on1 of4.wav
597	2	983	i 0.12 on1 of7.wav	i 0.12 on1 of5.wav
598	2	670	i 0.14 on1 of3.wav	i 0.14 on1 of1.wav
599	2	768	i 0.14 on1 of4.wav	i 0.14 on1 of2.wav
600	2	931	i 0.14 on1 of5.wav	i 0.14 on1 of3.wav
601	2	1234	i 0.14 on1 of6.wav	i 0.14 on1 of4.wav
602	1	1803	i 0.14 on1 of7.wav	i 0.14 on1 of5.wav
603	1	970	i 0.16 on1 of3.wav	i 0.16 on1 of1.wav
604	2	860	i 0.16 on1 of4.wav	i 0.16 on1 of2.wav
605	2	593	i 0.16 on1 of5.wav	i 0.16 on1 of3.wav
606	1	958	i 0.16 on1 of6.wav	i 0.16 on1 of4.wav
607	2	1311	i 0.16 on1 of7.wav	i 0.16 on1 of5.wav
608	2	630	i 0.18 on1 of3.wav	i 0.18 on1 of1.wav
609	2	618	i 0.18 on1 of4.wav	i 0.18 on1 of2.wav
610	2	1159	i 0.18 on1 of5.wav	i 0.18 on1 of3.wav
611	1	1742	i 0.18 on1 of6.wav	i 0.18 on1 of4.wav
612	1	1154	i 0.18 on1 of7.wav	i 0.18 on1 of5.wav
