# Supplementary material for: How musical experience affects tone perception efficiency by musicians of tonal and non-tonal speakers?
Source: PLoS One. 2020 May 8;15(5):e0232514. doi: 10.1371/journal.pone.0232514 (PMC7209303; doi:10.1371/journal.pone.0232514)
Supplement: S1 Raw Data — (ZIP) [file pone.0232514.s001.zip › RAW DATA Eng musician/sub5sdrising.csv]

List2	Slide3.RESP	Slide3.RT	stim1	stim2
1	1	551	a 0.1 on1 of7r.wav	a 0.1 on1 of7r.wav
2	1	876	a 0.1 on2 of7.wav	a 0.1 on2 of7.wav
3	1	709	a 0.1 on3 of7.wav	a 0.1 on3 of7.wav
4	1	483	a 0.1 on4 of7.wav	a 0.1 on4 of7.wav
5	1	663	a 0.1 on5 of7.wav	a 0.1 on5 of7.wav
6	1	687	a 0.1 on6 of7.wav	a 0.1 on6 of7.wav
7	1	558	a 0.1 on7 of7.wav	a 0.1 on7 of7.wav
8	1	738	a 0.2 on1 of7r.wav	a 0.2 on1 of7r.wav
9	1	840	a 0.2 on2 of7.wav	a 0.2 on2 of7.wav
10	1	725	a 0.2 on3 of7.wav	a 0.2 on3 of7.wav
11	1	602	a 0.2 on4 of7.wav	a 0.2 on4 of7.wav
12	1	458	a 0.2 on5 of7.wav	a 0.2 on5 of7.wav
13	1	893	a 0.2 on6 of7.wav	a 0.2 on6 of7.wav
14	1	678	a 0.2 on7 of7.wav	a 0.2 on7 of7.wav
15	1	569	a 0.04 on1 of7r.wav	a 0.04 on1 of7r.wav
16	1	552	a 0.04 on2 of7.wav	a 0.04 on2 of7.wav
17	1	405	a 0.04 on3 of7.wav	a 0.04 on3 of7.wav
18	1	393	a 0.04 on4 of7.wav	a 0.04 on4 of7.wav
19	1	453	a 0.04 on5 of7.wav	a 0.04 on5 of7.wav
20	1	479	a 0.04 on6 of7.wav	a 0.04 on6 of7.wav
21	1	494	a 0.04 on7 of7.wav	a 0.04 on7 of7.wav
22	2	1981	a 0.06 on1 of7r.wav	a 0.06 on1 of7r.wav
23	1	1418	a 0.06 on2 of7.wav	a 0.06 on2 of7.wav
24	1	1548	a 0.06 on3 of7.wav	a 0.06 on3 of7.wav
25	1	482	a 0.06 on4 of7.wav	a 0.06 on4 of7.wav
26	1	695	a 0.06 on5 of7.wav	a 0.06 on5 of7.wav
27	1	613	a 0.06 on6 of7.wav	a 0.06 on6 of7.wav
28	1	764	a 0.06 on7 of7.wav	a 0.06 on7 of7.wav
29	1	949	a 0.08 on1 of7r.wav	a 0.08 on1 of7r.wav
30	1	688	a 0.08 on2 of7.wav	a 0.08 on2 of7.wav
31	1	654	a 0.08 on3 of7.wav	a 0.08 on3 of7.wav
32	1	631	a 0.08 on4 of7.wav	a 0.08 on4 of7.wav
33	1	828	a 0.08 on5 of7.wav	a 0.08 on5 of7.wav
34	1	688	a 0.08 on6 of7.wav	a 0.08 on6 of7.wav
35	1	451	a 0.08 on7 of7.wav	a 0.08 on7 of7.wav
36	1	630	a 0.12 on1 of7r.wav	a 0.12 on1 of7r.wav
37	1	788	a 0.12 on2 of7.wav	a 0.12 on2 of7.wav
38	1	761	a 0.12 on3 of7.wav	a 0.12 on3 of7.wav
39	1	594	a 0.12 on4 of7.wav	a 0.12 on4 of7.wav
40	1	777	a 0.12 on5 of7.wav	a 0.12 on5 of7.wav
41	1	558	a 0.12 on6 of7.wav	a 0.12 on6 of7.wav
42	1	552	a 0.12 on7 of7.wav	a 0.12 on7 of7.wav
43	1	634	a 0.14 on1 of7r.wav	a 0.14 on1 of7r.wav
44	1	679	a 0.14 on2 of7.wav	a 0.14 on2 of7.wav
45	1	829	a 0.14 on3 of7.wav	a 0.14 on3 of7.wav
46	1	809	a 0.14 on4 of7.wav	a 0.14 on4 of7.wav
47	1	552	a 0.14 on5 of7.wav	a 0.14 on5 of7.wav
48	1	799	a 0.14 on6 of7.wav	a 0.14 on6 of7.wav
49	1	747	a 0.14 on7 of7.wav	a 0.14 on7 of7.wav
50	1	3056	a 0.16 on1 of7r.wav	a 0.16 on1 of7r.wav
51	1	640	a 0.16 on2 of7.wav	a 0.16 on2 of7.wav
52	1	1264	a 0.16 on3 of7.wav	a 0.16 on3 of7.wav
53	1	509	a 0.16 on4 of7.wav	a 0.16 on4 of7.wav
54	1	800	a 0.16 on5 of7.wav	a 0.16 on5 of7.wav
55	2	700	a 0.16 on6 of7.wav	a 0.16 on6 of7.wav
56	1	1306	a 0.16 on7 of7.wav	a 0.16 on7 of7.wav
57	1	2384	a 0.18 on1 of7r.wav	a 0.18 on1 of7r.wav
58	1	634	a 0.18 on2 of7.wav	a 0.18 on2 of7.wav
59	1	567	a 0.18 on3 of7.wav	a 0.18 on3 of7.wav
60	1	558	a 0.18 on4 of7.wav	a 0.18 on4 of7.wav
61	1	589	a 0.18 on5 of7.wav	a 0.18 on5 of7.wav
62	2	1362	a 0.18 on6 of7.wav	a 0.18 on6 of7.wav
63	1	1023	a 0.18 on7 of7.wav	a 0.18 on7 of7.wav
64	2	657	i 0.1 on1 of7r.wav	i 0.1 on1 of7r.wav
65	1	1756	i 0.1 on2 of7.wav	i 0.1 on2 of7.wav
66	1	692	i 0.1 on3 of7.wav	i 0.1 on3 of7.wav
67	1	453	i 0.1 on4 of7.wav	i 0.1 on4 of7.wav
68	1	575	i 0.1 on5 of7.wav	i 0.1 on5 of7.wav
69	1	488	i 0.1 on6 of7.wav	i 0.1 on6 of7.wav
70	1	674	i 0.1 on7 of7.wav	i 0.1 on7 of7.wav
71	1	840	i 0.2 on1 of7r.wav	i 0.2 on1 of7r.wav
72	1	1225	i 0.2 on2 of7.wav	i 0.2 on2 of7.wav
73	1	647	i 0.2 on3 of7.wav	i 0.2 on3 of7.wav
74	1	925	i 0.2 on4 of7.wav	i 0.2 on4 of7.wav
75	1	599	i 0.2 on5 of7.wav	i 0.2 on5 of7.wav
76	1	728	i 0.2 on6 of7.wav	i 0.2 on6 of7.wav
77	1	606	i 0.2 on7 of7.wav	i 0.2 on7 of7.wav
78	1	402	i 0.04 on1 of7r.wav	i 0.04 on1 of7r.wav
79	1	392	i 0.04 on2 of7.wav	i 0.04 on2 of7.wav
80	1	486	i 0.04 on3 of7.wav	i 0.04 on3 of7.wav
81	1	859	i 0.04 on4 of7.wav	i 0.04 on4 of7.wav
82	1	537	i 0.04 on5 of7.wav	i 0.04 on5 of7.wav
83	1	554	i 0.04 on6 of7.wav	i 0.04 on6 of7.wav
84	1	610	i 0.04 on7 of7.wav	i 0.04 on7 of7.wav
85	1	1663	i 0.06 on1 of7r.wav	i 0.06 on1 of7r.wav
86	1	999	i 0.06 on2 of7.wav	i 0.06 on2 of7.wav
87	1	814	i 0.06 on3 of7.wav	i 0.06 on3 of7.wav
88	1	527	i 0.06 on4 of7.wav	i 0.06 on4 of7.wav
89	1	653	i 0.06 on5 of7.wav	i 0.06 on5 of7.wav
90	1	742	i 0.06 on6 of7.wav	i 0.06 on6 of7.wav
91	1	538	i 0.06 on7 of7.wav	i 0.06 on7 of7.wav
92	1	563	i 0.08 on1 of7r.wav	i 0.08 on1 of7r.wav
93	1	647	i 0.08 on2 of7.wav	i 0.08 on2 of7.wav
94	1	1500	i 0.08 on3 of7.wav	i 0.08 on3 of7.wav
95	1	439	i 0.08 on4 of7.wav	i 0.08 on4 of7.wav
96	1	1610	i 0.08 on5 of7.wav	i 0.08 on5 of7.wav
97	1	1487	i 0.08 on6 of7.wav	i 0.08 on6 of7.wav
98	1	2585	i 0.08 on7 of7.wav	i 0.08 on7 of7.wav
99	1	1334	i 0.12 on1 of7r.wav	i 0.12 on1 of7r.wav
100	1	687	i 0.12 on2 of7.wav	i 0.12 on2 of7.wav
101	1	629	i 0.12 on3 of7.wav	i 0.12 on3 of7.wav
102	1	682	i 0.12 on4 of7.wav	i 0.12 on4 of7.wav
103	1	676	i 0.12 on5 of7.wav	i 0.12 on5 of7.wav
104	1	648	i 0.12 on6 of7.wav	i 0.12 on6 of7.wav
105	1	474	i 0.12 on7 of7.wav	i 0.12 on7 of7.wav
106	1	1432	i 0.14 on1 of7r.wav	i 0.14 on1 of7r.wav
107	1	674	i 0.14 on2 of7.wav	i 0.14 on2 of7.wav
108	1	657	i 0.14 on3 of7.wav	i 0.14 on3 of7.wav
109	1	693	i 0.14 on4 of7.wav	i 0.14 on4 of7.wav
110	1	569	i 0.14 on5 of7.wav	i 0.14 on5 of7.wav
111	1	525	i 0.14 on6 of7.wav	i 0.14 on6 of7.wav
112	1	777	i 0.14 on7 of7.wav	i 0.14 on7 of7.wav
113	1	817	i 0.16 on1 of7r.wav	i 0.16 on1 of7r.wav
114	1	2034	i 0.16 on2 of7.wav	i 0.16 on2 of7.wav
115	1	724	i 0.16 on3 of7.wav	i 0.16 on3 of7.wav
116	1	550	i 0.16 on4 of7.wav	i 0.16 on4 of7.wav
117	1	497	i 0.16 on5 of7.wav	i 0.16 on5 of7.wav
118	1	602	i 0.16 on6 of7.wav	i 0.16 on6 of7.wav
119	1	995	i 0.16 on7 of7.wav	i 0.16 on7 of7.wav
120	1	542	i 0.18 on1 of7r.wav	i 0.18 on1 of7r.wav
121	1	889	i 0.18 on2 of7.wav	i 0.18 on2 of7.wav
122	2	717	i 0.18 on3 of7.wav	i 0.18 on3 of7.wav
123	1	1437	i 0.18 on4 of7.wav	i 0.18 on4 of7.wav
124	1	664	i 0.18 on5 of7.wav	i 0.18 on5 of7.wav
125	1	686	i 0.18 on6 of7.wav	i 0.18 on6 of7.wav
126	1	756	i 0.18 on7 of7.wav	i 0.18 on7 of7.wav
127	1	618	a 0.1 on1 of7r.wav	a 0.1 on3 of7.wav
128	1	946	a 0.1 on2 of7.wav	a 0.1 on4 of7.wav
129	1	612	a 0.1 on3 of7.wav	a 0.1 on5 of7.wav
130	1	852	a 0.1 on4 of7.wav	a 0.1 on6 of7.wav
131	1	912	a 0.1 on5 of7.wav	a 0.1 on7 of7.wav
132	1	980	a 0.2 on1 of7r.wav	a 0.2 on3 of7.wav
133	1	1931	a 0.2 on2 of7.wav	a 0.2 on4 of7.wav
134	2	1839	a 0.2 on3 of7.wav	a 0.2 on5 of7.wav
135	2	578	a 0.2 on4 of7.wav	a 0.2 on6 of7.wav
136	2	729	a 0.2 on5 of7.wav	a 0.2 on7 of7.wav
137	1	1113	a 0.04 on1 of7r.wav	a 0.04 on3 of7.wav
138	1	871	a 0.04 on2 of7.wav	a 0.04 on4 of7.wav
139	1	479	a 0.04 on3 of7.wav	a 0.04 on5 of7.wav
140	1	452	a 0.04 on4 of7.wav	a 0.04 on6 of7.wav
141	1	499	a 0.04 on5 of7.wav	a 0.04 on7 of7.wav
142	1	1204	a 0.06 on1 of7r.wav	a 0.06 on3 of7.wav
143	1	1199	a 0.06 on2 of7.wav	a 0.06 on4 of7.wav
144	1	1212	a 0.06 on3 of7.wav	a 0.06 on5 of7.wav
145	1	630	a 0.06 on4 of7.wav	a 0.06 on6 of7.wav
146	1	2411	a 0.06 on5 of7.wav	a 0.06 on7 of7.wav
147	1	612	a 0.08 on1 of7r.wav	a 0.08 on3 of7.wav
148	1	432	a 0.08 on2 of7.wav	a 0.08 on4 of7.wav
149	1	570	a 0.08 on3 of7.wav	a 0.08 on5 of7.wav
150	1	465	a 0.08 on4 of7.wav	a 0.08 on6 of7.wav
151	1	499	a 0.08 on5 of7.wav	a 0.08 on7 of7.wav
152	1	1058	a 0.12 on1 of7r.wav	a 0.12 on3 of7.wav
153	1	1082	a 0.12 on2 of7.wav	a 0.12 on4 of7.wav
154	1	576	a 0.12 on3 of7.wav	a 0.12 on5 of7.wav
155	1	499	a 0.12 on4 of7.wav	a 0.12 on6 of7.wav
156	2	618	a 0.12 on5 of7.wav	a 0.12 on7 of7.wav
157	1	788	a 0.14 on1 of7r.wav	a 0.14 on3 of7.wav
158	1	495	a 0.14 on2 of7.wav	a 0.14 on4 of7.wav
159	1	335	a 0.14 on3 of7.wav	a 0.14 on5 of7.wav
160	1	543	a 0.14 on4 of7.wav	a 0.14 on6 of7.wav
161	1	832	a 0.14 on5 of7.wav	a 0.14 on7 of7.wav
162	1	1163	a 0.16 on1 of7r.wav	a 0.16 on3 of7.wav
163	1	1018	a 0.16 on2 of7.wav	a 0.16 on4 of7.wav
164	1	624	a 0.16 on3 of7.wav	a 0.16 on5 of7.wav
165	2	834	a 0.16 on4 of7.wav	a 0.16 on6 of7.wav
166	2	639	a 0.16 on5 of7.wav	a 0.16 on7 of7.wav
167	2	1025	a 0.18 on1 of7r.wav	a 0.18 on3 of7.wav
168	2	803	a 0.18 on2 of7.wav	a 0.18 on4 of7.wav
169	1	1202	a 0.18 on3 of7.wav	a 0.18 on5 of7.wav
170	1	601	a 0.18 on4 of7.wav	a 0.18 on6 of7.wav
171	2	769	a 0.18 on5 of7.wav	a 0.18 on7 of7.wav
172	1	711	i 0.1 on1 of7r.wav	i 0.1 on3 of7.wav
173	1	705	i 0.1 on2 of7.wav	i 0.1 on4 of7.wav
174	1	748	i 0.1 on3 of7.wav	i 0.1 on5 of7.wav
175	1	589	i 0.1 on4 of7.wav	i 0.1 on6 of7.wav
176	1	711	i 0.1 on5 of7.wav	i 0.1 on7 of7.wav
177	1	623	i 0.2 on1 of7r.wav	i 0.2 on3 of7.wav
178	1	734	i 0.2 on2 of7.wav	i 0.2 on4 of7.wav
179	1	1026	i 0.2 on3 of7.wav	i 0.2 on5 of7.wav
180	1	1936	i 0.2 on4 of7.wav	i 0.2 on6 of7.wav
181	2	476	i 0.2 on5 of7.wav	i 0.2 on7 of7.wav
182	1	1415	i 0.04 on1 of7r.wav	i 0.04 on3 of7.wav
183	1	290	i 0.04 on2 of7.wav	i 0.04 on4 of7.wav
184	1	691	i 0.04 on3 of7.wav	i 0.04 on5 of7.wav
185	1	828	i 0.04 on4 of7.wav	i 0.04 on6 of7.wav
186	1	550	i 0.04 on5 of7.wav	i 0.04 on7 of7.wav
187	1	2066	i 0.06 on1 of7r.wav	i 0.06 on3 of7.wav
188	2	1957	i 0.06 on2 of7.wav	i 0.06 on4 of7.wav
189	1	630	i 0.06 on3 of7.wav	i 0.06 on5 of7.wav
190	1	1266	i 0.06 on4 of7.wav	i 0.06 on6 of7.wav
191	1	453	i 0.06 on5 of7.wav	i 0.06 on7 of7.wav
192	1	654	i 0.08 on1 of7r.wav	i 0.08 on3 of7.wav
193	1	464	i 0.08 on2 of7.wav	i 0.08 on4 of7.wav
194	1	779	i 0.08 on3 of7.wav	i 0.08 on5 of7.wav
195	1	971	i 0.08 on4 of7.wav	i 0.08 on6 of7.wav
196	2	575	i 0.08 on5 of7.wav	i 0.08 on7 of7.wav
197	1	640	i 0.12 on1 of7r.wav	i 0.12 on3 of7.wav
198	2	1235	i 0.12 on2 of7.wav	i 0.12 on4 of7.wav
199	2	864	i 0.12 on3 of7.wav	i 0.12 on5 of7.wav
200	1	647	i 0.12 on4 of7.wav	i 0.12 on6 of7.wav
201	1	494	i 0.12 on5 of7.wav	i 0.12 on7 of7.wav
202	2	4251	i 0.14 on1 of7r.wav	i 0.14 on3 of7.wav
203	1	1082	i 0.14 on2 of7.wav	i 0.14 on4 of7.wav
204	1	920	i 0.14 on3 of7.wav	i 0.14 on5 of7.wav
205	1	1481	i 0.14 on4 of7.wav	i 0.14 on6 of7.wav
206	2	765	i 0.14 on5 of7.wav	i 0.14 on7 of7.wav
207	2	730	i 0.16 on1 of7r.wav	i 0.16 on3 of7.wav
208	1	1312	i 0.16 on2 of7.wav	i 0.16 on4 of7.wav
209	1	750	i 0.16 on3 of7.wav	i 0.16 on5 of7.wav
210	2	756	i 0.16 on4 of7.wav	i 0.16 on6 of7.wav
211	1	628	i 0.16 on5 of7.wav	i 0.16 on7 of7.wav
212	2	835	i 0.18 on1 of7r.wav	i 0.18 on3 of7.wav
213	1	1745	i 0.18 on2 of7.wav	i 0.18 on4 of7.wav
214	1	756	i 0.18 on3 of7.wav	i 0.18 on5 of7.wav
215	2	501	i 0.18 on4 of7.wav	i 0.18 on6 of7.wav
216	1	780	i 0.18 on5 of7.wav	i 0.18 on7 of7.wav
217	1	697	a 0.1 on3 of7.wav	a 0.1 on1 of7r.wav
218	1	1177	a 0.1 on4 of7.wav	a 0.1 on2 of7.wav
219	1	645	a 0.1 on5 of7.wav	a 0.1 on3 of7.wav
220	1	2160	a 0.1 on6 of7.wav	a 0.1 on4 of7.wav
221	1	442	a 0.1 on7 of7.wav	a 0.1 on5 of7.wav
222	1	712	a 0.2 on3 of7.wav	a 0.2 on1 of7r.wav
223	2	1753	a 0.2 on4 of7.wav	a 0.2 on2 of7.wav
224	1	1291	a 0.2 on5 of7.wav	a 0.2 on3 of7.wav
225	1	1197	a 0.2 on6 of7.wav	a 0.2 on4 of7.wav
226	2	909	a 0.2 on7 of7.wav	a 0.2 on5 of7.wav
227	1	656	a 0.04 on3 of7.wav	a 0.04 on1 of7r.wav
228	1	704	a 0.04 on4 of7.wav	a 0.04 on2 of7.wav
229	1	818	a 0.04 on5 of7.wav	a 0.04 on3 of7.wav
230	1	768	a 0.04 on6 of7.wav	a 0.04 on4 of7.wav
231	1	626	a 0.04 on7 of7.wav	a 0.04 on5 of7.wav
232	1	506	a 0.06 on3 of7.wav	a 0.06 on1 of7r.wav
233	1	635	a 0.06 on4 of7.wav	a 0.06 on2 of7.wav
234	1	1509	a 0.06 on5 of7.wav	a 0.06 on3 of7.wav
235	1	572	a 0.06 on6 of7.wav	a 0.06 on4 of7.wav
236	1	586	a 0.06 on7 of7.wav	a 0.06 on5 of7.wav
237	1	686	a 0.08 on3 of7.wav	a 0.08 on1 of7r.wav
238	1	930	a 0.08 on4 of7.wav	a 0.08 on2 of7.wav
239	1	573	a 0.08 on5 of7.wav	a 0.08 on3 of7.wav
240	1	829	a 0.08 on6 of7.wav	a 0.08 on4 of7.wav
241	1	548	a 0.08 on7 of7.wav	a 0.08 on5 of7.wav
242	1	643	a 0.12 on3 of7.wav	a 0.12 on1 of7r.wav
243	1	1068	a 0.12 on4 of7.wav	a 0.12 on2 of7.wav
244	1	634	a 0.12 on5 of7.wav	a 0.12 on3 of7.wav
245	1	982	a 0.12 on6 of7.wav	a 0.12 on4 of7.wav
246	1	509	a 0.12 on7 of7.wav	a 0.12 on5 of7.wav
247	2	635	a 0.14 on3 of7.wav	a 0.14 on1 of7r.wav
248	1	1404	a 0.14 on4 of7.wav	a 0.14 on2 of7.wav
249	1	598	a 0.14 on5 of7.wav	a 0.14 on3 of7.wav
250	1	637	a 0.14 on6 of7.wav	a 0.14 on4 of7.wav
251	2	661	a 0.14 on7 of7.wav	a 0.14 on5 of7.wav
252	1	2105	a 0.16 on3 of7.wav	a 0.16 on1 of7r.wav
253	1	494	a 0.16 on4 of7.wav	a 0.16 on2 of7.wav
254	1	788	a 0.16 on5 of7.wav	a 0.16 on3 of7.wav
255	1	1615	a 0.16 on6 of7.wav	a 0.16 on4 of7.wav
256	1	1046	a 0.16 on7 of7.wav	a 0.16 on5 of7.wav
257	2	490	a 0.18 on3 of7.wav	a 0.18 on1 of7r.wav
258	1	656	a 0.18 on4 of7.wav	a 0.18 on2 of7.wav
259	2	918	a 0.18 on5 of7.wav	a 0.18 on3 of7.wav
260	1	1016	a 0.18 on6 of7.wav	a 0.18 on4 of7.wav
261	1	1297	a 0.18 on7 of7.wav	a 0.18 on5 of7.wav
262	1	815	i 0.1 on3 of7.wav	i 0.1 on1 of7r.wav
263	1	771	i 0.1 on4 of7.wav	i 0.1 on2 of7.wav
264	1	603	i 0.1 on5 of7.wav	i 0.1 on3 of7.wav
265	1	1463	i 0.1 on6 of7.wav	i 0.1 on4 of7.wav
266	1	809	i 0.1 on7 of7.wav	i 0.1 on5 of7.wav
267	1	558	i 0.2 on3 of7.wav	i 0.2 on1 of7r.wav
268	2	841	i 0.2 on4 of7.wav	i 0.2 on2 of7.wav
269	1	756	i 0.2 on5 of7.wav	i 0.2 on3 of7.wav
270	1	656	i 0.2 on6 of7.wav	i 0.2 on4 of7.wav
271	2	766	i 0.2 on7 of7.wav	i 0.2 on5 of7.wav
272	1	1007	i 0.04 on3 of7.wav	i 0.04 on1 of7r.wav
273	1	1920	i 0.04 on4 of7.wav	i 0.04 on2 of7.wav
274	1	817	i 0.04 on5 of7.wav	i 0.04 on3 of7.wav
275	1	1201	i 0.04 on6 of7.wav	i 0.04 on4 of7.wav
276	1	858	i 0.04 on7 of7.wav	i 0.04 on5 of7.wav
277	1	1083	i 0.06 on3 of7.wav	i 0.06 on1 of7r.wav
278	1	844	i 0.06 on4 of7.wav	i 0.06 on2 of7.wav
279	1	1283	i 0.06 on5 of7.wav	i 0.06 on3 of7.wav
280	1	821	i 0.06 on6 of7.wav	i 0.06 on4 of7.wav
281	1	511	i 0.06 on7 of7.wav	i 0.06 on5 of7.wav
282	1	478	i 0.08 on3 of7.wav	i 0.08 on1 of7r.wav
283	1	618	i 0.08 on4 of7.wav	i 0.08 on2 of7.wav
284	1	755	i 0.08 on5 of7.wav	i 0.08 on3 of7.wav
285	1	1997	i 0.08 on6 of7.wav	i 0.08 on4 of7.wav
286	1	1650	i 0.08 on7 of7.wav	i 0.08 on5 of7.wav
287	1	1165	i 0.12 on3 of7.wav	i 0.12 on1 of7r.wav
288	1	1116	i 0.12 on4 of7.wav	i 0.12 on2 of7.wav
289	1	575	i 0.12 on5 of7.wav	i 0.12 on3 of7.wav
290	1	653	i 0.12 on6 of7.wav	i 0.12 on4 of7.wav
291	1	719	i 0.12 on7 of7.wav	i 0.12 on5 of7.wav
292	1	494	i 0.14 on3 of7.wav	i 0.14 on1 of7r.wav
293	2	975	i 0.14 on4 of7.wav	i 0.14 on2 of7.wav
294	1	1374	i 0.14 on5 of7.wav	i 0.14 on3 of7.wav
295	1	878	i 0.14 on6 of7.wav	i 0.14 on4 of7.wav
296	1	703	i 0.14 on7 of7.wav	i 0.14 on5 of7.wav
297	2	603	i 0.16 on3 of7.wav	i 0.16 on1 of7r.wav
298	1	565	i 0.16 on4 of7.wav	i 0.16 on2 of7.wav
299	2	612	i 0.16 on5 of7.wav	i 0.16 on3 of7.wav
300	1	857	i 0.16 on6 of7.wav	i 0.16 on4 of7.wav
301	2	612	i 0.16 on7 of7.wav	i 0.16 on5 of7.wav
302	2	757	i 0.18 on3 of7.wav	i 0.18 on1 of7r.wav
303	1	648	i 0.18 on4 of7.wav	i 0.18 on2 of7.wav
304	1	1618	i 0.18 on5 of7.wav	i 0.18 on3 of7.wav
305	2	4734	i 0.18 on6 of7.wav	i 0.18 on4 of7.wav
306	2	608	i 0.18 on7 of7.wav	i 0.18 on5 of7.wav
307	1	1164	a 0.1 on1 of7r.wav	a 0.1 on1 of7r.wav
308	1	701	a 0.1 on2 of7.wav	a 0.1 on2 of7.wav
309	1	405	a 0.1 on3 of7.wav	a 0.1 on3 of7.wav
310	1	982	a 0.1 on4 of7.wav	a 0.1 on4 of7.wav
311	1	665	a 0.1 on5 of7.wav	a 0.1 on5 of7.wav
312	1	900	a 0.1 on6 of7.wav	a 0.1 on6 of7.wav
313	1	1305	a 0.1 on7 of7.wav	a 0.1 on7 of7.wav
314	1	604	a 0.2 on1 of7r.wav	a 0.2 on1 of7r.wav
315	1	779	a 0.2 on2 of7.wav	a 0.2 on2 of7.wav
316	1	932	a 0.2 on3 of7.wav	a 0.2 on3 of7.wav
317	1	641	a 0.2 on4 of7.wav	a 0.2 on4 of7.wav
318	1	702	a 0.2 on5 of7.wav	a 0.2 on5 of7.wav
319	1	576	a 0.2 on6 of7.wav	a 0.2 on6 of7.wav
320	1	774	a 0.2 on7 of7.wav	a 0.2 on7 of7.wav
321	1	627	a 0.04 on1 of7r.wav	a 0.04 on1 of7r.wav
322	1	644	a 0.04 on2 of7.wav	a 0.04 on2 of7.wav
323	1	973	a 0.04 on3 of7.wav	a 0.04 on3 of7.wav
324	1	390	a 0.04 on4 of7.wav	a 0.04 on4 of7.wav
325	1	1383	a 0.04 on5 of7.wav	a 0.04 on5 of7.wav
326	1	517	a 0.04 on6 of7.wav	a 0.04 on6 of7.wav
327	1	788	a 0.04 on7 of7.wav	a 0.04 on7 of7.wav
328	1	617	a 0.06 on1 of7r.wav	a 0.06 on1 of7r.wav
329	2	632	a 0.06 on2 of7.wav	a 0.06 on2 of7.wav
330	1	2442	a 0.06 on3 of7.wav	a 0.06 on3 of7.wav
331	1	344	a 0.06 on4 of7.wav	a 0.06 on4 of7.wav
332	1	512	a 0.06 on5 of7.wav	a 0.06 on5 of7.wav
333	1	754	a 0.06 on6 of7.wav	a 0.06 on6 of7.wav
334	1	611	a 0.06 on7 of7.wav	a 0.06 on7 of7.wav
335	1	1026	a 0.08 on1 of7r.wav	a 0.08 on1 of7r.wav
336	1	413	a 0.08 on2 of7.wav	a 0.08 on2 of7.wav
337	1	496	a 0.08 on3 of7.wav	a 0.08 on3 of7.wav
338	1	736	a 0.08 on4 of7.wav	a 0.08 on4 of7.wav
339	1	1248	a 0.08 on5 of7.wav	a 0.08 on5 of7.wav
340	1	475	a 0.08 on6 of7.wav	a 0.08 on6 of7.wav
341	1	1270	a 0.08 on7 of7.wav	a 0.08 on7 of7.wav
342	1	721	a 0.12 on1 of7r.wav	a 0.12 on1 of7r.wav
343	1	529	a 0.12 on2 of7.wav	a 0.12 on2 of7.wav
344	1	478	a 0.12 on3 of7.wav	a 0.12 on3 of7.wav
345	1	586	a 0.12 on4 of7.wav	a 0.12 on4 of7.wav
346	1	581	a 0.12 on5 of7.wav	a 0.12 on5 of7.wav
347	1	543	a 0.12 on6 of7.wav	a 0.12 on6 of7.wav
348	1	937	a 0.12 on7 of7.wav	a 0.12 on7 of7.wav
349	1	664	a 0.14 on1 of7r.wav	a 0.14 on1 of7r.wav
350	1	694	a 0.14 on2 of7.wav	a 0.14 on2 of7.wav
351	1	695	a 0.14 on3 of7.wav	a 0.14 on3 of7.wav
352	1	1734	a 0.14 on4 of7.wav	a 0.14 on4 of7.wav
353	1	737	a 0.14 on5 of7.wav	a 0.14 on5 of7.wav
354	1	2057	a 0.14 on6 of7.wav	a 0.14 on6 of7.wav
355	1	607	a 0.14 on7 of7.wav	a 0.14 on7 of7.wav
356	1	1328	a 0.16 on1 of7r.wav	a 0.16 on1 of7r.wav
357	1	1029	a 0.16 on2 of7.wav	a 0.16 on2 of7.wav
358	2	833	a 0.16 on3 of7.wav	a 0.16 on3 of7.wav
359	1	781	a 0.16 on4 of7.wav	a 0.16 on4 of7.wav
360	1	707	a 0.16 on5 of7.wav	a 0.16 on5 of7.wav
361	1	606	a 0.16 on6 of7.wav	a 0.16 on6 of7.wav
362	1	507	a 0.16 on7 of7.wav	a 0.16 on7 of7.wav
363	1	1495	a 0.18 on1 of7r.wav	a 0.18 on1 of7r.wav
364	1	2079	a 0.18 on2 of7.wav	a 0.18 on2 of7.wav
365	1	1228	a 0.18 on3 of7.wav	a 0.18 on3 of7.wav
366	1	663	a 0.18 on4 of7.wav	a 0.18 on4 of7.wav
367	1	2151	a 0.18 on5 of7.wav	a 0.18 on5 of7.wav
368	1	577	a 0.18 on6 of7.wav	a 0.18 on6 of7.wav
369	1	626	a 0.18 on7 of7.wav	a 0.18 on7 of7.wav
370	1	554	i 0.1 on1 of7r.wav	i 0.1 on1 of7r.wav
371	1	595	i 0.1 on2 of7.wav	i 0.1 on2 of7.wav
372	1	600	i 0.1 on3 of7.wav	i 0.1 on3 of7.wav
373	1	615	i 0.1 on4 of7.wav	i 0.1 on4 of7.wav
374	2	1117	i 0.1 on5 of7.wav	i 0.1 on5 of7.wav
375	1	542	i 0.1 on6 of7.wav	i 0.1 on6 of7.wav
376	1	588	i 0.1 on7 of7.wav	i 0.1 on7 of7.wav
377	1	618	i 0.2 on1 of7r.wav	i 0.2 on1 of7r.wav
378	1	829	i 0.2 on2 of7.wav	i 0.2 on2 of7.wav
379	1	961	i 0.2 on3 of7.wav	i 0.2 on3 of7.wav
380	1	1076	i 0.2 on4 of7.wav	i 0.2 on4 of7.wav
381	1	752	i 0.2 on5 of7.wav	i 0.2 on5 of7.wav
382	1	979	i 0.2 on6 of7.wav	i 0.2 on6 of7.wav
383	1	556	i 0.2 on7 of7.wav	i 0.2 on7 of7.wav
384	1	518	i 0.04 on1 of7r.wav	i 0.04 on1 of7r.wav
385	1	782	i 0.04 on2 of7.wav	i 0.04 on2 of7.wav
386	1	706	i 0.04 on3 of7.wav	i 0.04 on3 of7.wav
387	1	498	i 0.04 on4 of7.wav	i 0.04 on4 of7.wav
388	1	1071	i 0.04 on5 of7.wav	i 0.04 on5 of7.wav
389	1	570	i 0.04 on6 of7.wav	i 0.04 on6 of7.wav
390	1	388	i 0.04 on7 of7.wav	i 0.04 on7 of7.wav
391	1	642	i 0.06 on1 of7r.wav	i 0.06 on1 of7r.wav
392	1	541	i 0.06 on2 of7.wav	i 0.06 on2 of7.wav
393	1	1417	i 0.06 on3 of7.wav	i 0.06 on3 of7.wav
394	1	583	i 0.06 on4 of7.wav	i 0.06 on4 of7.wav
395	1	335	i 0.06 on5 of7.wav	i 0.06 on5 of7.wav
396	1	537	i 0.06 on6 of7.wav	i 0.06 on6 of7.wav
397	1	1943	i 0.06 on7 of7.wav	i 0.06 on7 of7.wav
398	1	736	i 0.08 on1 of7r.wav	i 0.08 on1 of7r.wav
399	1	427	i 0.08 on2 of7.wav	i 0.08 on2 of7.wav
400	1	690	i 0.08 on3 of7.wav	i 0.08 on3 of7.wav
401	1	746	i 0.08 on4 of7.wav	i 0.08 on4 of7.wav
402	1	436	i 0.08 on5 of7.wav	i 0.08 on5 of7.wav
403	1	561	i 0.08 on6 of7.wav	i 0.08 on6 of7.wav
404	1	605	i 0.08 on7 of7.wav	i 0.08 on7 of7.wav
405	1	766	i 0.12 on1 of7r.wav	i 0.12 on1 of7r.wav
406	1	687	i 0.12 on2 of7.wav	i 0.12 on2 of7.wav
407	1	688	i 0.12 on3 of7.wav	i 0.12 on3 of7.wav
408	1	673	i 0.12 on4 of7.wav	i 0.12 on4 of7.wav
409	1	723	i 0.12 on5 of7.wav	i 0.12 on5 of7.wav
410	1	532	i 0.12 on6 of7.wav	i 0.12 on6 of7.wav
411	1	752	i 0.12 on7 of7.wav	i 0.12 on7 of7.wav
412	1	1627	i 0.14 on1 of7r.wav	i 0.14 on1 of7r.wav
413	1	1240	i 0.14 on2 of7.wav	i 0.14 on2 of7.wav
414	1	1268	i 0.14 on3 of7.wav	i 0.14 on3 of7.wav
415	1	520	i 0.14 on4 of7.wav	i 0.14 on4 of7.wav
416	1	1269	i 0.14 on5 of7.wav	i 0.14 on5 of7.wav
417	1	553	i 0.14 on6 of7.wav	i 0.14 on6 of7.wav
418	1	671	i 0.14 on7 of7.wav	i 0.14 on7 of7.wav
419	1	784	i 0.16 on1 of7r.wav	i 0.16 on1 of7r.wav
420	1	643	i 0.16 on2 of7.wav	i 0.16 on2 of7.wav
421	1	955	i 0.16 on3 of7.wav	i 0.16 on3 of7.wav
422	1	600	i 0.16 on4 of7.wav	i 0.16 on4 of7.wav
423	1	688	i 0.16 on5 of7.wav	i 0.16 on5 of7.wav
424	1	791	i 0.16 on6 of7.wav	i 0.16 on6 of7.wav
425	1	609	i 0.16 on7 of7.wav	i 0.16 on7 of7.wav
426	1	596	i 0.18 on1 of7r.wav	i 0.18 on1 of7r.wav
427	1	1257	i 0.18 on2 of7.wav	i 0.18 on2 of7.wav
428	1	730	i 0.18 on3 of7.wav	i 0.18 on3 of7.wav
429	1	927	i 0.18 on4 of7.wav	i 0.18 on4 of7.wav
430	1	1935	i 0.18 on5 of7.wav	i 0.18 on5 of7.wav
431	1	587	i 0.18 on6 of7.wav	i 0.18 on6 of7.wav
432	1	725	i 0.18 on7 of7.wav	i 0.18 on7 of7.wav
433	1	649	a 0.1 on1 of7r.wav	a 0.1 on3 of7.wav
434	1	494	a 0.1 on2 of7.wav	a 0.1 on4 of7.wav
435	1	597	a 0.1 on3 of7.wav	a 0.1 on5 of7.wav
436	1	759	a 0.1 on4 of7.wav	a 0.1 on6 of7.wav
437	1	1022	a 0.1 on5 of7.wav	a 0.1 on7 of7.wav
438	1	643	a 0.2 on1 of7r.wav	a 0.2 on3 of7.wav
439	1	709	a 0.2 on2 of7.wav	a 0.2 on4 of7.wav
440	2	776	a 0.2 on3 of7.wav	a 0.2 on5 of7.wav
441	1	589	a 0.2 on4 of7.wav	a 0.2 on6 of7.wav
442	2	866	a 0.2 on5 of7.wav	a 0.2 on7 of7.wav
443	1	618	a 0.04 on1 of7r.wav	a 0.04 on3 of7.wav
444	1	573	a 0.04 on2 of7.wav	a 0.04 on4 of7.wav
445	1	828	a 0.04 on3 of7.wav	a 0.04 on5 of7.wav
446	1	1161	a 0.04 on4 of7.wav	a 0.04 on6 of7.wav
447	1	688	a 0.04 on5 of7.wav	a 0.04 on7 of7.wav
448	1	793	a 0.06 on1 of7r.wav	a 0.06 on3 of7.wav
449	1	2213	a 0.06 on2 of7.wav	a 0.06 on4 of7.wav
450	1	1014	a 0.06 on3 of7.wav	a 0.06 on5 of7.wav
451	1	707	a 0.06 on4 of7.wav	a 0.06 on6 of7.wav
452	1	1282	a 0.06 on5 of7.wav	a 0.06 on7 of7.wav
453	1	513	a 0.08 on1 of7r.wav	a 0.08 on3 of7.wav
454	1	646	a 0.08 on2 of7.wav	a 0.08 on4 of7.wav
455	1	825	a 0.08 on3 of7.wav	a 0.08 on5 of7.wav
456	1	738	a 0.08 on4 of7.wav	a 0.08 on6 of7.wav
457	1	586	a 0.08 on5 of7.wav	a 0.08 on7 of7.wav
458	1	804	a 0.12 on1 of7r.wav	a 0.12 on3 of7.wav
459	1	508	a 0.12 on2 of7.wav	a 0.12 on4 of7.wav
460	1	691	a 0.12 on3 of7.wav	a 0.12 on5 of7.wav
461	1	582	a 0.12 on4 of7.wav	a 0.12 on6 of7.wav
462	2	3548	a 0.12 on5 of7.wav	a 0.12 on7 of7.wav
463	1	579	a 0.14 on1 of7r.wav	a 0.14 on3 of7.wav
464	1	1800	a 0.14 on2 of7.wav	a 0.14 on4 of7.wav
465	1	789	a 0.14 on3 of7.wav	a 0.14 on5 of7.wav
466	2	652	a 0.14 on4 of7.wav	a 0.14 on6 of7.wav
467	1	2029	a 0.14 on5 of7.wav	a 0.14 on7 of7.wav
468	1	1180	a 0.16 on1 of7r.wav	a 0.16 on3 of7.wav
469	2	882	a 0.16 on2 of7.wav	a 0.16 on4 of7.wav
470	2	963	a 0.16 on3 of7.wav	a 0.16 on5 of7.wav
471	1	503	a 0.16 on4 of7.wav	a 0.16 on6 of7.wav
472	2	722	a 0.16 on5 of7.wav	a 0.16 on7 of7.wav
473	1	613	a 0.18 on1 of7r.wav	a 0.18 on3 of7.wav
474	1	740	a 0.18 on2 of7.wav	a 0.18 on4 of7.wav
475	2	780	a 0.18 on3 of7.wav	a 0.18 on5 of7.wav
476	1	545	a 0.18 on4 of7.wav	a 0.18 on6 of7.wav
477	2	892	a 0.18 on5 of7.wav	a 0.18 on7 of7.wav
478	1	990	i 0.1 on1 of7r.wav	i 0.1 on3 of7.wav
479	1	699	i 0.1 on2 of7.wav	i 0.1 on4 of7.wav
480	2	787	i 0.1 on3 of7.wav	i 0.1 on5 of7.wav
481	1	361	i 0.1 on4 of7.wav	i 0.1 on6 of7.wav
482	1	594	i 0.1 on5 of7.wav	i 0.1 on7 of7.wav
483	1	953	i 0.2 on1 of7r.wav	i 0.2 on3 of7.wav
484	1	581	i 0.2 on2 of7.wav	i 0.2 on4 of7.wav
485	1	1118	i 0.2 on3 of7.wav	i 0.2 on5 of7.wav
486	1	1126	i 0.2 on4 of7.wav	i 0.2 on6 of7.wav
487	1	841	i 0.2 on5 of7.wav	i 0.2 on7 of7.wav
488	1	551	i 0.04 on1 of7r.wav	i 0.04 on3 of7.wav
489	1	580	i 0.04 on2 of7.wav	i 0.04 on4 of7.wav
490	1	500	i 0.04 on3 of7.wav	i 0.04 on5 of7.wav
491	1	624	i 0.04 on4 of7.wav	i 0.04 on6 of7.wav
492	1	518	i 0.04 on5 of7.wav	i 0.04 on7 of7.wav
493	1	531	i 0.06 on1 of7r.wav	i 0.06 on3 of7.wav
494	1	698	i 0.06 on2 of7.wav	i 0.06 on4 of7.wav
495	1	683	i 0.06 on3 of7.wav	i 0.06 on5 of7.wav
496	1	608	i 0.06 on4 of7.wav	i 0.06 on6 of7.wav
497	1	1347	i 0.06 on5 of7.wav	i 0.06 on7 of7.wav
498	1	441	i 0.08 on1 of7r.wav	i 0.08 on3 of7.wav
499	1	1146	i 0.08 on2 of7.wav	i 0.08 on4 of7.wav
500	1	548	i 0.08 on3 of7.wav	i 0.08 on5 of7.wav
501	1	684	i 0.08 on4 of7.wav	i 0.08 on6 of7.wav
502	1	995	i 0.08 on5 of7.wav	i 0.08 on7 of7.wav
503	1	678	i 0.12 on1 of7r.wav	i 0.12 on3 of7.wav
504	1	569	i 0.12 on2 of7.wav	i 0.12 on4 of7.wav
505	1	2149	i 0.12 on3 of7.wav	i 0.12 on5 of7.wav
506	1	1079	i 0.12 on4 of7.wav	i 0.12 on6 of7.wav
507	1	2199	i 0.12 on5 of7.wav	i 0.12 on7 of7.wav
508	2	1217	i 0.14 on1 of7r.wav	i 0.14 on3 of7.wav
509	1	2494	i 0.14 on2 of7.wav	i 0.14 on4 of7.wav
510	2	815	i 0.14 on3 of7.wav	i 0.14 on5 of7.wav
511	1	540	i 0.14 on4 of7.wav	i 0.14 on6 of7.wav
512	1	1182	i 0.14 on5 of7.wav	i 0.14 on7 of7.wav
513	1	2245	i 0.16 on1 of7r.wav	i 0.16 on3 of7.wav
514	1	2198	i 0.16 on2 of7.wav	i 0.16 on4 of7.wav
515	1	1338	i 0.16 on3 of7.wav	i 0.16 on5 of7.wav
516	1	801	i 0.16 on4 of7.wav	i 0.16 on6 of7.wav
517	2	601	i 0.16 on5 of7.wav	i 0.16 on7 of7.wav
518	1	718	i 0.18 on1 of7r.wav	i 0.18 on3 of7.wav
519	1	756	i 0.18 on2 of7.wav	i 0.18 on4 of7.wav
520	2	1425	i 0.18 on3 of7.wav	i 0.18 on5 of7.wav
521	1	1009	i 0.18 on4 of7.wav	i 0.18 on6 of7.wav
522	2	1237	i 0.18 on5 of7.wav	i 0.18 on7 of7.wav
523	1	648	a 0.1 on3 of7.wav	a 0.1 on1 of7r.wav
524	1	499	a 0.1 on4 of7.wav	a 0.1 on2 of7.wav
525	1	488	a 0.1 on5 of7.wav	a 0.1 on3 of7.wav
526	1	1125	a 0.1 on6 of7.wav	a 0.1 on4 of7.wav
527	1	577	a 0.1 on7 of7.wav	a 0.1 on5 of7.wav
528	2	897	a 0.2 on3 of7.wav	a 0.2 on1 of7r.wav
529	2	1195	a 0.2 on4 of7.wav	a 0.2 on2 of7.wav
530	2	924	a 0.2 on5 of7.wav	a 0.2 on3 of7.wav
531	1	1416	a 0.2 on6 of7.wav	a 0.2 on4 of7.wav
532	2	706	a 0.2 on7 of7.wav	a 0.2 on5 of7.wav
533	1	526	a 0.04 on3 of7.wav	a 0.04 on1 of7r.wav
534	1	281	a 0.04 on4 of7.wav	a 0.04 on2 of7.wav
535	1	1925	a 0.04 on5 of7.wav	a 0.04 on3 of7.wav
536	1	1121	a 0.04 on6 of7.wav	a 0.04 on4 of7.wav
537	1	493	a 0.04 on7 of7.wav	a 0.04 on5 of7.wav
538	1	859	a 0.06 on3 of7.wav	a 0.06 on1 of7r.wav
539	1	615	a 0.06 on4 of7.wav	a 0.06 on2 of7.wav
540	1	601	a 0.06 on5 of7.wav	a 0.06 on3 of7.wav
541	1	872	a 0.06 on6 of7.wav	a 0.06 on4 of7.wav
542	1	489	a 0.06 on7 of7.wav	a 0.06 on5 of7.wav
543	1	569	a 0.08 on3 of7.wav	a 0.08 on1 of7r.wav
544	1	497	a 0.08 on4 of7.wav	a 0.08 on2 of7.wav
545	1	905	a 0.08 on5 of7.wav	a 0.08 on3 of7.wav
546	1	423	a 0.08 on6 of7.wav	a 0.08 on4 of7.wav
547	1	464	a 0.08 on7 of7.wav	a 0.08 on5 of7.wav
548	1	776	a 0.12 on3 of7.wav	a 0.12 on1 of7r.wav
549	2	716	a 0.12 on4 of7.wav	a 0.12 on2 of7.wav
550	1	665	a 0.12 on5 of7.wav	a 0.12 on3 of7.wav
551	1	713	a 0.12 on6 of7.wav	a 0.12 on4 of7.wav
552	1	1063	a 0.12 on7 of7.wav	a 0.12 on5 of7.wav
553	1	800	a 0.14 on3 of7.wav	a 0.14 on1 of7r.wav
554	1	668	a 0.14 on4 of7.wav	a 0.14 on2 of7.wav
555	1	549	a 0.14 on5 of7.wav	a 0.14 on3 of7.wav
556	1	695	a 0.14 on6 of7.wav	a 0.14 on4 of7.wav
557	1	653	a 0.14 on7 of7.wav	a 0.14 on5 of7.wav
558	1	1059	a 0.16 on3 of7.wav	a 0.16 on1 of7r.wav
559	1	1273	a 0.16 on4 of7.wav	a 0.16 on2 of7.wav
560	1	531	a 0.16 on5 of7.wav	a 0.16 on3 of7.wav
561	1	1555	a 0.16 on6 of7.wav	a 0.16 on4 of7.wav
562	2	686	a 0.16 on7 of7.wav	a 0.16 on5 of7.wav
563	1	608	a 0.18 on3 of7.wav	a 0.18 on1 of7r.wav
564	2	1045	a 0.18 on4 of7.wav	a 0.18 on2 of7.wav
565	1	767	a 0.18 on5 of7.wav	a 0.18 on3 of7.wav
566	2	1009	a 0.18 on6 of7.wav	a 0.18 on4 of7.wav
567	2	880	a 0.18 on7 of7.wav	a 0.18 on5 of7.wav
568	1	1076	i 0.1 on3 of7.wav	i 0.1 on1 of7r.wav
569	1	576	i 0.1 on4 of7.wav	i 0.1 on2 of7.wav
570	1	895	i 0.1 on5 of7.wav	i 0.1 on3 of7.wav
571	1	1833	i 0.1 on6 of7.wav	i 0.1 on4 of7.wav
572	1	820	i 0.1 on7 of7.wav	i 0.1 on5 of7.wav
573	1	1340	i 0.2 on3 of7.wav	i 0.2 on1 of7r.wav
574	1	797	i 0.2 on4 of7.wav	i 0.2 on2 of7.wav
575	1	619	i 0.2 on5 of7.wav	i 0.2 on3 of7.wav
576	2	1134	i 0.2 on6 of7.wav	i 0.2 on4 of7.wav
577	2	3646	i 0.2 on7 of7.wav	i 0.2 on5 of7.wav
578	1	411	i 0.04 on3 of7.wav	i 0.04 on1 of7r.wav
579	1	902	i 0.04 on4 of7.wav	i 0.04 on2 of7.wav
580	1	757	i 0.04 on5 of7.wav	i 0.04 on3 of7.wav
581	1	567	i 0.04 on6 of7.wav	i 0.04 on4 of7.wav
582	1	554	i 0.04 on7 of7.wav	i 0.04 on5 of7.wav
583	1	1517	i 0.06 on3 of7.wav	i 0.06 on1 of7r.wav
584	1	681	i 0.06 on4 of7.wav	i 0.06 on2 of7.wav
585	1	590	i 0.06 on5 of7.wav	i 0.06 on3 of7.wav
586	2	1199	i 0.06 on6 of7.wav	i 0.06 on4 of7.wav
587	1	614	i 0.06 on7 of7.wav	i 0.06 on5 of7.wav
588	1	713	i 0.08 on3 of7.wav	i 0.08 on1 of7r.wav
589	1	660	i 0.08 on4 of7.wav	i 0.08 on2 of7.wav
590	1	620	i 0.08 on5 of7.wav	i 0.08 on3 of7.wav
591	1	3339	i 0.08 on6 of7.wav	i 0.08 on4 of7.wav
592	1	1204	i 0.08 on7 of7.wav	i 0.08 on5 of7.wav
593	2	592	i 0.12 on3 of7.wav	i 0.12 on1 of7r.wav
594	2	546	i 0.12 on4 of7.wav	i 0.12 on2 of7.wav
595	1	1249	i 0.12 on5 of7.wav	i 0.12 on3 of7.wav
596	2	2557	i 0.12 on6 of7.wav	i 0.12 on4 of7.wav
597	1	864	i 0.12 on7 of7.wav	i 0.12 on5 of7.wav
598	1	844	i 0.14 on3 of7.wav	i 0.14 on1 of7r.wav
599	1	1186	i 0.14 on4 of7.wav	i 0.14 on2 of7.wav
600	1	1790	i 0.14 on5 of7.wav	i 0.14 on3 of7.wav
601	1	776	i 0.14 on6 of7.wav	i 0.14 on4 of7.wav
602	1	1055	i 0.14 on7 of7.wav	i 0.14 on5 of7.wav
603	1	1090	i 0.16 on3 of7.wav	i 0.16 on1 of7r.wav
604	1	747	i 0.16 on4 of7.wav	i 0.16 on2 of7.wav
605	1	502	i 0.16 on5 of7.wav	i 0.16 on3 of7.wav
606	1	860	i 0.16 on6 of7.wav	i 0.16 on4 of7.wav
607	1	837	i 0.16 on7 of7.wav	i 0.16 on5 of7.wav
608	1	1824	i 0.18 on3 of7.wav	i 0.18 on1 of7r.wav
609	1	656	i 0.18 on4 of7.wav	i 0.18 on2 of7.wav
610	1	711	i 0.18 on5 of7.wav	i 0.18 on3 of7.wav
611	1	638	i 0.18 on6 of7.wav	i 0.18 on4 of7.wav
612	2	2143	i 0.18 on7 of7.wav	i 0.18 on5 of7.wav
