# Supplementary material for: How musical experience affects tone perception efficiency by musicians of tonal and non-tonal speakers?
Source: PLoS One. 2020 May 8;15(5):e0232514. doi: 10.1371/journal.pone.0232514 (PMC7209303; doi:10.1371/journal.pone.0232514)
Supplement: S1 Raw Data — (ZIP) [file pone.0232514.s001.zip › RAW DATA Eng musician/sub6idfalling.csv]

List2	Slide3.RESP	Slide3.RT	Slide3.RTTime	stim1
1	1	786	937604	a 0.1 on1 of1.wav
2	1	618	376212	a 0.1 on1 of2.wav
3	1	691	1110185	a 0.1 on1 of3.wav
4	1	659	653624	a 0.1 on1 of4.wav
5	1	1750	1106385	a 0.1 on1 of5.wav
6	1	1564	43217	a 0.1 on1 of6.wav
7	1	644	471546	a 0.1 on1 of7.wav
8	1	543	399147	a 0.2 on1 of1.wav
9	1	460	68616	a 0.2 on1 of2.wav
10	2	1114	498754	a 0.2 on1 of3.wav
11	2	586	287237	a 0.2 on1 of4.wav
12	2	554	837853	a 0.2 on1 of5.wav
13	2	503	443243	a 0.2 on1 of6.wav
14	2	580	858653	a 0.2 on1 of7.wav
15	1	470	727239	a 0.04 on1 of1.wav
16	1	819	594049	a 0.04 on1 of2.wav
17	1	562	690135	a 0.04 on1 of3.wav
18	1	506	24737	a 0.04 on1 of4.wav
19	1	736	380012	a 0.04 on1 of5.wav
20	1	506	1118881	a 0.04 on1 of6.wav
21	1	647	1186944	a 0.04 on1 of7.wav
22	1	680	140511	a 0.06 on1 of1.wav
23	1	760	1013346	a 0.06 on1 of2.wav
24	1	445	154839	a 0.06 on1 of3.wav
25	1	510	1061138	a 0.06 on1 of4.wav
26	1	704	899196	a 0.06 on1 of5.wav
27	1	577	867837	a 0.06 on1 of6.wav
28	1	934	60032	a 0.06 on1 of7.wav
29	1	818	701943	a 0.08 on1 of1.wav
30	1	394	1134897	a 0.08 on1 of2.wav
31	1	1054	255814	a 0.08 on1 of3.wav
32	1	901	215606	a 0.08 on1 of4.wav
33	1	737	843341	a 0.08 on1 of5.wav
34	1	1049	418027	a 0.08 on1 of6.wav
35	1	522	615032	a 0.08 on1 of7.wav
36	1	431	1091609	a 0.12 on1 of1.wav
37	1	983	302997	a 0.12 on1 of2.wav
38	1	775	796102	a 0.12 on1 of3.wav
39	1	764	441587	a 0.12 on1 of4.wav
40	1	805	1206912	a 0.12 on1 of5.wav
41	1	558	529689	a 0.12 on1 of6.wav
42	2	506	28537	a 0.12 on1 of7.wav
43	1	661	708079	a 0.14 on1 of1.wav
44	1	495	437459	a 0.14 on1 of2.wav
45	1	815	350612	a 0.14 on1 of3.wav
46	1	745	736478	a 0.14 on1 of4.wav
47	2	666	1046778	a 0.14 on1 of5.wav
48	1	1143	598961	a 0.14 on1 of6.wav
49	2	912	346404	a 0.14 on1 of7.wav
50	1	563	296813	a 0.16 on1 of1.wav
51	1	575	988187	a 0.16 on1 of2.wav
52	1	743	1124353	a 0.16 on1 of3.wav
53	2	2401	1222071	a 0.16 on1 of4.wav
54	2	759	450675	a 0.16 on1 of5.wav
55	2	491	151391	a 0.16 on1 of6.wav
56	2	658	950427	a 0.16 on1 of7.wav
57	1	572	110288	a 0.18 on1 of1.wav
58	1	1185	692511	a 0.18 on1 of2.wav
59	2	2492	456019	a 0.18 on1 of3.wav
60	2	640	1085113	a 0.18 on1 of4.wav
61	2	611	285485	a 0.18 on1 of5.wav
62	2	761	309021	a 0.18 on1 of6.wav
63	2	531	662272	a 0.18 on1 of7.wav
64	1	880	1197000	i 0.1 on1 of1.wav
65	1	474	606056	i 0.1 on1 of2.wav
66	1	847	738486	i 0.1 on1 of3.wav
67	2	988	1074474	i 0.1 on1 of4.wav
68	1	536	1161424	i 0.1 on1 of5.wav
69	1	595	484378	i 0.1 on1 of6.wav
70	2	515	854765	i 0.1 on1 of7.wav
71	1	604	500538	i 0.2 on1 of1.wav
72	1	601	785846	i 0.2 on1 of2.wav
73	2	700	643760	i 0.2 on1 of3.wav
74	2	630	356332	i 0.2 on1 of4.wav
75	2	670	1133361	i 0.2 on1 of5.wav
76	2	705	892692	i 0.2 on1 of6.wav
77	2	1413	792246	i 0.2 on1 of7.wav
78	1	573	1208656	i 0.04 on1 of1.wav
79	1	423	397427	i 0.04 on1 of2.wav
80	1	489	570169	i 0.04 on1 of3.wav
81	1	728	1018914	i 0.04 on1 of4.wav
82	1	523	1041306	i 0.04 on1 of5.wav
83	1	452	1101817	i 0.04 on1 of6.wav
84	1	418	77432	i 0.04 on1 of7.wav
85	1	1468	885268	i 0.06 on1 of1.wav
86	1	459	1090025	i 0.06 on1 of2.wav
87	1	543	1185088	i 0.06 on1 of3.wav
88	1	568	782190	i 0.06 on1 of4.wav
89	1	1253	307125	i 0.06 on1 of5.wav
90	1	619	976691	i 0.06 on1 of6.wav
91	1	515	929204	i 0.06 on1 of7.wav
92	1	687	334380	i 0.08 on1 of1.wav
93	1	535	716823	i 0.08 on1 of2.wav
94	1	2174	247582	i 0.08 on1 of3.wav
95	2	1235	851309	i 0.08 on1 of4.wav
96	1	475	923788	i 0.08 on1 of5.wav
97	1	434	75848	i 0.08 on1 of6.wav
98	1	646	581089	i 0.08 on1 of7.wav
99	1	956	699975	i 0.12 on1 of1.wav
100	1	718	1159736	i 0.12 on1 of2.wav
101	1	841	579273	i 0.12 on1 of3.wav
102	2	761	158519	i 0.12 on1 of4.wav
103	2	1304	1055674	i 0.12 on1 of5.wav
104	2	668	363652	i 0.12 on1 of6.wav
105	2	925	37073	i 0.12 on1 of7.wav
106	1	560	672911	i 0.14 on1 of1.wav
107	1	693	219198	i 0.14 on1 of2.wav
108	1	2542	1017034	i 0.14 on1 of3.wav
109	2	827	636288	i 0.14 on1 of4.wav
110	2	652	1011427	i 0.14 on1 of5.wav
111	2	634	486170	i 0.14 on1 of6.wav
112	2	974	425787	i 0.14 on1 of7.wav
113	1	809	706263	i 0.16 on1 of1.wav
114	1	613	388900	i 0.16 on1 of2.wav
115	2	814	410675	i 0.16 on1 of3.wav
116	2	639	742054	i 0.16 on1 of4.wav
117	2	510	66984	i 0.16 on1 of5.wav
118	2	654	257637	i 0.16 on1 of6.wav
119	2	590	383572	i 0.16 on1 of7.wav
120	1	749	731047	i 0.18 on1 of1.wav
121	1	737	1078081	i 0.18 on1 of2.wav
122	1	1068	984187	i 0.18 on1 of3.wav
123	2	1354	95848	i 0.18 on1 of4.wav
124	2	625	394076	i 0.18 on1 of5.wav
125	2	1226	704327	i 0.18 on1 of6.wav
126	2	539	91704	i 0.18 on1 of7.wav
127	1	664	965667	a 0.1 on1 of1.wav
128	1	524	758478	a 0.1 on1 of2.wav
129	2	979	26881	a 0.1 on1 of3.wav
130	1	725	839741	a 0.1 on1 of4.wav
131	1	429	623880	a 0.1 on1 of5.wav
132	1	563	764022	a 0.1 on1 of6.wav
133	2	623	665928	a 0.1 on1 of7.wav
134	1	470	1088401	a 0.2 on1 of1.wav
135	1	790	696127	a 0.2 on1 of2.wav
136	1	715	1218503	a 0.2 on1 of3.wav
137	1	1457	973083	a 0.2 on1 of4.wav
138	2	723	1028178	a 0.2 on1 of5.wav
139	2	549	300869	a 0.2 on1 of6.wav
140	2	558	697871	a 0.2 on1 of7.wav
141	1	606	674687	a 0.04 on1 of1.wav
142	1	633	274661	a 0.04 on1 of2.wav
143	1	512	622304	a 0.04 on1 of3.wav
144	1	529	935676	a 0.04 on1 of4.wav
145	1	525	278341	a 0.04 on1 of5.wav
146	1	566	213542	a 0.04 on1 of6.wav
147	1	700	1059458	a 0.04 on1 of7.wav
148	1	720	750934	a 0.06 on1 of1.wav
149	1	449	1181288	a 0.06 on1 of2.wav
150	1	449	74240	a 0.06 on1 of3.wav
151	1	655	927556	a 0.06 on1 of4.wav
152	1	565	516874	a 0.06 on1 of5.wav
153	1	731	1003459	a 0.06 on1 of6.wav
154	1	596	434067	a 0.06 on1 of7.wav
155	2	518	1143761	a 0.08 on1 of1.wav
156	1	995	815237	a 0.08 on1 of2.wav
157	1	770	1066586	a 0.08 on1 of3.wav
158	1	805	618680	a 0.08 on1 of4.wav
159	1	450	1035034	a 0.08 on1 of5.wav
160	1	888	194654	a 0.08 on1 of6.wav
161	1	700	588801	a 0.08 on1 of7.wav
162	1	688	480930	a 0.12 on1 of1.wav
163	1	740	423659	a 0.12 on1 of2.wav
164	1	589	1100201	a 0.12 on1 of3.wav
165	1	609	385332	a 0.12 on1 of4.wav
166	1	457	93328	a 0.12 on1 of5.wav
167	2	875	776886	a 0.12 on1 of6.wav
168	2	1963	187671	a 0.12 on1 of7.wav
169	1	1216	502938	a 0.14 on1 of1.wav
170	1	586	79176	a 0.14 on1 of2.wav
171	1	784	448771	a 0.14 on1 of3.wav
172	1	1279	33121	a 0.14 on1 of4.wav
173	1	1068	439667	a 0.14 on1 of5.wav
174	2	532	149727	a 0.14 on1 of6.wav
175	2	753	997035	a 0.14 on1 of7.wav
176	1	646	647800	a 0.16 on1 of1.wav
177	1	812	1108329	a 0.16 on1 of2.wav
178	1	719	1229447	a 0.16 on1 of3.wav
179	1	609	80952	a 0.16 on1 of4.wav
180	2	623	1093377	a 0.16 on1 of5.wav
181	2	600	392275	a 0.16 on1 of6.wav
182	2	631	1122465	a 0.16 on1 of7.wav
183	1	629	542441	a 0.18 on1 of1.wav
184	1	617	829093	a 0.18 on1 of2.wav
185	1	706	873413	a 0.18 on1 of3.wav
186	1	2129	774870	a 0.18 on1 of4.wav
187	2	659	206342	a 0.18 on1 of5.wav
188	2	479	586945	a 0.18 on1 of6.wav
189	2	654	198502	a 0.18 on1 of7.wav
190	1	758	344332	i 0.1 on1 of1.wav
191	1	685	406947	i 0.1 on1 of2.wav
192	2	675	241942	i 0.1 on1 of3.wav
193	2	690	82856	i 0.1 on1 of4.wav
194	1	986	401307	i 0.1 on1 of5.wav
195	2	691	45073	i 0.1 on1 of6.wav
196	2	608	138639	i 0.1 on1 of7.wav
197	1	470	676303	i 0.2 on1 of1.wav
198	1	873	1126377	i 0.2 on1 of2.wav
199	2	1152	1157864	i 0.2 on1 of3.wav
200	2	746	178455	i 0.2 on1 of4.wav
201	2	682	121303	i 0.2 on1 of5.wav
202	2	601	136879	i 0.2 on1 of6.wav
203	2	631	732823	i 0.2 on1 of7.wav
204	1	1624	272853	i 0.04 on1 of1.wav
205	1	823	754742	i 0.04 on1 of2.wav
206	1	788	848909	i 0.04 on1 of3.wav
207	1	561	1111913	i 0.04 on1 of4.wav
208	1	403	133399	i 0.04 on1 of5.wav
209	1	703	1020794	i 0.04 on1 of6.wav
210	1	552	1234703	i 0.04 on1 of7.wav
211	1	621	54320	i 0.06 on1 of1.wav
212	1	648	446835	i 0.06 on1 of2.wav
213	1	602	217366	i 0.06 on1 of3.wav
214	1	520	1103497	i 0.06 on1 of4.wav
215	1	878	916580	i 0.06 on1 of5.wav
216	1	1122	236566	i 0.06 on1 of6.wav
217	1	579	238294	i 0.06 on1 of7.wav
218	1	712	640008	i 0.08 on1 of1.wav
219	1	793	276621	i 0.08 on1 of2.wav
220	1	666	358156	i 0.08 on1 of3.wav
221	1	555	616736	i 0.08 on1 of4.wav
222	1	613	866109	i 0.08 on1 of5.wav
223	1	716	869717	i 0.08 on1 of6.wav
224	1	715	477122	i 0.08 on1 of7.wav
225	1	701	1026298	i 0.12 on1 of1.wav
226	1	745	1198912	i 0.12 on1 of2.wav
227	1	719	352492	i 0.12 on1 of3.wav
228	1	764	902844	i 0.12 on1 of4.wav
229	2	1182	299173	i 0.12 on1 of5.wav
230	2	1273	1191064	i 0.12 on1 of6.wav
231	2	1514	1053202	i 0.12 on1 of7.wav
232	1	1476	190302	i 0.14 on1 of1.wav
233	1	1065	176551	i 0.14 on1 of2.wav
234	2	822	722215	i 0.14 on1 of3.wav
235	1	1147	116039	i 0.14 on1 of4.wav
236	2	865	887276	i 0.14 on1 of5.wav
237	2	741	565257	i 0.14 on1 of6.wav
238	2	707	577233	i 0.14 on1 of7.wav
239	1	592	1176008	i 0.16 on1 of1.wav
240	1	629	609528	i 0.16 on1 of2.wav
241	1	3575	370676	i 0.16 on1 of3.wav
242	2	628	1140177	i 0.16 on1 of4.wav
243	2	736	538937	i 0.16 on1 of5.wav
244	2	551	678031	i 0.16 on1 of6.wav
245	2	532	1062842	i 0.16 on1 of7.wav
246	1	907	1037114	i 0.18 on1 of1.wav
247	1	625	86320	i 0.18 on1 of2.wav
248	1	1256	963859	i 0.18 on1 of3.wav
249	2	819	1081657	i 0.18 on1 of4.wav
250	2	583	226158	i 0.18 on1 of5.wav
251	2	573	900924	i 0.18 on1 of6.wav
252	2	470	117656	i 0.18 on1 of7.wav
253	1	808	957659	a 0.1 on1 of1.wav
254	1	659	295085	a 0.1 on1 of2.wav
255	1	644	981963	a 0.1 on1 of3.wav
256	1	628	445027	a 0.1 on1 of4.wav
257	1	765	1057594	a 0.1 on1 of5.wav
258	1	654	182127	a 0.1 on1 of6.wav
259	2	627	119448	a 0.1 on1 of7.wav
260	1	855	862445	a 0.2 on1 of1.wav
261	1	740	475242	a 0.2 on1 of2.wav
262	2	2058	413907	a 0.2 on1 of3.wav
263	2	1040	98040	a 0.2 on1 of4.wav
264	2	636	686727	a 0.2 on1 of5.wav
265	2	722	378116	a 0.2 on1 of6.wav
266	1	1076	970467	a 0.2 on1 of7.wav
267	1	486	888932	a 0.04 on1 of1.wav
268	1	997	933956	a 0.04 on1 of2.wav
269	2	1128	244230	a 0.04 on1 of3.wav
270	1	579	318085	a 0.04 on1 of4.wav
271	1	402	126999	a 0.04 on1 of5.wav
272	1	508	568529	a 0.04 on1 of6.wav
273	1	558	144047	a 0.04 on1 of7.wav
274	1	522	991675	a 0.06 on1 of1.wav
275	1	772	208302	a 0.06 on1 of2.wav
276	1	661	153255	a 0.06 on1 of3.wav
277	1	533	48632	a 0.06 on1 of4.wav
278	1	456	1096833	a 0.06 on1 of5.wav
279	1	473	573729	a 0.06 on1 of6.wav
280	1	563	1150217	a 0.06 on1 of7.wav
281	1	798	1048722	a 0.08 on1 of1.wav
282	1	601	632568	a 0.08 on1 of2.wav
283	1	601	611288	a 0.08 on1 of3.wav
284	1	840	882628	a 0.08 on1 of4.wav
285	1	531	1188616	a 0.08 on1 of5.wav
286	1	625	734582	a 0.08 on1 of6.wav
287	1	1103	918852	a 0.08 on1 of7.wav
288	1	648	265501	a 0.12 on1 of1.wav
289	1	759	328676	a 0.12 on1 of2.wav
290	1	1379	234294	a 0.12 on1 of3.wav
291	1	886	30681	a 0.12 on1 of4.wav
292	2	717	1131561	a 0.12 on1 of5.wav
293	1	667	113736	a 0.12 on1 of6.wav
294	2	559	948587	a 0.12 on1 of7.wav
295	1	1160	813085	a 0.14 on1 of1.wav
296	1	674	240118	a 0.14 on1 of2.wav
297	1	790	771590	a 0.14 on1 of3.wav
298	1	816	780462	a 0.14 on1 of4.wav
299	1	681	202246	a 0.14 on1 of5.wav
300	2	1026	986403	a 0.14 on1 of6.wav
301	2	649	1166960	a 0.14 on1 of7.wav
302	1	760	326748	a 0.16 on1 of1.wav
303	1	701	57952	a 0.16 on1 of2.wav
304	1	578	540673	a 0.16 on1 of3.wav
305	2	1867	312045	a 0.16 on1 of4.wav
306	1	771	522362	a 0.16 on1 of5.wav
307	2	851	461883	a 0.16 on1 of6.wav
308	2	562	955707	a 0.16 on1 of7.wav
309	1	778	875332	a 0.18 on1 of1.wav
310	1	763	1113833	a 0.18 on1 of2.wav
311	1	600	395851	a 0.18 on1 of3.wav
312	2	1082	348644	a 0.18 on1 of4.wav
313	2	1409	810781	a 0.18 on1 of5.wav
314	2	593	56080	a 0.18 on1 of6.wav
315	2	757	403219	a 0.18 on1 of7.wav
316	1	750	200398	i 0.1 on1 of1.wav
317	1	803	769638	i 0.1 on1 of2.wav
318	2	785	249510	i 0.1 on1 of3.wav
319	1	904	789678	i 0.1 on1 of4.wav
320	2	636	1152008	i 0.1 on1 of5.wav
321	2	639	1120673	i 0.1 on1 of6.wav
322	2	833	261781	i 0.1 on1 of7.wav
323	1	730	641896	i 0.2 on1 of1.wav
324	1	567	1076194	i 0.2 on1 of2.wav
325	1	1237	184534	i 0.2 on1 of3.wav
326	2	561	128711	i 0.2 on1 of4.wav
327	2	485	1213944	i 0.2 on1 of5.wav
328	2	580	943091	i 0.2 on1 of6.wav
329	2	616	655416	i 0.2 on1 of7.wav
330	1	1518	168487	i 0.04 on1 of1.wav
331	1	570	941364	i 0.04 on1 of2.wav
332	1	509	604432	i 0.04 on1 of3.wav
333	1	538	980163	i 0.04 on1 of4.wav
334	1	577	520450	i 0.04 on1 of5.wav
335	1	519	101448	i 0.04 on1 of6.wav
336	1	459	108552	i 0.04 on1 of7.wav
337	1	468	1098457	i 0.06 on1 of1.wav
338	1	734	469754	i 0.06 on1 of2.wav
339	1	801	1202720	i 0.06 on1 of3.wav
340	1	613	1072322	i 0.06 on1 of4.wav
341	1	469	534729	i 0.06 on1 of5.wav
342	1	524	694191	i 0.06 on1 of6.wav
343	1	524	592049	i 0.06 on1 of7.wav
344	1	560	511034	i 0.08 on1 of1.wav
345	1	558	142295	i 0.08 on1 of2.wav
346	1	692	46921	i 0.08 on1 of3.wav
347	1	719	421779	i 0.08 on1 of4.wav
348	1	575	989987	i 0.08 on1 of5.wav
349	2	607	725623	i 0.08 on1 of6.wav
350	1	655	527986	i 0.08 on1 of7.wav
351	1	882	231750	i 0.12 on1 of1.wav
352	1	791	894660	i 0.12 on1 of2.wav
353	1	1754	630816	i 0.12 on1 of3.wav
354	1	622	324845	i 0.12 on1 of4.wav
355	2	1546	1216640	i 0.12 on1 of5.wav
356	2	641	711647	i 0.12 on1 of6.wav
357	2	477	1005099	i 0.12 on1 of7.wav
358	1	556	1001555	i 0.14 on1 of1.wav
359	1	738	372556	i 0.14 on1 of2.wav
360	1	2139	683231	i 0.14 on1 of3.wav
361	2	697	745558	i 0.14 on1 of4.wav
362	2	1416	910884	i 0.14 on1 of5.wav
363	2	541	877012	i 0.14 on1 of6.wav
364	2	519	743710	i 0.14 on1 of7.wav
365	1	658	526178	i 0.16 on1 of1.wav
366	1	1608	999819	i 0.16 on1 of2.wav
367	1	1921	547321	i 0.16 on1 of3.wav
368	2	556	89992	i 0.16 on1 of4.wav
369	1	1080	1204952	i 0.16 on1 of5.wav
370	2	659	162335	i 0.16 on1 of6.wav
371	2	1097	365916	i 0.16 on1 of7.wav
372	1	678	974915	i 0.18 on1 of1.wav
373	1	632	912652	i 0.18 on1 of2.wav
374	2	649	253597	i 0.18 on1 of3.wav
375	2	532	145727	i 0.18 on1 of4.wav
376	2	721	765910	i 0.18 on1 of5.wav
377	2	692	602768	i 0.18 on1 of6.wav
378	2	719	890812	i 0.18 on1 of7.wav
379	1	453	390516	a 0.1 on1 of1.wav
380	1	511	84536	a 0.1 on1 of2.wav
381	1	1329	509298	a 0.1 on1 of3.wav
382	1	727	1165144	a 0.1 on1 of4.wav
383	1	539	607744	a 0.1 on1 of5.wav
384	1	648	1232999	a 0.1 on1 of6.wav
385	2	1502	897324	a 0.1 on1 of7.wav
386	1	630	658912	a 0.2 on1 of1.wav
387	1	736	506834	a 0.2 on1 of2.wav
388	1	1071	251749	a 0.2 on1 of3.wav
389	2	1142	537025	a 0.2 on1 of4.wav
390	2	990	72616	a 0.2 on1 of5.wav
391	2	705	1142089	a 0.2 on1 of6.wav
392	2	628	1231215	a 0.2 on1 of7.wav
393	1	618	457827	a 0.04 on1 of1.wav
394	1	510	1128049	a 0.04 on1 of2.wav
395	1	933	1068666	a 0.04 on1 of3.wav
396	1	792	804294	a 0.04 on1 of4.wav
397	1	472	1129681	a 0.04 on1 of5.wav
398	1	606	1115593	a 0.04 on1 of6.wav
399	1	480	163967	a 0.04 on1 of7.wav
400	1	475	908284	a 0.06 on1 of1.wav
401	1	821	1170744	a 0.06 on1 of2.wav
402	1	598	832509	a 0.06 on1 of3.wav
403	1	588	906644	a 0.06 on1 of4.wav
404	1	447	1079673	a 0.06 on1 of5.wav
405	1	636	787622	a 0.06 on1 of6.wav
406	1	518	40489	a 0.06 on1 of7.wav
407	1	503	1083305	a 0.08 on1 of1.wav
408	1	550	684935	a 0.08 on1 of2.wav
409	1	929	459891	a 0.08 on1 of3.wav
410	1	727	1179672	a 0.08 on1 of4.wav
411	1	492	830733	a 0.08 on1 of5.wav
412	1	740	492346	a 0.08 on1 of6.wav
413	1	836	551153	a 0.08 on1 of7.wav
414	1	635	860437	a 0.12 on1 of1.wav
415	1	451	111920	a 0.12 on1 of2.wav
416	1	536	993371	a 0.12 on1 of3.wav
417	1	1360	1039626	a 0.12 on1 of4.wav
418	1	587	408707	a 0.12 on1 of5.wav
419	2	907	945147	a 0.12 on1 of6.wav
420	2	866	524386	a 0.12 on1 of7.wav
421	1	643	878820	a 0.14 on1 of1.wav
422	1	644	61824	a 0.14 on1 of2.wav
423	1	535	667616	a 0.14 on1 of3.wav
424	2	939	23041	a 0.14 on1 of4.wav
425	2	530	816925	a 0.14 on1 of5.wav
426	2	743	864357	a 0.14 on1 of6.wav
427	2	574	952155	a 0.14 on1 of7.wav
428	1	608	853093	a 0.16 on1 of1.wav
429	1	696	1022634	a 0.16 on1 of2.wav
430	1	808	600920	a 0.16 on1 of3.wav
431	1	1510	1009626	a 0.16 on1 of4.wav
432	2	1096	515146	a 0.16 on1 of5.wav
433	2	655	1174224	a 0.16 on1 of6.wav
434	2	733	1227567	a 0.16 on1 of7.wav
435	1	693	1006962	a 0.18 on1 of1.wav
436	1	606	1168752	a 0.18 on1 of2.wav
437	2	1883	1146785	a 0.18 on1 of3.wav
438	2	631	281941	a 0.18 on1 of4.wav
439	2	617	156599	a 0.18 on1 of5.wav
440	2	666	106936	a 0.18 on1 of6.wav
441	2	1122	192606	a 0.18 on1 of7.wav
442	1	600	818677	i 0.1 on1 of1.wav
443	1	589	554929	i 0.1 on1 of2.wav
444	1	555	38785	i 0.1 on1 of3.wav
445	2	906	756790	i 0.1 on1 of4.wav
446	2	690	1163272	i 0.1 on1 of5.wav
447	2	846	105104	i 0.1 on1 of6.wav
448	2	1030	259813	i 0.1 on1 of7.wav
449	1	567	822173	i 0.2 on1 of1.wav
450	1	477	103088	i 0.2 on1 of2.wav
451	2	880	553185	i 0.2 on1 of3.wav
452	2	936	342428	i 0.2 on1 of4.wav
453	2	1433	931804	i 0.2 on1 of5.wav
454	2	574	1192800	i 0.2 on1 of6.wav
455	2	883	904892	i 0.2 on1 of7.wav
456	2	627	767686	i 0.04 on1 of1.wav
457	2	968	336484	i 0.04 on1 of2.wav
458	1	423	131855	i 0.04 on1 of3.wav
459	1	690	651808	i 0.04 on1 of4.wav
460	1	557	482634	i 0.04 on1 of5.wav
461	1	1122	204534	i 0.04 on1 of6.wav
462	1	1462	561449	i 0.04 on1 of7.wav
463	2	677	165799	i 0.06 on1 of1.wav
464	1	599	845085	i 0.06 on1 of2.wav
465	1	942	649896	i 0.06 on1 of3.wav
466	1	496	533097	i 0.06 on1 of4.wav
467	1	651	1155552	i 0.06 on1 of5.wav
468	1	564	435787	i 0.06 on1 of6.wav
469	1	769	340332	i 0.06 on1 of7.wav
470	1	893	939652	i 0.08 on1 of1.wav
471	1	1893	802325	i 0.08 on1 of2.wav
472	1	439	50232	i 0.08 on1 of3.wav
473	1	537	1029874	i 0.08 on1 of4.wav
474	1	617	995123	i 0.08 on1 of5.wav
475	1	1058	464090	i 0.08 on1 of6.wav
476	1	646	762294	i 0.08 on1 of7.wav
477	1	717	664152	i 0.12 on1 of1.wav
478	1	663	1095217	i 0.12 on1 of2.wav
479	2	1179	627912	i 0.12 on1 of3.wav
480	2	732	170383	i 0.12 on1 of4.wav
481	2	875	332556	i 0.12 on1 of5.wav
482	2	695	1225671	i 0.12 on1 of6.wav
483	2	735	466002	i 0.12 on1 of7.wav
484	1	541	825629	i 0.14 on1 of1.wav
485	1	608	512882	i 0.14 on1 of2.wav
486	1	1266	585297	i 0.14 on1 of3.wav
487	2	650	65312	i 0.14 on1 of4.wav
488	2	517	1172416	i 0.14 on1 of5.wav
489	2	590	172135	i 0.14 on1 of6.wav
490	2	682	330516	i 0.14 on1 of7.wav
491	1	592	634312	i 0.16 on1 of1.wav
492	1	712	180327	i 0.16 on1 of2.wav
493	2	762	572089	i 0.16 on1 of3.wav
494	2	775	563361	i 0.16 on1 of4.wav
495	2	501	715095	i 0.16 on1 of5.wav
496	2	737	419915	i 0.16 on1 of6.wav
497	2	668	518706	i 0.16 on1 of7.wav
498	1	622	70472	i 0.18 on1 of1.wav
499	1	563	841461	i 0.18 on1 of2.wav
500	2	840	620656	i 0.18 on1 of3.wav
501	2	629	713423	i 0.18 on1 of4.wav
502	2	787	558833	i 0.18 on1 of5.wav
503	2	716	405107	i 0.18 on1 of6.wav
504	2	733	467882	i 0.18 on1 of7.wav
505	1	657	1050522	a 0.1 on1 of1.wav
506	1	524	740174	a 0.1 on1 of2.wav
507	1	759	1044954	a 0.1 on1 of3.wav
508	1	469	1086753	a 0.1 on1 of4.wav
509	1	604	1223839	a 0.1 on1 of5.wav
510	2	658	381828	a 0.1 on1 of6.wav
511	1	760	430243	a 0.1 on1 of7.wav
512	1	523	827317	a 0.2 on1 of1.wav
513	1	828	479082	a 0.2 on1 of2.wav
514	1	1172	316349	a 0.2 on1 of3.wav
515	1	1013	1194968	a 0.2 on1 of4.wav
516	2	645	34969	a 0.2 on1 of5.wav
517	2	542	135103	a 0.2 on1 of6.wav
518	2	579	1177760	a 0.2 on1 of7.wav
519	1	891	961459	a 0.04 on1 of1.wav
520	1	604	946891	a 0.04 on1 of2.wav
521	1	618	978467	a 0.04 on1 of3.wav
522	1	677	1024450	a 0.04 on1 of4.wav
523	1	427	922164	a 0.04 on1 of5.wav
524	1	421	590369	a 0.04 on1 of6.wav
525	1	589	544201	a 0.04 on1 of7.wav
526	1	552	1033442	a 0.06 on1 of1.wav
527	1	685	871557	a 0.06 on1 of2.wav
528	1	643	494154	a 0.06 on1 of3.wav
529	1	455	224430	a 0.06 on1 of4.wav
530	1	545	1138377	a 0.06 on1 of5.wav
531	1	586	747318	a 0.06 on1 of6.wav
532	1	552	229726	a 0.06 on1 of7.wav
533	1	454	575345	a 0.08 on1 of1.wav
534	1	691	880644	a 0.08 on1 of2.wav
535	1	580	1212192	a 0.08 on1 of3.wav
536	1	557	288949	a 0.08 on1 of4.wav
537	1	605	1064586	a 0.08 on1 of5.wav
538	1	689	954011	a 0.08 on1 of6.wav
539	1	589	531449	a 0.08 on1 of7.wav
540	1	749	794158	a 0.12 on1 of1.wav
541	1	652	387116	a 0.12 on1 of2.wav
542	1	1439	596657	a 0.12 on1 of3.wav
543	1	569	452379	a 0.12 on1 of4.wav
544	1	728	914548	a 0.12 on1 of5.wav
545	1	578	823925	a 0.12 on1 of6.wav
546	2	1037	174335	a 0.12 on1 of7.wav
547	1	456	778502	a 0.14 on1 of1.wav
548	1	2026	799270	a 0.14 on1 of2.wav
549	1	490	660584	a 0.14 on1 of3.wav
550	1	814	125423	a 0.14 on1 of4.wav
551	1	789	263701	a 0.14 on1 of5.wav
552	2	631	280141	a 0.14 on1 of6.wav
553	2	1425	428355	a 0.14 on1 of7.wav
554	1	901	354556	a 0.16 on1 of1.wav
555	1	794	415843	a 0.16 on1 of2.wav
556	1	715	729119	a 0.16 on1 of3.wav
557	1	1886	321133	a 0.16 on1 of4.wav
558	2	817	834469	a 0.16 on1 of5.wav
559	2	672	267325	a 0.16 on1 of6.wav
560	2	599	959403	a 0.16 on1 of7.wav
561	1	696	88168	a 0.18 on1 of1.wav
562	1	862	760510	a 0.18 on1 of2.wav
563	1	933	1183384	a 0.18 on1 of3.wav
564	1	1381	968219	a 0.18 on1 of4.wav
565	2	648	473338	a 0.18 on1 of5.wav
566	2	581	361812	a 0.18 on1 of6.wav
567	2	812	504922	a 0.18 on1 of7.wav
568	1	1091	148015	i 0.1 on1 of1.wav
569	1	493	1117233	i 0.1 on1 of2.wav
570	1	1171	52552	i 0.1 on1 of3.wav
571	1	847	160511	i 0.1 on1 of4.wav
572	1	765	679951	i 0.1 on1 of5.wav
573	1	845	196670	i 0.1 on1 of6.wav
574	2	811	925748	i 0.1 on1 of7.wav
575	1	496	63488	i 0.2 on1 of1.wav
576	1	1085	645992	i 0.2 on1 of2.wav
577	2	632	638128	i 0.2 on1 of3.wav
578	2	752	374452	i 0.2 on1 of4.wav
579	2	691	549161	i 0.2 on1 of5.wav
580	2	573	1153744	i 0.2 on1 of6.wav
581	2	444	566865	i 0.2 on1 of7.wav
582	1	702	228006	i 0.04 on1 of1.wav
583	1	1360	291469	i 0.04 on1 of2.wav
584	1	490	723871	i 0.04 on1 of3.wav
585	1	574	304717	i 0.04 on1 of4.wav
586	1	915	432315	i 0.04 on1 of5.wav
587	1	742	1070546	i 0.04 on1 of6.wav
588	1	531	657096	i 0.04 on1 of7.wav
589	1	951	123431	i 0.06 on1 of1.wav
590	1	493	720239	i 0.06 on1 of2.wav
591	1	696	669471	i 0.06 on1 of3.wav
592	1	605	709823	i 0.06 on1 of4.wav
593	1	564	99776	i 0.06 on1 of5.wav
594	1	767	338412	i 0.06 on1 of6.wav
595	1	505	836133	i 0.06 on1 of7.wav
596	1	767	323061	i 0.08 on1 of1.wav
597	1	1159	496482	i 0.08 on1 of2.wav
598	1	618	582873	i 0.08 on1 of3.wav
599	1	582	220934	i 0.08 on1 of4.wav
600	1	564	688431	i 0.08 on1 of5.wav
601	1	699	1031730	i 0.08 on1 of6.wav
602	1	1597	270085	i 0.08 on1 of7.wav
603	1	725	222806	i 0.12 on1 of1.wav
604	1	824	314037	i 0.12 on1 of2.wav
605	1	609	1200752	i 0.12 on1 of3.wav
606	2	662	752758	i 0.12 on1 of4.wav
607	2	754	784094	i 0.12 on1 of5.wav
608	2	655	1210456	i 0.12 on1 of6.wav
609	2	759	360084	i 0.12 on1 of7.wav
610	1	583	1148496	i 0.14 on1 of1.wav
611	1	629	718599	i 0.14 on1 of2.wav
612	1	746	846973	i 0.14 on1 of3.wav
613	2	619	283717	i 0.14 on1 of4.wav
614	1	613	808221	i 0.14 on1 of5.wav
615	2	630	1136697	i 0.14 on1 of6.wav
616	2	776	556881	i 0.14 on1 of7.wav
617	1	549	671159	i 0.16 on1 of1.wav
618	1	783	488154	i 0.16 on1 of2.wav
619	2	573	1043050	i 0.16 on1 of3.wav
620	2	961	856893	i 0.16 on1 of4.wav
621	2	604	820469	i 0.16 on1 of5.wav
622	2	545	920564	i 0.16 on1 of6.wav
623	2	638	293253	i 0.16 on1 of7.wav
624	1	569	625584	i 0.18 on1 of1.wav
625	1	1126	490450	i 0.18 on1 of2.wav
626	1	908	613360	i 0.18 on1 of3.wav
627	2	2331	211790	i 0.18 on1 of4.wav
628	1	978	806421	i 0.18 on1 of5.wav
629	2	585	749046	i 0.18 on1 of6.wav
630	2	404	130271	i 0.18 on1 of7.wav
