# Supplementary material for: How musical experience affects tone perception efficiency by musicians of tonal and non-tonal speakers?
Source: PLoS One. 2020 May 8;15(5):e0232514. doi: 10.1371/journal.pone.0232514 (PMC7209303; doi:10.1371/journal.pone.0232514)
Supplement: S1 Raw Data — (ZIP) [file pone.0232514.s001.zip › RAW DATA Eng musician/sub6idrising.csv]

List2	Slide3.RESP	Slide3.RT	stim1
1	2	869	a 0.1 on1 of7r.wav
2	1	1027	a 0.1 on2 of7.wav
3	2	1103	a 0.1 on3 of7.wav
4	1	773	a 0.1 on4 of7.wav
5	1	445	a 0.1 on5 of7.wav
6	1	533	a 0.1 on6 of7.wav
7	1	430	a 0.1 on7 of7.wav
8	2	459	a 0.2 on1 of7r.wav
9	2	556	a 0.2 on2 of7.wav
10	2	464	a 0.2 on3 of7.wav
11	2	1742	a 0.2 on4 of7.wav
12	1	3708	a 0.2 on5 of7.wav
13	1	770	a 0.2 on6 of7.wav
14	1	412	a 0.2 on7 of7.wav
15	1	807	a 0.04 on1 of7r.wav
16	1	606	a 0.04 on2 of7.wav
17	1	512	a 0.04 on3 of7.wav
18	1	508	a 0.04 on4 of7.wav
19	1	447	a 0.04 on5 of7.wav
20	1	534	a 0.04 on6 of7.wav
21	1	561	a 0.04 on7 of7.wav
22	1	769	a 0.06 on1 of7r.wav
23	1	433	a 0.06 on2 of7.wav
24	1	526	a 0.06 on3 of7.wav
25	1	500	a 0.06 on4 of7.wav
26	1	436	a 0.06 on5 of7.wav
27	1	395	a 0.06 on6 of7.wav
28	1	538	a 0.06 on7 of7.wav
29	2	739	a 0.08 on1 of7r.wav
30	1	617	a 0.08 on2 of7.wav
31	1	511	a 0.08 on3 of7.wav
32	1	482	a 0.08 on4 of7.wav
33	1	382	a 0.08 on5 of7.wav
34	1	431	a 0.08 on6 of7.wav
35	1	560	a 0.08 on7 of7.wav
36	2	591	a 0.12 on1 of7r.wav
37	1	1030	a 0.12 on2 of7.wav
38	1	3920	a 0.12 on3 of7.wav
39	1	1458	a 0.12 on4 of7.wav
40	1	748	a 0.12 on5 of7.wav
41	1	841	a 0.12 on6 of7.wav
42	1	687	a 0.12 on7 of7.wav
43	2	822	a 0.14 on1 of7r.wav
44	2	518	a 0.14 on2 of7.wav
45	2	728	a 0.14 on3 of7.wav
46	1	624	a 0.14 on4 of7.wav
47	1	826	a 0.14 on5 of7.wav
48	1	526	a 0.14 on6 of7.wav
49	1	857	a 0.14 on7 of7.wav
50	2	558	a 0.16 on1 of7r.wav
51	2	521	a 0.16 on2 of7.wav
52	2	539	a 0.16 on3 of7.wav
53	2	572	a 0.16 on4 of7.wav
54	1	577	a 0.16 on5 of7.wav
55	1	436	a 0.16 on6 of7.wav
56	1	375	a 0.16 on7 of7.wav
57	2	512	a 0.18 on1 of7r.wav
58	2	486	a 0.18 on2 of7.wav
59	1	488	a 0.18 on3 of7.wav
60	2	1709	a 0.18 on4 of7.wav
61	1	1132	a 0.18 on5 of7.wav
62	1	462	a 0.18 on6 of7.wav
63	1	568	a 0.18 on7 of7.wav
64	2	1034	i 0.1 on1 of7r.wav
65	2	534	i 0.1 on2 of7.wav
66	1	482	i 0.1 on3 of7.wav
67	1	2402	i 0.1 on4 of7.wav
68	2	775	i 0.1 on5 of7.wav
69	1	457	i 0.1 on6 of7.wav
70	1	731	i 0.1 on7 of7.wav
71	2	487	i 0.2 on1 of7r.wav
72	2	453	i 0.2 on2 of7.wav
73	2	533	i 0.2 on3 of7.wav
74	2	571	i 0.2 on4 of7.wav
75	2	842	i 0.2 on5 of7.wav
76	1	1170	i 0.2 on6 of7.wav
77	1	770	i 0.2 on7 of7.wav
78	1	762	i 0.04 on1 of7r.wav
79	1	488	i 0.04 on2 of7.wav
80	1	487	i 0.04 on3 of7.wav
81	1	517	i 0.04 on4 of7.wav
82	1	538	i 0.04 on5 of7.wav
83	1	714	i 0.04 on6 of7.wav
84	1	517	i 0.04 on7 of7.wav
85	1	808	i 0.06 on1 of7r.wav
86	1	501	i 0.06 on2 of7.wav
87	1	480	i 0.06 on3 of7.wav
88	1	425	i 0.06 on4 of7.wav
89	1	598	i 0.06 on5 of7.wav
90	1	628	i 0.06 on6 of7.wav
91	1	603	i 0.06 on7 of7.wav
92	2	949	i 0.08 on1 of7r.wav
93	2	966	i 0.08 on2 of7.wav
94	2	335	i 0.08 on3 of7.wav
95	2	1106	i 0.08 on4 of7.wav
96	1	748	i 0.08 on5 of7.wav
97	2	545	i 0.08 on6 of7.wav
98	1	520	i 0.08 on7 of7.wav
99	2	566	i 0.12 on1 of7r.wav
100	1	655	i 0.12 on2 of7.wav
101	2	594	i 0.12 on3 of7.wav
102	1	433	i 0.12 on4 of7.wav
103	1	951	i 0.12 on5 of7.wav
104	1	423	i 0.12 on6 of7.wav
105	1	612	i 0.12 on7 of7.wav
106	2	525	i 0.14 on1 of7r.wav
107	2	431	i 0.14 on2 of7.wav
108	2	712	i 0.14 on3 of7.wav
109	2	779	i 0.14 on4 of7.wav
110	1	671	i 0.14 on5 of7.wav
111	1	604	i 0.14 on6 of7.wav
112	1	660	i 0.14 on7 of7.wav
113	2	452	i 0.16 on1 of7r.wav
114	2	552	i 0.16 on2 of7.wav
115	2	510	i 0.16 on3 of7.wav
116	2	534	i 0.16 on4 of7.wav
117	2	489	i 0.16 on5 of7.wav
118	1	519	i 0.16 on6 of7.wav
119	1	524	i 0.16 on7 of7.wav
120	2	596	i 0.18 on1 of7r.wav
121	2	479	i 0.18 on2 of7.wav
122	2	445	i 0.18 on3 of7.wav
123	2	1973	i 0.18 on4 of7.wav
124	1	756	i 0.18 on5 of7.wav
125	1	637	i 0.18 on6 of7.wav
126	1	576	i 0.18 on7 of7.wav
127	1	479	a 0.1 on1 of7r.wav
128	2	510	a 0.1 on2 of7.wav
129	2	838	a 0.1 on3 of7.wav
130	2	940	a 0.1 on4 of7.wav
131	1	496	a 0.1 on5 of7.wav
132	1	561	a 0.1 on6 of7.wav
133	1	501	a 0.1 on7 of7.wav
134	2	1672	a 0.2 on1 of7r.wav
135	2	511	a 0.2 on2 of7.wav
136	2	757	a 0.2 on3 of7.wav
137	1	2434	a 0.2 on4 of7.wav
138	1	855	a 0.2 on5 of7.wav
139	1	443	a 0.2 on6 of7.wav
140	1	446	a 0.2 on7 of7.wav
141	1	404	a 0.04 on1 of7r.wav
142	1	383	a 0.04 on2 of7.wav
143	1	496	a 0.04 on3 of7.wav
144	1	613	a 0.04 on4 of7.wav
145	1	437	a 0.04 on5 of7.wav
146	1	464	a 0.04 on6 of7.wav
147	1	396	a 0.04 on7 of7.wav
148	1	405	a 0.06 on1 of7r.wav
149	1	484	a 0.06 on2 of7.wav
150	1	528	a 0.06 on3 of7.wav
151	1	461	a 0.06 on4 of7.wav
152	1	401	a 0.06 on5 of7.wav
153	1	406	a 0.06 on6 of7.wav
154	1	770	a 0.06 on7 of7.wav
155	1	1706	a 0.08 on1 of7r.wav
156	1	850	a 0.08 on2 of7.wav
157	1	453	a 0.08 on3 of7.wav
158	1	377	a 0.08 on4 of7.wav
159	1	466	a 0.08 on5 of7.wav
160	1	546	a 0.08 on6 of7.wav
161	1	379	a 0.08 on7 of7.wav
162	2	890	a 0.12 on1 of7r.wav
163	1	1181	a 0.12 on2 of7.wav
164	2	744	a 0.12 on3 of7.wav
165	1	694	a 0.12 on4 of7.wav
166	1	635	a 0.12 on5 of7.wav
167	1	937	a 0.12 on6 of7.wav
168	1	455	a 0.12 on7 of7.wav
169	2	596	a 0.14 on1 of7r.wav
170	2	593	a 0.14 on2 of7.wav
171	2	1666	a 0.14 on3 of7.wav
172	2	466	a 0.14 on4 of7.wav
173	1	514	a 0.14 on5 of7.wav
174	1	451	a 0.14 on6 of7.wav
175	1	1325	a 0.14 on7 of7.wav
176	2	647	a 0.16 on1 of7r.wav
177	2	521	a 0.16 on2 of7.wav
178	2	522	a 0.16 on3 of7.wav
179	2	748	a 0.16 on4 of7.wav
180	1	432	a 0.16 on5 of7.wav
181	1	941	a 0.16 on6 of7.wav
182	1	620	a 0.16 on7 of7.wav
183	2	480	a 0.18 on1 of7r.wav
184	2	526	a 0.18 on2 of7.wav
185	2	661	a 0.18 on3 of7.wav
186	2	671	a 0.18 on4 of7.wav
187	1	1890	a 0.18 on5 of7.wav
188	2	468	a 0.18 on6 of7.wav
189	1	464	a 0.18 on7 of7.wav
190	2	417	i 0.1 on1 of7r.wav
191	2	629	i 0.1 on2 of7.wav
192	1	838	i 0.1 on3 of7.wav
193	1	425	i 0.1 on4 of7.wav
194	1	907	i 0.1 on5 of7.wav
195	1	736	i 0.1 on6 of7.wav
196	1	493	i 0.1 on7 of7.wav
197	2	652	i 0.2 on1 of7r.wav
198	2	572	i 0.2 on2 of7.wav
199	2	421	i 0.2 on3 of7.wav
200	2	526	i 0.2 on4 of7.wav
201	2	740	i 0.2 on5 of7.wav
202	1	792	i 0.2 on6 of7.wav
203	1	644	i 0.2 on7 of7.wav
204	1	878	i 0.04 on1 of7r.wav
205	1	645	i 0.04 on2 of7.wav
206	1	465	i 0.04 on3 of7.wav
207	1	342	i 0.04 on4 of7.wav
208	1	596	i 0.04 on5 of7.wav
209	1	1591	i 0.04 on6 of7.wav
210	1	593	i 0.04 on7 of7.wav
211	1	662	i 0.06 on1 of7r.wav
212	1	1213	i 0.06 on2 of7.wav
213	1	400	i 0.06 on3 of7.wav
214	1	2057	i 0.06 on4 of7.wav
215	1	373	i 0.06 on5 of7.wav
216	1	970	i 0.06 on6 of7.wav
217	1	459	i 0.06 on7 of7.wav
218	1	985	i 0.08 on1 of7r.wav
219	1	442	i 0.08 on2 of7.wav
220	2	898	i 0.08 on3 of7.wav
221	1	806	i 0.08 on4 of7.wav
222	2	504	i 0.08 on5 of7.wav
223	1	506	i 0.08 on6 of7.wav
224	1	455	i 0.08 on7 of7.wav
225	2	511	i 0.12 on1 of7r.wav
226	2	446	i 0.12 on2 of7.wav
227	2	590	i 0.12 on3 of7.wav
228	2	768	i 0.12 on4 of7.wav
229	1	762	i 0.12 on5 of7.wav
230	1	735	i 0.12 on6 of7.wav
231	1	948	i 0.12 on7 of7.wav
232	2	642	i 0.14 on1 of7r.wav
233	2	682	i 0.14 on2 of7.wav
234	2	1021	i 0.14 on3 of7.wav
235	2	415	i 0.14 on4 of7.wav
236	1	688	i 0.14 on5 of7.wav
237	1	845	i 0.14 on6 of7.wav
238	1	472	i 0.14 on7 of7.wav
239	2	690	i 0.16 on1 of7r.wav
240	2	602	i 0.16 on2 of7.wav
241	2	689	i 0.16 on3 of7.wav
242	2	833	i 0.16 on4 of7.wav
243	2	599	i 0.16 on5 of7.wav
244	1	1250	i 0.16 on6 of7.wav
245	1	990	i 0.16 on7 of7.wav
246	2	584	i 0.18 on1 of7r.wav
247	2	568	i 0.18 on2 of7.wav
248	2	667	i 0.18 on3 of7.wav
249	2	381	i 0.18 on4 of7.wav
250	1	642	i 0.18 on5 of7.wav
251	1	623	i 0.18 on6 of7.wav
252	1	552	i 0.18 on7 of7.wav
253	2	644	a 0.1 on1 of7r.wav
254	1	511	a 0.1 on2 of7.wav
255	1	443	a 0.1 on3 of7.wav
256	1	2645	a 0.1 on4 of7.wav
257	1	802	a 0.1 on5 of7.wav
258	1	684	a 0.1 on6 of7.wav
259	1	568	a 0.1 on7 of7.wav
260	2	690	a 0.2 on1 of7r.wav
261	2	510	a 0.2 on2 of7.wav
262	2	494	a 0.2 on3 of7.wav
263	1	616	a 0.2 on4 of7.wav
264	2	1549	a 0.2 on5 of7.wav
265	1	467	a 0.2 on6 of7.wav
266	1	534	a 0.2 on7 of7.wav
267	1	415	a 0.04 on1 of7r.wav
268	1	554	a 0.04 on2 of7.wav
269	1	646	a 0.04 on3 of7.wav
270	1	416	a 0.04 on4 of7.wav
271	1	498	a 0.04 on5 of7.wav
272	1	673	a 0.04 on6 of7.wav
273	1	460	a 0.04 on7 of7.wav
274	1	463	a 0.06 on1 of7r.wav
275	1	459	a 0.06 on2 of7.wav
276	1	638	a 0.06 on3 of7.wav
277	1	546	a 0.06 on4 of7.wav
278	1	363	a 0.06 on5 of7.wav
279	1	617	a 0.06 on6 of7.wav
280	1	650	a 0.06 on7 of7.wav
281	2	942	a 0.08 on1 of7r.wav
282	1	457	a 0.08 on2 of7.wav
283	1	653	a 0.08 on3 of7.wav
284	1	551	a 0.08 on4 of7.wav
285	1	524	a 0.08 on5 of7.wav
286	1	407	a 0.08 on6 of7.wav
287	1	484	a 0.08 on7 of7.wav
288	2	1013	a 0.12 on1 of7r.wav
289	2	782	a 0.12 on2 of7.wav
290	1	416	a 0.12 on3 of7.wav
291	1	585	a 0.12 on4 of7.wav
292	1	1815	a 0.12 on5 of7.wav
293	1	572	a 0.12 on6 of7.wav
294	1	1075	a 0.12 on7 of7.wav
295	2	518	a 0.14 on1 of7r.wav
296	2	525	a 0.14 on2 of7.wav
297	2	1876	a 0.14 on3 of7.wav
298	1	441	a 0.14 on4 of7.wav
299	1	514	a 0.14 on5 of7.wav
300	1	479	a 0.14 on6 of7.wav
301	1	608	a 0.14 on7 of7.wav
302	2	479	a 0.16 on1 of7r.wav
303	2	761	a 0.16 on2 of7.wav
304	2	662	a 0.16 on3 of7.wav
305	2	1405	a 0.16 on4 of7.wav
306	1	1493	a 0.16 on5 of7.wav
307	1	503	a 0.16 on6 of7.wav
308	1	1724	a 0.16 on7 of7.wav
309	2	578	a 0.18 on1 of7r.wav
310	2	445	a 0.18 on2 of7.wav
311	2	560	a 0.18 on3 of7.wav
312	2	641	a 0.18 on4 of7.wav
313	1	664	a 0.18 on5 of7.wav
314	1	712	a 0.18 on6 of7.wav
315	1	517	a 0.18 on7 of7.wav
316	2	532	i 0.1 on1 of7r.wav
317	2	612	i 0.1 on2 of7.wav
318	1	921	i 0.1 on3 of7.wav
319	1	666	i 0.1 on4 of7.wav
320	2	1076	i 0.1 on5 of7.wav
321	1	728	i 0.1 on6 of7.wav
322	1	458	i 0.1 on7 of7.wav
323	2	599	i 0.2 on1 of7r.wav
324	2	447	i 0.2 on2 of7.wav
325	2	640	i 0.2 on3 of7.wav
326	2	493	i 0.2 on4 of7.wav
327	2	946	i 0.2 on5 of7.wav
328	1	781	i 0.2 on6 of7.wav
329	1	674	i 0.2 on7 of7.wav
330	1	451	i 0.04 on1 of7r.wav
331	1	455	i 0.04 on2 of7.wav
332	1	471	i 0.04 on3 of7.wav
333	1	805	i 0.04 on4 of7.wav
334	1	481	i 0.04 on5 of7.wav
335	1	589	i 0.04 on6 of7.wav
336	1	473	i 0.04 on7 of7.wav
337	1	461	i 0.06 on1 of7r.wav
338	1	530	i 0.06 on2 of7.wav
339	1	671	i 0.06 on3 of7.wav
340	1	430	i 0.06 on4 of7.wav
341	1	1468	i 0.06 on5 of7.wav
342	1	491	i 0.06 on6 of7.wav
343	1	457	i 0.06 on7 of7.wav
344	1	600	i 0.08 on1 of7r.wav
345	2	1050	i 0.08 on2 of7.wav
346	2	599	i 0.08 on3 of7.wav
347	1	625	i 0.08 on4 of7.wav
348	1	677	i 0.08 on5 of7.wav
349	1	534	i 0.08 on6 of7.wav
350	1	655	i 0.08 on7 of7.wav
351	2	711	i 0.12 on1 of7r.wav
352	2	641	i 0.12 on2 of7.wav
353	2	572	i 0.12 on3 of7.wav
354	2	927	i 0.12 on4 of7.wav
355	1	620	i 0.12 on5 of7.wav
356	1	933	i 0.12 on6 of7.wav
357	1	762	i 0.12 on7 of7.wav
358	2	669	i 0.14 on1 of7r.wav
359	2	547	i 0.14 on2 of7.wav
360	2	548	i 0.14 on3 of7.wav
361	2	580	i 0.14 on4 of7.wav
362	1	672	i 0.14 on5 of7.wav
363	1	467	i 0.14 on6 of7.wav
364	1	917	i 0.14 on7 of7.wav
365	2	1266	i 0.16 on1 of7r.wav
366	2	491	i 0.16 on2 of7.wav
367	2	663	i 0.16 on3 of7.wav
368	2	492	i 0.16 on4 of7.wav
369	2	938	i 0.16 on5 of7.wav
370	1	713	i 0.16 on6 of7.wav
371	1	576	i 0.16 on7 of7.wav
372	2	443	i 0.18 on1 of7r.wav
373	2	880	i 0.18 on2 of7.wav
374	2	493	i 0.18 on3 of7.wav
375	2	625	i 0.18 on4 of7.wav
376	1	698	i 0.18 on5 of7.wav
377	1	400	i 0.18 on6 of7.wav
378	1	488	i 0.18 on7 of7.wav
379	1	401	a 0.1 on1 of7r.wav
380	1	2954	a 0.1 on2 of7.wav
381	2	1093	a 0.1 on3 of7.wav
382	1	725	a 0.1 on4 of7.wav
383	1	532	a 0.1 on5 of7.wav
384	1	592	a 0.1 on6 of7.wav
385	1	465	a 0.1 on7 of7.wav
386	2	1054	a 0.2 on1 of7r.wav
387	1	630	a 0.2 on2 of7.wav
388	2	482	a 0.2 on3 of7.wav
389	2	920	a 0.2 on4 of7.wav
390	2	582	a 0.2 on5 of7.wav
391	1	722	a 0.2 on6 of7.wav
392	1	1348	a 0.2 on7 of7.wav
393	1	541	a 0.04 on1 of7r.wav
394	1	559	a 0.04 on2 of7.wav
395	1	491	a 0.04 on3 of7.wav
396	1	931	a 0.04 on4 of7.wav
397	1	382	a 0.04 on5 of7.wav
398	1	437	a 0.04 on6 of7.wav
399	1	494	a 0.04 on7 of7.wav
400	1	394	a 0.06 on1 of7r.wav
401	1	493	a 0.06 on2 of7.wav
402	1	464	a 0.06 on3 of7.wav
403	1	971	a 0.06 on4 of7.wav
404	1	519	a 0.06 on5 of7.wav
405	1	440	a 0.06 on6 of7.wav
406	1	443	a 0.06 on7 of7.wav
407	1	594	a 0.08 on1 of7r.wav
408	1	1835	a 0.08 on2 of7.wav
409	1	456	a 0.08 on3 of7.wav
410	1	446	a 0.08 on4 of7.wav
411	1	610	a 0.08 on5 of7.wav
412	1	481	a 0.08 on6 of7.wav
413	1	513	a 0.08 on7 of7.wav
414	2	694	a 0.12 on1 of7r.wav
415	2	924	a 0.12 on2 of7.wav
416	2	767	a 0.12 on3 of7.wav
417	1	778	a 0.12 on4 of7.wav
418	1	994	a 0.12 on5 of7.wav
419	1	556	a 0.12 on6 of7.wav
420	1	412	a 0.12 on7 of7.wav
421	2	773	a 0.14 on1 of7r.wav
422	2	677	a 0.14 on2 of7.wav
423	2	615	a 0.14 on3 of7.wav
424	1	676	a 0.14 on4 of7.wav
425	1	374	a 0.14 on5 of7.wav
426	1	858	a 0.14 on6 of7.wav
427	1	651	a 0.14 on7 of7.wav
428	2	656	a 0.16 on1 of7r.wav
429	2	1065	a 0.16 on2 of7.wav
430	2	736	a 0.16 on3 of7.wav
431	2	1127	a 0.16 on4 of7.wav
432	1	450	a 0.16 on5 of7.wav
433	1	597	a 0.16 on6 of7.wav
434	1	650	a 0.16 on7 of7.wav
435	2	471	a 0.18 on1 of7r.wav
436	2	577	a 0.18 on2 of7.wav
437	2	734	a 0.18 on3 of7.wav
438	2	660	a 0.18 on4 of7.wav
439	1	925	a 0.18 on5 of7.wav
440	1	666	a 0.18 on6 of7.wav
441	1	432	a 0.18 on7 of7.wav
442	2	668	i 0.1 on1 of7r.wav
443	2	764	i 0.1 on2 of7.wav
444	1	473	i 0.1 on3 of7.wav
445	1	648	i 0.1 on4 of7.wav
446	2	686	i 0.1 on5 of7.wav
447	1	604	i 0.1 on6 of7.wav
448	1	693	i 0.1 on7 of7.wav
449	2	600	i 0.2 on1 of7r.wav
450	2	503	i 0.2 on2 of7.wav
451	2	878	i 0.2 on3 of7.wav
452	2	642	i 0.2 on4 of7.wav
453	1	751	i 0.2 on5 of7.wav
454	1	522	i 0.2 on6 of7.wav
455	1	731	i 0.2 on7 of7.wav
456	1	505	i 0.04 on1 of7r.wav
457	1	526	i 0.04 on2 of7.wav
458	1	558	i 0.04 on3 of7.wav
459	1	952	i 0.04 on4 of7.wav
460	1	483	i 0.04 on5 of7.wav
461	1	459	i 0.04 on6 of7.wav
462	1	474	i 0.04 on7 of7.wav
463	2	715	i 0.06 on1 of7r.wav
464	1	1149	i 0.06 on2 of7.wav
465	1	717	i 0.06 on3 of7.wav
466	1	451	i 0.06 on4 of7.wav
467	1	462	i 0.06 on5 of7.wav
468	1	507	i 0.06 on6 of7.wav
469	1	622	i 0.06 on7 of7.wav
470	1	919	i 0.08 on1 of7r.wav
471	2	1376	i 0.08 on2 of7.wav
472	1	645	i 0.08 on3 of7.wav
473	1	554	i 0.08 on4 of7.wav
474	1	516	i 0.08 on5 of7.wav
475	1	473	i 0.08 on6 of7.wav
476	1	625	i 0.08 on7 of7.wav
477	2	546	i 0.12 on1 of7r.wav
478	2	443	i 0.12 on2 of7.wav
479	2	541	i 0.12 on3 of7.wav
480	2	646	i 0.12 on4 of7.wav
481	1	731	i 0.12 on5 of7.wav
482	1	572	i 0.12 on6 of7.wav
483	1	637	i 0.12 on7 of7.wav
484	2	482	i 0.14 on1 of7r.wav
485	2	518	i 0.14 on2 of7.wav
486	2	846	i 0.14 on3 of7.wav
487	2	1131	i 0.14 on4 of7.wav
488	1	1383	i 0.14 on5 of7.wav
489	1	555	i 0.14 on6 of7.wav
490	1	550	i 0.14 on7 of7.wav
491	2	569	i 0.16 on1 of7r.wav
492	2	461	i 0.16 on2 of7.wav
493	2	569	i 0.16 on3 of7.wav
494	2	530	i 0.16 on4 of7.wav
495	2	691	i 0.16 on5 of7.wav
496	1	563	i 0.16 on6 of7.wav
497	1	772	i 0.16 on7 of7.wav
498	2	525	i 0.18 on1 of7r.wav
499	2	683	i 0.18 on2 of7.wav
500	2	492	i 0.18 on3 of7.wav
501	2	1776	i 0.18 on4 of7.wav
502	2	2535	i 0.18 on5 of7.wav
503	1	552	i 0.18 on6 of7.wav
504	1	696	i 0.18 on7 of7.wav
505	2	1205	a 0.1 on1 of7r.wav
506	2	581	a 0.1 on2 of7.wav
507	2	1017	a 0.1 on3 of7.wav
508	2	2007	a 0.1 on4 of7.wav
509	1	430	a 0.1 on5 of7.wav
510	1	431	a 0.1 on6 of7.wav
511	1	402	a 0.1 on7 of7.wav
512	2	504	a 0.2 on1 of7r.wav
513	2	588	a 0.2 on2 of7.wav
514	2	934	a 0.2 on3 of7.wav
515	1	538	a 0.2 on4 of7.wav
516	2	626	a 0.2 on5 of7.wav
517	1	398	a 0.2 on6 of7.wav
518	1	499	a 0.2 on7 of7.wav
519	1	448	a 0.04 on1 of7r.wav
520	1	459	a 0.04 on2 of7.wav
521	1	588	a 0.04 on3 of7.wav
522	1	543	a 0.04 on4 of7.wav
523	1	479	a 0.04 on5 of7.wav
524	1	673	a 0.04 on6 of7.wav
525	1	696	a 0.04 on7 of7.wav
526	1	521	a 0.06 on1 of7r.wav
527	1	849	a 0.06 on2 of7.wav
528	1	548	a 0.06 on3 of7.wav
529	1	402	a 0.06 on4 of7.wav
530	1	560	a 0.06 on5 of7.wav
531	1	414	a 0.06 on6 of7.wav
532	1	986	a 0.06 on7 of7.wav
533	1	481	a 0.08 on1 of7r.wav
534	1	713	a 0.08 on2 of7.wav
535	1	452	a 0.08 on3 of7.wav
536	1	677	a 0.08 on4 of7.wav
537	1	502	a 0.08 on5 of7.wav
538	1	572	a 0.08 on6 of7.wav
539	1	464	a 0.08 on7 of7.wav
540	2	728	a 0.12 on1 of7r.wav
541	1	732	a 0.12 on2 of7.wav
542	2	1148	a 0.12 on3 of7.wav
543	1	461	a 0.12 on4 of7.wav
544	1	648	a 0.12 on5 of7.wav
545	1	453	a 0.12 on6 of7.wav
546	1	766	a 0.12 on7 of7.wav
547	2	546	a 0.14 on1 of7r.wav
548	2	601	a 0.14 on2 of7.wav
549	1	374	a 0.14 on3 of7.wav
550	2	881	a 0.14 on4 of7.wav
551	1	642	a 0.14 on5 of7.wav
552	1	967	a 0.14 on6 of7.wav
553	1	1065	a 0.14 on7 of7.wav
554	2	704	a 0.16 on1 of7r.wav
555	2	679	a 0.16 on2 of7.wav
556	2	782	a 0.16 on3 of7.wav
557	1	949	a 0.16 on4 of7.wav
558	1	415	a 0.16 on5 of7.wav
559	1	788	a 0.16 on6 of7.wav
560	1	493	a 0.16 on7 of7.wav
561	2	787	a 0.18 on1 of7r.wav
562	2	1460	a 0.18 on2 of7.wav
563	2	725	a 0.18 on3 of7.wav
564	2	981	a 0.18 on4 of7.wav
565	2	1160	a 0.18 on5 of7.wav
566	1	807	a 0.18 on6 of7.wav
567	1	611	a 0.18 on7 of7.wav
568	2	573	i 0.1 on1 of7r.wav
569	2	575	i 0.1 on2 of7.wav
570	1	632	i 0.1 on3 of7.wav
571	1	516	i 0.1 on4 of7.wav
572	1	485	i 0.1 on5 of7.wav
573	1	462	i 0.1 on6 of7.wav
574	1	524	i 0.1 on7 of7.wav
575	2	779	i 0.2 on1 of7r.wav
576	2	803	i 0.2 on2 of7.wav
577	1	568	i 0.2 on3 of7.wav
578	2	654	i 0.2 on4 of7.wav
579	1	685	i 0.2 on5 of7.wav
580	1	441	i 0.2 on6 of7.wav
581	1	484	i 0.2 on7 of7.wav
582	1	571	i 0.04 on1 of7r.wav
583	1	580	i 0.04 on2 of7.wav
584	1	523	i 0.04 on3 of7.wav
585	1	599	i 0.04 on4 of7.wav
586	1	700	i 0.04 on5 of7.wav
587	1	502	i 0.04 on6 of7.wav
588	1	497	i 0.04 on7 of7.wav
589	1	418	i 0.06 on1 of7r.wav
590	1	493	i 0.06 on2 of7.wav
591	1	403	i 0.06 on3 of7.wav
592	1	633	i 0.06 on4 of7.wav
593	1	623	i 0.06 on5 of7.wav
594	1	400	i 0.06 on6 of7.wav
595	1	686	i 0.06 on7 of7.wav
596	1	683	i 0.08 on1 of7r.wav
597	1	495	i 0.08 on2 of7.wav
598	2	417	i 0.08 on3 of7.wav
599	1	500	i 0.08 on4 of7.wav
600	1	426	i 0.08 on5 of7.wav
601	1	583	i 0.08 on6 of7.wav
602	1	649	i 0.08 on7 of7.wav
603	2	643	i 0.12 on1 of7r.wav
604	2	734	i 0.12 on2 of7.wav
605	2	719	i 0.12 on3 of7.wav
606	2	729	i 0.12 on4 of7.wav
607	2	1090	i 0.12 on5 of7.wav
608	1	750	i 0.12 on6 of7.wav
609	1	538	i 0.12 on7 of7.wav
610	2	589	i 0.14 on1 of7r.wav
611	2	1033	i 0.14 on2 of7.wav
612	1	406	i 0.14 on3 of7.wav
613	2	773	i 0.14 on4 of7.wav
614	1	564	i 0.14 on5 of7.wav
615	1	1006	i 0.14 on6 of7.wav
616	1	535	i 0.14 on7 of7.wav
617	2	658	i 0.16 on1 of7r.wav
618	2	441	i 0.16 on2 of7.wav
619	2	923	i 0.16 on3 of7.wav
620	2	423	i 0.16 on4 of7.wav
621	1	1020	i 0.16 on5 of7.wav
622	1	585	i 0.16 on6 of7.wav
623	1	794	i 0.16 on7 of7.wav
624	2	604	i 0.18 on1 of7r.wav
625	2	620	i 0.18 on2 of7.wav
626	2	530	i 0.18 on3 of7.wav
627	2	806	i 0.18 on4 of7.wav
628	1	606	i 0.18 on5 of7.wav
629	1	612	i 0.18 on6 of7.wav
630	1	479	i 0.18 on7 of7.wav
