# Supplementary material for: How musical experience affects tone perception efficiency by musicians of tonal and non-tonal speakers?
Source: PLoS One. 2020 May 8;15(5):e0232514. doi: 10.1371/journal.pone.0232514 (PMC7209303; doi:10.1371/journal.pone.0232514)
Supplement: S1 Raw Data — (ZIP) [file pone.0232514.s001.zip › RAW DATA Eng musician/sub6sdfalling.csv]

List2	Slide3.RESP	Slide3.RT	stim1	stim2
1	1	704	a 0.1 on1 of1.wav	a 0.1 on1 of1.wav
2	1	610	a 0.1 on1 of2.wav	a 0.1 on1 of2.wav
3	1	606	a 0.1 on1 of3.wav	a 0.1 on1 of3.wav
4	1	698	a 0.1 on1 of4.wav	a 0.1 on1 of4.wav
5	1	528	a 0.1 on1 of5.wav	a 0.1 on1 of5.wav
6	1	564	a 0.1 on1 of6.wav	a 0.1 on1 of6.wav
7	1	495	a 0.1 on1 of7.wav	a 0.1 on1 of7.wav
8	1	634	a 0.2 on1 of1.wav	a 0.2 on1 of1.wav
9	1	626	a 0.2 on1 of2.wav	a 0.2 on1 of2.wav
10	1	684	a 0.2 on1 of3.wav	a 0.2 on1 of3.wav
11	1	1311	a 0.2 on1 of4.wav	a 0.2 on1 of4.wav
12	1	1112	a 0.2 on1 of5.wav	a 0.2 on1 of5.wav
13	2	975	a 0.2 on1 of6.wav	a 0.2 on1 of6.wav
14	1	746	a 0.2 on1 of7.wav	a 0.2 on1 of7.wav
15	1	475	a 0.04 on1 of1.wav	a 0.04 on1 of1.wav
16	1	451	a 0.04 on1 of2.wav	a 0.04 on1 of2.wav
17	1	1228	a 0.04 on1 of3.wav	a 0.04 on1 of3.wav
18	1	566	a 0.04 on1 of4.wav	a 0.04 on1 of4.wav
19	1	497	a 0.04 on1 of5.wav	a 0.04 on1 of5.wav
20	1	748	a 0.04 on1 of6.wav	a 0.04 on1 of6.wav
21	1	468	a 0.04 on1 of7.wav	a 0.04 on1 of7.wav
22	1	628	a 0.06 on1 of1.wav	a 0.06 on1 of1.wav
23	1	583	a 0.06 on1 of2.wav	a 0.06 on1 of2.wav
24	1	666	a 0.06 on1 of3.wav	a 0.06 on1 of3.wav
25	1	791	a 0.06 on1 of4.wav	a 0.06 on1 of4.wav
26	1	797	a 0.06 on1 of5.wav	a 0.06 on1 of5.wav
27	1	1188	a 0.06 on1 of6.wav	a 0.06 on1 of6.wav
28	1	1889	a 0.06 on1 of7.wav	a 0.06 on1 of7.wav
29	1	1165	a 0.08 on1 of1.wav	a 0.08 on1 of1.wav
30	1	1055	a 0.08 on1 of2.wav	a 0.08 on1 of2.wav
31	1	810	a 0.08 on1 of3.wav	a 0.08 on1 of3.wav
32	1	518	a 0.08 on1 of4.wav	a 0.08 on1 of4.wav
33	1	701	a 0.08 on1 of5.wav	a 0.08 on1 of5.wav
34	2	975	a 0.08 on1 of6.wav	a 0.08 on1 of6.wav
35	1	1156	a 0.08 on1 of7.wav	a 0.08 on1 of7.wav
36	1	556	a 0.12 on1 of1.wav	a 0.12 on1 of1.wav
37	1	1067	a 0.12 on1 of2.wav	a 0.12 on1 of2.wav
38	1	1089	a 0.12 on1 of3.wav	a 0.12 on1 of3.wav
39	1	739	a 0.12 on1 of4.wav	a 0.12 on1 of4.wav
40	1	838	a 0.12 on1 of5.wav	a 0.12 on1 of5.wav
41	1	609	a 0.12 on1 of6.wav	a 0.12 on1 of6.wav
42	1	724	a 0.12 on1 of7.wav	a 0.12 on1 of7.wav
43	1	645	a 0.14 on1 of1.wav	a 0.14 on1 of1.wav
44	1	626	a 0.14 on1 of2.wav	a 0.14 on1 of2.wav
45	1	998	a 0.14 on1 of3.wav	a 0.14 on1 of3.wav
46	1	1445	a 0.14 on1 of4.wav	a 0.14 on1 of4.wav
47	1	1443	a 0.14 on1 of5.wav	a 0.14 on1 of5.wav
48	1	1089	a 0.14 on1 of6.wav	a 0.14 on1 of6.wav
49	1	582	a 0.14 on1 of7.wav	a 0.14 on1 of7.wav
50	1	783	a 0.16 on1 of1.wav	a 0.16 on1 of1.wav
51	1	1065	a 0.16 on1 of2.wav	a 0.16 on1 of2.wav
52	1	1024	a 0.16 on1 of3.wav	a 0.16 on1 of3.wav
53	1	885	a 0.16 on1 of4.wav	a 0.16 on1 of4.wav
54	2	585	a 0.16 on1 of5.wav	a 0.16 on1 of5.wav
55	1	773	a 0.16 on1 of6.wav	a 0.16 on1 of6.wav
56	1	822	a 0.16 on1 of7.wav	a 0.16 on1 of7.wav
57	1	670	a 0.18 on1 of1.wav	a 0.18 on1 of1.wav
58	1	1418	a 0.18 on1 of2.wav	a 0.18 on1 of2.wav
59	1	945	a 0.18 on1 of3.wav	a 0.18 on1 of3.wav
60	1	794	a 0.18 on1 of4.wav	a 0.18 on1 of4.wav
61	1	901	a 0.18 on1 of5.wav	a 0.18 on1 of5.wav
62	1	745	a 0.18 on1 of6.wav	a 0.18 on1 of6.wav
63	1	822	a 0.18 on1 of7.wav	a 0.18 on1 of7.wav
64	1	783	i 0.1 on1 of1.wav	i 0.1 on1 of1.wav
65	1	840	i 0.1 on1 of2.wav	i 0.1 on1 of2.wav
66	1	898	i 0.1 on1 of3.wav	i 0.1 on1 of3.wav
67	1	717	i 0.1 on1 of4.wav	i 0.1 on1 of4.wav
68	1	994	i 0.1 on1 of5.wav	i 0.1 on1 of5.wav
69	1	2088	i 0.1 on1 of6.wav	i 0.1 on1 of6.wav
70	1	1051	i 0.1 on1 of7.wav	i 0.1 on1 of7.wav
71	1	1122	i 0.2 on1 of1.wav	i 0.2 on1 of1.wav
72	1	655	i 0.2 on1 of2.wav	i 0.2 on1 of2.wav
73	1	854	i 0.2 on1 of3.wav	i 0.2 on1 of3.wav
74	1	3443	i 0.2 on1 of4.wav	i 0.2 on1 of4.wav
75	1	1278	i 0.2 on1 of5.wav	i 0.2 on1 of5.wav
76	1	554	i 0.2 on1 of6.wav	i 0.2 on1 of6.wav
77	1	2855	i 0.2 on1 of7.wav	i 0.2 on1 of7.wav
78	1	654	i 0.04 on1 of1.wav	i 0.04 on1 of1.wav
79	1	659	i 0.04 on1 of2.wav	i 0.04 on1 of2.wav
80	1	1190	i 0.04 on1 of3.wav	i 0.04 on1 of3.wav
81	1	847	i 0.04 on1 of4.wav	i 0.04 on1 of4.wav
82	1	585	i 0.04 on1 of5.wav	i 0.04 on1 of5.wav
83	1	1087	i 0.04 on1 of6.wav	i 0.04 on1 of6.wav
84	1	521	i 0.04 on1 of7.wav	i 0.04 on1 of7.wav
85	1	796	i 0.06 on1 of1.wav	i 0.06 on1 of1.wav
86	1	526	i 0.06 on1 of2.wav	i 0.06 on1 of2.wav
87	1	671	i 0.06 on1 of3.wav	i 0.06 on1 of3.wav
88	1	721	i 0.06 on1 of4.wav	i 0.06 on1 of4.wav
89	1	1177	i 0.06 on1 of5.wav	i 0.06 on1 of5.wav
90	1	944	i 0.06 on1 of6.wav	i 0.06 on1 of6.wav
91	1	688	i 0.06 on1 of7.wav	i 0.06 on1 of7.wav
92	1	699	i 0.08 on1 of1.wav	i 0.08 on1 of1.wav
93	1	1148	i 0.08 on1 of2.wav	i 0.08 on1 of2.wav
94	1	541	i 0.08 on1 of3.wav	i 0.08 on1 of3.wav
95	1	524	i 0.08 on1 of4.wav	i 0.08 on1 of4.wav
96	1	497	i 0.08 on1 of5.wav	i 0.08 on1 of5.wav
97	1	2372	i 0.08 on1 of6.wav	i 0.08 on1 of6.wav
98	1	552	i 0.08 on1 of7.wav	i 0.08 on1 of7.wav
99	1	543	i 0.12 on1 of1.wav	i 0.12 on1 of1.wav
100	1	812	i 0.12 on1 of2.wav	i 0.12 on1 of2.wav
101	2	620	i 0.12 on1 of3.wav	i 0.12 on1 of3.wav
102	1	637	i 0.12 on1 of4.wav	i 0.12 on1 of4.wav
103	1	1304	i 0.12 on1 of5.wav	i 0.12 on1 of5.wav
104	2	537	i 0.12 on1 of6.wav	i 0.12 on1 of6.wav
105	1	910	i 0.12 on1 of7.wav	i 0.12 on1 of7.wav
106	1	543	i 0.14 on1 of1.wav	i 0.14 on1 of1.wav
107	1	550	i 0.14 on1 of2.wav	i 0.14 on1 of2.wav
108	1	537	i 0.14 on1 of3.wav	i 0.14 on1 of3.wav
109	1	624	i 0.14 on1 of4.wav	i 0.14 on1 of4.wav
110	2	1600	i 0.14 on1 of5.wav	i 0.14 on1 of5.wav
111	2	2957	i 0.14 on1 of6.wav	i 0.14 on1 of6.wav
112	1	1036	i 0.14 on1 of7.wav	i 0.14 on1 of7.wav
113	1	521	i 0.16 on1 of1.wav	i 0.16 on1 of1.wav
114	1	583	i 0.16 on1 of2.wav	i 0.16 on1 of2.wav
115	1	1303	i 0.16 on1 of3.wav	i 0.16 on1 of3.wav
116	1	758	i 0.16 on1 of4.wav	i 0.16 on1 of4.wav
117	1	1211	i 0.16 on1 of5.wav	i 0.16 on1 of5.wav
118	1	1735	i 0.16 on1 of6.wav	i 0.16 on1 of6.wav
119	1	506	i 0.16 on1 of7.wav	i 0.16 on1 of7.wav
120	1	585	i 0.18 on1 of1.wav	i 0.18 on1 of1.wav
121	1	783	i 0.18 on1 of2.wav	i 0.18 on1 of2.wav
122	1	811	i 0.18 on1 of3.wav	i 0.18 on1 of3.wav
123	1	718	i 0.18 on1 of4.wav	i 0.18 on1 of4.wav
124	1	852	i 0.18 on1 of5.wav	i 0.18 on1 of5.wav
125	2	1028	i 0.18 on1 of6.wav	i 0.18 on1 of6.wav
126	1	769	i 0.18 on1 of7.wav	i 0.18 on1 of7.wav
127	2	642	a 0.1 on1 of1.wav	a 0.1 on1 of3.wav
128	2	899	a 0.1 on1 of2.wav	a 0.1 on1 of4.wav
129	2	644	a 0.1 on1 of3.wav	a 0.1 on1 of5.wav
130	2	1179	a 0.1 on1 of4.wav	a 0.1 on1 of6.wav
131	2	819	a 0.1 on1 of5.wav	a 0.1 on1 of7.wav
132	2	552	a 0.2 on1 of1.wav	a 0.2 on1 of3.wav
133	2	568	a 0.2 on1 of2.wav	a 0.2 on1 of4.wav
134	2	701	a 0.2 on1 of3.wav	a 0.2 on1 of5.wav
135	2	963	a 0.2 on1 of4.wav	a 0.2 on1 of6.wav
136	2	1416	a 0.2 on1 of5.wav	a 0.2 on1 of7.wav
137	1	1106	a 0.04 on1 of1.wav	a 0.04 on1 of3.wav
138	1	841	a 0.04 on1 of2.wav	a 0.04 on1 of4.wav
139	1	498	a 0.04 on1 of3.wav	a 0.04 on1 of5.wav
140	1	896	a 0.04 on1 of4.wav	a 0.04 on1 of6.wav
141	1	939	a 0.04 on1 of5.wav	a 0.04 on1 of7.wav
142	2	2520	a 0.06 on1 of1.wav	a 0.06 on1 of3.wav
143	1	451	a 0.06 on1 of2.wav	a 0.06 on1 of4.wav
144	1	466	a 0.06 on1 of3.wav	a 0.06 on1 of5.wav
145	2	503	a 0.06 on1 of4.wav	a 0.06 on1 of6.wav
146	1	1231	a 0.06 on1 of5.wav	a 0.06 on1 of7.wav
147	2	1059	a 0.08 on1 of1.wav	a 0.08 on1 of3.wav
148	2	491	a 0.08 on1 of2.wav	a 0.08 on1 of4.wav
149	2	1180	a 0.08 on1 of3.wav	a 0.08 on1 of5.wav
150	2	821	a 0.08 on1 of4.wav	a 0.08 on1 of6.wav
151	2	1066	a 0.08 on1 of5.wav	a 0.08 on1 of7.wav
152	2	1360	a 0.12 on1 of1.wav	a 0.12 on1 of3.wav
153	2	990	a 0.12 on1 of2.wav	a 0.12 on1 of4.wav
154	1	1133	a 0.12 on1 of3.wav	a 0.12 on1 of5.wav
155	1	1055	a 0.12 on1 of4.wav	a 0.12 on1 of6.wav
156	2	1079	a 0.12 on1 of5.wav	a 0.12 on1 of7.wav
157	2	990	a 0.14 on1 of1.wav	a 0.14 on1 of3.wav
158	2	698	a 0.14 on1 of2.wav	a 0.14 on1 of4.wav
159	2	1126	a 0.14 on1 of3.wav	a 0.14 on1 of5.wav
160	2	1180	a 0.14 on1 of4.wav	a 0.14 on1 of6.wav
161	2	785	a 0.14 on1 of5.wav	a 0.14 on1 of7.wav
162	2	868	a 0.16 on1 of1.wav	a 0.16 on1 of3.wav
163	2	968	a 0.16 on1 of2.wav	a 0.16 on1 of4.wav
164	2	746	a 0.16 on1 of3.wav	a 0.16 on1 of5.wav
165	2	527	a 0.16 on1 of4.wav	a 0.16 on1 of6.wav
166	2	1394	a 0.16 on1 of5.wav	a 0.16 on1 of7.wav
167	2	530	a 0.18 on1 of1.wav	a 0.18 on1 of3.wav
168	2	708	a 0.18 on1 of2.wav	a 0.18 on1 of4.wav
169	2	747	a 0.18 on1 of3.wav	a 0.18 on1 of5.wav
170	2	593	a 0.18 on1 of4.wav	a 0.18 on1 of6.wav
171	2	889	a 0.18 on1 of5.wav	a 0.18 on1 of7.wav
172	2	726	i 0.1 on1 of1.wav	i 0.1 on1 of3.wav
173	2	1104	i 0.1 on1 of2.wav	i 0.1 on1 of4.wav
174	2	743	i 0.1 on1 of3.wav	i 0.1 on1 of5.wav
175	2	754	i 0.1 on1 of4.wav	i 0.1 on1 of6.wav
176	1	572	i 0.1 on1 of5.wav	i 0.1 on1 of7.wav
177	2	603	i 0.2 on1 of1.wav	i 0.2 on1 of3.wav
178	2	666	i 0.2 on1 of2.wav	i 0.2 on1 of4.wav
179	2	1150	i 0.2 on1 of3.wav	i 0.2 on1 of5.wav
180	2	698	i 0.2 on1 of4.wav	i 0.2 on1 of6.wav
181	2	1237	i 0.2 on1 of5.wav	i 0.2 on1 of7.wav
182	2	1051	i 0.04 on1 of1.wav	i 0.04 on1 of3.wav
183	2	785	i 0.04 on1 of2.wav	i 0.04 on1 of4.wav
184	1	634	i 0.04 on1 of3.wav	i 0.04 on1 of5.wav
185	1	586	i 0.04 on1 of4.wav	i 0.04 on1 of6.wav
186	1	526	i 0.04 on1 of5.wav	i 0.04 on1 of7.wav
187	1	995	i 0.06 on1 of1.wav	i 0.06 on1 of3.wav
188	2	856	i 0.06 on1 of2.wav	i 0.06 on1 of4.wav
189	2	1146	i 0.06 on1 of3.wav	i 0.06 on1 of5.wav
190	1	480	i 0.06 on1 of4.wav	i 0.06 on1 of6.wav
191	1	1606	i 0.06 on1 of5.wav	i 0.06 on1 of7.wav
192	2	593	i 0.08 on1 of1.wav	i 0.08 on1 of3.wav
193	2	845	i 0.08 on1 of2.wav	i 0.08 on1 of4.wav
194	1	783	i 0.08 on1 of3.wav	i 0.08 on1 of5.wav
195	1	817	i 0.08 on1 of4.wav	i 0.08 on1 of6.wav
196	1	961	i 0.08 on1 of5.wav	i 0.08 on1 of7.wav
197	2	678	i 0.12 on1 of1.wav	i 0.12 on1 of3.wav
198	1	677	i 0.12 on1 of2.wav	i 0.12 on1 of4.wav
199	2	724	i 0.12 on1 of3.wav	i 0.12 on1 of5.wav
200	2	721	i 0.12 on1 of4.wav	i 0.12 on1 of6.wav
201	2	896	i 0.12 on1 of5.wav	i 0.12 on1 of7.wav
202	2	904	i 0.14 on1 of1.wav	i 0.14 on1 of3.wav
203	2	707	i 0.14 on1 of2.wav	i 0.14 on1 of4.wav
204	2	751	i 0.14 on1 of3.wav	i 0.14 on1 of5.wav
205	2	3073	i 0.14 on1 of4.wav	i 0.14 on1 of6.wav
206	2	878	i 0.14 on1 of5.wav	i 0.14 on1 of7.wav
207	2	643	i 0.16 on1 of1.wav	i 0.16 on1 of3.wav
208	2	846	i 0.16 on1 of2.wav	i 0.16 on1 of4.wav
209	2	1282	i 0.16 on1 of3.wav	i 0.16 on1 of5.wav
210	2	621	i 0.16 on1 of4.wav	i 0.16 on1 of6.wav
211	2	891	i 0.16 on1 of5.wav	i 0.16 on1 of7.wav
212	2	1352	i 0.18 on1 of1.wav	i 0.18 on1 of3.wav
213	2	803	i 0.18 on1 of2.wav	i 0.18 on1 of4.wav
214	2	674	i 0.18 on1 of3.wav	i 0.18 on1 of5.wav
215	2	608	i 0.18 on1 of4.wav	i 0.18 on1 of6.wav
216	2	970	i 0.18 on1 of5.wav	i 0.18 on1 of7.wav
217	2	1182	a 0.1 on1 of3.wav	a 0.1 on1 of1.wav
218	2	876	a 0.1 on1 of4.wav	a 0.1 on1 of2.wav
219	2	671	a 0.1 on1 of5.wav	a 0.1 on1 of3.wav
220	2	1029	a 0.1 on1 of6.wav	a 0.1 on1 of4.wav
221	2	695	a 0.1 on1 of7.wav	a 0.1 on1 of5.wav
222	2	702	a 0.2 on1 of3.wav	a 0.2 on1 of1.wav
223	2	1488	a 0.2 on1 of4.wav	a 0.2 on1 of2.wav
224	2	752	a 0.2 on1 of5.wav	a 0.2 on1 of3.wav
225	2	1521	a 0.2 on1 of6.wav	a 0.2 on1 of4.wav
226	2	1018	a 0.2 on1 of7.wav	a 0.2 on1 of5.wav
227	1	1874	a 0.04 on1 of3.wav	a 0.04 on1 of1.wav
228	1	896	a 0.04 on1 of4.wav	a 0.04 on1 of2.wav
229	1	420	a 0.04 on1 of5.wav	a 0.04 on1 of3.wav
230	1	603	a 0.04 on1 of6.wav	a 0.04 on1 of4.wav
231	1	1412	a 0.04 on1 of7.wav	a 0.04 on1 of5.wav
232	1	933	a 0.06 on1 of3.wav	a 0.06 on1 of1.wav
233	1	4116	a 0.06 on1 of4.wav	a 0.06 on1 of2.wav
234	1	528	a 0.06 on1 of5.wav	a 0.06 on1 of3.wav
235	1	659	a 0.06 on1 of6.wav	a 0.06 on1 of4.wav
236	1	541	a 0.06 on1 of7.wav	a 0.06 on1 of5.wav
237	2	803	a 0.08 on1 of3.wav	a 0.08 on1 of1.wav
238	1	1015	a 0.08 on1 of4.wav	a 0.08 on1 of2.wav
239	2	920	a 0.08 on1 of5.wav	a 0.08 on1 of3.wav
240	2	1604	a 0.08 on1 of6.wav	a 0.08 on1 of4.wav
241	2	617	a 0.08 on1 of7.wav	a 0.08 on1 of5.wav
242	2	1039	a 0.12 on1 of3.wav	a 0.12 on1 of1.wav
243	2	927	a 0.12 on1 of4.wav	a 0.12 on1 of2.wav
244	1	1173	a 0.12 on1 of5.wav	a 0.12 on1 of3.wav
245	2	1068	a 0.12 on1 of6.wav	a 0.12 on1 of4.wav
246	2	885	a 0.12 on1 of7.wav	a 0.12 on1 of5.wav
247	2	823	a 0.14 on1 of3.wav	a 0.14 on1 of1.wav
248	2	961	a 0.14 on1 of4.wav	a 0.14 on1 of2.wav
249	2	2280	a 0.14 on1 of5.wav	a 0.14 on1 of3.wav
250	2	926	a 0.14 on1 of6.wav	a 0.14 on1 of4.wav
251	2	1226	a 0.14 on1 of7.wav	a 0.14 on1 of5.wav
252	2	625	a 0.16 on1 of3.wav	a 0.16 on1 of1.wav
253	1	827	a 0.16 on1 of4.wav	a 0.16 on1 of2.wav
254	2	1054	a 0.16 on1 of5.wav	a 0.16 on1 of3.wav
255	2	576	a 0.16 on1 of6.wav	a 0.16 on1 of4.wav
256	1	1273	a 0.16 on1 of7.wav	a 0.16 on1 of5.wav
257	2	1452	a 0.18 on1 of3.wav	a 0.18 on1 of1.wav
258	2	927	a 0.18 on1 of4.wav	a 0.18 on1 of2.wav
259	2	827	a 0.18 on1 of5.wav	a 0.18 on1 of3.wav
260	2	1674	a 0.18 on1 of6.wav	a 0.18 on1 of4.wav
261	1	1338	a 0.18 on1 of7.wav	a 0.18 on1 of5.wav
262	1	2963	i 0.1 on1 of3.wav	i 0.1 on1 of1.wav
263	2	982	i 0.1 on1 of4.wav	i 0.1 on1 of2.wav
264	2	636	i 0.1 on1 of5.wav	i 0.1 on1 of3.wav
265	2	624	i 0.1 on1 of6.wav	i 0.1 on1 of4.wav
266	2	872	i 0.1 on1 of7.wav	i 0.1 on1 of5.wav
267	2	628	i 0.2 on1 of3.wav	i 0.2 on1 of1.wav
268	2	719	i 0.2 on1 of4.wav	i 0.2 on1 of2.wav
269	2	1102	i 0.2 on1 of5.wav	i 0.2 on1 of3.wav
270	2	848	i 0.2 on1 of6.wav	i 0.2 on1 of4.wav
271	2	694	i 0.2 on1 of7.wav	i 0.2 on1 of5.wav
272	1	545	i 0.04 on1 of3.wav	i 0.04 on1 of1.wav
273	1	623	i 0.04 on1 of4.wav	i 0.04 on1 of2.wav
274	1	506	i 0.04 on1 of5.wav	i 0.04 on1 of3.wav
275	1	650	i 0.04 on1 of6.wav	i 0.04 on1 of4.wav
276	1	1113	i 0.04 on1 of7.wav	i 0.04 on1 of5.wav
277	1	1214	i 0.06 on1 of3.wav	i 0.06 on1 of1.wav
278	1	1065	i 0.06 on1 of4.wav	i 0.06 on1 of2.wav
279	1	915	i 0.06 on1 of5.wav	i 0.06 on1 of3.wav
280	2	745	i 0.06 on1 of6.wav	i 0.06 on1 of4.wav
281	2	1694	i 0.06 on1 of7.wav	i 0.06 on1 of5.wav
282	1	667	i 0.08 on1 of3.wav	i 0.08 on1 of1.wav
283	2	799	i 0.08 on1 of4.wav	i 0.08 on1 of2.wav
284	1	840	i 0.08 on1 of5.wav	i 0.08 on1 of3.wav
285	2	927	i 0.08 on1 of6.wav	i 0.08 on1 of4.wav
286	1	841	i 0.08 on1 of7.wav	i 0.08 on1 of5.wav
287	2	834	i 0.12 on1 of3.wav	i 0.12 on1 of1.wav
288	1	1272	i 0.12 on1 of4.wav	i 0.12 on1 of2.wav
289	2	1114	i 0.12 on1 of5.wav	i 0.12 on1 of3.wav
290	1	579	i 0.12 on1 of6.wav	i 0.12 on1 of4.wav
291	2	1853	i 0.12 on1 of7.wav	i 0.12 on1 of5.wav
292	2	706	i 0.14 on1 of3.wav	i 0.14 on1 of1.wav
293	2	519	i 0.14 on1 of4.wav	i 0.14 on1 of2.wav
294	2	809	i 0.14 on1 of5.wav	i 0.14 on1 of3.wav
295	2	843	i 0.14 on1 of6.wav	i 0.14 on1 of4.wav
296	2	1805	i 0.14 on1 of7.wav	i 0.14 on1 of5.wav
297	2	803	i 0.16 on1 of3.wav	i 0.16 on1 of1.wav
298	2	1269	i 0.16 on1 of4.wav	i 0.16 on1 of2.wav
299	2	836	i 0.16 on1 of5.wav	i 0.16 on1 of3.wav
300	2	895	i 0.16 on1 of6.wav	i 0.16 on1 of4.wav
301	2	607	i 0.16 on1 of7.wav	i 0.16 on1 of5.wav
302	2	634	i 0.18 on1 of3.wav	i 0.18 on1 of1.wav
303	2	455	i 0.18 on1 of4.wav	i 0.18 on1 of2.wav
304	2	673	i 0.18 on1 of5.wav	i 0.18 on1 of3.wav
305	2	1427	i 0.18 on1 of6.wav	i 0.18 on1 of4.wav
306	1	999	i 0.18 on1 of7.wav	i 0.18 on1 of5.wav
307	1	1308	a 0.1 on1 of1.wav	a 0.1 on1 of1.wav
308	1	585	a 0.1 on1 of2.wav	a 0.1 on1 of2.wav
309	1	1908	a 0.1 on1 of3.wav	a 0.1 on1 of3.wav
310	1	939	a 0.1 on1 of4.wav	a 0.1 on1 of4.wav
311	1	638	a 0.1 on1 of5.wav	a 0.1 on1 of5.wav
312	1	1127	a 0.1 on1 of6.wav	a 0.1 on1 of6.wav
313	1	823	a 0.1 on1 of7.wav	a 0.1 on1 of7.wav
314	1	772	a 0.2 on1 of1.wav	a 0.2 on1 of1.wav
315	1	745	a 0.2 on1 of2.wav	a 0.2 on1 of2.wav
316	1	1011	a 0.2 on1 of3.wav	a 0.2 on1 of3.wav
317	1	1471	a 0.2 on1 of4.wav	a 0.2 on1 of4.wav
318	1	637	a 0.2 on1 of5.wav	a 0.2 on1 of5.wav
319	1	722	a 0.2 on1 of6.wav	a 0.2 on1 of6.wav
320	1	653	a 0.2 on1 of7.wav	a 0.2 on1 of7.wav
321	1	630	a 0.04 on1 of1.wav	a 0.04 on1 of1.wav
322	1	633	a 0.04 on1 of2.wav	a 0.04 on1 of2.wav
323	1	520	a 0.04 on1 of3.wav	a 0.04 on1 of3.wav
324	1	972	a 0.04 on1 of4.wav	a 0.04 on1 of4.wav
325	1	646	a 0.04 on1 of5.wav	a 0.04 on1 of5.wav
326	1	564	a 0.04 on1 of6.wav	a 0.04 on1 of6.wav
327	1	599	a 0.04 on1 of7.wav	a 0.04 on1 of7.wav
328	1	668	a 0.06 on1 of1.wav	a 0.06 on1 of1.wav
329	1	709	a 0.06 on1 of2.wav	a 0.06 on1 of2.wav
330	1	590	a 0.06 on1 of3.wav	a 0.06 on1 of3.wav
331	1	790	a 0.06 on1 of4.wav	a 0.06 on1 of4.wav
332	1	938	a 0.06 on1 of5.wav	a 0.06 on1 of5.wav
333	1	588	a 0.06 on1 of6.wav	a 0.06 on1 of6.wav
334	1	1107	a 0.06 on1 of7.wav	a 0.06 on1 of7.wav
335	1	872	a 0.08 on1 of1.wav	a 0.08 on1 of1.wav
336	1	786	a 0.08 on1 of2.wav	a 0.08 on1 of2.wav
337	1	1277	a 0.08 on1 of3.wav	a 0.08 on1 of3.wav
338	1	880	a 0.08 on1 of4.wav	a 0.08 on1 of4.wav
339	1	819	a 0.08 on1 of5.wav	a 0.08 on1 of5.wav
340	2	662	a 0.08 on1 of6.wav	a 0.08 on1 of6.wav
341	1	699	a 0.08 on1 of7.wav	a 0.08 on1 of7.wav
342	1	636	a 0.12 on1 of1.wav	a 0.12 on1 of1.wav
343	1	889	a 0.12 on1 of2.wav	a 0.12 on1 of2.wav
344	1	934	a 0.12 on1 of3.wav	a 0.12 on1 of3.wav
345	1	584	a 0.12 on1 of4.wav	a 0.12 on1 of4.wav
346	1	705	a 0.12 on1 of5.wav	a 0.12 on1 of5.wav
347	1	695	a 0.12 on1 of6.wav	a 0.12 on1 of6.wav
348	1	631	a 0.12 on1 of7.wav	a 0.12 on1 of7.wav
349	1	8343	a 0.14 on1 of1.wav	a 0.14 on1 of1.wav
350	1	626	a 0.14 on1 of2.wav	a 0.14 on1 of2.wav
351	1	720	a 0.14 on1 of3.wav	a 0.14 on1 of3.wav
352	1	1172	a 0.14 on1 of4.wav	a 0.14 on1 of4.wav
353	1	619	a 0.14 on1 of5.wav	a 0.14 on1 of5.wav
354	1	860	a 0.14 on1 of6.wav	a 0.14 on1 of6.wav
355	1	707	a 0.14 on1 of7.wav	a 0.14 on1 of7.wav
356	1	1153	a 0.16 on1 of1.wav	a 0.16 on1 of1.wav
357	1	896	a 0.16 on1 of2.wav	a 0.16 on1 of2.wav
358	1	515	a 0.16 on1 of3.wav	a 0.16 on1 of3.wav
359	1	1166	a 0.16 on1 of4.wav	a 0.16 on1 of4.wav
360	1	1367	a 0.16 on1 of5.wav	a 0.16 on1 of5.wav
361	1	989	a 0.16 on1 of6.wav	a 0.16 on1 of6.wav
362	2	1444	a 0.16 on1 of7.wav	a 0.16 on1 of7.wav
363	1	571	a 0.18 on1 of1.wav	a 0.18 on1 of1.wav
364	1	807	a 0.18 on1 of2.wav	a 0.18 on1 of2.wav
365	1	910	a 0.18 on1 of3.wav	a 0.18 on1 of3.wav
366	1	1126	a 0.18 on1 of4.wav	a 0.18 on1 of4.wav
367	1	1259	a 0.18 on1 of5.wav	a 0.18 on1 of5.wav
368	1	1789	a 0.18 on1 of6.wav	a 0.18 on1 of6.wav
369	1	1190	a 0.18 on1 of7.wav	a 0.18 on1 of7.wav
370	1	598	i 0.1 on1 of1.wav	i 0.1 on1 of1.wav
371	1	942	i 0.1 on1 of2.wav	i 0.1 on1 of2.wav
372	1	772	i 0.1 on1 of3.wav	i 0.1 on1 of3.wav
373	1	1281	i 0.1 on1 of4.wav	i 0.1 on1 of4.wav
374	1	506	i 0.1 on1 of5.wav	i 0.1 on1 of5.wav
375	1	1224	i 0.1 on1 of6.wav	i 0.1 on1 of6.wav
376	1	715	i 0.1 on1 of7.wav	i 0.1 on1 of7.wav
377	1	600	i 0.2 on1 of1.wav	i 0.2 on1 of1.wav
378	1	548	i 0.2 on1 of2.wav	i 0.2 on1 of2.wav
379	1	1721	i 0.2 on1 of3.wav	i 0.2 on1 of3.wav
380	2	1253	i 0.2 on1 of4.wav	i 0.2 on1 of4.wav
381	1	2438	i 0.2 on1 of5.wav	i 0.2 on1 of5.wav
382	1	963	i 0.2 on1 of6.wav	i 0.2 on1 of6.wav
383	1	1980	i 0.2 on1 of7.wav	i 0.2 on1 of7.wav
384	1	1265	i 0.04 on1 of1.wav	i 0.04 on1 of1.wav
385	1	634	i 0.04 on1 of2.wav	i 0.04 on1 of2.wav
386	1	554	i 0.04 on1 of3.wav	i 0.04 on1 of3.wav
387	1	1030	i 0.04 on1 of4.wav	i 0.04 on1 of4.wav
388	1	577	i 0.04 on1 of5.wav	i 0.04 on1 of5.wav
389	1	561	i 0.04 on1 of6.wav	i 0.04 on1 of6.wav
390	1	600	i 0.04 on1 of7.wav	i 0.04 on1 of7.wav
391	1	1396	i 0.06 on1 of1.wav	i 0.06 on1 of1.wav
392	1	1399	i 0.06 on1 of2.wav	i 0.06 on1 of2.wav
393	1	906	i 0.06 on1 of3.wav	i 0.06 on1 of3.wav
394	1	692	i 0.06 on1 of4.wav	i 0.06 on1 of4.wav
395	1	1135	i 0.06 on1 of5.wav	i 0.06 on1 of5.wav
396	1	870	i 0.06 on1 of6.wav	i 0.06 on1 of6.wav
397	1	610	i 0.06 on1 of7.wav	i 0.06 on1 of7.wav
398	1	521	i 0.08 on1 of1.wav	i 0.08 on1 of1.wav
399	1	530	i 0.08 on1 of2.wav	i 0.08 on1 of2.wav
400	1	685	i 0.08 on1 of3.wav	i 0.08 on1 of3.wav
401	1	874	i 0.08 on1 of4.wav	i 0.08 on1 of4.wav
402	1	1082	i 0.08 on1 of5.wav	i 0.08 on1 of5.wav
403	1	735	i 0.08 on1 of6.wav	i 0.08 on1 of6.wav
404	1	422	i 0.08 on1 of7.wav	i 0.08 on1 of7.wav
405	1	1409	i 0.12 on1 of1.wav	i 0.12 on1 of1.wav
406	1	597	i 0.12 on1 of2.wav	i 0.12 on1 of2.wav
407	1	1008	i 0.12 on1 of3.wav	i 0.12 on1 of3.wav
408	1	1879	i 0.12 on1 of4.wav	i 0.12 on1 of4.wav
409	1	753	i 0.12 on1 of5.wav	i 0.12 on1 of5.wav
410	1	968	i 0.12 on1 of6.wav	i 0.12 on1 of6.wav
411	2	1728	i 0.12 on1 of7.wav	i 0.12 on1 of7.wav
412	1	566	i 0.14 on1 of1.wav	i 0.14 on1 of1.wav
413	1	530	i 0.14 on1 of2.wav	i 0.14 on1 of2.wav
414	1	1076	i 0.14 on1 of3.wav	i 0.14 on1 of3.wav
415	1	638	i 0.14 on1 of4.wav	i 0.14 on1 of4.wav
416	1	1710	i 0.14 on1 of5.wav	i 0.14 on1 of5.wav
417	1	664	i 0.14 on1 of6.wav	i 0.14 on1 of6.wav
418	1	1087	i 0.14 on1 of7.wav	i 0.14 on1 of7.wav
419	1	1184	i 0.16 on1 of1.wav	i 0.16 on1 of1.wav
420	1	1168	i 0.16 on1 of2.wav	i 0.16 on1 of2.wav
421	1	978	i 0.16 on1 of3.wav	i 0.16 on1 of3.wav
422	1	949	i 0.16 on1 of4.wav	i 0.16 on1 of4.wav
423	1	1686	i 0.16 on1 of5.wav	i 0.16 on1 of5.wav
424	1	1189	i 0.16 on1 of6.wav	i 0.16 on1 of6.wav
425	1	637	i 0.16 on1 of7.wav	i 0.16 on1 of7.wav
426	1	724	i 0.18 on1 of1.wav	i 0.18 on1 of1.wav
427	1	598	i 0.18 on1 of2.wav	i 0.18 on1 of2.wav
428	1	894	i 0.18 on1 of3.wav	i 0.18 on1 of3.wav
429	1	1216	i 0.18 on1 of4.wav	i 0.18 on1 of4.wav
430	1	1017	i 0.18 on1 of5.wav	i 0.18 on1 of5.wav
431	1	1270	i 0.18 on1 of6.wav	i 0.18 on1 of6.wav
432	1	711	i 0.18 on1 of7.wav	i 0.18 on1 of7.wav
433	2	552	a 0.1 on1 of1.wav	a 0.1 on1 of3.wav
434	1	1229	a 0.1 on1 of2.wav	a 0.1 on1 of4.wav
435	2	793	a 0.1 on1 of3.wav	a 0.1 on1 of5.wav
436	2	545	a 0.1 on1 of4.wav	a 0.1 on1 of6.wav
437	2	607	a 0.1 on1 of5.wav	a 0.1 on1 of7.wav
438	2	3897	a 0.2 on1 of1.wav	a 0.2 on1 of3.wav
439	2	848	a 0.2 on1 of2.wav	a 0.2 on1 of4.wav
440	2	733	a 0.2 on1 of3.wav	a 0.2 on1 of5.wav
441	2	1132	a 0.2 on1 of4.wav	a 0.2 on1 of6.wav
442	2	577	a 0.2 on1 of5.wav	a 0.2 on1 of7.wav
443	1	512	a 0.04 on1 of1.wav	a 0.04 on1 of3.wav
444	1	659	a 0.04 on1 of2.wav	a 0.04 on1 of4.wav
445	1	678	a 0.04 on1 of3.wav	a 0.04 on1 of5.wav
446	1	722	a 0.04 on1 of4.wav	a 0.04 on1 of6.wav
447	1	506	a 0.04 on1 of5.wav	a 0.04 on1 of7.wav
448	1	539	a 0.06 on1 of1.wav	a 0.06 on1 of3.wav
449	2	1465	a 0.06 on1 of2.wav	a 0.06 on1 of4.wav
450	1	673	a 0.06 on1 of3.wav	a 0.06 on1 of5.wav
451	1	665	a 0.06 on1 of4.wav	a 0.06 on1 of6.wav
452	1	1125	a 0.06 on1 of5.wav	a 0.06 on1 of7.wav
453	2	550	a 0.08 on1 of1.wav	a 0.08 on1 of3.wav
454	2	861	a 0.08 on1 of2.wav	a 0.08 on1 of4.wav
455	2	1414	a 0.08 on1 of3.wav	a 0.08 on1 of5.wav
456	2	1180	a 0.08 on1 of4.wav	a 0.08 on1 of6.wav
457	2	1216	a 0.08 on1 of5.wav	a 0.08 on1 of7.wav
458	2	1119	a 0.12 on1 of1.wav	a 0.12 on1 of3.wav
459	1	935	a 0.12 on1 of2.wav	a 0.12 on1 of4.wav
460	2	1233	a 0.12 on1 of3.wav	a 0.12 on1 of5.wav
461	1	847	a 0.12 on1 of4.wav	a 0.12 on1 of6.wav
462	2	899	a 0.12 on1 of5.wav	a 0.12 on1 of7.wav
463	2	657	a 0.14 on1 of1.wav	a 0.14 on1 of3.wav
464	2	693	a 0.14 on1 of2.wav	a 0.14 on1 of4.wav
465	2	502	a 0.14 on1 of3.wav	a 0.14 on1 of5.wav
466	2	1296	a 0.14 on1 of4.wav	a 0.14 on1 of6.wav
467	2	711	a 0.14 on1 of5.wav	a 0.14 on1 of7.wav
468	2	560	a 0.16 on1 of1.wav	a 0.16 on1 of3.wav
469	2	717	a 0.16 on1 of2.wav	a 0.16 on1 of4.wav
470	2	701	a 0.16 on1 of3.wav	a 0.16 on1 of5.wav
471	2	664	a 0.16 on1 of4.wav	a 0.16 on1 of6.wav
472	2	838	a 0.16 on1 of5.wav	a 0.16 on1 of7.wav
473	2	563	a 0.18 on1 of1.wav	a 0.18 on1 of3.wav
474	2	608	a 0.18 on1 of2.wav	a 0.18 on1 of4.wav
475	2	785	a 0.18 on1 of3.wav	a 0.18 on1 of5.wav
476	2	596	a 0.18 on1 of4.wav	a 0.18 on1 of6.wav
477	2	1874	a 0.18 on1 of5.wav	a 0.18 on1 of7.wav
478	2	476	i 0.1 on1 of1.wav	i 0.1 on1 of3.wav
479	2	805	i 0.1 on1 of2.wav	i 0.1 on1 of4.wav
480	2	1208	i 0.1 on1 of3.wav	i 0.1 on1 of5.wav
481	2	614	i 0.1 on1 of4.wav	i 0.1 on1 of6.wav
482	1	791	i 0.1 on1 of5.wav	i 0.1 on1 of7.wav
483	2	744	i 0.2 on1 of1.wav	i 0.2 on1 of3.wav
484	2	751	i 0.2 on1 of2.wav	i 0.2 on1 of4.wav
485	2	564	i 0.2 on1 of3.wav	i 0.2 on1 of5.wav
486	2	725	i 0.2 on1 of4.wav	i 0.2 on1 of6.wav
487	2	984	i 0.2 on1 of5.wav	i 0.2 on1 of7.wav
488	1	808	i 0.04 on1 of1.wav	i 0.04 on1 of3.wav
489	1	1123	i 0.04 on1 of2.wav	i 0.04 on1 of4.wav
490	1	556	i 0.04 on1 of3.wav	i 0.04 on1 of5.wav
491	1	638	i 0.04 on1 of4.wav	i 0.04 on1 of6.wav
492	1	1203	i 0.04 on1 of5.wav	i 0.04 on1 of7.wav
493	1	571	i 0.06 on1 of1.wav	i 0.06 on1 of3.wav
494	2	984	i 0.06 on1 of2.wav	i 0.06 on1 of4.wav
495	2	1252	i 0.06 on1 of3.wav	i 0.06 on1 of5.wav
496	1	647	i 0.06 on1 of4.wav	i 0.06 on1 of6.wav
497	2	865	i 0.06 on1 of5.wav	i 0.06 on1 of7.wav
498	2	1415	i 0.08 on1 of1.wav	i 0.08 on1 of3.wav
499	2	820	i 0.08 on1 of2.wav	i 0.08 on1 of4.wav
500	1	878	i 0.08 on1 of3.wav	i 0.08 on1 of5.wav
501	2	1098	i 0.08 on1 of4.wav	i 0.08 on1 of6.wav
502	2	611	i 0.08 on1 of5.wav	i 0.08 on1 of7.wav
503	2	630	i 0.12 on1 of1.wav	i 0.12 on1 of3.wav
504	1	1274	i 0.12 on1 of2.wav	i 0.12 on1 of4.wav
505	2	938	i 0.12 on1 of3.wav	i 0.12 on1 of5.wav
506	2	512	i 0.12 on1 of4.wav	i 0.12 on1 of6.wav
507	2	784	i 0.12 on1 of5.wav	i 0.12 on1 of7.wav
508	2	968	i 0.14 on1 of1.wav	i 0.14 on1 of3.wav
509	2	519	i 0.14 on1 of2.wav	i 0.14 on1 of4.wav
510	2	815	i 0.14 on1 of3.wav	i 0.14 on1 of5.wav
511	2	750	i 0.14 on1 of4.wav	i 0.14 on1 of6.wav
512	2	917	i 0.14 on1 of5.wav	i 0.14 on1 of7.wav
513	2	846	i 0.16 on1 of1.wav	i 0.16 on1 of3.wav
514	2	847	i 0.16 on1 of2.wav	i 0.16 on1 of4.wav
515	2	812	i 0.16 on1 of3.wav	i 0.16 on1 of5.wav
516	2	773	i 0.16 on1 of4.wav	i 0.16 on1 of6.wav
517	2	634	i 0.16 on1 of5.wav	i 0.16 on1 of7.wav
518	2	705	i 0.18 on1 of1.wav	i 0.18 on1 of3.wav
519	2	843	i 0.18 on1 of2.wav	i 0.18 on1 of4.wav
520	2	1213	i 0.18 on1 of3.wav	i 0.18 on1 of5.wav
521	2	821	i 0.18 on1 of4.wav	i 0.18 on1 of6.wav
522	2	767	i 0.18 on1 of5.wav	i 0.18 on1 of7.wav
523	2	904	a 0.1 on1 of3.wav	a 0.1 on1 of1.wav
524	2	856	a 0.1 on1 of4.wav	a 0.1 on1 of2.wav
525	1	886	a 0.1 on1 of5.wav	a 0.1 on1 of3.wav
526	2	628	a 0.1 on1 of6.wav	a 0.1 on1 of4.wav
527	2	809	a 0.1 on1 of7.wav	a 0.1 on1 of5.wav
528	2	1009	a 0.2 on1 of3.wav	a 0.2 on1 of1.wav
529	2	834	a 0.2 on1 of4.wav	a 0.2 on1 of2.wav
530	2	779	a 0.2 on1 of5.wav	a 0.2 on1 of3.wav
531	2	1108	a 0.2 on1 of6.wav	a 0.2 on1 of4.wav
532	2	727	a 0.2 on1 of7.wav	a 0.2 on1 of5.wav
533	1	609	a 0.04 on1 of3.wav	a 0.04 on1 of1.wav
534	1	729	a 0.04 on1 of4.wav	a 0.04 on1 of2.wav
535	2	1236	a 0.04 on1 of5.wav	a 0.04 on1 of3.wav
536	1	1005	a 0.04 on1 of6.wav	a 0.04 on1 of4.wav
537	2	973	a 0.04 on1 of7.wav	a 0.04 on1 of5.wav
538	1	611	a 0.06 on1 of3.wav	a 0.06 on1 of1.wav
539	1	1397	a 0.06 on1 of4.wav	a 0.06 on1 of2.wav
540	1	862	a 0.06 on1 of5.wav	a 0.06 on1 of3.wav
541	1	700	a 0.06 on1 of6.wav	a 0.06 on1 of4.wav
542	1	1375	a 0.06 on1 of7.wav	a 0.06 on1 of5.wav
543	2	875	a 0.08 on1 of3.wav	a 0.08 on1 of1.wav
544	2	732	a 0.08 on1 of4.wav	a 0.08 on1 of2.wav
545	2	766	a 0.08 on1 of5.wav	a 0.08 on1 of3.wav
546	2	612	a 0.08 on1 of6.wav	a 0.08 on1 of4.wav
547	2	785	a 0.08 on1 of7.wav	a 0.08 on1 of5.wav
548	2	716	a 0.12 on1 of3.wav	a 0.12 on1 of1.wav
549	2	781	a 0.12 on1 of4.wav	a 0.12 on1 of2.wav
550	2	1157	a 0.12 on1 of5.wav	a 0.12 on1 of3.wav
551	2	981	a 0.12 on1 of6.wav	a 0.12 on1 of4.wav
552	2	1143	a 0.12 on1 of7.wav	a 0.12 on1 of5.wav
553	2	660	a 0.14 on1 of3.wav	a 0.14 on1 of1.wav
554	2	1267	a 0.14 on1 of4.wav	a 0.14 on1 of2.wav
555	2	684	a 0.14 on1 of5.wav	a 0.14 on1 of3.wav
556	2	1321	a 0.14 on1 of6.wav	a 0.14 on1 of4.wav
557	2	696	a 0.14 on1 of7.wav	a 0.14 on1 of5.wav
558	2	735	a 0.16 on1 of3.wav	a 0.16 on1 of1.wav
559	2	719	a 0.16 on1 of4.wav	a 0.16 on1 of2.wav
560	2	1756	a 0.16 on1 of5.wav	a 0.16 on1 of3.wav
561	2	1412	a 0.16 on1 of6.wav	a 0.16 on1 of4.wav
562	2	1105	a 0.16 on1 of7.wav	a 0.16 on1 of5.wav
563	2	925	a 0.18 on1 of3.wav	a 0.18 on1 of1.wav
564	2	770	a 0.18 on1 of4.wav	a 0.18 on1 of2.wav
565	2	1106	a 0.18 on1 of5.wav	a 0.18 on1 of3.wav
566	2	2095	a 0.18 on1 of6.wav	a 0.18 on1 of4.wav
567	2	869	a 0.18 on1 of7.wav	a 0.18 on1 of5.wav
568	2	720	i 0.1 on1 of3.wav	i 0.1 on1 of1.wav
569	1	2170	i 0.1 on1 of4.wav	i 0.1 on1 of2.wav
570	2	906	i 0.1 on1 of5.wav	i 0.1 on1 of3.wav
571	2	998	i 0.1 on1 of6.wav	i 0.1 on1 of4.wav
572	1	1016	i 0.1 on1 of7.wav	i 0.1 on1 of5.wav
573	2	1032	i 0.2 on1 of3.wav	i 0.2 on1 of1.wav
574	2	551	i 0.2 on1 of4.wav	i 0.2 on1 of2.wav
575	2	2596	i 0.2 on1 of5.wav	i 0.2 on1 of3.wav
576	2	1113	i 0.2 on1 of6.wav	i 0.2 on1 of4.wav
577	2	1787	i 0.2 on1 of7.wav	i 0.2 on1 of5.wav
578	1	1004	i 0.04 on1 of3.wav	i 0.04 on1 of1.wav
579	2	836	i 0.04 on1 of4.wav	i 0.04 on1 of2.wav
580	1	599	i 0.04 on1 of5.wav	i 0.04 on1 of3.wav
581	1	481	i 0.04 on1 of6.wav	i 0.04 on1 of4.wav
582	1	553	i 0.04 on1 of7.wav	i 0.04 on1 of5.wav
583	1	844	i 0.06 on1 of3.wav	i 0.06 on1 of1.wav
584	1	736	i 0.06 on1 of4.wav	i 0.06 on1 of2.wav
585	1	893	i 0.06 on1 of5.wav	i 0.06 on1 of3.wav
586	1	1110	i 0.06 on1 of6.wav	i 0.06 on1 of4.wav
587	1	1471	i 0.06 on1 of7.wav	i 0.06 on1 of5.wav
588	2	1200	i 0.08 on1 of3.wav	i 0.08 on1 of1.wav
589	2	1387	i 0.08 on1 of4.wav	i 0.08 on1 of2.wav
590	1	603	i 0.08 on1 of5.wav	i 0.08 on1 of3.wav
591	1	619	i 0.08 on1 of6.wav	i 0.08 on1 of4.wav
592	2	1517	i 0.08 on1 of7.wav	i 0.08 on1 of5.wav
593	2	1204	i 0.12 on1 of3.wav	i 0.12 on1 of1.wav
594	1	1331	i 0.12 on1 of4.wav	i 0.12 on1 of2.wav
595	2	895	i 0.12 on1 of5.wav	i 0.12 on1 of3.wav
596	2	1439	i 0.12 on1 of6.wav	i 0.12 on1 of4.wav
597	2	800	i 0.12 on1 of7.wav	i 0.12 on1 of5.wav
598	2	983	i 0.14 on1 of3.wav	i 0.14 on1 of1.wav
599	2	621	i 0.14 on1 of4.wav	i 0.14 on1 of2.wav
600	2	1064	i 0.14 on1 of5.wav	i 0.14 on1 of3.wav
601	2	1001	i 0.14 on1 of6.wav	i 0.14 on1 of4.wav
602	2	863	i 0.14 on1 of7.wav	i 0.14 on1 of5.wav
603	2	711	i 0.16 on1 of3.wav	i 0.16 on1 of1.wav
604	2	601	i 0.16 on1 of4.wav	i 0.16 on1 of2.wav
605	2	765	i 0.16 on1 of5.wav	i 0.16 on1 of3.wav
606	2	819	i 0.16 on1 of6.wav	i 0.16 on1 of4.wav
607	2	1038	i 0.16 on1 of7.wav	i 0.16 on1 of5.wav
608	2	2005	i 0.18 on1 of3.wav	i 0.18 on1 of1.wav
609	2	891	i 0.18 on1 of4.wav	i 0.18 on1 of2.wav
610	2	731	i 0.18 on1 of5.wav	i 0.18 on1 of3.wav
611	2	788	i 0.18 on1 of6.wav	i 0.18 on1 of4.wav
612	2	789	i 0.18 on1 of7.wav	i 0.18 on1 of5.wav
