# Supplementary material for: How musical experience affects tone perception efficiency by musicians of tonal and non-tonal speakers?
Source: PLoS One. 2020 May 8;15(5):e0232514. doi: 10.1371/journal.pone.0232514 (PMC7209303; doi:10.1371/journal.pone.0232514)
Supplement: S1 Raw Data — (ZIP) [file pone.0232514.s001.zip › RAW DATA Eng musician/sub6sdrising.csv]

List2	Slide3.RESP	Slide3.RT	stim1	stim2
1	2	797	a 0.1 on1 of7r.wav	a 0.1 on1 of7r.wav
2	1	902	a 0.1 on2 of7.wav	a 0.1 on2 of7.wav
3	2	2165	a 0.1 on3 of7.wav	a 0.1 on3 of7.wav
4	1	1221	a 0.1 on4 of7.wav	a 0.1 on4 of7.wav
5	1	1084	a 0.1 on5 of7.wav	a 0.1 on5 of7.wav
6	1	920	a 0.1 on6 of7.wav	a 0.1 on6 of7.wav
7	1	715	a 0.1 on7 of7.wav	a 0.1 on7 of7.wav
8	2	1346	a 0.2 on1 of7r.wav	a 0.2 on1 of7r.wav
9	1	1583	a 0.2 on2 of7.wav	a 0.2 on2 of7.wav
10	1	880	a 0.2 on3 of7.wav	a 0.2 on3 of7.wav
11	1	912	a 0.2 on4 of7.wav	a 0.2 on4 of7.wav
12	1	1640	a 0.2 on5 of7.wav	a 0.2 on5 of7.wav
13	1	745	a 0.2 on6 of7.wav	a 0.2 on6 of7.wav
14	1	607	a 0.2 on7 of7.wav	a 0.2 on7 of7.wav
15	1	698	a 0.04 on1 of7r.wav	a 0.04 on1 of7r.wav
16	1	632	a 0.04 on2 of7.wav	a 0.04 on2 of7.wav
17	1	647	a 0.04 on3 of7.wav	a 0.04 on3 of7.wav
18	1	479	a 0.04 on4 of7.wav	a 0.04 on4 of7.wav
19	1	1157	a 0.04 on5 of7.wav	a 0.04 on5 of7.wav
20	2	1073	a 0.04 on6 of7.wav	a 0.04 on6 of7.wav
21	2	1772	a 0.04 on7 of7.wav	a 0.04 on7 of7.wav
22	1	407	a 0.06 on1 of7r.wav	a 0.06 on1 of7r.wav
23	1	534	a 0.06 on2 of7.wav	a 0.06 on2 of7.wav
24	1	546	a 0.06 on3 of7.wav	a 0.06 on3 of7.wav
25	1	1247	a 0.06 on4 of7.wav	a 0.06 on4 of7.wav
26	1	504	a 0.06 on5 of7.wav	a 0.06 on5 of7.wav
27	1	803	a 0.06 on6 of7.wav	a 0.06 on6 of7.wav
28	1	543	a 0.06 on7 of7.wav	a 0.06 on7 of7.wav
29	1	761	a 0.08 on1 of7r.wav	a 0.08 on1 of7r.wav
30	1	615	a 0.08 on2 of7.wav	a 0.08 on2 of7.wav
31	1	871	a 0.08 on3 of7.wav	a 0.08 on3 of7.wav
32	1	847	a 0.08 on4 of7.wav	a 0.08 on4 of7.wav
33	1	720	a 0.08 on5 of7.wav	a 0.08 on5 of7.wav
34	1	445	a 0.08 on6 of7.wav	a 0.08 on6 of7.wav
35	1	574	a 0.08 on7 of7.wav	a 0.08 on7 of7.wav
36	2	2121	a 0.12 on1 of7r.wav	a 0.12 on1 of7r.wav
37	1	1233	a 0.12 on2 of7.wav	a 0.12 on2 of7.wav
38	1	649	a 0.12 on3 of7.wav	a 0.12 on3 of7.wav
39	1	812	a 0.12 on4 of7.wav	a 0.12 on4 of7.wav
40	2	3529	a 0.12 on5 of7.wav	a 0.12 on5 of7.wav
41	1	554	a 0.12 on6 of7.wav	a 0.12 on6 of7.wav
42	1	934	a 0.12 on7 of7.wav	a 0.12 on7 of7.wav
43	1	874	a 0.14 on1 of7r.wav	a 0.14 on1 of7r.wav
44	1	593	a 0.14 on2 of7.wav	a 0.14 on2 of7.wav
45	1	941	a 0.14 on3 of7.wav	a 0.14 on3 of7.wav
46	1	462	a 0.14 on4 of7.wav	a 0.14 on4 of7.wav
47	1	1397	a 0.14 on5 of7.wav	a 0.14 on5 of7.wav
48	1	1587	a 0.14 on6 of7.wav	a 0.14 on6 of7.wav
49	1	872	a 0.14 on7 of7.wav	a 0.14 on7 of7.wav
50	2	573	a 0.16 on1 of7r.wav	a 0.16 on1 of7r.wav
51	1	1293	a 0.16 on2 of7.wav	a 0.16 on2 of7.wav
52	1	730	a 0.16 on3 of7.wav	a 0.16 on3 of7.wav
53	2	546	a 0.16 on4 of7.wav	a 0.16 on4 of7.wav
54	1	728	a 0.16 on5 of7.wav	a 0.16 on5 of7.wav
55	1	1154	a 0.16 on6 of7.wav	a 0.16 on6 of7.wav
56	1	788	a 0.16 on7 of7.wav	a 0.16 on7 of7.wav
57	1	791	a 0.18 on1 of7r.wav	a 0.18 on1 of7r.wav
58	1	1192	a 0.18 on2 of7.wav	a 0.18 on2 of7.wav
59	1	1111	a 0.18 on3 of7.wav	a 0.18 on3 of7.wav
60	2	833	a 0.18 on4 of7.wav	a 0.18 on4 of7.wav
61	2	984	a 0.18 on5 of7.wav	a 0.18 on5 of7.wav
62	1	1804	a 0.18 on6 of7.wav	a 0.18 on6 of7.wav
63	1	792	a 0.18 on7 of7.wav	a 0.18 on7 of7.wav
64	1	1603	i 0.1 on1 of7r.wav	i 0.1 on1 of7r.wav
65	1	688	i 0.1 on2 of7.wav	i 0.1 on2 of7.wav
66	1	738	i 0.1 on3 of7.wav	i 0.1 on3 of7.wav
67	1	1117	i 0.1 on4 of7.wav	i 0.1 on4 of7.wav
68	2	1198	i 0.1 on5 of7.wav	i 0.1 on5 of7.wav
69	2	1602	i 0.1 on6 of7.wav	i 0.1 on6 of7.wav
70	1	1103	i 0.1 on7 of7.wav	i 0.1 on7 of7.wav
71	1	1671	i 0.2 on1 of7r.wav	i 0.2 on1 of7r.wav
72	1	682	i 0.2 on2 of7.wav	i 0.2 on2 of7.wav
73	1	1454	i 0.2 on3 of7.wav	i 0.2 on3 of7.wav
74	1	715	i 0.2 on4 of7.wav	i 0.2 on4 of7.wav
75	2	2028	i 0.2 on5 of7.wav	i 0.2 on5 of7.wav
76	1	766	i 0.2 on6 of7.wav	i 0.2 on6 of7.wav
77	1	696	i 0.2 on7 of7.wav	i 0.2 on7 of7.wav
78	1	895	i 0.04 on1 of7r.wav	i 0.04 on1 of7r.wav
79	1	739	i 0.04 on2 of7.wav	i 0.04 on2 of7.wav
80	1	387	i 0.04 on3 of7.wav	i 0.04 on3 of7.wav
81	1	681	i 0.04 on4 of7.wav	i 0.04 on4 of7.wav
82	1	716	i 0.04 on5 of7.wav	i 0.04 on5 of7.wav
83	2	1597	i 0.04 on6 of7.wav	i 0.04 on6 of7.wav
84	1	1113	i 0.04 on7 of7.wav	i 0.04 on7 of7.wav
85	1	868	i 0.06 on1 of7r.wav	i 0.06 on1 of7r.wav
86	1	387	i 0.06 on2 of7.wav	i 0.06 on2 of7.wav
87	1	772	i 0.06 on3 of7.wav	i 0.06 on3 of7.wav
88	1	863	i 0.06 on4 of7.wav	i 0.06 on4 of7.wav
89	1	719	i 0.06 on5 of7.wav	i 0.06 on5 of7.wav
90	1	1376	i 0.06 on6 of7.wav	i 0.06 on6 of7.wav
91	1	677	i 0.06 on7 of7.wav	i 0.06 on7 of7.wav
92	1	656	i 0.08 on1 of7r.wav	i 0.08 on1 of7r.wav
93	2	1078	i 0.08 on2 of7.wav	i 0.08 on2 of7.wav
94	1	747	i 0.08 on3 of7.wav	i 0.08 on3 of7.wav
95	1	732	i 0.08 on4 of7.wav	i 0.08 on4 of7.wav
96	1	685	i 0.08 on5 of7.wav	i 0.08 on5 of7.wav
97	1	1407	i 0.08 on6 of7.wav	i 0.08 on6 of7.wav
98	1	6403	i 0.08 on7 of7.wav	i 0.08 on7 of7.wav
99	1	717	i 0.12 on1 of7r.wav	i 0.12 on1 of7r.wav
100	1	12584	i 0.12 on2 of7.wav	i 0.12 on2 of7.wav
101	1	797	i 0.12 on3 of7.wav	i 0.12 on3 of7.wav
102	1	410	i 0.12 on4 of7.wav	i 0.12 on4 of7.wav
103	1	642	i 0.12 on5 of7.wav	i 0.12 on5 of7.wav
104	1	702	i 0.12 on6 of7.wav	i 0.12 on6 of7.wav
105	1	651	i 0.12 on7 of7.wav	i 0.12 on7 of7.wav
106	1	731	i 0.14 on1 of7r.wav	i 0.14 on1 of7r.wav
107	2	1038	i 0.14 on2 of7.wav	i 0.14 on2 of7.wav
108	1	1703	i 0.14 on3 of7.wav	i 0.14 on3 of7.wav
109	1	1830	i 0.14 on4 of7.wav	i 0.14 on4 of7.wav
110	1	617	i 0.14 on5 of7.wav	i 0.14 on5 of7.wav
111	1	687	i 0.14 on6 of7.wav	i 0.14 on6 of7.wav
112	1	895	i 0.14 on7 of7.wav	i 0.14 on7 of7.wav
113	1	679	i 0.16 on1 of7r.wav	i 0.16 on1 of7r.wav
114	1	570	i 0.16 on2 of7.wav	i 0.16 on2 of7.wav
115	1	876	i 0.16 on3 of7.wav	i 0.16 on3 of7.wav
116	2	639	i 0.16 on4 of7.wav	i 0.16 on4 of7.wav
117	1	592	i 0.16 on5 of7.wav	i 0.16 on5 of7.wav
118	1	682	i 0.16 on6 of7.wav	i 0.16 on6 of7.wav
119	1	896	i 0.16 on7 of7.wav	i 0.16 on7 of7.wav
120	1	572	i 0.18 on1 of7r.wav	i 0.18 on1 of7r.wav
121	1	1852	i 0.18 on2 of7.wav	i 0.18 on2 of7.wav
122	1	674	i 0.18 on3 of7.wav	i 0.18 on3 of7.wav
123	1	730	i 0.18 on4 of7.wav	i 0.18 on4 of7.wav
124	2	6580	i 0.18 on5 of7.wav	i 0.18 on5 of7.wav
125	1	736	i 0.18 on6 of7.wav	i 0.18 on6 of7.wav
126	1	1000	i 0.18 on7 of7.wav	i 0.18 on7 of7.wav
127	2	988	a 0.1 on1 of7r.wav	a 0.1 on3 of7.wav
128	2	1124	a 0.1 on2 of7.wav	a 0.1 on4 of7.wav
129	1	1058	a 0.1 on3 of7.wav	a 0.1 on5 of7.wav
130	1	802	a 0.1 on4 of7.wav	a 0.1 on6 of7.wav
131	1	1054	a 0.1 on5 of7.wav	a 0.1 on7 of7.wav
132	1	1676	a 0.2 on1 of7r.wav	a 0.2 on3 of7.wav
133	2	1161	a 0.2 on2 of7.wav	a 0.2 on4 of7.wav
134	1	3064	a 0.2 on3 of7.wav	a 0.2 on5 of7.wav
135	2	1025	a 0.2 on4 of7.wav	a 0.2 on6 of7.wav
136	2	935	a 0.2 on5 of7.wav	a 0.2 on7 of7.wav
137	2	1059	a 0.04 on1 of7r.wav	a 0.04 on3 of7.wav
138	2	859	a 0.04 on2 of7.wav	a 0.04 on4 of7.wav
139	2	1115	a 0.04 on3 of7.wav	a 0.04 on5 of7.wav
140	1	672	a 0.04 on4 of7.wav	a 0.04 on6 of7.wav
141	1	1294	a 0.04 on5 of7.wav	a 0.04 on7 of7.wav
142	1	1095	a 0.06 on1 of7r.wav	a 0.06 on3 of7.wav
143	1	689	a 0.06 on2 of7.wav	a 0.06 on4 of7.wav
144	1	1694	a 0.06 on3 of7.wav	a 0.06 on5 of7.wav
145	1	820	a 0.06 on4 of7.wav	a 0.06 on6 of7.wav
146	1	370	a 0.06 on5 of7.wav	a 0.06 on7 of7.wav
147	2	874	a 0.08 on1 of7r.wav	a 0.08 on3 of7.wav
148	1	1450	a 0.08 on2 of7.wav	a 0.08 on4 of7.wav
149	1	878	a 0.08 on3 of7.wav	a 0.08 on5 of7.wav
150	2	667	a 0.08 on4 of7.wav	a 0.08 on6 of7.wav
151	1	1149	a 0.08 on5 of7.wav	a 0.08 on7 of7.wav
152	1	2894	a 0.12 on1 of7r.wav	a 0.12 on3 of7.wav
153	2	1097	a 0.12 on2 of7.wav	a 0.12 on4 of7.wav
154	2	5446	a 0.12 on3 of7.wav	a 0.12 on5 of7.wav
155	2	1457	a 0.12 on4 of7.wav	a 0.12 on6 of7.wav
156	2	959	a 0.12 on5 of7.wav	a 0.12 on7 of7.wav
157	2	739	a 0.14 on1 of7r.wav	a 0.14 on3 of7.wav
158	2	1113	a 0.14 on2 of7.wav	a 0.14 on4 of7.wav
159	2	901	a 0.14 on3 of7.wav	a 0.14 on5 of7.wav
160	2	1006	a 0.14 on4 of7.wav	a 0.14 on6 of7.wav
161	2	1172	a 0.14 on5 of7.wav	a 0.14 on7 of7.wav
162	2	736	a 0.16 on1 of7r.wav	a 0.16 on3 of7.wav
163	2	928	a 0.16 on2 of7.wav	a 0.16 on4 of7.wav
164	2	1105	a 0.16 on3 of7.wav	a 0.16 on5 of7.wav
165	2	1163	a 0.16 on4 of7.wav	a 0.16 on6 of7.wav
166	2	1085	a 0.16 on5 of7.wav	a 0.16 on7 of7.wav
167	1	1268	a 0.18 on1 of7r.wav	a 0.18 on3 of7.wav
168	1	1763	a 0.18 on2 of7.wav	a 0.18 on4 of7.wav
169	2	694	a 0.18 on3 of7.wav	a 0.18 on5 of7.wav
170	2	1020	a 0.18 on4 of7.wav	a 0.18 on6 of7.wav
171	2	1458	a 0.18 on5 of7.wav	a 0.18 on7 of7.wav
172	1	523	i 0.1 on1 of7r.wav	i 0.1 on3 of7.wav
173	2	932	i 0.1 on2 of7.wav	i 0.1 on4 of7.wav
174	1	3596	i 0.1 on3 of7.wav	i 0.1 on5 of7.wav
175	1	2339	i 0.1 on4 of7.wav	i 0.1 on6 of7.wav
176	1	635	i 0.1 on5 of7.wav	i 0.1 on7 of7.wav
177	1	1174	i 0.2 on1 of7r.wav	i 0.2 on3 of7.wav
178	2	1208	i 0.2 on2 of7.wav	i 0.2 on4 of7.wav
179	2	1115	i 0.2 on3 of7.wav	i 0.2 on5 of7.wav
180	2	963	i 0.2 on4 of7.wav	i 0.2 on6 of7.wav
181	2	1139	i 0.2 on5 of7.wav	i 0.2 on7 of7.wav
182	1	531	i 0.04 on1 of7r.wav	i 0.04 on3 of7.wav
183	1	852	i 0.04 on2 of7.wav	i 0.04 on4 of7.wav
184	1	561	i 0.04 on3 of7.wav	i 0.04 on5 of7.wav
185	1	996	i 0.04 on4 of7.wav	i 0.04 on6 of7.wav
186	1	1729	i 0.04 on5 of7.wav	i 0.04 on7 of7.wav
187	1	423	i 0.06 on1 of7r.wav	i 0.06 on3 of7.wav
188	1	1121	i 0.06 on2 of7.wav	i 0.06 on4 of7.wav
189	2	1824	i 0.06 on3 of7.wav	i 0.06 on5 of7.wav
190	1	1288	i 0.06 on4 of7.wav	i 0.06 on6 of7.wav
191	1	1474	i 0.06 on5 of7.wav	i 0.06 on7 of7.wav
192	2	1006	i 0.08 on1 of7r.wav	i 0.08 on3 of7.wav
193	1	1814	i 0.08 on2 of7.wav	i 0.08 on4 of7.wav
194	1	1267	i 0.08 on3 of7.wav	i 0.08 on5 of7.wav
195	2	1229	i 0.08 on4 of7.wav	i 0.08 on6 of7.wav
196	2	1320	i 0.08 on5 of7.wav	i 0.08 on7 of7.wav
197	1	1242	i 0.12 on1 of7r.wav	i 0.12 on3 of7.wav
198	1	1238	i 0.12 on2 of7.wav	i 0.12 on4 of7.wav
199	2	1480	i 0.12 on3 of7.wav	i 0.12 on5 of7.wav
200	1	1018	i 0.12 on4 of7.wav	i 0.12 on6 of7.wav
201	2	1220	i 0.12 on5 of7.wav	i 0.12 on7 of7.wav
202	2	1197	i 0.14 on1 of7r.wav	i 0.14 on3 of7.wav
203	2	775	i 0.14 on2 of7.wav	i 0.14 on4 of7.wav
204	2	995	i 0.14 on3 of7.wav	i 0.14 on5 of7.wav
205	2	892	i 0.14 on4 of7.wav	i 0.14 on6 of7.wav
206	2	1353	i 0.14 on5 of7.wav	i 0.14 on7 of7.wav
207	2	978	i 0.16 on1 of7r.wav	i 0.16 on3 of7.wav
208	2	1254	i 0.16 on2 of7.wav	i 0.16 on4 of7.wav
209	2	817	i 0.16 on3 of7.wav	i 0.16 on5 of7.wav
210	2	1124	i 0.16 on4 of7.wav	i 0.16 on6 of7.wav
211	2	2239	i 0.16 on5 of7.wav	i 0.16 on7 of7.wav
212	1	1144	i 0.18 on1 of7r.wav	i 0.18 on3 of7.wav
213	1	1395	i 0.18 on2 of7.wav	i 0.18 on4 of7.wav
214	2	579	i 0.18 on3 of7.wav	i 0.18 on5 of7.wav
215	2	857	i 0.18 on4 of7.wav	i 0.18 on6 of7.wav
216	1	641	i 0.18 on5 of7.wav	i 0.18 on7 of7.wav
217	1	861	a 0.1 on3 of7.wav	a 0.1 on1 of7r.wav
218	2	1582	a 0.1 on4 of7.wav	a 0.1 on2 of7.wav
219	2	1158	a 0.1 on5 of7.wav	a 0.1 on3 of7.wav
220	2	977	a 0.1 on6 of7.wav	a 0.1 on4 of7.wav
221	2	960	a 0.1 on7 of7.wav	a 0.1 on5 of7.wav
222	2	813	a 0.2 on3 of7.wav	a 0.2 on1 of7r.wav
223	2	1713	a 0.2 on4 of7.wav	a 0.2 on2 of7.wav
224	2	1059	a 0.2 on5 of7.wav	a 0.2 on3 of7.wav
225	2	1156	a 0.2 on6 of7.wav	a 0.2 on4 of7.wav
226	2	804	a 0.2 on7 of7.wav	a 0.2 on5 of7.wav
227	1	546	a 0.04 on3 of7.wav	a 0.04 on1 of7r.wav
228	2	649	a 0.04 on4 of7.wav	a 0.04 on2 of7.wav
229	2	1489	a 0.04 on5 of7.wav	a 0.04 on3 of7.wav
230	1	742	a 0.04 on6 of7.wav	a 0.04 on4 of7.wav
231	1	554	a 0.04 on7 of7.wav	a 0.04 on5 of7.wav
232	1	1012	a 0.06 on3 of7.wav	a 0.06 on1 of7r.wav
233	2	761	a 0.06 on4 of7.wav	a 0.06 on2 of7.wav
234	1	614	a 0.06 on5 of7.wav	a 0.06 on3 of7.wav
235	1	705	a 0.06 on6 of7.wav	a 0.06 on4 of7.wav
236	1	548	a 0.06 on7 of7.wav	a 0.06 on5 of7.wav
237	2	533	a 0.08 on3 of7.wav	a 0.08 on1 of7r.wav
238	1	616	a 0.08 on4 of7.wav	a 0.08 on2 of7.wav
239	1	815	a 0.08 on5 of7.wav	a 0.08 on3 of7.wav
240	2	900	a 0.08 on6 of7.wav	a 0.08 on4 of7.wav
241	1	536	a 0.08 on7 of7.wav	a 0.08 on5 of7.wav
242	1	1142	a 0.12 on3 of7.wav	a 0.12 on1 of7r.wav
243	1	940	a 0.12 on4 of7.wav	a 0.12 on2 of7.wav
244	2	691	a 0.12 on5 of7.wav	a 0.12 on3 of7.wav
245	2	1115	a 0.12 on6 of7.wav	a 0.12 on4 of7.wav
246	1	1328	a 0.12 on7 of7.wav	a 0.12 on5 of7.wav
247	1	751	a 0.14 on3 of7.wav	a 0.14 on1 of7r.wav
248	2	726	a 0.14 on4 of7.wav	a 0.14 on2 of7.wav
249	2	1806	a 0.14 on5 of7.wav	a 0.14 on3 of7.wav
250	2	2190	a 0.14 on6 of7.wav	a 0.14 on4 of7.wav
251	2	570	a 0.14 on7 of7.wav	a 0.14 on5 of7.wav
252	1	933	a 0.16 on3 of7.wav	a 0.16 on1 of7r.wav
253	2	1202	a 0.16 on4 of7.wav	a 0.16 on2 of7.wav
254	2	914	a 0.16 on5 of7.wav	a 0.16 on3 of7.wav
255	2	576	a 0.16 on6 of7.wav	a 0.16 on4 of7.wav
256	1	1521	a 0.16 on7 of7.wav	a 0.16 on5 of7.wav
257	1	1478	a 0.18 on3 of7.wav	a 0.18 on1 of7r.wav
258	1	768	a 0.18 on4 of7.wav	a 0.18 on2 of7.wav
259	2	655	a 0.18 on5 of7.wav	a 0.18 on3 of7.wav
260	2	1168	a 0.18 on6 of7.wav	a 0.18 on4 of7.wav
261	2	1172	a 0.18 on7 of7.wav	a 0.18 on5 of7.wav
262	2	705	i 0.1 on3 of7.wav	i 0.1 on1 of7r.wav
263	1	894	i 0.1 on4 of7.wav	i 0.1 on2 of7.wav
264	2	1270	i 0.1 on5 of7.wav	i 0.1 on3 of7.wav
265	2	1032	i 0.1 on6 of7.wav	i 0.1 on4 of7.wav
266	2	1503	i 0.1 on7 of7.wav	i 0.1 on5 of7.wav
267	1	857	i 0.2 on3 of7.wav	i 0.2 on1 of7r.wav
268	2	1149	i 0.2 on4 of7.wav	i 0.2 on2 of7.wav
269	2	1765	i 0.2 on5 of7.wav	i 0.2 on3 of7.wav
270	2	676	i 0.2 on6 of7.wav	i 0.2 on4 of7.wav
271	2	567	i 0.2 on7 of7.wav	i 0.2 on5 of7.wav
272	1	714	i 0.04 on3 of7.wav	i 0.04 on1 of7r.wav
273	1	431	i 0.04 on4 of7.wav	i 0.04 on2 of7.wav
274	1	709	i 0.04 on5 of7.wav	i 0.04 on3 of7.wav
275	1	727	i 0.04 on6 of7.wav	i 0.04 on4 of7.wav
276	1	670	i 0.04 on7 of7.wav	i 0.04 on5 of7.wav
277	1	490	i 0.06 on3 of7.wav	i 0.06 on1 of7r.wav
278	1	1137	i 0.06 on4 of7.wav	i 0.06 on2 of7.wav
279	1	854	i 0.06 on5 of7.wav	i 0.06 on3 of7.wav
280	1	551	i 0.06 on6 of7.wav	i 0.06 on4 of7.wav
281	1	792	i 0.06 on7 of7.wav	i 0.06 on5 of7.wav
282	2	2578	i 0.08 on3 of7.wav	i 0.08 on1 of7r.wav
283	1	743	i 0.08 on4 of7.wav	i 0.08 on2 of7.wav
284	1	786	i 0.08 on5 of7.wav	i 0.08 on3 of7.wav
285	1	905	i 0.08 on6 of7.wav	i 0.08 on4 of7.wav
286	2	1152	i 0.08 on7 of7.wav	i 0.08 on5 of7.wav
287	1	886	i 0.12 on3 of7.wav	i 0.12 on1 of7r.wav
288	2	1414	i 0.12 on4 of7.wav	i 0.12 on2 of7.wav
289	2	1329	i 0.12 on5 of7.wav	i 0.12 on3 of7.wav
290	2	824	i 0.12 on6 of7.wav	i 0.12 on4 of7.wav
291	2	566	i 0.12 on7 of7.wav	i 0.12 on5 of7.wav
292	2	1713	i 0.14 on3 of7.wav	i 0.14 on1 of7r.wav
293	1	1340	i 0.14 on4 of7.wav	i 0.14 on2 of7.wav
294	2	707	i 0.14 on5 of7.wav	i 0.14 on3 of7.wav
295	2	1441	i 0.14 on6 of7.wav	i 0.14 on4 of7.wav
296	1	1111	i 0.14 on7 of7.wav	i 0.14 on5 of7.wav
297	1	1261	i 0.16 on3 of7.wav	i 0.16 on1 of7r.wav
298	2	991	i 0.16 on4 of7.wav	i 0.16 on2 of7.wav
299	2	1239	i 0.16 on5 of7.wav	i 0.16 on3 of7.wav
300	2	535	i 0.16 on6 of7.wav	i 0.16 on4 of7.wav
301	2	911	i 0.16 on7 of7.wav	i 0.16 on5 of7.wav
302	1	814	i 0.18 on3 of7.wav	i 0.18 on1 of7r.wav
303	1	774	i 0.18 on4 of7.wav	i 0.18 on2 of7.wav
304	1	1059	i 0.18 on5 of7.wav	i 0.18 on3 of7.wav
305	2	1040	i 0.18 on6 of7.wav	i 0.18 on4 of7.wav
306	1	1033	i 0.18 on7 of7.wav	i 0.18 on5 of7.wav
307	1	1147	a 0.1 on1 of7r.wav	a 0.1 on1 of7r.wav
308	2	1498	a 0.1 on2 of7.wav	a 0.1 on2 of7.wav
309	1	574	a 0.1 on3 of7.wav	a 0.1 on3 of7.wav
310	1	1070	a 0.1 on4 of7.wav	a 0.1 on4 of7.wav
311	1	525	a 0.1 on5 of7.wav	a 0.1 on5 of7.wav
312	1	1098	a 0.1 on6 of7.wav	a 0.1 on6 of7.wav
313	1	707	a 0.1 on7 of7.wav	a 0.1 on7 of7.wav
314	1	705	a 0.2 on1 of7r.wav	a 0.2 on1 of7r.wav
315	1	731	a 0.2 on2 of7.wav	a 0.2 on2 of7.wav
316	2	1490	a 0.2 on3 of7.wav	a 0.2 on3 of7.wav
317	1	912	a 0.2 on4 of7.wav	a 0.2 on4 of7.wav
318	2	1485	a 0.2 on5 of7.wav	a 0.2 on5 of7.wav
319	2	2191	a 0.2 on6 of7.wav	a 0.2 on6 of7.wav
320	1	684	a 0.2 on7 of7.wav	a 0.2 on7 of7.wav
321	1	385	a 0.04 on1 of7r.wav	a 0.04 on1 of7r.wav
322	1	513	a 0.04 on2 of7.wav	a 0.04 on2 of7.wav
323	1	732	a 0.04 on3 of7.wav	a 0.04 on3 of7.wav
324	1	904	a 0.04 on4 of7.wav	a 0.04 on4 of7.wav
325	1	850	a 0.04 on5 of7.wav	a 0.04 on5 of7.wav
326	1	577	a 0.04 on6 of7.wav	a 0.04 on6 of7.wav
327	1	496	a 0.04 on7 of7.wav	a 0.04 on7 of7.wav
328	1	705	a 0.06 on1 of7r.wav	a 0.06 on1 of7r.wav
329	1	731	a 0.06 on2 of7.wav	a 0.06 on2 of7.wav
330	1	816	a 0.06 on3 of7.wav	a 0.06 on3 of7.wav
331	1	735	a 0.06 on4 of7.wav	a 0.06 on4 of7.wav
332	1	706	a 0.06 on5 of7.wav	a 0.06 on5 of7.wav
333	1	914	a 0.06 on6 of7.wav	a 0.06 on6 of7.wav
334	1	1062	a 0.06 on7 of7.wav	a 0.06 on7 of7.wav
335	1	719	a 0.08 on1 of7r.wav	a 0.08 on1 of7r.wav
336	1	983	a 0.08 on2 of7.wav	a 0.08 on2 of7.wav
337	1	1361	a 0.08 on3 of7.wav	a 0.08 on3 of7.wav
338	1	749	a 0.08 on4 of7.wav	a 0.08 on4 of7.wav
339	1	850	a 0.08 on5 of7.wav	a 0.08 on5 of7.wav
340	1	704	a 0.08 on6 of7.wav	a 0.08 on6 of7.wav
341	1	1383	a 0.08 on7 of7.wav	a 0.08 on7 of7.wav
342	1	879	a 0.12 on1 of7r.wav	a 0.12 on1 of7r.wav
343	1	979	a 0.12 on2 of7.wav	a 0.12 on2 of7.wav
344	1	362	a 0.12 on3 of7.wav	a 0.12 on3 of7.wav
345	1	714	a 0.12 on4 of7.wav	a 0.12 on4 of7.wav
346	2	1594	a 0.12 on5 of7.wav	a 0.12 on5 of7.wav
347	1	981	a 0.12 on6 of7.wav	a 0.12 on6 of7.wav
348	1	864	a 0.12 on7 of7.wav	a 0.12 on7 of7.wav
349	1	748	a 0.14 on1 of7r.wav	a 0.14 on1 of7r.wav
350	1	1352	a 0.14 on2 of7.wav	a 0.14 on2 of7.wav
351	1	1007	a 0.14 on3 of7.wav	a 0.14 on3 of7.wav
352	2	1133	a 0.14 on4 of7.wav	a 0.14 on4 of7.wav
353	1	934	a 0.14 on5 of7.wav	a 0.14 on5 of7.wav
354	1	875	a 0.14 on6 of7.wav	a 0.14 on6 of7.wav
355	1	870	a 0.14 on7 of7.wav	a 0.14 on7 of7.wav
356	1	712	a 0.16 on1 of7r.wav	a 0.16 on1 of7r.wav
357	1	837	a 0.16 on2 of7.wav	a 0.16 on2 of7.wav
358	1	1047	a 0.16 on3 of7.wav	a 0.16 on3 of7.wav
359	2	746	a 0.16 on4 of7.wav	a 0.16 on4 of7.wav
360	1	937	a 0.16 on5 of7.wav	a 0.16 on5 of7.wav
361	1	709	a 0.16 on6 of7.wav	a 0.16 on6 of7.wav
362	1	972	a 0.16 on7 of7.wav	a 0.16 on7 of7.wav
363	1	1141	a 0.18 on1 of7r.wav	a 0.18 on1 of7r.wav
364	1	1304	a 0.18 on2 of7.wav	a 0.18 on2 of7.wav
365	1	1052	a 0.18 on3 of7.wav	a 0.18 on3 of7.wav
366	1	874	a 0.18 on4 of7.wav	a 0.18 on4 of7.wav
367	1	1056	a 0.18 on5 of7.wav	a 0.18 on5 of7.wav
368	1	720	a 0.18 on6 of7.wav	a 0.18 on6 of7.wav
369	1	539	a 0.18 on7 of7.wav	a 0.18 on7 of7.wav
370	1	743	i 0.1 on1 of7r.wav	i 0.1 on1 of7r.wav
371	1	1081	i 0.1 on2 of7.wav	i 0.1 on2 of7.wav
372	1	774	i 0.1 on3 of7.wav	i 0.1 on3 of7.wav
373	1	432	i 0.1 on4 of7.wav	i 0.1 on4 of7.wav
374	2	595	i 0.1 on5 of7.wav	i 0.1 on5 of7.wav
375	1	760	i 0.1 on6 of7.wav	i 0.1 on6 of7.wav
376	2	1215	i 0.1 on7 of7.wav	i 0.1 on7 of7.wav
377	1	784	i 0.2 on1 of7r.wav	i 0.2 on1 of7r.wav
378	2	666	i 0.2 on2 of7.wav	i 0.2 on2 of7.wav
379	1	559	i 0.2 on3 of7.wav	i 0.2 on3 of7.wav
380	1	861	i 0.2 on4 of7.wav	i 0.2 on4 of7.wav
381	1	722	i 0.2 on5 of7.wav	i 0.2 on5 of7.wav
382	1	598	i 0.2 on6 of7.wav	i 0.2 on6 of7.wav
383	1	586	i 0.2 on7 of7.wav	i 0.2 on7 of7.wav
384	1	858	i 0.04 on1 of7r.wav	i 0.04 on1 of7r.wav
385	1	1366	i 0.04 on2 of7.wav	i 0.04 on2 of7.wav
386	1	635	i 0.04 on3 of7.wav	i 0.04 on3 of7.wav
387	1	860	i 0.04 on4 of7.wav	i 0.04 on4 of7.wav
388	1	706	i 0.04 on5 of7.wav	i 0.04 on5 of7.wav
389	1	661	i 0.04 on6 of7.wav	i 0.04 on6 of7.wav
390	1	680	i 0.04 on7 of7.wav	i 0.04 on7 of7.wav
391	1	699	i 0.06 on1 of7r.wav	i 0.06 on1 of7r.wav
392	1	844	i 0.06 on2 of7.wav	i 0.06 on2 of7.wav
393	1	1112	i 0.06 on3 of7.wav	i 0.06 on3 of7.wav
394	1	588	i 0.06 on4 of7.wav	i 0.06 on4 of7.wav
395	2	1049	i 0.06 on5 of7.wav	i 0.06 on5 of7.wav
396	1	936	i 0.06 on6 of7.wav	i 0.06 on6 of7.wav
397	1	612	i 0.06 on7 of7.wav	i 0.06 on7 of7.wav
398	1	1027	i 0.08 on1 of7r.wav	i 0.08 on1 of7r.wav
399	1	821	i 0.08 on2 of7.wav	i 0.08 on2 of7.wav
400	1	896	i 0.08 on3 of7.wav	i 0.08 on3 of7.wav
401	1	1923	i 0.08 on4 of7.wav	i 0.08 on4 of7.wav
402	1	745	i 0.08 on5 of7.wav	i 0.08 on5 of7.wav
403	1	1001	i 0.08 on6 of7.wav	i 0.08 on6 of7.wav
404	2	1461	i 0.08 on7 of7.wav	i 0.08 on7 of7.wav
405	1	613	i 0.12 on1 of7r.wav	i 0.12 on1 of7r.wav
406	1	859	i 0.12 on2 of7.wav	i 0.12 on2 of7.wav
407	1	1006	i 0.12 on3 of7.wav	i 0.12 on3 of7.wav
408	1	889	i 0.12 on4 of7.wav	i 0.12 on4 of7.wav
409	1	1567	i 0.12 on5 of7.wav	i 0.12 on5 of7.wav
410	1	764	i 0.12 on6 of7.wav	i 0.12 on6 of7.wav
411	1	660	i 0.12 on7 of7.wav	i 0.12 on7 of7.wav
412	1	1049	i 0.14 on1 of7r.wav	i 0.14 on1 of7r.wav
413	1	1174	i 0.14 on2 of7.wav	i 0.14 on2 of7.wav
414	1	760	i 0.14 on3 of7.wav	i 0.14 on3 of7.wav
415	1	1035	i 0.14 on4 of7.wav	i 0.14 on4 of7.wav
416	1	420	i 0.14 on5 of7.wav	i 0.14 on5 of7.wav
417	1	1136	i 0.14 on6 of7.wav	i 0.14 on6 of7.wav
418	1	2792	i 0.14 on7 of7.wav	i 0.14 on7 of7.wav
419	1	1243	i 0.16 on1 of7r.wav	i 0.16 on1 of7r.wav
420	1	1140	i 0.16 on2 of7.wav	i 0.16 on2 of7.wav
421	1	1560	i 0.16 on3 of7.wav	i 0.16 on3 of7.wav
422	2	1309	i 0.16 on4 of7.wav	i 0.16 on4 of7.wav
423	1	865	i 0.16 on5 of7.wav	i 0.16 on5 of7.wav
424	1	489	i 0.16 on6 of7.wav	i 0.16 on6 of7.wav
425	1	1888	i 0.16 on7 of7.wav	i 0.16 on7 of7.wav
426	1	524	i 0.18 on1 of7r.wav	i 0.18 on1 of7r.wav
427	2	1874	i 0.18 on2 of7.wav	i 0.18 on2 of7.wav
428	1	1433	i 0.18 on3 of7.wav	i 0.18 on3 of7.wav
429	1	930	i 0.18 on4 of7.wav	i 0.18 on4 of7.wav
430	2	1141	i 0.18 on5 of7.wav	i 0.18 on5 of7.wav
431	1	1611	i 0.18 on6 of7.wav	i 0.18 on6 of7.wav
432	1	1874	i 0.18 on7 of7.wav	i 0.18 on7 of7.wav
433	1	1465	a 0.1 on1 of7r.wav	a 0.1 on3 of7.wav
434	1	936	a 0.1 on2 of7.wav	a 0.1 on4 of7.wav
435	1	1036	a 0.1 on3 of7.wav	a 0.1 on5 of7.wav
436	2	718	a 0.1 on4 of7.wav	a 0.1 on6 of7.wav
437	1	1290	a 0.1 on5 of7.wav	a 0.1 on7 of7.wav
438	2	1169	a 0.2 on1 of7r.wav	a 0.2 on3 of7.wav
439	2	692	a 0.2 on2 of7.wav	a 0.2 on4 of7.wav
440	2	1226	a 0.2 on3 of7.wav	a 0.2 on5 of7.wav
441	2	1115	a 0.2 on4 of7.wav	a 0.2 on6 of7.wav
442	2	1238	a 0.2 on5 of7.wav	a 0.2 on7 of7.wav
443	1	531	a 0.04 on1 of7r.wav	a 0.04 on3 of7.wav
444	2	1003	a 0.04 on2 of7.wav	a 0.04 on4 of7.wav
445	1	952	a 0.04 on3 of7.wav	a 0.04 on5 of7.wav
446	1	794	a 0.04 on4 of7.wav	a 0.04 on6 of7.wav
447	1	700	a 0.04 on5 of7.wav	a 0.04 on7 of7.wav
448	1	1575	a 0.06 on1 of7r.wav	a 0.06 on3 of7.wav
449	1	1135	a 0.06 on2 of7.wav	a 0.06 on4 of7.wav
450	1	688	a 0.06 on3 of7.wav	a 0.06 on5 of7.wav
451	1	783	a 0.06 on4 of7.wav	a 0.06 on6 of7.wav
452	1	1244	a 0.06 on5 of7.wav	a 0.06 on7 of7.wav
453	2	1135	a 0.08 on1 of7r.wav	a 0.08 on3 of7.wav
454	1	1274	a 0.08 on2 of7.wav	a 0.08 on4 of7.wav
455	1	448	a 0.08 on3 of7.wav	a 0.08 on5 of7.wav
456	1	981	a 0.08 on4 of7.wav	a 0.08 on6 of7.wav
457	2	758	a 0.08 on5 of7.wav	a 0.08 on7 of7.wav
458	2	918	a 0.12 on1 of7r.wav	a 0.12 on3 of7.wav
459	1	778	a 0.12 on2 of7.wav	a 0.12 on4 of7.wav
460	2	962	a 0.12 on3 of7.wav	a 0.12 on5 of7.wav
461	1	698	a 0.12 on4 of7.wav	a 0.12 on6 of7.wav
462	2	805	a 0.12 on5 of7.wav	a 0.12 on7 of7.wav
463	2	1406	a 0.14 on1 of7r.wav	a 0.14 on3 of7.wav
464	2	1658	a 0.14 on2 of7.wav	a 0.14 on4 of7.wav
465	2	935	a 0.14 on3 of7.wav	a 0.14 on5 of7.wav
466	2	686	a 0.14 on4 of7.wav	a 0.14 on6 of7.wav
467	2	723	a 0.14 on5 of7.wav	a 0.14 on7 of7.wav
468	1	1033	a 0.16 on1 of7r.wav	a 0.16 on3 of7.wav
469	1	833	a 0.16 on2 of7.wav	a 0.16 on4 of7.wav
470	2	657	a 0.16 on3 of7.wav	a 0.16 on5 of7.wav
471	2	1120	a 0.16 on4 of7.wav	a 0.16 on6 of7.wav
472	2	1141	a 0.16 on5 of7.wav	a 0.16 on7 of7.wav
473	1	2008	a 0.18 on1 of7r.wav	a 0.18 on3 of7.wav
474	1	1167	a 0.18 on2 of7.wav	a 0.18 on4 of7.wav
475	2	549	a 0.18 on3 of7.wav	a 0.18 on5 of7.wav
476	2	802	a 0.18 on4 of7.wav	a 0.18 on6 of7.wav
477	2	1082	a 0.18 on5 of7.wav	a 0.18 on7 of7.wav
478	2	833	i 0.1 on1 of7r.wav	i 0.1 on3 of7.wav
479	2	892	i 0.1 on2 of7.wav	i 0.1 on4 of7.wav
480	2	1112	i 0.1 on3 of7.wav	i 0.1 on5 of7.wav
481	2	1092	i 0.1 on4 of7.wav	i 0.1 on6 of7.wav
482	2	1158	i 0.1 on5 of7.wav	i 0.1 on7 of7.wav
483	2	1990	i 0.2 on1 of7r.wav	i 0.2 on3 of7.wav
484	2	1934	i 0.2 on2 of7.wav	i 0.2 on4 of7.wav
485	2	1477	i 0.2 on3 of7.wav	i 0.2 on5 of7.wav
486	2	767	i 0.2 on4 of7.wav	i 0.2 on6 of7.wav
487	2	752	i 0.2 on5 of7.wav	i 0.2 on7 of7.wav
488	2	699	i 0.04 on1 of7r.wav	i 0.04 on3 of7.wav
489	1	1264	i 0.04 on2 of7.wav	i 0.04 on4 of7.wav
490	1	558	i 0.04 on3 of7.wav	i 0.04 on5 of7.wav
491	1	2056	i 0.04 on4 of7.wav	i 0.04 on6 of7.wav
492	1	1197	i 0.04 on5 of7.wav	i 0.04 on7 of7.wav
493	1	1074	i 0.06 on1 of7r.wav	i 0.06 on3 of7.wav
494	2	838	i 0.06 on2 of7.wav	i 0.06 on4 of7.wav
495	2	777	i 0.06 on3 of7.wav	i 0.06 on5 of7.wav
496	2	903	i 0.06 on4 of7.wav	i 0.06 on6 of7.wav
497	2	1000	i 0.06 on5 of7.wav	i 0.06 on7 of7.wav
498	1	1086	i 0.08 on1 of7r.wav	i 0.08 on3 of7.wav
499	2	1003	i 0.08 on2 of7.wav	i 0.08 on4 of7.wav
500	1	1656	i 0.08 on3 of7.wav	i 0.08 on5 of7.wav
501	2	1170	i 0.08 on4 of7.wav	i 0.08 on6 of7.wav
502	1	1483	i 0.08 on5 of7.wav	i 0.08 on7 of7.wav
503	1	1381	i 0.12 on1 of7r.wav	i 0.12 on3 of7.wav
504	1	1070	i 0.12 on2 of7.wav	i 0.12 on4 of7.wav
505	2	827	i 0.12 on3 of7.wav	i 0.12 on5 of7.wav
506	1	1671	i 0.12 on4 of7.wav	i 0.12 on6 of7.wav
507	2	983	i 0.12 on5 of7.wav	i 0.12 on7 of7.wav
508	2	1049	i 0.14 on1 of7r.wav	i 0.14 on3 of7.wav
509	2	1356	i 0.14 on2 of7.wav	i 0.14 on4 of7.wav
510	2	728	i 0.14 on3 of7.wav	i 0.14 on5 of7.wav
511	2	874	i 0.14 on4 of7.wav	i 0.14 on6 of7.wav
512	1	1513	i 0.14 on5 of7.wav	i 0.14 on7 of7.wav
513	2	1313	i 0.16 on1 of7r.wav	i 0.16 on3 of7.wav
514	2	1713	i 0.16 on2 of7.wav	i 0.16 on4 of7.wav
515	2	1192	i 0.16 on3 of7.wav	i 0.16 on5 of7.wav
516	2	947	i 0.16 on4 of7.wav	i 0.16 on6 of7.wav
517	2	808	i 0.16 on5 of7.wav	i 0.16 on7 of7.wav
518	1	1748	i 0.18 on1 of7r.wav	i 0.18 on3 of7.wav
519	2	1277	i 0.18 on2 of7.wav	i 0.18 on4 of7.wav
520	2	1131	i 0.18 on3 of7.wav	i 0.18 on5 of7.wav
521	2	924	i 0.18 on4 of7.wav	i 0.18 on6 of7.wav
522	2	1211	i 0.18 on5 of7.wav	i 0.18 on7 of7.wav
523	2	1108	a 0.1 on3 of7.wav	a 0.1 on1 of7r.wav
524	1	820	a 0.1 on4 of7.wav	a 0.1 on2 of7.wav
525	2	745	a 0.1 on5 of7.wav	a 0.1 on3 of7.wav
526	2	620	a 0.1 on6 of7.wav	a 0.1 on4 of7.wav
527	2	855	a 0.1 on7 of7.wav	a 0.1 on5 of7.wav
528	2	1072	a 0.2 on3 of7.wav	a 0.2 on1 of7r.wav
529	2	1887	a 0.2 on4 of7.wav	a 0.2 on2 of7.wav
530	2	592	a 0.2 on5 of7.wav	a 0.2 on3 of7.wav
531	2	606	a 0.2 on6 of7.wav	a 0.2 on4 of7.wav
532	2	688	a 0.2 on7 of7.wav	a 0.2 on5 of7.wav
533	1	679	a 0.04 on3 of7.wav	a 0.04 on1 of7r.wav
534	2	1033	a 0.04 on4 of7.wav	a 0.04 on2 of7.wav
535	2	2742	a 0.04 on5 of7.wav	a 0.04 on3 of7.wav
536	1	538	a 0.04 on6 of7.wav	a 0.04 on4 of7.wav
537	1	471	a 0.04 on7 of7.wav	a 0.04 on5 of7.wav
538	2	1472	a 0.06 on3 of7.wav	a 0.06 on1 of7r.wav
539	2	900	a 0.06 on4 of7.wav	a 0.06 on2 of7.wav
540	2	1042	a 0.06 on5 of7.wav	a 0.06 on3 of7.wav
541	1	797	a 0.06 on6 of7.wav	a 0.06 on4 of7.wav
542	1	431	a 0.06 on7 of7.wav	a 0.06 on5 of7.wav
543	2	1253	a 0.08 on3 of7.wav	a 0.08 on1 of7r.wav
544	1	663	a 0.08 on4 of7.wav	a 0.08 on2 of7.wav
545	1	2274	a 0.08 on5 of7.wav	a 0.08 on3 of7.wav
546	2	754	a 0.08 on6 of7.wav	a 0.08 on4 of7.wav
547	2	893	a 0.08 on7 of7.wav	a 0.08 on5 of7.wav
548	1	849	a 0.12 on3 of7.wav	a 0.12 on1 of7r.wav
549	2	992	a 0.12 on4 of7.wav	a 0.12 on2 of7.wav
550	2	617	a 0.12 on5 of7.wav	a 0.12 on3 of7.wav
551	2	823	a 0.12 on6 of7.wav	a 0.12 on4 of7.wav
552	2	763	a 0.12 on7 of7.wav	a 0.12 on5 of7.wav
553	1	1740	a 0.14 on3 of7.wav	a 0.14 on1 of7r.wav
554	1	1565	a 0.14 on4 of7.wav	a 0.14 on2 of7.wav
555	2	2570	a 0.14 on5 of7.wav	a 0.14 on3 of7.wav
556	1	1324	a 0.14 on6 of7.wav	a 0.14 on4 of7.wav
557	2	2255	a 0.14 on7 of7.wav	a 0.14 on5 of7.wav
558	2	934	a 0.16 on3 of7.wav	a 0.16 on1 of7r.wav
559	1	819	a 0.16 on4 of7.wav	a 0.16 on2 of7.wav
560	2	747	a 0.16 on5 of7.wav	a 0.16 on3 of7.wav
561	2	843	a 0.16 on6 of7.wav	a 0.16 on4 of7.wav
562	2	833	a 0.16 on7 of7.wav	a 0.16 on5 of7.wav
563	1	2483	a 0.18 on3 of7.wav	a 0.18 on1 of7r.wav
564	2	1265	a 0.18 on4 of7.wav	a 0.18 on2 of7.wav
565	2	1699	a 0.18 on5 of7.wav	a 0.18 on3 of7.wav
566	2	756	a 0.18 on6 of7.wav	a 0.18 on4 of7.wav
567	2	2364	a 0.18 on7 of7.wav	a 0.18 on5 of7.wav
568	2	645	i 0.1 on3 of7.wav	i 0.1 on1 of7r.wav
569	2	1006	i 0.1 on4 of7.wav	i 0.1 on2 of7.wav
570	2	1175	i 0.1 on5 of7.wav	i 0.1 on3 of7.wav
571	1	1368	i 0.1 on6 of7.wav	i 0.1 on4 of7.wav
572	2	1305	i 0.1 on7 of7.wav	i 0.1 on5 of7.wav
573	2	1145	i 0.2 on3 of7.wav	i 0.2 on1 of7r.wav
574	2	1300	i 0.2 on4 of7.wav	i 0.2 on2 of7.wav
575	1	4471	i 0.2 on5 of7.wav	i 0.2 on3 of7.wav
576	2	560	i 0.2 on6 of7.wav	i 0.2 on4 of7.wav
577	2	1371	i 0.2 on7 of7.wav	i 0.2 on5 of7.wav
578	2	1584	i 0.04 on3 of7.wav	i 0.04 on1 of7r.wav
579	2	846	i 0.04 on4 of7.wav	i 0.04 on2 of7.wav
580	1	837	i 0.04 on5 of7.wav	i 0.04 on3 of7.wav
581	1	471	i 0.04 on6 of7.wav	i 0.04 on4 of7.wav
582	1	572	i 0.04 on7 of7.wav	i 0.04 on5 of7.wav
583	1	530	i 0.06 on3 of7.wav	i 0.06 on1 of7r.wav
584	1	1030	i 0.06 on4 of7.wav	i 0.06 on2 of7.wav
585	2	1282	i 0.06 on5 of7.wav	i 0.06 on3 of7.wav
586	2	1030	i 0.06 on6 of7.wav	i 0.06 on4 of7.wav
587	2	1017	i 0.06 on7 of7.wav	i 0.06 on5 of7.wav
588	2	1064	i 0.08 on3 of7.wav	i 0.08 on1 of7r.wav
589	1	1273	i 0.08 on4 of7.wav	i 0.08 on2 of7.wav
590	2	1103	i 0.08 on5 of7.wav	i 0.08 on3 of7.wav
591	1	816	i 0.08 on6 of7.wav	i 0.08 on4 of7.wav
592	2	917	i 0.08 on7 of7.wav	i 0.08 on5 of7.wav
593	2	1275	i 0.12 on3 of7.wav	i 0.12 on1 of7r.wav
594	1	1818	i 0.12 on4 of7.wav	i 0.12 on2 of7.wav
595	2	600	i 0.12 on5 of7.wav	i 0.12 on3 of7.wav
596	2	655	i 0.12 on6 of7.wav	i 0.12 on4 of7.wav
597	1	1274	i 0.12 on7 of7.wav	i 0.12 on5 of7.wav
598	1	795	i 0.14 on3 of7.wav	i 0.14 on1 of7r.wav
599	2	1793	i 0.14 on4 of7.wav	i 0.14 on2 of7.wav
600	1	1350	i 0.14 on5 of7.wav	i 0.14 on3 of7.wav
601	2	1070	i 0.14 on6 of7.wav	i 0.14 on4 of7.wav
602	1	983	i 0.14 on7 of7.wav	i 0.14 on5 of7.wav
603	2	1132	i 0.16 on3 of7.wav	i 0.16 on1 of7r.wav
604	2	547	i 0.16 on4 of7.wav	i 0.16 on2 of7.wav
605	1	2054	i 0.16 on5 of7.wav	i 0.16 on3 of7.wav
606	2	623	i 0.16 on6 of7.wav	i 0.16 on4 of7.wav
607	2	884	i 0.16 on7 of7.wav	i 0.16 on5 of7.wav
608	1	1161	i 0.18 on3 of7.wav	i 0.18 on1 of7r.wav
609	2	764	i 0.18 on4 of7.wav	i 0.18 on2 of7.wav
610	2	607	i 0.18 on5 of7.wav	i 0.18 on3 of7.wav
611	2	988	i 0.18 on6 of7.wav	i 0.18 on4 of7.wav
612	2	1174	i 0.18 on7 of7.wav	i 0.18 on5 of7.wav
