# Supplementary material for: How musical experience affects tone perception efficiency by musicians of tonal and non-tonal speakers?
Source: PLoS One. 2020 May 8;15(5):e0232514. doi: 10.1371/journal.pone.0232514 (PMC7209303; doi:10.1371/journal.pone.0232514)
Supplement: S1 Raw Data — (ZIP) [file pone.0232514.s001.zip › RAW DATA Eng musician/sub7idfalling.csv]

List2	Slide3.RESP	Slide3.RT	stim1
1	1	1500	a 0.1 on1 of1.wav
2	1	397	a 0.1 on1 of2.wav
3	1	682	a 0.1 on1 of3.wav
4	1	575	a 0.1 on1 of4.wav
5	1	407	a 0.1 on1 of5.wav
6	1	681	a 0.1 on1 of6.wav
7	1	403	a 0.1 on1 of7.wav
8	1	673	a 0.2 on1 of1.wav
9	2	3940	a 0.2 on1 of2.wav
10	1	1191	a 0.2 on1 of3.wav
11	1	681	a 0.2 on1 of4.wav
12	2	653	a 0.2 on1 of5.wav
13	2	745	a 0.2 on1 of6.wav
14	2	604	a 0.2 on1 of7.wav
15	1	599	a 0.04 on1 of1.wav
16	1	580	a 0.04 on1 of2.wav
17	1	559	a 0.04 on1 of3.wav
18	1	734	a 0.04 on1 of4.wav
19	1	541	a 0.04 on1 of5.wav
20	1	881	a 0.04 on1 of6.wav
21	1	606	a 0.04 on1 of7.wav
22	2	552	a 0.06 on1 of1.wav
23	2	584	a 0.06 on1 of2.wav
24	1	548	a 0.06 on1 of3.wav
25	1	493	a 0.06 on1 of4.wav
26	1	687	a 0.06 on1 of5.wav
27	1	521	a 0.06 on1 of6.wav
28	1	610	a 0.06 on1 of7.wav
29	1	463	a 0.08 on1 of1.wav
30	1	399	a 0.08 on1 of2.wav
31	1	533	a 0.08 on1 of3.wav
32	1	506	a 0.08 on1 of4.wav
33	1	578	a 0.08 on1 of5.wav
34	1	519	a 0.08 on1 of6.wav
35	1	546	a 0.08 on1 of7.wav
36	1	550	a 0.12 on1 of1.wav
37	2	899	a 0.12 on1 of2.wav
38	1	502	a 0.12 on1 of3.wav
39	1	551	a 0.12 on1 of4.wav
40	1	649	a 0.12 on1 of5.wav
41	1	993	a 0.12 on1 of6.wav
42	2	709	a 0.12 on1 of7.wav
43	1	452	a 0.14 on1 of1.wav
44	1	560	a 0.14 on1 of2.wav
45	1	552	a 0.14 on1 of3.wav
46	2	915	a 0.14 on1 of4.wav
47	2	658	a 0.14 on1 of5.wav
48	1	532	a 0.14 on1 of6.wav
49	1	592	a 0.14 on1 of7.wav
50	1	664	a 0.16 on1 of1.wav
51	1	670	a 0.16 on1 of2.wav
52	1	619	a 0.16 on1 of3.wav
53	1	778	a 0.16 on1 of4.wav
54	1	524	a 0.16 on1 of5.wav
55	1	888	a 0.16 on1 of6.wav
56	1	722	a 0.16 on1 of7.wav
57	1	631	a 0.18 on1 of1.wav
58	1	472	a 0.18 on1 of2.wav
59	1	890	a 0.18 on1 of3.wav
60	1	482	a 0.18 on1 of4.wav
61	2	592	a 0.18 on1 of5.wav
62	1	954	a 0.18 on1 of6.wav
63	2	712	a 0.18 on1 of7.wav
64	1	1315	i 0.1 on1 of1.wav
65	1	730	i 0.1 on1 of2.wav
66	1	751	i 0.1 on1 of3.wav
67	1	1163	i 0.1 on1 of4.wav
68	1	926	i 0.1 on1 of5.wav
69	1	631	i 0.1 on1 of6.wav
70	2	1192	i 0.1 on1 of7.wav
71	1	849	i 0.2 on1 of1.wav
72	2	635	i 0.2 on1 of2.wav
73	1	1030	i 0.2 on1 of3.wav
74	1	1037	i 0.2 on1 of4.wav
75	2	627	i 0.2 on1 of5.wav
76	2	701	i 0.2 on1 of6.wav
77	1	3107	i 0.2 on1 of7.wav
78	2	463	i 0.04 on1 of1.wav
79	2	385	i 0.04 on1 of2.wav
80	1	604	i 0.04 on1 of3.wav
81	1	1072	i 0.04 on1 of4.wav
82	1	529	i 0.04 on1 of5.wav
83	1	611	i 0.04 on1 of6.wav
84	1	652	i 0.04 on1 of7.wav
85	2	1038	i 0.06 on1 of1.wav
86	2	481	i 0.06 on1 of2.wav
87	1	571	i 0.06 on1 of3.wav
88	1	396	i 0.06 on1 of4.wav
89	1	562	i 0.06 on1 of5.wav
90	1	400	i 0.06 on1 of6.wav
91	1	2362	i 0.06 on1 of7.wav
92	1	553	i 0.08 on1 of1.wav
93	1	1266	i 0.08 on1 of2.wav
94	2	555	i 0.08 on1 of3.wav
95	1	942	i 0.08 on1 of4.wav
96	1	474	i 0.08 on1 of5.wav
97	1	758	i 0.08 on1 of6.wav
98	1	554	i 0.08 on1 of7.wav
99	1	661	i 0.12 on1 of1.wav
100	2	1019	i 0.12 on1 of2.wav
101	1	1112	i 0.12 on1 of3.wav
102	1	920	i 0.12 on1 of4.wav
103	1	1213	i 0.12 on1 of5.wav
104	2	832	i 0.12 on1 of6.wav
105	2	565	i 0.12 on1 of7.wav
106	1	669	i 0.14 on1 of1.wav
107	2	781	i 0.14 on1 of2.wav
108	2	945	i 0.14 on1 of3.wav
109	1	520	i 0.14 on1 of4.wav
110	2	626	i 0.14 on1 of5.wav
111	2	624	i 0.14 on1 of6.wav
112	2	540	i 0.14 on1 of7.wav
113	2	901	i 0.16 on1 of1.wav
114	1	1020	i 0.16 on1 of2.wav
115	1	873	i 0.16 on1 of3.wav
116	2	689	i 0.16 on1 of4.wav
117	2	821	i 0.16 on1 of5.wav
118	2	515	i 0.16 on1 of6.wav
119	2	632	i 0.16 on1 of7.wav
120	1	595	i 0.18 on1 of1.wav
121	1	553	i 0.18 on1 of2.wav
122	1	510	i 0.18 on1 of3.wav
123	2	619	i 0.18 on1 of4.wav
124	2	792	i 0.18 on1 of5.wav
125	2	513	i 0.18 on1 of6.wav
126	2	1103	i 0.18 on1 of7.wav
127	1	701	a 0.1 on1 of1.wav
128	1	613	a 0.1 on1 of2.wav
129	2	599	a 0.1 on1 of3.wav
130	1	855	a 0.1 on1 of4.wav
131	1	630	a 0.1 on1 of5.wav
132	1	766	a 0.1 on1 of6.wav
133	1	701	a 0.1 on1 of7.wav
134	1	810	a 0.2 on1 of1.wav
135	1	2802	a 0.2 on1 of2.wav
136	2	680	a 0.2 on1 of3.wav
137	2	709	a 0.2 on1 of4.wav
138	1	592	a 0.2 on1 of5.wav
139	2	567	a 0.2 on1 of6.wav
140	2	760	a 0.2 on1 of7.wav
141	1	629	a 0.04 on1 of1.wav
142	1	566	a 0.04 on1 of2.wav
143	1	459	a 0.04 on1 of3.wav
144	1	387	a 0.04 on1 of4.wav
145	1	638	a 0.04 on1 of5.wav
146	1	8207	a 0.04 on1 of6.wav
147	1	491	a 0.04 on1 of7.wav
148	1	1349	a 0.06 on1 of1.wav
149	1	1762	a 0.06 on1 of2.wav
150	2	941	a 0.06 on1 of3.wav
151	1	417	a 0.06 on1 of4.wav
152	1	463	a 0.06 on1 of5.wav
153	1	393	a 0.06 on1 of6.wav
154	1	432	a 0.06 on1 of7.wav
155	1	559	a 0.08 on1 of1.wav
156	1	567	a 0.08 on1 of2.wav
157	1	542	a 0.08 on1 of3.wav
158	1	543	a 0.08 on1 of4.wav
159	1	1583	a 0.08 on1 of5.wav
160	1	629	a 0.08 on1 of6.wav
161	1	611	a 0.08 on1 of7.wav
162	1	2275	a 0.12 on1 of1.wav
163	1	883	a 0.12 on1 of2.wav
164	1	442	a 0.12 on1 of3.wav
165	2	1051	a 0.12 on1 of4.wav
166	1	4069	a 0.12 on1 of5.wav
167	1	622	a 0.12 on1 of6.wav
168	1	1177	a 0.12 on1 of7.wav
169	1	1309	a 0.14 on1 of1.wav
170	1	472	a 0.14 on1 of2.wav
171	1	641	a 0.14 on1 of3.wav
172	1	1080	a 0.14 on1 of4.wav
173	2	416	a 0.14 on1 of5.wav
174	2	322	a 0.14 on1 of6.wav
175	1	729	a 0.14 on1 of7.wav
176	2	1002	a 0.16 on1 of1.wav
177	1	514	a 0.16 on1 of2.wav
178	1	544	a 0.16 on1 of3.wav
179	1	669	a 0.16 on1 of4.wav
180	1	571	a 0.16 on1 of5.wav
181	2	507	a 0.16 on1 of6.wav
182	2	580	a 0.16 on1 of7.wav
183	1	608	a 0.18 on1 of1.wav
184	1	601	a 0.18 on1 of2.wav
185	1	485	a 0.18 on1 of3.wav
186	2	701	a 0.18 on1 of4.wav
187	2	838	a 0.18 on1 of5.wav
188	1	759	a 0.18 on1 of6.wav
189	2	755	a 0.18 on1 of7.wav
190	1	555	i 0.1 on1 of1.wav
191	1	928	i 0.1 on1 of2.wav
192	1	626	i 0.1 on1 of3.wav
193	1	836	i 0.1 on1 of4.wav
194	2	1702	i 0.1 on1 of5.wav
195	2	6364	i 0.1 on1 of6.wav
196	1	934	i 0.1 on1 of7.wav
197	2	570	i 0.2 on1 of1.wav
198	1	1444	i 0.2 on1 of2.wav
199	2	1101	i 0.2 on1 of3.wav
200	1	997	i 0.2 on1 of4.wav
201	2	693	i 0.2 on1 of5.wav
202	2	535	i 0.2 on1 of6.wav
203	1	310	i 0.2 on1 of7.wav
204	1	850	i 0.04 on1 of1.wav
205	1	507	i 0.04 on1 of2.wav
206	1	1177	i 0.04 on1 of3.wav
207	1	467	i 0.04 on1 of4.wav
208	1	447	i 0.04 on1 of5.wav
209	1	727	i 0.04 on1 of6.wav
210	2	596	i 0.04 on1 of7.wav
211	2	562	i 0.06 on1 of1.wav
212	1	702	i 0.06 on1 of2.wav
213	1	389	i 0.06 on1 of3.wav
214	1	613	i 0.06 on1 of4.wav
215	1	1763	i 0.06 on1 of5.wav
216	1	570	i 0.06 on1 of6.wav
217	1	598	i 0.06 on1 of7.wav
218	1	615	i 0.08 on1 of1.wav
219	2	431	i 0.08 on1 of2.wav
220	1	528	i 0.08 on1 of3.wav
221	1	662	i 0.08 on1 of4.wav
222	1	1047	i 0.08 on1 of5.wav
223	1	948	i 0.08 on1 of6.wav
224	1	910	i 0.08 on1 of7.wav
225	1	978	i 0.12 on1 of1.wav
226	1	679	i 0.12 on1 of2.wav
227	1	854	i 0.12 on1 of3.wav
228	1	802	i 0.12 on1 of4.wav
229	2	702	i 0.12 on1 of5.wav
230	2	913	i 0.12 on1 of6.wav
231	1	1618	i 0.12 on1 of7.wav
232	1	752	i 0.14 on1 of1.wav
233	1	822	i 0.14 on1 of2.wav
234	2	708	i 0.14 on1 of3.wav
235	1	761	i 0.14 on1 of4.wav
236	1	630	i 0.14 on1 of5.wav
237	2	706	i 0.14 on1 of6.wav
238	2	538	i 0.14 on1 of7.wav
239	2	1449	i 0.16 on1 of1.wav
240	1	1410	i 0.16 on1 of2.wav
241	1	557	i 0.16 on1 of3.wav
242	2	610	i 0.16 on1 of4.wav
243	2	649	i 0.16 on1 of5.wav
244	2	577	i 0.16 on1 of6.wav
245	2	654	i 0.16 on1 of7.wav
246	1	1759	i 0.18 on1 of1.wav
247	1	1947	i 0.18 on1 of2.wav
248	2	1484	i 0.18 on1 of3.wav
249	1	923	i 0.18 on1 of4.wav
250	1	716	i 0.18 on1 of5.wav
251	2	395	i 0.18 on1 of6.wav
252	1	609	i 0.18 on1 of7.wav
253	1	944	a 0.1 on1 of1.wav
254	1	686	a 0.1 on1 of2.wav
255	1	613	a 0.1 on1 of3.wav
256	1	1304	a 0.1 on1 of4.wav
257	1	794	a 0.1 on1 of5.wav
258	1	664	a 0.1 on1 of6.wav
259	1	519	a 0.1 on1 of7.wav
260	2	903	a 0.2 on1 of1.wav
261	1	532	a 0.2 on1 of2.wav
262	1	786	a 0.2 on1 of3.wav
263	1	781	a 0.2 on1 of4.wav
264	2	594	a 0.2 on1 of5.wav
265	2	579	a 0.2 on1 of6.wav
266	1	480	a 0.2 on1 of7.wav
267	1	2664	a 0.04 on1 of1.wav
268	1	1130	a 0.04 on1 of2.wav
269	1	404	a 0.04 on1 of3.wav
270	1	453	a 0.04 on1 of4.wav
271	1	538	a 0.04 on1 of5.wav
272	1	548	a 0.04 on1 of6.wav
273	1	492	a 0.04 on1 of7.wav
274	2	782	a 0.06 on1 of1.wav
275	1	416	a 0.06 on1 of2.wav
276	1	413	a 0.06 on1 of3.wav
277	1	753	a 0.06 on1 of4.wav
278	1	457	a 0.06 on1 of5.wav
279	1	506	a 0.06 on1 of6.wav
280	1	874	a 0.06 on1 of7.wav
281	2	1327	a 0.08 on1 of1.wav
282	1	626	a 0.08 on1 of2.wav
283	1	732	a 0.08 on1 of3.wav
284	1	404	a 0.08 on1 of4.wav
285	1	849	a 0.08 on1 of5.wav
286	1	340	a 0.08 on1 of6.wav
287	1	585	a 0.08 on1 of7.wav
288	1	941	a 0.12 on1 of1.wav
289	1	1860	a 0.12 on1 of2.wav
290	1	467	a 0.12 on1 of3.wav
291	1	532	a 0.12 on1 of4.wav
292	1	686	a 0.12 on1 of5.wav
293	1	667	a 0.12 on1 of6.wav
294	1	598	a 0.12 on1 of7.wav
295	1	553	a 0.14 on1 of1.wav
296	1	779	a 0.14 on1 of2.wav
297	1	1528	a 0.14 on1 of3.wav
298	1	1446	a 0.14 on1 of4.wav
299	2	1828	a 0.14 on1 of5.wav
300	1	1100	a 0.14 on1 of6.wav
301	2	1387	a 0.14 on1 of7.wav
302	1	2248	a 0.16 on1 of1.wav
303	1	604	a 0.16 on1 of2.wav
304	1	746	a 0.16 on1 of3.wav
305	1	629	a 0.16 on1 of4.wav
306	2	498	a 0.16 on1 of5.wav
307	1	663	a 0.16 on1 of6.wav
308	1	668	a 0.16 on1 of7.wav
309	1	2572	a 0.18 on1 of1.wav
310	1	1225	a 0.18 on1 of2.wav
311	1	364	a 0.18 on1 of3.wav
312	1	2327	a 0.18 on1 of4.wav
313	1	625	a 0.18 on1 of5.wav
314	2	573	a 0.18 on1 of6.wav
315	1	616	a 0.18 on1 of7.wav
316	1	677	i 0.1 on1 of1.wav
317	1	903	i 0.1 on1 of2.wav
318	1	619	i 0.1 on1 of3.wav
319	1	1283	i 0.1 on1 of4.wav
320	1	652	i 0.1 on1 of5.wav
321	1	638	i 0.1 on1 of6.wav
322	1	490	i 0.1 on1 of7.wav
323	1	723	i 0.2 on1 of1.wav
324	1	887	i 0.2 on1 of2.wav
325	2	1276	i 0.2 on1 of3.wav
326	2	915	i 0.2 on1 of4.wav
327	2	1198	i 0.2 on1 of5.wav
328	2	490	i 0.2 on1 of6.wav
329	2	761	i 0.2 on1 of7.wav
330	1	422	i 0.04 on1 of1.wav
331	1	694	i 0.04 on1 of2.wav
332	1	596	i 0.04 on1 of3.wav
333	2	784	i 0.04 on1 of4.wav
334	1	618	i 0.04 on1 of5.wav
335	1	509	i 0.04 on1 of6.wav
336	1	628	i 0.04 on1 of7.wav
337	1	791	i 0.06 on1 of1.wav
338	1	639	i 0.06 on1 of2.wav
339	1	862	i 0.06 on1 of3.wav
340	1	397	i 0.06 on1 of4.wav
341	1	628	i 0.06 on1 of5.wav
342	2	577	i 0.06 on1 of6.wav
343	1	896	i 0.06 on1 of7.wav
344	1	602	i 0.08 on1 of1.wav
345	1	746	i 0.08 on1 of2.wav
346	1	3809	i 0.08 on1 of3.wav
347	2	991	i 0.08 on1 of4.wav
348	1	1509	i 0.08 on1 of5.wav
349	1	1171	i 0.08 on1 of6.wav
350	2	568	i 0.08 on1 of7.wav
351	1	875	i 0.12 on1 of1.wav
352	1	1817	i 0.12 on1 of2.wav
353	1	685	i 0.12 on1 of3.wav
354	1	637	i 0.12 on1 of4.wav
355	1	909	i 0.12 on1 of5.wav
356	1	559	i 0.12 on1 of6.wav
357	1	1340	i 0.12 on1 of7.wav
358	2	1027	i 0.14 on1 of1.wav
359	1	1539	i 0.14 on1 of2.wav
360	2	1056	i 0.14 on1 of3.wav
361	2	784	i 0.14 on1 of4.wav
362	1	846	i 0.14 on1 of5.wav
363	1	404	i 0.14 on1 of6.wav
364	2	799	i 0.14 on1 of7.wav
365	1	536	i 0.16 on1 of1.wav
366	1	867	i 0.16 on1 of2.wav
367	2	873	i 0.16 on1 of3.wav
368	1	740	i 0.16 on1 of4.wav
369	2	746	i 0.16 on1 of5.wav
370	2	945	i 0.16 on1 of6.wav
371	2	530	i 0.16 on1 of7.wav
372	1	1343	i 0.18 on1 of1.wav
373	1	1838	i 0.18 on1 of2.wav
374	1	883	i 0.18 on1 of3.wav
375	1	739	i 0.18 on1 of4.wav
376	2	749	i 0.18 on1 of5.wav
377	2	542	i 0.18 on1 of6.wav
378	2	473	i 0.18 on1 of7.wav
379	1	678	a 0.1 on1 of1.wav
380	1	744	a 0.1 on1 of2.wav
381	1	591	a 0.1 on1 of3.wav
382	1	802	a 0.1 on1 of4.wav
383	1	501	a 0.1 on1 of5.wav
384	1	587	a 0.1 on1 of6.wav
385	1	628	a 0.1 on1 of7.wav
386	1	2015	a 0.2 on1 of1.wav
387	1	569	a 0.2 on1 of2.wav
388	2	626	a 0.2 on1 of3.wav
389	2	803	a 0.2 on1 of4.wav
390	2	857	a 0.2 on1 of5.wav
391	1	1108	a 0.2 on1 of6.wav
392	2	697	a 0.2 on1 of7.wav
393	1	539	a 0.04 on1 of1.wav
394	1	1342	a 0.04 on1 of2.wav
395	1	525	a 0.04 on1 of3.wav
396	2	565	a 0.04 on1 of4.wav
397	1	631	a 0.04 on1 of5.wav
398	1	574	a 0.04 on1 of6.wav
399	1	618	a 0.04 on1 of7.wav
400	1	921	a 0.06 on1 of1.wav
401	1	456	a 0.06 on1 of2.wav
402	1	608	a 0.06 on1 of3.wav
403	1	537	a 0.06 on1 of4.wav
404	1	462	a 0.06 on1 of5.wav
405	1	773	a 0.06 on1 of6.wav
406	1	360	a 0.06 on1 of7.wav
407	1	492	a 0.08 on1 of1.wav
408	2	477	a 0.08 on1 of2.wav
409	2	3633	a 0.08 on1 of3.wav
410	1	443	a 0.08 on1 of4.wav
411	1	585	a 0.08 on1 of5.wav
412	1	954	a 0.08 on1 of6.wav
413	2	708	a 0.08 on1 of7.wav
414	1	479	a 0.12 on1 of1.wav
415	1	1554	a 0.12 on1 of2.wav
416	1	1010	a 0.12 on1 of3.wav
417	1	639	a 0.12 on1 of4.wav
418	1	2667	a 0.12 on1 of5.wav
419	1	695	a 0.12 on1 of6.wav
420	1	468	a 0.12 on1 of7.wav
421	1	538	a 0.14 on1 of1.wav
422	2	964	a 0.14 on1 of2.wav
423	1	563	a 0.14 on1 of3.wav
424	1	465	a 0.14 on1 of4.wav
425	1	636	a 0.14 on1 of5.wav
426	1	959	a 0.14 on1 of6.wav
427	2	393	a 0.14 on1 of7.wav
428	1	883	a 0.16 on1 of1.wav
429	1	993	a 0.16 on1 of2.wav
430	1	620	a 0.16 on1 of3.wav
431	1	584	a 0.16 on1 of4.wav
432	2	722	a 0.16 on1 of5.wav
433	1	762	a 0.16 on1 of6.wav
434	2	736	a 0.16 on1 of7.wav
435	1	808	a 0.18 on1 of1.wav
436	1	546	a 0.18 on1 of2.wav
437	2	757	a 0.18 on1 of3.wav
438	2	1031	a 0.18 on1 of4.wav
439	2	902	a 0.18 on1 of5.wav
440	2	507	a 0.18 on1 of6.wav
441	1	475	a 0.18 on1 of7.wav
442	1	763	i 0.1 on1 of1.wav
443	2	808	i 0.1 on1 of2.wav
444	2	2392	i 0.1 on1 of3.wav
445	1	546	i 0.1 on1 of4.wav
446	1	448	i 0.1 on1 of5.wav
447	1	329	i 0.1 on1 of6.wav
448	2	663	i 0.1 on1 of7.wav
449	2	941	i 0.2 on1 of1.wav
450	2	772	i 0.2 on1 of2.wav
451	2	553	i 0.2 on1 of3.wav
452	1	791	i 0.2 on1 of4.wav
453	1	1745	i 0.2 on1 of5.wav
454	2	521	i 0.2 on1 of6.wav
455	2	839	i 0.2 on1 of7.wav
456	1	1085	i 0.04 on1 of1.wav
457	1	650	i 0.04 on1 of2.wav
458	1	809	i 0.04 on1 of3.wav
459	1	297	i 0.04 on1 of4.wav
460	1	1953	i 0.04 on1 of5.wav
461	1	660	i 0.04 on1 of6.wav
462	2	655	i 0.04 on1 of7.wav
463	1	702	i 0.06 on1 of1.wav
464	2	1123	i 0.06 on1 of2.wav
465	1	857	i 0.06 on1 of3.wav
466	1	716	i 0.06 on1 of4.wav
467	1	692	i 0.06 on1 of5.wav
468	1	575	i 0.06 on1 of6.wav
469	1	823	i 0.06 on1 of7.wav
470	1	724	i 0.08 on1 of1.wav
471	2	519	i 0.08 on1 of2.wav
472	2	479	i 0.08 on1 of3.wav
473	1	488	i 0.08 on1 of4.wav
474	1	741	i 0.08 on1 of5.wav
475	1	1010	i 0.08 on1 of6.wav
476	2	1452	i 0.08 on1 of7.wav
477	2	6170	i 0.12 on1 of1.wav
478	2	434	i 0.12 on1 of2.wav
479	2	712	i 0.12 on1 of3.wav
480	2	1079	i 0.12 on1 of4.wav
481	1	535	i 0.12 on1 of5.wav
482	1	1701	i 0.12 on1 of6.wav
483	1	361	i 0.12 on1 of7.wav
484	1	4844	i 0.14 on1 of1.wav
485	2	907	i 0.14 on1 of2.wav
486	1	886	i 0.14 on1 of3.wav
487	2	440	i 0.14 on1 of4.wav
488	2	504	i 0.14 on1 of5.wav
489	1	1392	i 0.14 on1 of6.wav
490	2	582	i 0.14 on1 of7.wav
491	1	1579	i 0.16 on1 of1.wav
492	2	703	i 0.16 on1 of2.wav
493	1	1634	i 0.16 on1 of3.wav
494	2	886	i 0.16 on1 of4.wav
495	2	764	i 0.16 on1 of5.wav
496	2	534	i 0.16 on1 of6.wav
497	2	607	i 0.16 on1 of7.wav
498	1	5721	i 0.18 on1 of1.wav
499	2	778	i 0.18 on1 of2.wav
500	1	655	i 0.18 on1 of3.wav
501	2	927	i 0.18 on1 of4.wav
502	2	586	i 0.18 on1 of5.wav
503	2	630	i 0.18 on1 of6.wav
504	2	503	i 0.18 on1 of7.wav
505	2	799	a 0.1 on1 of1.wav
506	1	856	a 0.1 on1 of2.wav
507	1	577	a 0.1 on1 of3.wav
508	1	708	a 0.1 on1 of4.wav
509	1	463	a 0.1 on1 of5.wav
510	1	457	a 0.1 on1 of6.wav
511	1	409	a 0.1 on1 of7.wav
512	1	1005	a 0.2 on1 of1.wav
513	1	1503	a 0.2 on1 of2.wav
514	2	1085	a 0.2 on1 of3.wav
515	1	559	a 0.2 on1 of4.wav
516	1	977	a 0.2 on1 of5.wav
517	2	837	a 0.2 on1 of6.wav
518	2	730	a 0.2 on1 of7.wav
519	1	587	a 0.04 on1 of1.wav
520	1	351	a 0.04 on1 of2.wav
521	2	768	a 0.04 on1 of3.wav
522	1	474	a 0.04 on1 of4.wav
523	2	5010	a 0.04 on1 of5.wav
524	1	704	a 0.04 on1 of6.wav
525	1	907	a 0.04 on1 of7.wav
526	1	592	a 0.06 on1 of1.wav
527	1	564	a 0.06 on1 of2.wav
528	1	546	a 0.06 on1 of3.wav
529	1	553	a 0.06 on1 of4.wav
530	1	388	a 0.06 on1 of5.wav
531	1	409	a 0.06 on1 of6.wav
532	1	616	a 0.06 on1 of7.wav
533	1	650	a 0.08 on1 of1.wav
534	1	477	a 0.08 on1 of2.wav
535	1	644	a 0.08 on1 of3.wav
536	1	808	a 0.08 on1 of4.wav
537	1	1024	a 0.08 on1 of5.wav
538	1	705	a 0.08 on1 of6.wav
539	1	805	a 0.08 on1 of7.wav
540	2	1253	a 0.12 on1 of1.wav
541	1	390	a 0.12 on1 of2.wav
542	2	508	a 0.12 on1 of3.wav
543	1	432	a 0.12 on1 of4.wav
544	1	560	a 0.12 on1 of5.wav
545	2	531	a 0.12 on1 of6.wav
546	1	579	a 0.12 on1 of7.wav
547	1	580	a 0.14 on1 of1.wav
548	1	426	a 0.14 on1 of2.wav
549	1	1080	a 0.14 on1 of3.wav
550	2	858	a 0.14 on1 of4.wav
551	1	459	a 0.14 on1 of5.wav
552	1	712	a 0.14 on1 of6.wav
553	2	371	a 0.14 on1 of7.wav
554	1	855	a 0.16 on1 of1.wav
555	1	777	a 0.16 on1 of2.wav
556	1	515	a 0.16 on1 of3.wav
557	1	1380	a 0.16 on1 of4.wav
558	1	511	a 0.16 on1 of5.wav
559	2	822	a 0.16 on1 of6.wav
560	2	638	a 0.16 on1 of7.wav
561	1	650	a 0.18 on1 of1.wav
562	1	462	a 0.18 on1 of2.wav
563	1	738	a 0.18 on1 of3.wav
564	1	2829	a 0.18 on1 of4.wav
565	1	465	a 0.18 on1 of5.wav
566	1	468	a 0.18 on1 of6.wav
567	1	631	a 0.18 on1 of7.wav
568	1	626	i 0.1 on1 of1.wav
569	1	641	i 0.1 on1 of2.wav
570	1	692	i 0.1 on1 of3.wav
571	1	766	i 0.1 on1 of4.wav
572	1	1882	i 0.1 on1 of5.wav
573	2	639	i 0.1 on1 of6.wav
574	2	565	i 0.1 on1 of7.wav
575	2	607	i 0.2 on1 of1.wav
576	1	1041	i 0.2 on1 of2.wav
577	2	1267	i 0.2 on1 of3.wav
578	2	617	i 0.2 on1 of4.wav
579	2	753	i 0.2 on1 of5.wav
580	2	622	i 0.2 on1 of6.wav
581	2	601	i 0.2 on1 of7.wav
582	1	665	i 0.04 on1 of1.wav
583	1	2135	i 0.04 on1 of2.wav
584	1	710	i 0.04 on1 of3.wav
585	1	585	i 0.04 on1 of4.wav
586	1	707	i 0.04 on1 of5.wav
587	1	723	i 0.04 on1 of6.wav
588	1	735	i 0.04 on1 of7.wav
589	1	866	i 0.06 on1 of1.wav
590	1	581	i 0.06 on1 of2.wav
591	1	587	i 0.06 on1 of3.wav
592	1	463	i 0.06 on1 of4.wav
593	1	1120	i 0.06 on1 of5.wav
594	1	774	i 0.06 on1 of6.wav
595	1	1131	i 0.06 on1 of7.wav
596	1	567	i 0.08 on1 of1.wav
597	1	1796	i 0.08 on1 of2.wav
598	1	748	i 0.08 on1 of3.wav
599	1	892	i 0.08 on1 of4.wav
600	1	629	i 0.08 on1 of5.wav
601	1	717	i 0.08 on1 of6.wav
602	2	910	i 0.08 on1 of7.wav
603	1	619	i 0.12 on1 of1.wav
604	1	642	i 0.12 on1 of2.wav
605	1	2213	i 0.12 on1 of3.wav
606	1	746	i 0.12 on1 of4.wav
607	2	1065	i 0.12 on1 of5.wav
608	1	962	i 0.12 on1 of6.wav
609	2	888	i 0.12 on1 of7.wav
610	1	1169	i 0.14 on1 of1.wav
611	1	663	i 0.14 on1 of2.wav
612	1	744	i 0.14 on1 of3.wav
613	2	534	i 0.14 on1 of4.wav
614	2	767	i 0.14 on1 of5.wav
615	2	740	i 0.14 on1 of6.wav
616	2	580	i 0.14 on1 of7.wav
617	2	1043	i 0.16 on1 of1.wav
618	1	948	i 0.16 on1 of2.wav
619	1	898	i 0.16 on1 of3.wav
620	2	2154	i 0.16 on1 of4.wav
621	2	702	i 0.16 on1 of5.wav
622	2	422	i 0.16 on1 of6.wav
623	2	742	i 0.16 on1 of7.wav
624	2	668	i 0.18 on1 of1.wav
625	2	935	i 0.18 on1 of2.wav
626	1	491	i 0.18 on1 of3.wav
627	1	997	i 0.18 on1 of4.wav
628	2	501	i 0.18 on1 of5.wav
629	2	792	i 0.18 on1 of6.wav
630	2	480	i 0.18 on1 of7.wav
