# Supplementary material for: How musical experience affects tone perception efficiency by musicians of tonal and non-tonal speakers?
Source: PLoS One. 2020 May 8;15(5):e0232514. doi: 10.1371/journal.pone.0232514 (PMC7209303; doi:10.1371/journal.pone.0232514)
Supplement: S1 Raw Data — (ZIP) [file pone.0232514.s001.zip › RAW DATA Eng musician/sub7idrising.csv]

List2	Slide3.RESP	Slide3.RT	stim1
1	1	641	a 0.1 on1 of7r.wav
2	1	364	a 0.1 on2 of7.wav
3	1	399	a 0.1 on3 of7.wav
4	1	344	a 0.1 on4 of7.wav
5	1	291	a 0.1 on5 of7.wav
6	1	484	a 0.1 on6 of7.wav
7	1	417	a 0.1 on7 of7.wav
8	1	427	a 0.2 on1 of7r.wav
9	1	404	a 0.2 on2 of7.wav
10	1	643	a 0.2 on3 of7.wav
11	1	622	a 0.2 on4 of7.wav
12	1	277	a 0.2 on5 of7.wav
13	2	1335	a 0.2 on6 of7.wav
14	2	1116	a 0.2 on7 of7.wav
15	1	540	a 0.04 on1 of7r.wav
16	1	469	a 0.04 on2 of7.wav
17	1	357	a 0.04 on3 of7.wav
18	1	312	a 0.04 on4 of7.wav
19	1	424	a 0.04 on5 of7.wav
20	1	535	a 0.04 on6 of7.wav
21	1	412	a 0.04 on7 of7.wav
22	1	390	a 0.06 on1 of7r.wav
23	1	428	a 0.06 on2 of7.wav
24	1	1633	a 0.06 on3 of7.wav
25	1	515	a 0.06 on4 of7.wav
26	1	472	a 0.06 on5 of7.wav
27	1	396	a 0.06 on6 of7.wav
28	1	385	a 0.06 on7 of7.wav
29	1	367	a 0.08 on1 of7r.wav
30	1	443	a 0.08 on2 of7.wav
31	1	401	a 0.08 on3 of7.wav
32	1	499	a 0.08 on4 of7.wav
33	1	382	a 0.08 on5 of7.wav
34	1	337	a 0.08 on6 of7.wav
35	1	461	a 0.08 on7 of7.wav
36	1	309	a 0.12 on1 of7r.wav
37	1	388	a 0.12 on2 of7.wav
38	1	597	a 0.12 on3 of7.wav
39	1	641	a 0.12 on4 of7.wav
40	1	394	a 0.12 on5 of7.wav
41	1	353	a 0.12 on6 of7.wav
42	1	351	a 0.12 on7 of7.wav
43	1	418	a 0.14 on1 of7r.wav
44	1	292	a 0.14 on2 of7.wav
45	1	498	a 0.14 on3 of7.wav
46	1	1547	a 0.14 on4 of7.wav
47	1	692	a 0.14 on5 of7.wav
48	1	576	a 0.14 on6 of7.wav
49	1	558	a 0.14 on7 of7.wav
50	2	491	a 0.16 on1 of7r.wav
51	1	278	a 0.16 on2 of7.wav
52	1	597	a 0.16 on3 of7.wav
53	2	721	a 0.16 on4 of7.wav
54	1	447	a 0.16 on5 of7.wav
55	2	1096	a 0.16 on6 of7.wav
56	2	482	a 0.16 on7 of7.wav
57	1	429	a 0.18 on1 of7r.wav
58	2	935	a 0.18 on2 of7.wav
59	1	448	a 0.18 on3 of7.wav
60	2	566	a 0.18 on4 of7.wav
61	1	923	a 0.18 on5 of7.wav
62	1	320	a 0.18 on6 of7.wav
63	1	828	a 0.18 on7 of7.wav
64	1	452	i 0.1 on1 of7r.wav
65	2	598	i 0.1 on2 of7.wav
66	1	452	i 0.1 on3 of7.wav
67	2	577	i 0.1 on4 of7.wav
68	2	600	i 0.1 on5 of7.wav
69	2	557	i 0.1 on6 of7.wav
70	1	557	i 0.1 on7 of7.wav
71	2	518	i 0.2 on1 of7r.wav
72	2	506	i 0.2 on2 of7.wav
73	2	442	i 0.2 on3 of7.wav
74	2	554	i 0.2 on4 of7.wav
75	2	501	i 0.2 on5 of7.wav
76	2	624	i 0.2 on6 of7.wav
77	1	333	i 0.2 on7 of7.wav
78	1	553	i 0.04 on1 of7r.wav
79	1	365	i 0.04 on2 of7.wav
80	1	454	i 0.04 on3 of7.wav
81	1	397	i 0.04 on4 of7.wav
82	1	409	i 0.04 on5 of7.wav
83	1	271	i 0.04 on6 of7.wav
84	1	519	i 0.04 on7 of7.wav
85	1	450	i 0.06 on1 of7r.wav
86	1	450	i 0.06 on2 of7.wav
87	1	424	i 0.06 on3 of7.wav
88	1	304	i 0.06 on4 of7.wav
89	1	4368	i 0.06 on5 of7.wav
90	1	713	i 0.06 on6 of7.wav
91	1	478	i 0.06 on7 of7.wav
92	1	371	i 0.08 on1 of7r.wav
93	1	361	i 0.08 on2 of7.wav
94	1	449	i 0.08 on3 of7.wav
95	1	284	i 0.08 on4 of7.wav
96	1	822	i 0.08 on5 of7.wav
97	1	397	i 0.08 on6 of7.wav
98	1	289	i 0.08 on7 of7.wav
99	2	586	i 0.12 on1 of7r.wav
100	1	267	i 0.12 on2 of7.wav
101	1	771	i 0.12 on3 of7.wav
102	1	412	i 0.12 on4 of7.wav
103	1	298	i 0.12 on5 of7.wav
104	1	480	i 0.12 on6 of7.wav
105	2	652	i 0.12 on7 of7.wav
106	1	490	i 0.14 on1 of7r.wav
107	2	637	i 0.14 on2 of7.wav
108	2	563	i 0.14 on3 of7.wav
109	2	519	i 0.14 on4 of7.wav
110	1	328	i 0.14 on5 of7.wav
111	2	361	i 0.14 on6 of7.wav
112	2	612	i 0.14 on7 of7.wav
113	2	566	i 0.16 on1 of7r.wav
114	1	451	i 0.16 on2 of7.wav
115	2	453	i 0.16 on3 of7.wav
116	2	510	i 0.16 on4 of7.wav
117	2	625	i 0.16 on5 of7.wav
118	2	441	i 0.16 on6 of7.wav
119	2	638	i 0.16 on7 of7.wav
120	1	550	i 0.18 on1 of7r.wav
121	2	590	i 0.18 on2 of7.wav
122	1	202	i 0.18 on3 of7.wav
123	1	269	i 0.18 on4 of7.wav
124	2	561	i 0.18 on5 of7.wav
125	1	737	i 0.18 on6 of7.wav
126	2	462	i 0.18 on7 of7.wav
127	1	403	a 0.1 on1 of7r.wav
128	1	420	a 0.1 on2 of7.wav
129	1	1396	a 0.1 on3 of7.wav
130	1	360	a 0.1 on4 of7.wav
131	1	308	a 0.1 on5 of7.wav
132	1	346	a 0.1 on6 of7.wav
133	1	428	a 0.1 on7 of7.wav
134	2	540	a 0.2 on1 of7r.wav
135	2	776	a 0.2 on2 of7.wav
136	2	592	a 0.2 on3 of7.wav
137	1	575	a 0.2 on4 of7.wav
138	1	241	a 0.2 on5 of7.wav
139	2	432	a 0.2 on6 of7.wav
140	2	409	a 0.2 on7 of7.wav
141	1	387	a 0.04 on1 of7r.wav
142	1	607	a 0.04 on2 of7.wav
143	1	321	a 0.04 on3 of7.wav
144	1	378	a 0.04 on4 of7.wav
145	1	505	a 0.04 on5 of7.wav
146	1	710	a 0.04 on6 of7.wav
147	1	380	a 0.04 on7 of7.wav
148	1	382	a 0.06 on1 of7r.wav
149	1	1370	a 0.06 on2 of7.wav
150	1	585	a 0.06 on3 of7.wav
151	1	443	a 0.06 on4 of7.wav
152	1	365	a 0.06 on5 of7.wav
153	1	271	a 0.06 on6 of7.wav
154	1	382	a 0.06 on7 of7.wav
155	1	403	a 0.08 on1 of7r.wav
156	1	367	a 0.08 on2 of7.wav
157	1	322	a 0.08 on3 of7.wav
158	1	307	a 0.08 on4 of7.wav
159	1	667	a 0.08 on5 of7.wav
160	1	322	a 0.08 on6 of7.wav
161	1	390	a 0.08 on7 of7.wav
162	1	378	a 0.12 on1 of7r.wav
163	1	381	a 0.12 on2 of7.wav
164	1	567	a 0.12 on3 of7.wav
165	1	500	a 0.12 on4 of7.wav
166	1	352	a 0.12 on5 of7.wav
167	1	495	a 0.12 on6 of7.wav
168	1	631	a 0.12 on7 of7.wav
169	1	777	a 0.14 on1 of7r.wav
170	1	880	a 0.14 on2 of7.wav
171	1	566	a 0.14 on3 of7.wav
172	1	376	a 0.14 on4 of7.wav
173	1	383	a 0.14 on5 of7.wav
174	1	363	a 0.14 on6 of7.wav
175	1	681	a 0.14 on7 of7.wav
176	2	540	a 0.16 on1 of7r.wav
177	1	942	a 0.16 on2 of7.wav
178	2	855	a 0.16 on3 of7.wav
179	1	332	a 0.16 on4 of7.wav
180	1	329	a 0.16 on5 of7.wav
181	1	579	a 0.16 on6 of7.wav
182	1	343	a 0.16 on7 of7.wav
183	2	768	a 0.18 on1 of7r.wav
184	1	299	a 0.18 on2 of7.wav
185	2	697	a 0.18 on3 of7.wav
186	2	584	a 0.18 on4 of7.wav
187	1	356	a 0.18 on5 of7.wav
188	2	440	a 0.18 on6 of7.wav
189	2	954	a 0.18 on7 of7.wav
190	2	339	i 0.1 on1 of7r.wav
191	1	433	i 0.1 on2 of7.wav
192	1	407	i 0.1 on3 of7.wav
193	1	671	i 0.1 on4 of7.wav
194	1	618	i 0.1 on5 of7.wav
195	1	487	i 0.1 on6 of7.wav
196	2	929	i 0.1 on7 of7.wav
197	1	346	i 0.2 on1 of7r.wav
198	2	417	i 0.2 on2 of7.wav
199	1	363	i 0.2 on3 of7.wav
200	2	431	i 0.2 on4 of7.wav
201	2	469	i 0.2 on5 of7.wav
202	2	443	i 0.2 on6 of7.wav
203	2	465	i 0.2 on7 of7.wav
204	1	366	i 0.04 on1 of7r.wav
205	1	442	i 0.04 on2 of7.wav
206	1	338	i 0.04 on3 of7.wav
207	1	455	i 0.04 on4 of7.wav
208	1	418	i 0.04 on5 of7.wav
209	1	280	i 0.04 on6 of7.wav
210	1	451	i 0.04 on7 of7.wav
211	1	402	i 0.06 on1 of7r.wav
212	1	486	i 0.06 on2 of7.wav
213	1	214	i 0.06 on3 of7.wav
214	1	427	i 0.06 on4 of7.wav
215	1	613	i 0.06 on5 of7.wav
216	1	595	i 0.06 on6 of7.wav
217	1	479	i 0.06 on7 of7.wav
218	1	362	i 0.08 on1 of7r.wav
219	1	595	i 0.08 on2 of7.wav
220	1	378	i 0.08 on3 of7.wav
221	1	277	i 0.08 on4 of7.wav
222	1	542	i 0.08 on5 of7.wav
223	1	594	i 0.08 on6 of7.wav
224	1	1099	i 0.08 on7 of7.wav
225	1	450	i 0.12 on1 of7r.wav
226	2	673	i 0.12 on2 of7.wav
227	1	374	i 0.12 on3 of7.wav
228	2	628	i 0.12 on4 of7.wav
229	1	549	i 0.12 on5 of7.wav
230	1	576	i 0.12 on6 of7.wav
231	2	674	i 0.12 on7 of7.wav
232	2	694	i 0.14 on1 of7r.wav
233	1	476	i 0.14 on2 of7.wav
234	2	538	i 0.14 on3 of7.wav
235	1	384	i 0.14 on4 of7.wav
236	1	518	i 0.14 on5 of7.wav
237	1	310	i 0.14 on6 of7.wav
238	2	392	i 0.14 on7 of7.wav
239	1	1324	i 0.16 on1 of7r.wav
240	2	1338	i 0.16 on2 of7.wav
241	2	743	i 0.16 on3 of7.wav
242	2	793	i 0.16 on4 of7.wav
243	1	1352	i 0.16 on5 of7.wav
244	2	710	i 0.16 on6 of7.wav
245	1	1422	i 0.16 on7 of7.wav
246	2	698	i 0.18 on1 of7r.wav
247	2	535	i 0.18 on2 of7.wav
248	2	645	i 0.18 on3 of7.wav
249	2	573	i 0.18 on4 of7.wav
250	2	575	i 0.18 on5 of7.wav
251	1	636	i 0.18 on6 of7.wav
252	2	552	i 0.18 on7 of7.wav
253	1	425	a 0.1 on1 of7r.wav
254	1	494	a 0.1 on2 of7.wav
255	1	389	a 0.1 on3 of7.wav
256	1	375	a 0.1 on4 of7.wav
257	1	320	a 0.1 on5 of7.wav
258	1	265	a 0.1 on6 of7.wav
259	1	621	a 0.1 on7 of7.wav
260	2	507	a 0.2 on1 of7r.wav
261	2	583	a 0.2 on2 of7.wav
262	2	764	a 0.2 on3 of7.wav
263	1	570	a 0.2 on4 of7.wav
264	2	406	a 0.2 on5 of7.wav
265	2	619	a 0.2 on6 of7.wav
266	2	607	a 0.2 on7 of7.wav
267	1	521	a 0.04 on1 of7r.wav
268	1	430	a 0.04 on2 of7.wav
269	1	476	a 0.04 on3 of7.wav
270	1	192	a 0.04 on4 of7.wav
271	1	347	a 0.04 on5 of7.wav
272	2	500	a 0.04 on6 of7.wav
273	1	410	a 0.04 on7 of7.wav
274	1	457	a 0.06 on1 of7r.wav
275	1	456	a 0.06 on2 of7.wav
276	1	526	a 0.06 on3 of7.wav
277	1	445	a 0.06 on4 of7.wav
278	1	344	a 0.06 on5 of7.wav
279	1	372	a 0.06 on6 of7.wav
280	1	493	a 0.06 on7 of7.wav
281	1	257	a 0.08 on1 of7r.wav
282	1	303	a 0.08 on2 of7.wav
283	1	407	a 0.08 on3 of7.wav
284	1	504	a 0.08 on4 of7.wav
285	1	323	a 0.08 on5 of7.wav
286	1	360	a 0.08 on6 of7.wav
287	1	391	a 0.08 on7 of7.wav
288	1	391	a 0.12 on1 of7r.wav
289	1	359	a 0.12 on2 of7.wav
290	1	266	a 0.12 on3 of7.wav
291	1	419	a 0.12 on4 of7.wav
292	1	555	a 0.12 on5 of7.wav
293	1	495	a 0.12 on6 of7.wav
294	1	370	a 0.12 on7 of7.wav
295	1	400	a 0.14 on1 of7r.wav
296	1	693	a 0.14 on2 of7.wav
297	1	284	a 0.14 on3 of7.wav
298	1	318	a 0.14 on4 of7.wav
299	1	635	a 0.14 on5 of7.wav
300	1	560	a 0.14 on6 of7.wav
301	1	307	a 0.14 on7 of7.wav
302	2	658	a 0.16 on1 of7r.wav
303	1	386	a 0.16 on2 of7.wav
304	1	636	a 0.16 on3 of7.wav
305	1	312	a 0.16 on4 of7.wav
306	2	782	a 0.16 on5 of7.wav
307	1	357	a 0.16 on6 of7.wav
308	2	483	a 0.16 on7 of7.wav
309	1	985	a 0.18 on1 of7r.wav
310	1	1202	a 0.18 on2 of7.wav
311	1	589	a 0.18 on3 of7.wav
312	2	746	a 0.18 on4 of7.wav
313	2	520	a 0.18 on5 of7.wav
314	2	703	a 0.18 on6 of7.wav
315	1	786	a 0.18 on7 of7.wav
316	1	346	i 0.1 on1 of7r.wav
317	1	630	i 0.1 on2 of7.wav
318	1	426	i 0.1 on3 of7.wav
319	1	411	i 0.1 on4 of7.wav
320	2	420	i 0.1 on5 of7.wav
321	1	580	i 0.1 on6 of7.wav
322	1	490	i 0.1 on7 of7.wav
323	2	592	i 0.2 on1 of7r.wav
324	2	634	i 0.2 on2 of7.wav
325	2	632	i 0.2 on3 of7.wav
326	2	623	i 0.2 on4 of7.wav
327	1	467	i 0.2 on5 of7.wav
328	2	577	i 0.2 on6 of7.wav
329	1	2689	i 0.2 on7 of7.wav
330	1	474	i 0.04 on1 of7r.wav
331	1	409	i 0.04 on2 of7.wav
332	1	666	i 0.04 on3 of7.wav
333	1	513	i 0.04 on4 of7.wav
334	1	354	i 0.04 on5 of7.wav
335	2	584	i 0.04 on6 of7.wav
336	1	504	i 0.04 on7 of7.wav
337	1	422	i 0.06 on1 of7r.wav
338	1	288	i 0.06 on2 of7.wav
339	1	440	i 0.06 on3 of7.wav
340	1	358	i 0.06 on4 of7.wav
341	1	380	i 0.06 on5 of7.wav
342	1	499	i 0.06 on6 of7.wav
343	1	465	i 0.06 on7 of7.wav
344	1	536	i 0.08 on1 of7r.wav
345	1	414	i 0.08 on2 of7.wav
346	1	372	i 0.08 on3 of7.wav
347	1	459	i 0.08 on4 of7.wav
348	1	391	i 0.08 on5 of7.wav
349	1	588	i 0.08 on6 of7.wav
350	1	708	i 0.08 on7 of7.wav
351	1	475	i 0.12 on1 of7r.wav
352	1	317	i 0.12 on2 of7.wav
353	1	592	i 0.12 on3 of7.wav
354	1	367	i 0.12 on4 of7.wav
355	1	276	i 0.12 on5 of7.wav
356	2	750	i 0.12 on6 of7.wav
357	1	519	i 0.12 on7 of7.wav
358	2	2806	i 0.14 on1 of7r.wav
359	1	422	i 0.14 on2 of7.wav
360	1	899	i 0.14 on3 of7.wav
361	2	544	i 0.14 on4 of7.wav
362	2	476	i 0.14 on5 of7.wav
363	2	523	i 0.14 on6 of7.wav
364	1	460	i 0.14 on7 of7.wav
365	2	615	i 0.16 on1 of7r.wav
366	2	554	i 0.16 on2 of7.wav
367	2	3610	i 0.16 on3 of7.wav
368	2	611	i 0.16 on4 of7.wav
369	2	437	i 0.16 on5 of7.wav
370	2	653	i 0.16 on6 of7.wav
371	1	726	i 0.16 on7 of7.wav
372	2	687	i 0.18 on1 of7r.wav
373	2	1118	i 0.18 on2 of7.wav
374	2	385	i 0.18 on3 of7.wav
375	2	580	i 0.18 on4 of7.wav
376	2	536	i 0.18 on5 of7.wav
377	2	461	i 0.18 on6 of7.wav
378	2	593	i 0.18 on7 of7.wav
379	1	605	a 0.1 on1 of7r.wav
380	1	775	a 0.1 on2 of7.wav
381	1	459	a 0.1 on3 of7.wav
382	1	1041	a 0.1 on4 of7.wav
383	1	648	a 0.1 on5 of7.wav
384	1	419	a 0.1 on6 of7.wav
385	1	507	a 0.1 on7 of7.wav
386	1	224	a 0.2 on1 of7r.wav
387	2	642	a 0.2 on2 of7.wav
388	2	468	a 0.2 on3 of7.wav
389	1	959	a 0.2 on4 of7.wav
390	1	479	a 0.2 on5 of7.wav
391	1	365	a 0.2 on6 of7.wav
392	2	632	a 0.2 on7 of7.wav
393	1	309	a 0.04 on1 of7r.wav
394	1	509	a 0.04 on2 of7.wav
395	1	353	a 0.04 on3 of7.wav
396	1	357	a 0.04 on4 of7.wav
397	1	412	a 0.04 on5 of7.wav
398	1	404	a 0.04 on6 of7.wav
399	1	314	a 0.04 on7 of7.wav
400	1	435	a 0.06 on1 of7r.wav
401	1	651	a 0.06 on2 of7.wav
402	1	363	a 0.06 on3 of7.wav
403	1	433	a 0.06 on4 of7.wav
404	1	3935	a 0.06 on5 of7.wav
405	1	429	a 0.06 on6 of7.wav
406	1	507	a 0.06 on7 of7.wav
407	1	402	a 0.08 on1 of7r.wav
408	1	275	a 0.08 on2 of7.wav
409	1	458	a 0.08 on3 of7.wav
410	1	320	a 0.08 on4 of7.wav
411	1	380	a 0.08 on5 of7.wav
412	1	408	a 0.08 on6 of7.wav
413	1	441	a 0.08 on7 of7.wav
414	1	519	a 0.12 on1 of7r.wav
415	1	528	a 0.12 on2 of7.wav
416	1	331	a 0.12 on3 of7.wav
417	1	373	a 0.12 on4 of7.wav
418	1	312	a 0.12 on5 of7.wav
419	2	525	a 0.12 on6 of7.wav
420	1	430	a 0.12 on7 of7.wav
421	1	583	a 0.14 on1 of7r.wav
422	2	1082	a 0.14 on2 of7.wav
423	1	290	a 0.14 on3 of7.wav
424	2	427	a 0.14 on4 of7.wav
425	1	287	a 0.14 on5 of7.wav
426	1	284	a 0.14 on6 of7.wav
427	1	408	a 0.14 on7 of7.wav
428	2	774	a 0.16 on1 of7r.wav
429	1	328	a 0.16 on2 of7.wav
430	1	598	a 0.16 on3 of7.wav
431	1	372	a 0.16 on4 of7.wav
432	2	687	a 0.16 on5 of7.wav
433	1	311	a 0.16 on6 of7.wav
434	1	175	a 0.16 on7 of7.wav
435	2	520	a 0.18 on1 of7r.wav
436	2	1166	a 0.18 on2 of7.wav
437	2	391	a 0.18 on3 of7.wav
438	2	504	a 0.18 on4 of7.wav
439	2	935	a 0.18 on5 of7.wav
440	2	634	a 0.18 on6 of7.wav
441	2	350	a 0.18 on7 of7.wav
442	1	780	i 0.1 on1 of7r.wav
443	1	606	i 0.1 on2 of7.wav
444	1	372	i 0.1 on3 of7.wav
445	1	660	i 0.1 on4 of7.wav
446	1	579	i 0.1 on5 of7.wav
447	1	502	i 0.1 on6 of7.wav
448	1	506	i 0.1 on7 of7.wav
449	2	574	i 0.2 on1 of7r.wav
450	2	523	i 0.2 on2 of7.wav
451	2	490	i 0.2 on3 of7.wav
452	2	449	i 0.2 on4 of7.wav
453	2	461	i 0.2 on5 of7.wav
454	2	560	i 0.2 on6 of7.wav
455	2	516	i 0.2 on7 of7.wav
456	1	629	i 0.04 on1 of7r.wav
457	1	346	i 0.04 on2 of7.wav
458	1	781	i 0.04 on3 of7.wav
459	1	539	i 0.04 on4 of7.wav
460	1	455	i 0.04 on5 of7.wav
461	1	2000	i 0.04 on6 of7.wav
462	1	532	i 0.04 on7 of7.wav
463	1	613	i 0.06 on1 of7r.wav
464	1	163	i 0.06 on2 of7.wav
465	1	528	i 0.06 on3 of7.wav
466	1	566	i 0.06 on4 of7.wav
467	2	404	i 0.06 on5 of7.wav
468	1	476	i 0.06 on6 of7.wav
469	1	376	i 0.06 on7 of7.wav
470	1	404	i 0.08 on1 of7r.wav
471	1	348	i 0.08 on2 of7.wav
472	1	439	i 0.08 on3 of7.wav
473	1	340	i 0.08 on4 of7.wav
474	1	618	i 0.08 on5 of7.wav
475	1	508	i 0.08 on6 of7.wav
476	1	859	i 0.08 on7 of7.wav
477	2	404	i 0.12 on1 of7r.wav
478	2	617	i 0.12 on2 of7.wav
479	1	482	i 0.12 on3 of7.wav
480	1	472	i 0.12 on4 of7.wav
481	2	405	i 0.12 on5 of7.wav
482	1	347	i 0.12 on6 of7.wav
483	2	368	i 0.12 on7 of7.wav
484	1	313	i 0.14 on1 of7r.wav
485	1	735	i 0.14 on2 of7.wav
486	2	521	i 0.14 on3 of7.wav
487	2	623	i 0.14 on4 of7.wav
488	2	606	i 0.14 on5 of7.wav
489	2	815	i 0.14 on6 of7.wav
490	2	703	i 0.14 on7 of7.wav
491	1	535	i 0.16 on1 of7r.wav
492	2	461	i 0.16 on2 of7.wav
493	2	449	i 0.16 on3 of7.wav
494	2	485	i 0.16 on4 of7.wav
495	2	409	i 0.16 on5 of7.wav
496	2	1577	i 0.16 on6 of7.wav
497	2	509	i 0.16 on7 of7.wav
498	1	214	i 0.18 on1 of7r.wav
499	2	459	i 0.18 on2 of7.wav
500	1	289	i 0.18 on3 of7.wav
501	2	543	i 0.18 on4 of7.wav
502	2	744	i 0.18 on5 of7.wav
503	2	495	i 0.18 on6 of7.wav
504	2	595	i 0.18 on7 of7.wav
505	1	425	a 0.1 on1 of7r.wav
506	1	336	a 0.1 on2 of7.wav
507	1	400	a 0.1 on3 of7.wav
508	1	593	a 0.1 on4 of7.wav
509	1	344	a 0.1 on5 of7.wav
510	1	389	a 0.1 on6 of7.wav
511	1	706	a 0.1 on7 of7.wav
512	1	394	a 0.2 on1 of7r.wav
513	2	826	a 0.2 on2 of7.wav
514	2	564	a 0.2 on3 of7.wav
515	2	1046	a 0.2 on4 of7.wav
516	2	684	a 0.2 on5 of7.wav
517	2	937	a 0.2 on6 of7.wav
518	2	486	a 0.2 on7 of7.wav
519	1	264	a 0.04 on1 of7r.wav
520	1	349	a 0.04 on2 of7.wav
521	1	405	a 0.04 on3 of7.wav
522	1	386	a 0.04 on4 of7.wav
523	1	245	a 0.04 on5 of7.wav
524	1	373	a 0.04 on6 of7.wav
525	1	413	a 0.04 on7 of7.wav
526	1	438	a 0.06 on1 of7r.wav
527	1	379	a 0.06 on2 of7.wav
528	1	578	a 0.06 on3 of7.wav
529	1	314	a 0.06 on4 of7.wav
530	1	516	a 0.06 on5 of7.wav
531	1	409	a 0.06 on6 of7.wav
532	1	370	a 0.06 on7 of7.wav
533	1	451	a 0.08 on1 of7r.wav
534	1	356	a 0.08 on2 of7.wav
535	1	688	a 0.08 on3 of7.wav
536	1	436	a 0.08 on4 of7.wav
537	1	391	a 0.08 on5 of7.wav
538	1	433	a 0.08 on6 of7.wav
539	1	419	a 0.08 on7 of7.wav
540	1	315	a 0.12 on1 of7r.wav
541	1	326	a 0.12 on2 of7.wav
542	1	420	a 0.12 on3 of7.wav
543	1	3040	a 0.12 on4 of7.wav
544	1	416	a 0.12 on5 of7.wav
545	1	264	a 0.12 on6 of7.wav
546	1	421	a 0.12 on7 of7.wav
547	2	627	a 0.14 on1 of7r.wav
548	1	384	a 0.14 on2 of7.wav
549	1	675	a 0.14 on3 of7.wav
550	1	513	a 0.14 on4 of7.wav
551	1	499	a 0.14 on5 of7.wav
552	1	516	a 0.14 on6 of7.wav
553	1	673	a 0.14 on7 of7.wav
554	1	328	a 0.16 on1 of7r.wav
555	1	719	a 0.16 on2 of7.wav
556	1	504	a 0.16 on3 of7.wav
557	2	668	a 0.16 on4 of7.wav
558	1	545	a 0.16 on5 of7.wav
559	1	277	a 0.16 on6 of7.wav
560	1	411	a 0.16 on7 of7.wav
561	2	725	a 0.18 on1 of7r.wav
562	1	405	a 0.18 on2 of7.wav
563	2	560	a 0.18 on3 of7.wav
564	2	662	a 0.18 on4 of7.wav
565	2	692	a 0.18 on5 of7.wav
566	2	699	a 0.18 on6 of7.wav
567	2	534	a 0.18 on7 of7.wav
568	1	416	i 0.1 on1 of7r.wav
569	2	658	i 0.1 on2 of7.wav
570	1	1054	i 0.1 on3 of7.wav
571	2	679	i 0.1 on4 of7.wav
572	1	303	i 0.1 on5 of7.wav
573	1	501	i 0.1 on6 of7.wav
574	1	786	i 0.1 on7 of7.wav
575	2	599	i 0.2 on1 of7r.wav
576	2	585	i 0.2 on2 of7.wav
577	2	685	i 0.2 on3 of7.wav
578	2	442	i 0.2 on4 of7.wav
579	2	555	i 0.2 on5 of7.wav
580	2	1030	i 0.2 on6 of7.wav
581	1	237	i 0.2 on7 of7.wav
582	1	511	i 0.04 on1 of7r.wav
583	1	273	i 0.04 on2 of7.wav
584	1	431	i 0.04 on3 of7.wav
585	1	429	i 0.04 on4 of7.wav
586	1	677	i 0.04 on5 of7.wav
587	1	197	i 0.04 on6 of7.wav
588	1	502	i 0.04 on7 of7.wav
589	1	425	i 0.06 on1 of7r.wav
590	1	422	i 0.06 on2 of7.wav
591	1	432	i 0.06 on3 of7.wav
592	1	468	i 0.06 on4 of7.wav
593	1	303	i 0.06 on5 of7.wav
594	1	450	i 0.06 on6 of7.wav
595	1	447	i 0.06 on7 of7.wav
596	1	2447	i 0.08 on1 of7r.wav
597	1	504	i 0.08 on2 of7.wav
598	1	273	i 0.08 on3 of7.wav
599	1	392	i 0.08 on4 of7.wav
600	1	342	i 0.08 on5 of7.wav
601	1	817	i 0.08 on6 of7.wav
602	1	533	i 0.08 on7 of7.wav
603	2	614	i 0.12 on1 of7r.wav
604	1	240	i 0.12 on2 of7.wav
605	1	569	i 0.12 on3 of7.wav
606	1	671	i 0.12 on4 of7.wav
607	2	628	i 0.12 on5 of7.wav
608	2	550	i 0.12 on6 of7.wav
609	2	502	i 0.12 on7 of7.wav
610	2	492	i 0.14 on1 of7r.wav
611	1	536	i 0.14 on2 of7.wav
612	1	265	i 0.14 on3 of7.wav
613	1	340	i 0.14 on4 of7.wav
614	2	712	i 0.14 on5 of7.wav
615	2	534	i 0.14 on6 of7.wav
616	2	695	i 0.14 on7 of7.wav
617	2	664	i 0.16 on1 of7r.wav
618	1	2648	i 0.16 on2 of7.wav
619	2	421	i 0.16 on3 of7.wav
620	2	646	i 0.16 on4 of7.wav
621	2	428	i 0.16 on5 of7.wav
622	2	525	i 0.16 on6 of7.wav
623	2	521	i 0.16 on7 of7.wav
624	2	1132	i 0.18 on1 of7r.wav
625	1	495	i 0.18 on2 of7.wav
626	2	626	i 0.18 on3 of7.wav
627	2	471	i 0.18 on4 of7.wav
628	1	1699	i 0.18 on5 of7.wav
629	2	506	i 0.18 on6 of7.wav
630	2	519	i 0.18 on7 of7.wav
