# Supplementary material for: How musical experience affects tone perception efficiency by musicians of tonal and non-tonal speakers?
Source: PLoS One. 2020 May 8;15(5):e0232514. doi: 10.1371/journal.pone.0232514 (PMC7209303; doi:10.1371/journal.pone.0232514)
Supplement: S1 Raw Data — (ZIP) [file pone.0232514.s001.zip › RAW DATA Eng musician/sub7sdfalling.csv]

List2	Slide3.RESP	Slide3.RT	stim1	stim2
1	1	1260	a 0.1 on1 of1.wav	a 0.1 on1 of1.wav
2	1	495	a 0.1 on1 of2.wav	a 0.1 on1 of2.wav
3	1	701	a 0.1 on1 of3.wav	a 0.1 on1 of3.wav
4	1	612	a 0.1 on1 of4.wav	a 0.1 on1 of4.wav
5	1	415	a 0.1 on1 of5.wav	a 0.1 on1 of5.wav
6	1	589	a 0.1 on1 of6.wav	a 0.1 on1 of6.wav
7	1	656	a 0.1 on1 of7.wav	a 0.1 on1 of7.wav
8	1	540	a 0.2 on1 of1.wav	a 0.2 on1 of1.wav
9	1	792	a 0.2 on1 of2.wav	a 0.2 on1 of2.wav
10	1	580	a 0.2 on1 of3.wav	a 0.2 on1 of3.wav
11	1	824	a 0.2 on1 of4.wav	a 0.2 on1 of4.wav
12	2	670	a 0.2 on1 of5.wav	a 0.2 on1 of5.wav
13	1	673	a 0.2 on1 of6.wav	a 0.2 on1 of6.wav
14	1	695	a 0.2 on1 of7.wav	a 0.2 on1 of7.wav
15	1	436	a 0.04 on1 of1.wav	a 0.04 on1 of1.wav
16	1	383	a 0.04 on1 of2.wav	a 0.04 on1 of2.wav
17	1	1172	a 0.04 on1 of3.wav	a 0.04 on1 of3.wav
18	1	407	a 0.04 on1 of4.wav	a 0.04 on1 of4.wav
19	1	303	a 0.04 on1 of5.wav	a 0.04 on1 of5.wav
20	1	771	a 0.04 on1 of6.wav	a 0.04 on1 of6.wav
21	1	1521	a 0.04 on1 of7.wav	a 0.04 on1 of7.wav
22	1	525	a 0.06 on1 of1.wav	a 0.06 on1 of1.wav
23	1	286	a 0.06 on1 of2.wav	a 0.06 on1 of2.wav
24	1	369	a 0.06 on1 of3.wav	a 0.06 on1 of3.wav
25	1	346	a 0.06 on1 of4.wav	a 0.06 on1 of4.wav
26	1	330	a 0.06 on1 of5.wav	a 0.06 on1 of5.wav
27	1	319	a 0.06 on1 of6.wav	a 0.06 on1 of6.wav
28	1	502	a 0.06 on1 of7.wav	a 0.06 on1 of7.wav
29	1	544	a 0.08 on1 of1.wav	a 0.08 on1 of1.wav
30	1	366	a 0.08 on1 of2.wav	a 0.08 on1 of2.wav
31	1	411	a 0.08 on1 of3.wav	a 0.08 on1 of3.wav
32	1	340	a 0.08 on1 of4.wav	a 0.08 on1 of4.wav
33	1	435	a 0.08 on1 of5.wav	a 0.08 on1 of5.wav
34	1	331	a 0.08 on1 of6.wav	a 0.08 on1 of6.wav
35	1	777	a 0.08 on1 of7.wav	a 0.08 on1 of7.wav
36	1	4042	a 0.12 on1 of1.wav	a 0.12 on1 of1.wav
37	1	306	a 0.12 on1 of2.wav	a 0.12 on1 of2.wav
38	1	657	a 0.12 on1 of3.wav	a 0.12 on1 of3.wav
39	1	608	a 0.12 on1 of4.wav	a 0.12 on1 of4.wav
40	1	777	a 0.12 on1 of5.wav	a 0.12 on1 of5.wav
41	1	451	a 0.12 on1 of6.wav	a 0.12 on1 of6.wav
42	1	390	a 0.12 on1 of7.wav	a 0.12 on1 of7.wav
43	1	476	a 0.14 on1 of1.wav	a 0.14 on1 of1.wav
44	1	601	a 0.14 on1 of2.wav	a 0.14 on1 of2.wav
45	1	605	a 0.14 on1 of3.wav	a 0.14 on1 of3.wav
46	1	457	a 0.14 on1 of4.wav	a 0.14 on1 of4.wav
47	1	703	a 0.14 on1 of5.wav	a 0.14 on1 of5.wav
48	1	480	a 0.14 on1 of6.wav	a 0.14 on1 of6.wav
49	1	545	a 0.14 on1 of7.wav	a 0.14 on1 of7.wav
50	1	591	a 0.16 on1 of1.wav	a 0.16 on1 of1.wav
51	1	603	a 0.16 on1 of2.wav	a 0.16 on1 of2.wav
52	1	2294	a 0.16 on1 of3.wav	a 0.16 on1 of3.wav
53	1	1198	a 0.16 on1 of4.wav	a 0.16 on1 of4.wav
54	1	576	a 0.16 on1 of5.wav	a 0.16 on1 of5.wav
55	1	490	a 0.16 on1 of6.wav	a 0.16 on1 of6.wav
56	1	1598	a 0.16 on1 of7.wav	a 0.16 on1 of7.wav
57	1	556	a 0.18 on1 of1.wav	a 0.18 on1 of1.wav
58	1	550	a 0.18 on1 of2.wav	a 0.18 on1 of2.wav
59	1	532	a 0.18 on1 of3.wav	a 0.18 on1 of3.wav
60	1	741	a 0.18 on1 of4.wav	a 0.18 on1 of4.wav
61	1	694	a 0.18 on1 of5.wav	a 0.18 on1 of5.wav
62	1	569	a 0.18 on1 of6.wav	a 0.18 on1 of6.wav
63	1	734	a 0.18 on1 of7.wav	a 0.18 on1 of7.wav
64	1	734	i 0.1 on1 of1.wav	i 0.1 on1 of1.wav
65	1	476	i 0.1 on1 of2.wav	i 0.1 on1 of2.wav
66	1	392	i 0.1 on1 of3.wav	i 0.1 on1 of3.wav
67	1	487	i 0.1 on1 of4.wav	i 0.1 on1 of4.wav
68	1	534	i 0.1 on1 of5.wav	i 0.1 on1 of5.wav
69	1	380	i 0.1 on1 of6.wav	i 0.1 on1 of6.wav
70	1	626	i 0.1 on1 of7.wav	i 0.1 on1 of7.wav
71	1	571	i 0.2 on1 of1.wav	i 0.2 on1 of1.wav
72	1	617	i 0.2 on1 of2.wav	i 0.2 on1 of2.wav
73	1	696	i 0.2 on1 of3.wav	i 0.2 on1 of3.wav
74	1	841	i 0.2 on1 of4.wav	i 0.2 on1 of4.wav
75	1	1382	i 0.2 on1 of5.wav	i 0.2 on1 of5.wav
76	1	1076	i 0.2 on1 of6.wav	i 0.2 on1 of6.wav
77	1	494	i 0.2 on1 of7.wav	i 0.2 on1 of7.wav
78	1	557	i 0.04 on1 of1.wav	i 0.04 on1 of1.wav
79	1	670	i 0.04 on1 of2.wav	i 0.04 on1 of2.wav
80	1	544	i 0.04 on1 of3.wav	i 0.04 on1 of3.wav
81	1	398	i 0.04 on1 of4.wav	i 0.04 on1 of4.wav
82	1	424	i 0.04 on1 of5.wav	i 0.04 on1 of5.wav
83	1	466	i 0.04 on1 of6.wav	i 0.04 on1 of6.wav
84	1	548	i 0.04 on1 of7.wav	i 0.04 on1 of7.wav
85	1	471	i 0.06 on1 of1.wav	i 0.06 on1 of1.wav
86	1	385	i 0.06 on1 of2.wav	i 0.06 on1 of2.wav
87	1	334	i 0.06 on1 of3.wav	i 0.06 on1 of3.wav
88	1	874	i 0.06 on1 of4.wav	i 0.06 on1 of4.wav
89	1	530	i 0.06 on1 of5.wav	i 0.06 on1 of5.wav
90	1	417	i 0.06 on1 of6.wav	i 0.06 on1 of6.wav
91	1	527	i 0.06 on1 of7.wav	i 0.06 on1 of7.wav
92	1	447	i 0.08 on1 of1.wav	i 0.08 on1 of1.wav
93	1	359	i 0.08 on1 of2.wav	i 0.08 on1 of2.wav
94	1	330	i 0.08 on1 of3.wav	i 0.08 on1 of3.wav
95	1	400	i 0.08 on1 of4.wav	i 0.08 on1 of4.wav
96	1	379	i 0.08 on1 of5.wav	i 0.08 on1 of5.wav
97	1	519	i 0.08 on1 of6.wav	i 0.08 on1 of6.wav
98	1	365	i 0.08 on1 of7.wav	i 0.08 on1 of7.wav
99	1	414	i 0.12 on1 of1.wav	i 0.12 on1 of1.wav
100	1	923	i 0.12 on1 of2.wav	i 0.12 on1 of2.wav
101	1	578	i 0.12 on1 of3.wav	i 0.12 on1 of3.wav
102	1	601	i 0.12 on1 of4.wav	i 0.12 on1 of4.wav
103	1	557	i 0.12 on1 of5.wav	i 0.12 on1 of5.wav
104	1	463	i 0.12 on1 of6.wav	i 0.12 on1 of6.wav
105	1	547	i 0.12 on1 of7.wav	i 0.12 on1 of7.wav
106	1	669	i 0.14 on1 of1.wav	i 0.14 on1 of1.wav
107	1	543	i 0.14 on1 of2.wav	i 0.14 on1 of2.wav
108	1	821	i 0.14 on1 of3.wav	i 0.14 on1 of3.wav
109	1	860	i 0.14 on1 of4.wav	i 0.14 on1 of4.wav
110	1	513	i 0.14 on1 of5.wav	i 0.14 on1 of5.wav
111	1	623	i 0.14 on1 of6.wav	i 0.14 on1 of6.wav
112	1	1133	i 0.14 on1 of7.wav	i 0.14 on1 of7.wav
113	1	579	i 0.16 on1 of1.wav	i 0.16 on1 of1.wav
114	1	796	i 0.16 on1 of2.wav	i 0.16 on1 of2.wav
115	1	654	i 0.16 on1 of3.wav	i 0.16 on1 of3.wav
116	1	1130	i 0.16 on1 of4.wav	i 0.16 on1 of4.wav
117	1	618	i 0.16 on1 of5.wav	i 0.16 on1 of5.wav
118	1	884	i 0.16 on1 of6.wav	i 0.16 on1 of6.wav
119	1	722	i 0.16 on1 of7.wav	i 0.16 on1 of7.wav
120	1	680	i 0.18 on1 of1.wav	i 0.18 on1 of1.wav
121	1	555	i 0.18 on1 of2.wav	i 0.18 on1 of2.wav
122	1	599	i 0.18 on1 of3.wav	i 0.18 on1 of3.wav
123	1	928	i 0.18 on1 of4.wav	i 0.18 on1 of4.wav
124	1	584	i 0.18 on1 of5.wav	i 0.18 on1 of5.wav
125	2	839	i 0.18 on1 of6.wav	i 0.18 on1 of6.wav
126	1	584	i 0.18 on1 of7.wav	i 0.18 on1 of7.wav
127	1	470	a 0.1 on1 of1.wav	a 0.1 on1 of3.wav
128	1	1068	a 0.1 on1 of2.wav	a 0.1 on1 of4.wav
129	1	676	a 0.1 on1 of3.wav	a 0.1 on1 of5.wav
130	2	727	a 0.1 on1 of4.wav	a 0.1 on1 of6.wav
131	2	605	a 0.1 on1 of5.wav	a 0.1 on1 of7.wav
132	2	906	a 0.2 on1 of1.wav	a 0.2 on1 of3.wav
133	2	832	a 0.2 on1 of2.wav	a 0.2 on1 of4.wav
134	2	708	a 0.2 on1 of3.wav	a 0.2 on1 of5.wav
135	2	666	a 0.2 on1 of4.wav	a 0.2 on1 of6.wav
136	2	1049	a 0.2 on1 of5.wav	a 0.2 on1 of7.wav
137	1	418	a 0.04 on1 of1.wav	a 0.04 on1 of3.wav
138	1	1676	a 0.04 on1 of2.wav	a 0.04 on1 of4.wav
139	1	321	a 0.04 on1 of3.wav	a 0.04 on1 of5.wav
140	1	399	a 0.04 on1 of4.wav	a 0.04 on1 of6.wav
141	1	424	a 0.04 on1 of5.wav	a 0.04 on1 of7.wav
142	1	431	a 0.06 on1 of1.wav	a 0.06 on1 of3.wav
143	1	370	a 0.06 on1 of2.wav	a 0.06 on1 of4.wav
144	1	1096	a 0.06 on1 of3.wav	a 0.06 on1 of5.wav
145	1	445	a 0.06 on1 of4.wav	a 0.06 on1 of6.wav
146	1	405	a 0.06 on1 of5.wav	a 0.06 on1 of7.wav
147	2	725	a 0.08 on1 of1.wav	a 0.08 on1 of3.wav
148	2	534	a 0.08 on1 of2.wav	a 0.08 on1 of4.wav
149	1	942	a 0.08 on1 of3.wav	a 0.08 on1 of5.wav
150	1	395	a 0.08 on1 of4.wav	a 0.08 on1 of6.wav
151	1	344	a 0.08 on1 of5.wav	a 0.08 on1 of7.wav
152	1	825	a 0.12 on1 of1.wav	a 0.12 on1 of3.wav
153	2	487	a 0.12 on1 of2.wav	a 0.12 on1 of4.wav
154	2	621	a 0.12 on1 of3.wav	a 0.12 on1 of5.wav
155	2	575	a 0.12 on1 of4.wav	a 0.12 on1 of6.wav
156	2	564	a 0.12 on1 of5.wav	a 0.12 on1 of7.wav
157	1	829	a 0.14 on1 of1.wav	a 0.14 on1 of3.wav
158	2	640	a 0.14 on1 of2.wav	a 0.14 on1 of4.wav
159	2	688	a 0.14 on1 of3.wav	a 0.14 on1 of5.wav
160	1	436	a 0.14 on1 of4.wav	a 0.14 on1 of6.wav
161	2	1013	a 0.14 on1 of5.wav	a 0.14 on1 of7.wav
162	1	629	a 0.16 on1 of1.wav	a 0.16 on1 of3.wav
163	2	620	a 0.16 on1 of2.wav	a 0.16 on1 of4.wav
164	1	1029	a 0.16 on1 of3.wav	a 0.16 on1 of5.wav
165	2	498	a 0.16 on1 of4.wav	a 0.16 on1 of6.wav
166	2	514	a 0.16 on1 of5.wav	a 0.16 on1 of7.wav
167	2	1753	a 0.18 on1 of1.wav	a 0.18 on1 of3.wav
168	2	798	a 0.18 on1 of2.wav	a 0.18 on1 of4.wav
169	2	579	a 0.18 on1 of3.wav	a 0.18 on1 of5.wav
170	2	589	a 0.18 on1 of4.wav	a 0.18 on1 of6.wav
171	1	468	a 0.18 on1 of5.wav	a 0.18 on1 of7.wav
172	2	532	i 0.1 on1 of1.wav	i 0.1 on1 of3.wav
173	2	1071	i 0.1 on1 of2.wav	i 0.1 on1 of4.wav
174	1	459	i 0.1 on1 of3.wav	i 0.1 on1 of5.wav
175	1	575	i 0.1 on1 of4.wav	i 0.1 on1 of6.wav
176	2	517	i 0.1 on1 of5.wav	i 0.1 on1 of7.wav
177	2	1094	i 0.2 on1 of1.wav	i 0.2 on1 of3.wav
178	2	517	i 0.2 on1 of2.wav	i 0.2 on1 of4.wav
179	2	568	i 0.2 on1 of3.wav	i 0.2 on1 of5.wav
180	2	1233	i 0.2 on1 of4.wav	i 0.2 on1 of6.wav
181	2	504	i 0.2 on1 of5.wav	i 0.2 on1 of7.wav
182	1	609	i 0.04 on1 of1.wav	i 0.04 on1 of3.wav
183	1	383	i 0.04 on1 of2.wav	i 0.04 on1 of4.wav
184	1	426	i 0.04 on1 of3.wav	i 0.04 on1 of5.wav
185	1	355	i 0.04 on1 of4.wav	i 0.04 on1 of6.wav
186	1	486	i 0.04 on1 of5.wav	i 0.04 on1 of7.wav
187	1	459	i 0.06 on1 of1.wav	i 0.06 on1 of3.wav
188	1	865	i 0.06 on1 of2.wav	i 0.06 on1 of4.wav
189	1	523	i 0.06 on1 of3.wav	i 0.06 on1 of5.wav
190	1	475	i 0.06 on1 of4.wav	i 0.06 on1 of6.wav
191	1	492	i 0.06 on1 of5.wav	i 0.06 on1 of7.wav
192	2	957	i 0.08 on1 of1.wav	i 0.08 on1 of3.wav
193	2	713	i 0.08 on1 of2.wav	i 0.08 on1 of4.wav
194	1	418	i 0.08 on1 of3.wav	i 0.08 on1 of5.wav
195	2	700	i 0.08 on1 of4.wav	i 0.08 on1 of6.wav
196	1	416	i 0.08 on1 of5.wav	i 0.08 on1 of7.wav
197	1	1000	i 0.12 on1 of1.wav	i 0.12 on1 of3.wav
198	1	502	i 0.12 on1 of2.wav	i 0.12 on1 of4.wav
199	1	529	i 0.12 on1 of3.wav	i 0.12 on1 of5.wav
200	2	908	i 0.12 on1 of4.wav	i 0.12 on1 of6.wav
201	2	604	i 0.12 on1 of5.wav	i 0.12 on1 of7.wav
202	2	587	i 0.14 on1 of1.wav	i 0.14 on1 of3.wav
203	1	2870	i 0.14 on1 of2.wav	i 0.14 on1 of4.wav
204	2	551	i 0.14 on1 of3.wav	i 0.14 on1 of5.wav
205	1	914	i 0.14 on1 of4.wav	i 0.14 on1 of6.wav
206	2	661	i 0.14 on1 of5.wav	i 0.14 on1 of7.wav
207	2	617	i 0.16 on1 of1.wav	i 0.16 on1 of3.wav
208	2	706	i 0.16 on1 of2.wav	i 0.16 on1 of4.wav
209	2	768	i 0.16 on1 of3.wav	i 0.16 on1 of5.wav
210	1	724	i 0.16 on1 of4.wav	i 0.16 on1 of6.wav
211	2	413	i 0.16 on1 of5.wav	i 0.16 on1 of7.wav
212	2	1069	i 0.18 on1 of1.wav	i 0.18 on1 of3.wav
213	2	465	i 0.18 on1 of2.wav	i 0.18 on1 of4.wav
214	2	610	i 0.18 on1 of3.wav	i 0.18 on1 of5.wav
215	1	3273	i 0.18 on1 of4.wav	i 0.18 on1 of6.wav
216	2	690	i 0.18 on1 of5.wav	i 0.18 on1 of7.wav
217	2	541	a 0.1 on1 of3.wav	a 0.1 on1 of1.wav
218	1	456	a 0.1 on1 of4.wav	a 0.1 on1 of2.wav
219	1	1178	a 0.1 on1 of5.wav	a 0.1 on1 of3.wav
220	1	2334	a 0.1 on1 of6.wav	a 0.1 on1 of4.wav
221	1	691	a 0.1 on1 of7.wav	a 0.1 on1 of5.wav
222	2	749	a 0.2 on1 of3.wav	a 0.2 on1 of1.wav
223	2	626	a 0.2 on1 of4.wav	a 0.2 on1 of2.wav
224	2	788	a 0.2 on1 of5.wav	a 0.2 on1 of3.wav
225	1	1312	a 0.2 on1 of6.wav	a 0.2 on1 of4.wav
226	1	1007	a 0.2 on1 of7.wav	a 0.2 on1 of5.wav
227	1	358	a 0.04 on1 of3.wav	a 0.04 on1 of1.wav
228	1	468	a 0.04 on1 of4.wav	a 0.04 on1 of2.wav
229	1	258	a 0.04 on1 of5.wav	a 0.04 on1 of3.wav
230	1	661	a 0.04 on1 of6.wav	a 0.04 on1 of4.wav
231	1	365	a 0.04 on1 of7.wav	a 0.04 on1 of5.wav
232	1	293	a 0.06 on1 of3.wav	a 0.06 on1 of1.wav
233	1	514	a 0.06 on1 of4.wav	a 0.06 on1 of2.wav
234	1	634	a 0.06 on1 of5.wav	a 0.06 on1 of3.wav
235	1	705	a 0.06 on1 of6.wav	a 0.06 on1 of4.wav
236	1	405	a 0.06 on1 of7.wav	a 0.06 on1 of5.wav
237	1	723	a 0.08 on1 of3.wav	a 0.08 on1 of1.wav
238	1	518	a 0.08 on1 of4.wav	a 0.08 on1 of2.wav
239	1	310	a 0.08 on1 of5.wav	a 0.08 on1 of3.wav
240	1	915	a 0.08 on1 of6.wav	a 0.08 on1 of4.wav
241	1	702	a 0.08 on1 of7.wav	a 0.08 on1 of5.wav
242	1	1943	a 0.12 on1 of3.wav	a 0.12 on1 of1.wav
243	1	2225	a 0.12 on1 of4.wav	a 0.12 on1 of2.wav
244	1	417	a 0.12 on1 of5.wav	a 0.12 on1 of3.wav
245	1	492	a 0.12 on1 of6.wav	a 0.12 on1 of4.wav
246	1	603	a 0.12 on1 of7.wav	a 0.12 on1 of5.wav
247	2	609	a 0.14 on1 of3.wav	a 0.14 on1 of1.wav
248	2	626	a 0.14 on1 of4.wav	a 0.14 on1 of2.wav
249	2	651	a 0.14 on1 of5.wav	a 0.14 on1 of3.wav
250	2	840	a 0.14 on1 of6.wav	a 0.14 on1 of4.wav
251	1	741	a 0.14 on1 of7.wav	a 0.14 on1 of5.wav
252	2	1416	a 0.16 on1 of3.wav	a 0.16 on1 of1.wav
253	2	657	a 0.16 on1 of4.wav	a 0.16 on1 of2.wav
254	2	693	a 0.16 on1 of5.wav	a 0.16 on1 of3.wav
255	2	696	a 0.16 on1 of6.wav	a 0.16 on1 of4.wav
256	1	807	a 0.16 on1 of7.wav	a 0.16 on1 of5.wav
257	2	654	a 0.18 on1 of3.wav	a 0.18 on1 of1.wav
258	2	635	a 0.18 on1 of4.wav	a 0.18 on1 of2.wav
259	1	750	a 0.18 on1 of5.wav	a 0.18 on1 of3.wav
260	2	985	a 0.18 on1 of6.wav	a 0.18 on1 of4.wav
261	1	681	a 0.18 on1 of7.wav	a 0.18 on1 of5.wav
262	1	399	i 0.1 on1 of3.wav	i 0.1 on1 of1.wav
263	1	613	i 0.1 on1 of4.wav	i 0.1 on1 of2.wav
264	1	663	i 0.1 on1 of5.wav	i 0.1 on1 of3.wav
265	2	765	i 0.1 on1 of6.wav	i 0.1 on1 of4.wav
266	1	410	i 0.1 on1 of7.wav	i 0.1 on1 of5.wav
267	1	627	i 0.2 on1 of3.wav	i 0.2 on1 of1.wav
268	2	527	i 0.2 on1 of4.wav	i 0.2 on1 of2.wav
269	2	727	i 0.2 on1 of5.wav	i 0.2 on1 of3.wav
270	1	976	i 0.2 on1 of6.wav	i 0.2 on1 of4.wav
271	1	716	i 0.2 on1 of7.wav	i 0.2 on1 of5.wav
272	1	279	i 0.04 on1 of3.wav	i 0.04 on1 of1.wav
273	2	2021	i 0.04 on1 of4.wav	i 0.04 on1 of2.wav
274	1	310	i 0.04 on1 of5.wav	i 0.04 on1 of3.wav
275	1	535	i 0.04 on1 of6.wav	i 0.04 on1 of4.wav
276	1	423	i 0.04 on1 of7.wav	i 0.04 on1 of5.wav
277	1	683	i 0.06 on1 of3.wav	i 0.06 on1 of1.wav
278	1	636	i 0.06 on1 of4.wav	i 0.06 on1 of2.wav
279	1	577	i 0.06 on1 of5.wav	i 0.06 on1 of3.wav
280	1	402	i 0.06 on1 of6.wav	i 0.06 on1 of4.wav
281	1	451	i 0.06 on1 of7.wav	i 0.06 on1 of5.wav
282	2	1339	i 0.08 on1 of3.wav	i 0.08 on1 of1.wav
283	1	369	i 0.08 on1 of4.wav	i 0.08 on1 of2.wav
284	1	1263	i 0.08 on1 of5.wav	i 0.08 on1 of3.wav
285	1	523	i 0.08 on1 of6.wav	i 0.08 on1 of4.wav
286	1	1221	i 0.08 on1 of7.wav	i 0.08 on1 of5.wav
287	2	628	i 0.12 on1 of3.wav	i 0.12 on1 of1.wav
288	1	601	i 0.12 on1 of4.wav	i 0.12 on1 of2.wav
289	2	641	i 0.12 on1 of5.wav	i 0.12 on1 of3.wav
290	2	645	i 0.12 on1 of6.wav	i 0.12 on1 of4.wav
291	1	563	i 0.12 on1 of7.wav	i 0.12 on1 of5.wav
292	2	640	i 0.14 on1 of3.wav	i 0.14 on1 of1.wav
293	2	615	i 0.14 on1 of4.wav	i 0.14 on1 of2.wav
294	2	1426	i 0.14 on1 of5.wav	i 0.14 on1 of3.wav
295	1	476	i 0.14 on1 of6.wav	i 0.14 on1 of4.wav
296	1	668	i 0.14 on1 of7.wav	i 0.14 on1 of5.wav
297	2	633	i 0.16 on1 of3.wav	i 0.16 on1 of1.wav
298	1	911	i 0.16 on1 of4.wav	i 0.16 on1 of2.wav
299	2	639	i 0.16 on1 of5.wav	i 0.16 on1 of3.wav
300	1	813	i 0.16 on1 of6.wav	i 0.16 on1 of4.wav
301	1	3206	i 0.16 on1 of7.wav	i 0.16 on1 of5.wav
302	2	681	i 0.18 on1 of3.wav	i 0.18 on1 of1.wav
303	1	681	i 0.18 on1 of4.wav	i 0.18 on1 of2.wav
304	2	689	i 0.18 on1 of5.wav	i 0.18 on1 of3.wav
305	2	1059	i 0.18 on1 of6.wav	i 0.18 on1 of4.wav
306	2	840	i 0.18 on1 of7.wav	i 0.18 on1 of5.wav
307	2	555	a 0.1 on1 of1.wav	a 0.1 on1 of1.wav
308	1	689	a 0.1 on1 of2.wav	a 0.1 on1 of2.wav
309	1	548	a 0.1 on1 of3.wav	a 0.1 on1 of3.wav
310	1	281	a 0.1 on1 of4.wav	a 0.1 on1 of4.wav
311	1	409	a 0.1 on1 of5.wav	a 0.1 on1 of5.wav
312	1	858	a 0.1 on1 of6.wav	a 0.1 on1 of6.wav
313	1	357	a 0.1 on1 of7.wav	a 0.1 on1 of7.wav
314	1	637	a 0.2 on1 of1.wav	a 0.2 on1 of1.wav
315	1	496	a 0.2 on1 of2.wav	a 0.2 on1 of2.wav
316	1	671	a 0.2 on1 of3.wav	a 0.2 on1 of3.wav
317	1	799	a 0.2 on1 of4.wav	a 0.2 on1 of4.wav
318	1	1329	a 0.2 on1 of5.wav	a 0.2 on1 of5.wav
319	1	433	a 0.2 on1 of6.wav	a 0.2 on1 of6.wav
320	1	654	a 0.2 on1 of7.wav	a 0.2 on1 of7.wav
321	1	340	a 0.04 on1 of1.wav	a 0.04 on1 of1.wav
322	1	309	a 0.04 on1 of2.wav	a 0.04 on1 of2.wav
323	1	376	a 0.04 on1 of3.wav	a 0.04 on1 of3.wav
324	1	406	a 0.04 on1 of4.wav	a 0.04 on1 of4.wav
325	1	459	a 0.04 on1 of5.wav	a 0.04 on1 of5.wav
326	1	748	a 0.04 on1 of6.wav	a 0.04 on1 of6.wav
327	1	573	a 0.04 on1 of7.wav	a 0.04 on1 of7.wav
328	1	408	a 0.06 on1 of1.wav	a 0.06 on1 of1.wav
329	1	469	a 0.06 on1 of2.wav	a 0.06 on1 of2.wav
330	1	319	a 0.06 on1 of3.wav	a 0.06 on1 of3.wav
331	1	695	a 0.06 on1 of4.wav	a 0.06 on1 of4.wav
332	1	368	a 0.06 on1 of5.wav	a 0.06 on1 of5.wav
333	1	498	a 0.06 on1 of6.wav	a 0.06 on1 of6.wav
334	1	473	a 0.06 on1 of7.wav	a 0.06 on1 of7.wav
335	1	412	a 0.08 on1 of1.wav	a 0.08 on1 of1.wav
336	1	353	a 0.08 on1 of2.wav	a 0.08 on1 of2.wav
337	1	608	a 0.08 on1 of3.wav	a 0.08 on1 of3.wav
338	1	605	a 0.08 on1 of4.wav	a 0.08 on1 of4.wav
339	1	495	a 0.08 on1 of5.wav	a 0.08 on1 of5.wav
340	1	378	a 0.08 on1 of6.wav	a 0.08 on1 of6.wav
341	1	481	a 0.08 on1 of7.wav	a 0.08 on1 of7.wav
342	1	2704	a 0.12 on1 of1.wav	a 0.12 on1 of1.wav
343	1	446	a 0.12 on1 of2.wav	a 0.12 on1 of2.wav
344	1	457	a 0.12 on1 of3.wav	a 0.12 on1 of3.wav
345	1	529	a 0.12 on1 of4.wav	a 0.12 on1 of4.wav
346	1	2539	a 0.12 on1 of5.wav	a 0.12 on1 of5.wav
347	1	2458	a 0.12 on1 of6.wav	a 0.12 on1 of6.wav
348	1	732	a 0.12 on1 of7.wav	a 0.12 on1 of7.wav
349	1	551	a 0.14 on1 of1.wav	a 0.14 on1 of1.wav
350	1	674	a 0.14 on1 of2.wav	a 0.14 on1 of2.wav
351	1	712	a 0.14 on1 of3.wav	a 0.14 on1 of3.wav
352	1	505	a 0.14 on1 of4.wav	a 0.14 on1 of4.wav
353	2	3505	a 0.14 on1 of5.wav	a 0.14 on1 of5.wav
354	1	905	a 0.14 on1 of6.wav	a 0.14 on1 of6.wav
355	1	1489	a 0.14 on1 of7.wav	a 0.14 on1 of7.wav
356	1	534	a 0.16 on1 of1.wav	a 0.16 on1 of1.wav
357	1	455	a 0.16 on1 of2.wav	a 0.16 on1 of2.wav
358	1	544	a 0.16 on1 of3.wav	a 0.16 on1 of3.wav
359	1	2461	a 0.16 on1 of4.wav	a 0.16 on1 of4.wav
360	1	647	a 0.16 on1 of5.wav	a 0.16 on1 of5.wav
361	1	617	a 0.16 on1 of6.wav	a 0.16 on1 of6.wav
362	1	498	a 0.16 on1 of7.wav	a 0.16 on1 of7.wav
363	1	504	a 0.18 on1 of1.wav	a 0.18 on1 of1.wav
364	1	585	a 0.18 on1 of2.wav	a 0.18 on1 of2.wav
365	1	464	a 0.18 on1 of3.wav	a 0.18 on1 of3.wav
366	1	617	a 0.18 on1 of4.wav	a 0.18 on1 of4.wav
367	1	681	a 0.18 on1 of5.wav	a 0.18 on1 of5.wav
368	2	827	a 0.18 on1 of6.wav	a 0.18 on1 of6.wav
369	1	693	a 0.18 on1 of7.wav	a 0.18 on1 of7.wav
370	1	820	i 0.1 on1 of1.wav	i 0.1 on1 of1.wav
371	1	579	i 0.1 on1 of2.wav	i 0.1 on1 of2.wav
372	1	504	i 0.1 on1 of3.wav	i 0.1 on1 of3.wav
373	1	438	i 0.1 on1 of4.wav	i 0.1 on1 of4.wav
374	1	358	i 0.1 on1 of5.wav	i 0.1 on1 of5.wav
375	1	580	i 0.1 on1 of6.wav	i 0.1 on1 of6.wav
376	1	681	i 0.1 on1 of7.wav	i 0.1 on1 of7.wav
377	1	518	i 0.2 on1 of1.wav	i 0.2 on1 of1.wav
378	1	790	i 0.2 on1 of2.wav	i 0.2 on1 of2.wav
379	1	744	i 0.2 on1 of3.wav	i 0.2 on1 of3.wav
380	1	943	i 0.2 on1 of4.wav	i 0.2 on1 of4.wav
381	1	705	i 0.2 on1 of5.wav	i 0.2 on1 of5.wav
382	1	843	i 0.2 on1 of6.wav	i 0.2 on1 of6.wav
383	2	717	i 0.2 on1 of7.wav	i 0.2 on1 of7.wav
384	1	473	i 0.04 on1 of1.wav	i 0.04 on1 of1.wav
385	1	424	i 0.04 on1 of2.wav	i 0.04 on1 of2.wav
386	1	480	i 0.04 on1 of3.wav	i 0.04 on1 of3.wav
387	1	1396	i 0.04 on1 of4.wav	i 0.04 on1 of4.wav
388	1	456	i 0.04 on1 of5.wav	i 0.04 on1 of5.wav
389	1	899	i 0.04 on1 of6.wav	i 0.04 on1 of6.wav
390	1	429	i 0.04 on1 of7.wav	i 0.04 on1 of7.wav
391	1	428	i 0.06 on1 of1.wav	i 0.06 on1 of1.wav
392	1	635	i 0.06 on1 of2.wav	i 0.06 on1 of2.wav
393	1	445	i 0.06 on1 of3.wav	i 0.06 on1 of3.wav
394	1	563	i 0.06 on1 of4.wav	i 0.06 on1 of4.wav
395	1	2157	i 0.06 on1 of5.wav	i 0.06 on1 of5.wav
396	1	394	i 0.06 on1 of6.wav	i 0.06 on1 of6.wav
397	1	406	i 0.06 on1 of7.wav	i 0.06 on1 of7.wav
398	1	457	i 0.08 on1 of1.wav	i 0.08 on1 of1.wav
399	1	457	i 0.08 on1 of2.wav	i 0.08 on1 of2.wav
400	1	618	i 0.08 on1 of3.wav	i 0.08 on1 of3.wav
401	1	419	i 0.08 on1 of4.wav	i 0.08 on1 of4.wav
402	1	385	i 0.08 on1 of5.wav	i 0.08 on1 of5.wav
403	1	389	i 0.08 on1 of6.wav	i 0.08 on1 of6.wav
404	1	524	i 0.08 on1 of7.wav	i 0.08 on1 of7.wav
405	1	523	i 0.12 on1 of1.wav	i 0.12 on1 of1.wav
406	1	497	i 0.12 on1 of2.wav	i 0.12 on1 of2.wav
407	1	486	i 0.12 on1 of3.wav	i 0.12 on1 of3.wav
408	1	734	i 0.12 on1 of4.wav	i 0.12 on1 of4.wav
409	1	589	i 0.12 on1 of5.wav	i 0.12 on1 of5.wav
410	2	3087	i 0.12 on1 of6.wav	i 0.12 on1 of6.wav
411	1	555	i 0.12 on1 of7.wav	i 0.12 on1 of7.wav
412	1	780	i 0.14 on1 of1.wav	i 0.14 on1 of1.wav
413	1	469	i 0.14 on1 of2.wav	i 0.14 on1 of2.wav
414	1	599	i 0.14 on1 of3.wav	i 0.14 on1 of3.wav
415	1	875	i 0.14 on1 of4.wav	i 0.14 on1 of4.wav
416	1	423	i 0.14 on1 of5.wav	i 0.14 on1 of5.wav
417	1	580	i 0.14 on1 of6.wav	i 0.14 on1 of6.wav
418	1	543	i 0.14 on1 of7.wav	i 0.14 on1 of7.wav
419	1	573	i 0.16 on1 of1.wav	i 0.16 on1 of1.wav
420	1	449	i 0.16 on1 of2.wav	i 0.16 on1 of2.wav
421	1	693	i 0.16 on1 of3.wav	i 0.16 on1 of3.wav
422	1	787	i 0.16 on1 of4.wav	i 0.16 on1 of4.wav
423	1	1460	i 0.16 on1 of5.wav	i 0.16 on1 of5.wav
424	1	886	i 0.16 on1 of6.wav	i 0.16 on1 of6.wav
425	1	632	i 0.16 on1 of7.wav	i 0.16 on1 of7.wav
426	1	1717	i 0.18 on1 of1.wav	i 0.18 on1 of1.wav
427	1	715	i 0.18 on1 of2.wav	i 0.18 on1 of2.wav
428	1	895	i 0.18 on1 of3.wav	i 0.18 on1 of3.wav
429	1	813	i 0.18 on1 of4.wav	i 0.18 on1 of4.wav
430	2	810	i 0.18 on1 of5.wav	i 0.18 on1 of5.wav
431	1	857	i 0.18 on1 of6.wav	i 0.18 on1 of6.wav
432	1	1011	i 0.18 on1 of7.wav	i 0.18 on1 of7.wav
433	2	806	a 0.1 on1 of1.wav	a 0.1 on1 of3.wav
434	1	663	a 0.1 on1 of2.wav	a 0.1 on1 of4.wav
435	1	628	a 0.1 on1 of3.wav	a 0.1 on1 of5.wav
436	2	1028	a 0.1 on1 of4.wav	a 0.1 on1 of6.wav
437	1	1287	a 0.1 on1 of5.wav	a 0.1 on1 of7.wav
438	2	703	a 0.2 on1 of1.wav	a 0.2 on1 of3.wav
439	2	618	a 0.2 on1 of2.wav	a 0.2 on1 of4.wav
440	2	451	a 0.2 on1 of3.wav	a 0.2 on1 of5.wav
441	2	715	a 0.2 on1 of4.wav	a 0.2 on1 of6.wav
442	2	591	a 0.2 on1 of5.wav	a 0.2 on1 of7.wav
443	1	618	a 0.04 on1 of1.wav	a 0.04 on1 of3.wav
444	1	336	a 0.04 on1 of2.wav	a 0.04 on1 of4.wav
445	1	374	a 0.04 on1 of3.wav	a 0.04 on1 of5.wav
446	1	1268	a 0.04 on1 of4.wav	a 0.04 on1 of6.wav
447	1	805	a 0.04 on1 of5.wav	a 0.04 on1 of7.wav
448	1	406	a 0.06 on1 of1.wav	a 0.06 on1 of3.wav
449	1	373	a 0.06 on1 of2.wav	a 0.06 on1 of4.wav
450	1	895	a 0.06 on1 of3.wav	a 0.06 on1 of5.wav
451	1	651	a 0.06 on1 of4.wav	a 0.06 on1 of6.wav
452	1	738	a 0.06 on1 of5.wav	a 0.06 on1 of7.wav
453	2	668	a 0.08 on1 of1.wav	a 0.08 on1 of3.wav
454	1	1309	a 0.08 on1 of2.wav	a 0.08 on1 of4.wav
455	1	432	a 0.08 on1 of3.wav	a 0.08 on1 of5.wav
456	1	576	a 0.08 on1 of4.wav	a 0.08 on1 of6.wav
457	1	445	a 0.08 on1 of5.wav	a 0.08 on1 of7.wav
458	2	678	a 0.12 on1 of1.wav	a 0.12 on1 of3.wav
459	2	523	a 0.12 on1 of2.wav	a 0.12 on1 of4.wav
460	1	658	a 0.12 on1 of3.wav	a 0.12 on1 of5.wav
461	1	517	a 0.12 on1 of4.wav	a 0.12 on1 of6.wav
462	2	832	a 0.12 on1 of5.wav	a 0.12 on1 of7.wav
463	2	550	a 0.14 on1 of1.wav	a 0.14 on1 of3.wav
464	2	689	a 0.14 on1 of2.wav	a 0.14 on1 of4.wav
465	1	319	a 0.14 on1 of3.wav	a 0.14 on1 of5.wav
466	1	759	a 0.14 on1 of4.wav	a 0.14 on1 of6.wav
467	1	740	a 0.14 on1 of5.wav	a 0.14 on1 of7.wav
468	2	631	a 0.16 on1 of1.wav	a 0.16 on1 of3.wav
469	2	1581	a 0.16 on1 of2.wav	a 0.16 on1 of4.wav
470	2	569	a 0.16 on1 of3.wav	a 0.16 on1 of5.wav
471	2	575	a 0.16 on1 of4.wav	a 0.16 on1 of6.wav
472	2	664	a 0.16 on1 of5.wav	a 0.16 on1 of7.wav
473	2	736	a 0.18 on1 of1.wav	a 0.18 on1 of3.wav
474	2	827	a 0.18 on1 of2.wav	a 0.18 on1 of4.wav
475	2	535	a 0.18 on1 of3.wav	a 0.18 on1 of5.wav
476	2	559	a 0.18 on1 of4.wav	a 0.18 on1 of6.wav
477	1	652	a 0.18 on1 of5.wav	a 0.18 on1 of7.wav
478	2	706	i 0.1 on1 of1.wav	i 0.1 on1 of3.wav
479	2	482	i 0.1 on1 of2.wav	i 0.1 on1 of4.wav
480	1	476	i 0.1 on1 of3.wav	i 0.1 on1 of5.wav
481	1	474	i 0.1 on1 of4.wav	i 0.1 on1 of6.wav
482	1	431	i 0.1 on1 of5.wav	i 0.1 on1 of7.wav
483	2	1037	i 0.2 on1 of1.wav	i 0.2 on1 of3.wav
484	2	758	i 0.2 on1 of2.wav	i 0.2 on1 of4.wav
485	2	515	i 0.2 on1 of3.wav	i 0.2 on1 of5.wav
486	2	692	i 0.2 on1 of4.wav	i 0.2 on1 of6.wav
487	2	636	i 0.2 on1 of5.wav	i 0.2 on1 of7.wav
488	1	335	i 0.04 on1 of1.wav	i 0.04 on1 of3.wav
489	1	476	i 0.04 on1 of2.wav	i 0.04 on1 of4.wav
490	1	372	i 0.04 on1 of3.wav	i 0.04 on1 of5.wav
491	1	554	i 0.04 on1 of4.wav	i 0.04 on1 of6.wav
492	1	425	i 0.04 on1 of5.wav	i 0.04 on1 of7.wav
493	1	334	i 0.06 on1 of1.wav	i 0.06 on1 of3.wav
494	1	608	i 0.06 on1 of2.wav	i 0.06 on1 of4.wav
495	1	1233	i 0.06 on1 of3.wav	i 0.06 on1 of5.wav
496	2	789	i 0.06 on1 of4.wav	i 0.06 on1 of6.wav
497	1	1629	i 0.06 on1 of5.wav	i 0.06 on1 of7.wav
498	1	724	i 0.08 on1 of1.wav	i 0.08 on1 of3.wav
499	1	700	i 0.08 on1 of2.wav	i 0.08 on1 of4.wav
500	1	399	i 0.08 on1 of3.wav	i 0.08 on1 of5.wav
501	1	435	i 0.08 on1 of4.wav	i 0.08 on1 of6.wav
502	1	345	i 0.08 on1 of5.wav	i 0.08 on1 of7.wav
503	2	793	i 0.12 on1 of1.wav	i 0.12 on1 of3.wav
504	1	514	i 0.12 on1 of2.wav	i 0.12 on1 of4.wav
505	2	1017	i 0.12 on1 of3.wav	i 0.12 on1 of5.wav
506	2	492	i 0.12 on1 of4.wav	i 0.12 on1 of6.wav
507	1	375	i 0.12 on1 of5.wav	i 0.12 on1 of7.wav
508	2	668	i 0.14 on1 of1.wav	i 0.14 on1 of3.wav
509	2	926	i 0.14 on1 of2.wav	i 0.14 on1 of4.wav
510	2	664	i 0.14 on1 of3.wav	i 0.14 on1 of5.wav
511	1	1196	i 0.14 on1 of4.wav	i 0.14 on1 of6.wav
512	2	796	i 0.14 on1 of5.wav	i 0.14 on1 of7.wav
513	2	612	i 0.16 on1 of1.wav	i 0.16 on1 of3.wav
514	2	749	i 0.16 on1 of2.wav	i 0.16 on1 of4.wav
515	2	735	i 0.16 on1 of3.wav	i 0.16 on1 of5.wav
516	1	390	i 0.16 on1 of4.wav	i 0.16 on1 of6.wav
517	2	858	i 0.16 on1 of5.wav	i 0.16 on1 of7.wav
518	2	686	i 0.18 on1 of1.wav	i 0.18 on1 of3.wav
519	2	708	i 0.18 on1 of2.wav	i 0.18 on1 of4.wav
520	2	683	i 0.18 on1 of3.wav	i 0.18 on1 of5.wav
521	2	646	i 0.18 on1 of4.wav	i 0.18 on1 of6.wav
522	2	570	i 0.18 on1 of5.wav	i 0.18 on1 of7.wav
523	2	1069	a 0.1 on1 of3.wav	a 0.1 on1 of1.wav
524	1	616	a 0.1 on1 of4.wav	a 0.1 on1 of2.wav
525	2	701	a 0.1 on1 of5.wav	a 0.1 on1 of3.wav
526	1	395	a 0.1 on1 of6.wav	a 0.1 on1 of4.wav
527	1	2279	a 0.1 on1 of7.wav	a 0.1 on1 of5.wav
528	2	735	a 0.2 on1 of3.wav	a 0.2 on1 of1.wav
529	2	708	a 0.2 on1 of4.wav	a 0.2 on1 of2.wav
530	2	452	a 0.2 on1 of5.wav	a 0.2 on1 of3.wav
531	2	955	a 0.2 on1 of6.wav	a 0.2 on1 of4.wav
532	2	685	a 0.2 on1 of7.wav	a 0.2 on1 of5.wav
533	1	313	a 0.04 on1 of3.wav	a 0.04 on1 of1.wav
534	1	394	a 0.04 on1 of4.wav	a 0.04 on1 of2.wav
535	1	348	a 0.04 on1 of5.wav	a 0.04 on1 of3.wav
536	1	588	a 0.04 on1 of6.wav	a 0.04 on1 of4.wav
537	1	394	a 0.04 on1 of7.wav	a 0.04 on1 of5.wav
538	1	330	a 0.06 on1 of3.wav	a 0.06 on1 of1.wav
539	1	431	a 0.06 on1 of4.wav	a 0.06 on1 of2.wav
540	1	480	a 0.06 on1 of5.wav	a 0.06 on1 of3.wav
541	1	420	a 0.06 on1 of6.wav	a 0.06 on1 of4.wav
542	1	490	a 0.06 on1 of7.wav	a 0.06 on1 of5.wav
543	2	735	a 0.08 on1 of3.wav	a 0.08 on1 of1.wav
544	1	441	a 0.08 on1 of4.wav	a 0.08 on1 of2.wav
545	1	494	a 0.08 on1 of5.wav	a 0.08 on1 of3.wav
546	2	686	a 0.08 on1 of6.wav	a 0.08 on1 of4.wav
547	1	855	a 0.08 on1 of7.wav	a 0.08 on1 of5.wav
548	2	1230	a 0.12 on1 of3.wav	a 0.12 on1 of1.wav
549	2	707	a 0.12 on1 of4.wav	a 0.12 on1 of2.wav
550	1	725	a 0.12 on1 of5.wav	a 0.12 on1 of3.wav
551	1	497	a 0.12 on1 of6.wav	a 0.12 on1 of4.wav
552	2	816	a 0.12 on1 of7.wav	a 0.12 on1 of5.wav
553	2	521	a 0.14 on1 of3.wav	a 0.14 on1 of1.wav
554	2	615	a 0.14 on1 of4.wav	a 0.14 on1 of2.wav
555	2	529	a 0.14 on1 of5.wav	a 0.14 on1 of3.wav
556	1	778	a 0.14 on1 of6.wav	a 0.14 on1 of4.wav
557	1	573	a 0.14 on1 of7.wav	a 0.14 on1 of5.wav
558	1	693	a 0.16 on1 of3.wav	a 0.16 on1 of1.wav
559	2	871	a 0.16 on1 of4.wav	a 0.16 on1 of2.wav
560	2	617	a 0.16 on1 of5.wav	a 0.16 on1 of3.wav
561	2	663	a 0.16 on1 of6.wav	a 0.16 on1 of4.wav
562	1	575	a 0.16 on1 of7.wav	a 0.16 on1 of5.wav
563	2	606	a 0.18 on1 of3.wav	a 0.18 on1 of1.wav
564	2	786	a 0.18 on1 of4.wav	a 0.18 on1 of2.wav
565	2	669	a 0.18 on1 of5.wav	a 0.18 on1 of3.wav
566	2	756	a 0.18 on1 of6.wav	a 0.18 on1 of4.wav
567	1	740	a 0.18 on1 of7.wav	a 0.18 on1 of5.wav
568	2	1011	i 0.1 on1 of3.wav	i 0.1 on1 of1.wav
569	2	726	i 0.1 on1 of4.wav	i 0.1 on1 of2.wav
570	1	465	i 0.1 on1 of5.wav	i 0.1 on1 of3.wav
571	1	497	i 0.1 on1 of6.wav	i 0.1 on1 of4.wav
572	1	958	i 0.1 on1 of7.wav	i 0.1 on1 of5.wav
573	2	680	i 0.2 on1 of3.wav	i 0.2 on1 of1.wav
574	2	613	i 0.2 on1 of4.wav	i 0.2 on1 of2.wav
575	2	819	i 0.2 on1 of5.wav	i 0.2 on1 of3.wav
576	2	704	i 0.2 on1 of6.wav	i 0.2 on1 of4.wav
577	1	897	i 0.2 on1 of7.wav	i 0.2 on1 of5.wav
578	1	441	i 0.04 on1 of3.wav	i 0.04 on1 of1.wav
579	1	697	i 0.04 on1 of4.wav	i 0.04 on1 of2.wav
580	1	755	i 0.04 on1 of5.wav	i 0.04 on1 of3.wav
581	1	312	i 0.04 on1 of6.wav	i 0.04 on1 of4.wav
582	1	316	i 0.04 on1 of7.wav	i 0.04 on1 of5.wav
583	1	676	i 0.06 on1 of3.wav	i 0.06 on1 of1.wav
584	1	593	i 0.06 on1 of4.wav	i 0.06 on1 of2.wav
585	1	1526	i 0.06 on1 of5.wav	i 0.06 on1 of3.wav
586	1	729	i 0.06 on1 of6.wav	i 0.06 on1 of4.wav
587	1	543	i 0.06 on1 of7.wav	i 0.06 on1 of5.wav
588	2	646	i 0.08 on1 of3.wav	i 0.08 on1 of1.wav
589	1	1118	i 0.08 on1 of4.wav	i 0.08 on1 of2.wav
590	1	1169	i 0.08 on1 of5.wav	i 0.08 on1 of3.wav
591	1	411	i 0.08 on1 of6.wav	i 0.08 on1 of4.wav
592	1	531	i 0.08 on1 of7.wav	i 0.08 on1 of5.wav
593	2	819	i 0.12 on1 of3.wav	i 0.12 on1 of1.wav
594	1	598	i 0.12 on1 of4.wav	i 0.12 on1 of2.wav
595	2	970	i 0.12 on1 of5.wav	i 0.12 on1 of3.wav
596	1	737	i 0.12 on1 of6.wav	i 0.12 on1 of4.wav
597	1	849	i 0.12 on1 of7.wav	i 0.12 on1 of5.wav
598	2	641	i 0.14 on1 of3.wav	i 0.14 on1 of1.wav
599	2	2176	i 0.14 on1 of4.wav	i 0.14 on1 of2.wav
600	2	710	i 0.14 on1 of5.wav	i 0.14 on1 of3.wav
601	1	449	i 0.14 on1 of6.wav	i 0.14 on1 of4.wav
602	1	767	i 0.14 on1 of7.wav	i 0.14 on1 of5.wav
603	2	622	i 0.16 on1 of3.wav	i 0.16 on1 of1.wav
604	2	776	i 0.16 on1 of4.wav	i 0.16 on1 of2.wav
605	2	1664	i 0.16 on1 of5.wav	i 0.16 on1 of3.wav
606	1	863	i 0.16 on1 of6.wav	i 0.16 on1 of4.wav
607	1	710	i 0.16 on1 of7.wav	i 0.16 on1 of5.wav
608	2	853	i 0.18 on1 of3.wav	i 0.18 on1 of1.wav
609	2	600	i 0.18 on1 of4.wav	i 0.18 on1 of2.wav
610	2	2657	i 0.18 on1 of5.wav	i 0.18 on1 of3.wav
611	2	703	i 0.18 on1 of6.wav	i 0.18 on1 of4.wav
612	1	610	i 0.18 on1 of7.wav	i 0.18 on1 of5.wav
