# Supplementary material for: How musical experience affects tone perception efficiency by musicians of tonal and non-tonal speakers?
Source: PLoS One. 2020 May 8;15(5):e0232514. doi: 10.1371/journal.pone.0232514 (PMC7209303; doi:10.1371/journal.pone.0232514)
Supplement: S1 Raw Data — (ZIP) [file pone.0232514.s001.zip › RAW DATA Eng musician/sub7sdrising.csv]

List2	Slide3.RESP	Slide3.RT	stim1	stim2
1	1	310	a 0.1 on1 of7r.wav	a 0.1 on1 of7r.wav
2	1	327	a 0.1 on2 of7.wav	a 0.1 on2 of7.wav
3	1	639	a 0.1 on3 of7.wav	a 0.1 on3 of7.wav
4	1	525	a 0.1 on4 of7.wav	a 0.1 on4 of7.wav
5	1	543	a 0.1 on5 of7.wav	a 0.1 on5 of7.wav
6	1	411	a 0.1 on6 of7.wav	a 0.1 on6 of7.wav
7	1	476	a 0.1 on7 of7.wav	a 0.1 on7 of7.wav
8	1	700	a 0.2 on1 of7r.wav	a 0.2 on1 of7r.wav
9	1	639	a 0.2 on2 of7.wav	a 0.2 on2 of7.wav
10	1	885	a 0.2 on3 of7.wav	a 0.2 on3 of7.wav
11	1	582	a 0.2 on4 of7.wav	a 0.2 on4 of7.wav
12	1	457	a 0.2 on5 of7.wav	a 0.2 on5 of7.wav
13	1	658	a 0.2 on6 of7.wav	a 0.2 on6 of7.wav
14	1	593	a 0.2 on7 of7.wav	a 0.2 on7 of7.wav
15	1	581	a 0.04 on1 of7r.wav	a 0.04 on1 of7r.wav
16	1	295	a 0.04 on2 of7.wav	a 0.04 on2 of7.wav
17	1	410	a 0.04 on3 of7.wav	a 0.04 on3 of7.wav
18	1	336	a 0.04 on4 of7.wav	a 0.04 on4 of7.wav
19	1	372	a 0.04 on5 of7.wav	a 0.04 on5 of7.wav
20	1	330	a 0.04 on6 of7.wav	a 0.04 on6 of7.wav
21	1	480	a 0.04 on7 of7.wav	a 0.04 on7 of7.wav
22	1	805	a 0.06 on1 of7r.wav	a 0.06 on1 of7r.wav
23	1	415	a 0.06 on2 of7.wav	a 0.06 on2 of7.wav
24	1	339	a 0.06 on3 of7.wav	a 0.06 on3 of7.wav
25	1	334	a 0.06 on4 of7.wav	a 0.06 on4 of7.wav
26	1	300	a 0.06 on5 of7.wav	a 0.06 on5 of7.wav
27	1	315	a 0.06 on6 of7.wav	a 0.06 on6 of7.wav
28	1	479	a 0.06 on7 of7.wav	a 0.06 on7 of7.wav
29	1	2290	a 0.08 on1 of7r.wav	a 0.08 on1 of7r.wav
30	1	427	a 0.08 on2 of7.wav	a 0.08 on2 of7.wav
31	1	363	a 0.08 on3 of7.wav	a 0.08 on3 of7.wav
32	1	410	a 0.08 on4 of7.wav	a 0.08 on4 of7.wav
33	1	754	a 0.08 on5 of7.wav	a 0.08 on5 of7.wav
34	1	290	a 0.08 on6 of7.wav	a 0.08 on6 of7.wav
35	1	702	a 0.08 on7 of7.wav	a 0.08 on7 of7.wav
36	1	982	a 0.12 on1 of7r.wav	a 0.12 on1 of7r.wav
37	1	820	a 0.12 on2 of7.wav	a 0.12 on2 of7.wav
38	1	851	a 0.12 on3 of7.wav	a 0.12 on3 of7.wav
39	1	742	a 0.12 on4 of7.wav	a 0.12 on4 of7.wav
40	1	1317	a 0.12 on5 of7.wav	a 0.12 on5 of7.wav
41	1	279	a 0.12 on6 of7.wav	a 0.12 on6 of7.wav
42	1	573	a 0.12 on7 of7.wav	a 0.12 on7 of7.wav
43	1	341	a 0.14 on1 of7r.wav	a 0.14 on1 of7r.wav
44	1	708	a 0.14 on2 of7.wav	a 0.14 on2 of7.wav
45	1	437	a 0.14 on3 of7.wav	a 0.14 on3 of7.wav
46	1	813	a 0.14 on4 of7.wav	a 0.14 on4 of7.wav
47	1	375	a 0.14 on5 of7.wav	a 0.14 on5 of7.wav
48	1	350	a 0.14 on6 of7.wav	a 0.14 on6 of7.wav
49	1	418	a 0.14 on7 of7.wav	a 0.14 on7 of7.wav
50	1	557	a 0.16 on1 of7r.wav	a 0.16 on1 of7r.wav
51	1	875	a 0.16 on2 of7.wav	a 0.16 on2 of7.wav
52	1	951	a 0.16 on3 of7.wav	a 0.16 on3 of7.wav
53	1	926	a 0.16 on4 of7.wav	a 0.16 on4 of7.wav
54	1	430	a 0.16 on5 of7.wav	a 0.16 on5 of7.wav
55	1	315	a 0.16 on6 of7.wav	a 0.16 on6 of7.wav
56	1	477	a 0.16 on7 of7.wav	a 0.16 on7 of7.wav
57	1	790	a 0.18 on1 of7r.wav	a 0.18 on1 of7r.wav
58	1	836	a 0.18 on2 of7.wav	a 0.18 on2 of7.wav
59	1	610	a 0.18 on3 of7.wav	a 0.18 on3 of7.wav
60	1	472	a 0.18 on4 of7.wav	a 0.18 on4 of7.wav
61	1	418	a 0.18 on5 of7.wav	a 0.18 on5 of7.wav
62	1	508	a 0.18 on6 of7.wav	a 0.18 on6 of7.wav
63	1	876	a 0.18 on7 of7.wav	a 0.18 on7 of7.wav
64	1	641	i 0.1 on1 of7r.wav	i 0.1 on1 of7r.wav
65	1	546	i 0.1 on2 of7.wav	i 0.1 on2 of7.wav
66	1	324	i 0.1 on3 of7.wav	i 0.1 on3 of7.wav
67	1	241	i 0.1 on4 of7.wav	i 0.1 on4 of7.wav
68	1	851	i 0.1 on5 of7.wav	i 0.1 on5 of7.wav
69	1	293	i 0.1 on6 of7.wav	i 0.1 on6 of7.wav
70	1	2302	i 0.1 on7 of7.wav	i 0.1 on7 of7.wav
71	1	900	i 0.2 on1 of7r.wav	i 0.2 on1 of7r.wav
72	1	446	i 0.2 on2 of7.wav	i 0.2 on2 of7.wav
73	1	629	i 0.2 on3 of7.wav	i 0.2 on3 of7.wav
74	1	891	i 0.2 on4 of7.wav	i 0.2 on4 of7.wav
75	1	1543	i 0.2 on5 of7.wav	i 0.2 on5 of7.wav
76	1	457	i 0.2 on6 of7.wav	i 0.2 on6 of7.wav
77	1	547	i 0.2 on7 of7.wav	i 0.2 on7 of7.wav
78	1	506	i 0.04 on1 of7r.wav	i 0.04 on1 of7r.wav
79	1	536	i 0.04 on2 of7.wav	i 0.04 on2 of7.wav
80	1	432	i 0.04 on3 of7.wav	i 0.04 on3 of7.wav
81	1	346	i 0.04 on4 of7.wav	i 0.04 on4 of7.wav
82	1	590	i 0.04 on5 of7.wav	i 0.04 on5 of7.wav
83	1	480	i 0.04 on6 of7.wav	i 0.04 on6 of7.wav
84	1	660	i 0.04 on7 of7.wav	i 0.04 on7 of7.wav
85	1	400	i 0.06 on1 of7r.wav	i 0.06 on1 of7r.wav
86	1	319	i 0.06 on2 of7.wav	i 0.06 on2 of7.wav
87	1	666	i 0.06 on3 of7.wav	i 0.06 on3 of7.wav
88	1	264	i 0.06 on4 of7.wav	i 0.06 on4 of7.wav
89	1	632	i 0.06 on5 of7.wav	i 0.06 on5 of7.wav
90	1	485	i 0.06 on6 of7.wav	i 0.06 on6 of7.wav
91	1	313	i 0.06 on7 of7.wav	i 0.06 on7 of7.wav
92	1	473	i 0.08 on1 of7r.wav	i 0.08 on1 of7r.wav
93	1	519	i 0.08 on2 of7.wav	i 0.08 on2 of7.wav
94	1	359	i 0.08 on3 of7.wav	i 0.08 on3 of7.wav
95	1	310	i 0.08 on4 of7.wav	i 0.08 on4 of7.wav
96	1	381	i 0.08 on5 of7.wav	i 0.08 on5 of7.wav
97	1	470	i 0.08 on6 of7.wav	i 0.08 on6 of7.wav
98	1	506	i 0.08 on7 of7.wav	i 0.08 on7 of7.wav
99	1	326	i 0.12 on1 of7r.wav	i 0.12 on1 of7r.wav
100	1	392	i 0.12 on2 of7.wav	i 0.12 on2 of7.wav
101	1	559	i 0.12 on3 of7.wav	i 0.12 on3 of7.wav
102	1	655	i 0.12 on4 of7.wav	i 0.12 on4 of7.wav
103	1	509	i 0.12 on5 of7.wav	i 0.12 on5 of7.wav
104	1	634	i 0.12 on6 of7.wav	i 0.12 on6 of7.wav
105	1	569	i 0.12 on7 of7.wav	i 0.12 on7 of7.wav
106	1	684	i 0.14 on1 of7r.wav	i 0.14 on1 of7r.wav
107	1	459	i 0.14 on2 of7.wav	i 0.14 on2 of7.wav
108	1	478	i 0.14 on3 of7.wav	i 0.14 on3 of7.wav
109	1	377	i 0.14 on4 of7.wav	i 0.14 on4 of7.wav
110	1	414	i 0.14 on5 of7.wav	i 0.14 on5 of7.wav
111	1	642	i 0.14 on6 of7.wav	i 0.14 on6 of7.wav
112	1	565	i 0.14 on7 of7.wav	i 0.14 on7 of7.wav
113	1	443	i 0.16 on1 of7r.wav	i 0.16 on1 of7r.wav
114	1	446	i 0.16 on2 of7.wav	i 0.16 on2 of7.wav
115	1	486	i 0.16 on3 of7.wav	i 0.16 on3 of7.wav
116	1	727	i 0.16 on4 of7.wav	i 0.16 on4 of7.wav
117	1	1557	i 0.16 on5 of7.wav	i 0.16 on5 of7.wav
118	1	467	i 0.16 on6 of7.wav	i 0.16 on6 of7.wav
119	1	425	i 0.16 on7 of7.wav	i 0.16 on7 of7.wav
120	1	925	i 0.18 on1 of7r.wav	i 0.18 on1 of7r.wav
121	1	1200	i 0.18 on2 of7.wav	i 0.18 on2 of7.wav
122	1	1251	i 0.18 on3 of7.wav	i 0.18 on3 of7.wav
123	1	805	i 0.18 on4 of7.wav	i 0.18 on4 of7.wav
124	1	1993	i 0.18 on5 of7.wav	i 0.18 on5 of7.wav
125	1	1632	i 0.18 on6 of7.wav	i 0.18 on6 of7.wav
126	1	926	i 0.18 on7 of7.wav	i 0.18 on7 of7.wav
127	1	622	a 0.1 on1 of7r.wav	a 0.1 on3 of7.wav
128	1	281	a 0.1 on2 of7.wav	a 0.1 on4 of7.wav
129	1	1013	a 0.1 on3 of7.wav	a 0.1 on5 of7.wav
130	1	553	a 0.1 on4 of7.wav	a 0.1 on6 of7.wav
131	1	759	a 0.1 on5 of7.wav	a 0.1 on7 of7.wav
132	1	501	a 0.2 on1 of7r.wav	a 0.2 on3 of7.wav
133	1	2415	a 0.2 on2 of7.wav	a 0.2 on4 of7.wav
134	2	655	a 0.2 on3 of7.wav	a 0.2 on5 of7.wav
135	2	934	a 0.2 on4 of7.wav	a 0.2 on6 of7.wav
136	1	1604	a 0.2 on5 of7.wav	a 0.2 on7 of7.wav
137	1	437	a 0.04 on1 of7r.wav	a 0.04 on3 of7.wav
138	1	299	a 0.04 on2 of7.wav	a 0.04 on4 of7.wav
139	1	740	a 0.04 on3 of7.wav	a 0.04 on5 of7.wav
140	1	254	a 0.04 on4 of7.wav	a 0.04 on6 of7.wav
141	1	1898	a 0.04 on5 of7.wav	a 0.04 on7 of7.wav
142	1	750	a 0.06 on1 of7r.wav	a 0.06 on3 of7.wav
143	1	431	a 0.06 on2 of7.wav	a 0.06 on4 of7.wav
144	1	362	a 0.06 on3 of7.wav	a 0.06 on5 of7.wav
145	1	979	a 0.06 on4 of7.wav	a 0.06 on6 of7.wav
146	1	397	a 0.06 on5 of7.wav	a 0.06 on7 of7.wav
147	1	420	a 0.08 on1 of7r.wav	a 0.08 on3 of7.wav
148	1	404	a 0.08 on2 of7.wav	a 0.08 on4 of7.wav
149	1	416	a 0.08 on3 of7.wav	a 0.08 on5 of7.wav
150	1	310	a 0.08 on4 of7.wav	a 0.08 on6 of7.wav
151	1	358	a 0.08 on5 of7.wav	a 0.08 on7 of7.wav
152	2	1148	a 0.12 on1 of7r.wav	a 0.12 on3 of7.wav
153	1	1820	a 0.12 on2 of7.wav	a 0.12 on4 of7.wav
154	1	1748	a 0.12 on3 of7.wav	a 0.12 on5 of7.wav
155	1	655	a 0.12 on4 of7.wav	a 0.12 on6 of7.wav
156	1	387	a 0.12 on5 of7.wav	a 0.12 on7 of7.wav
157	1	575	a 0.14 on1 of7r.wav	a 0.14 on3 of7.wav
158	1	1458	a 0.14 on2 of7.wav	a 0.14 on4 of7.wav
159	2	697	a 0.14 on3 of7.wav	a 0.14 on5 of7.wav
160	1	408	a 0.14 on4 of7.wav	a 0.14 on6 of7.wav
161	1	903	a 0.14 on5 of7.wav	a 0.14 on7 of7.wav
162	2	958	a 0.16 on1 of7r.wav	a 0.16 on3 of7.wav
163	1	466	a 0.16 on2 of7.wav	a 0.16 on4 of7.wav
164	1	598	a 0.16 on3 of7.wav	a 0.16 on5 of7.wav
165	2	705	a 0.16 on4 of7.wav	a 0.16 on6 of7.wav
166	1	1512	a 0.16 on5 of7.wav	a 0.16 on7 of7.wav
167	1	523	a 0.18 on1 of7r.wav	a 0.18 on3 of7.wav
168	1	345	a 0.18 on2 of7.wav	a 0.18 on4 of7.wav
169	1	837	a 0.18 on3 of7.wav	a 0.18 on5 of7.wav
170	2	642	a 0.18 on4 of7.wav	a 0.18 on6 of7.wav
171	1	1981	a 0.18 on5 of7.wav	a 0.18 on7 of7.wav
172	2	2025	i 0.1 on1 of7r.wav	i 0.1 on3 of7.wav
173	1	555	i 0.1 on2 of7.wav	i 0.1 on4 of7.wav
174	1	403	i 0.1 on3 of7.wav	i 0.1 on5 of7.wav
175	1	3122	i 0.1 on4 of7.wav	i 0.1 on6 of7.wav
176	1	1688	i 0.1 on5 of7.wav	i 0.1 on7 of7.wav
177	1	476	i 0.2 on1 of7r.wav	i 0.2 on3 of7.wav
178	2	676	i 0.2 on2 of7.wav	i 0.2 on4 of7.wav
179	2	830	i 0.2 on3 of7.wav	i 0.2 on5 of7.wav
180	1	703	i 0.2 on4 of7.wav	i 0.2 on6 of7.wav
181	1	2670	i 0.2 on5 of7.wav	i 0.2 on7 of7.wav
182	1	302	i 0.04 on1 of7r.wav	i 0.04 on3 of7.wav
183	1	459	i 0.04 on2 of7.wav	i 0.04 on4 of7.wav
184	1	868	i 0.04 on3 of7.wav	i 0.04 on5 of7.wav
185	1	341	i 0.04 on4 of7.wav	i 0.04 on6 of7.wav
186	1	351	i 0.04 on5 of7.wav	i 0.04 on7 of7.wav
187	1	835	i 0.06 on1 of7r.wav	i 0.06 on3 of7.wav
188	1	332	i 0.06 on2 of7.wav	i 0.06 on4 of7.wav
189	1	784	i 0.06 on3 of7.wav	i 0.06 on5 of7.wav
190	1	488	i 0.06 on4 of7.wav	i 0.06 on6 of7.wav
191	2	762	i 0.06 on5 of7.wav	i 0.06 on7 of7.wav
192	1	297	i 0.08 on1 of7r.wav	i 0.08 on3 of7.wav
193	1	403	i 0.08 on2 of7.wav	i 0.08 on4 of7.wav
194	1	677	i 0.08 on3 of7.wav	i 0.08 on5 of7.wav
195	1	364	i 0.08 on4 of7.wav	i 0.08 on6 of7.wav
196	1	287	i 0.08 on5 of7.wav	i 0.08 on7 of7.wav
197	2	867	i 0.12 on1 of7r.wav	i 0.12 on3 of7.wav
198	2	641	i 0.12 on2 of7.wav	i 0.12 on4 of7.wav
199	1	644	i 0.12 on3 of7.wav	i 0.12 on5 of7.wav
200	2	776	i 0.12 on4 of7.wav	i 0.12 on6 of7.wav
201	1	529	i 0.12 on5 of7.wav	i 0.12 on7 of7.wav
202	1	483	i 0.14 on1 of7r.wav	i 0.14 on3 of7.wav
203	1	404	i 0.14 on2 of7.wav	i 0.14 on4 of7.wav
204	2	1035	i 0.14 on3 of7.wav	i 0.14 on5 of7.wav
205	1	360	i 0.14 on4 of7.wav	i 0.14 on6 of7.wav
206	2	871	i 0.14 on5 of7.wav	i 0.14 on7 of7.wav
207	2	690	i 0.16 on1 of7r.wav	i 0.16 on3 of7.wav
208	1	439	i 0.16 on2 of7.wav	i 0.16 on4 of7.wav
209	1	514	i 0.16 on3 of7.wav	i 0.16 on5 of7.wav
210	1	404	i 0.16 on4 of7.wav	i 0.16 on6 of7.wav
211	2	724	i 0.16 on5 of7.wav	i 0.16 on7 of7.wav
212	2	1130	i 0.18 on1 of7r.wav	i 0.18 on3 of7.wav
213	1	547	i 0.18 on2 of7.wav	i 0.18 on4 of7.wav
214	1	900	i 0.18 on3 of7.wav	i 0.18 on5 of7.wav
215	1	566	i 0.18 on4 of7.wav	i 0.18 on6 of7.wav
216	2	728	i 0.18 on5 of7.wav	i 0.18 on7 of7.wav
217	2	2148	a 0.1 on3 of7.wav	a 0.1 on1 of7r.wav
218	1	315	a 0.1 on4 of7.wav	a 0.1 on2 of7.wav
219	1	3964	a 0.1 on5 of7.wav	a 0.1 on3 of7.wav
220	1	366	a 0.1 on6 of7.wav	a 0.1 on4 of7.wav
221	1	680	a 0.1 on7 of7.wav	a 0.1 on5 of7.wav
222	1	513	a 0.2 on3 of7.wav	a 0.2 on1 of7r.wav
223	2	865	a 0.2 on4 of7.wav	a 0.2 on2 of7.wav
224	1	745	a 0.2 on5 of7.wav	a 0.2 on3 of7.wav
225	2	842	a 0.2 on6 of7.wav	a 0.2 on4 of7.wav
226	1	812	a 0.2 on7 of7.wav	a 0.2 on5 of7.wav
227	1	309	a 0.04 on3 of7.wav	a 0.04 on1 of7r.wav
228	1	444	a 0.04 on4 of7.wav	a 0.04 on2 of7.wav
229	1	772	a 0.04 on5 of7.wav	a 0.04 on3 of7.wav
230	1	699	a 0.04 on6 of7.wav	a 0.04 on4 of7.wav
231	1	302	a 0.04 on7 of7.wav	a 0.04 on5 of7.wav
232	1	375	a 0.06 on3 of7.wav	a 0.06 on1 of7r.wav
233	1	297	a 0.06 on4 of7.wav	a 0.06 on2 of7.wav
234	1	215	a 0.06 on5 of7.wav	a 0.06 on3 of7.wav
235	1	397	a 0.06 on6 of7.wav	a 0.06 on4 of7.wav
236	1	1350	a 0.06 on7 of7.wav	a 0.06 on5 of7.wav
237	1	444	a 0.08 on3 of7.wav	a 0.08 on1 of7r.wav
238	1	539	a 0.08 on4 of7.wav	a 0.08 on2 of7.wav
239	1	472	a 0.08 on5 of7.wav	a 0.08 on3 of7.wav
240	1	340	a 0.08 on6 of7.wav	a 0.08 on4 of7.wav
241	1	572	a 0.08 on7 of7.wav	a 0.08 on5 of7.wav
242	1	743	a 0.12 on3 of7.wav	a 0.12 on1 of7r.wav
243	1	549	a 0.12 on4 of7.wav	a 0.12 on2 of7.wav
244	2	2488	a 0.12 on5 of7.wav	a 0.12 on3 of7.wav
245	1	447	a 0.12 on6 of7.wav	a 0.12 on4 of7.wav
246	1	604	a 0.12 on7 of7.wav	a 0.12 on5 of7.wav
247	1	428	a 0.14 on3 of7.wav	a 0.14 on1 of7r.wav
248	1	604	a 0.14 on4 of7.wav	a 0.14 on2 of7.wav
249	2	760	a 0.14 on5 of7.wav	a 0.14 on3 of7.wav
250	1	651	a 0.14 on6 of7.wav	a 0.14 on4 of7.wav
251	1	971	a 0.14 on7 of7.wav	a 0.14 on5 of7.wav
252	1	556	a 0.16 on3 of7.wav	a 0.16 on1 of7r.wav
253	2	1312	a 0.16 on4 of7.wav	a 0.16 on2 of7.wav
254	1	426	a 0.16 on5 of7.wav	a 0.16 on3 of7.wav
255	2	2596	a 0.16 on6 of7.wav	a 0.16 on4 of7.wav
256	1	695	a 0.16 on7 of7.wav	a 0.16 on5 of7.wav
257	1	1013	a 0.18 on3 of7.wav	a 0.18 on1 of7r.wav
258	1	1213	a 0.18 on4 of7.wav	a 0.18 on2 of7.wav
259	1	696	a 0.18 on5 of7.wav	a 0.18 on3 of7.wav
260	2	764	a 0.18 on6 of7.wav	a 0.18 on4 of7.wav
261	1	472	a 0.18 on7 of7.wav	a 0.18 on5 of7.wav
262	1	345	i 0.1 on3 of7.wav	i 0.1 on1 of7r.wav
263	1	334	i 0.1 on4 of7.wav	i 0.1 on2 of7.wav
264	1	494	i 0.1 on5 of7.wav	i 0.1 on3 of7.wav
265	1	295	i 0.1 on6 of7.wav	i 0.1 on4 of7.wav
266	1	425	i 0.1 on7 of7.wav	i 0.1 on5 of7.wav
267	1	645	i 0.2 on3 of7.wav	i 0.2 on1 of7r.wav
268	1	587	i 0.2 on4 of7.wav	i 0.2 on2 of7.wav
269	1	798	i 0.2 on5 of7.wav	i 0.2 on3 of7.wav
270	1	590	i 0.2 on6 of7.wav	i 0.2 on4 of7.wav
271	1	1047	i 0.2 on7 of7.wav	i 0.2 on5 of7.wav
272	1	354	i 0.04 on3 of7.wav	i 0.04 on1 of7r.wav
273	1	463	i 0.04 on4 of7.wav	i 0.04 on2 of7.wav
274	1	388	i 0.04 on5 of7.wav	i 0.04 on3 of7.wav
275	1	264	i 0.04 on6 of7.wav	i 0.04 on4 of7.wav
276	1	479	i 0.04 on7 of7.wav	i 0.04 on5 of7.wav
277	1	347	i 0.06 on3 of7.wav	i 0.06 on1 of7r.wav
278	2	833	i 0.06 on4 of7.wav	i 0.06 on2 of7.wav
279	1	555	i 0.06 on5 of7.wav	i 0.06 on3 of7.wav
280	1	270	i 0.06 on6 of7.wav	i 0.06 on4 of7.wav
281	1	270	i 0.06 on7 of7.wav	i 0.06 on5 of7.wav
282	1	392	i 0.08 on3 of7.wav	i 0.08 on1 of7r.wav
283	1	644	i 0.08 on4 of7.wav	i 0.08 on2 of7.wav
284	1	333	i 0.08 on5 of7.wav	i 0.08 on3 of7.wav
285	1	476	i 0.08 on6 of7.wav	i 0.08 on4 of7.wav
286	1	317	i 0.08 on7 of7.wav	i 0.08 on5 of7.wav
287	2	737	i 0.12 on3 of7.wav	i 0.12 on1 of7r.wav
288	1	595	i 0.12 on4 of7.wav	i 0.12 on2 of7.wav
289	2	813	i 0.12 on5 of7.wav	i 0.12 on3 of7.wav
290	1	600	i 0.12 on6 of7.wav	i 0.12 on4 of7.wav
291	1	1235	i 0.12 on7 of7.wav	i 0.12 on5 of7.wav
292	1	455	i 0.14 on3 of7.wav	i 0.14 on1 of7r.wav
293	1	648	i 0.14 on4 of7.wav	i 0.14 on2 of7.wav
294	1	598	i 0.14 on5 of7.wav	i 0.14 on3 of7.wav
295	1	296	i 0.14 on6 of7.wav	i 0.14 on4 of7.wav
296	2	699	i 0.14 on7 of7.wav	i 0.14 on5 of7.wav
297	1	1140	i 0.16 on3 of7.wav	i 0.16 on1 of7r.wav
298	1	758	i 0.16 on4 of7.wav	i 0.16 on2 of7.wav
299	1	370	i 0.16 on5 of7.wav	i 0.16 on3 of7.wav
300	2	895	i 0.16 on6 of7.wav	i 0.16 on4 of7.wav
301	2	1066	i 0.16 on7 of7.wav	i 0.16 on5 of7.wav
302	1	587	i 0.18 on3 of7.wav	i 0.18 on1 of7r.wav
303	1	967	i 0.18 on4 of7.wav	i 0.18 on2 of7.wav
304	1	459	i 0.18 on5 of7.wav	i 0.18 on3 of7.wav
305	2	812	i 0.18 on6 of7.wav	i 0.18 on4 of7.wav
306	2	664	i 0.18 on7 of7.wav	i 0.18 on5 of7.wav
307	1	520	a 0.1 on1 of7r.wav	a 0.1 on1 of7r.wav
308	1	756	a 0.1 on2 of7.wav	a 0.1 on2 of7.wav
309	1	451	a 0.1 on3 of7.wav	a 0.1 on3 of7.wav
310	1	481	a 0.1 on4 of7.wav	a 0.1 on4 of7.wav
311	1	369	a 0.1 on5 of7.wav	a 0.1 on5 of7.wav
312	1	783	a 0.1 on6 of7.wav	a 0.1 on6 of7.wav
313	1	474	a 0.1 on7 of7.wav	a 0.1 on7 of7.wav
314	1	601	a 0.2 on1 of7r.wav	a 0.2 on1 of7r.wav
315	1	1035	a 0.2 on2 of7.wav	a 0.2 on2 of7.wav
316	1	702	a 0.2 on3 of7.wav	a 0.2 on3 of7.wav
317	1	574	a 0.2 on4 of7.wav	a 0.2 on4 of7.wav
318	1	714	a 0.2 on5 of7.wav	a 0.2 on5 of7.wav
319	1	641	a 0.2 on6 of7.wav	a 0.2 on6 of7.wav
320	1	477	a 0.2 on7 of7.wav	a 0.2 on7 of7.wav
321	1	914	a 0.04 on1 of7r.wav	a 0.04 on1 of7r.wav
322	1	1121	a 0.04 on2 of7.wav	a 0.04 on2 of7.wav
323	1	347	a 0.04 on3 of7.wav	a 0.04 on3 of7.wav
324	1	295	a 0.04 on4 of7.wav	a 0.04 on4 of7.wav
325	1	356	a 0.04 on5 of7.wav	a 0.04 on5 of7.wav
326	1	407	a 0.04 on6 of7.wav	a 0.04 on6 of7.wav
327	1	588	a 0.04 on7 of7.wav	a 0.04 on7 of7.wav
328	1	852	a 0.06 on1 of7r.wav	a 0.06 on1 of7r.wav
329	1	370	a 0.06 on2 of7.wav	a 0.06 on2 of7.wav
330	1	942	a 0.06 on3 of7.wav	a 0.06 on3 of7.wav
331	1	558	a 0.06 on4 of7.wav	a 0.06 on4 of7.wav
332	1	515	a 0.06 on5 of7.wav	a 0.06 on5 of7.wav
333	1	350	a 0.06 on6 of7.wav	a 0.06 on6 of7.wav
334	1	254	a 0.06 on7 of7.wav	a 0.06 on7 of7.wav
335	1	379	a 0.08 on1 of7r.wav	a 0.08 on1 of7r.wav
336	1	799	a 0.08 on2 of7.wav	a 0.08 on2 of7.wav
337	1	326	a 0.08 on3 of7.wav	a 0.08 on3 of7.wav
338	1	414	a 0.08 on4 of7.wav	a 0.08 on4 of7.wav
339	1	317	a 0.08 on5 of7.wav	a 0.08 on5 of7.wav
340	1	341	a 0.08 on6 of7.wav	a 0.08 on6 of7.wav
341	1	397	a 0.08 on7 of7.wav	a 0.08 on7 of7.wav
342	1	1127	a 0.12 on1 of7r.wav	a 0.12 on1 of7r.wav
343	1	349	a 0.12 on2 of7.wav	a 0.12 on2 of7.wav
344	1	500	a 0.12 on3 of7.wav	a 0.12 on3 of7.wav
345	1	760	a 0.12 on4 of7.wav	a 0.12 on4 of7.wav
346	1	378	a 0.12 on5 of7.wav	a 0.12 on5 of7.wav
347	1	487	a 0.12 on6 of7.wav	a 0.12 on6 of7.wav
348	1	412	a 0.12 on7 of7.wav	a 0.12 on7 of7.wav
349	1	489	a 0.14 on1 of7r.wav	a 0.14 on1 of7r.wav
350	1	491	a 0.14 on2 of7.wav	a 0.14 on2 of7.wav
351	1	435	a 0.14 on3 of7.wav	a 0.14 on3 of7.wav
352	1	404	a 0.14 on4 of7.wav	a 0.14 on4 of7.wav
353	1	474	a 0.14 on5 of7.wav	a 0.14 on5 of7.wav
354	1	487	a 0.14 on6 of7.wav	a 0.14 on6 of7.wav
355	1	364	a 0.14 on7 of7.wav	a 0.14 on7 of7.wav
356	1	626	a 0.16 on1 of7r.wav	a 0.16 on1 of7r.wav
357	1	2144	a 0.16 on2 of7.wav	a 0.16 on2 of7.wav
358	1	486	a 0.16 on3 of7.wav	a 0.16 on3 of7.wav
359	1	551	a 0.16 on4 of7.wav	a 0.16 on4 of7.wav
360	1	625	a 0.16 on5 of7.wav	a 0.16 on5 of7.wav
361	1	583	a 0.16 on6 of7.wav	a 0.16 on6 of7.wav
362	1	1184	a 0.16 on7 of7.wav	a 0.16 on7 of7.wav
363	1	857	a 0.18 on1 of7r.wav	a 0.18 on1 of7r.wav
364	1	462	a 0.18 on2 of7.wav	a 0.18 on2 of7.wav
365	1	948	a 0.18 on3 of7.wav	a 0.18 on3 of7.wav
366	1	639	a 0.18 on4 of7.wav	a 0.18 on4 of7.wav
367	1	559	a 0.18 on5 of7.wav	a 0.18 on5 of7.wav
368	1	399	a 0.18 on6 of7.wav	a 0.18 on6 of7.wav
369	1	672	a 0.18 on7 of7.wav	a 0.18 on7 of7.wav
370	1	632	i 0.1 on1 of7r.wav	i 0.1 on1 of7r.wav
371	1	364	i 0.1 on2 of7.wav	i 0.1 on2 of7.wav
372	1	2212	i 0.1 on3 of7.wav	i 0.1 on3 of7.wav
373	1	629	i 0.1 on4 of7.wav	i 0.1 on4 of7.wav
374	1	445	i 0.1 on5 of7.wav	i 0.1 on5 of7.wav
375	1	476	i 0.1 on6 of7.wav	i 0.1 on6 of7.wav
376	1	471	i 0.1 on7 of7.wav	i 0.1 on7 of7.wav
377	1	1187	i 0.2 on1 of7r.wav	i 0.2 on1 of7r.wav
378	1	445	i 0.2 on2 of7.wav	i 0.2 on2 of7.wav
379	1	2193	i 0.2 on3 of7.wav	i 0.2 on3 of7.wav
380	1	981	i 0.2 on4 of7.wav	i 0.2 on4 of7.wav
381	1	608	i 0.2 on5 of7.wav	i 0.2 on5 of7.wav
382	1	824	i 0.2 on6 of7.wav	i 0.2 on6 of7.wav
383	1	520	i 0.2 on7 of7.wav	i 0.2 on7 of7.wav
384	1	501	i 0.04 on1 of7r.wav	i 0.04 on1 of7r.wav
385	1	612	i 0.04 on2 of7.wav	i 0.04 on2 of7.wav
386	1	799	i 0.04 on3 of7.wav	i 0.04 on3 of7.wav
387	1	386	i 0.04 on4 of7.wav	i 0.04 on4 of7.wav
388	1	723	i 0.04 on5 of7.wav	i 0.04 on5 of7.wav
389	1	561	i 0.04 on6 of7.wav	i 0.04 on6 of7.wav
390	1	2468	i 0.04 on7 of7.wav	i 0.04 on7 of7.wav
391	1	348	i 0.06 on1 of7r.wav	i 0.06 on1 of7r.wav
392	1	3034	i 0.06 on2 of7.wav	i 0.06 on2 of7.wav
393	1	276	i 0.06 on3 of7.wav	i 0.06 on3 of7.wav
394	1	328	i 0.06 on4 of7.wav	i 0.06 on4 of7.wav
395	1	599	i 0.06 on5 of7.wav	i 0.06 on5 of7.wav
396	1	379	i 0.06 on6 of7.wav	i 0.06 on6 of7.wav
397	1	365	i 0.06 on7 of7.wav	i 0.06 on7 of7.wav
398	1	380	i 0.08 on1 of7r.wav	i 0.08 on1 of7r.wav
399	1	443	i 0.08 on2 of7.wav	i 0.08 on2 of7.wav
400	1	1136	i 0.08 on3 of7.wav	i 0.08 on3 of7.wav
401	1	442	i 0.08 on4 of7.wav	i 0.08 on4 of7.wav
402	1	481	i 0.08 on5 of7.wav	i 0.08 on5 of7.wav
403	1	676	i 0.08 on6 of7.wav	i 0.08 on6 of7.wav
404	1	619	i 0.08 on7 of7.wav	i 0.08 on7 of7.wav
405	1	450	i 0.12 on1 of7r.wav	i 0.12 on1 of7r.wav
406	1	420	i 0.12 on2 of7.wav	i 0.12 on2 of7.wav
407	1	418	i 0.12 on3 of7.wav	i 0.12 on3 of7.wav
408	1	636	i 0.12 on4 of7.wav	i 0.12 on4 of7.wav
409	1	369	i 0.12 on5 of7.wav	i 0.12 on5 of7.wav
410	1	625	i 0.12 on6 of7.wav	i 0.12 on6 of7.wav
411	1	445	i 0.12 on7 of7.wav	i 0.12 on7 of7.wav
412	1	446	i 0.14 on1 of7r.wav	i 0.14 on1 of7r.wav
413	1	775	i 0.14 on2 of7.wav	i 0.14 on2 of7.wav
414	1	515	i 0.14 on3 of7.wav	i 0.14 on3 of7.wav
415	1	382	i 0.14 on4 of7.wav	i 0.14 on4 of7.wav
416	1	378	i 0.14 on5 of7.wav	i 0.14 on5 of7.wav
417	1	2822	i 0.14 on6 of7.wav	i 0.14 on6 of7.wav
418	1	501	i 0.14 on7 of7.wav	i 0.14 on7 of7.wav
419	1	635	i 0.16 on1 of7r.wav	i 0.16 on1 of7r.wav
420	1	804	i 0.16 on2 of7.wav	i 0.16 on2 of7.wav
421	1	720	i 0.16 on3 of7.wav	i 0.16 on3 of7.wav
422	1	711	i 0.16 on4 of7.wav	i 0.16 on4 of7.wav
423	1	369	i 0.16 on5 of7.wav	i 0.16 on5 of7.wav
424	1	493	i 0.16 on6 of7.wav	i 0.16 on6 of7.wav
425	1	375	i 0.16 on7 of7.wav	i 0.16 on7 of7.wav
426	1	562	i 0.18 on1 of7r.wav	i 0.18 on1 of7r.wav
427	1	482	i 0.18 on2 of7.wav	i 0.18 on2 of7.wav
428	2	1271	i 0.18 on3 of7.wav	i 0.18 on3 of7.wav
429	1	480	i 0.18 on4 of7.wav	i 0.18 on4 of7.wav
430	1	603	i 0.18 on5 of7.wav	i 0.18 on5 of7.wav
431	1	407	i 0.18 on6 of7.wav	i 0.18 on6 of7.wav
432	1	499	i 0.18 on7 of7.wav	i 0.18 on7 of7.wav
433	1	529	a 0.1 on1 of7r.wav	a 0.1 on3 of7.wav
434	1	435	a 0.1 on2 of7.wav	a 0.1 on4 of7.wav
435	1	380	a 0.1 on3 of7.wav	a 0.1 on5 of7.wav
436	2	866	a 0.1 on4 of7.wav	a 0.1 on6 of7.wav
437	1	1028	a 0.1 on5 of7.wav	a 0.1 on7 of7.wav
438	1	1368	a 0.2 on1 of7r.wav	a 0.2 on3 of7.wav
439	2	871	a 0.2 on2 of7.wav	a 0.2 on4 of7.wav
440	1	1555	a 0.2 on3 of7.wav	a 0.2 on5 of7.wav
441	2	563	a 0.2 on4 of7.wav	a 0.2 on6 of7.wav
442	1	1048	a 0.2 on5 of7.wav	a 0.2 on7 of7.wav
443	1	729	a 0.04 on1 of7r.wav	a 0.04 on3 of7.wav
444	1	373	a 0.04 on2 of7.wav	a 0.04 on4 of7.wav
445	1	396	a 0.04 on3 of7.wav	a 0.04 on5 of7.wav
446	1	429	a 0.04 on4 of7.wav	a 0.04 on6 of7.wav
447	1	419	a 0.04 on5 of7.wav	a 0.04 on7 of7.wav
448	1	636	a 0.06 on1 of7r.wav	a 0.06 on3 of7.wav
449	1	284	a 0.06 on2 of7.wav	a 0.06 on4 of7.wav
450	1	390	a 0.06 on3 of7.wav	a 0.06 on5 of7.wav
451	1	942	a 0.06 on4 of7.wav	a 0.06 on6 of7.wav
452	1	312	a 0.06 on5 of7.wav	a 0.06 on7 of7.wav
453	1	397	a 0.08 on1 of7r.wav	a 0.08 on3 of7.wav
454	1	381	a 0.08 on2 of7.wav	a 0.08 on4 of7.wav
455	1	728	a 0.08 on3 of7.wav	a 0.08 on5 of7.wav
456	1	410	a 0.08 on4 of7.wav	a 0.08 on6 of7.wav
457	1	319	a 0.08 on5 of7.wav	a 0.08 on7 of7.wav
458	1	929	a 0.12 on1 of7r.wav	a 0.12 on3 of7.wav
459	1	638	a 0.12 on2 of7.wav	a 0.12 on4 of7.wav
460	2	2793	a 0.12 on3 of7.wav	a 0.12 on5 of7.wav
461	1	1446	a 0.12 on4 of7.wav	a 0.12 on6 of7.wav
462	1	637	a 0.12 on5 of7.wav	a 0.12 on7 of7.wav
463	1	379	a 0.14 on1 of7r.wav	a 0.14 on3 of7.wav
464	1	468	a 0.14 on2 of7.wav	a 0.14 on4 of7.wav
465	1	518	a 0.14 on3 of7.wav	a 0.14 on5 of7.wav
466	1	1715	a 0.14 on4 of7.wav	a 0.14 on6 of7.wav
467	2	1073	a 0.14 on5 of7.wav	a 0.14 on7 of7.wav
468	1	1110	a 0.16 on1 of7r.wav	a 0.16 on3 of7.wav
469	1	635	a 0.16 on2 of7.wav	a 0.16 on4 of7.wav
470	1	530	a 0.16 on3 of7.wav	a 0.16 on5 of7.wav
471	1	1147	a 0.16 on4 of7.wav	a 0.16 on6 of7.wav
472	2	896	a 0.16 on5 of7.wav	a 0.16 on7 of7.wav
473	1	583	a 0.18 on1 of7r.wav	a 0.18 on3 of7.wav
474	2	1032	a 0.18 on2 of7.wav	a 0.18 on4 of7.wav
475	2	750	a 0.18 on3 of7.wav	a 0.18 on5 of7.wav
476	2	659	a 0.18 on4 of7.wav	a 0.18 on6 of7.wav
477	2	809	a 0.18 on5 of7.wav	a 0.18 on7 of7.wav
478	1	416	i 0.1 on1 of7r.wav	i 0.1 on3 of7.wav
479	1	1585	i 0.1 on2 of7.wav	i 0.1 on4 of7.wav
480	1	700	i 0.1 on3 of7.wav	i 0.1 on5 of7.wav
481	2	1849	i 0.1 on4 of7.wav	i 0.1 on6 of7.wav
482	1	1247	i 0.1 on5 of7.wav	i 0.1 on7 of7.wav
483	1	505	i 0.2 on1 of7r.wav	i 0.2 on3 of7.wav
484	1	4452	i 0.2 on2 of7.wav	i 0.2 on4 of7.wav
485	2	1040	i 0.2 on3 of7.wav	i 0.2 on5 of7.wav
486	2	1219	i 0.2 on4 of7.wav	i 0.2 on6 of7.wav
487	2	773	i 0.2 on5 of7.wav	i 0.2 on7 of7.wav
488	1	381	i 0.04 on1 of7r.wav	i 0.04 on3 of7.wav
489	1	1441	i 0.04 on2 of7.wav	i 0.04 on4 of7.wav
490	1	1801	i 0.04 on3 of7.wav	i 0.04 on5 of7.wav
491	1	360	i 0.04 on4 of7.wav	i 0.04 on6 of7.wav
492	1	438	i 0.04 on5 of7.wav	i 0.04 on7 of7.wav
493	1	354	i 0.06 on1 of7r.wav	i 0.06 on3 of7.wav
494	1	392	i 0.06 on2 of7.wav	i 0.06 on4 of7.wav
495	1	356	i 0.06 on3 of7.wav	i 0.06 on5 of7.wav
496	1	1106	i 0.06 on4 of7.wav	i 0.06 on6 of7.wav
497	1	268	i 0.06 on5 of7.wav	i 0.06 on7 of7.wav
498	1	495	i 0.08 on1 of7r.wav	i 0.08 on3 of7.wav
499	1	821	i 0.08 on2 of7.wav	i 0.08 on4 of7.wav
500	1	344	i 0.08 on3 of7.wav	i 0.08 on5 of7.wav
501	1	725	i 0.08 on4 of7.wav	i 0.08 on6 of7.wav
502	1	396	i 0.08 on5 of7.wav	i 0.08 on7 of7.wav
503	2	875	i 0.12 on1 of7r.wav	i 0.12 on3 of7.wav
504	1	467	i 0.12 on2 of7.wav	i 0.12 on4 of7.wav
505	1	593	i 0.12 on3 of7.wav	i 0.12 on5 of7.wav
506	1	641	i 0.12 on4 of7.wav	i 0.12 on6 of7.wav
507	2	1098	i 0.12 on5 of7.wav	i 0.12 on7 of7.wav
508	1	333	i 0.14 on1 of7r.wav	i 0.14 on3 of7.wav
509	1	581	i 0.14 on2 of7.wav	i 0.14 on4 of7.wav
510	1	359	i 0.14 on3 of7.wav	i 0.14 on5 of7.wav
511	2	672	i 0.14 on4 of7.wav	i 0.14 on6 of7.wav
512	2	430	i 0.14 on5 of7.wav	i 0.14 on7 of7.wav
513	1	528	i 0.16 on1 of7r.wav	i 0.16 on3 of7.wav
514	2	841	i 0.16 on2 of7.wav	i 0.16 on4 of7.wav
515	2	1121	i 0.16 on3 of7.wav	i 0.16 on5 of7.wav
516	1	1255	i 0.16 on4 of7.wav	i 0.16 on6 of7.wav
517	2	1096	i 0.16 on5 of7.wav	i 0.16 on7 of7.wav
518	1	443	i 0.18 on1 of7r.wav	i 0.18 on3 of7.wav
519	2	784	i 0.18 on2 of7.wav	i 0.18 on4 of7.wav
520	1	835	i 0.18 on3 of7.wav	i 0.18 on5 of7.wav
521	1	650	i 0.18 on4 of7.wav	i 0.18 on6 of7.wav
522	2	1403	i 0.18 on5 of7.wav	i 0.18 on7 of7.wav
523	1	460	a 0.1 on3 of7.wav	a 0.1 on1 of7r.wav
524	1	427	a 0.1 on4 of7.wav	a 0.1 on2 of7.wav
525	1	687	a 0.1 on5 of7.wav	a 0.1 on3 of7.wav
526	1	456	a 0.1 on6 of7.wav	a 0.1 on4 of7.wav
527	1	276	a 0.1 on7 of7.wav	a 0.1 on5 of7.wav
528	1	578	a 0.2 on3 of7.wav	a 0.2 on1 of7r.wav
529	2	769	a 0.2 on4 of7.wav	a 0.2 on2 of7.wav
530	1	1754	a 0.2 on5 of7.wav	a 0.2 on3 of7.wav
531	2	1022	a 0.2 on6 of7.wav	a 0.2 on4 of7.wav
532	2	664	a 0.2 on7 of7.wav	a 0.2 on5 of7.wav
533	1	446	a 0.04 on3 of7.wav	a 0.04 on1 of7r.wav
534	1	225	a 0.04 on4 of7.wav	a 0.04 on2 of7.wav
535	1	300	a 0.04 on5 of7.wav	a 0.04 on3 of7.wav
536	1	445	a 0.04 on6 of7.wav	a 0.04 on4 of7.wav
537	1	260	a 0.04 on7 of7.wav	a 0.04 on5 of7.wav
538	1	623	a 0.06 on3 of7.wav	a 0.06 on1 of7r.wav
539	1	742	a 0.06 on4 of7.wav	a 0.06 on2 of7.wav
540	1	378	a 0.06 on5 of7.wav	a 0.06 on3 of7.wav
541	1	674	a 0.06 on6 of7.wav	a 0.06 on4 of7.wav
542	1	384	a 0.06 on7 of7.wav	a 0.06 on5 of7.wav
543	1	784	a 0.08 on3 of7.wav	a 0.08 on1 of7r.wav
544	1	385	a 0.08 on4 of7.wav	a 0.08 on2 of7.wav
545	1	1191	a 0.08 on5 of7.wav	a 0.08 on3 of7.wav
546	1	1477	a 0.08 on6 of7.wav	a 0.08 on4 of7.wav
547	1	724	a 0.08 on7 of7.wav	a 0.08 on5 of7.wav
548	1	922	a 0.12 on3 of7.wav	a 0.12 on1 of7r.wav
549	1	589	a 0.12 on4 of7.wav	a 0.12 on2 of7.wav
550	1	913	a 0.12 on5 of7.wav	a 0.12 on3 of7.wav
551	1	218	a 0.12 on6 of7.wav	a 0.12 on4 of7.wav
552	1	965	a 0.12 on7 of7.wav	a 0.12 on5 of7.wav
553	1	761	a 0.14 on3 of7.wav	a 0.14 on1 of7r.wav
554	1	1167	a 0.14 on4 of7.wav	a 0.14 on2 of7.wav
555	1	530	a 0.14 on5 of7.wav	a 0.14 on3 of7.wav
556	1	1173	a 0.14 on6 of7.wav	a 0.14 on4 of7.wav
557	2	863	a 0.14 on7 of7.wav	a 0.14 on5 of7.wav
558	1	647	a 0.16 on3 of7.wav	a 0.16 on1 of7r.wav
559	1	532	a 0.16 on4 of7.wav	a 0.16 on2 of7.wav
560	1	516	a 0.16 on5 of7.wav	a 0.16 on3 of7.wav
561	2	3234	a 0.16 on6 of7.wav	a 0.16 on4 of7.wav
562	1	712	a 0.16 on7 of7.wav	a 0.16 on5 of7.wav
563	2	879	a 0.18 on3 of7.wav	a 0.18 on1 of7r.wav
564	1	735	a 0.18 on4 of7.wav	a 0.18 on2 of7.wav
565	1	628	a 0.18 on5 of7.wav	a 0.18 on3 of7.wav
566	1	618	a 0.18 on6 of7.wav	a 0.18 on4 of7.wav
567	1	565	a 0.18 on7 of7.wav	a 0.18 on5 of7.wav
568	1	615	i 0.1 on3 of7.wav	i 0.1 on1 of7r.wav
569	1	1283	i 0.1 on4 of7.wav	i 0.1 on2 of7.wav
570	1	705	i 0.1 on5 of7.wav	i 0.1 on3 of7.wav
571	1	1110	i 0.1 on6 of7.wav	i 0.1 on4 of7.wav
572	1	848	i 0.1 on7 of7.wav	i 0.1 on5 of7.wav
573	1	622	i 0.2 on3 of7.wav	i 0.2 on1 of7r.wav
574	1	746	i 0.2 on4 of7.wav	i 0.2 on2 of7.wav
575	2	1663	i 0.2 on5 of7.wav	i 0.2 on3 of7.wav
576	1	607	i 0.2 on6 of7.wav	i 0.2 on4 of7.wav
577	2	783	i 0.2 on7 of7.wav	i 0.2 on5 of7.wav
578	1	404	i 0.04 on3 of7.wav	i 0.04 on1 of7r.wav
579	1	609	i 0.04 on4 of7.wav	i 0.04 on2 of7.wav
580	1	397	i 0.04 on5 of7.wav	i 0.04 on3 of7.wav
581	1	434	i 0.04 on6 of7.wav	i 0.04 on4 of7.wav
582	1	616	i 0.04 on7 of7.wav	i 0.04 on5 of7.wav
583	1	358	i 0.06 on3 of7.wav	i 0.06 on1 of7r.wav
584	1	436	i 0.06 on4 of7.wav	i 0.06 on2 of7.wav
585	1	399	i 0.06 on5 of7.wav	i 0.06 on3 of7.wav
586	1	461	i 0.06 on6 of7.wav	i 0.06 on4 of7.wav
587	1	448	i 0.06 on7 of7.wav	i 0.06 on5 of7.wav
588	1	481	i 0.08 on3 of7.wav	i 0.08 on1 of7r.wav
589	1	610	i 0.08 on4 of7.wav	i 0.08 on2 of7.wav
590	1	515	i 0.08 on5 of7.wav	i 0.08 on3 of7.wav
591	1	478	i 0.08 on6 of7.wav	i 0.08 on4 of7.wav
592	1	510	i 0.08 on7 of7.wav	i 0.08 on5 of7.wav
593	1	470	i 0.12 on3 of7.wav	i 0.12 on1 of7r.wav
594	1	795	i 0.12 on4 of7.wav	i 0.12 on2 of7.wav
595	1	373	i 0.12 on5 of7.wav	i 0.12 on3 of7.wav
596	1	406	i 0.12 on6 of7.wav	i 0.12 on4 of7.wav
597	1	390	i 0.12 on7 of7.wav	i 0.12 on5 of7.wav
598	1	749	i 0.14 on3 of7.wav	i 0.14 on1 of7r.wav
599	1	357	i 0.14 on4 of7.wav	i 0.14 on2 of7.wav
600	1	435	i 0.14 on5 of7.wav	i 0.14 on3 of7.wav
601	1	882	i 0.14 on6 of7.wav	i 0.14 on4 of7.wav
602	2	805	i 0.14 on7 of7.wav	i 0.14 on5 of7.wav
603	1	846	i 0.16 on3 of7.wav	i 0.16 on1 of7r.wav
604	1	616	i 0.16 on4 of7.wav	i 0.16 on2 of7.wav
605	1	646	i 0.16 on5 of7.wav	i 0.16 on3 of7.wav
606	1	441	i 0.16 on6 of7.wav	i 0.16 on4 of7.wav
607	1	616	i 0.16 on7 of7.wav	i 0.16 on5 of7.wav
608	1	442	i 0.18 on3 of7.wav	i 0.18 on1 of7r.wav
609	1	543	i 0.18 on4 of7.wav	i 0.18 on2 of7.wav
610	1	577	i 0.18 on5 of7.wav	i 0.18 on3 of7.wav
611	1	552	i 0.18 on6 of7.wav	i 0.18 on4 of7.wav
612	1	416	i 0.18 on7 of7.wav	i 0.18 on5 of7.wav
