# Supplementary material for: How musical experience affects tone perception efficiency by musicians of tonal and non-tonal speakers?
Source: PLoS One. 2020 May 8;15(5):e0232514. doi: 10.1371/journal.pone.0232514 (PMC7209303; doi:10.1371/journal.pone.0232514)
Supplement: S1 Raw Data — (ZIP) [file pone.0232514.s001.zip › RAW DATA Eng musician/sub8idfalling.csv]

List2	Slide3.RESP	Slide3.RT	stim1
1	1	1638	a 0.1 on1 of1.wav
2	1	749	a 0.1 on1 of2.wav
3	1	292	a 0.1 on1 of3.wav
4	1	418	a 0.1 on1 of4.wav
5	1	429	a 0.1 on1 of5.wav
6	1	414	a 0.1 on1 of6.wav
7	1	259	a 0.1 on1 of7.wav
8	1	3214	a 0.2 on1 of1.wav
9	1	2753	a 0.2 on1 of2.wav
10	1	2341	a 0.2 on1 of3.wav
11	2	3403	a 0.2 on1 of4.wav
12	1	2090	a 0.2 on1 of5.wav
13	2	4573	a 0.2 on1 of6.wav
14	2	962	a 0.2 on1 of7.wav
15	1	1749	a 0.04 on1 of1.wav
16	1	1521	a 0.04 on1 of2.wav
17	1	544	a 0.04 on1 of3.wav
18	1	282	a 0.04 on1 of4.wav
19	1	540	a 0.04 on1 of5.wav
20	1	4190	a 0.04 on1 of6.wav
21	1	458	a 0.04 on1 of7.wav
22	1	306	a 0.06 on1 of1.wav
23	1	453	a 0.06 on1 of2.wav
24	1	418	a 0.06 on1 of3.wav
25	1	946	a 0.06 on1 of4.wav
26	1	284	a 0.06 on1 of5.wav
27	1	890	a 0.06 on1 of6.wav
28	1	463	a 0.06 on1 of7.wav
29	1	529	a 0.08 on1 of1.wav
30	1	397	a 0.08 on1 of2.wav
31	1	1452	a 0.08 on1 of3.wav
32	1	551	a 0.08 on1 of4.wav
33	1	434	a 0.08 on1 of5.wav
34	1	401	a 0.08 on1 of6.wav
35	1	256	a 0.08 on1 of7.wav
36	1	542	a 0.12 on1 of1.wav
37	1	1155	a 0.12 on1 of2.wav
38	1	812	a 0.12 on1 of3.wav
39	1	155	a 0.12 on1 of4.wav
40	1	914	a 0.12 on1 of5.wav
41	1	395	a 0.12 on1 of6.wav
42	1	656	a 0.12 on1 of7.wav
43	1	352	a 0.14 on1 of1.wav
44	1	611	a 0.14 on1 of2.wav
45	1	335	a 0.14 on1 of3.wav
46	1	874	a 0.14 on1 of4.wav
47	1	1349	a 0.14 on1 of5.wav
48	1	406	a 0.14 on1 of6.wav
49	1	454	a 0.14 on1 of7.wav
50	1	902	a 0.16 on1 of1.wav
51	1	7114	a 0.16 on1 of2.wav
52	1	371	a 0.16 on1 of3.wav
53	1	1456	a 0.16 on1 of4.wav
54	1	353	a 0.16 on1 of5.wav
55	1	1854	a 0.16 on1 of6.wav
56	1	282	a 0.16 on1 of7.wav
57	1	1082	a 0.18 on1 of1.wav
58	1	1373	a 0.18 on1 of2.wav
59	1	1928	a 0.18 on1 of3.wav
60	1	300	a 0.18 on1 of4.wav
61	1	1310	a 0.18 on1 of5.wav
62	1	723	a 0.18 on1 of6.wav
63	1	289	a 0.18 on1 of7.wav
64	1	521	i 0.1 on1 of1.wav
65	1	593	i 0.1 on1 of2.wav
66	1	720	i 0.1 on1 of3.wav
67	1	1077	i 0.1 on1 of4.wav
68	1	310	i 0.1 on1 of5.wav
69	1	300	i 0.1 on1 of6.wav
70	1	281	i 0.1 on1 of7.wav
71	1	3629	i 0.2 on1 of1.wav
72	1	477	i 0.2 on1 of2.wav
73	1	287	i 0.2 on1 of3.wav
74	1	2553	i 0.2 on1 of4.wav
75	1	239	i 0.2 on1 of5.wav
76	1	2079	i 0.2 on1 of6.wav
77	2	1409	i 0.2 on1 of7.wav
78	1	561	i 0.04 on1 of1.wav
79	1	701	i 0.04 on1 of2.wav
80	1	258	i 0.04 on1 of3.wav
81	1	1047	i 0.04 on1 of4.wav
82	1	509	i 0.04 on1 of5.wav
83	1	1876	i 0.04 on1 of6.wav
84	1	721	i 0.04 on1 of7.wav
85	1	575	i 0.06 on1 of1.wav
86	1	554	i 0.06 on1 of2.wav
87	1	304	i 0.06 on1 of3.wav
88	1	321	i 0.06 on1 of4.wav
89	1	311	i 0.06 on1 of5.wav
90	1	415	i 0.06 on1 of6.wav
91	1	296	i 0.06 on1 of7.wav
92	1	262	i 0.08 on1 of1.wav
93	1	981	i 0.08 on1 of2.wav
94	1	447	i 0.08 on1 of3.wav
95	1	612	i 0.08 on1 of4.wav
96	1	1081	i 0.08 on1 of5.wav
97	1	945	i 0.08 on1 of6.wav
98	1	596	i 0.08 on1 of7.wav
99	1	370	i 0.12 on1 of1.wav
100	1	426	i 0.12 on1 of2.wav
101	1	321	i 0.12 on1 of3.wav
102	1	395	i 0.12 on1 of4.wav
103	1	392	i 0.12 on1 of5.wav
104	1	540	i 0.12 on1 of6.wav
105	1	332	i 0.12 on1 of7.wav
106	1	326	i 0.14 on1 of1.wav
107	1	481	i 0.14 on1 of2.wav
108	1	476	i 0.14 on1 of3.wav
109	1	1369	i 0.14 on1 of4.wav
110	1	383	i 0.14 on1 of5.wav
111	1	550	i 0.14 on1 of6.wav
112	1	496	i 0.14 on1 of7.wav
113	1	76	i 0.16 on1 of1.wav
114	1	533	i 0.16 on1 of2.wav
115	1	384	i 0.16 on1 of3.wav
116	1	822	i 0.16 on1 of4.wav
117	1	1098	i 0.16 on1 of5.wav
118	1	410	i 0.16 on1 of6.wav
119	1	290	i 0.16 on1 of7.wav
120	1	1355	i 0.18 on1 of1.wav
121	1	1047	i 0.18 on1 of2.wav
122	1	536	i 0.18 on1 of3.wav
123	1	747	i 0.18 on1 of4.wav
124	1	647	i 0.18 on1 of5.wav
125	1	557	i 0.18 on1 of6.wav
126	1	308	i 0.18 on1 of7.wav
127	1	349	a 0.1 on1 of1.wav
128	1	1306	a 0.1 on1 of2.wav
129	1	596	a 0.1 on1 of3.wav
130	1	434	a 0.1 on1 of4.wav
131	1	764	a 0.1 on1 of5.wav
132	1	526	a 0.1 on1 of6.wav
133	1	281	a 0.1 on1 of7.wav
134	1	276	a 0.2 on1 of1.wav
135	1	251	a 0.2 on1 of2.wav
136	1	795	a 0.2 on1 of3.wav
137	1	619	a 0.2 on1 of4.wav
138	1	2402	a 0.2 on1 of5.wav
139	2	1134	a 0.2 on1 of6.wav
140	2	1149	a 0.2 on1 of7.wav
141	1	612	a 0.04 on1 of1.wav
142	1	601	a 0.04 on1 of2.wav
143	1	569	a 0.04 on1 of3.wav
144	1	1986	a 0.04 on1 of4.wav
145	1	970	a 0.04 on1 of5.wav
146	1	287	a 0.04 on1 of6.wav
147	1	509	a 0.04 on1 of7.wav
148	1	601	a 0.06 on1 of1.wav
149	1	595	a 0.06 on1 of2.wav
150	1	476	a 0.06 on1 of3.wav
151	1	327	a 0.06 on1 of4.wav
152	1	468	a 0.06 on1 of5.wav
153	1	426	a 0.06 on1 of6.wav
154	1	587	a 0.06 on1 of7.wav
155	1	371	a 0.08 on1 of1.wav
156	1	305	a 0.08 on1 of2.wav
157	1	415	a 0.08 on1 of3.wav
158	1	503	a 0.08 on1 of4.wav
159	1	446	a 0.08 on1 of5.wav
160	1	370	a 0.08 on1 of6.wav
161	1	250	a 0.08 on1 of7.wav
162	1	5037	a 0.12 on1 of1.wav
163	1	344	a 0.12 on1 of2.wav
164	1	536	a 0.12 on1 of3.wav
165	1	396	a 0.12 on1 of4.wav
166	1	293	a 0.12 on1 of5.wav
167	1	533	a 0.12 on1 of6.wav
168	1	255	a 0.12 on1 of7.wav
169	1	329	a 0.14 on1 of1.wav
170	1	3324	a 0.14 on1 of2.wav
171	1	1388	a 0.14 on1 of3.wav
172	1	610	a 0.14 on1 of4.wav
173	2	3362	a 0.14 on1 of5.wav
174	1	333	a 0.14 on1 of6.wav
175	1	400	a 0.14 on1 of7.wav
176	1	462	a 0.16 on1 of1.wav
177	2	1395	a 0.16 on1 of2.wav
178	1	446	a 0.16 on1 of3.wav
179	1	287	a 0.16 on1 of4.wav
180	1	1498	a 0.16 on1 of5.wav
181	1	795	a 0.16 on1 of6.wav
182	1	350	a 0.16 on1 of7.wav
183	1	293	a 0.18 on1 of1.wav
184	1	409	a 0.18 on1 of2.wav
185	1	1452	a 0.18 on1 of3.wav
186	2	6817	a 0.18 on1 of4.wav
187	1	1319	a 0.18 on1 of5.wav
188	1	247	a 0.18 on1 of6.wav
189	1	285	a 0.18 on1 of7.wav
190	1	163	i 0.1 on1 of1.wav
191	1	387	i 0.1 on1 of2.wav
192	1	341	i 0.1 on1 of3.wav
193	1	1139	i 0.1 on1 of4.wav
194	1	441	i 0.1 on1 of5.wav
195	1	233	i 0.1 on1 of6.wav
196	1	481	i 0.1 on1 of7.wav
197	1	1453	i 0.2 on1 of1.wav
198	1	710	i 0.2 on1 of2.wav
199	1	372	i 0.2 on1 of3.wav
200	1	636	i 0.2 on1 of4.wav
201	1	614	i 0.2 on1 of5.wav
202	2	3527	i 0.2 on1 of6.wav
203	1	4477	i 0.2 on1 of7.wav
204	1	826	i 0.04 on1 of1.wav
205	1	732	i 0.04 on1 of2.wav
206	1	505	i 0.04 on1 of3.wav
207	1	667	i 0.04 on1 of4.wav
208	1	286	i 0.04 on1 of5.wav
209	1	380	i 0.04 on1 of6.wav
210	1	481	i 0.04 on1 of7.wav
211	1	511	i 0.06 on1 of1.wav
212	1	410	i 0.06 on1 of2.wav
213	1	206	i 0.06 on1 of3.wav
214	1	364	i 0.06 on1 of4.wav
215	1	418	i 0.06 on1 of5.wav
216	1	554	i 0.06 on1 of6.wav
217	1	525	i 0.06 on1 of7.wav
218	1	457	i 0.08 on1 of1.wav
219	1	673	i 0.08 on1 of2.wav
220	1	610	i 0.08 on1 of3.wav
221	1	391	i 0.08 on1 of4.wav
222	1	1126	i 0.08 on1 of5.wav
223	1	611	i 0.08 on1 of6.wav
224	1	426	i 0.08 on1 of7.wav
225	1	550	i 0.12 on1 of1.wav
226	1	203	i 0.12 on1 of2.wav
227	1	255	i 0.12 on1 of3.wav
228	1	1072	i 0.12 on1 of4.wav
229	1	302	i 0.12 on1 of5.wav
230	1	392	i 0.12 on1 of6.wav
231	1	359	i 0.12 on1 of7.wav
232	1	769	i 0.14 on1 of1.wav
233	1	294	i 0.14 on1 of2.wav
234	1	447	i 0.14 on1 of3.wav
235	1	1028	i 0.14 on1 of4.wav
236	1	3034	i 0.14 on1 of5.wav
237	1	338	i 0.14 on1 of6.wav
238	1	357	i 0.14 on1 of7.wav
239	1	1097	i 0.16 on1 of1.wav
240	1	268	i 0.16 on1 of2.wav
241	1	914	i 0.16 on1 of3.wav
242	1	3317	i 0.16 on1 of4.wav
243	1	305	i 0.16 on1 of5.wav
244	1	603	i 0.16 on1 of6.wav
245	1	45	i 0.16 on1 of7.wav
246	1	800	i 0.18 on1 of1.wav
247	1	1527	i 0.18 on1 of2.wav
248	1	292	i 0.18 on1 of3.wav
249	1	716	i 0.18 on1 of4.wav
250	1	392	i 0.18 on1 of5.wav
251	1	121	i 0.18 on1 of6.wav
252	1	590	i 0.18 on1 of7.wav
253	1	1389	a 0.1 on1 of1.wav
254	1	285	a 0.1 on1 of2.wav
255	1	777	a 0.1 on1 of3.wav
256	1	307	a 0.1 on1 of4.wav
257	1	483	a 0.1 on1 of5.wav
258	1	1318	a 0.1 on1 of6.wav
259	1	486	a 0.1 on1 of7.wav
260	1	926	a 0.2 on1 of1.wav
261	1	1188	a 0.2 on1 of2.wav
262	1	556	a 0.2 on1 of3.wav
263	1	913	a 0.2 on1 of4.wav
264	1	3215	a 0.2 on1 of5.wav
265	1	2462	a 0.2 on1 of6.wav
266	1	1038	a 0.2 on1 of7.wav
267	1	257	a 0.04 on1 of1.wav
268	1	305	a 0.04 on1 of2.wav
269	1	312	a 0.04 on1 of3.wav
270	1	285	a 0.04 on1 of4.wav
271	1	464	a 0.04 on1 of5.wav
272	1	298	a 0.04 on1 of6.wav
273	1	479	a 0.04 on1 of7.wav
274	1	1102	a 0.06 on1 of1.wav
275	1	312	a 0.06 on1 of2.wav
276	1	556	a 0.06 on1 of3.wav
277	1	570	a 0.06 on1 of4.wav
278	1	412	a 0.06 on1 of5.wav
279	1	5599	a 0.06 on1 of6.wav
280	1	658	a 0.06 on1 of7.wav
281	1	1062	a 0.08 on1 of1.wav
282	1	302	a 0.08 on1 of2.wav
283	1	429	a 0.08 on1 of3.wav
284	1	421	a 0.08 on1 of4.wav
285	1	3178	a 0.08 on1 of5.wav
286	1	1182	a 0.08 on1 of6.wav
287	1	289	a 0.08 on1 of7.wav
288	1	1898	a 0.12 on1 of1.wav
289	1	533	a 0.12 on1 of2.wav
290	1	848	a 0.12 on1 of3.wav
291	1	578	a 0.12 on1 of4.wav
292	1	743	a 0.12 on1 of5.wav
293	1	817	a 0.12 on1 of6.wav
294	1	2391	a 0.12 on1 of7.wav
295	1	856	a 0.14 on1 of1.wav
296	1	307	a 0.14 on1 of2.wav
297	1	291	a 0.14 on1 of3.wav
298	1	366	a 0.14 on1 of4.wav
299	1	223	a 0.14 on1 of5.wav
300	1	1931	a 0.14 on1 of6.wav
301	2	1933	a 0.14 on1 of7.wav
302	1	706	a 0.16 on1 of1.wav
303	1	631	a 0.16 on1 of2.wav
304	1	243	a 0.16 on1 of3.wav
305	2	2340	a 0.16 on1 of4.wav
306	1	201	a 0.16 on1 of5.wav
307	1	467	a 0.16 on1 of6.wav
308	1	369	a 0.16 on1 of7.wav
309	1	313	a 0.18 on1 of1.wav
310	1	614	a 0.18 on1 of2.wav
311	1	310	a 0.18 on1 of3.wav
312	1	2039	a 0.18 on1 of4.wav
313	1	1560	a 0.18 on1 of5.wav
314	1	3229	a 0.18 on1 of6.wav
315	1	752	a 0.18 on1 of7.wav
316	1	319	i 0.1 on1 of1.wav
317	1	858	i 0.1 on1 of2.wav
318	1	1496	i 0.1 on1 of3.wav
319	1	316	i 0.1 on1 of4.wav
320	1	615	i 0.1 on1 of5.wav
321	1	254	i 0.1 on1 of6.wav
322	1	411	i 0.1 on1 of7.wav
323	1	641	i 0.2 on1 of1.wav
324	1	910	i 0.2 on1 of2.wav
325	1	501	i 0.2 on1 of3.wav
326	1	473	i 0.2 on1 of4.wav
327	1	643	i 0.2 on1 of5.wav
328	1	848	i 0.2 on1 of6.wav
329	1	1037	i 0.2 on1 of7.wav
330	1	617	i 0.04 on1 of1.wav
331	1	313	i 0.04 on1 of2.wav
332	1	894	i 0.04 on1 of3.wav
333	1	603	i 0.04 on1 of4.wav
334	1	442	i 0.04 on1 of5.wav
335	1	254	i 0.04 on1 of6.wav
336	1	539	i 0.04 on1 of7.wav
337	1	907	i 0.06 on1 of1.wav
338	1	261	i 0.06 on1 of2.wav
339	1	476	i 0.06 on1 of3.wav
340	1	289	i 0.06 on1 of4.wav
341	1	481	i 0.06 on1 of5.wav
342	1	353	i 0.06 on1 of6.wav
343	1	389	i 0.06 on1 of7.wav
344	1	452	i 0.08 on1 of1.wav
345	1	411	i 0.08 on1 of2.wav
346	1	325	i 0.08 on1 of3.wav
347	1	297	i 0.08 on1 of4.wav
348	1	350	i 0.08 on1 of5.wav
349	1	484	i 0.08 on1 of6.wav
350	1	277	i 0.08 on1 of7.wav
351	1	385	i 0.12 on1 of1.wav
352	1	889	i 0.12 on1 of2.wav
353	1	553	i 0.12 on1 of3.wav
354	1	5195	i 0.12 on1 of4.wav
355	1	1316	i 0.12 on1 of5.wav
356	1	698	i 0.12 on1 of6.wav
357	1	1978	i 0.12 on1 of7.wav
358	1	279	i 0.14 on1 of1.wav
359	1	664	i 0.14 on1 of2.wav
360	1	482	i 0.14 on1 of3.wav
361	1	286	i 0.14 on1 of4.wav
362	1	640	i 0.14 on1 of5.wav
363	1	661	i 0.14 on1 of6.wav
364	1	4029	i 0.14 on1 of7.wav
365	1	588	i 0.16 on1 of1.wav
366	1	346	i 0.16 on1 of2.wav
367	1	801	i 0.16 on1 of3.wav
368	1	233	i 0.16 on1 of4.wav
369	1	433	i 0.16 on1 of5.wav
370	1	709	i 0.16 on1 of6.wav
371	1	274	i 0.16 on1 of7.wav
372	1	892	i 0.18 on1 of1.wav
373	1	453	i 0.18 on1 of2.wav
374	1	485	i 0.18 on1 of3.wav
375	1	474	i 0.18 on1 of4.wav
376	1	261	i 0.18 on1 of5.wav
377	1	382	i 0.18 on1 of6.wav
378	2	2004	i 0.18 on1 of7.wav
379	1	468	a 0.1 on1 of1.wav
380	1	470	a 0.1 on1 of2.wav
381	1	590	a 0.1 on1 of3.wav
382	1	378	a 0.1 on1 of4.wav
383	1	365	a 0.1 on1 of5.wav
384	1	288	a 0.1 on1 of6.wav
385	1	1539	a 0.1 on1 of7.wav
386	1	983	a 0.2 on1 of1.wav
387	1	1326	a 0.2 on1 of2.wav
388	1	1662	a 0.2 on1 of3.wav
389	2	2864	a 0.2 on1 of4.wav
390	2	2787	a 0.2 on1 of5.wav
391	2	4418	a 0.2 on1 of6.wav
392	2	1880	a 0.2 on1 of7.wav
393	1	415	a 0.04 on1 of1.wav
394	1	223	a 0.04 on1 of2.wav
395	1	503	a 0.04 on1 of3.wav
396	1	429	a 0.04 on1 of4.wav
397	1	421	a 0.04 on1 of5.wav
398	1	279	a 0.04 on1 of6.wav
399	1	1161	a 0.04 on1 of7.wav
400	1	376	a 0.06 on1 of1.wav
401	1	1140	a 0.06 on1 of2.wav
402	1	850	a 0.06 on1 of3.wav
403	1	692	a 0.06 on1 of4.wav
404	1	1054	a 0.06 on1 of5.wav
405	1	350	a 0.06 on1 of6.wav
406	1	433	a 0.06 on1 of7.wav
407	1	601	a 0.08 on1 of1.wav
408	1	312	a 0.08 on1 of2.wav
409	1	661	a 0.08 on1 of3.wav
410	1	242	a 0.08 on1 of4.wav
411	1	355	a 0.08 on1 of5.wav
412	1	2039	a 0.08 on1 of6.wav
413	1	454	a 0.08 on1 of7.wav
414	1	368	a 0.12 on1 of1.wav
415	1	5277	a 0.12 on1 of2.wav
416	1	625	a 0.12 on1 of3.wav
417	1	443	a 0.12 on1 of4.wav
418	1	252	a 0.12 on1 of5.wav
419	1	541	a 0.12 on1 of6.wav
420	1	450	a 0.12 on1 of7.wav
421	1	1164	a 0.14 on1 of1.wav
422	1	297	a 0.14 on1 of2.wav
423	1	272	a 0.14 on1 of3.wav
424	1	373	a 0.14 on1 of4.wav
425	2	2360	a 0.14 on1 of5.wav
426	2	1556	a 0.14 on1 of6.wav
427	2	2066	a 0.14 on1 of7.wav
428	1	1235	a 0.16 on1 of1.wav
429	1	303	a 0.16 on1 of2.wav
430	1	406	a 0.16 on1 of3.wav
431	1	355	a 0.16 on1 of4.wav
432	1	1961	a 0.16 on1 of5.wav
433	1	797	a 0.16 on1 of6.wav
434	1	3628	a 0.16 on1 of7.wav
435	1	268	a 0.18 on1 of1.wav
436	1	1606	a 0.18 on1 of2.wav
437	1	2111	a 0.18 on1 of3.wav
438	2	3684	a 0.18 on1 of4.wav
439	1	1969	a 0.18 on1 of5.wav
440	1	346	a 0.18 on1 of6.wav
441	2	4717	a 0.18 on1 of7.wav
442	1	528	i 0.1 on1 of1.wav
443	1	309	i 0.1 on1 of2.wav
444	1	293	i 0.1 on1 of3.wav
445	1	412	i 0.1 on1 of4.wav
446	1	598	i 0.1 on1 of5.wav
447	1	809	i 0.1 on1 of6.wav
448	1	462	i 0.1 on1 of7.wav
449	1	794	i 0.2 on1 of1.wav
450	1	1325	i 0.2 on1 of2.wav
451	1	461	i 0.2 on1 of3.wav
452	1	528	i 0.2 on1 of4.wav
453	1	328	i 0.2 on1 of5.wav
454	1	1791	i 0.2 on1 of6.wav
455	1	500	i 0.2 on1 of7.wav
456	1	537	i 0.04 on1 of1.wav
457	1	849	i 0.04 on1 of2.wav
458	1	342	i 0.04 on1 of3.wav
459	1	394	i 0.04 on1 of4.wav
460	1	522	i 0.04 on1 of5.wav
461	1	453	i 0.04 on1 of6.wav
462	1	356	i 0.04 on1 of7.wav
463	1	466	i 0.06 on1 of1.wav
464	1	426	i 0.06 on1 of2.wav
465	1	479	i 0.06 on1 of3.wav
466	1	424	i 0.06 on1 of4.wav
467	1	541	i 0.06 on1 of5.wav
468	1	264	i 0.06 on1 of6.wav
469	1	658	i 0.06 on1 of7.wav
470	1	274	i 0.08 on1 of1.wav
471	1	502	i 0.08 on1 of2.wav
472	1	195	i 0.08 on1 of3.wav
473	1	300	i 0.08 on1 of4.wav
474	1	798	i 0.08 on1 of5.wav
475	1	534	i 0.08 on1 of6.wav
476	1	1113	i 0.08 on1 of7.wav
477	1	631	i 0.12 on1 of1.wav
478	1	584	i 0.12 on1 of2.wav
479	1	505	i 0.12 on1 of3.wav
480	1	1576	i 0.12 on1 of4.wav
481	1	485	i 0.12 on1 of5.wav
482	1	614	i 0.12 on1 of6.wav
483	1	590	i 0.12 on1 of7.wav
484	1	342	i 0.14 on1 of1.wav
485	1	644	i 0.14 on1 of2.wav
486	1	253	i 0.14 on1 of3.wav
487	1	611	i 0.14 on1 of4.wav
488	1	523	i 0.14 on1 of5.wav
489	1	2143	i 0.14 on1 of6.wav
490	1	570	i 0.14 on1 of7.wav
491	1	467	i 0.16 on1 of1.wav
492	1	400	i 0.16 on1 of2.wav
493	1	630	i 0.16 on1 of3.wav
494	1	711	i 0.16 on1 of4.wav
495	1	455	i 0.16 on1 of5.wav
496	1	721	i 0.16 on1 of6.wav
497	1	477	i 0.16 on1 of7.wav
498	1	2485	i 0.18 on1 of1.wav
499	1	1328	i 0.18 on1 of2.wav
500	1	467	i 0.18 on1 of3.wav
501	1	248	i 0.18 on1 of4.wav
502	1	704	i 0.18 on1 of5.wav
503	1	560	i 0.18 on1 of6.wav
504	1	262	i 0.18 on1 of7.wav
505	1	3807	a 0.1 on1 of1.wav
506	1	204	a 0.1 on1 of2.wav
507	1	1065	a 0.1 on1 of3.wav
508	1	464	a 0.1 on1 of4.wav
509	1	700	a 0.1 on1 of5.wav
510	1	708	a 0.1 on1 of6.wav
511	1	268	a 0.1 on1 of7.wav
512	1	1524	a 0.2 on1 of1.wav
513	1	2282	a 0.2 on1 of2.wav
514	1	1285	a 0.2 on1 of3.wav
515	1	2433	a 0.2 on1 of4.wav
516	2	1838	a 0.2 on1 of5.wav
517	2	1117	a 0.2 on1 of6.wav
518	2	2066	a 0.2 on1 of7.wav
519	1	762	a 0.04 on1 of1.wav
520	1	523	a 0.04 on1 of2.wav
521	1	560	a 0.04 on1 of3.wav
522	1	595	a 0.04 on1 of4.wav
523	1	818	a 0.04 on1 of5.wav
524	1	539	a 0.04 on1 of6.wav
525	1	697	a 0.04 on1 of7.wav
526	1	1254	a 0.06 on1 of1.wav
527	1	189	a 0.06 on1 of2.wav
528	1	807	a 0.06 on1 of3.wav
529	1	262	a 0.06 on1 of4.wav
530	1	332	a 0.06 on1 of5.wav
531	1	1462	a 0.06 on1 of6.wav
532	1	450	a 0.06 on1 of7.wav
533	1	371	a 0.08 on1 of1.wav
534	1	1640	a 0.08 on1 of2.wav
535	1	988	a 0.08 on1 of3.wav
536	1	250	a 0.08 on1 of4.wav
537	1	303	a 0.08 on1 of5.wav
538	1	1531	a 0.08 on1 of6.wav
539	1	572	a 0.08 on1 of7.wav
540	1	359	a 0.12 on1 of1.wav
541	1	1898	a 0.12 on1 of2.wav
542	1	646	a 0.12 on1 of3.wav
543	1	261	a 0.12 on1 of4.wav
544	1	416	a 0.12 on1 of5.wav
545	1	1703	a 0.12 on1 of6.wav
546	1	601	a 0.12 on1 of7.wav
547	1	269	a 0.14 on1 of1.wav
548	1	787	a 0.14 on1 of2.wav
549	1	337	a 0.14 on1 of3.wav
550	1	528	a 0.14 on1 of4.wav
551	1	1323	a 0.14 on1 of5.wav
552	2	2195	a 0.14 on1 of6.wav
553	1	587	a 0.14 on1 of7.wav
554	1	499	a 0.16 on1 of1.wav
555	1	1204	a 0.16 on1 of2.wav
556	1	382	a 0.16 on1 of3.wav
557	1	1137	a 0.16 on1 of4.wav
558	1	1283	a 0.16 on1 of5.wav
559	1	537	a 0.16 on1 of6.wav
560	1	330	a 0.16 on1 of7.wav
561	1	907	a 0.18 on1 of1.wav
562	1	730	a 0.18 on1 of2.wav
563	1	951	a 0.18 on1 of3.wav
564	1	323	a 0.18 on1 of4.wav
565	1	479	a 0.18 on1 of5.wav
566	2	1803	a 0.18 on1 of6.wav
567	1	316	a 0.18 on1 of7.wav
568	1	438	i 0.1 on1 of1.wav
569	1	554	i 0.1 on1 of2.wav
570	1	403	i 0.1 on1 of3.wav
571	1	677	i 0.1 on1 of4.wav
572	1	447	i 0.1 on1 of5.wav
573	1	1241	i 0.1 on1 of6.wav
574	1	467	i 0.1 on1 of7.wav
575	1	927	i 0.2 on1 of1.wav
576	1	450	i 0.2 on1 of2.wav
577	1	3399	i 0.2 on1 of3.wav
578	1	596	i 0.2 on1 of4.wav
579	1	786	i 0.2 on1 of5.wav
580	1	1360	i 0.2 on1 of6.wav
581	1	428	i 0.2 on1 of7.wav
582	1	473	i 0.04 on1 of1.wav
583	1	146	i 0.04 on1 of2.wav
584	1	420	i 0.04 on1 of3.wav
585	1	342	i 0.04 on1 of4.wav
586	1	265	i 0.04 on1 of5.wav
587	1	372	i 0.04 on1 of6.wav
588	1	466	i 0.04 on1 of7.wav
589	1	550	i 0.06 on1 of1.wav
590	1	443	i 0.06 on1 of2.wav
591	1	318	i 0.06 on1 of3.wav
592	1	469	i 0.06 on1 of4.wav
593	1	304	i 0.06 on1 of5.wav
594	1	743	i 0.06 on1 of6.wav
595	1	429	i 0.06 on1 of7.wav
596	1	481	i 0.08 on1 of1.wav
597	1	446	i 0.08 on1 of2.wav
598	1	703	i 0.08 on1 of3.wav
599	1	343	i 0.08 on1 of4.wav
600	1	414	i 0.08 on1 of5.wav
601	1	264	i 0.08 on1 of6.wav
602	1	517	i 0.08 on1 of7.wav
603	1	505	i 0.12 on1 of1.wav
604	1	482	i 0.12 on1 of2.wav
605	1	1647	i 0.12 on1 of3.wav
606	1	418	i 0.12 on1 of4.wav
607	1	3742	i 0.12 on1 of5.wav
608	1	288	i 0.12 on1 of6.wav
609	1	443	i 0.12 on1 of7.wav
610	1	706	i 0.14 on1 of1.wav
611	1	330	i 0.14 on1 of2.wav
612	1	545	i 0.14 on1 of3.wav
613	1	131	i 0.14 on1 of4.wav
614	1	469	i 0.14 on1 of5.wav
615	1	283	i 0.14 on1 of6.wav
616	1	401	i 0.14 on1 of7.wav
617	1	440	i 0.16 on1 of1.wav
618	1	341	i 0.16 on1 of2.wav
619	1	680	i 0.16 on1 of3.wav
620	1	306	i 0.16 on1 of4.wav
621	1	260	i 0.16 on1 of5.wav
622	1	598	i 0.16 on1 of6.wav
623	1	1725	i 0.16 on1 of7.wav
624	1	238	i 0.18 on1 of1.wav
625	1	544	i 0.18 on1 of2.wav
626	1	1053	i 0.18 on1 of3.wav
627	1	293	i 0.18 on1 of4.wav
628	1	704	i 0.18 on1 of5.wav
629	1	386	i 0.18 on1 of6.wav
630	1	262	i 0.18 on1 of7.wav
