# Supplementary material for: How musical experience affects tone perception efficiency by musicians of tonal and non-tonal speakers?
Source: PLoS One. 2020 May 8;15(5):e0232514. doi: 10.1371/journal.pone.0232514 (PMC7209303; doi:10.1371/journal.pone.0232514)
Supplement: S1 Raw Data — (ZIP) [file pone.0232514.s001.zip › RAW DATA Eng musician/sub8idrising.csv]

List2	Slide3.RESP	Slide3.RT	stim1
1	1	797	a 0.1 on1 of7r.wav
2	1	381	a 0.1 on2 of7.wav
3	1	500	a 0.1 on3 of7.wav
4	1	611	a 0.1 on4 of7.wav
5	1	401	a 0.1 on5 of7.wav
6	1	408	a 0.1 on6 of7.wav
7	1	531	a 0.1 on7 of7.wav
8	2	968	a 0.2 on1 of7r.wav
9	2	1223	a 0.2 on2 of7.wav
10	2	6447	a 0.2 on3 of7.wav
11	1	753	a 0.2 on4 of7.wav
12	1	9444	a 0.2 on5 of7.wav
13	1	3317	a 0.2 on6 of7.wav
14	1	373	a 0.2 on7 of7.wav
15	1	686	a 0.04 on1 of7r.wav
16	1	501	a 0.04 on2 of7.wav
17	1	610	a 0.04 on3 of7.wav
18	1	367	a 0.04 on4 of7.wav
19	1	1965	a 0.04 on5 of7.wav
20	1	346	a 0.04 on6 of7.wav
21	1	415	a 0.04 on7 of7.wav
22	1	482	a 0.06 on1 of7r.wav
23	1	426	a 0.06 on2 of7.wav
24	1	482	a 0.06 on3 of7.wav
25	1	625	a 0.06 on4 of7.wav
26	1	703	a 0.06 on5 of7.wav
27	1	425	a 0.06 on6 of7.wav
28	1	636	a 0.06 on7 of7.wav
29	1	650	a 0.08 on1 of7r.wav
30	1	582	a 0.08 on2 of7.wav
31	1	2955	a 0.08 on3 of7.wav
32	1	338	a 0.08 on4 of7.wav
33	1	987	a 0.08 on5 of7.wav
34	1	421	a 0.08 on6 of7.wav
35	1	443	a 0.08 on7 of7.wav
36	1	496	a 0.12 on1 of7r.wav
37	1	844	a 0.12 on2 of7.wav
38	1	682	a 0.12 on3 of7.wav
39	1	573	a 0.12 on4 of7.wav
40	1	670	a 0.12 on5 of7.wav
41	1	471	a 0.12 on6 of7.wav
42	1	476	a 0.12 on7 of7.wav
43	1	462	a 0.14 on1 of7r.wav
44	1	835	a 0.14 on2 of7.wav
45	1	784	a 0.14 on3 of7.wav
46	1	1925	a 0.14 on4 of7.wav
47	1	635	a 0.14 on5 of7.wav
48	1	376	a 0.14 on6 of7.wav
49	1	672	a 0.14 on7 of7.wav
50	2	807	a 0.16 on1 of7r.wav
51	2	3323	a 0.16 on2 of7.wav
52	1	611	a 0.16 on3 of7.wav
53	1	899	a 0.16 on4 of7.wav
54	1	3450	a 0.16 on5 of7.wav
55	1	2645	a 0.16 on6 of7.wav
56	1	1122	a 0.16 on7 of7.wav
57	2	1266	a 0.18 on1 of7r.wav
58	1	366	a 0.18 on2 of7.wav
59	1	773	a 0.18 on3 of7.wav
60	1	564	a 0.18 on4 of7.wav
61	1	572	a 0.18 on5 of7.wav
62	1	871	a 0.18 on6 of7.wav
63	1	1400	a 0.18 on7 of7.wav
64	1	627	i 0.1 on1 of7r.wav
65	1	477	i 0.1 on2 of7.wav
66	1	2173	i 0.1 on3 of7.wav
67	1	730	i 0.1 on4 of7.wav
68	1	613	i 0.1 on5 of7.wav
69	1	614	i 0.1 on6 of7.wav
70	1	655	i 0.1 on7 of7.wav
71	1	587	i 0.2 on1 of7r.wav
72	1	1458	i 0.2 on2 of7.wav
73	1	1318	i 0.2 on3 of7.wav
74	1	439	i 0.2 on4 of7.wav
75	1	441	i 0.2 on5 of7.wav
76	1	1489	i 0.2 on6 of7.wav
77	1	780	i 0.2 on7 of7.wav
78	1	1597	i 0.04 on1 of7r.wav
79	1	742	i 0.04 on2 of7.wav
80	1	440	i 0.04 on3 of7.wav
81	1	1010	i 0.04 on4 of7.wav
82	1	493	i 0.04 on5 of7.wav
83	1	652	i 0.04 on6 of7.wav
84	1	284	i 0.04 on7 of7.wav
85	1	861	i 0.06 on1 of7r.wav
86	1	616	i 0.06 on2 of7.wav
87	1	1387	i 0.06 on3 of7.wav
88	1	309	i 0.06 on4 of7.wav
89	1	1512	i 0.06 on5 of7.wav
90	1	565	i 0.06 on6 of7.wav
91	1	492	i 0.06 on7 of7.wav
92	1	361	i 0.08 on1 of7r.wav
93	1	505	i 0.08 on2 of7.wav
94	1	463	i 0.08 on3 of7.wav
95	1	496	i 0.08 on4 of7.wav
96	1	618	i 0.08 on5 of7.wav
97	1	479	i 0.08 on6 of7.wav
98	1	346	i 0.08 on7 of7.wav
99	1	414	i 0.12 on1 of7r.wav
100	1	665	i 0.12 on2 of7.wav
101	1	475	i 0.12 on3 of7.wav
102	1	480	i 0.12 on4 of7.wav
103	1	508	i 0.12 on5 of7.wav
104	1	512	i 0.12 on6 of7.wav
105	1	505	i 0.12 on7 of7.wav
106	1	549	i 0.14 on1 of7r.wav
107	1	442	i 0.14 on2 of7.wav
108	1	586	i 0.14 on3 of7.wav
109	1	1164	i 0.14 on4 of7.wav
110	1	956	i 0.14 on5 of7.wav
111	1	849	i 0.14 on6 of7.wav
112	1	339	i 0.14 on7 of7.wav
113	1	1187	i 0.16 on1 of7r.wav
114	1	562	i 0.16 on2 of7.wav
115	1	797	i 0.16 on3 of7.wav
116	1	552	i 0.16 on4 of7.wav
117	1	490	i 0.16 on5 of7.wav
118	1	642	i 0.16 on6 of7.wav
119	1	544	i 0.16 on7 of7.wav
120	1	578	i 0.18 on1 of7r.wav
121	2	5599	i 0.18 on2 of7.wav
122	1	1014	i 0.18 on3 of7.wav
123	1	805	i 0.18 on4 of7.wav
124	1	457	i 0.18 on5 of7.wav
125	1	812	i 0.18 on6 of7.wav
126	1	606	i 0.18 on7 of7.wav
127	1	399	a 0.1 on1 of7r.wav
128	1	537	a 0.1 on2 of7.wav
129	1	989	a 0.1 on3 of7.wav
130	1	686	a 0.1 on4 of7.wav
131	1	1224	a 0.1 on5 of7.wav
132	1	1273	a 0.1 on6 of7.wav
133	1	501	a 0.1 on7 of7.wav
134	1	3174	a 0.2 on1 of7r.wav
135	1	4030	a 0.2 on2 of7.wav
136	1	903	a 0.2 on3 of7.wav
137	1	3688	a 0.2 on4 of7.wav
138	1	5455	a 0.2 on5 of7.wav
139	1	1957	a 0.2 on6 of7.wav
140	1	828	a 0.2 on7 of7.wav
141	1	514	a 0.04 on1 of7r.wav
142	1	339	a 0.04 on2 of7.wav
143	1	482	a 0.04 on3 of7.wav
144	1	329	a 0.04 on4 of7.wav
145	1	506	a 0.04 on5 of7.wav
146	1	809	a 0.04 on6 of7.wav
147	1	555	a 0.04 on7 of7.wav
148	1	369	a 0.06 on1 of7r.wav
149	1	460	a 0.06 on2 of7.wav
150	1	397	a 0.06 on3 of7.wav
151	1	424	a 0.06 on4 of7.wav
152	1	467	a 0.06 on5 of7.wav
153	1	330	a 0.06 on6 of7.wav
154	1	510	a 0.06 on7 of7.wav
155	1	1421	a 0.08 on1 of7r.wav
156	1	490	a 0.08 on2 of7.wav
157	1	539	a 0.08 on3 of7.wav
158	1	610	a 0.08 on4 of7.wav
159	1	370	a 0.08 on5 of7.wav
160	1	492	a 0.08 on6 of7.wav
161	1	566	a 0.08 on7 of7.wav
162	1	635	a 0.12 on1 of7r.wav
163	1	946	a 0.12 on2 of7.wav
164	1	413	a 0.12 on3 of7.wav
165	1	1076	a 0.12 on4 of7.wav
166	1	516	a 0.12 on5 of7.wav
167	1	460	a 0.12 on6 of7.wav
168	1	323	a 0.12 on7 of7.wav
169	1	518	a 0.14 on1 of7r.wav
170	1	904	a 0.14 on2 of7.wav
171	1	440	a 0.14 on3 of7.wav
172	1	595	a 0.14 on4 of7.wav
173	1	571	a 0.14 on5 of7.wav
174	1	985	a 0.14 on6 of7.wav
175	1	862	a 0.14 on7 of7.wav
176	1	5273	a 0.16 on1 of7r.wav
177	1	1285	a 0.16 on2 of7.wav
178	1	488	a 0.16 on3 of7.wav
179	1	291	a 0.16 on4 of7.wav
180	1	858	a 0.16 on5 of7.wav
181	1	580	a 0.16 on6 of7.wav
182	1	912	a 0.16 on7 of7.wav
183	1	464	a 0.18 on1 of7r.wav
184	2	4029	a 0.18 on2 of7.wav
185	1	663	a 0.18 on3 of7.wav
186	1	835	a 0.18 on4 of7.wav
187	1	622	a 0.18 on5 of7.wav
188	1	856	a 0.18 on6 of7.wav
189	1	1041	a 0.18 on7 of7.wav
190	1	3514	i 0.1 on1 of7r.wav
191	1	659	i 0.1 on2 of7.wav
192	1	526	i 0.1 on3 of7.wav
193	1	462	i 0.1 on4 of7.wav
194	1	1390	i 0.1 on5 of7.wav
195	1	511	i 0.1 on6 of7.wav
196	1	468	i 0.1 on7 of7.wav
197	2	1100	i 0.2 on1 of7r.wav
198	1	4323	i 0.2 on2 of7.wav
199	1	1118	i 0.2 on3 of7.wav
200	1	652	i 0.2 on4 of7.wav
201	1	751	i 0.2 on5 of7.wav
202	1	602	i 0.2 on6 of7.wav
203	1	2081	i 0.2 on7 of7.wav
204	1	567	i 0.04 on1 of7r.wav
205	1	691	i 0.04 on2 of7.wav
206	1	577	i 0.04 on3 of7.wav
207	1	336	i 0.04 on4 of7.wav
208	1	494	i 0.04 on5 of7.wav
209	1	469	i 0.04 on6 of7.wav
210	1	799	i 0.04 on7 of7.wav
211	1	622	i 0.06 on1 of7r.wav
212	1	350	i 0.06 on2 of7.wav
213	1	497	i 0.06 on3 of7.wav
214	1	430	i 0.06 on4 of7.wav
215	1	719	i 0.06 on5 of7.wav
216	1	761	i 0.06 on6 of7.wav
217	1	502	i 0.06 on7 of7.wav
218	1	662	i 0.08 on1 of7r.wav
219	1	344	i 0.08 on2 of7.wav
220	1	341	i 0.08 on3 of7.wav
221	1	460	i 0.08 on4 of7.wav
222	1	579	i 0.08 on5 of7.wav
223	1	486	i 0.08 on6 of7.wav
224	1	672	i 0.08 on7 of7.wav
225	1	573	i 0.12 on1 of7r.wav
226	1	464	i 0.12 on2 of7.wav
227	1	518	i 0.12 on3 of7.wav
228	1	493	i 0.12 on4 of7.wav
229	1	885	i 0.12 on5 of7.wav
230	1	489	i 0.12 on6 of7.wav
231	1	471	i 0.12 on7 of7.wav
232	1	485	i 0.14 on1 of7r.wav
233	1	483	i 0.14 on2 of7.wav
234	1	431	i 0.14 on3 of7.wav
235	1	519	i 0.14 on4 of7.wav
236	1	1081	i 0.14 on5 of7.wav
237	1	1462	i 0.14 on6 of7.wav
238	1	3412	i 0.14 on7 of7.wav
239	1	517	i 0.16 on1 of7r.wav
240	1	665	i 0.16 on2 of7.wav
241	1	728	i 0.16 on3 of7.wav
242	1	496	i 0.16 on4 of7.wav
243	1	356	i 0.16 on5 of7.wav
244	1	794	i 0.16 on6 of7.wav
245	1	5971	i 0.16 on7 of7.wav
246	1	727	i 0.18 on1 of7r.wav
247	1	453	i 0.18 on2 of7.wav
248	1	495	i 0.18 on3 of7.wav
249	1	936	i 0.18 on4 of7.wav
250	1	647	i 0.18 on5 of7.wav
251	1	1551	i 0.18 on6 of7.wav
252	1	562	i 0.18 on7 of7.wav
253	1	497	a 0.1 on1 of7r.wav
254	1	824	a 0.1 on2 of7.wav
255	1	1238	a 0.1 on3 of7.wav
256	1	445	a 0.1 on4 of7.wav
257	1	489	a 0.1 on5 of7.wav
258	1	457	a 0.1 on6 of7.wav
259	1	406	a 0.1 on7 of7.wav
260	2	3453	a 0.2 on1 of7r.wav
261	2	967	a 0.2 on2 of7.wav
262	1	900	a 0.2 on3 of7.wav
263	1	1266	a 0.2 on4 of7.wav
264	1	2834	a 0.2 on5 of7.wav
265	1	1379	a 0.2 on6 of7.wav
266	1	1194	a 0.2 on7 of7.wav
267	1	759	a 0.04 on1 of7r.wav
268	1	714	a 0.04 on2 of7.wav
269	1	896	a 0.04 on3 of7.wav
270	1	443	a 0.04 on4 of7.wav
271	1	684	a 0.04 on5 of7.wav
272	1	428	a 0.04 on6 of7.wav
273	1	347	a 0.04 on7 of7.wav
274	1	581	a 0.06 on1 of7r.wav
275	1	492	a 0.06 on2 of7.wav
276	1	400	a 0.06 on3 of7.wav
277	1	527	a 0.06 on4 of7.wav
278	1	505	a 0.06 on5 of7.wav
279	1	239	a 0.06 on6 of7.wav
280	1	608	a 0.06 on7 of7.wav
281	1	444	a 0.08 on1 of7r.wav
282	1	351	a 0.08 on2 of7.wav
283	1	509	a 0.08 on3 of7.wav
284	1	904	a 0.08 on4 of7.wav
285	1	472	a 0.08 on5 of7.wav
286	1	610	a 0.08 on6 of7.wav
287	1	318	a 0.08 on7 of7.wav
288	1	530	a 0.12 on1 of7r.wav
289	1	562	a 0.12 on2 of7.wav
290	1	525	a 0.12 on3 of7.wav
291	1	1007	a 0.12 on4 of7.wav
292	1	1107	a 0.12 on5 of7.wav
293	1	531	a 0.12 on6 of7.wav
294	1	410	a 0.12 on7 of7.wav
295	2	5257	a 0.14 on1 of7r.wav
296	1	2290	a 0.14 on2 of7.wav
297	1	862	a 0.14 on3 of7.wav
298	1	698	a 0.14 on4 of7.wav
299	1	784	a 0.14 on5 of7.wav
300	1	557	a 0.14 on6 of7.wav
301	1	668	a 0.14 on7 of7.wav
302	1	505	a 0.16 on1 of7r.wav
303	1	645	a 0.16 on2 of7.wav
304	1	398	a 0.16 on3 of7.wav
305	1	706	a 0.16 on4 of7.wav
306	1	1369	a 0.16 on5 of7.wav
307	1	739	a 0.16 on6 of7.wav
308	1	1005	a 0.16 on7 of7.wav
309	2	5828	a 0.18 on1 of7r.wav
310	1	4680	a 0.18 on2 of7.wav
311	1	7908	a 0.18 on3 of7.wav
312	1	677	a 0.18 on4 of7.wav
313	1	861	a 0.18 on5 of7.wav
314	1	863	a 0.18 on6 of7.wav
315	1	2457	a 0.18 on7 of7.wav
316	1	635	i 0.1 on1 of7r.wav
317	1	563	i 0.1 on2 of7.wav
318	1	495	i 0.1 on3 of7.wav
319	1	1298	i 0.1 on4 of7.wav
320	1	504	i 0.1 on5 of7.wav
321	1	407	i 0.1 on6 of7.wav
322	1	481	i 0.1 on7 of7.wav
323	1	437	i 0.2 on1 of7r.wav
324	1	1300	i 0.2 on2 of7.wav
325	1	852	i 0.2 on3 of7.wav
326	1	2035	i 0.2 on4 of7.wav
327	1	460	i 0.2 on5 of7.wav
328	1	637	i 0.2 on6 of7.wav
329	1	703	i 0.2 on7 of7.wav
330	1	504	i 0.04 on1 of7r.wav
331	1	827	i 0.04 on2 of7.wav
332	1	395	i 0.04 on3 of7.wav
333	1	2308	i 0.04 on4 of7.wav
334	1	476	i 0.04 on5 of7.wav
335	1	423	i 0.04 on6 of7.wav
336	1	471	i 0.04 on7 of7.wav
337	1	1151	i 0.06 on1 of7r.wav
338	1	628	i 0.06 on2 of7.wav
339	1	453	i 0.06 on3 of7.wav
340	1	619	i 0.06 on4 of7.wav
341	1	473	i 0.06 on5 of7.wav
342	1	585	i 0.06 on6 of7.wav
343	1	488	i 0.06 on7 of7.wav
344	1	769	i 0.08 on1 of7r.wav
345	1	706	i 0.08 on2 of7.wav
346	1	517	i 0.08 on3 of7.wav
347	1	498	i 0.08 on4 of7.wav
348	1	1902	i 0.08 on5 of7.wav
349	1	8	i 0.08 on6 of7.wav
350	1	674	i 0.08 on7 of7.wav
351	1	305	i 0.12 on1 of7r.wav
352	1	901	i 0.12 on2 of7.wav
353	1	551	i 0.12 on3 of7.wav
354	1	566	i 0.12 on4 of7.wav
355	1	343	i 0.12 on5 of7.wav
356	1	503	i 0.12 on6 of7.wav
357	1	572	i 0.12 on7 of7.wav
358	1	499	i 0.14 on1 of7r.wav
359	1	633	i 0.14 on2 of7.wav
360	1	497	i 0.14 on3 of7.wav
361	1	1027	i 0.14 on4 of7.wav
362	1	665	i 0.14 on5 of7.wav
363	1	366	i 0.14 on6 of7.wav
364	1	530	i 0.14 on7 of7.wav
365	1	507	i 0.16 on1 of7r.wav
366	1	456	i 0.16 on2 of7.wav
367	1	702	i 0.16 on3 of7.wav
368	1	334	i 0.16 on4 of7.wav
369	1	996	i 0.16 on5 of7.wav
370	1	522	i 0.16 on6 of7.wav
371	1	1087	i 0.16 on7 of7.wav
372	1	763	i 0.18 on1 of7r.wav
373	1	661	i 0.18 on2 of7.wav
374	1	727	i 0.18 on3 of7.wav
375	1	561	i 0.18 on4 of7.wav
376	1	760	i 0.18 on5 of7.wav
377	1	704	i 0.18 on6 of7.wav
378	1	846	i 0.18 on7 of7.wav
379	1	517	a 0.1 on1 of7r.wav
380	1	488	a 0.1 on2 of7.wav
381	1	617	a 0.1 on3 of7.wav
382	1	730	a 0.1 on4 of7.wav
383	1	482	a 0.1 on5 of7.wav
384	1	488	a 0.1 on6 of7.wav
385	1	435	a 0.1 on7 of7.wav
386	2	711	a 0.2 on1 of7r.wav
387	2	4191	a 0.2 on2 of7.wav
388	2	1556	a 0.2 on3 of7.wav
389	1	789	a 0.2 on4 of7.wav
390	1	2117	a 0.2 on5 of7.wav
391	1	832	a 0.2 on6 of7.wav
392	1	1642	a 0.2 on7 of7.wav
393	1	394	a 0.04 on1 of7r.wav
394	1	658	a 0.04 on2 of7.wav
395	1	620	a 0.04 on3 of7.wav
396	1	455	a 0.04 on4 of7.wav
397	1	400	a 0.04 on5 of7.wav
398	1	550	a 0.04 on6 of7.wav
399	1	775	a 0.04 on7 of7.wav
400	1	501	a 0.06 on1 of7r.wav
401	1	861	a 0.06 on2 of7.wav
402	1	601	a 0.06 on3 of7.wav
403	1	662	a 0.06 on4 of7.wav
404	1	442	a 0.06 on5 of7.wav
405	1	1228	a 0.06 on6 of7.wav
406	1	828	a 0.06 on7 of7.wav
407	1	437	a 0.08 on1 of7r.wav
408	1	738	a 0.08 on2 of7.wav
409	1	592	a 0.08 on3 of7.wav
410	1	656	a 0.08 on4 of7.wav
411	1	494	a 0.08 on5 of7.wav
412	1	606	a 0.08 on6 of7.wav
413	1	820	a 0.08 on7 of7.wav
414	1	604	a 0.12 on1 of7r.wav
415	1	451	a 0.12 on2 of7.wav
416	1	607	a 0.12 on3 of7.wav
417	1	548	a 0.12 on4 of7.wav
418	1	1705	a 0.12 on5 of7.wav
419	1	702	a 0.12 on6 of7.wav
420	1	2225	a 0.12 on7 of7.wav
421	1	850	a 0.14 on1 of7r.wav
422	1	695	a 0.14 on2 of7.wav
423	1	621	a 0.14 on3 of7.wav
424	1	536	a 0.14 on4 of7.wav
425	1	919	a 0.14 on5 of7.wav
426	1	579	a 0.14 on6 of7.wav
427	1	762	a 0.14 on7 of7.wav
428	2	2513	a 0.16 on1 of7r.wav
429	1	1574	a 0.16 on2 of7.wav
430	1	457	a 0.16 on3 of7.wav
431	1	738	a 0.16 on4 of7.wav
432	1	759	a 0.16 on5 of7.wav
433	1	1426	a 0.16 on6 of7.wav
434	1	1252	a 0.16 on7 of7.wav
435	1	2950	a 0.18 on1 of7r.wav
436	1	897	a 0.18 on2 of7.wav
437	1	534	a 0.18 on3 of7.wav
438	1	1244	a 0.18 on4 of7.wav
439	1	812	a 0.18 on5 of7.wav
440	1	708	a 0.18 on6 of7.wav
441	1	1795	a 0.18 on7 of7.wav
442	1	5777	i 0.1 on1 of7r.wav
443	1	459	i 0.1 on2 of7.wav
444	1	451	i 0.1 on3 of7.wav
445	1	1778	i 0.1 on4 of7.wav
446	1	490	i 0.1 on5 of7.wav
447	1	471	i 0.1 on6 of7.wav
448	1	618	i 0.1 on7 of7.wav
449	1	972	i 0.2 on1 of7r.wav
450	1	1982	i 0.2 on2 of7.wav
451	1	706	i 0.2 on3 of7.wav
452	1	815	i 0.2 on4 of7.wav
453	1	596	i 0.2 on5 of7.wav
454	1	702	i 0.2 on6 of7.wav
455	1	1544	i 0.2 on7 of7.wav
456	1	550	i 0.04 on1 of7r.wav
457	1	679	i 0.04 on2 of7.wav
458	1	894	i 0.04 on3 of7.wav
459	1	502	i 0.04 on4 of7.wav
460	1	793	i 0.04 on5 of7.wav
461	1	534	i 0.04 on6 of7.wav
462	1	430	i 0.04 on7 of7.wav
463	1	512	i 0.06 on1 of7r.wav
464	1	419	i 0.06 on2 of7.wav
465	1	851	i 0.06 on3 of7.wav
466	1	560	i 0.06 on4 of7.wav
467	1	500	i 0.06 on5 of7.wav
468	1	1223	i 0.06 on6 of7.wav
469	1	442	i 0.06 on7 of7.wav
470	1	392	i 0.08 on1 of7r.wav
471	1	575	i 0.08 on2 of7.wav
472	1	357	i 0.08 on3 of7.wav
473	1	507	i 0.08 on4 of7.wav
474	1	717	i 0.08 on5 of7.wav
475	1	411	i 0.08 on6 of7.wav
476	1	513	i 0.08 on7 of7.wav
477	1	455	i 0.12 on1 of7r.wav
478	1	543	i 0.12 on2 of7.wav
479	1	695	i 0.12 on3 of7.wav
480	1	452	i 0.12 on4 of7.wav
481	1	708	i 0.12 on5 of7.wav
482	1	1477	i 0.12 on6 of7.wav
483	1	451	i 0.12 on7 of7.wav
484	1	613	i 0.14 on1 of7r.wav
485	1	434	i 0.14 on2 of7.wav
486	1	676	i 0.14 on3 of7.wav
487	1	550	i 0.14 on4 of7.wav
488	1	594	i 0.14 on5 of7.wav
489	1	582	i 0.14 on6 of7.wav
490	1	476	i 0.14 on7 of7.wav
491	1	792	i 0.16 on1 of7r.wav
492	1	831	i 0.16 on2 of7.wav
493	1	530	i 0.16 on3 of7.wav
494	1	811	i 0.16 on4 of7.wav
495	1	3072	i 0.16 on5 of7.wav
496	1	612	i 0.16 on6 of7.wav
497	1	781	i 0.16 on7 of7.wav
498	1	551	i 0.18 on1 of7r.wav
499	1	4055	i 0.18 on2 of7.wav
500	1	776	i 0.18 on3 of7.wav
501	1	676	i 0.18 on4 of7.wav
502	1	555	i 0.18 on5 of7.wav
503	1	394	i 0.18 on6 of7.wav
504	1	614	i 0.18 on7 of7.wav
505	1	1445	a 0.1 on1 of7r.wav
506	1	1222	a 0.1 on2 of7.wav
507	1	375	a 0.1 on3 of7.wav
508	1	614	a 0.1 on4 of7.wav
509	1	627	a 0.1 on5 of7.wav
510	1	556	a 0.1 on6 of7.wav
511	1	410	a 0.1 on7 of7.wav
512	1	632	a 0.2 on1 of7r.wav
513	2	1148	a 0.2 on2 of7.wav
514	2	1043	a 0.2 on3 of7.wav
515	1	3130	a 0.2 on4 of7.wav
516	1	1026	a 0.2 on5 of7.wav
517	1	452	a 0.2 on6 of7.wav
518	1	797	a 0.2 on7 of7.wav
519	1	439	a 0.04 on1 of7r.wav
520	1	704	a 0.04 on2 of7.wav
521	1	646	a 0.04 on3 of7.wav
522	1	353	a 0.04 on4 of7.wav
523	1	679	a 0.04 on5 of7.wav
524	1	783	a 0.04 on6 of7.wav
525	1	522	a 0.04 on7 of7.wav
526	1	437	a 0.06 on1 of7r.wav
527	1	710	a 0.06 on2 of7.wav
528	1	480	a 0.06 on3 of7.wav
529	1	571	a 0.06 on4 of7.wav
530	1	552	a 0.06 on5 of7.wav
531	1	553	a 0.06 on6 of7.wav
532	1	1012	a 0.06 on7 of7.wav
533	1	471	a 0.08 on1 of7r.wav
534	1	363	a 0.08 on2 of7.wav
535	1	580	a 0.08 on3 of7.wav
536	1	492	a 0.08 on4 of7.wav
537	1	1052	a 0.08 on5 of7.wav
538	1	478	a 0.08 on6 of7.wav
539	1	369	a 0.08 on7 of7.wav
540	1	487	a 0.12 on1 of7r.wav
541	1	576	a 0.12 on2 of7.wav
542	1	380	a 0.12 on3 of7.wav
543	1	2942	a 0.12 on4 of7.wav
544	1	1015	a 0.12 on5 of7.wav
545	1	609	a 0.12 on6 of7.wav
546	1	425	a 0.12 on7 of7.wav
547	1	715	a 0.14 on1 of7r.wav
548	1	372	a 0.14 on2 of7.wav
549	1	513	a 0.14 on3 of7.wav
550	1	530	a 0.14 on4 of7.wav
551	1	385	a 0.14 on5 of7.wav
552	1	531	a 0.14 on6 of7.wav
553	1	504	a 0.14 on7 of7.wav
554	1	601	a 0.16 on1 of7r.wav
555	1	3083	a 0.16 on2 of7.wav
556	1	413	a 0.16 on3 of7.wav
557	1	662	a 0.16 on4 of7.wav
558	2	3355	a 0.16 on5 of7.wav
559	1	992	a 0.16 on6 of7.wav
560	1	579	a 0.16 on7 of7.wav
561	1	347	a 0.18 on1 of7r.wav
562	1	886	a 0.18 on2 of7.wav
563	1	380	a 0.18 on3 of7.wav
564	1	1911	a 0.18 on4 of7.wav
565	1	1140	a 0.18 on5 of7.wav
566	1	804	a 0.18 on6 of7.wav
567	1	1487	a 0.18 on7 of7.wav
568	1	622	i 0.1 on1 of7r.wav
569	1	501	i 0.1 on2 of7.wav
570	1	508	i 0.1 on3 of7.wav
571	1	484	i 0.1 on4 of7.wav
572	1	531	i 0.1 on5 of7.wav
573	1	104	i 0.1 on6 of7.wav
574	1	502	i 0.1 on7 of7.wav
575	2	1818	i 0.2 on1 of7r.wav
576	1	625	i 0.2 on2 of7.wav
577	1	651	i 0.2 on3 of7.wav
578	1	775	i 0.2 on4 of7.wav
579	1	371	i 0.2 on5 of7.wav
580	1	929	i 0.2 on6 of7.wav
581	1	1588	i 0.2 on7 of7.wav
582	1	404	i 0.04 on1 of7r.wav
583	1	1547	i 0.04 on2 of7.wav
584	1	512	i 0.04 on3 of7.wav
585	1	416	i 0.04 on4 of7.wav
586	1	532	i 0.04 on5 of7.wav
587	1	661	i 0.04 on6 of7.wav
588	1	537	i 0.04 on7 of7.wav
589	1	437	i 0.06 on1 of7r.wav
590	1	683	i 0.06 on2 of7.wav
591	1	387	i 0.06 on3 of7.wav
592	1	365	i 0.06 on4 of7.wav
593	1	716	i 0.06 on5 of7.wav
594	1	391	i 0.06 on6 of7.wav
595	1	917	i 0.06 on7 of7.wav
596	1	780	i 0.08 on1 of7r.wav
597	1	788	i 0.08 on2 of7.wav
598	1	449	i 0.08 on3 of7.wav
599	1	882	i 0.08 on4 of7.wav
600	1	575	i 0.08 on5 of7.wav
601	1	662	i 0.08 on6 of7.wav
602	1	300	i 0.08 on7 of7.wav
603	1	539	i 0.12 on1 of7r.wav
604	1	327	i 0.12 on2 of7.wav
605	1	797	i 0.12 on3 of7.wav
606	1	404	i 0.12 on4 of7.wav
607	1	647	i 0.12 on5 of7.wav
608	1	582	i 0.12 on6 of7.wav
609	1	479	i 0.12 on7 of7.wav
610	1	671	i 0.14 on1 of7r.wav
611	1	570	i 0.14 on2 of7.wav
612	1	998	i 0.14 on3 of7.wav
613	1	467	i 0.14 on4 of7.wav
614	1	522	i 0.14 on5 of7.wav
615	1	590	i 0.14 on6 of7.wav
616	1	546	i 0.14 on7 of7.wav
617	1	637	i 0.16 on1 of7r.wav
618	1	908	i 0.16 on2 of7.wav
619	1	644	i 0.16 on3 of7.wav
620	1	644	i 0.16 on4 of7.wav
621	1	552	i 0.16 on5 of7.wav
622	1	521	i 0.16 on6 of7.wav
623	1	404	i 0.16 on7 of7.wav
624	1	648	i 0.18 on1 of7r.wav
625	1	263	i 0.18 on2 of7.wav
626	1	613	i 0.18 on3 of7.wav
627	1	460	i 0.18 on4 of7.wav
628	1	736	i 0.18 on5 of7.wav
629	1	1740	i 0.18 on6 of7.wav
630	1	1463	i 0.18 on7 of7.wav
