# Supplementary material for: How musical experience affects tone perception efficiency by musicians of tonal and non-tonal speakers?
Source: PLoS One. 2020 May 8;15(5):e0232514. doi: 10.1371/journal.pone.0232514 (PMC7209303; doi:10.1371/journal.pone.0232514)
Supplement: S1 Raw Data — (ZIP) [file pone.0232514.s001.zip › RAW DATA Eng musician/sub8sdfalling.csv]

List2	Slide3.RESP	Slide3.RT	stim1	stim2
1	1	615	a 0.1 on1 of1.wav	a 0.1 on1 of1.wav
2	1	536	a 0.1 on1 of2.wav	a 0.1 on1 of2.wav
3	1	472	a 0.1 on1 of3.wav	a 0.1 on1 of3.wav
4	1	572	a 0.1 on1 of4.wav	a 0.1 on1 of4.wav
5	1	583	a 0.1 on1 of5.wav	a 0.1 on1 of5.wav
6	1	714	a 0.1 on1 of6.wav	a 0.1 on1 of6.wav
7	1	439	a 0.1 on1 of7.wav	a 0.1 on1 of7.wav
8	1	630	a 0.2 on1 of1.wav	a 0.2 on1 of1.wav
9	1	707	a 0.2 on1 of2.wav	a 0.2 on1 of2.wav
10	1	806	a 0.2 on1 of3.wav	a 0.2 on1 of3.wav
11	1	758	a 0.2 on1 of4.wav	a 0.2 on1 of4.wav
12	1	726	a 0.2 on1 of5.wav	a 0.2 on1 of5.wav
13	1	966	a 0.2 on1 of6.wav	a 0.2 on1 of6.wav
14	1	716	a 0.2 on1 of7.wav	a 0.2 on1 of7.wav
15	1	610	a 0.04 on1 of1.wav	a 0.04 on1 of1.wav
16	1	481	a 0.04 on1 of2.wav	a 0.04 on1 of2.wav
17	1	516	a 0.04 on1 of3.wav	a 0.04 on1 of3.wav
18	1	439	a 0.04 on1 of4.wav	a 0.04 on1 of4.wav
19	1	451	a 0.04 on1 of5.wav	a 0.04 on1 of5.wav
20	1	820	a 0.04 on1 of6.wav	a 0.04 on1 of6.wav
21	1	401	a 0.04 on1 of7.wav	a 0.04 on1 of7.wav
22	1	484	a 0.06 on1 of1.wav	a 0.06 on1 of1.wav
23	1	627	a 0.06 on1 of2.wav	a 0.06 on1 of2.wav
24	1	535	a 0.06 on1 of3.wav	a 0.06 on1 of3.wav
25	1	524	a 0.06 on1 of4.wav	a 0.06 on1 of4.wav
26	1	543	a 0.06 on1 of5.wav	a 0.06 on1 of5.wav
27	1	455	a 0.06 on1 of6.wav	a 0.06 on1 of6.wav
28	1	563	a 0.06 on1 of7.wav	a 0.06 on1 of7.wav
29	1	394	a 0.08 on1 of1.wav	a 0.08 on1 of1.wav
30	1	1451	a 0.08 on1 of2.wav	a 0.08 on1 of2.wav
31	1	556	a 0.08 on1 of3.wav	a 0.08 on1 of3.wav
32	1	576	a 0.08 on1 of4.wav	a 0.08 on1 of4.wav
33	1	493	a 0.08 on1 of5.wav	a 0.08 on1 of5.wav
34	1	534	a 0.08 on1 of6.wav	a 0.08 on1 of6.wav
35	1	563	a 0.08 on1 of7.wav	a 0.08 on1 of7.wav
36	1	586	a 0.12 on1 of1.wav	a 0.12 on1 of1.wav
37	1	369	a 0.12 on1 of2.wav	a 0.12 on1 of2.wav
38	1	336	a 0.12 on1 of3.wav	a 0.12 on1 of3.wav
39	1	714	a 0.12 on1 of4.wav	a 0.12 on1 of4.wav
40	1	415	a 0.12 on1 of5.wav	a 0.12 on1 of5.wav
41	1	1298	a 0.12 on1 of6.wav	a 0.12 on1 of6.wav
42	1	858	a 0.12 on1 of7.wav	a 0.12 on1 of7.wav
43	1	1328	a 0.14 on1 of1.wav	a 0.14 on1 of1.wav
44	1	519	a 0.14 on1 of2.wav	a 0.14 on1 of2.wav
45	1	1112	a 0.14 on1 of3.wav	a 0.14 on1 of3.wav
46	1	1043	a 0.14 on1 of4.wav	a 0.14 on1 of4.wav
47	1	723	a 0.14 on1 of5.wav	a 0.14 on1 of5.wav
48	1	616	a 0.14 on1 of6.wav	a 0.14 on1 of6.wav
49	1	595	a 0.14 on1 of7.wav	a 0.14 on1 of7.wav
50	1	615	a 0.16 on1 of1.wav	a 0.16 on1 of1.wav
51	1	815	a 0.16 on1 of2.wav	a 0.16 on1 of2.wav
52	1	1105	a 0.16 on1 of3.wav	a 0.16 on1 of3.wav
53	1	919	a 0.16 on1 of4.wav	a 0.16 on1 of4.wav
54	1	729	a 0.16 on1 of5.wav	a 0.16 on1 of5.wav
55	1	962	a 0.16 on1 of6.wav	a 0.16 on1 of6.wav
56	1	568	a 0.16 on1 of7.wav	a 0.16 on1 of7.wav
57	1	733	a 0.18 on1 of1.wav	a 0.18 on1 of1.wav
58	1	730	a 0.18 on1 of2.wav	a 0.18 on1 of2.wav
59	1	1020	a 0.18 on1 of3.wav	a 0.18 on1 of3.wav
60	1	666	a 0.18 on1 of4.wav	a 0.18 on1 of4.wav
61	1	841	a 0.18 on1 of5.wav	a 0.18 on1 of5.wav
62	1	857	a 0.18 on1 of6.wav	a 0.18 on1 of6.wav
63	1	530	a 0.18 on1 of7.wav	a 0.18 on1 of7.wav
64	1	671	i 0.1 on1 of1.wav	i 0.1 on1 of1.wav
65	1	797	i 0.1 on1 of2.wav	i 0.1 on1 of2.wav
66	1	1832	i 0.1 on1 of3.wav	i 0.1 on1 of3.wav
67	1	430	i 0.1 on1 of4.wav	i 0.1 on1 of4.wav
68	1	667	i 0.1 on1 of5.wav	i 0.1 on1 of5.wav
69	1	804	i 0.1 on1 of6.wav	i 0.1 on1 of6.wav
70	1	579	i 0.1 on1 of7.wav	i 0.1 on1 of7.wav
71	1	576	i 0.2 on1 of1.wav	i 0.2 on1 of1.wav
72	1	538	i 0.2 on1 of2.wav	i 0.2 on1 of2.wav
73	1	537	i 0.2 on1 of3.wav	i 0.2 on1 of3.wav
74	1	845	i 0.2 on1 of4.wav	i 0.2 on1 of4.wav
75	1	792	i 0.2 on1 of5.wav	i 0.2 on1 of5.wav
76	1	1537	i 0.2 on1 of6.wav	i 0.2 on1 of6.wav
77	1	843	i 0.2 on1 of7.wav	i 0.2 on1 of7.wav
78	1	366	i 0.04 on1 of1.wav	i 0.04 on1 of1.wav
79	1	622	i 0.04 on1 of2.wav	i 0.04 on1 of2.wav
80	1	515	i 0.04 on1 of3.wav	i 0.04 on1 of3.wav
81	1	644	i 0.04 on1 of4.wav	i 0.04 on1 of4.wav
82	1	370	i 0.04 on1 of5.wav	i 0.04 on1 of5.wav
83	1	527	i 0.04 on1 of6.wav	i 0.04 on1 of6.wav
84	1	567	i 0.04 on1 of7.wav	i 0.04 on1 of7.wav
85	1	710	i 0.06 on1 of1.wav	i 0.06 on1 of1.wav
86	1	506	i 0.06 on1 of2.wav	i 0.06 on1 of2.wav
87	1	435	i 0.06 on1 of3.wav	i 0.06 on1 of3.wav
88	1	687	i 0.06 on1 of4.wav	i 0.06 on1 of4.wav
89	1	601	i 0.06 on1 of5.wav	i 0.06 on1 of5.wav
90	1	595	i 0.06 on1 of6.wav	i 0.06 on1 of6.wav
91	1	516	i 0.06 on1 of7.wav	i 0.06 on1 of7.wav
92	1	480	i 0.08 on1 of1.wav	i 0.08 on1 of1.wav
93	1	573	i 0.08 on1 of2.wav	i 0.08 on1 of2.wav
94	1	887	i 0.08 on1 of3.wav	i 0.08 on1 of3.wav
95	1	411	i 0.08 on1 of4.wav	i 0.08 on1 of4.wav
96	1	639	i 0.08 on1 of5.wav	i 0.08 on1 of5.wav
97	1	781	i 0.08 on1 of6.wav	i 0.08 on1 of6.wav
98	1	696	i 0.08 on1 of7.wav	i 0.08 on1 of7.wav
99	1	804	i 0.12 on1 of1.wav	i 0.12 on1 of1.wav
100	1	587	i 0.12 on1 of2.wav	i 0.12 on1 of2.wav
101	1	721	i 0.12 on1 of3.wav	i 0.12 on1 of3.wav
102	1	680	i 0.12 on1 of4.wav	i 0.12 on1 of4.wav
103	1	674	i 0.12 on1 of5.wav	i 0.12 on1 of5.wav
104	1	598	i 0.12 on1 of6.wav	i 0.12 on1 of6.wav
105	1	376	i 0.12 on1 of7.wav	i 0.12 on1 of7.wav
106	1	572	i 0.14 on1 of1.wav	i 0.14 on1 of1.wav
107	1	627	i 0.14 on1 of2.wav	i 0.14 on1 of2.wav
108	1	466	i 0.14 on1 of3.wav	i 0.14 on1 of3.wav
109	1	519	i 0.14 on1 of4.wav	i 0.14 on1 of4.wav
110	1	535	i 0.14 on1 of5.wav	i 0.14 on1 of5.wav
111	1	759	i 0.14 on1 of6.wav	i 0.14 on1 of6.wav
112	1	557	i 0.14 on1 of7.wav	i 0.14 on1 of7.wav
113	1	524	i 0.16 on1 of1.wav	i 0.16 on1 of1.wav
114	1	639	i 0.16 on1 of2.wav	i 0.16 on1 of2.wav
115	1	471	i 0.16 on1 of3.wav	i 0.16 on1 of3.wav
116	1	811	i 0.16 on1 of4.wav	i 0.16 on1 of4.wav
117	1	585	i 0.16 on1 of5.wav	i 0.16 on1 of5.wav
118	1	2300	i 0.16 on1 of6.wav	i 0.16 on1 of6.wav
119	1	540	i 0.16 on1 of7.wav	i 0.16 on1 of7.wav
120	1	710	i 0.18 on1 of1.wav	i 0.18 on1 of1.wav
121	1	719	i 0.18 on1 of2.wav	i 0.18 on1 of2.wav
122	1	663	i 0.18 on1 of3.wav	i 0.18 on1 of3.wav
123	1	592	i 0.18 on1 of4.wav	i 0.18 on1 of4.wav
124	1	883	i 0.18 on1 of5.wav	i 0.18 on1 of5.wav
125	1	915	i 0.18 on1 of6.wav	i 0.18 on1 of6.wav
126	1	1699	i 0.18 on1 of7.wav	i 0.18 on1 of7.wav
127	2	2159	a 0.1 on1 of1.wav	a 0.1 on1 of3.wav
128	1	872	a 0.1 on1 of2.wav	a 0.1 on1 of4.wav
129	1	1357	a 0.1 on1 of3.wav	a 0.1 on1 of5.wav
130	1	1515	a 0.1 on1 of4.wav	a 0.1 on1 of6.wav
131	1	1093	a 0.1 on1 of5.wav	a 0.1 on1 of7.wav
132	2	1014	a 0.2 on1 of1.wav	a 0.2 on1 of3.wav
133	2	845	a 0.2 on1 of2.wav	a 0.2 on1 of4.wav
134	2	825	a 0.2 on1 of3.wav	a 0.2 on1 of5.wav
135	2	1187	a 0.2 on1 of4.wav	a 0.2 on1 of6.wav
136	2	703	a 0.2 on1 of5.wav	a 0.2 on1 of7.wav
137	1	681	a 0.04 on1 of1.wav	a 0.04 on1 of3.wav
138	1	673	a 0.04 on1 of2.wav	a 0.04 on1 of4.wav
139	1	977	a 0.04 on1 of3.wav	a 0.04 on1 of5.wav
140	1	709	a 0.04 on1 of4.wav	a 0.04 on1 of6.wav
141	1	886	a 0.04 on1 of5.wav	a 0.04 on1 of7.wav
142	1	970	a 0.06 on1 of1.wav	a 0.06 on1 of3.wav
143	1	607	a 0.06 on1 of2.wav	a 0.06 on1 of4.wav
144	1	444	a 0.06 on1 of3.wav	a 0.06 on1 of5.wav
145	1	606	a 0.06 on1 of4.wav	a 0.06 on1 of6.wav
146	1	472	a 0.06 on1 of5.wav	a 0.06 on1 of7.wav
147	1	415	a 0.08 on1 of1.wav	a 0.08 on1 of3.wav
148	2	1035	a 0.08 on1 of2.wav	a 0.08 on1 of4.wav
149	1	1150	a 0.08 on1 of3.wav	a 0.08 on1 of5.wav
150	1	1650	a 0.08 on1 of4.wav	a 0.08 on1 of6.wav
151	2	2647	a 0.08 on1 of5.wav	a 0.08 on1 of7.wav
152	1	2000	a 0.12 on1 of1.wav	a 0.12 on1 of3.wav
153	2	711	a 0.12 on1 of2.wav	a 0.12 on1 of4.wav
154	1	5963	a 0.12 on1 of3.wav	a 0.12 on1 of5.wav
155	2	1192	a 0.12 on1 of4.wav	a 0.12 on1 of6.wav
156	1	1170	a 0.12 on1 of5.wav	a 0.12 on1 of7.wav
157	2	752	a 0.14 on1 of1.wav	a 0.14 on1 of3.wav
158	2	862	a 0.14 on1 of2.wav	a 0.14 on1 of4.wav
159	2	775	a 0.14 on1 of3.wav	a 0.14 on1 of5.wav
160	2	3563	a 0.14 on1 of4.wav	a 0.14 on1 of6.wav
161	2	3299	a 0.14 on1 of5.wav	a 0.14 on1 of7.wav
162	2	4075	a 0.16 on1 of1.wav	a 0.16 on1 of3.wav
163	2	1204	a 0.16 on1 of2.wav	a 0.16 on1 of4.wav
164	2	704	a 0.16 on1 of3.wav	a 0.16 on1 of5.wav
165	1	2566	a 0.16 on1 of4.wav	a 0.16 on1 of6.wav
166	1	1140	a 0.16 on1 of5.wav	a 0.16 on1 of7.wav
167	2	740	a 0.18 on1 of1.wav	a 0.18 on1 of3.wav
168	2	1377	a 0.18 on1 of2.wav	a 0.18 on1 of4.wav
169	2	2235	a 0.18 on1 of3.wav	a 0.18 on1 of5.wav
170	2	1893	a 0.18 on1 of4.wav	a 0.18 on1 of6.wav
171	1	878	a 0.18 on1 of5.wav	a 0.18 on1 of7.wav
172	1	1135	i 0.1 on1 of1.wav	i 0.1 on1 of3.wav
173	2	2204	i 0.1 on1 of2.wav	i 0.1 on1 of4.wav
174	1	954	i 0.1 on1 of3.wav	i 0.1 on1 of5.wav
175	2	4217	i 0.1 on1 of4.wav	i 0.1 on1 of6.wav
176	2	3568	i 0.1 on1 of5.wav	i 0.1 on1 of7.wav
177	2	620	i 0.2 on1 of1.wav	i 0.2 on1 of3.wav
178	2	804	i 0.2 on1 of2.wav	i 0.2 on1 of4.wav
179	1	5647	i 0.2 on1 of3.wav	i 0.2 on1 of5.wav
180	2	877	i 0.2 on1 of4.wav	i 0.2 on1 of6.wav
181	1	1938	i 0.2 on1 of5.wav	i 0.2 on1 of7.wav
182	1	513	i 0.04 on1 of1.wav	i 0.04 on1 of3.wav
183	1	421	i 0.04 on1 of2.wav	i 0.04 on1 of4.wav
184	1	343	i 0.04 on1 of3.wav	i 0.04 on1 of5.wav
185	1	411	i 0.04 on1 of4.wav	i 0.04 on1 of6.wav
186	1	1346	i 0.04 on1 of5.wav	i 0.04 on1 of7.wav
187	1	441	i 0.06 on1 of1.wav	i 0.06 on1 of3.wav
188	1	599	i 0.06 on1 of2.wav	i 0.06 on1 of4.wav
189	1	582	i 0.06 on1 of3.wav	i 0.06 on1 of5.wav
190	1	581	i 0.06 on1 of4.wav	i 0.06 on1 of6.wav
191	1	780	i 0.06 on1 of5.wav	i 0.06 on1 of7.wav
192	1	736	i 0.08 on1 of1.wav	i 0.08 on1 of3.wav
193	2	3022	i 0.08 on1 of2.wav	i 0.08 on1 of4.wav
194	1	419	i 0.08 on1 of3.wav	i 0.08 on1 of5.wav
195	1	712	i 0.08 on1 of4.wav	i 0.08 on1 of6.wav
196	1	1230	i 0.08 on1 of5.wav	i 0.08 on1 of7.wav
197	1	1040	i 0.12 on1 of1.wav	i 0.12 on1 of3.wav
198	1	588	i 0.12 on1 of2.wav	i 0.12 on1 of4.wav
199	2	881	i 0.12 on1 of3.wav	i 0.12 on1 of5.wav
200	2	1112	i 0.12 on1 of4.wav	i 0.12 on1 of6.wav
201	2	926	i 0.12 on1 of5.wav	i 0.12 on1 of7.wav
202	2	707	i 0.14 on1 of1.wav	i 0.14 on1 of3.wav
203	2	1889	i 0.14 on1 of2.wav	i 0.14 on1 of4.wav
204	2	968	i 0.14 on1 of3.wav	i 0.14 on1 of5.wav
205	2	1127	i 0.14 on1 of4.wav	i 0.14 on1 of6.wav
206	1	859	i 0.14 on1 of5.wav	i 0.14 on1 of7.wav
207	2	689	i 0.16 on1 of1.wav	i 0.16 on1 of3.wav
208	2	1006	i 0.16 on1 of2.wav	i 0.16 on1 of4.wav
209	2	4301	i 0.16 on1 of3.wav	i 0.16 on1 of5.wav
210	1	2987	i 0.16 on1 of4.wav	i 0.16 on1 of6.wav
211	2	2761	i 0.16 on1 of5.wav	i 0.16 on1 of7.wav
212	2	790	i 0.18 on1 of1.wav	i 0.18 on1 of3.wav
213	2	801	i 0.18 on1 of2.wav	i 0.18 on1 of4.wav
214	2	894	i 0.18 on1 of3.wav	i 0.18 on1 of5.wav
215	1	673	i 0.18 on1 of4.wav	i 0.18 on1 of6.wav
216	2	1173	i 0.18 on1 of5.wav	i 0.18 on1 of7.wav
217	2	1073	a 0.1 on1 of3.wav	a 0.1 on1 of1.wav
218	1	1295	a 0.1 on1 of4.wav	a 0.1 on1 of2.wav
219	1	2764	a 0.1 on1 of5.wav	a 0.1 on1 of3.wav
220	1	2165	a 0.1 on1 of6.wav	a 0.1 on1 of4.wav
221	1	3256	a 0.1 on1 of7.wav	a 0.1 on1 of5.wav
222	2	981	a 0.2 on1 of3.wav	a 0.2 on1 of1.wav
223	2	904	a 0.2 on1 of4.wav	a 0.2 on1 of2.wav
224	2	2570	a 0.2 on1 of5.wav	a 0.2 on1 of3.wav
225	1	3768	a 0.2 on1 of6.wav	a 0.2 on1 of4.wav
226	1	1372	a 0.2 on1 of7.wav	a 0.2 on1 of5.wav
227	1	349	a 0.04 on1 of3.wav	a 0.04 on1 of1.wav
228	1	658	a 0.04 on1 of4.wav	a 0.04 on1 of2.wav
229	1	336	a 0.04 on1 of5.wav	a 0.04 on1 of3.wav
230	1	513	a 0.04 on1 of6.wav	a 0.04 on1 of4.wav
231	1	627	a 0.04 on1 of7.wav	a 0.04 on1 of5.wav
232	1	793	a 0.06 on1 of3.wav	a 0.06 on1 of1.wav
233	1	497	a 0.06 on1 of4.wav	a 0.06 on1 of2.wav
234	1	754	a 0.06 on1 of5.wav	a 0.06 on1 of3.wav
235	1	493	a 0.06 on1 of6.wav	a 0.06 on1 of4.wav
236	1	473	a 0.06 on1 of7.wav	a 0.06 on1 of5.wav
237	2	738	a 0.08 on1 of3.wav	a 0.08 on1 of1.wav
238	1	929	a 0.08 on1 of4.wav	a 0.08 on1 of2.wav
239	1	654	a 0.08 on1 of5.wav	a 0.08 on1 of3.wav
240	2	3339	a 0.08 on1 of6.wav	a 0.08 on1 of4.wav
241	1	685	a 0.08 on1 of7.wav	a 0.08 on1 of5.wav
242	2	774	a 0.12 on1 of3.wav	a 0.12 on1 of1.wav
243	2	678	a 0.12 on1 of4.wav	a 0.12 on1 of2.wav
244	1	905	a 0.12 on1 of5.wav	a 0.12 on1 of3.wav
245	1	530	a 0.12 on1 of6.wav	a 0.12 on1 of4.wav
246	2	2434	a 0.12 on1 of7.wav	a 0.12 on1 of5.wav
247	2	1516	a 0.14 on1 of3.wav	a 0.14 on1 of1.wav
248	2	817	a 0.14 on1 of4.wav	a 0.14 on1 of2.wav
249	1	1102	a 0.14 on1 of5.wav	a 0.14 on1 of3.wav
250	2	3812	a 0.14 on1 of6.wav	a 0.14 on1 of4.wav
251	1	879	a 0.14 on1 of7.wav	a 0.14 on1 of5.wav
252	2	787	a 0.16 on1 of3.wav	a 0.16 on1 of1.wav
253	2	660	a 0.16 on1 of4.wav	a 0.16 on1 of2.wav
254	2	756	a 0.16 on1 of5.wav	a 0.16 on1 of3.wav
255	1	1578	a 0.16 on1 of6.wav	a 0.16 on1 of4.wav
256	1	1435	a 0.16 on1 of7.wav	a 0.16 on1 of5.wav
257	2	678	a 0.18 on1 of3.wav	a 0.18 on1 of1.wav
258	2	2234	a 0.18 on1 of4.wav	a 0.18 on1 of2.wav
259	2	933	a 0.18 on1 of5.wav	a 0.18 on1 of3.wav
260	1	1755	a 0.18 on1 of6.wav	a 0.18 on1 of4.wav
261	1	757	a 0.18 on1 of7.wav	a 0.18 on1 of5.wav
262	1	928	i 0.1 on1 of3.wav	i 0.1 on1 of1.wav
263	1	1248	i 0.1 on1 of4.wav	i 0.1 on1 of2.wav
264	2	4849	i 0.1 on1 of5.wav	i 0.1 on1 of3.wav
265	1	605	i 0.1 on1 of6.wav	i 0.1 on1 of4.wav
266	1	871	i 0.1 on1 of7.wav	i 0.1 on1 of5.wav
267	2	683	i 0.2 on1 of3.wav	i 0.2 on1 of1.wav
268	2	661	i 0.2 on1 of4.wav	i 0.2 on1 of2.wav
269	2	940	i 0.2 on1 of5.wav	i 0.2 on1 of3.wav
270	1	665	i 0.2 on1 of6.wav	i 0.2 on1 of4.wav
271	1	1307	i 0.2 on1 of7.wav	i 0.2 on1 of5.wav
272	1	648	i 0.04 on1 of3.wav	i 0.04 on1 of1.wav
273	1	1254	i 0.04 on1 of4.wav	i 0.04 on1 of2.wav
274	1	582	i 0.04 on1 of5.wav	i 0.04 on1 of3.wav
275	1	648	i 0.04 on1 of6.wav	i 0.04 on1 of4.wav
276	1	611	i 0.04 on1 of7.wav	i 0.04 on1 of5.wav
277	1	581	i 0.06 on1 of3.wav	i 0.06 on1 of1.wav
278	1	824	i 0.06 on1 of4.wav	i 0.06 on1 of2.wav
279	1	555	i 0.06 on1 of5.wav	i 0.06 on1 of3.wav
280	1	510	i 0.06 on1 of6.wav	i 0.06 on1 of4.wav
281	1	986	i 0.06 on1 of7.wav	i 0.06 on1 of5.wav
282	2	2175	i 0.08 on1 of3.wav	i 0.08 on1 of1.wav
283	1	882	i 0.08 on1 of4.wav	i 0.08 on1 of2.wav
284	1	902	i 0.08 on1 of5.wav	i 0.08 on1 of3.wav
285	1	523	i 0.08 on1 of6.wav	i 0.08 on1 of4.wav
286	1	452	i 0.08 on1 of7.wav	i 0.08 on1 of5.wav
287	1	845	i 0.12 on1 of3.wav	i 0.12 on1 of1.wav
288	1	718	i 0.12 on1 of4.wav	i 0.12 on1 of2.wav
289	1	735	i 0.12 on1 of5.wav	i 0.12 on1 of3.wav
290	2	2902	i 0.12 on1 of6.wav	i 0.12 on1 of4.wav
291	1	708	i 0.12 on1 of7.wav	i 0.12 on1 of5.wav
292	2	784	i 0.14 on1 of3.wav	i 0.14 on1 of1.wav
293	2	670	i 0.14 on1 of4.wav	i 0.14 on1 of2.wav
294	2	2207	i 0.14 on1 of5.wav	i 0.14 on1 of3.wav
295	1	1133	i 0.14 on1 of6.wav	i 0.14 on1 of4.wav
296	2	1071	i 0.14 on1 of7.wav	i 0.14 on1 of5.wav
297	2	1038	i 0.16 on1 of3.wav	i 0.16 on1 of1.wav
298	2	3641	i 0.16 on1 of4.wav	i 0.16 on1 of2.wav
299	2	862	i 0.16 on1 of5.wav	i 0.16 on1 of3.wav
300	1	1468	i 0.16 on1 of6.wav	i 0.16 on1 of4.wav
301	1	658	i 0.16 on1 of7.wav	i 0.16 on1 of5.wav
302	2	703	i 0.18 on1 of3.wav	i 0.18 on1 of1.wav
303	2	1013	i 0.18 on1 of4.wav	i 0.18 on1 of2.wav
304	2	1937	i 0.18 on1 of5.wav	i 0.18 on1 of3.wav
305	1	1032	i 0.18 on1 of6.wav	i 0.18 on1 of4.wav
306	1	1744	i 0.18 on1 of7.wav	i 0.18 on1 of5.wav
307	1	571	a 0.1 on1 of1.wav	a 0.1 on1 of1.wav
308	1	620	a 0.1 on1 of2.wav	a 0.1 on1 of2.wav
309	1	811	a 0.1 on1 of3.wav	a 0.1 on1 of3.wav
310	1	560	a 0.1 on1 of4.wav	a 0.1 on1 of4.wav
311	1	828	a 0.1 on1 of5.wav	a 0.1 on1 of5.wav
312	1	922	a 0.1 on1 of6.wav	a 0.1 on1 of6.wav
313	1	749	a 0.1 on1 of7.wav	a 0.1 on1 of7.wav
314	1	504	a 0.2 on1 of1.wav	a 0.2 on1 of1.wav
315	1	652	a 0.2 on1 of2.wav	a 0.2 on1 of2.wav
316	1	830	a 0.2 on1 of3.wav	a 0.2 on1 of3.wav
317	1	721	a 0.2 on1 of4.wav	a 0.2 on1 of4.wav
318	1	756	a 0.2 on1 of5.wav	a 0.2 on1 of5.wav
319	1	877	a 0.2 on1 of6.wav	a 0.2 on1 of6.wav
320	1	702	a 0.2 on1 of7.wav	a 0.2 on1 of7.wav
321	1	455	a 0.04 on1 of1.wav	a 0.04 on1 of1.wav
322	1	604	a 0.04 on1 of2.wav	a 0.04 on1 of2.wav
323	1	818	a 0.04 on1 of3.wav	a 0.04 on1 of3.wav
324	1	785	a 0.04 on1 of4.wav	a 0.04 on1 of4.wav
325	1	357	a 0.04 on1 of5.wav	a 0.04 on1 of5.wav
326	1	602	a 0.04 on1 of6.wav	a 0.04 on1 of6.wav
327	1	659	a 0.04 on1 of7.wav	a 0.04 on1 of7.wav
328	1	484	a 0.06 on1 of1.wav	a 0.06 on1 of1.wav
329	1	633	a 0.06 on1 of2.wav	a 0.06 on1 of2.wav
330	1	612	a 0.06 on1 of3.wav	a 0.06 on1 of3.wav
331	1	767	a 0.06 on1 of4.wav	a 0.06 on1 of4.wav
332	1	245	a 0.06 on1 of5.wav	a 0.06 on1 of5.wav
333	1	381	a 0.06 on1 of6.wav	a 0.06 on1 of6.wav
334	1	546	a 0.06 on1 of7.wav	a 0.06 on1 of7.wav
335	1	512	a 0.08 on1 of1.wav	a 0.08 on1 of1.wav
336	1	335	a 0.08 on1 of2.wav	a 0.08 on1 of2.wav
337	1	598	a 0.08 on1 of3.wav	a 0.08 on1 of3.wav
338	1	494	a 0.08 on1 of4.wav	a 0.08 on1 of4.wav
339	1	590	a 0.08 on1 of5.wav	a 0.08 on1 of5.wav
340	1	507	a 0.08 on1 of6.wav	a 0.08 on1 of6.wav
341	1	379	a 0.08 on1 of7.wav	a 0.08 on1 of7.wav
342	1	762	a 0.12 on1 of1.wav	a 0.12 on1 of1.wav
343	1	585	a 0.12 on1 of2.wav	a 0.12 on1 of2.wav
344	1	799	a 0.12 on1 of3.wav	a 0.12 on1 of3.wav
345	1	679	a 0.12 on1 of4.wav	a 0.12 on1 of4.wav
346	1	691	a 0.12 on1 of5.wav	a 0.12 on1 of5.wav
347	1	723	a 0.12 on1 of6.wav	a 0.12 on1 of6.wav
348	1	488	a 0.12 on1 of7.wav	a 0.12 on1 of7.wav
349	1	1340	a 0.14 on1 of1.wav	a 0.14 on1 of1.wav
350	1	621	a 0.14 on1 of2.wav	a 0.14 on1 of2.wav
351	1	772	a 0.14 on1 of3.wav	a 0.14 on1 of3.wav
352	1	1341	a 0.14 on1 of4.wav	a 0.14 on1 of4.wav
353	1	573	a 0.14 on1 of5.wav	a 0.14 on1 of5.wav
354	1	1259	a 0.14 on1 of6.wav	a 0.14 on1 of6.wav
355	1	565	a 0.14 on1 of7.wav	a 0.14 on1 of7.wav
356	1	578	a 0.16 on1 of1.wav	a 0.16 on1 of1.wav
357	1	509	a 0.16 on1 of2.wav	a 0.16 on1 of2.wav
358	1	843	a 0.16 on1 of3.wav	a 0.16 on1 of3.wav
359	1	1014	a 0.16 on1 of4.wav	a 0.16 on1 of4.wav
360	1	714	a 0.16 on1 of5.wav	a 0.16 on1 of5.wav
361	1	532	a 0.16 on1 of6.wav	a 0.16 on1 of6.wav
362	1	966	a 0.16 on1 of7.wav	a 0.16 on1 of7.wav
363	1	3635	a 0.18 on1 of1.wav	a 0.18 on1 of1.wav
364	1	548	a 0.18 on1 of2.wav	a 0.18 on1 of2.wav
365	1	1139	a 0.18 on1 of3.wav	a 0.18 on1 of3.wav
366	1	786	a 0.18 on1 of4.wav	a 0.18 on1 of4.wav
367	1	527	a 0.18 on1 of5.wav	a 0.18 on1 of5.wav
368	1	840	a 0.18 on1 of6.wav	a 0.18 on1 of6.wav
369	1	890	a 0.18 on1 of7.wav	a 0.18 on1 of7.wav
370	1	719	i 0.1 on1 of1.wav	i 0.1 on1 of1.wav
371	1	389	i 0.1 on1 of2.wav	i 0.1 on1 of2.wav
372	1	1155	i 0.1 on1 of3.wav	i 0.1 on1 of3.wav
373	1	608	i 0.1 on1 of4.wav	i 0.1 on1 of4.wav
374	1	609	i 0.1 on1 of5.wav	i 0.1 on1 of5.wav
375	1	861	i 0.1 on1 of6.wav	i 0.1 on1 of6.wav
376	1	766	i 0.1 on1 of7.wav	i 0.1 on1 of7.wav
377	1	568	i 0.2 on1 of1.wav	i 0.2 on1 of1.wav
378	1	771	i 0.2 on1 of2.wav	i 0.2 on1 of2.wav
379	1	1885	i 0.2 on1 of3.wav	i 0.2 on1 of3.wav
380	1	741	i 0.2 on1 of4.wav	i 0.2 on1 of4.wav
381	1	539	i 0.2 on1 of5.wav	i 0.2 on1 of5.wav
382	1	760	i 0.2 on1 of6.wav	i 0.2 on1 of6.wav
383	1	985	i 0.2 on1 of7.wav	i 0.2 on1 of7.wav
384	1	426	i 0.04 on1 of1.wav	i 0.04 on1 of1.wav
385	1	306	i 0.04 on1 of2.wav	i 0.04 on1 of2.wav
386	1	313	i 0.04 on1 of3.wav	i 0.04 on1 of3.wav
387	1	2428	i 0.04 on1 of4.wav	i 0.04 on1 of4.wav
388	1	407	i 0.04 on1 of5.wav	i 0.04 on1 of5.wav
389	1	488	i 0.04 on1 of6.wav	i 0.04 on1 of6.wav
390	1	601	i 0.04 on1 of7.wav	i 0.04 on1 of7.wav
391	1	488	i 0.06 on1 of1.wav	i 0.06 on1 of1.wav
392	1	390	i 0.06 on1 of2.wav	i 0.06 on1 of2.wav
393	1	483	i 0.06 on1 of3.wav	i 0.06 on1 of3.wav
394	1	529	i 0.06 on1 of4.wav	i 0.06 on1 of4.wav
395	1	412	i 0.06 on1 of5.wav	i 0.06 on1 of5.wav
396	1	472	i 0.06 on1 of6.wav	i 0.06 on1 of6.wav
397	1	533	i 0.06 on1 of7.wav	i 0.06 on1 of7.wav
398	1	1189	i 0.08 on1 of1.wav	i 0.08 on1 of1.wav
399	1	1511	i 0.08 on1 of2.wav	i 0.08 on1 of2.wav
400	1	525	i 0.08 on1 of3.wav	i 0.08 on1 of3.wav
401	1	720	i 0.08 on1 of4.wav	i 0.08 on1 of4.wav
402	1	640	i 0.08 on1 of5.wav	i 0.08 on1 of5.wav
403	1	1001	i 0.08 on1 of6.wav	i 0.08 on1 of6.wav
404	1	371	i 0.08 on1 of7.wav	i 0.08 on1 of7.wav
405	1	697	i 0.12 on1 of1.wav	i 0.12 on1 of1.wav
406	1	1024	i 0.12 on1 of2.wav	i 0.12 on1 of2.wav
407	1	859	i 0.12 on1 of3.wav	i 0.12 on1 of3.wav
408	1	449	i 0.12 on1 of4.wav	i 0.12 on1 of4.wav
409	1	1018	i 0.12 on1 of5.wav	i 0.12 on1 of5.wav
410	1	623	i 0.12 on1 of6.wav	i 0.12 on1 of6.wav
411	1	10591	i 0.12 on1 of7.wav	i 0.12 on1 of7.wav
412	1	584	i 0.14 on1 of1.wav	i 0.14 on1 of1.wav
413	1	544	i 0.14 on1 of2.wav	i 0.14 on1 of2.wav
414	2	1587	i 0.14 on1 of3.wav	i 0.14 on1 of3.wav
415	1	669	i 0.14 on1 of4.wav	i 0.14 on1 of4.wav
416	1	779	i 0.14 on1 of5.wav	i 0.14 on1 of5.wav
417	1	484	i 0.14 on1 of6.wav	i 0.14 on1 of6.wav
418	1	4060	i 0.14 on1 of7.wav	i 0.14 on1 of7.wav
419	1	654	i 0.16 on1 of1.wav	i 0.16 on1 of1.wav
420	1	528	i 0.16 on1 of2.wav	i 0.16 on1 of2.wav
421	1	645	i 0.16 on1 of3.wav	i 0.16 on1 of3.wav
422	1	499	i 0.16 on1 of4.wav	i 0.16 on1 of4.wav
423	1	1175	i 0.16 on1 of5.wav	i 0.16 on1 of5.wav
424	1	1110	i 0.16 on1 of6.wav	i 0.16 on1 of6.wav
425	1	779	i 0.16 on1 of7.wav	i 0.16 on1 of7.wav
426	1	879	i 0.18 on1 of1.wav	i 0.18 on1 of1.wav
427	1	911	i 0.18 on1 of2.wav	i 0.18 on1 of2.wav
428	1	778	i 0.18 on1 of3.wav	i 0.18 on1 of3.wav
429	1	810	i 0.18 on1 of4.wav	i 0.18 on1 of4.wav
430	1	842	i 0.18 on1 of5.wav	i 0.18 on1 of5.wav
431	1	862	i 0.18 on1 of6.wav	i 0.18 on1 of6.wav
432	1	765	i 0.18 on1 of7.wav	i 0.18 on1 of7.wav
433	1	1699	a 0.1 on1 of1.wav	a 0.1 on1 of3.wav
434	1	790	a 0.1 on1 of2.wav	a 0.1 on1 of4.wav
435	2	2715	a 0.1 on1 of3.wav	a 0.1 on1 of5.wav
436	2	2343	a 0.1 on1 of4.wav	a 0.1 on1 of6.wav
437	1	804	a 0.1 on1 of5.wav	a 0.1 on1 of7.wav
438	2	691	a 0.2 on1 of1.wav	a 0.2 on1 of3.wav
439	2	1054	a 0.2 on1 of2.wav	a 0.2 on1 of4.wav
440	2	1067	a 0.2 on1 of3.wav	a 0.2 on1 of5.wav
441	1	520	a 0.2 on1 of4.wav	a 0.2 on1 of6.wav
442	1	748	a 0.2 on1 of5.wav	a 0.2 on1 of7.wav
443	1	490	a 0.04 on1 of1.wav	a 0.04 on1 of3.wav
444	1	379	a 0.04 on1 of2.wav	a 0.04 on1 of4.wav
445	1	576	a 0.04 on1 of3.wav	a 0.04 on1 of5.wav
446	1	621	a 0.04 on1 of4.wav	a 0.04 on1 of6.wav
447	1	394	a 0.04 on1 of5.wav	a 0.04 on1 of7.wav
448	1	484	a 0.06 on1 of1.wav	a 0.06 on1 of3.wav
449	1	3527	a 0.06 on1 of2.wav	a 0.06 on1 of4.wav
450	1	427	a 0.06 on1 of3.wav	a 0.06 on1 of5.wav
451	1	585	a 0.06 on1 of4.wav	a 0.06 on1 of6.wav
452	1	347	a 0.06 on1 of5.wav	a 0.06 on1 of7.wav
453	1	637	a 0.08 on1 of1.wav	a 0.08 on1 of3.wav
454	1	2096	a 0.08 on1 of2.wav	a 0.08 on1 of4.wav
455	1	485	a 0.08 on1 of3.wav	a 0.08 on1 of5.wav
456	1	3830	a 0.08 on1 of4.wav	a 0.08 on1 of6.wav
457	1	498	a 0.08 on1 of5.wav	a 0.08 on1 of7.wav
458	2	1023	a 0.12 on1 of1.wav	a 0.12 on1 of3.wav
459	2	3739	a 0.12 on1 of2.wav	a 0.12 on1 of4.wav
460	1	1656	a 0.12 on1 of3.wav	a 0.12 on1 of5.wav
461	1	4102	a 0.12 on1 of4.wav	a 0.12 on1 of6.wav
462	1	1810	a 0.12 on1 of5.wav	a 0.12 on1 of7.wav
463	2	613	a 0.14 on1 of1.wav	a 0.14 on1 of3.wav
464	2	730	a 0.14 on1 of2.wav	a 0.14 on1 of4.wav
465	2	3787	a 0.14 on1 of3.wav	a 0.14 on1 of5.wav
466	2	1708	a 0.14 on1 of4.wav	a 0.14 on1 of6.wav
467	1	1042	a 0.14 on1 of5.wav	a 0.14 on1 of7.wav
468	2	901	a 0.16 on1 of1.wav	a 0.16 on1 of3.wav
469	2	837	a 0.16 on1 of2.wav	a 0.16 on1 of4.wav
470	2	833	a 0.16 on1 of3.wav	a 0.16 on1 of5.wav
471	2	2844	a 0.16 on1 of4.wav	a 0.16 on1 of6.wav
472	1	1128	a 0.16 on1 of5.wav	a 0.16 on1 of7.wav
473	2	885	a 0.18 on1 of1.wav	a 0.18 on1 of3.wav
474	2	1887	a 0.18 on1 of2.wav	a 0.18 on1 of4.wav
475	2	926	a 0.18 on1 of3.wav	a 0.18 on1 of5.wav
476	1	4102	a 0.18 on1 of4.wav	a 0.18 on1 of6.wav
477	2	962	a 0.18 on1 of5.wav	a 0.18 on1 of7.wav
478	1	754	i 0.1 on1 of1.wav	i 0.1 on1 of3.wav
479	1	968	i 0.1 on1 of2.wav	i 0.1 on1 of4.wav
480	2	913	i 0.1 on1 of3.wav	i 0.1 on1 of5.wav
481	2	3205	i 0.1 on1 of4.wav	i 0.1 on1 of6.wav
482	1	645	i 0.1 on1 of5.wav	i 0.1 on1 of7.wav
483	2	691	i 0.2 on1 of1.wav	i 0.2 on1 of3.wav
484	1	2585	i 0.2 on1 of2.wav	i 0.2 on1 of4.wav
485	1	1043	i 0.2 on1 of3.wav	i 0.2 on1 of5.wav
486	2	1026	i 0.2 on1 of4.wav	i 0.2 on1 of6.wav
487	2	867	i 0.2 on1 of5.wav	i 0.2 on1 of7.wav
488	1	452	i 0.04 on1 of1.wav	i 0.04 on1 of3.wav
489	1	478	i 0.04 on1 of2.wav	i 0.04 on1 of4.wav
490	1	869	i 0.04 on1 of3.wav	i 0.04 on1 of5.wav
491	1	899	i 0.04 on1 of4.wav	i 0.04 on1 of6.wav
492	1	467	i 0.04 on1 of5.wav	i 0.04 on1 of7.wav
493	1	484	i 0.06 on1 of1.wav	i 0.06 on1 of3.wav
494	1	741	i 0.06 on1 of2.wav	i 0.06 on1 of4.wav
495	1	563	i 0.06 on1 of3.wav	i 0.06 on1 of5.wav
496	1	671	i 0.06 on1 of4.wav	i 0.06 on1 of6.wav
497	1	968	i 0.06 on1 of5.wav	i 0.06 on1 of7.wav
498	1	770	i 0.08 on1 of1.wav	i 0.08 on1 of3.wav
499	1	2623	i 0.08 on1 of2.wav	i 0.08 on1 of4.wav
500	1	689	i 0.08 on1 of3.wav	i 0.08 on1 of5.wav
501	1	1193	i 0.08 on1 of4.wav	i 0.08 on1 of6.wav
502	1	377	i 0.08 on1 of5.wav	i 0.08 on1 of7.wav
503	1	2730	i 0.12 on1 of1.wav	i 0.12 on1 of3.wav
504	1	1341	i 0.12 on1 of2.wav	i 0.12 on1 of4.wav
505	1	843	i 0.12 on1 of3.wav	i 0.12 on1 of5.wav
506	1	1392	i 0.12 on1 of4.wav	i 0.12 on1 of6.wav
507	2	1057	i 0.12 on1 of5.wav	i 0.12 on1 of7.wav
508	2	830	i 0.14 on1 of1.wav	i 0.14 on1 of3.wav
509	2	1204	i 0.14 on1 of2.wav	i 0.14 on1 of4.wav
510	2	773	i 0.14 on1 of3.wav	i 0.14 on1 of5.wav
511	2	3739	i 0.14 on1 of4.wav	i 0.14 on1 of6.wav
512	1	1073	i 0.14 on1 of5.wav	i 0.14 on1 of7.wav
513	2	716	i 0.16 on1 of1.wav	i 0.16 on1 of3.wav
514	2	826	i 0.16 on1 of2.wav	i 0.16 on1 of4.wav
515	1	1459	i 0.16 on1 of3.wav	i 0.16 on1 of5.wav
516	2	2238	i 0.16 on1 of4.wav	i 0.16 on1 of6.wav
517	1	895	i 0.16 on1 of5.wav	i 0.16 on1 of7.wav
518	2	814	i 0.18 on1 of1.wav	i 0.18 on1 of3.wav
519	2	769	i 0.18 on1 of2.wav	i 0.18 on1 of4.wav
520	2	983	i 0.18 on1 of3.wav	i 0.18 on1 of5.wav
521	1	1130	i 0.18 on1 of4.wav	i 0.18 on1 of6.wav
522	2	3221	i 0.18 on1 of5.wav	i 0.18 on1 of7.wav
523	2	3173	a 0.1 on1 of3.wav	a 0.1 on1 of1.wav
524	1	1234	a 0.1 on1 of4.wav	a 0.1 on1 of2.wav
525	1	2849	a 0.1 on1 of5.wav	a 0.1 on1 of3.wav
526	2	4027	a 0.1 on1 of6.wav	a 0.1 on1 of4.wav
527	1	963	a 0.1 on1 of7.wav	a 0.1 on1 of5.wav
528	2	670	a 0.2 on1 of3.wav	a 0.2 on1 of1.wav
529	2	799	a 0.2 on1 of4.wav	a 0.2 on1 of2.wav
530	2	825	a 0.2 on1 of5.wav	a 0.2 on1 of3.wav
531	1	756	a 0.2 on1 of6.wav	a 0.2 on1 of4.wav
532	1	1150	a 0.2 on1 of7.wav	a 0.2 on1 of5.wav
533	1	525	a 0.04 on1 of3.wav	a 0.04 on1 of1.wav
534	1	500	a 0.04 on1 of4.wav	a 0.04 on1 of2.wav
535	1	425	a 0.04 on1 of5.wav	a 0.04 on1 of3.wav
536	1	485	a 0.04 on1 of6.wav	a 0.04 on1 of4.wav
537	1	516	a 0.04 on1 of7.wav	a 0.04 on1 of5.wav
538	1	692	a 0.06 on1 of3.wav	a 0.06 on1 of1.wav
539	1	663	a 0.06 on1 of4.wav	a 0.06 on1 of2.wav
540	1	474	a 0.06 on1 of5.wav	a 0.06 on1 of3.wav
541	1	401	a 0.06 on1 of6.wav	a 0.06 on1 of4.wav
542	1	1396	a 0.06 on1 of7.wav	a 0.06 on1 of5.wav
543	2	1965	a 0.08 on1 of3.wav	a 0.08 on1 of1.wav
544	1	903	a 0.08 on1 of4.wav	a 0.08 on1 of2.wav
545	1	673	a 0.08 on1 of5.wav	a 0.08 on1 of3.wav
546	1	914	a 0.08 on1 of6.wav	a 0.08 on1 of4.wav
547	1	1301	a 0.08 on1 of7.wav	a 0.08 on1 of5.wav
548	2	1685	a 0.12 on1 of3.wav	a 0.12 on1 of1.wav
549	2	3293	a 0.12 on1 of4.wav	a 0.12 on1 of2.wav
550	1	1083	a 0.12 on1 of5.wav	a 0.12 on1 of3.wav
551	1	988	a 0.12 on1 of6.wav	a 0.12 on1 of4.wav
552	1	663	a 0.12 on1 of7.wav	a 0.12 on1 of5.wav
553	2	5224	a 0.14 on1 of3.wav	a 0.14 on1 of1.wav
554	1	2741	a 0.14 on1 of4.wav	a 0.14 on1 of2.wav
555	1	744	a 0.14 on1 of5.wav	a 0.14 on1 of3.wav
556	2	4219	a 0.14 on1 of6.wav	a 0.14 on1 of4.wav
557	1	1314	a 0.14 on1 of7.wav	a 0.14 on1 of5.wav
558	2	984	a 0.16 on1 of3.wav	a 0.16 on1 of1.wav
559	2	2693	a 0.16 on1 of4.wav	a 0.16 on1 of2.wav
560	2	1767	a 0.16 on1 of5.wav	a 0.16 on1 of3.wav
561	2	1709	a 0.16 on1 of6.wav	a 0.16 on1 of4.wav
562	2	2853	a 0.16 on1 of7.wav	a 0.16 on1 of5.wav
563	2	684	a 0.18 on1 of3.wav	a 0.18 on1 of1.wav
564	2	1095	a 0.18 on1 of4.wav	a 0.18 on1 of2.wav
565	2	2114	a 0.18 on1 of5.wav	a 0.18 on1 of3.wav
566	2	2794	a 0.18 on1 of6.wav	a 0.18 on1 of4.wav
567	1	944	a 0.18 on1 of7.wav	a 0.18 on1 of5.wav
568	2	2622	i 0.1 on1 of3.wav	i 0.1 on1 of1.wav
569	1	895	i 0.1 on1 of4.wav	i 0.1 on1 of2.wav
570	1	1550	i 0.1 on1 of5.wav	i 0.1 on1 of3.wav
571	1	2628	i 0.1 on1 of6.wav	i 0.1 on1 of4.wav
572	1	2077	i 0.1 on1 of7.wav	i 0.1 on1 of5.wav
573	2	976	i 0.2 on1 of3.wav	i 0.2 on1 of1.wav
574	2	753	i 0.2 on1 of4.wav	i 0.2 on1 of2.wav
575	2	3388	i 0.2 on1 of5.wav	i 0.2 on1 of3.wav
576	1	1929	i 0.2 on1 of6.wav	i 0.2 on1 of4.wav
577	1	786	i 0.2 on1 of7.wav	i 0.2 on1 of5.wav
578	1	592	i 0.04 on1 of3.wav	i 0.04 on1 of1.wav
579	1	932	i 0.04 on1 of4.wav	i 0.04 on1 of2.wav
580	1	601	i 0.04 on1 of5.wav	i 0.04 on1 of3.wav
581	1	799	i 0.04 on1 of6.wav	i 0.04 on1 of4.wav
582	1	419	i 0.04 on1 of7.wav	i 0.04 on1 of5.wav
583	1	696	i 0.06 on1 of3.wav	i 0.06 on1 of1.wav
584	1	443	i 0.06 on1 of4.wav	i 0.06 on1 of2.wav
585	1	641	i 0.06 on1 of5.wav	i 0.06 on1 of3.wav
586	1	508	i 0.06 on1 of6.wav	i 0.06 on1 of4.wav
587	1	345	i 0.06 on1 of7.wav	i 0.06 on1 of5.wav
588	2	3752	i 0.08 on1 of3.wav	i 0.08 on1 of1.wav
589	2	1707	i 0.08 on1 of4.wav	i 0.08 on1 of2.wav
590	1	742	i 0.08 on1 of5.wav	i 0.08 on1 of3.wav
591	1	814	i 0.08 on1 of6.wav	i 0.08 on1 of4.wav
592	1	450	i 0.08 on1 of7.wav	i 0.08 on1 of5.wav
593	1	968	i 0.12 on1 of3.wav	i 0.12 on1 of1.wav
594	1	1363	i 0.12 on1 of4.wav	i 0.12 on1 of2.wav
595	2	2669	i 0.12 on1 of5.wav	i 0.12 on1 of3.wav
596	2	1489	i 0.12 on1 of6.wav	i 0.12 on1 of4.wav
597	1	502	i 0.12 on1 of7.wav	i 0.12 on1 of5.wav
598	2	990	i 0.14 on1 of3.wav	i 0.14 on1 of1.wav
599	2	913	i 0.14 on1 of4.wav	i 0.14 on1 of2.wav
600	2	2506	i 0.14 on1 of5.wav	i 0.14 on1 of3.wav
601	2	3699	i 0.14 on1 of6.wav	i 0.14 on1 of4.wav
602	2	2964	i 0.14 on1 of7.wav	i 0.14 on1 of5.wav
603	2	712	i 0.16 on1 of3.wav	i 0.16 on1 of1.wav
604	2	764	i 0.16 on1 of4.wav	i 0.16 on1 of2.wav
605	2	758	i 0.16 on1 of5.wav	i 0.16 on1 of3.wav
606	1	781	i 0.16 on1 of6.wav	i 0.16 on1 of4.wav
607	1	634	i 0.16 on1 of7.wav	i 0.16 on1 of5.wav
608	2	708	i 0.18 on1 of3.wav	i 0.18 on1 of1.wav
609	2	695	i 0.18 on1 of4.wav	i 0.18 on1 of2.wav
610	1	2075	i 0.18 on1 of5.wav	i 0.18 on1 of3.wav
611	1	2790	i 0.18 on1 of6.wav	i 0.18 on1 of4.wav
612	2	1026	i 0.18 on1 of7.wav	i 0.18 on1 of5.wav
