# Supplementary material for: How musical experience affects tone perception efficiency by musicians of tonal and non-tonal speakers?
Source: PLoS One. 2020 May 8;15(5):e0232514. doi: 10.1371/journal.pone.0232514 (PMC7209303; doi:10.1371/journal.pone.0232514)
Supplement: S1 Raw Data — (ZIP) [file pone.0232514.s001.zip › RAW DATA Eng musician/sub8sdrising.csv]

List2	Slide3.RESP	Slide3.RT	stim1	stim2
1	1	380	a 0.1 on1 of7r.wav	a 0.1 on1 of7r.wav
2	1	454	a 0.1 on2 of7.wav	a 0.1 on2 of7.wav
3	1	195	a 0.1 on3 of7.wav	a 0.1 on3 of7.wav
4	1	271	a 0.1 on4 of7.wav	a 0.1 on4 of7.wav
5	1	3162	a 0.1 on5 of7.wav	a 0.1 on5 of7.wav
6	1	21	a 0.1 on6 of7.wav	a 0.1 on6 of7.wav
7	1	2070	a 0.1 on7 of7.wav	a 0.1 on7 of7.wav
8	1	419	a 0.2 on1 of7r.wav	a 0.2 on1 of7r.wav
9	1	531	a 0.2 on2 of7.wav	a 0.2 on2 of7.wav
10	1	356	a 0.2 on3 of7.wav	a 0.2 on3 of7.wav
11	1	642	a 0.2 on4 of7.wav	a 0.2 on4 of7.wav
12	1	475	a 0.2 on5 of7.wav	a 0.2 on5 of7.wav
13	1	331	a 0.2 on6 of7.wav	a 0.2 on6 of7.wav
14	1	435	a 0.2 on7 of7.wav	a 0.2 on7 of7.wav
15	1	307	a 0.04 on1 of7r.wav	a 0.04 on1 of7r.wav
16	1	386	a 0.04 on2 of7.wav	a 0.04 on2 of7.wav
17	1	1078	a 0.04 on3 of7.wav	a 0.04 on3 of7.wav
18	1	258	a 0.04 on4 of7.wav	a 0.04 on4 of7.wav
19	1	382	a 0.04 on5 of7.wav	a 0.04 on5 of7.wav
20	1	363	a 0.04 on6 of7.wav	a 0.04 on6 of7.wav
21	1	2034	a 0.04 on7 of7.wav	a 0.04 on7 of7.wav
22	1	422	a 0.06 on1 of7r.wav	a 0.06 on1 of7r.wav
23	1	669	a 0.06 on2 of7.wav	a 0.06 on2 of7.wav
24	1	401	a 0.06 on3 of7.wav	a 0.06 on3 of7.wav
25	1	388	a 0.06 on4 of7.wav	a 0.06 on4 of7.wav
26	1	255	a 0.06 on5 of7.wav	a 0.06 on5 of7.wav
27	1	445	a 0.06 on6 of7.wav	a 0.06 on6 of7.wav
28	1	445	a 0.06 on7 of7.wav	a 0.06 on7 of7.wav
29	1	376	a 0.08 on1 of7r.wav	a 0.08 on1 of7r.wav
30	1	158	a 0.08 on2 of7.wav	a 0.08 on2 of7.wav
31	1	505	a 0.08 on3 of7.wav	a 0.08 on3 of7.wav
32	1	400	a 0.08 on4 of7.wav	a 0.08 on4 of7.wav
33	1	2178	a 0.08 on5 of7.wav	a 0.08 on5 of7.wav
34	1	314	a 0.08 on6 of7.wav	a 0.08 on6 of7.wav
35	1	429	a 0.08 on7 of7.wav	a 0.08 on7 of7.wav
36	1	458	a 0.12 on1 of7r.wav	a 0.12 on1 of7r.wav
37	1	304	a 0.12 on2 of7.wav	a 0.12 on2 of7.wav
38	1	476	a 0.12 on3 of7.wav	a 0.12 on3 of7.wav
39	1	496	a 0.12 on4 of7.wav	a 0.12 on4 of7.wav
40	1	2371	a 0.12 on5 of7.wav	a 0.12 on5 of7.wav
41	1	326	a 0.12 on6 of7.wav	a 0.12 on6 of7.wav
42	1	480	a 0.12 on7 of7.wav	a 0.12 on7 of7.wav
43	1	553	a 0.14 on1 of7r.wav	a 0.14 on1 of7r.wav
44	1	341	a 0.14 on2 of7.wav	a 0.14 on2 of7.wav
45	1	536	a 0.14 on3 of7.wav	a 0.14 on3 of7.wav
46	1	481	a 0.14 on4 of7.wav	a 0.14 on4 of7.wav
47	1	1458	a 0.14 on5 of7.wav	a 0.14 on5 of7.wav
48	1	521	a 0.14 on6 of7.wav	a 0.14 on6 of7.wav
49	1	434	a 0.14 on7 of7.wav	a 0.14 on7 of7.wav
50	1	498	a 0.16 on1 of7r.wav	a 0.16 on1 of7r.wav
51	1	409	a 0.16 on2 of7.wav	a 0.16 on2 of7.wav
52	1	546	a 0.16 on3 of7.wav	a 0.16 on3 of7.wav
53	1	604	a 0.16 on4 of7.wav	a 0.16 on4 of7.wav
54	1	460	a 0.16 on5 of7.wav	a 0.16 on5 of7.wav
55	1	610	a 0.16 on6 of7.wav	a 0.16 on6 of7.wav
56	1	358	a 0.16 on7 of7.wav	a 0.16 on7 of7.wav
57	1	666	a 0.18 on1 of7r.wav	a 0.18 on1 of7r.wav
58	1	362	a 0.18 on2 of7.wav	a 0.18 on2 of7.wav
59	1	230	a 0.18 on3 of7.wav	a 0.18 on3 of7.wav
60	1	390	a 0.18 on4 of7.wav	a 0.18 on4 of7.wav
61	1	416	a 0.18 on5 of7.wav	a 0.18 on5 of7.wav
62	1	593	a 0.18 on6 of7.wav	a 0.18 on6 of7.wav
63	1	622	a 0.18 on7 of7.wav	a 0.18 on7 of7.wav
64	1	292	i 0.1 on1 of7r.wav	i 0.1 on1 of7r.wav
65	1	465	i 0.1 on2 of7.wav	i 0.1 on2 of7.wav
66	1	225	i 0.1 on3 of7.wav	i 0.1 on3 of7.wav
67	1	1756	i 0.1 on4 of7.wav	i 0.1 on4 of7.wav
68	1	741	i 0.1 on5 of7.wav	i 0.1 on5 of7.wav
69	1	74	i 0.1 on6 of7.wav	i 0.1 on6 of7.wav
70	1	290	i 0.1 on7 of7.wav	i 0.1 on7 of7.wav
71	1	535	i 0.2 on1 of7r.wav	i 0.2 on1 of7r.wav
72	1	524	i 0.2 on2 of7.wav	i 0.2 on2 of7.wav
73	1	625	i 0.2 on3 of7.wav	i 0.2 on3 of7.wav
74	1	438	i 0.2 on4 of7.wav	i 0.2 on4 of7.wav
75	1	492	i 0.2 on5 of7.wav	i 0.2 on5 of7.wav
76	1	389	i 0.2 on6 of7.wav	i 0.2 on6 of7.wav
77	1	355	i 0.2 on7 of7.wav	i 0.2 on7 of7.wav
78	1	347	i 0.04 on1 of7r.wav	i 0.04 on1 of7r.wav
79	1	607	i 0.04 on2 of7.wav	i 0.04 on2 of7.wav
80	1	325	i 0.04 on3 of7.wav	i 0.04 on3 of7.wav
81	1	665	i 0.04 on4 of7.wav	i 0.04 on4 of7.wav
82	1	1480	i 0.04 on5 of7.wav	i 0.04 on5 of7.wav
83	1	318	i 0.04 on6 of7.wav	i 0.04 on6 of7.wav
84	1	281	i 0.04 on7 of7.wav	i 0.04 on7 of7.wav
85	1	423	i 0.06 on1 of7r.wav	i 0.06 on1 of7r.wav
86	1	452	i 0.06 on2 of7.wav	i 0.06 on2 of7.wav
87	1	634	i 0.06 on3 of7.wav	i 0.06 on3 of7.wav
88	1	630	i 0.06 on4 of7.wav	i 0.06 on4 of7.wav
89	1	605	i 0.06 on5 of7.wav	i 0.06 on5 of7.wav
90	1	344	i 0.06 on6 of7.wav	i 0.06 on6 of7.wav
91	1	477	i 0.06 on7 of7.wav	i 0.06 on7 of7.wav
92	1	413	i 0.08 on1 of7r.wav	i 0.08 on1 of7r.wav
93	1	544	i 0.08 on2 of7.wav	i 0.08 on2 of7.wav
94	1	262	i 0.08 on3 of7.wav	i 0.08 on3 of7.wav
95	1	208	i 0.08 on4 of7.wav	i 0.08 on4 of7.wav
96	1	39	i 0.08 on5 of7.wav	i 0.08 on5 of7.wav
97	1	421	i 0.08 on6 of7.wav	i 0.08 on6 of7.wav
98	1	437	i 0.08 on7 of7.wav	i 0.08 on7 of7.wav
99	1	601	i 0.12 on1 of7r.wav	i 0.12 on1 of7r.wav
100	1	318	i 0.12 on2 of7.wav	i 0.12 on2 of7.wav
101	1	383	i 0.12 on3 of7.wav	i 0.12 on3 of7.wav
102	1	364	i 0.12 on4 of7.wav	i 0.12 on4 of7.wav
103	1	341	i 0.12 on5 of7.wav	i 0.12 on5 of7.wav
104	1	599	i 0.12 on6 of7.wav	i 0.12 on6 of7.wav
105	1	593	i 0.12 on7 of7.wav	i 0.12 on7 of7.wav
106	1	354	i 0.14 on1 of7r.wav	i 0.14 on1 of7r.wav
107	1	511	i 0.14 on2 of7.wav	i 0.14 on2 of7.wav
108	1	401	i 0.14 on3 of7.wav	i 0.14 on3 of7.wav
109	1	395	i 0.14 on4 of7.wav	i 0.14 on4 of7.wav
110	1	385	i 0.14 on5 of7.wav	i 0.14 on5 of7.wav
111	1	361	i 0.14 on6 of7.wav	i 0.14 on6 of7.wav
112	1	579	i 0.14 on7 of7.wav	i 0.14 on7 of7.wav
113	1	400	i 0.16 on1 of7r.wav	i 0.16 on1 of7r.wav
114	1	794	i 0.16 on2 of7.wav	i 0.16 on2 of7.wav
115	1	919	i 0.16 on3 of7.wav	i 0.16 on3 of7.wav
116	1	267	i 0.16 on4 of7.wav	i 0.16 on4 of7.wav
117	1	336	i 0.16 on5 of7.wav	i 0.16 on5 of7.wav
118	1	970	i 0.16 on6 of7.wav	i 0.16 on6 of7.wav
119	1	374	i 0.16 on7 of7.wav	i 0.16 on7 of7.wav
120	1	696	i 0.18 on1 of7r.wav	i 0.18 on1 of7r.wav
121	1	443	i 0.18 on2 of7.wav	i 0.18 on2 of7.wav
122	1	381	i 0.18 on3 of7.wav	i 0.18 on3 of7.wav
123	1	415	i 0.18 on4 of7.wav	i 0.18 on4 of7.wav
124	1	344	i 0.18 on5 of7.wav	i 0.18 on5 of7.wav
125	1	462	i 0.18 on6 of7.wav	i 0.18 on6 of7.wav
126	1	750	i 0.18 on7 of7.wav	i 0.18 on7 of7.wav
127	1	356	a 0.1 on1 of7r.wav	a 0.1 on3 of7.wav
128	1	513	a 0.1 on2 of7.wav	a 0.1 on4 of7.wav
129	1	336	a 0.1 on3 of7.wav	a 0.1 on5 of7.wav
130	1	331	a 0.1 on4 of7.wav	a 0.1 on6 of7.wav
131	1	327	a 0.1 on5 of7.wav	a 0.1 on7 of7.wav
132	1	736	a 0.2 on1 of7r.wav	a 0.2 on3 of7.wav
133	2	4558	a 0.2 on2 of7.wav	a 0.2 on4 of7.wav
134	1	646	a 0.2 on3 of7.wav	a 0.2 on5 of7.wav
135	2	5767	a 0.2 on4 of7.wav	a 0.2 on6 of7.wav
136	1	884	a 0.2 on5 of7.wav	a 0.2 on7 of7.wav
137	1	373	a 0.04 on1 of7r.wav	a 0.04 on3 of7.wav
138	1	399	a 0.04 on2 of7.wav	a 0.04 on4 of7.wav
139	1	342	a 0.04 on3 of7.wav	a 0.04 on5 of7.wav
140	1	333	a 0.04 on4 of7.wav	a 0.04 on6 of7.wav
141	1	243	a 0.04 on5 of7.wav	a 0.04 on7 of7.wav
142	1	272	a 0.06 on1 of7r.wav	a 0.06 on3 of7.wav
143	1	377	a 0.06 on2 of7.wav	a 0.06 on4 of7.wav
144	1	474	a 0.06 on3 of7.wav	a 0.06 on5 of7.wav
145	1	197	a 0.06 on4 of7.wav	a 0.06 on6 of7.wav
146	1	540	a 0.06 on5 of7.wav	a 0.06 on7 of7.wav
147	1	646	a 0.08 on1 of7r.wav	a 0.08 on3 of7.wav
148	1	104	a 0.08 on2 of7.wav	a 0.08 on4 of7.wav
149	1	2924	a 0.08 on3 of7.wav	a 0.08 on5 of7.wav
150	1	293	a 0.08 on4 of7.wav	a 0.08 on6 of7.wav
151	1	682	a 0.08 on5 of7.wav	a 0.08 on7 of7.wav
152	1	417	a 0.12 on1 of7r.wav	a 0.12 on3 of7.wav
153	1	630	a 0.12 on2 of7.wav	a 0.12 on4 of7.wav
154	1	497	a 0.12 on3 of7.wav	a 0.12 on5 of7.wav
155	1	422	a 0.12 on4 of7.wav	a 0.12 on6 of7.wav
156	1	446	a 0.12 on5 of7.wav	a 0.12 on7 of7.wav
157	1	451	a 0.14 on1 of7r.wav	a 0.14 on3 of7.wav
158	1	496	a 0.14 on2 of7.wav	a 0.14 on4 of7.wav
159	1	366	a 0.14 on3 of7.wav	a 0.14 on5 of7.wav
160	1	274	a 0.14 on4 of7.wav	a 0.14 on6 of7.wav
161	1	438	a 0.14 on5 of7.wav	a 0.14 on7 of7.wav
162	1	387	a 0.16 on1 of7r.wav	a 0.16 on3 of7.wav
163	1	567	a 0.16 on2 of7.wav	a 0.16 on4 of7.wav
164	1	501	a 0.16 on3 of7.wav	a 0.16 on5 of7.wav
165	1	515	a 0.16 on4 of7.wav	a 0.16 on6 of7.wav
166	1	265	a 0.16 on5 of7.wav	a 0.16 on7 of7.wav
167	1	4965	a 0.18 on1 of7r.wav	a 0.18 on3 of7.wav
168	1	489	a 0.18 on2 of7.wav	a 0.18 on4 of7.wav
169	1	434	a 0.18 on3 of7.wav	a 0.18 on5 of7.wav
170	1	669	a 0.18 on4 of7.wav	a 0.18 on6 of7.wav
171	1	629	a 0.18 on5 of7.wav	a 0.18 on7 of7.wav
172	1	163	i 0.1 on1 of7r.wav	i 0.1 on3 of7.wav
173	1	352	i 0.1 on2 of7.wav	i 0.1 on4 of7.wav
174	1	535	i 0.1 on3 of7.wav	i 0.1 on5 of7.wav
175	1	338	i 0.1 on4 of7.wav	i 0.1 on6 of7.wav
176	1	363	i 0.1 on5 of7.wav	i 0.1 on7 of7.wav
177	1	405	i 0.2 on1 of7r.wav	i 0.2 on3 of7.wav
178	1	543	i 0.2 on2 of7.wav	i 0.2 on4 of7.wav
179	1	562	i 0.2 on3 of7.wav	i 0.2 on5 of7.wav
180	1	514	i 0.2 on4 of7.wav	i 0.2 on6 of7.wav
181	2	1945	i 0.2 on5 of7.wav	i 0.2 on7 of7.wav
182	1	271	i 0.04 on1 of7r.wav	i 0.04 on3 of7.wav
183	1	699	i 0.04 on2 of7.wav	i 0.04 on4 of7.wav
184	1	669	i 0.04 on3 of7.wav	i 0.04 on5 of7.wav
185	1	464	i 0.04 on4 of7.wav	i 0.04 on6 of7.wav
186	1	495	i 0.04 on5 of7.wav	i 0.04 on7 of7.wav
187	1	561	i 0.06 on1 of7r.wav	i 0.06 on3 of7.wav
188	1	362	i 0.06 on2 of7.wav	i 0.06 on4 of7.wav
189	1	333	i 0.06 on3 of7.wav	i 0.06 on5 of7.wav
190	1	302	i 0.06 on4 of7.wav	i 0.06 on6 of7.wav
191	1	297	i 0.06 on5 of7.wav	i 0.06 on7 of7.wav
192	1	293	i 0.08 on1 of7r.wav	i 0.08 on3 of7.wav
193	1	1243	i 0.08 on2 of7.wav	i 0.08 on4 of7.wav
194	1	614	i 0.08 on3 of7.wav	i 0.08 on5 of7.wav
195	1	316	i 0.08 on4 of7.wav	i 0.08 on6 of7.wav
196	1	631	i 0.08 on5 of7.wav	i 0.08 on7 of7.wav
197	1	291	i 0.12 on1 of7r.wav	i 0.12 on3 of7.wav
198	1	303	i 0.12 on2 of7.wav	i 0.12 on4 of7.wav
199	1	316	i 0.12 on3 of7.wav	i 0.12 on5 of7.wav
200	1	322	i 0.12 on4 of7.wav	i 0.12 on6 of7.wav
201	1	406	i 0.12 on5 of7.wav	i 0.12 on7 of7.wav
202	1	785	i 0.14 on1 of7r.wav	i 0.14 on3 of7.wav
203	1	362	i 0.14 on2 of7.wav	i 0.14 on4 of7.wav
204	1	507	i 0.14 on3 of7.wav	i 0.14 on5 of7.wav
205	1	328	i 0.14 on4 of7.wav	i 0.14 on6 of7.wav
206	1	175	i 0.14 on5 of7.wav	i 0.14 on7 of7.wav
207	1	356	i 0.16 on1 of7r.wav	i 0.16 on3 of7.wav
208	1	415	i 0.16 on2 of7.wav	i 0.16 on4 of7.wav
209	1	452	i 0.16 on3 of7.wav	i 0.16 on5 of7.wav
210	1	402	i 0.16 on4 of7.wav	i 0.16 on6 of7.wav
211	1	278	i 0.16 on5 of7.wav	i 0.16 on7 of7.wav
212	1	598	i 0.18 on1 of7r.wav	i 0.18 on3 of7.wav
213	1	400	i 0.18 on2 of7.wav	i 0.18 on4 of7.wav
214	1	439	i 0.18 on3 of7.wav	i 0.18 on5 of7.wav
215	1	381	i 0.18 on4 of7.wav	i 0.18 on6 of7.wav
216	1	337	i 0.18 on5 of7.wav	i 0.18 on7 of7.wav
217	1	293	a 0.1 on3 of7.wav	a 0.1 on1 of7r.wav
218	1	567	a 0.1 on4 of7.wav	a 0.1 on2 of7.wav
219	1	784	a 0.1 on5 of7.wav	a 0.1 on3 of7.wav
220	1	421	a 0.1 on6 of7.wav	a 0.1 on4 of7.wav
221	1	184	a 0.1 on7 of7.wav	a 0.1 on5 of7.wav
222	1	402	a 0.2 on3 of7.wav	a 0.2 on1 of7r.wav
223	2	487	a 0.2 on4 of7.wav	a 0.2 on2 of7.wav
224	1	908	a 0.2 on5 of7.wav	a 0.2 on3 of7.wav
225	2	1006	a 0.2 on6 of7.wav	a 0.2 on4 of7.wav
226	1	661	a 0.2 on7 of7.wav	a 0.2 on5 of7.wav
227	1	409	a 0.04 on3 of7.wav	a 0.04 on1 of7r.wav
228	1	494	a 0.04 on4 of7.wav	a 0.04 on2 of7.wav
229	1	258	a 0.04 on5 of7.wav	a 0.04 on3 of7.wav
230	1	430	a 0.04 on6 of7.wav	a 0.04 on4 of7.wav
231	1	585	a 0.04 on7 of7.wav	a 0.04 on5 of7.wav
232	1	1868	a 0.06 on3 of7.wav	a 0.06 on1 of7r.wav
233	1	365	a 0.06 on4 of7.wav	a 0.06 on2 of7.wav
234	1	329	a 0.06 on5 of7.wav	a 0.06 on3 of7.wav
235	1	3975	a 0.06 on6 of7.wav	a 0.06 on4 of7.wav
236	1	298	a 0.06 on7 of7.wav	a 0.06 on5 of7.wav
237	1	385	a 0.08 on3 of7.wav	a 0.08 on1 of7r.wav
238	1	511	a 0.08 on4 of7.wav	a 0.08 on2 of7.wav
239	1	3514	a 0.08 on5 of7.wav	a 0.08 on3 of7.wav
240	1	512	a 0.08 on6 of7.wav	a 0.08 on4 of7.wav
241	1	305	a 0.08 on7 of7.wav	a 0.08 on5 of7.wav
242	1	344	a 0.12 on3 of7.wav	a 0.12 on1 of7r.wav
243	1	2203	a 0.12 on4 of7.wav	a 0.12 on2 of7.wav
244	1	635	a 0.12 on5 of7.wav	a 0.12 on3 of7.wav
245	1	450	a 0.12 on6 of7.wav	a 0.12 on4 of7.wav
246	1	392	a 0.12 on7 of7.wav	a 0.12 on5 of7.wav
247	1	284	a 0.14 on3 of7.wav	a 0.14 on1 of7r.wav
248	1	282	a 0.14 on4 of7.wav	a 0.14 on2 of7.wav
249	1	493	a 0.14 on5 of7.wav	a 0.14 on3 of7.wav
250	1	495	a 0.14 on6 of7.wav	a 0.14 on4 of7.wav
251	1	323	a 0.14 on7 of7.wav	a 0.14 on5 of7.wav
252	1	538	a 0.16 on3 of7.wav	a 0.16 on1 of7r.wav
253	1	480	a 0.16 on4 of7.wav	a 0.16 on2 of7.wav
254	1	579	a 0.16 on5 of7.wav	a 0.16 on3 of7.wav
255	1	505	a 0.16 on6 of7.wav	a 0.16 on4 of7.wav
256	1	2061	a 0.16 on7 of7.wav	a 0.16 on5 of7.wav
257	1	433	a 0.18 on3 of7.wav	a 0.18 on1 of7r.wav
258	1	610	a 0.18 on4 of7.wav	a 0.18 on2 of7.wav
259	1	782	a 0.18 on5 of7.wav	a 0.18 on3 of7.wav
260	1	499	a 0.18 on6 of7.wav	a 0.18 on4 of7.wav
261	2	3802	a 0.18 on7 of7.wav	a 0.18 on5 of7.wav
262	1	368	i 0.1 on3 of7.wav	i 0.1 on1 of7r.wav
263	1	380	i 0.1 on4 of7.wav	i 0.1 on2 of7.wav
264	1	260	i 0.1 on5 of7.wav	i 0.1 on3 of7.wav
265	1	428	i 0.1 on6 of7.wav	i 0.1 on4 of7.wav
266	1	357	i 0.1 on7 of7.wav	i 0.1 on5 of7.wav
267	1	418	i 0.2 on3 of7.wav	i 0.2 on1 of7r.wav
268	1	466	i 0.2 on4 of7.wav	i 0.2 on2 of7.wav
269	1	574	i 0.2 on5 of7.wav	i 0.2 on3 of7.wav
270	1	378	i 0.2 on6 of7.wav	i 0.2 on4 of7.wav
271	1	2086	i 0.2 on7 of7.wav	i 0.2 on5 of7.wav
272	1	243	i 0.04 on3 of7.wav	i 0.04 on1 of7r.wav
273	1	193	i 0.04 on4 of7.wav	i 0.04 on2 of7.wav
274	1	327	i 0.04 on5 of7.wav	i 0.04 on3 of7.wav
275	1	513	i 0.04 on6 of7.wav	i 0.04 on4 of7.wav
276	1	278	i 0.04 on7 of7.wav	i 0.04 on5 of7.wav
277	1	315	i 0.06 on3 of7.wav	i 0.06 on1 of7r.wav
278	1	308	i 0.06 on4 of7.wav	i 0.06 on2 of7.wav
279	1	284	i 0.06 on5 of7.wav	i 0.06 on3 of7.wav
280	1	181	i 0.06 on6 of7.wav	i 0.06 on4 of7.wav
281	1	388	i 0.06 on7 of7.wav	i 0.06 on5 of7.wav
282	1	372	i 0.08 on3 of7.wav	i 0.08 on1 of7r.wav
283	1	569	i 0.08 on4 of7.wav	i 0.08 on2 of7.wav
284	1	395	i 0.08 on5 of7.wav	i 0.08 on3 of7.wav
285	1	317	i 0.08 on6 of7.wav	i 0.08 on4 of7.wav
286	1	523	i 0.08 on7 of7.wav	i 0.08 on5 of7.wav
287	1	259	i 0.12 on3 of7.wav	i 0.12 on1 of7r.wav
288	1	322	i 0.12 on4 of7.wav	i 0.12 on2 of7.wav
289	1	235	i 0.12 on5 of7.wav	i 0.12 on3 of7.wav
290	1	361	i 0.12 on6 of7.wav	i 0.12 on4 of7.wav
291	1	613	i 0.12 on7 of7.wav	i 0.12 on5 of7.wav
292	1	450	i 0.14 on3 of7.wav	i 0.14 on1 of7r.wav
293	1	420	i 0.14 on4 of7.wav	i 0.14 on2 of7.wav
294	1	509	i 0.14 on5 of7.wav	i 0.14 on3 of7.wav
295	1	547	i 0.14 on6 of7.wav	i 0.14 on4 of7.wav
296	1	3572	i 0.14 on7 of7.wav	i 0.14 on5 of7.wav
297	1	417	i 0.16 on3 of7.wav	i 0.16 on1 of7r.wav
298	1	427	i 0.16 on4 of7.wav	i 0.16 on2 of7.wav
299	1	1183	i 0.16 on5 of7.wav	i 0.16 on3 of7.wav
300	1	435	i 0.16 on6 of7.wav	i 0.16 on4 of7.wav
301	1	2424	i 0.16 on7 of7.wav	i 0.16 on5 of7.wav
302	1	537	i 0.18 on3 of7.wav	i 0.18 on1 of7r.wav
303	1	636	i 0.18 on4 of7.wav	i 0.18 on2 of7.wav
304	1	719	i 0.18 on5 of7.wav	i 0.18 on3 of7.wav
305	1	548	i 0.18 on6 of7.wav	i 0.18 on4 of7.wav
306	1	619	i 0.18 on7 of7.wav	i 0.18 on5 of7.wav
307	1	531	a 0.1 on1 of7r.wav	a 0.1 on1 of7r.wav
308	1	666	a 0.1 on2 of7.wav	a 0.1 on2 of7.wav
309	1	374	a 0.1 on3 of7.wav	a 0.1 on3 of7.wav
310	1	294	a 0.1 on4 of7.wav	a 0.1 on4 of7.wav
311	1	455	a 0.1 on5 of7.wav	a 0.1 on5 of7.wav
312	1	260	a 0.1 on6 of7.wav	a 0.1 on6 of7.wav
313	1	278	a 0.1 on7 of7.wav	a 0.1 on7 of7.wav
314	1	619	a 0.2 on1 of7r.wav	a 0.2 on1 of7r.wav
315	1	689	a 0.2 on2 of7.wav	a 0.2 on2 of7.wav
316	1	384	a 0.2 on3 of7.wav	a 0.2 on3 of7.wav
317	1	1089	a 0.2 on4 of7.wav	a 0.2 on4 of7.wav
318	1	475	a 0.2 on5 of7.wav	a 0.2 on5 of7.wav
319	1	858	a 0.2 on6 of7.wav	a 0.2 on6 of7.wav
320	1	519	a 0.2 on7 of7.wav	a 0.2 on7 of7.wav
321	1	370	a 0.04 on1 of7r.wav	a 0.04 on1 of7r.wav
322	1	305	a 0.04 on2 of7.wav	a 0.04 on2 of7.wav
323	1	544	a 0.04 on3 of7.wav	a 0.04 on3 of7.wav
324	1	266	a 0.04 on4 of7.wav	a 0.04 on4 of7.wav
325	1	466	a 0.04 on5 of7.wav	a 0.04 on5 of7.wav
326	1	305	a 0.04 on6 of7.wav	a 0.04 on6 of7.wav
327	1	423	a 0.04 on7 of7.wav	a 0.04 on7 of7.wav
328	1	179	a 0.06 on1 of7r.wav	a 0.06 on1 of7r.wav
329	1	401	a 0.06 on2 of7.wav	a 0.06 on2 of7.wav
330	1	216	a 0.06 on3 of7.wav	a 0.06 on3 of7.wav
331	1	335	a 0.06 on4 of7.wav	a 0.06 on4 of7.wav
332	1	481	a 0.06 on5 of7.wav	a 0.06 on5 of7.wav
333	1	285	a 0.06 on6 of7.wav	a 0.06 on6 of7.wav
334	1	548	a 0.06 on7 of7.wav	a 0.06 on7 of7.wav
335	1	377	a 0.08 on1 of7r.wav	a 0.08 on1 of7r.wav
336	1	385	a 0.08 on2 of7.wav	a 0.08 on2 of7.wav
337	1	89	a 0.08 on3 of7.wav	a 0.08 on3 of7.wav
338	1	370	a 0.08 on4 of7.wav	a 0.08 on4 of7.wav
339	1	338	a 0.08 on5 of7.wav	a 0.08 on5 of7.wav
340	1	2385	a 0.08 on6 of7.wav	a 0.08 on6 of7.wav
341	1	319	a 0.08 on7 of7.wav	a 0.08 on7 of7.wav
342	1	675	a 0.12 on1 of7r.wav	a 0.12 on1 of7r.wav
343	1	491	a 0.12 on2 of7.wav	a 0.12 on2 of7.wav
344	1	432	a 0.12 on3 of7.wav	a 0.12 on3 of7.wav
345	1	484	a 0.12 on4 of7.wav	a 0.12 on4 of7.wav
346	1	473	a 0.12 on5 of7.wav	a 0.12 on5 of7.wav
347	1	332	a 0.12 on6 of7.wav	a 0.12 on6 of7.wav
348	1	374	a 0.12 on7 of7.wav	a 0.12 on7 of7.wav
349	1	454	a 0.14 on1 of7r.wav	a 0.14 on1 of7r.wav
350	1	778	a 0.14 on2 of7.wav	a 0.14 on2 of7.wav
351	1	449	a 0.14 on3 of7.wav	a 0.14 on3 of7.wav
352	1	446	a 0.14 on4 of7.wav	a 0.14 on4 of7.wav
353	1	283	a 0.14 on5 of7.wav	a 0.14 on5 of7.wav
354	1	499	a 0.14 on6 of7.wav	a 0.14 on6 of7.wav
355	1	541	a 0.14 on7 of7.wav	a 0.14 on7 of7.wav
356	1	523	a 0.16 on1 of7r.wav	a 0.16 on1 of7r.wav
357	1	193	a 0.16 on2 of7.wav	a 0.16 on2 of7.wav
358	1	537	a 0.16 on3 of7.wav	a 0.16 on3 of7.wav
359	1	663	a 0.16 on4 of7.wav	a 0.16 on4 of7.wav
360	1	313	a 0.16 on5 of7.wav	a 0.16 on5 of7.wav
361	1	417	a 0.16 on6 of7.wav	a 0.16 on6 of7.wav
362	1	388	a 0.16 on7 of7.wav	a 0.16 on7 of7.wav
363	1	588	a 0.18 on1 of7r.wav	a 0.18 on1 of7r.wav
364	1	526	a 0.18 on2 of7.wav	a 0.18 on2 of7.wav
365	1	433	a 0.18 on3 of7.wav	a 0.18 on3 of7.wav
366	1	3203	a 0.18 on4 of7.wav	a 0.18 on4 of7.wav
367	1	589	a 0.18 on5 of7.wav	a 0.18 on5 of7.wav
368	1	511	a 0.18 on6 of7.wav	a 0.18 on6 of7.wav
369	1	486	a 0.18 on7 of7.wav	a 0.18 on7 of7.wav
370	1	460	i 0.1 on1 of7r.wav	i 0.1 on1 of7r.wav
371	1	465	i 0.1 on2 of7.wav	i 0.1 on2 of7.wav
372	1	4578	i 0.1 on3 of7.wav	i 0.1 on3 of7.wav
373	1	571	i 0.1 on4 of7.wav	i 0.1 on4 of7.wav
374	1	371	i 0.1 on5 of7.wav	i 0.1 on5 of7.wav
375	1	421	i 0.1 on6 of7.wav	i 0.1 on6 of7.wav
376	1	265	i 0.1 on7 of7.wav	i 0.1 on7 of7.wav
377	1	2638	i 0.2 on1 of7r.wav	i 0.2 on1 of7r.wav
378	1	660	i 0.2 on2 of7.wav	i 0.2 on2 of7.wav
379	1	603	i 0.2 on3 of7.wav	i 0.2 on3 of7.wav
380	1	519	i 0.2 on4 of7.wav	i 0.2 on4 of7.wav
381	1	297	i 0.2 on5 of7.wav	i 0.2 on5 of7.wav
382	1	1224	i 0.2 on6 of7.wav	i 0.2 on6 of7.wav
383	1	107	i 0.2 on7 of7.wav	i 0.2 on7 of7.wav
384	1	298	i 0.04 on1 of7r.wav	i 0.04 on1 of7r.wav
385	1	531	i 0.04 on2 of7.wav	i 0.04 on2 of7.wav
386	1	865	i 0.04 on3 of7.wav	i 0.04 on3 of7.wav
387	1	975	i 0.04 on4 of7.wav	i 0.04 on4 of7.wav
388	1	1491	i 0.04 on5 of7.wav	i 0.04 on5 of7.wav
389	1	420	i 0.04 on6 of7.wav	i 0.04 on6 of7.wav
390	1	510	i 0.04 on7 of7.wav	i 0.04 on7 of7.wav
391	1	356	i 0.06 on1 of7r.wav	i 0.06 on1 of7r.wav
392	1	413	i 0.06 on2 of7.wav	i 0.06 on2 of7.wav
393	1	433	i 0.06 on3 of7.wav	i 0.06 on3 of7.wav
394	1	605	i 0.06 on4 of7.wav	i 0.06 on4 of7.wav
395	1	381	i 0.06 on5 of7.wav	i 0.06 on5 of7.wav
396	1	406	i 0.06 on6 of7.wav	i 0.06 on6 of7.wav
397	1	386	i 0.06 on7 of7.wav	i 0.06 on7 of7.wav
398	1	426	i 0.08 on1 of7r.wav	i 0.08 on1 of7r.wav
399	1	461	i 0.08 on2 of7.wav	i 0.08 on2 of7.wav
400	1	335	i 0.08 on3 of7.wav	i 0.08 on3 of7.wav
401	1	376	i 0.08 on4 of7.wav	i 0.08 on4 of7.wav
402	1	258	i 0.08 on5 of7.wav	i 0.08 on5 of7.wav
403	1	10646	i 0.08 on6 of7.wav	i 0.08 on6 of7.wav
404	1	326	i 0.08 on7 of7.wav	i 0.08 on7 of7.wav
405	1	170	i 0.12 on1 of7r.wav	i 0.12 on1 of7r.wav
406	1	307	i 0.12 on2 of7.wav	i 0.12 on2 of7.wav
407	1	296	i 0.12 on3 of7.wav	i 0.12 on3 of7.wav
408	1	397	i 0.12 on4 of7.wav	i 0.12 on4 of7.wav
409	1	421	i 0.12 on5 of7.wav	i 0.12 on5 of7.wav
410	1	364	i 0.12 on6 of7.wav	i 0.12 on6 of7.wav
411	1	343	i 0.12 on7 of7.wav	i 0.12 on7 of7.wav
412	1	1570	i 0.14 on1 of7r.wav	i 0.14 on1 of7r.wav
413	1	408	i 0.14 on2 of7.wav	i 0.14 on2 of7.wav
414	1	460	i 0.14 on3 of7.wav	i 0.14 on3 of7.wav
415	1	1357	i 0.14 on4 of7.wav	i 0.14 on4 of7.wav
416	1	350	i 0.14 on5 of7.wav	i 0.14 on5 of7.wav
417	1	502	i 0.14 on6 of7.wav	i 0.14 on6 of7.wav
418	1	820	i 0.14 on7 of7.wav	i 0.14 on7 of7.wav
419	1	308	i 0.16 on1 of7r.wav	i 0.16 on1 of7r.wav
420	1	946	i 0.16 on2 of7.wav	i 0.16 on2 of7.wav
421	1	388	i 0.16 on3 of7.wav	i 0.16 on3 of7.wav
422	1	340	i 0.16 on4 of7.wav	i 0.16 on4 of7.wav
423	1	388	i 0.16 on5 of7.wav	i 0.16 on5 of7.wav
424	1	568	i 0.16 on6 of7.wav	i 0.16 on6 of7.wav
425	1	529	i 0.16 on7 of7.wav	i 0.16 on7 of7.wav
426	1	371	i 0.18 on1 of7r.wav	i 0.18 on1 of7r.wav
427	1	1643	i 0.18 on2 of7.wav	i 0.18 on2 of7.wav
428	1	313	i 0.18 on3 of7.wav	i 0.18 on3 of7.wav
429	1	294	i 0.18 on4 of7.wav	i 0.18 on4 of7.wav
430	1	731	i 0.18 on5 of7.wav	i 0.18 on5 of7.wav
431	1	226	i 0.18 on6 of7.wav	i 0.18 on6 of7.wav
432	1	418	i 0.18 on7 of7.wav	i 0.18 on7 of7.wav
433	1	394	a 0.1 on1 of7r.wav	a 0.1 on3 of7.wav
434	1	269	a 0.1 on2 of7.wav	a 0.1 on4 of7.wav
435	1	332	a 0.1 on3 of7.wav	a 0.1 on5 of7.wav
436	1	372	a 0.1 on4 of7.wav	a 0.1 on6 of7.wav
437	1	763	a 0.1 on5 of7.wav	a 0.1 on7 of7.wav
438	1	570	a 0.2 on1 of7r.wav	a 0.2 on3 of7.wav
439	2	2311	a 0.2 on2 of7.wav	a 0.2 on4 of7.wav
440	1	653	a 0.2 on3 of7.wav	a 0.2 on5 of7.wav
441	2	3142	a 0.2 on4 of7.wav	a 0.2 on6 of7.wav
442	1	666	a 0.2 on5 of7.wav	a 0.2 on7 of7.wav
443	1	278	a 0.04 on1 of7r.wav	a 0.04 on3 of7.wav
444	1	328	a 0.04 on2 of7.wav	a 0.04 on4 of7.wav
445	1	460	a 0.04 on3 of7.wav	a 0.04 on5 of7.wav
446	1	406	a 0.04 on4 of7.wav	a 0.04 on6 of7.wav
447	1	391	a 0.04 on5 of7.wav	a 0.04 on7 of7.wav
448	1	1570	a 0.06 on1 of7r.wav	a 0.06 on3 of7.wav
449	1	500	a 0.06 on2 of7.wav	a 0.06 on4 of7.wav
450	1	412	a 0.06 on3 of7.wav	a 0.06 on5 of7.wav
451	1	405	a 0.06 on4 of7.wav	a 0.06 on6 of7.wav
452	1	276	a 0.06 on5 of7.wav	a 0.06 on7 of7.wav
453	1	383	a 0.08 on1 of7r.wav	a 0.08 on3 of7.wav
454	1	687	a 0.08 on2 of7.wav	a 0.08 on4 of7.wav
455	1	430	a 0.08 on3 of7.wav	a 0.08 on5 of7.wav
456	1	316	a 0.08 on4 of7.wav	a 0.08 on6 of7.wav
457	1	394	a 0.08 on5 of7.wav	a 0.08 on7 of7.wav
458	1	393	a 0.12 on1 of7r.wav	a 0.12 on3 of7.wav
459	1	99	a 0.12 on2 of7.wav	a 0.12 on4 of7.wav
460	1	461	a 0.12 on3 of7.wav	a 0.12 on5 of7.wav
461	1	387	a 0.12 on4 of7.wav	a 0.12 on6 of7.wav
462	1	782	a 0.12 on5 of7.wav	a 0.12 on7 of7.wav
463	1	8	a 0.14 on1 of7r.wav	a 0.14 on3 of7.wav
464	1	485	a 0.14 on2 of7.wav	a 0.14 on4 of7.wav
465	1	485	a 0.14 on3 of7.wav	a 0.14 on5 of7.wav
466	1	442	a 0.14 on4 of7.wav	a 0.14 on6 of7.wav
467	1	359	a 0.14 on5 of7.wav	a 0.14 on7 of7.wav
468	1	309	a 0.16 on1 of7r.wav	a 0.16 on3 of7.wav
469	1	484	a 0.16 on2 of7.wav	a 0.16 on4 of7.wav
470	1	718	a 0.16 on3 of7.wav	a 0.16 on5 of7.wav
471	1	421	a 0.16 on4 of7.wav	a 0.16 on6 of7.wav
472	1	576	a 0.16 on5 of7.wav	a 0.16 on7 of7.wav
473	1	447	a 0.18 on1 of7r.wav	a 0.18 on3 of7.wav
474	1	449	a 0.18 on2 of7.wav	a 0.18 on4 of7.wav
475	1	383	a 0.18 on3 of7.wav	a 0.18 on5 of7.wav
476	1	396	a 0.18 on4 of7.wav	a 0.18 on6 of7.wav
477	1	964	a 0.18 on5 of7.wav	a 0.18 on7 of7.wav
478	1	346	i 0.1 on1 of7r.wav	i 0.1 on3 of7.wav
479	1	373	i 0.1 on2 of7.wav	i 0.1 on4 of7.wav
480	1	294	i 0.1 on3 of7.wav	i 0.1 on5 of7.wav
481	1	426	i 0.1 on4 of7.wav	i 0.1 on6 of7.wav
482	1	417	i 0.1 on5 of7.wav	i 0.1 on7 of7.wav
483	1	550	i 0.2 on1 of7r.wav	i 0.2 on3 of7.wav
484	1	457	i 0.2 on2 of7.wav	i 0.2 on4 of7.wav
485	1	400	i 0.2 on3 of7.wav	i 0.2 on5 of7.wav
486	1	564	i 0.2 on4 of7.wav	i 0.2 on6 of7.wav
487	1	601	i 0.2 on5 of7.wav	i 0.2 on7 of7.wav
488	1	1419	i 0.04 on1 of7r.wav	i 0.04 on3 of7.wav
489	1	473	i 0.04 on2 of7.wav	i 0.04 on4 of7.wav
490	1	678	i 0.04 on3 of7.wav	i 0.04 on5 of7.wav
491	1	265	i 0.04 on4 of7.wav	i 0.04 on6 of7.wav
492	1	236	i 0.04 on5 of7.wav	i 0.04 on7 of7.wav
493	1	171	i 0.06 on1 of7r.wav	i 0.06 on3 of7.wav
494	1	182	i 0.06 on2 of7.wav	i 0.06 on4 of7.wav
495	1	347	i 0.06 on3 of7.wav	i 0.06 on5 of7.wav
496	1	488	i 0.06 on4 of7.wav	i 0.06 on6 of7.wav
497	1	1473	i 0.06 on5 of7.wav	i 0.06 on7 of7.wav
498	1	384	i 0.08 on1 of7r.wav	i 0.08 on3 of7.wav
499	1	484	i 0.08 on2 of7.wav	i 0.08 on4 of7.wav
500	1	311	i 0.08 on3 of7.wav	i 0.08 on5 of7.wav
501	1	488	i 0.08 on4 of7.wav	i 0.08 on6 of7.wav
502	1	352	i 0.08 on5 of7.wav	i 0.08 on7 of7.wav
503	1	395	i 0.12 on1 of7r.wav	i 0.12 on3 of7.wav
504	1	331	i 0.12 on2 of7.wav	i 0.12 on4 of7.wav
505	1	342	i 0.12 on3 of7.wav	i 0.12 on5 of7.wav
506	1	358	i 0.12 on4 of7.wav	i 0.12 on6 of7.wav
507	1	349	i 0.12 on5 of7.wav	i 0.12 on7 of7.wav
508	1	359	i 0.14 on1 of7r.wav	i 0.14 on3 of7.wav
509	1	360	i 0.14 on2 of7.wav	i 0.14 on4 of7.wav
510	1	547	i 0.14 on3 of7.wav	i 0.14 on5 of7.wav
511	1	815	i 0.14 on4 of7.wav	i 0.14 on6 of7.wav
512	1	969	i 0.14 on5 of7.wav	i 0.14 on7 of7.wav
513	1	389	i 0.16 on1 of7r.wav	i 0.16 on3 of7.wav
514	1	543	i 0.16 on2 of7.wav	i 0.16 on4 of7.wav
515	1	832	i 0.16 on3 of7.wav	i 0.16 on5 of7.wav
516	1	319	i 0.16 on4 of7.wav	i 0.16 on6 of7.wav
517	1	445	i 0.16 on5 of7.wav	i 0.16 on7 of7.wav
518	1	446	i 0.18 on1 of7r.wav	i 0.18 on3 of7.wav
519	1	480	i 0.18 on2 of7.wav	i 0.18 on4 of7.wav
520	1	472	i 0.18 on3 of7.wav	i 0.18 on5 of7.wav
521	1	300	i 0.18 on4 of7.wav	i 0.18 on6 of7.wav
522	1	418	i 0.18 on5 of7.wav	i 0.18 on7 of7.wav
523	1	1055	a 0.1 on3 of7.wav	a 0.1 on1 of7r.wav
524	1	659	a 0.1 on4 of7.wav	a 0.1 on2 of7.wav
525	1	1328	a 0.1 on5 of7.wav	a 0.1 on3 of7.wav
526	1	494	a 0.1 on6 of7.wav	a 0.1 on4 of7.wav
527	1	288	a 0.1 on7 of7.wav	a 0.1 on5 of7.wav
528	1	631	a 0.2 on3 of7.wav	a 0.2 on1 of7r.wav
529	2	456	a 0.2 on4 of7.wav	a 0.2 on2 of7.wav
530	1	583	a 0.2 on5 of7.wav	a 0.2 on3 of7.wav
531	2	6406	a 0.2 on6 of7.wav	a 0.2 on4 of7.wav
532	1	797	a 0.2 on7 of7.wav	a 0.2 on5 of7.wav
533	1	381	a 0.04 on3 of7.wav	a 0.04 on1 of7r.wav
534	1	368	a 0.04 on4 of7.wav	a 0.04 on2 of7.wav
535	1	237	a 0.04 on5 of7.wav	a 0.04 on3 of7.wav
536	1	481	a 0.04 on6 of7.wav	a 0.04 on4 of7.wav
537	1	323	a 0.04 on7 of7.wav	a 0.04 on5 of7.wav
538	1	117	a 0.06 on3 of7.wav	a 0.06 on1 of7r.wav
539	1	345	a 0.06 on4 of7.wav	a 0.06 on2 of7.wav
540	1	193	a 0.06 on5 of7.wav	a 0.06 on3 of7.wav
541	1	278	a 0.06 on6 of7.wav	a 0.06 on4 of7.wav
542	1	422	a 0.06 on7 of7.wav	a 0.06 on5 of7.wav
543	1	329	a 0.08 on3 of7.wav	a 0.08 on1 of7r.wav
544	1	602	a 0.08 on4 of7.wav	a 0.08 on2 of7.wav
545	1	308	a 0.08 on5 of7.wav	a 0.08 on3 of7.wav
546	1	297	a 0.08 on6 of7.wav	a 0.08 on4 of7.wav
547	1	361	a 0.08 on7 of7.wav	a 0.08 on5 of7.wav
548	1	618	a 0.12 on3 of7.wav	a 0.12 on1 of7r.wav
549	1	424	a 0.12 on4 of7.wav	a 0.12 on2 of7.wav
550	1	500	a 0.12 on5 of7.wav	a 0.12 on3 of7.wav
551	1	387	a 0.12 on6 of7.wav	a 0.12 on4 of7.wav
552	1	980	a 0.12 on7 of7.wav	a 0.12 on5 of7.wav
553	1	265	a 0.14 on3 of7.wav	a 0.14 on1 of7r.wav
554	1	481	a 0.14 on4 of7.wav	a 0.14 on2 of7.wav
555	1	283	a 0.14 on5 of7.wav	a 0.14 on3 of7.wav
556	1	1118	a 0.14 on6 of7.wav	a 0.14 on4 of7.wav
557	1	361	a 0.14 on7 of7.wav	a 0.14 on5 of7.wav
558	1	446	a 0.16 on3 of7.wav	a 0.16 on1 of7r.wav
559	1	494	a 0.16 on4 of7.wav	a 0.16 on2 of7.wav
560	1	391	a 0.16 on5 of7.wav	a 0.16 on3 of7.wav
561	1	463	a 0.16 on6 of7.wav	a 0.16 on4 of7.wav
562	1	502	a 0.16 on7 of7.wav	a 0.16 on5 of7.wav
563	1	485	a 0.18 on3 of7.wav	a 0.18 on1 of7r.wav
564	1	380	a 0.18 on4 of7.wav	a 0.18 on2 of7.wav
565	1	661	a 0.18 on5 of7.wav	a 0.18 on3 of7.wav
566	1	463	a 0.18 on6 of7.wav	a 0.18 on4 of7.wav
567	2	2745	a 0.18 on7 of7.wav	a 0.18 on5 of7.wav
568	1	295	i 0.1 on3 of7.wav	i 0.1 on1 of7r.wav
569	1	330	i 0.1 on4 of7.wav	i 0.1 on2 of7.wav
570	1	429	i 0.1 on5 of7.wav	i 0.1 on3 of7.wav
571	1	739	i 0.1 on6 of7.wav	i 0.1 on4 of7.wav
572	1	238	i 0.1 on7 of7.wav	i 0.1 on5 of7.wav
573	1	1275	i 0.2 on3 of7.wav	i 0.2 on1 of7r.wav
574	1	370	i 0.2 on4 of7.wav	i 0.2 on2 of7.wav
575	1	707	i 0.2 on5 of7.wav	i 0.2 on3 of7.wav
576	1	379	i 0.2 on6 of7.wav	i 0.2 on4 of7.wav
577	2	5084	i 0.2 on7 of7.wav	i 0.2 on5 of7.wav
578	1	447	i 0.04 on3 of7.wav	i 0.04 on1 of7r.wav
579	1	331	i 0.04 on4 of7.wav	i 0.04 on2 of7.wav
580	1	365	i 0.04 on5 of7.wav	i 0.04 on3 of7.wav
581	1	478	i 0.04 on6 of7.wav	i 0.04 on4 of7.wav
582	1	294	i 0.04 on7 of7.wav	i 0.04 on5 of7.wav
583	1	262	i 0.06 on3 of7.wav	i 0.06 on1 of7r.wav
584	1	323	i 0.06 on4 of7.wav	i 0.06 on2 of7.wav
585	1	194	i 0.06 on5 of7.wav	i 0.06 on3 of7.wav
586	1	295	i 0.06 on6 of7.wav	i 0.06 on4 of7.wav
587	1	406	i 0.06 on7 of7.wav	i 0.06 on5 of7.wav
588	1	312	i 0.08 on3 of7.wav	i 0.08 on1 of7r.wav
589	1	481	i 0.08 on4 of7.wav	i 0.08 on2 of7.wav
590	1	342	i 0.08 on5 of7.wav	i 0.08 on3 of7.wav
591	1	471	i 0.08 on6 of7.wav	i 0.08 on4 of7.wav
592	1	383	i 0.08 on7 of7.wav	i 0.08 on5 of7.wav
593	1	341	i 0.12 on3 of7.wav	i 0.12 on1 of7r.wav
594	1	278	i 0.12 on4 of7.wav	i 0.12 on2 of7.wav
595	1	431	i 0.12 on5 of7.wav	i 0.12 on3 of7.wav
596	1	458	i 0.12 on6 of7.wav	i 0.12 on4 of7.wav
597	1	472	i 0.12 on7 of7.wav	i 0.12 on5 of7.wav
598	1	301	i 0.14 on3 of7.wav	i 0.14 on1 of7r.wav
599	1	208	i 0.14 on4 of7.wav	i 0.14 on2 of7.wav
600	1	389	i 0.14 on5 of7.wav	i 0.14 on3 of7.wav
601	1	1129	i 0.14 on6 of7.wav	i 0.14 on4 of7.wav
602	1	304	i 0.14 on7 of7.wav	i 0.14 on5 of7.wav
603	1	501	i 0.16 on3 of7.wav	i 0.16 on1 of7r.wav
604	1	588	i 0.16 on4 of7.wav	i 0.16 on2 of7.wav
605	1	440	i 0.16 on5 of7.wav	i 0.16 on3 of7.wav
606	1	547	i 0.16 on6 of7.wav	i 0.16 on4 of7.wav
607	1	492	i 0.16 on7 of7.wav	i 0.16 on5 of7.wav
608	1	633	i 0.18 on3 of7.wav	i 0.18 on1 of7r.wav
609	1	713	i 0.18 on4 of7.wav	i 0.18 on2 of7.wav
610	1	368	i 0.18 on5 of7.wav	i 0.18 on3 of7.wav
611	1	398	i 0.18 on6 of7.wav	i 0.18 on4 of7.wav
612	1	288	i 0.18 on7 of7.wav	i 0.18 on5 of7.wav
