# Supplementary material for: How musical experience affects tone perception efficiency by musicians of tonal and non-tonal speakers?
Source: PLoS One. 2020 May 8;15(5):e0232514. doi: 10.1371/journal.pone.0232514 (PMC7209303; doi:10.1371/journal.pone.0232514)
Supplement: S1 Raw Data — (ZIP) [file pone.0232514.s001.zip › RAW DATA Eng musician/sub9idfalling.csv]

List2	Slide3.RESP	Slide3.RT	stim1
1	1	605	a 0.1 on1 of1.wav
2	2	1189	a 0.1 on1 of2.wav
3	1	592	a 0.1 on1 of3.wav
4	1	1060	a 0.1 on1 of4.wav
5	1	568	a 0.1 on1 of5.wav
6	1	2008	a 0.1 on1 of6.wav
7	1	1673	a 0.1 on1 of7.wav
8	1	714	a 0.2 on1 of1.wav
9	1	696	a 0.2 on1 of2.wav
10	2	1247	a 0.2 on1 of3.wav
11	2	703	a 0.2 on1 of4.wav
12	2	1204	a 0.2 on1 of5.wav
13	2	793	a 0.2 on1 of6.wav
14	2	712	a 0.2 on1 of7.wav
15	1	640	a 0.04 on1 of1.wav
16	1	592	a 0.04 on1 of2.wav
17	1	615	a 0.04 on1 of3.wav
18	1	479	a 0.04 on1 of4.wav
19	1	431	a 0.04 on1 of5.wav
20	1	610	a 0.04 on1 of6.wav
21	1	584	a 0.04 on1 of7.wav
22	1	803	a 0.06 on1 of1.wav
23	1	684	a 0.06 on1 of2.wav
24	1	563	a 0.06 on1 of3.wav
25	1	610	a 0.06 on1 of4.wav
26	1	765	a 0.06 on1 of5.wav
27	1	2376	a 0.06 on1 of6.wav
28	1	851	a 0.06 on1 of7.wav
29	1	616	a 0.08 on1 of1.wav
30	1	747	a 0.08 on1 of2.wav
31	1	680	a 0.08 on1 of3.wav
32	1	530	a 0.08 on1 of4.wav
33	1	718	a 0.08 on1 of5.wav
34	1	1007	a 0.08 on1 of6.wav
35	1	4606	a 0.08 on1 of7.wav
36	1	915	a 0.12 on1 of1.wav
37	1	1917	a 0.12 on1 of2.wav
38	1	2487	a 0.12 on1 of3.wav
39	1	698	a 0.12 on1 of4.wav
40	1	1305	a 0.12 on1 of5.wav
41	2	1768	a 0.12 on1 of6.wav
42	2	590	a 0.12 on1 of7.wav
43	1	834	a 0.14 on1 of1.wav
44	1	681	a 0.14 on1 of2.wav
45	1	770	a 0.14 on1 of3.wav
46	1	1563	a 0.14 on1 of4.wav
47	2	1186	a 0.14 on1 of5.wav
48	2	661	a 0.14 on1 of6.wav
49	1	2180	a 0.14 on1 of7.wav
50	1	860	a 0.16 on1 of1.wav
51	1	1150	a 0.16 on1 of2.wav
52	2	3686	a 0.16 on1 of3.wav
53	2	720	a 0.16 on1 of4.wav
54	2	2183	a 0.16 on1 of5.wav
55	2	790	a 0.16 on1 of6.wav
56	2	842	a 0.16 on1 of7.wav
57	1	1233	a 0.18 on1 of1.wav
58	1	707	a 0.18 on1 of2.wav
59	1	658	a 0.18 on1 of3.wav
60	2	1917	a 0.18 on1 of4.wav
61	2	597	a 0.18 on1 of5.wav
62	2	1340	a 0.18 on1 of6.wav
63	2	1240	a 0.18 on1 of7.wav
64	1	1246	i 0.1 on1 of1.wav
65	1	3700	i 0.1 on1 of2.wav
66	1	496	i 0.1 on1 of3.wav
67	1	1240	i 0.1 on1 of4.wav
68	1	639	i 0.1 on1 of5.wav
69	2	1576	i 0.1 on1 of6.wav
70	1	1050	i 0.1 on1 of7.wav
71	1	768	i 0.2 on1 of1.wav
72	1	706	i 0.2 on1 of2.wav
73	1	716	i 0.2 on1 of3.wav
74	2	1095	i 0.2 on1 of4.wav
75	2	697	i 0.2 on1 of5.wav
76	2	615	i 0.2 on1 of6.wav
77	2	615	i 0.2 on1 of7.wav
78	1	1629	i 0.04 on1 of1.wav
79	1	614	i 0.04 on1 of2.wav
80	2	1696	i 0.04 on1 of3.wav
81	1	1028	i 0.04 on1 of4.wav
82	1	475	i 0.04 on1 of5.wav
83	1	545	i 0.04 on1 of6.wav
84	1	576	i 0.04 on1 of7.wav
85	1	1180	i 0.06 on1 of1.wav
86	1	1670	i 0.06 on1 of2.wav
87	1	566	i 0.06 on1 of3.wav
88	1	531	i 0.06 on1 of4.wav
89	1	454	i 0.06 on1 of5.wav
90	1	1103	i 0.06 on1 of6.wav
91	1	530	i 0.06 on1 of7.wav
92	1	775	i 0.08 on1 of1.wav
93	1	727	i 0.08 on1 of2.wav
94	1	1195	i 0.08 on1 of3.wav
95	1	635	i 0.08 on1 of4.wav
96	1	727	i 0.08 on1 of5.wav
97	1	538	i 0.08 on1 of6.wav
98	1	1232	i 0.08 on1 of7.wav
99	1	633	i 0.12 on1 of1.wav
100	2	1693	i 0.12 on1 of2.wav
101	1	619	i 0.12 on1 of3.wav
102	1	605	i 0.12 on1 of4.wav
103	1	2848	i 0.12 on1 of5.wav
104	2	1181	i 0.12 on1 of6.wav
105	2	869	i 0.12 on1 of7.wav
106	1	927	i 0.14 on1 of1.wav
107	1	654	i 0.14 on1 of2.wav
108	1	784	i 0.14 on1 of3.wav
109	2	806	i 0.14 on1 of4.wav
110	2	949	i 0.14 on1 of5.wav
111	2	943	i 0.14 on1 of6.wav
112	2	784	i 0.14 on1 of7.wav
113	1	768	i 0.16 on1 of1.wav
114	1	1785	i 0.16 on1 of2.wav
115	2	1212	i 0.16 on1 of3.wav
116	2	705	i 0.16 on1 of4.wav
117	2	1666	i 0.16 on1 of5.wav
118	2	760	i 0.16 on1 of6.wav
119	2	674	i 0.16 on1 of7.wav
120	1	977	i 0.18 on1 of1.wav
121	1	1387	i 0.18 on1 of2.wav
122	2	751	i 0.18 on1 of3.wav
123	2	903	i 0.18 on1 of4.wav
124	2	583	i 0.18 on1 of5.wav
125	2	1105	i 0.18 on1 of6.wav
126	2	646	i 0.18 on1 of7.wav
127	1	644	a 0.1 on1 of1.wav
128	1	1396	a 0.1 on1 of2.wav
129	1	719	a 0.1 on1 of3.wav
130	1	786	a 0.1 on1 of4.wav
131	1	967	a 0.1 on1 of5.wav
132	1	1585	a 0.1 on1 of6.wav
133	1	729	a 0.1 on1 of7.wav
134	1	697	a 0.2 on1 of1.wav
135	1	1104	a 0.2 on1 of2.wav
136	2	784	a 0.2 on1 of3.wav
137	2	759	a 0.2 on1 of4.wav
138	2	590	a 0.2 on1 of5.wav
139	2	1139	a 0.2 on1 of6.wav
140	2	640	a 0.2 on1 of7.wav
141	1	501	a 0.04 on1 of1.wav
142	1	554	a 0.04 on1 of2.wav
143	1	720	a 0.04 on1 of3.wav
144	1	1209	a 0.04 on1 of4.wav
145	1	584	a 0.04 on1 of5.wav
146	1	988	a 0.04 on1 of6.wav
147	1	693	a 0.04 on1 of7.wav
148	1	851	a 0.06 on1 of1.wav
149	1	755	a 0.06 on1 of2.wav
150	1	598	a 0.06 on1 of3.wav
151	1	576	a 0.06 on1 of4.wav
152	1	477	a 0.06 on1 of5.wav
153	1	697	a 0.06 on1 of6.wav
154	1	602	a 0.06 on1 of7.wav
155	1	922	a 0.08 on1 of1.wav
156	1	854	a 0.08 on1 of2.wav
157	1	1252	a 0.08 on1 of3.wav
158	1	815	a 0.08 on1 of4.wav
159	1	618	a 0.08 on1 of5.wav
160	1	904	a 0.08 on1 of6.wav
161	1	965	a 0.08 on1 of7.wav
162	1	953	a 0.12 on1 of1.wav
163	1	626	a 0.12 on1 of2.wav
164	1	1260	a 0.12 on1 of3.wav
165	1	569	a 0.12 on1 of4.wav
166	1	855	a 0.12 on1 of5.wav
167	1	1491	a 0.12 on1 of6.wav
168	1	2646	a 0.12 on1 of7.wav
169	1	1387	a 0.14 on1 of1.wav
170	1	875	a 0.14 on1 of2.wav
171	1	1288	a 0.14 on1 of3.wav
172	2	1984	a 0.14 on1 of4.wav
173	2	776	a 0.14 on1 of5.wav
174	2	2231	a 0.14 on1 of6.wav
175	2	1207	a 0.14 on1 of7.wav
176	1	2379	a 0.16 on1 of1.wav
177	1	822	a 0.16 on1 of2.wav
178	1	2562	a 0.16 on1 of3.wav
179	2	1173	a 0.16 on1 of4.wav
180	2	914	a 0.16 on1 of5.wav
181	2	883	a 0.16 on1 of6.wav
182	2	1030	a 0.16 on1 of7.wav
183	1	1207	a 0.18 on1 of1.wav
184	1	750	a 0.18 on1 of2.wav
185	2	1598	a 0.18 on1 of3.wav
186	2	2062	a 0.18 on1 of4.wav
187	2	947	a 0.18 on1 of5.wav
188	2	857	a 0.18 on1 of6.wav
189	2	836	a 0.18 on1 of7.wav
190	1	660	i 0.1 on1 of1.wav
191	1	919	i 0.1 on1 of2.wav
192	1	1211	i 0.1 on1 of3.wav
193	2	1912	i 0.1 on1 of4.wav
194	2	1006	i 0.1 on1 of5.wav
195	1	910	i 0.1 on1 of6.wav
196	2	707	i 0.1 on1 of7.wav
197	1	754	i 0.2 on1 of1.wav
198	2	1991	i 0.2 on1 of2.wav
199	2	605	i 0.2 on1 of3.wav
200	2	626	i 0.2 on1 of4.wav
201	2	716	i 0.2 on1 of5.wav
202	2	583	i 0.2 on1 of6.wav
203	2	603	i 0.2 on1 of7.wav
204	1	3964	i 0.04 on1 of1.wav
205	1	650	i 0.04 on1 of2.wav
206	1	1437	i 0.04 on1 of3.wav
207	1	522	i 0.04 on1 of4.wav
208	1	490	i 0.04 on1 of5.wav
209	1	1108	i 0.04 on1 of6.wav
210	1	601	i 0.04 on1 of7.wav
211	1	909	i 0.06 on1 of1.wav
212	1	854	i 0.06 on1 of2.wav
213	1	1169	i 0.06 on1 of3.wav
214	1	1108	i 0.06 on1 of4.wav
215	2	2056	i 0.06 on1 of5.wav
216	1	1475	i 0.06 on1 of6.wav
217	1	776	i 0.06 on1 of7.wav
218	1	3057	i 0.08 on1 of1.wav
219	1	1781	i 0.08 on1 of2.wav
220	1	1393	i 0.08 on1 of3.wav
221	1	735	i 0.08 on1 of4.wav
222	1	554	i 0.08 on1 of5.wav
223	1	1031	i 0.08 on1 of6.wav
224	1	673	i 0.08 on1 of7.wav
225	1	1758	i 0.12 on1 of1.wav
226	2	2963	i 0.12 on1 of2.wav
227	1	1042	i 0.12 on1 of3.wav
228	1	1000	i 0.12 on1 of4.wav
229	2	708	i 0.12 on1 of5.wav
230	2	847	i 0.12 on1 of6.wav
231	2	879	i 0.12 on1 of7.wav
232	1	667	i 0.14 on1 of1.wav
233	1	717	i 0.14 on1 of2.wav
234	1	779	i 0.14 on1 of3.wav
235	1	728	i 0.14 on1 of4.wav
236	2	583	i 0.14 on1 of5.wav
237	2	1585	i 0.14 on1 of6.wav
238	2	666	i 0.14 on1 of7.wav
239	1	754	i 0.16 on1 of1.wav
240	1	763	i 0.16 on1 of2.wav
241	2	1162	i 0.16 on1 of3.wav
242	2	757	i 0.16 on1 of4.wav
243	2	581	i 0.16 on1 of5.wav
244	2	986	i 0.16 on1 of6.wav
245	2	544	i 0.16 on1 of7.wav
246	1	782	i 0.18 on1 of1.wav
247	1	1274	i 0.18 on1 of2.wav
248	2	3748	i 0.18 on1 of3.wav
249	2	715	i 0.18 on1 of4.wav
250	2	741	i 0.18 on1 of5.wav
251	2	671	i 0.18 on1 of6.wav
252	2	799	i 0.18 on1 of7.wav
253	1	766	a 0.1 on1 of1.wav
254	1	1327	a 0.1 on1 of2.wav
255	1	613	a 0.1 on1 of3.wav
256	2	865	a 0.1 on1 of4.wav
257	2	1065	a 0.1 on1 of5.wav
258	1	2041	a 0.1 on1 of6.wav
259	1	654	a 0.1 on1 of7.wav
260	1	722	a 0.2 on1 of1.wav
261	1	3370	a 0.2 on1 of2.wav
262	2	1211	a 0.2 on1 of3.wav
263	1	906	a 0.2 on1 of4.wav
264	2	1393	a 0.2 on1 of5.wav
265	2	629	a 0.2 on1 of6.wav
266	2	704	a 0.2 on1 of7.wav
267	1	627	a 0.04 on1 of1.wav
268	1	3525	a 0.04 on1 of2.wav
269	1	584	a 0.04 on1 of3.wav
270	1	1128	a 0.04 on1 of4.wav
271	1	584	a 0.04 on1 of5.wav
272	1	854	a 0.04 on1 of6.wav
273	1	446	a 0.04 on1 of7.wav
274	1	2034	a 0.06 on1 of1.wav
275	1	562	a 0.06 on1 of2.wav
276	1	614	a 0.06 on1 of3.wav
277	1	816	a 0.06 on1 of4.wav
278	1	704	a 0.06 on1 of5.wav
279	1	601	a 0.06 on1 of6.wav
280	1	1018	a 0.06 on1 of7.wav
281	1	2314	a 0.08 on1 of1.wav
282	1	540	a 0.08 on1 of2.wav
283	1	624	a 0.08 on1 of3.wav
284	1	711	a 0.08 on1 of4.wav
285	1	610	a 0.08 on1 of5.wav
286	1	1748	a 0.08 on1 of6.wav
287	2	722	a 0.08 on1 of7.wav
288	1	610	a 0.12 on1 of1.wav
289	1	548	a 0.12 on1 of2.wav
290	1	750	a 0.12 on1 of3.wav
291	1	765	a 0.12 on1 of4.wav
292	1	1162	a 0.12 on1 of5.wav
293	2	796	a 0.12 on1 of6.wav
294	2	1318	a 0.12 on1 of7.wav
295	1	723	a 0.14 on1 of1.wav
296	1	772	a 0.14 on1 of2.wav
297	1	646	a 0.14 on1 of3.wav
298	2	1708	a 0.14 on1 of4.wav
299	2	834	a 0.14 on1 of5.wav
300	2	691	a 0.14 on1 of6.wav
301	2	529	a 0.14 on1 of7.wav
302	1	932	a 0.16 on1 of1.wav
303	1	766	a 0.16 on1 of2.wav
304	2	1162	a 0.16 on1 of3.wav
305	2	863	a 0.16 on1 of4.wav
306	2	987	a 0.16 on1 of5.wav
307	2	824	a 0.16 on1 of6.wav
308	2	1510	a 0.16 on1 of7.wav
309	1	701	a 0.18 on1 of1.wav
310	1	685	a 0.18 on1 of2.wav
311	2	971	a 0.18 on1 of3.wav
312	2	828	a 0.18 on1 of4.wav
313	2	650	a 0.18 on1 of5.wav
314	2	2285	a 0.18 on1 of6.wav
315	2	586	a 0.18 on1 of7.wav
316	1	655	i 0.1 on1 of1.wav
317	1	1307	i 0.1 on1 of2.wav
318	1	6296	i 0.1 on1 of3.wav
319	1	942	i 0.1 on1 of4.wav
320	2	992	i 0.1 on1 of5.wav
321	1	927	i 0.1 on1 of6.wav
322	2	635	i 0.1 on1 of7.wav
323	1	765	i 0.2 on1 of1.wav
324	1	740	i 0.2 on1 of2.wav
325	1	2968	i 0.2 on1 of3.wav
326	2	545	i 0.2 on1 of4.wav
327	2	592	i 0.2 on1 of5.wav
328	2	1027	i 0.2 on1 of6.wav
329	2	673	i 0.2 on1 of7.wav
330	1	765	i 0.04 on1 of1.wav
331	1	1684	i 0.04 on1 of2.wav
332	1	633	i 0.04 on1 of3.wav
333	1	769	i 0.04 on1 of4.wav
334	1	517	i 0.04 on1 of5.wav
335	1	726	i 0.04 on1 of6.wav
336	1	884	i 0.04 on1 of7.wav
337	1	645	i 0.06 on1 of1.wav
338	1	748	i 0.06 on1 of2.wav
339	1	595	i 0.06 on1 of3.wav
340	1	628	i 0.06 on1 of4.wav
341	1	640	i 0.06 on1 of5.wav
342	1	502	i 0.06 on1 of6.wav
343	1	508	i 0.06 on1 of7.wav
344	1	2044	i 0.08 on1 of1.wav
345	1	472	i 0.08 on1 of2.wav
346	1	673	i 0.08 on1 of3.wav
347	1	508	i 0.08 on1 of4.wav
348	1	1108	i 0.08 on1 of5.wav
349	1	605	i 0.08 on1 of6.wav
350	2	1506	i 0.08 on1 of7.wav
351	1	891	i 0.12 on1 of1.wav
352	1	654	i 0.12 on1 of2.wav
353	1	2797	i 0.12 on1 of3.wav
354	1	666	i 0.12 on1 of4.wav
355	2	1499	i 0.12 on1 of5.wav
356	2	1150	i 0.12 on1 of6.wav
357	2	698	i 0.12 on1 of7.wav
358	1	1371	i 0.14 on1 of1.wav
359	1	623	i 0.14 on1 of2.wav
360	1	648	i 0.14 on1 of3.wav
361	1	2055	i 0.14 on1 of4.wav
362	2	2057	i 0.14 on1 of5.wav
363	2	671	i 0.14 on1 of6.wav
364	2	789	i 0.14 on1 of7.wav
365	1	687	i 0.16 on1 of1.wav
366	1	814	i 0.16 on1 of2.wav
367	2	2094	i 0.16 on1 of3.wav
368	2	1724	i 0.16 on1 of4.wav
369	2	791	i 0.16 on1 of5.wav
370	2	717	i 0.16 on1 of6.wav
371	2	715	i 0.16 on1 of7.wav
372	1	681	i 0.18 on1 of1.wav
373	1	785	i 0.18 on1 of2.wav
374	2	918	i 0.18 on1 of3.wav
375	2	587	i 0.18 on1 of4.wav
376	2	715	i 0.18 on1 of5.wav
377	2	760	i 0.18 on1 of6.wav
378	2	1071	i 0.18 on1 of7.wav
379	1	3809	a 0.1 on1 of1.wav
380	1	907	a 0.1 on1 of2.wav
381	1	648	a 0.1 on1 of3.wav
382	1	880	a 0.1 on1 of4.wav
383	1	1004	a 0.1 on1 of5.wav
384	1	720	a 0.1 on1 of6.wav
385	1	1184	a 0.1 on1 of7.wav
386	1	717	a 0.2 on1 of1.wav
387	1	766	a 0.2 on1 of2.wav
388	1	963	a 0.2 on1 of3.wav
389	2	666	a 0.2 on1 of4.wav
390	2	742	a 0.2 on1 of5.wav
391	2	540	a 0.2 on1 of6.wav
392	2	1128	a 0.2 on1 of7.wav
393	1	787	a 0.04 on1 of1.wav
394	1	554	a 0.04 on1 of2.wav
395	1	671	a 0.04 on1 of3.wav
396	1	566	a 0.04 on1 of4.wav
397	1	2947	a 0.04 on1 of5.wav
398	1	610	a 0.04 on1 of6.wav
399	1	812	a 0.04 on1 of7.wav
400	1	861	a 0.06 on1 of1.wav
401	1	626	a 0.06 on1 of2.wav
402	1	1046	a 0.06 on1 of3.wav
403	1	714	a 0.06 on1 of4.wav
404	1	568	a 0.06 on1 of5.wav
405	2	1061	a 0.06 on1 of6.wav
406	1	943	a 0.06 on1 of7.wav
407	1	474	a 0.08 on1 of1.wav
408	1	615	a 0.08 on1 of2.wav
409	1	750	a 0.08 on1 of3.wav
410	1	958	a 0.08 on1 of4.wav
411	1	1737	a 0.08 on1 of5.wav
412	1	845	a 0.08 on1 of6.wav
413	1	964	a 0.08 on1 of7.wav
414	1	1344	a 0.12 on1 of1.wav
415	2	1658	a 0.12 on1 of2.wav
416	1	583	a 0.12 on1 of3.wav
417	1	787	a 0.12 on1 of4.wav
418	1	767	a 0.12 on1 of5.wav
419	2	972	a 0.12 on1 of6.wav
420	1	1819	a 0.12 on1 of7.wav
421	1	975	a 0.14 on1 of1.wav
422	1	699	a 0.14 on1 of2.wav
423	1	734	a 0.14 on1 of3.wav
424	2	2666	a 0.14 on1 of4.wav
425	2	681	a 0.14 on1 of5.wav
426	2	513	a 0.14 on1 of6.wav
427	2	1730	a 0.14 on1 of7.wav
428	1	801	a 0.16 on1 of1.wav
429	1	796	a 0.16 on1 of2.wav
430	1	3904	a 0.16 on1 of3.wav
431	2	2131	a 0.16 on1 of4.wav
432	2	753	a 0.16 on1 of5.wav
433	2	1042	a 0.16 on1 of6.wav
434	2	527	a 0.16 on1 of7.wav
435	1	896	a 0.18 on1 of1.wav
436	1	712	a 0.18 on1 of2.wav
437	1	1040	a 0.18 on1 of3.wav
438	2	766	a 0.18 on1 of4.wav
439	2	1255	a 0.18 on1 of5.wav
440	2	719	a 0.18 on1 of6.wav
441	2	566	a 0.18 on1 of7.wav
442	1	594	i 0.1 on1 of1.wav
443	2	1276	i 0.1 on1 of2.wav
444	1	693	i 0.1 on1 of3.wav
445	1	728	i 0.1 on1 of4.wav
446	1	989	i 0.1 on1 of5.wav
447	2	975	i 0.1 on1 of6.wav
448	2	2408	i 0.1 on1 of7.wav
449	1	586	i 0.2 on1 of1.wav
450	2	1205	i 0.2 on1 of2.wav
451	2	1321	i 0.2 on1 of3.wav
452	2	652	i 0.2 on1 of4.wav
453	2	603	i 0.2 on1 of5.wav
454	2	637	i 0.2 on1 of6.wav
455	2	679	i 0.2 on1 of7.wav
456	1	643	i 0.04 on1 of1.wav
457	1	476	i 0.04 on1 of2.wav
458	1	641	i 0.04 on1 of3.wav
459	1	724	i 0.04 on1 of4.wav
460	1	1001	i 0.04 on1 of5.wav
461	1	1605	i 0.04 on1 of6.wav
462	1	539	i 0.04 on1 of7.wav
463	1	1202	i 0.06 on1 of1.wav
464	1	1349	i 0.06 on1 of2.wav
465	1	1075	i 0.06 on1 of3.wav
466	1	698	i 0.06 on1 of4.wav
467	1	642	i 0.06 on1 of5.wav
468	1	1477	i 0.06 on1 of6.wav
469	1	600	i 0.06 on1 of7.wav
470	1	1400	i 0.08 on1 of1.wav
471	1	607	i 0.08 on1 of2.wav
472	1	602	i 0.08 on1 of3.wav
473	1	2483	i 0.08 on1 of4.wav
474	1	713	i 0.08 on1 of5.wav
475	1	3319	i 0.08 on1 of6.wav
476	2	735	i 0.08 on1 of7.wav
477	1	766	i 0.12 on1 of1.wav
478	2	3102	i 0.12 on1 of2.wav
479	1	877	i 0.12 on1 of3.wav
480	2	1270	i 0.12 on1 of4.wav
481	2	805	i 0.12 on1 of5.wav
482	2	1351	i 0.12 on1 of6.wav
483	2	811	i 0.12 on1 of7.wav
484	1	822	i 0.14 on1 of1.wav
485	1	3011	i 0.14 on1 of2.wav
486	1	622	i 0.14 on1 of3.wav
487	2	607	i 0.14 on1 of4.wav
488	2	1438	i 0.14 on1 of5.wav
489	2	972	i 0.14 on1 of6.wav
490	2	855	i 0.14 on1 of7.wav
491	1	590	i 0.16 on1 of1.wav
492	1	607	i 0.16 on1 of2.wav
493	2	956	i 0.16 on1 of3.wav
494	2	585	i 0.16 on1 of4.wav
495	2	649	i 0.16 on1 of5.wav
496	2	896	i 0.16 on1 of6.wav
497	2	727	i 0.16 on1 of7.wav
498	1	860	i 0.18 on1 of1.wav
499	1	1128	i 0.18 on1 of2.wav
500	2	708	i 0.18 on1 of3.wav
501	2	737	i 0.18 on1 of4.wav
502	2	609	i 0.18 on1 of5.wav
503	2	845	i 0.18 on1 of6.wav
504	2	598	i 0.18 on1 of7.wav
505	1	835	a 0.1 on1 of1.wav
506	1	629	a 0.1 on1 of2.wav
507	1	778	a 0.1 on1 of3.wav
508	1	528	a 0.1 on1 of4.wav
509	2	803	a 0.1 on1 of5.wav
510	1	1717	a 0.1 on1 of6.wav
511	1	679	a 0.1 on1 of7.wav
512	1	1090	a 0.2 on1 of1.wav
513	1	566	a 0.2 on1 of2.wav
514	2	798	a 0.2 on1 of3.wav
515	2	669	a 0.2 on1 of4.wav
516	2	761	a 0.2 on1 of5.wav
517	2	641	a 0.2 on1 of6.wav
518	2	694	a 0.2 on1 of7.wav
519	1	468	a 0.04 on1 of1.wav
520	1	740	a 0.04 on1 of2.wav
521	1	1475	a 0.04 on1 of3.wav
522	1	515	a 0.04 on1 of4.wav
523	1	507	a 0.04 on1 of5.wav
524	1	1004	a 0.04 on1 of6.wav
525	1	557	a 0.04 on1 of7.wav
526	1	585	a 0.06 on1 of1.wav
527	1	492	a 0.06 on1 of2.wav
528	1	707	a 0.06 on1 of3.wav
529	1	885	a 0.06 on1 of4.wav
530	1	1093	a 0.06 on1 of5.wav
531	1	852	a 0.06 on1 of6.wav
532	1	595	a 0.06 on1 of7.wav
533	1	729	a 0.08 on1 of1.wav
534	1	792	a 0.08 on1 of2.wav
535	1	3087	a 0.08 on1 of3.wav
536	1	505	a 0.08 on1 of4.wav
537	1	763	a 0.08 on1 of5.wav
538	1	834	a 0.08 on1 of6.wav
539	1	2313	a 0.08 on1 of7.wav
540	1	1144	a 0.12 on1 of1.wav
541	1	3170	a 0.12 on1 of2.wav
542	1	1010	a 0.12 on1 of3.wav
543	1	1530	a 0.12 on1 of4.wav
544	1	1449	a 0.12 on1 of5.wav
545	1	932	a 0.12 on1 of6.wav
546	1	704	a 0.12 on1 of7.wav
547	1	1175	a 0.14 on1 of1.wav
548	1	687	a 0.14 on1 of2.wav
549	1	2957	a 0.14 on1 of3.wav
550	2	699	a 0.14 on1 of4.wav
551	2	1124	a 0.14 on1 of5.wav
552	2	652	a 0.14 on1 of6.wav
553	2	1109	a 0.14 on1 of7.wav
554	1	1150	a 0.16 on1 of1.wav
555	1	1233	a 0.16 on1 of2.wav
556	2	670	a 0.16 on1 of3.wav
557	2	1116	a 0.16 on1 of4.wav
558	2	640	a 0.16 on1 of5.wav
559	2	642	a 0.16 on1 of6.wav
560	2	791	a 0.16 on1 of7.wav
561	1	767	a 0.18 on1 of1.wav
562	1	974	a 0.18 on1 of2.wav
563	2	1109	a 0.18 on1 of3.wav
564	2	1018	a 0.18 on1 of4.wav
565	2	716	a 0.18 on1 of5.wav
566	2	559	a 0.18 on1 of6.wav
567	2	1109	a 0.18 on1 of7.wav
568	1	935	i 0.1 on1 of1.wav
569	1	702	i 0.1 on1 of2.wav
570	1	641	i 0.1 on1 of3.wav
571	1	1264	i 0.1 on1 of4.wav
572	1	3175	i 0.1 on1 of5.wav
573	2	874	i 0.1 on1 of6.wav
574	2	1753	i 0.1 on1 of7.wav
575	1	568	i 0.2 on1 of1.wav
576	1	798	i 0.2 on1 of2.wav
577	2	1285	i 0.2 on1 of3.wav
578	2	624	i 0.2 on1 of4.wav
579	2	632	i 0.2 on1 of5.wav
580	2	1134	i 0.2 on1 of6.wav
581	2	918	i 0.2 on1 of7.wav
582	1	1126	i 0.04 on1 of1.wav
583	1	625	i 0.04 on1 of2.wav
584	1	1368	i 0.04 on1 of3.wav
585	1	1069	i 0.04 on1 of4.wav
586	1	590	i 0.04 on1 of5.wav
587	1	661	i 0.04 on1 of6.wav
588	1	517	i 0.04 on1 of7.wav
589	1	1670	i 0.06 on1 of1.wav
590	1	1130	i 0.06 on1 of2.wav
591	1	947	i 0.06 on1 of3.wav
592	1	616	i 0.06 on1 of4.wav
593	1	764	i 0.06 on1 of5.wav
594	1	1033	i 0.06 on1 of6.wav
595	1	748	i 0.06 on1 of7.wav
596	1	642	i 0.08 on1 of1.wav
597	1	583	i 0.08 on1 of2.wav
598	2	1296	i 0.08 on1 of3.wav
599	1	625	i 0.08 on1 of4.wav
600	1	609	i 0.08 on1 of5.wav
601	2	2610	i 0.08 on1 of6.wav
602	1	3507	i 0.08 on1 of7.wav
603	2	1744	i 0.12 on1 of1.wav
604	1	815	i 0.12 on1 of2.wav
605	1	809	i 0.12 on1 of3.wav
606	2	2907	i 0.12 on1 of4.wav
607	2	1515	i 0.12 on1 of5.wav
608	2	926	i 0.12 on1 of6.wav
609	2	1616	i 0.12 on1 of7.wav
610	1	1216	i 0.14 on1 of1.wav
611	1	829	i 0.14 on1 of2.wav
612	1	3763	i 0.14 on1 of3.wav
613	2	862	i 0.14 on1 of4.wav
614	2	2212	i 0.14 on1 of5.wav
615	2	710	i 0.14 on1 of6.wav
616	1	2014	i 0.14 on1 of7.wav
617	1	621	i 0.16 on1 of1.wav
618	1	698	i 0.16 on1 of2.wav
619	1	1024	i 0.16 on1 of3.wav
620	2	2619	i 0.16 on1 of4.wav
621	2	620	i 0.16 on1 of5.wav
622	2	636	i 0.16 on1 of6.wav
623	2	547	i 0.16 on1 of7.wav
624	1	642	i 0.18 on1 of1.wav
625	1	3334	i 0.18 on1 of2.wav
626	2	777	i 0.18 on1 of3.wav
627	2	849	i 0.18 on1 of4.wav
628	2	632	i 0.18 on1 of5.wav
629	2	634	i 0.18 on1 of6.wav
630	2	667	i 0.18 on1 of7.wav
