# Supplementary material for: How musical experience affects tone perception efficiency by musicians of tonal and non-tonal speakers?
Source: PLoS One. 2020 May 8;15(5):e0232514. doi: 10.1371/journal.pone.0232514 (PMC7209303; doi:10.1371/journal.pone.0232514)
Supplement: S1 Raw Data — (ZIP) [file pone.0232514.s001.zip › RAW DATA Eng musician/sub9idrising.csv]

List2	Slide3.RESP	Slide3.RT	stim1
1	1	807	a 0.1 on1 of7r.wav
2	2	1860	a 0.1 on2 of7.wav
3	2	1102	a 0.1 on3 of7.wav
4	2	1383	a 0.1 on4 of7.wav
5	1	2284	a 0.1 on5 of7.wav
6	1	1138	a 0.1 on6 of7.wav
7	1	1517	a 0.1 on7 of7.wav
8	2	705	a 0.2 on1 of7r.wav
9	2	1213	a 0.2 on2 of7.wav
10	2	732	a 0.2 on3 of7.wav
11	1	3333	a 0.2 on4 of7.wav
12	1	1810	a 0.2 on5 of7.wav
13	1	828	a 0.2 on6 of7.wav
14	1	612	a 0.2 on7 of7.wav
15	1	1089	a 0.04 on1 of7r.wav
16	1	797	a 0.04 on2 of7.wav
17	1	767	a 0.04 on3 of7.wav
18	1	721	a 0.04 on4 of7.wav
19	1	557	a 0.04 on5 of7.wav
20	1	1059	a 0.04 on6 of7.wav
21	1	1473	a 0.04 on7 of7.wav
22	1	1990	a 0.06 on1 of7r.wav
23	1	795	a 0.06 on2 of7.wav
24	1	600	a 0.06 on3 of7.wav
25	1	690	a 0.06 on4 of7.wav
26	1	2590	a 0.06 on5 of7.wav
27	1	1150	a 0.06 on6 of7.wav
28	1	670	a 0.06 on7 of7.wav
29	1	1055	a 0.08 on1 of7r.wav
30	1	1173	a 0.08 on2 of7.wav
31	1	2672	a 0.08 on3 of7.wav
32	1	671	a 0.08 on4 of7.wav
33	1	729	a 0.08 on5 of7.wav
34	1	735	a 0.08 on6 of7.wav
35	1	1040	a 0.08 on7 of7.wav
36	1	915	a 0.12 on1 of7r.wav
37	1	832	a 0.12 on2 of7.wav
38	2	3028	a 0.12 on3 of7.wav
39	1	647	a 0.12 on4 of7.wav
40	1	705	a 0.12 on5 of7.wav
41	1	2959	a 0.12 on6 of7.wav
42	1	4410	a 0.12 on7 of7.wav
43	2	1406	a 0.14 on1 of7r.wav
44	2	2298	a 0.14 on2 of7.wav
45	2	705	a 0.14 on3 of7.wav
46	1	2456	a 0.14 on4 of7.wav
47	1	1068	a 0.14 on5 of7.wav
48	1	940	a 0.14 on6 of7.wav
49	1	713	a 0.14 on7 of7.wav
50	2	576	a 0.16 on1 of7r.wav
51	2	837	a 0.16 on2 of7.wav
52	1	2328	a 0.16 on3 of7.wav
53	1	1454	a 0.16 on4 of7.wav
54	1	1886	a 0.16 on5 of7.wav
55	2	2827	a 0.16 on6 of7.wav
56	1	2923	a 0.16 on7 of7.wav
57	2	945	a 0.18 on1 of7r.wav
58	2	693	a 0.18 on2 of7.wav
59	2	684	a 0.18 on3 of7.wav
60	2	2080	a 0.18 on4 of7.wav
61	1	1681	a 0.18 on5 of7.wav
62	1	1564	a 0.18 on6 of7.wav
63	1	719	a 0.18 on7 of7.wav
64	1	1853	i 0.1 on1 of7r.wav
65	2	2548	i 0.1 on2 of7.wav
66	1	871	i 0.1 on3 of7.wav
67	1	1646	i 0.1 on4 of7.wav
68	1	594	i 0.1 on5 of7.wav
69	1	598	i 0.1 on6 of7.wav
70	1	3985	i 0.1 on7 of7.wav
71	2	2202	i 0.2 on1 of7r.wav
72	2	648	i 0.2 on2 of7.wav
73	2	1225	i 0.2 on3 of7.wav
74	2	730	i 0.2 on4 of7.wav
75	2	738	i 0.2 on5 of7.wav
76	1	649	i 0.2 on6 of7.wav
77	1	891	i 0.2 on7 of7.wav
78	1	1195	i 0.04 on1 of7r.wav
79	1	627	i 0.04 on2 of7.wav
80	1	622	i 0.04 on3 of7.wav
81	1	2501	i 0.04 on4 of7.wav
82	1	647	i 0.04 on5 of7.wav
83	1	696	i 0.04 on6 of7.wav
84	1	948	i 0.04 on7 of7.wav
85	1	1061	i 0.06 on1 of7r.wav
86	1	857	i 0.06 on2 of7.wav
87	1	848	i 0.06 on3 of7.wav
88	1	771	i 0.06 on4 of7.wav
89	1	619	i 0.06 on5 of7.wav
90	1	869	i 0.06 on6 of7.wav
91	1	768	i 0.06 on7 of7.wav
92	1	731	i 0.08 on1 of7r.wav
93	1	852	i 0.08 on2 of7.wav
94	1	579	i 0.08 on3 of7.wav
95	1	1279	i 0.08 on4 of7.wav
96	1	684	i 0.08 on5 of7.wav
97	1	978	i 0.08 on6 of7.wav
98	1	919	i 0.08 on7 of7.wav
99	2	734	i 0.12 on1 of7r.wav
100	2	669	i 0.12 on2 of7.wav
101	1	745	i 0.12 on3 of7.wav
102	2	3175	i 0.12 on4 of7.wav
103	1	1404	i 0.12 on5 of7.wav
104	1	622	i 0.12 on6 of7.wav
105	1	1265	i 0.12 on7 of7.wav
106	2	805	i 0.14 on1 of7r.wav
107	2	1257	i 0.14 on2 of7.wav
108	2	715	i 0.14 on3 of7.wav
109	1	1809	i 0.14 on4 of7.wav
110	1	707	i 0.14 on5 of7.wav
111	1	681	i 0.14 on6 of7.wav
112	1	2411	i 0.14 on7 of7.wav
113	2	811	i 0.16 on1 of7r.wav
114	2	739	i 0.16 on2 of7.wav
115	2	726	i 0.16 on3 of7.wav
116	2	721	i 0.16 on4 of7.wav
117	2	721	i 0.16 on5 of7.wav
118	1	653	i 0.16 on6 of7.wav
119	1	702	i 0.16 on7 of7.wav
120	2	907	i 0.18 on1 of7r.wav
121	2	1162	i 0.18 on2 of7.wav
122	2	2375	i 0.18 on3 of7.wav
123	2	738	i 0.18 on4 of7.wav
124	1	940	i 0.18 on5 of7.wav
125	1	1025	i 0.18 on6 of7.wav
126	1	856	i 0.18 on7 of7.wav
127	2	1542	a 0.1 on1 of7r.wav
128	1	837	a 0.1 on2 of7.wav
129	1	2062	a 0.1 on3 of7.wav
130	1	1657	a 0.1 on4 of7.wav
131	1	2259	a 0.1 on5 of7.wav
132	1	2240	a 0.1 on6 of7.wav
133	1	2037	a 0.1 on7 of7.wav
134	2	616	a 0.2 on1 of7r.wav
135	2	1145	a 0.2 on2 of7.wav
136	2	644	a 0.2 on3 of7.wav
137	2	2214	a 0.2 on4 of7.wav
138	2	1196	a 0.2 on5 of7.wav
139	1	919	a 0.2 on6 of7.wav
140	1	743	a 0.2 on7 of7.wav
141	1	880	a 0.04 on1 of7r.wav
142	1	901	a 0.04 on2 of7.wav
143	1	789	a 0.04 on3 of7.wav
144	1	923	a 0.04 on4 of7.wav
145	1	656	a 0.04 on5 of7.wav
146	1	678	a 0.04 on6 of7.wav
147	1	675	a 0.04 on7 of7.wav
148	1	561	a 0.06 on1 of7r.wav
149	1	832	a 0.06 on2 of7.wav
150	1	2293	a 0.06 on3 of7.wav
151	1	1898	a 0.06 on4 of7.wav
152	1	803	a 0.06 on5 of7.wav
153	1	911	a 0.06 on6 of7.wav
154	1	720	a 0.06 on7 of7.wav
155	1	863	a 0.08 on1 of7r.wav
156	1	1851	a 0.08 on2 of7.wav
157	1	788	a 0.08 on3 of7.wav
158	1	679	a 0.08 on4 of7.wav
159	1	1726	a 0.08 on5 of7.wav
160	1	710	a 0.08 on6 of7.wav
161	1	932	a 0.08 on7 of7.wav
162	1	1241	a 0.12 on1 of7r.wav
163	1	871	a 0.12 on2 of7.wav
164	1	778	a 0.12 on3 of7.wav
165	1	2232	a 0.12 on4 of7.wav
166	1	1132	a 0.12 on5 of7.wav
167	1	1923	a 0.12 on6 of7.wav
168	1	1426	a 0.12 on7 of7.wav
169	2	1120	a 0.14 on1 of7r.wav
170	2	720	a 0.14 on2 of7.wav
171	2	3122	a 0.14 on3 of7.wav
172	1	674	a 0.14 on4 of7.wav
173	1	3882	a 0.14 on5 of7.wav
174	1	1445	a 0.14 on6 of7.wav
175	1	1483	a 0.14 on7 of7.wav
176	2	920	a 0.16 on1 of7r.wav
177	2	845	a 0.16 on2 of7.wav
178	2	752	a 0.16 on3 of7.wav
179	2	2072	a 0.16 on4 of7.wav
180	1	933	a 0.16 on5 of7.wav
181	1	1713	a 0.16 on6 of7.wav
182	1	1047	a 0.16 on7 of7.wav
183	2	778	a 0.18 on1 of7r.wav
184	2	632	a 0.18 on2 of7.wav
185	2	4510	a 0.18 on3 of7.wav
186	2	1257	a 0.18 on4 of7.wav
187	1	1163	a 0.18 on5 of7.wav
188	1	1460	a 0.18 on6 of7.wav
189	1	742	a 0.18 on7 of7.wav
190	1	1166	i 0.1 on1 of7r.wav
191	1	1084	i 0.1 on2 of7.wav
192	2	3853	i 0.1 on3 of7.wav
193	2	3031	i 0.1 on4 of7.wav
194	1	1121	i 0.1 on5 of7.wav
195	1	615	i 0.1 on6 of7.wav
196	1	1139	i 0.1 on7 of7.wav
197	2	1415	i 0.2 on1 of7r.wav
198	2	661	i 0.2 on2 of7.wav
199	2	578	i 0.2 on3 of7.wav
200	2	917	i 0.2 on4 of7.wav
201	2	913	i 0.2 on5 of7.wav
202	1	771	i 0.2 on6 of7.wav
203	1	624	i 0.2 on7 of7.wav
204	1	1052	i 0.04 on1 of7r.wav
205	1	977	i 0.04 on2 of7.wav
206	1	526	i 0.04 on3 of7.wav
207	1	947	i 0.04 on4 of7.wav
208	1	630	i 0.04 on5 of7.wav
209	1	767	i 0.04 on6 of7.wav
210	1	834	i 0.04 on7 of7.wav
211	1	669	i 0.06 on1 of7r.wav
212	1	2357	i 0.06 on2 of7.wav
213	1	2228	i 0.06 on3 of7.wav
214	1	863	i 0.06 on4 of7.wav
215	1	834	i 0.06 on5 of7.wav
216	1	619	i 0.06 on6 of7.wav
217	1	1005	i 0.06 on7 of7.wav
218	1	685	i 0.08 on1 of7r.wav
219	2	902	i 0.08 on2 of7.wav
220	1	646	i 0.08 on3 of7.wav
221	1	808	i 0.08 on4 of7.wav
222	1	775	i 0.08 on5 of7.wav
223	1	1029	i 0.08 on6 of7.wav
224	1	622	i 0.08 on7 of7.wav
225	2	1384	i 0.12 on1 of7r.wav
226	2	797	i 0.12 on2 of7.wav
227	1	1377	i 0.12 on3 of7.wav
228	1	1767	i 0.12 on4 of7.wav
229	2	5173	i 0.12 on5 of7.wav
230	1	2757	i 0.12 on6 of7.wav
231	1	903	i 0.12 on7 of7.wav
232	2	1190	i 0.14 on1 of7r.wav
233	2	1257	i 0.14 on2 of7.wav
234	2	706	i 0.14 on3 of7.wav
235	2	1215	i 0.14 on4 of7.wav
236	1	963	i 0.14 on5 of7.wav
237	1	1157	i 0.14 on6 of7.wav
238	1	920	i 0.14 on7 of7.wav
239	2	684	i 0.16 on1 of7r.wav
240	2	681	i 0.16 on2 of7.wav
241	2	1053	i 0.16 on3 of7.wav
242	2	746	i 0.16 on4 of7.wav
243	2	3193	i 0.16 on5 of7.wav
244	2	3211	i 0.16 on6 of7.wav
245	1	766	i 0.16 on7 of7.wav
246	2	639	i 0.18 on1 of7r.wav
247	2	672	i 0.18 on2 of7.wav
248	2	767	i 0.18 on3 of7.wav
249	2	1865	i 0.18 on4 of7.wav
250	1	844	i 0.18 on5 of7.wav
251	1	2686	i 0.18 on6 of7.wav
252	1	740	i 0.18 on7 of7.wav
253	2	1273	a 0.1 on1 of7r.wav
254	2	785	a 0.1 on2 of7.wav
255	1	1033	a 0.1 on3 of7.wav
256	2	3119	a 0.1 on4 of7.wav
257	1	710	a 0.1 on5 of7.wav
258	1	1130	a 0.1 on6 of7.wav
259	1	948	a 0.1 on7 of7.wav
260	2	906	a 0.2 on1 of7r.wav
261	2	766	a 0.2 on2 of7.wav
262	2	625	a 0.2 on3 of7.wav
263	1	1571	a 0.2 on4 of7.wav
264	2	1149	a 0.2 on5 of7.wav
265	2	2637	a 0.2 on6 of7.wav
266	1	648	a 0.2 on7 of7.wav
267	1	876	a 0.04 on1 of7r.wav
268	1	841	a 0.04 on2 of7.wav
269	1	745	a 0.04 on3 of7.wav
270	1	764	a 0.04 on4 of7.wav
271	1	512	a 0.04 on5 of7.wav
272	1	1367	a 0.04 on6 of7.wav
273	1	1175	a 0.04 on7 of7.wav
274	1	1081	a 0.06 on1 of7r.wav
275	1	732	a 0.06 on2 of7.wav
276	1	750	a 0.06 on3 of7.wav
277	1	670	a 0.06 on4 of7.wav
278	1	627	a 0.06 on5 of7.wav
279	1	2786	a 0.06 on6 of7.wav
280	1	2088	a 0.06 on7 of7.wav
281	1	567	a 0.08 on1 of7r.wav
282	1	721	a 0.08 on2 of7.wav
283	1	1395	a 0.08 on3 of7.wav
284	1	594	a 0.08 on4 of7.wav
285	1	1120	a 0.08 on5 of7.wav
286	1	998	a 0.08 on6 of7.wav
287	1	910	a 0.08 on7 of7.wav
288	2	727	a 0.12 on1 of7r.wav
289	1	1579	a 0.12 on2 of7.wav
290	1	779	a 0.12 on3 of7.wav
291	1	1247	a 0.12 on4 of7.wav
292	1	3195	a 0.12 on5 of7.wav
293	1	1238	a 0.12 on6 of7.wav
294	1	3602	a 0.12 on7 of7.wav
295	2	1376	a 0.14 on1 of7r.wav
296	2	903	a 0.14 on2 of7.wav
297	2	799	a 0.14 on3 of7.wav
298	1	1706	a 0.14 on4 of7.wav
299	1	2690	a 0.14 on5 of7.wav
300	1	1018	a 0.14 on6 of7.wav
301	1	2470	a 0.14 on7 of7.wav
302	2	809	a 0.16 on1 of7r.wav
303	2	1057	a 0.16 on2 of7.wav
304	2	901	a 0.16 on3 of7.wav
305	2	1771	a 0.16 on4 of7.wav
306	1	1190	a 0.16 on5 of7.wav
307	1	1366	a 0.16 on6 of7.wav
308	1	1569	a 0.16 on7 of7.wav
309	2	629	a 0.18 on1 of7r.wav
310	2	872	a 0.18 on2 of7.wav
311	2	706	a 0.18 on3 of7.wav
312	2	1071	a 0.18 on4 of7.wav
313	2	1520	a 0.18 on5 of7.wav
314	1	813	a 0.18 on6 of7.wav
315	1	778	a 0.18 on7 of7.wav
316	2	662	i 0.1 on1 of7r.wav
317	1	2073	i 0.1 on2 of7.wav
318	1	1116	i 0.1 on3 of7.wav
319	1	1094	i 0.1 on4 of7.wav
320	1	948	i 0.1 on5 of7.wav
321	1	719	i 0.1 on6 of7.wav
322	1	1215	i 0.1 on7 of7.wav
323	2	784	i 0.2 on1 of7r.wav
324	2	583	i 0.2 on2 of7.wav
325	2	633	i 0.2 on3 of7.wav
326	2	672	i 0.2 on4 of7.wav
327	2	1211	i 0.2 on5 of7.wav
328	1	708	i 0.2 on6 of7.wav
329	1	898	i 0.2 on7 of7.wav
330	1	944	i 0.04 on1 of7r.wav
331	1	1755	i 0.04 on2 of7.wav
332	1	1614	i 0.04 on3 of7.wav
333	1	810	i 0.04 on4 of7.wav
334	1	2289	i 0.04 on5 of7.wav
335	1	1347	i 0.04 on6 of7.wav
336	1	851	i 0.04 on7 of7.wav
337	1	1441	i 0.06 on1 of7r.wav
338	1	702	i 0.06 on2 of7.wav
339	1	720	i 0.06 on3 of7.wav
340	1	1771	i 0.06 on4 of7.wav
341	1	1428	i 0.06 on5 of7.wav
342	1	646	i 0.06 on6 of7.wav
343	1	619	i 0.06 on7 of7.wav
344	1	1343	i 0.08 on1 of7r.wav
345	1	3436	i 0.08 on2 of7.wav
346	1	611	i 0.08 on3 of7.wav
347	1	779	i 0.08 on4 of7.wav
348	1	2356	i 0.08 on5 of7.wav
349	1	685	i 0.08 on6 of7.wav
350	1	2448	i 0.08 on7 of7.wav
351	2	607	i 0.12 on1 of7r.wav
352	2	1096	i 0.12 on2 of7.wav
353	1	4621	i 0.12 on3 of7.wav
354	1	740	i 0.12 on4 of7.wav
355	1	890	i 0.12 on5 of7.wav
356	1	762	i 0.12 on6 of7.wav
357	1	1616	i 0.12 on7 of7.wav
358	2	730	i 0.14 on1 of7r.wav
359	2	621	i 0.14 on2 of7.wav
360	1	705	i 0.14 on3 of7.wav
361	1	1794	i 0.14 on4 of7.wav
362	2	1077	i 0.14 on5 of7.wav
363	1	4868	i 0.14 on6 of7.wav
364	1	1039	i 0.14 on7 of7.wav
365	2	2348	i 0.16 on1 of7r.wav
366	2	1876	i 0.16 on2 of7.wav
367	2	772	i 0.16 on3 of7.wav
368	2	911	i 0.16 on4 of7.wav
369	2	664	i 0.16 on5 of7.wav
370	1	745	i 0.16 on6 of7.wav
371	1	666	i 0.16 on7 of7.wav
372	2	762	i 0.18 on1 of7r.wav
373	2	555	i 0.18 on2 of7.wav
374	2	1051	i 0.18 on3 of7.wav
375	2	4053	i 0.18 on4 of7.wav
376	1	1325	i 0.18 on5 of7.wav
377	1	758	i 0.18 on6 of7.wav
378	1	2982	i 0.18 on7 of7.wav
379	2	783	a 0.1 on1 of7r.wav
380	1	698	a 0.1 on2 of7.wav
381	1	585	a 0.1 on3 of7.wav
382	1	752	a 0.1 on4 of7.wav
383	1	1208	a 0.1 on5 of7.wav
384	1	2552	a 0.1 on6 of7.wav
385	1	1468	a 0.1 on7 of7.wav
386	2	750	a 0.2 on1 of7r.wav
387	2	733	a 0.2 on2 of7.wav
388	2	892	a 0.2 on3 of7.wav
389	2	2993	a 0.2 on4 of7.wav
390	2	873	a 0.2 on5 of7.wav
391	1	1978	a 0.2 on6 of7.wav
392	1	853	a 0.2 on7 of7.wav
393	1	686	a 0.04 on1 of7r.wav
394	1	1204	a 0.04 on2 of7.wav
395	1	854	a 0.04 on3 of7.wav
396	1	1476	a 0.04 on4 of7.wav
397	1	638	a 0.04 on5 of7.wav
398	1	1345	a 0.04 on6 of7.wav
399	1	648	a 0.04 on7 of7.wav
400	1	5532	a 0.06 on1 of7r.wav
401	1	963	a 0.06 on2 of7.wav
402	1	610	a 0.06 on3 of7.wav
403	1	715	a 0.06 on4 of7.wav
404	1	666	a 0.06 on5 of7.wav
405	1	678	a 0.06 on6 of7.wav
406	1	618	a 0.06 on7 of7.wav
407	1	1253	a 0.08 on1 of7r.wav
408	1	591	a 0.08 on2 of7.wav
409	1	474	a 0.08 on3 of7.wav
410	1	707	a 0.08 on4 of7.wav
411	1	1232	a 0.08 on5 of7.wav
412	1	697	a 0.08 on6 of7.wav
413	1	846	a 0.08 on7 of7.wav
414	1	1115	a 0.12 on1 of7r.wav
415	1	699	a 0.12 on2 of7.wav
416	1	1185	a 0.12 on3 of7.wav
417	1	872	a 0.12 on4 of7.wav
418	1	618	a 0.12 on5 of7.wav
419	1	1371	a 0.12 on6 of7.wav
420	1	3604	a 0.12 on7 of7.wav
421	2	625	a 0.14 on1 of7r.wav
422	2	1011	a 0.14 on2 of7.wav
423	2	1042	a 0.14 on3 of7.wav
424	2	1886	a 0.14 on4 of7.wav
425	1	679	a 0.14 on5 of7.wav
426	1	1264	a 0.14 on6 of7.wav
427	1	1015	a 0.14 on7 of7.wav
428	2	717	a 0.16 on1 of7r.wav
429	2	1650	a 0.16 on2 of7.wav
430	2	637	a 0.16 on3 of7.wav
431	2	664	a 0.16 on4 of7.wav
432	1	716	a 0.16 on5 of7.wav
433	1	1102	a 0.16 on6 of7.wav
434	1	1039	a 0.16 on7 of7.wav
435	2	2842	a 0.18 on1 of7r.wav
436	2	716	a 0.18 on2 of7.wav
437	2	3840	a 0.18 on3 of7.wav
438	2	715	a 0.18 on4 of7.wav
439	1	862	a 0.18 on5 of7.wav
440	1	758	a 0.18 on6 of7.wav
441	1	836	a 0.18 on7 of7.wav
442	2	588	i 0.1 on1 of7r.wav
443	2	708	i 0.1 on2 of7.wav
444	1	685	i 0.1 on3 of7.wav
445	1	2109	i 0.1 on4 of7.wav
446	1	1370	i 0.1 on5 of7.wav
447	1	1276	i 0.1 on6 of7.wav
448	1	745	i 0.1 on7 of7.wav
449	2	542	i 0.2 on1 of7r.wav
450	2	630	i 0.2 on2 of7.wav
451	2	633	i 0.2 on3 of7.wav
452	2	758	i 0.2 on4 of7.wav
453	2	2165	i 0.2 on5 of7.wav
454	1	811	i 0.2 on6 of7.wav
455	1	1062	i 0.2 on7 of7.wav
456	1	629	i 0.04 on1 of7r.wav
457	1	1566	i 0.04 on2 of7.wav
458	1	718	i 0.04 on3 of7.wav
459	1	2257	i 0.04 on4 of7.wav
460	1	709	i 0.04 on5 of7.wav
461	1	758	i 0.04 on6 of7.wav
462	1	925	i 0.04 on7 of7.wav
463	1	974	i 0.06 on1 of7r.wav
464	1	548	i 0.06 on2 of7.wav
465	1	1733	i 0.06 on3 of7.wav
466	1	1434	i 0.06 on4 of7.wav
467	1	877	i 0.06 on5 of7.wav
468	1	730	i 0.06 on6 of7.wav
469	1	777	i 0.06 on7 of7.wav
470	1	1438	i 0.08 on1 of7r.wav
471	1	1995	i 0.08 on2 of7.wav
472	1	996	i 0.08 on3 of7.wav
473	1	710	i 0.08 on4 of7.wav
474	1	712	i 0.08 on5 of7.wav
475	1	1113	i 0.08 on6 of7.wav
476	1	677	i 0.08 on7 of7.wav
477	2	1400	i 0.12 on1 of7r.wav
478	2	676	i 0.12 on2 of7.wav
479	1	2593	i 0.12 on3 of7.wav
480	1	2648	i 0.12 on4 of7.wav
481	1	833	i 0.12 on5 of7.wav
482	1	2571	i 0.12 on6 of7.wav
483	1	615	i 0.12 on7 of7.wav
484	2	1023	i 0.14 on1 of7r.wav
485	2	1098	i 0.14 on2 of7.wav
486	2	1314	i 0.14 on3 of7.wav
487	2	1041	i 0.14 on4 of7.wav
488	1	766	i 0.14 on5 of7.wav
489	1	1415	i 0.14 on6 of7.wav
490	1	1054	i 0.14 on7 of7.wav
491	2	619	i 0.16 on1 of7r.wav
492	2	693	i 0.16 on2 of7.wav
493	2	815	i 0.16 on3 of7.wav
494	2	933	i 0.16 on4 of7.wav
495	2	1310	i 0.16 on5 of7.wav
496	1	692	i 0.16 on6 of7.wav
497	1	3629	i 0.16 on7 of7.wav
498	2	832	i 0.18 on1 of7r.wav
499	2	623	i 0.18 on2 of7.wav
500	2	666	i 0.18 on3 of7.wav
501	2	1453	i 0.18 on4 of7.wav
502	2	3030	i 0.18 on5 of7.wav
503	1	1955	i 0.18 on6 of7.wav
504	1	946	i 0.18 on7 of7.wav
505	2	1195	a 0.1 on1 of7r.wav
506	1	1068	a 0.1 on2 of7.wav
507	2	712	a 0.1 on3 of7.wav
508	1	928	a 0.1 on4 of7.wav
509	1	734	a 0.1 on5 of7.wav
510	1	1092	a 0.1 on6 of7.wav
511	1	1879	a 0.1 on7 of7.wav
512	2	750	a 0.2 on1 of7r.wav
513	2	676	a 0.2 on2 of7.wav
514	2	584	a 0.2 on3 of7.wav
515	1	1515	a 0.2 on4 of7.wav
516	2	1212	a 0.2 on5 of7.wav
517	1	1562	a 0.2 on6 of7.wav
518	1	1374	a 0.2 on7 of7.wav
519	1	1288	a 0.04 on1 of7r.wav
520	1	526	a 0.04 on2 of7.wav
521	1	2083	a 0.04 on3 of7.wav
522	1	717	a 0.04 on4 of7.wav
523	1	629	a 0.04 on5 of7.wav
524	1	1509	a 0.04 on6 of7.wav
525	1	1030	a 0.04 on7 of7.wav
526	1	682	a 0.06 on1 of7r.wav
527	1	563	a 0.06 on2 of7.wav
528	1	655	a 0.06 on3 of7.wav
529	1	2013	a 0.06 on4 of7.wav
530	1	747	a 0.06 on5 of7.wav
531	1	1417	a 0.06 on6 of7.wav
532	1	1146	a 0.06 on7 of7.wav
533	1	1584	a 0.08 on1 of7r.wav
534	1	678	a 0.08 on2 of7.wav
535	1	1079	a 0.08 on3 of7.wav
536	1	599	a 0.08 on4 of7.wav
537	1	626	a 0.08 on5 of7.wav
538	1	2498	a 0.08 on6 of7.wav
539	1	2226	a 0.08 on7 of7.wav
540	1	709	a 0.12 on1 of7r.wav
541	1	791	a 0.12 on2 of7.wav
542	2	1142	a 0.12 on3 of7.wav
543	1	596	a 0.12 on4 of7.wav
544	1	2302	a 0.12 on5 of7.wav
545	1	634	a 0.12 on6 of7.wav
546	1	2241	a 0.12 on7 of7.wav
547	2	1192	a 0.14 on1 of7r.wav
548	2	1355	a 0.14 on2 of7.wav
549	2	1696	a 0.14 on3 of7.wav
550	2	2253	a 0.14 on4 of7.wav
551	1	899	a 0.14 on5 of7.wav
552	1	1127	a 0.14 on6 of7.wav
553	1	2520	a 0.14 on7 of7.wav
554	2	1364	a 0.16 on1 of7r.wav
555	2	752	a 0.16 on2 of7.wav
556	2	801	a 0.16 on3 of7.wav
557	2	1554	a 0.16 on4 of7.wav
558	2	6624	a 0.16 on5 of7.wav
559	1	852	a 0.16 on6 of7.wav
560	1	875	a 0.16 on7 of7.wav
561	2	744	a 0.18 on1 of7r.wav
562	2	1250	a 0.18 on2 of7.wav
563	2	637	a 0.18 on3 of7.wav
564	1	1618	a 0.18 on4 of7.wav
565	1	1147	a 0.18 on5 of7.wav
566	1	975	a 0.18 on6 of7.wav
567	1	805	a 0.18 on7 of7.wav
568	2	727	i 0.1 on1 of7r.wav
569	2	1443	i 0.1 on2 of7.wav
570	1	2922	i 0.1 on3 of7.wav
571	1	1425	i 0.1 on4 of7.wav
572	1	1223	i 0.1 on5 of7.wav
573	1	632	i 0.1 on6 of7.wav
574	1	790	i 0.1 on7 of7.wav
575	2	613	i 0.2 on1 of7r.wav
576	2	638	i 0.2 on2 of7.wav
577	2	715	i 0.2 on3 of7.wav
578	2	1443	i 0.2 on4 of7.wav
579	2	2743	i 0.2 on5 of7.wav
580	1	1979	i 0.2 on6 of7.wav
581	1	698	i 0.2 on7 of7.wav
582	1	644	i 0.04 on1 of7r.wav
583	1	878	i 0.04 on2 of7.wav
584	1	1021	i 0.04 on3 of7.wav
585	1	803	i 0.04 on4 of7.wav
586	1	1045	i 0.04 on5 of7.wav
587	1	941	i 0.04 on6 of7.wav
588	1	594	i 0.04 on7 of7.wav
589	1	797	i 0.06 on1 of7r.wav
590	1	745	i 0.06 on2 of7.wav
591	1	1656	i 0.06 on3 of7.wav
592	1	2295	i 0.06 on4 of7.wav
593	1	719	i 0.06 on5 of7.wav
594	1	1034	i 0.06 on6 of7.wav
595	1	735	i 0.06 on7 of7.wav
596	1	1115	i 0.08 on1 of7r.wav
597	2	2102	i 0.08 on2 of7.wav
598	1	1050	i 0.08 on3 of7.wav
599	1	601	i 0.08 on4 of7.wav
600	1	2393	i 0.08 on5 of7.wav
601	1	675	i 0.08 on6 of7.wav
602	1	1070	i 0.08 on7 of7.wav
603	2	3446	i 0.12 on1 of7r.wav
604	2	714	i 0.12 on2 of7.wav
605	1	705	i 0.12 on3 of7.wav
606	2	5034	i 0.12 on4 of7.wav
607	1	2558	i 0.12 on5 of7.wav
608	1	1901	i 0.12 on6 of7.wav
609	1	2216	i 0.12 on7 of7.wav
610	2	690	i 0.14 on1 of7r.wav
611	2	1261	i 0.14 on2 of7.wav
612	2	1999	i 0.14 on3 of7.wav
613	2	659	i 0.14 on4 of7.wav
614	1	1942	i 0.14 on5 of7.wav
615	1	1264	i 0.14 on6 of7.wav
616	1	821	i 0.14 on7 of7.wav
617	2	917	i 0.16 on1 of7r.wav
618	2	613	i 0.16 on2 of7.wav
619	2	701	i 0.16 on3 of7.wav
620	2	1001	i 0.16 on4 of7.wav
621	2	1503	i 0.16 on5 of7.wav
622	1	1620	i 0.16 on6 of7.wav
623	1	1913	i 0.16 on7 of7.wav
624	2	705	i 0.18 on1 of7r.wav
625	2	668	i 0.18 on2 of7.wav
626	2	712	i 0.18 on3 of7.wav
627	2	799	i 0.18 on4 of7.wav
628	1	4050	i 0.18 on5 of7.wav
629	1	2794	i 0.18 on6 of7.wav
630	1	2825	i 0.18 on7 of7.wav
