# Supplementary material for: How musical experience affects tone perception efficiency by musicians of tonal and non-tonal speakers?
Source: PLoS One. 2020 May 8;15(5):e0232514. doi: 10.1371/journal.pone.0232514 (PMC7209303; doi:10.1371/journal.pone.0232514)
Supplement: S1 Raw Data — (ZIP) [file pone.0232514.s001.zip › RAW DATA Eng musician/sub9sdfalling.csv]

List2	Slide3.RESP	Slide3.RT	stim1	stim2
1	1	1443	a 0.1 on1 of1.wav	a 0.1 on1 of1.wav
2	1	1789	a 0.1 on1 of2.wav	a 0.1 on1 of2.wav
3	1	2501	a 0.1 on1 of3.wav	a 0.1 on1 of3.wav
4	1	1269	a 0.1 on1 of4.wav	a 0.1 on1 of4.wav
5	1	2239	a 0.1 on1 of5.wav	a 0.1 on1 of5.wav
6	1	2244	a 0.1 on1 of6.wav	a 0.1 on1 of6.wav
7	1	932	a 0.1 on1 of7.wav	a 0.1 on1 of7.wav
8	1	962	a 0.2 on1 of1.wav	a 0.2 on1 of1.wav
9	1	1400	a 0.2 on1 of2.wav	a 0.2 on1 of2.wav
10	1	946	a 0.2 on1 of3.wav	a 0.2 on1 of3.wav
11	1	1190	a 0.2 on1 of4.wav	a 0.2 on1 of4.wav
12	1	3099	a 0.2 on1 of5.wav	a 0.2 on1 of5.wav
13	1	1567	a 0.2 on1 of6.wav	a 0.2 on1 of6.wav
14	1	2598	a 0.2 on1 of7.wav	a 0.2 on1 of7.wav
15	1	1411	a 0.04 on1 of1.wav	a 0.04 on1 of1.wav
16	1	615	a 0.04 on1 of2.wav	a 0.04 on1 of2.wav
17	1	781	a 0.04 on1 of3.wav	a 0.04 on1 of3.wav
18	1	1012	a 0.04 on1 of4.wav	a 0.04 on1 of4.wav
19	1	685	a 0.04 on1 of5.wav	a 0.04 on1 of5.wav
20	1	3386	a 0.04 on1 of6.wav	a 0.04 on1 of6.wav
21	1	1583	a 0.04 on1 of7.wav	a 0.04 on1 of7.wav
22	2	1827	a 0.06 on1 of1.wav	a 0.06 on1 of1.wav
23	1	1265	a 0.06 on1 of2.wav	a 0.06 on1 of2.wav
24	1	888	a 0.06 on1 of3.wav	a 0.06 on1 of3.wav
25	1	1283	a 0.06 on1 of4.wav	a 0.06 on1 of4.wav
26	1	1304	a 0.06 on1 of5.wav	a 0.06 on1 of5.wav
27	1	1024	a 0.06 on1 of6.wav	a 0.06 on1 of6.wav
28	1	1550	a 0.06 on1 of7.wav	a 0.06 on1 of7.wav
29	1	971	a 0.08 on1 of1.wav	a 0.08 on1 of1.wav
30	1	1847	a 0.08 on1 of2.wav	a 0.08 on1 of2.wav
31	1	1404	a 0.08 on1 of3.wav	a 0.08 on1 of3.wav
32	1	1260	a 0.08 on1 of4.wav	a 0.08 on1 of4.wav
33	2	3161	a 0.08 on1 of5.wav	a 0.08 on1 of5.wav
34	2	1151	a 0.08 on1 of6.wav	a 0.08 on1 of6.wav
35	1	1266	a 0.08 on1 of7.wav	a 0.08 on1 of7.wav
36	1	1444	a 0.12 on1 of1.wav	a 0.12 on1 of1.wav
37	1	2200	a 0.12 on1 of2.wav	a 0.12 on1 of2.wav
38	1	758	a 0.12 on1 of3.wav	a 0.12 on1 of3.wav
39	1	1257	a 0.12 on1 of4.wav	a 0.12 on1 of4.wav
40	1	1703	a 0.12 on1 of5.wav	a 0.12 on1 of5.wav
41	1	2022	a 0.12 on1 of6.wav	a 0.12 on1 of6.wav
42	1	1342	a 0.12 on1 of7.wav	a 0.12 on1 of7.wav
43	1	1647	a 0.14 on1 of1.wav	a 0.14 on1 of1.wav
44	1	1597	a 0.14 on1 of2.wav	a 0.14 on1 of2.wav
45	1	1450	a 0.14 on1 of3.wav	a 0.14 on1 of3.wav
46	1	936	a 0.14 on1 of4.wav	a 0.14 on1 of4.wav
47	1	1413	a 0.14 on1 of5.wav	a 0.14 on1 of5.wav
48	1	1202	a 0.14 on1 of6.wav	a 0.14 on1 of6.wav
49	1	1061	a 0.14 on1 of7.wav	a 0.14 on1 of7.wav
50	1	714	a 0.16 on1 of1.wav	a 0.16 on1 of1.wav
51	1	947	a 0.16 on1 of2.wav	a 0.16 on1 of2.wav
52	1	440	a 0.16 on1 of3.wav	a 0.16 on1 of3.wav
53	1	1186	a 0.16 on1 of4.wav	a 0.16 on1 of4.wav
54	2	1677	a 0.16 on1 of5.wav	a 0.16 on1 of5.wav
55	1	1171	a 0.16 on1 of6.wav	a 0.16 on1 of6.wav
56	1	902	a 0.16 on1 of7.wav	a 0.16 on1 of7.wav
57	1	808	a 0.18 on1 of1.wav	a 0.18 on1 of1.wav
58	1	1231	a 0.18 on1 of2.wav	a 0.18 on1 of2.wav
59	2	5270	a 0.18 on1 of3.wav	a 0.18 on1 of3.wav
60	1	794	a 0.18 on1 of4.wav	a 0.18 on1 of4.wav
61	1	1971	a 0.18 on1 of5.wav	a 0.18 on1 of5.wav
62	1	4083	a 0.18 on1 of6.wav	a 0.18 on1 of6.wav
63	1	833	a 0.18 on1 of7.wav	a 0.18 on1 of7.wav
64	1	2483	i 0.1 on1 of1.wav	i 0.1 on1 of1.wav
65	1	3075	i 0.1 on1 of2.wav	i 0.1 on1 of2.wav
66	1	854	i 0.1 on1 of3.wav	i 0.1 on1 of3.wav
67	1	1220	i 0.1 on1 of4.wav	i 0.1 on1 of4.wav
68	1	3612	i 0.1 on1 of5.wav	i 0.1 on1 of5.wav
69	1	1748	i 0.1 on1 of6.wav	i 0.1 on1 of6.wav
70	1	1059	i 0.1 on1 of7.wav	i 0.1 on1 of7.wav
71	1	953	i 0.2 on1 of1.wav	i 0.2 on1 of1.wav
72	1	1015	i 0.2 on1 of2.wav	i 0.2 on1 of2.wav
73	1	822	i 0.2 on1 of3.wav	i 0.2 on1 of3.wav
74	1	1177	i 0.2 on1 of4.wav	i 0.2 on1 of4.wav
75	1	788	i 0.2 on1 of5.wav	i 0.2 on1 of5.wav
76	1	772	i 0.2 on1 of6.wav	i 0.2 on1 of6.wav
77	1	1277	i 0.2 on1 of7.wav	i 0.2 on1 of7.wav
78	1	1180	i 0.04 on1 of1.wav	i 0.04 on1 of1.wav
79	1	1313	i 0.04 on1 of2.wav	i 0.04 on1 of2.wav
80	1	1618	i 0.04 on1 of3.wav	i 0.04 on1 of3.wav
81	1	2502	i 0.04 on1 of4.wav	i 0.04 on1 of4.wav
82	1	2268	i 0.04 on1 of5.wav	i 0.04 on1 of5.wav
83	1	718	i 0.04 on1 of6.wav	i 0.04 on1 of6.wav
84	1	729	i 0.04 on1 of7.wav	i 0.04 on1 of7.wav
85	1	1147	i 0.06 on1 of1.wav	i 0.06 on1 of1.wav
86	1	2991	i 0.06 on1 of2.wav	i 0.06 on1 of2.wav
87	1	1228	i 0.06 on1 of3.wav	i 0.06 on1 of3.wav
88	1	1067	i 0.06 on1 of4.wav	i 0.06 on1 of4.wav
89	1	1164	i 0.06 on1 of5.wav	i 0.06 on1 of5.wav
90	1	855	i 0.06 on1 of6.wav	i 0.06 on1 of6.wav
91	1	1075	i 0.06 on1 of7.wav	i 0.06 on1 of7.wav
92	1	791	i 0.08 on1 of1.wav	i 0.08 on1 of1.wav
93	1	1596	i 0.08 on1 of2.wav	i 0.08 on1 of2.wav
94	1	4596	i 0.08 on1 of3.wav	i 0.08 on1 of3.wav
95	1	1881	i 0.08 on1 of4.wav	i 0.08 on1 of4.wav
96	1	799	i 0.08 on1 of5.wav	i 0.08 on1 of5.wav
97	1	4502	i 0.08 on1 of6.wav	i 0.08 on1 of6.wav
98	1	2251	i 0.08 on1 of7.wav	i 0.08 on1 of7.wav
99	1	1099	i 0.12 on1 of1.wav	i 0.12 on1 of1.wav
100	1	733	i 0.12 on1 of2.wav	i 0.12 on1 of2.wav
101	1	746	i 0.12 on1 of3.wav	i 0.12 on1 of3.wav
102	1	1201	i 0.12 on1 of4.wav	i 0.12 on1 of4.wav
103	1	2477	i 0.12 on1 of5.wav	i 0.12 on1 of5.wav
104	1	1232	i 0.12 on1 of6.wav	i 0.12 on1 of6.wav
105	2	3626	i 0.12 on1 of7.wav	i 0.12 on1 of7.wav
106	1	683	i 0.14 on1 of1.wav	i 0.14 on1 of1.wav
107	1	784	i 0.14 on1 of2.wav	i 0.14 on1 of2.wav
108	1	838	i 0.14 on1 of3.wav	i 0.14 on1 of3.wav
109	1	1118	i 0.14 on1 of4.wav	i 0.14 on1 of4.wav
110	2	5810	i 0.14 on1 of5.wav	i 0.14 on1 of5.wav
111	1	1122	i 0.14 on1 of6.wav	i 0.14 on1 of6.wav
112	1	707	i 0.14 on1 of7.wav	i 0.14 on1 of7.wav
113	1	909	i 0.16 on1 of1.wav	i 0.16 on1 of1.wav
114	1	806	i 0.16 on1 of2.wav	i 0.16 on1 of2.wav
115	2	3314	i 0.16 on1 of3.wav	i 0.16 on1 of3.wav
116	1	1602	i 0.16 on1 of4.wav	i 0.16 on1 of4.wav
117	1	1480	i 0.16 on1 of5.wav	i 0.16 on1 of5.wav
118	1	704	i 0.16 on1 of6.wav	i 0.16 on1 of6.wav
119	1	1689	i 0.16 on1 of7.wav	i 0.16 on1 of7.wav
120	1	1200	i 0.18 on1 of1.wav	i 0.18 on1 of1.wav
121	1	721	i 0.18 on1 of2.wav	i 0.18 on1 of2.wav
122	2	4007	i 0.18 on1 of3.wav	i 0.18 on1 of3.wav
123	1	1451	i 0.18 on1 of4.wav	i 0.18 on1 of4.wav
124	1	1909	i 0.18 on1 of5.wav	i 0.18 on1 of5.wav
125	1	2527	i 0.18 on1 of6.wav	i 0.18 on1 of6.wav
126	1	1465	i 0.18 on1 of7.wav	i 0.18 on1 of7.wav
127	2	3054	a 0.1 on1 of1.wav	a 0.1 on1 of3.wav
128	1	1427	a 0.1 on1 of2.wav	a 0.1 on1 of4.wav
129	2	1625	a 0.1 on1 of3.wav	a 0.1 on1 of5.wav
130	2	3034	a 0.1 on1 of4.wav	a 0.1 on1 of6.wav
131	2	804	a 0.1 on1 of5.wav	a 0.1 on1 of7.wav
132	2	1809	a 0.2 on1 of1.wav	a 0.2 on1 of3.wav
133	2	1106	a 0.2 on1 of2.wav	a 0.2 on1 of4.wav
134	2	840	a 0.2 on1 of3.wav	a 0.2 on1 of5.wav
135	2	1827	a 0.2 on1 of4.wav	a 0.2 on1 of6.wav
136	2	868	a 0.2 on1 of5.wav	a 0.2 on1 of7.wav
137	1	1422	a 0.04 on1 of1.wav	a 0.04 on1 of3.wav
138	1	1351	a 0.04 on1 of2.wav	a 0.04 on1 of4.wav
139	1	1403	a 0.04 on1 of3.wav	a 0.04 on1 of5.wav
140	1	1034	a 0.04 on1 of4.wav	a 0.04 on1 of6.wav
141	2	2191	a 0.04 on1 of5.wav	a 0.04 on1 of7.wav
142	1	1262	a 0.06 on1 of1.wav	a 0.06 on1 of3.wav
143	1	1091	a 0.06 on1 of2.wav	a 0.06 on1 of4.wav
144	1	1260	a 0.06 on1 of3.wav	a 0.06 on1 of5.wav
145	1	2694	a 0.06 on1 of4.wav	a 0.06 on1 of6.wav
146	1	2383	a 0.06 on1 of5.wav	a 0.06 on1 of7.wav
147	2	1056	a 0.08 on1 of1.wav	a 0.08 on1 of3.wav
148	1	1389	a 0.08 on1 of2.wav	a 0.08 on1 of4.wav
149	2	1194	a 0.08 on1 of3.wav	a 0.08 on1 of5.wav
150	1	1650	a 0.08 on1 of4.wav	a 0.08 on1 of6.wav
151	2	1139	a 0.08 on1 of5.wav	a 0.08 on1 of7.wav
152	2	895	a 0.12 on1 of1.wav	a 0.12 on1 of3.wav
153	2	1382	a 0.12 on1 of2.wav	a 0.12 on1 of4.wav
154	2	2505	a 0.12 on1 of3.wav	a 0.12 on1 of5.wav
155	2	803	a 0.12 on1 of4.wav	a 0.12 on1 of6.wav
156	2	955	a 0.12 on1 of5.wav	a 0.12 on1 of7.wav
157	2	833	a 0.14 on1 of1.wav	a 0.14 on1 of3.wav
158	2	821	a 0.14 on1 of2.wav	a 0.14 on1 of4.wav
159	2	940	a 0.14 on1 of3.wav	a 0.14 on1 of5.wav
160	2	2750	a 0.14 on1 of4.wav	a 0.14 on1 of6.wav
161	2	1672	a 0.14 on1 of5.wav	a 0.14 on1 of7.wav
162	2	1191	a 0.16 on1 of1.wav	a 0.16 on1 of3.wav
163	2	868	a 0.16 on1 of2.wav	a 0.16 on1 of4.wav
164	2	1898	a 0.16 on1 of3.wav	a 0.16 on1 of5.wav
165	2	981	a 0.16 on1 of4.wav	a 0.16 on1 of6.wav
166	2	812	a 0.16 on1 of5.wav	a 0.16 on1 of7.wav
167	2	1684	a 0.18 on1 of1.wav	a 0.18 on1 of3.wav
168	2	1125	a 0.18 on1 of2.wav	a 0.18 on1 of4.wav
169	1	3981	a 0.18 on1 of3.wav	a 0.18 on1 of5.wav
170	2	2772	a 0.18 on1 of4.wav	a 0.18 on1 of6.wav
171	2	1733	a 0.18 on1 of5.wav	a 0.18 on1 of7.wav
172	1	1471	i 0.1 on1 of1.wav	i 0.1 on1 of3.wav
173	2	1238	i 0.1 on1 of2.wav	i 0.1 on1 of4.wav
174	1	1458	i 0.1 on1 of3.wav	i 0.1 on1 of5.wav
175	2	876	i 0.1 on1 of4.wav	i 0.1 on1 of6.wav
176	1	1583	i 0.1 on1 of5.wav	i 0.1 on1 of7.wav
177	2	3598	i 0.2 on1 of1.wav	i 0.2 on1 of3.wav
178	2	763	i 0.2 on1 of2.wav	i 0.2 on1 of4.wav
179	2	4913	i 0.2 on1 of3.wav	i 0.2 on1 of5.wav
180	2	960	i 0.2 on1 of4.wav	i 0.2 on1 of6.wav
181	2	669	i 0.2 on1 of5.wav	i 0.2 on1 of7.wav
182	1	1754	i 0.04 on1 of1.wav	i 0.04 on1 of3.wav
183	1	882	i 0.04 on1 of2.wav	i 0.04 on1 of4.wav
184	1	3411	i 0.04 on1 of3.wav	i 0.04 on1 of5.wav
185	1	1136	i 0.04 on1 of4.wav	i 0.04 on1 of6.wav
186	1	928	i 0.04 on1 of5.wav	i 0.04 on1 of7.wav
187	1	2062	i 0.06 on1 of1.wav	i 0.06 on1 of3.wav
188	1	945	i 0.06 on1 of2.wav	i 0.06 on1 of4.wav
189	1	1391	i 0.06 on1 of3.wav	i 0.06 on1 of5.wav
190	1	995	i 0.06 on1 of4.wav	i 0.06 on1 of6.wav
191	1	1396	i 0.06 on1 of5.wav	i 0.06 on1 of7.wav
192	1	1151	i 0.08 on1 of1.wav	i 0.08 on1 of3.wav
193	1	2345	i 0.08 on1 of2.wav	i 0.08 on1 of4.wav
194	2	1300	i 0.08 on1 of3.wav	i 0.08 on1 of5.wav
195	2	2428	i 0.08 on1 of4.wav	i 0.08 on1 of6.wav
196	2	1820	i 0.08 on1 of5.wav	i 0.08 on1 of7.wav
197	2	974	i 0.12 on1 of1.wav	i 0.12 on1 of3.wav
198	1	824	i 0.12 on1 of2.wav	i 0.12 on1 of4.wav
199	1	3193	i 0.12 on1 of3.wav	i 0.12 on1 of5.wav
200	2	691	i 0.12 on1 of4.wav	i 0.12 on1 of6.wav
201	1	1735	i 0.12 on1 of5.wav	i 0.12 on1 of7.wav
202	2	2881	i 0.14 on1 of1.wav	i 0.14 on1 of3.wav
203	2	1003	i 0.14 on1 of2.wav	i 0.14 on1 of4.wav
204	1	5487	i 0.14 on1 of3.wav	i 0.14 on1 of5.wav
205	2	2741	i 0.14 on1 of4.wav	i 0.14 on1 of6.wav
206	2	769	i 0.14 on1 of5.wav	i 0.14 on1 of7.wav
207	2	963	i 0.16 on1 of1.wav	i 0.16 on1 of3.wav
208	2	3167	i 0.16 on1 of2.wav	i 0.16 on1 of4.wav
209	1	1421	i 0.16 on1 of3.wav	i 0.16 on1 of5.wav
210	2	817	i 0.16 on1 of4.wav	i 0.16 on1 of6.wav
211	1	3563	i 0.16 on1 of5.wav	i 0.16 on1 of7.wav
212	2	1863	i 0.18 on1 of1.wav	i 0.18 on1 of3.wav
213	2	749	i 0.18 on1 of2.wav	i 0.18 on1 of4.wav
214	2	719	i 0.18 on1 of3.wav	i 0.18 on1 of5.wav
215	2	894	i 0.18 on1 of4.wav	i 0.18 on1 of6.wav
216	2	3346	i 0.18 on1 of5.wav	i 0.18 on1 of7.wav
217	2	1513	a 0.1 on1 of3.wav	a 0.1 on1 of1.wav
218	2	1234	a 0.1 on1 of4.wav	a 0.1 on1 of2.wav
219	2	859	a 0.1 on1 of5.wav	a 0.1 on1 of3.wav
220	2	1108	a 0.1 on1 of6.wav	a 0.1 on1 of4.wav
221	2	3711	a 0.1 on1 of7.wav	a 0.1 on1 of5.wav
222	2	814	a 0.2 on1 of3.wav	a 0.2 on1 of1.wav
223	2	771	a 0.2 on1 of4.wav	a 0.2 on1 of2.wav
224	2	2021	a 0.2 on1 of5.wav	a 0.2 on1 of3.wav
225	1	1867	a 0.2 on1 of6.wav	a 0.2 on1 of4.wav
226	2	1322	a 0.2 on1 of7.wav	a 0.2 on1 of5.wav
227	1	1333	a 0.04 on1 of3.wav	a 0.04 on1 of1.wav
228	1	2323	a 0.04 on1 of4.wav	a 0.04 on1 of2.wav
229	1	1210	a 0.04 on1 of5.wav	a 0.04 on1 of3.wav
230	1	2229	a 0.04 on1 of6.wav	a 0.04 on1 of4.wav
231	1	1990	a 0.04 on1 of7.wav	a 0.04 on1 of5.wav
232	2	1715	a 0.06 on1 of3.wav	a 0.06 on1 of1.wav
233	2	2128	a 0.06 on1 of4.wav	a 0.06 on1 of2.wav
234	1	1822	a 0.06 on1 of5.wav	a 0.06 on1 of3.wav
235	2	3668	a 0.06 on1 of6.wav	a 0.06 on1 of4.wav
236	1	2624	a 0.06 on1 of7.wav	a 0.06 on1 of5.wav
237	1	2568	a 0.08 on1 of3.wav	a 0.08 on1 of1.wav
238	2	1194	a 0.08 on1 of4.wav	a 0.08 on1 of2.wav
239	2	1869	a 0.08 on1 of5.wav	a 0.08 on1 of3.wav
240	1	1034	a 0.08 on1 of6.wav	a 0.08 on1 of4.wav
241	2	804	a 0.08 on1 of7.wav	a 0.08 on1 of5.wav
242	2	1007	a 0.12 on1 of3.wav	a 0.12 on1 of1.wav
243	2	2638	a 0.12 on1 of4.wav	a 0.12 on1 of2.wav
244	2	1750	a 0.12 on1 of5.wav	a 0.12 on1 of3.wav
245	2	2087	a 0.12 on1 of6.wav	a 0.12 on1 of4.wav
246	2	1385	a 0.12 on1 of7.wav	a 0.12 on1 of5.wav
247	2	797	a 0.14 on1 of3.wav	a 0.14 on1 of1.wav
248	2	833	a 0.14 on1 of4.wav	a 0.14 on1 of2.wav
249	2	1087	a 0.14 on1 of5.wav	a 0.14 on1 of3.wav
250	1	1928	a 0.14 on1 of6.wav	a 0.14 on1 of4.wav
251	2	2658	a 0.14 on1 of7.wav	a 0.14 on1 of5.wav
252	2	762	a 0.16 on1 of3.wav	a 0.16 on1 of1.wav
253	2	1002	a 0.16 on1 of4.wav	a 0.16 on1 of2.wav
254	2	2557	a 0.16 on1 of5.wav	a 0.16 on1 of3.wav
255	2	1221	a 0.16 on1 of6.wav	a 0.16 on1 of4.wav
256	2	1183	a 0.16 on1 of7.wav	a 0.16 on1 of5.wav
257	2	776	a 0.18 on1 of3.wav	a 0.18 on1 of1.wav
258	2	1054	a 0.18 on1 of4.wav	a 0.18 on1 of2.wav
259	2	3370	a 0.18 on1 of5.wav	a 0.18 on1 of3.wav
260	2	2933	a 0.18 on1 of6.wav	a 0.18 on1 of4.wav
261	1	2205	a 0.18 on1 of7.wav	a 0.18 on1 of5.wav
262	2	1255	i 0.1 on1 of3.wav	i 0.1 on1 of1.wav
263	1	892	i 0.1 on1 of4.wav	i 0.1 on1 of2.wav
264	2	1135	i 0.1 on1 of5.wav	i 0.1 on1 of3.wav
265	1	986	i 0.1 on1 of6.wav	i 0.1 on1 of4.wav
266	1	1127	i 0.1 on1 of7.wav	i 0.1 on1 of5.wav
267	2	1320	i 0.2 on1 of3.wav	i 0.2 on1 of1.wav
268	2	819	i 0.2 on1 of4.wav	i 0.2 on1 of2.wav
269	2	1381	i 0.2 on1 of5.wav	i 0.2 on1 of3.wav
270	2	1631	i 0.2 on1 of6.wav	i 0.2 on1 of4.wav
271	1	1700	i 0.2 on1 of7.wav	i 0.2 on1 of5.wav
272	1	821	i 0.04 on1 of3.wav	i 0.04 on1 of1.wav
273	1	997	i 0.04 on1 of4.wav	i 0.04 on1 of2.wav
274	1	1005	i 0.04 on1 of5.wav	i 0.04 on1 of3.wav
275	1	1488	i 0.04 on1 of6.wav	i 0.04 on1 of4.wav
276	1	802	i 0.04 on1 of7.wav	i 0.04 on1 of5.wav
277	2	1376	i 0.06 on1 of3.wav	i 0.06 on1 of1.wav
278	1	1646	i 0.06 on1 of4.wav	i 0.06 on1 of2.wav
279	1	772	i 0.06 on1 of5.wav	i 0.06 on1 of3.wav
280	1	935	i 0.06 on1 of6.wav	i 0.06 on1 of4.wav
281	1	1831	i 0.06 on1 of7.wav	i 0.06 on1 of5.wav
282	2	1203	i 0.08 on1 of3.wav	i 0.08 on1 of1.wav
283	1	3582	i 0.08 on1 of4.wav	i 0.08 on1 of2.wav
284	1	2579	i 0.08 on1 of5.wav	i 0.08 on1 of3.wav
285	1	2268	i 0.08 on1 of6.wav	i 0.08 on1 of4.wav
286	1	7177	i 0.08 on1 of7.wav	i 0.08 on1 of5.wav
287	2	2209	i 0.12 on1 of3.wav	i 0.12 on1 of1.wav
288	1	959	i 0.12 on1 of4.wav	i 0.12 on1 of2.wav
289	1	1752	i 0.12 on1 of5.wav	i 0.12 on1 of3.wav
290	2	1589	i 0.12 on1 of6.wav	i 0.12 on1 of4.wav
291	2	1036	i 0.12 on1 of7.wav	i 0.12 on1 of5.wav
292	2	951	i 0.14 on1 of3.wav	i 0.14 on1 of1.wav
293	2	3216	i 0.14 on1 of4.wav	i 0.14 on1 of2.wav
294	2	901	i 0.14 on1 of5.wav	i 0.14 on1 of3.wav
295	2	1264	i 0.14 on1 of6.wav	i 0.14 on1 of4.wav
296	2	4096	i 0.14 on1 of7.wav	i 0.14 on1 of5.wav
297	2	684	i 0.16 on1 of3.wav	i 0.16 on1 of1.wav
298	2	902	i 0.16 on1 of4.wav	i 0.16 on1 of2.wav
299	2	1004	i 0.16 on1 of5.wav	i 0.16 on1 of3.wav
300	2	3649	i 0.16 on1 of6.wav	i 0.16 on1 of4.wav
301	1	2879	i 0.16 on1 of7.wav	i 0.16 on1 of5.wav
302	2	2967	i 0.18 on1 of3.wav	i 0.18 on1 of1.wav
303	2	939	i 0.18 on1 of4.wav	i 0.18 on1 of2.wav
304	2	3052	i 0.18 on1 of5.wav	i 0.18 on1 of3.wav
305	2	2147	i 0.18 on1 of6.wav	i 0.18 on1 of4.wav
306	2	3892	i 0.18 on1 of7.wav	i 0.18 on1 of5.wav
307	1	1265	a 0.1 on1 of1.wav	a 0.1 on1 of1.wav
308	1	1703	a 0.1 on1 of2.wav	a 0.1 on1 of2.wav
309	1	1764	a 0.1 on1 of3.wav	a 0.1 on1 of3.wav
310	1	794	a 0.1 on1 of4.wav	a 0.1 on1 of4.wav
311	1	884	a 0.1 on1 of5.wav	a 0.1 on1 of5.wav
312	2	3526	a 0.1 on1 of6.wav	a 0.1 on1 of6.wav
313	1	2834	a 0.1 on1 of7.wav	a 0.1 on1 of7.wav
314	1	1046	a 0.2 on1 of1.wav	a 0.2 on1 of1.wav
315	1	672	a 0.2 on1 of2.wav	a 0.2 on1 of2.wav
316	1	800	a 0.2 on1 of3.wav	a 0.2 on1 of3.wav
317	1	901	a 0.2 on1 of4.wav	a 0.2 on1 of4.wav
318	1	1617	a 0.2 on1 of5.wav	a 0.2 on1 of5.wav
319	1	1689	a 0.2 on1 of6.wav	a 0.2 on1 of6.wav
320	1	1071	a 0.2 on1 of7.wav	a 0.2 on1 of7.wav
321	1	1544	a 0.04 on1 of1.wav	a 0.04 on1 of1.wav
322	1	749	a 0.04 on1 of2.wav	a 0.04 on1 of2.wav
323	1	848	a 0.04 on1 of3.wav	a 0.04 on1 of3.wav
324	1	1075	a 0.04 on1 of4.wav	a 0.04 on1 of4.wav
325	1	1259	a 0.04 on1 of5.wav	a 0.04 on1 of5.wav
326	1	1269	a 0.04 on1 of6.wav	a 0.04 on1 of6.wav
327	1	3680	a 0.04 on1 of7.wav	a 0.04 on1 of7.wav
328	1	1496	a 0.06 on1 of1.wav	a 0.06 on1 of1.wav
329	1	1075	a 0.06 on1 of2.wav	a 0.06 on1 of2.wav
330	1	2257	a 0.06 on1 of3.wav	a 0.06 on1 of3.wav
331	1	1210	a 0.06 on1 of4.wav	a 0.06 on1 of4.wav
332	1	734	a 0.06 on1 of5.wav	a 0.06 on1 of5.wav
333	1	1929	a 0.06 on1 of6.wav	a 0.06 on1 of6.wav
334	1	1485	a 0.06 on1 of7.wav	a 0.06 on1 of7.wav
335	1	1419	a 0.08 on1 of1.wav	a 0.08 on1 of1.wav
336	1	1336	a 0.08 on1 of2.wav	a 0.08 on1 of2.wav
337	1	1187	a 0.08 on1 of3.wav	a 0.08 on1 of3.wav
338	1	821	a 0.08 on1 of4.wav	a 0.08 on1 of4.wav
339	1	1147	a 0.08 on1 of5.wav	a 0.08 on1 of5.wav
340	1	1834	a 0.08 on1 of6.wav	a 0.08 on1 of6.wav
341	1	984	a 0.08 on1 of7.wav	a 0.08 on1 of7.wav
342	1	851	a 0.12 on1 of1.wav	a 0.12 on1 of1.wav
343	1	2620	a 0.12 on1 of2.wav	a 0.12 on1 of2.wav
344	1	4472	a 0.12 on1 of3.wav	a 0.12 on1 of3.wav
345	2	1073	a 0.12 on1 of4.wav	a 0.12 on1 of4.wav
346	1	2292	a 0.12 on1 of5.wav	a 0.12 on1 of5.wav
347	1	973	a 0.12 on1 of6.wav	a 0.12 on1 of6.wav
348	1	1196	a 0.12 on1 of7.wav	a 0.12 on1 of7.wav
349	1	2173	a 0.14 on1 of1.wav	a 0.14 on1 of1.wav
350	1	933	a 0.14 on1 of2.wav	a 0.14 on1 of2.wav
351	1	2776	a 0.14 on1 of3.wav	a 0.14 on1 of3.wav
352	1	2042	a 0.14 on1 of4.wav	a 0.14 on1 of4.wav
353	1	2848	a 0.14 on1 of5.wav	a 0.14 on1 of5.wav
354	2	2752	a 0.14 on1 of6.wav	a 0.14 on1 of6.wav
355	1	1601	a 0.14 on1 of7.wav	a 0.14 on1 of7.wav
356	1	817	a 0.16 on1 of1.wav	a 0.16 on1 of1.wav
357	2	3037	a 0.16 on1 of2.wav	a 0.16 on1 of2.wav
358	1	755	a 0.16 on1 of3.wav	a 0.16 on1 of3.wav
359	1	1098	a 0.16 on1 of4.wav	a 0.16 on1 of4.wav
360	1	1021	a 0.16 on1 of5.wav	a 0.16 on1 of5.wav
361	1	1555	a 0.16 on1 of6.wav	a 0.16 on1 of6.wav
362	1	874	a 0.16 on1 of7.wav	a 0.16 on1 of7.wav
363	1	666	a 0.18 on1 of1.wav	a 0.18 on1 of1.wav
364	1	1311	a 0.18 on1 of2.wav	a 0.18 on1 of2.wav
365	1	1939	a 0.18 on1 of3.wav	a 0.18 on1 of3.wav
366	1	1519	a 0.18 on1 of4.wav	a 0.18 on1 of4.wav
367	2	5794	a 0.18 on1 of5.wav	a 0.18 on1 of5.wav
368	1	904	a 0.18 on1 of6.wav	a 0.18 on1 of6.wav
369	2	2725	a 0.18 on1 of7.wav	a 0.18 on1 of7.wav
370	1	997	i 0.1 on1 of1.wav	i 0.1 on1 of1.wav
371	1	865	i 0.1 on1 of2.wav	i 0.1 on1 of2.wav
372	1	1443	i 0.1 on1 of3.wav	i 0.1 on1 of3.wav
373	2	3891	i 0.1 on1 of4.wav	i 0.1 on1 of4.wav
374	1	1155	i 0.1 on1 of5.wav	i 0.1 on1 of5.wav
375	1	2093	i 0.1 on1 of6.wav	i 0.1 on1 of6.wav
376	1	1452	i 0.1 on1 of7.wav	i 0.1 on1 of7.wav
377	1	977	i 0.2 on1 of1.wav	i 0.2 on1 of1.wav
378	1	1439	i 0.2 on1 of2.wav	i 0.2 on1 of2.wav
379	1	2172	i 0.2 on1 of3.wav	i 0.2 on1 of3.wav
380	1	972	i 0.2 on1 of4.wav	i 0.2 on1 of4.wav
381	1	3088	i 0.2 on1 of5.wav	i 0.2 on1 of5.wav
382	1	1189	i 0.2 on1 of6.wav	i 0.2 on1 of6.wav
383	1	936	i 0.2 on1 of7.wav	i 0.2 on1 of7.wav
384	1	1174	i 0.04 on1 of1.wav	i 0.04 on1 of1.wav
385	1	852	i 0.04 on1 of2.wav	i 0.04 on1 of2.wav
386	1	706	i 0.04 on1 of3.wav	i 0.04 on1 of3.wav
387	1	1039	i 0.04 on1 of4.wav	i 0.04 on1 of4.wav
388	1	738	i 0.04 on1 of5.wav	i 0.04 on1 of5.wav
389	1	989	i 0.04 on1 of6.wav	i 0.04 on1 of6.wav
390	1	930	i 0.04 on1 of7.wav	i 0.04 on1 of7.wav
391	1	793	i 0.06 on1 of1.wav	i 0.06 on1 of1.wav
392	1	804	i 0.06 on1 of2.wav	i 0.06 on1 of2.wav
393	1	794	i 0.06 on1 of3.wav	i 0.06 on1 of3.wav
394	1	1022	i 0.06 on1 of4.wav	i 0.06 on1 of4.wav
395	1	3971	i 0.06 on1 of5.wav	i 0.06 on1 of5.wav
396	1	913	i 0.06 on1 of6.wav	i 0.06 on1 of6.wav
397	1	1082	i 0.06 on1 of7.wav	i 0.06 on1 of7.wav
398	1	4818	i 0.08 on1 of1.wav	i 0.08 on1 of1.wav
399	1	3023	i 0.08 on1 of2.wav	i 0.08 on1 of2.wav
400	1	823	i 0.08 on1 of3.wav	i 0.08 on1 of3.wav
401	1	1018	i 0.08 on1 of4.wav	i 0.08 on1 of4.wav
402	1	1019	i 0.08 on1 of5.wav	i 0.08 on1 of5.wav
403	1	744	i 0.08 on1 of6.wav	i 0.08 on1 of6.wav
404	1	1079	i 0.08 on1 of7.wav	i 0.08 on1 of7.wav
405	1	710	i 0.12 on1 of1.wav	i 0.12 on1 of1.wav
406	1	1131	i 0.12 on1 of2.wav	i 0.12 on1 of2.wav
407	1	1923	i 0.12 on1 of3.wav	i 0.12 on1 of3.wav
408	1	1078	i 0.12 on1 of4.wav	i 0.12 on1 of4.wav
409	1	4022	i 0.12 on1 of5.wav	i 0.12 on1 of5.wav
410	1	921	i 0.12 on1 of6.wav	i 0.12 on1 of6.wav
411	1	895	i 0.12 on1 of7.wav	i 0.12 on1 of7.wav
412	1	1942	i 0.14 on1 of1.wav	i 0.14 on1 of1.wav
413	1	860	i 0.14 on1 of2.wav	i 0.14 on1 of2.wav
414	1	2263	i 0.14 on1 of3.wav	i 0.14 on1 of3.wav
415	1	1181	i 0.14 on1 of4.wav	i 0.14 on1 of4.wav
416	2	1824	i 0.14 on1 of5.wav	i 0.14 on1 of5.wav
417	1	1257	i 0.14 on1 of6.wav	i 0.14 on1 of6.wav
418	1	1744	i 0.14 on1 of7.wav	i 0.14 on1 of7.wav
419	1	1404	i 0.16 on1 of1.wav	i 0.16 on1 of1.wav
420	1	2559	i 0.16 on1 of2.wav	i 0.16 on1 of2.wav
421	1	1541	i 0.16 on1 of3.wav	i 0.16 on1 of3.wav
422	1	773	i 0.16 on1 of4.wav	i 0.16 on1 of4.wav
423	2	3198	i 0.16 on1 of5.wav	i 0.16 on1 of5.wav
424	2	1582	i 0.16 on1 of6.wav	i 0.16 on1 of6.wav
425	2	1230	i 0.16 on1 of7.wav	i 0.16 on1 of7.wav
426	1	823	i 0.18 on1 of1.wav	i 0.18 on1 of1.wav
427	1	839	i 0.18 on1 of2.wav	i 0.18 on1 of2.wav
428	1	1344	i 0.18 on1 of3.wav	i 0.18 on1 of3.wav
429	1	1617	i 0.18 on1 of4.wav	i 0.18 on1 of4.wav
430	2	2452	i 0.18 on1 of5.wav	i 0.18 on1 of5.wav
431	1	2022	i 0.18 on1 of6.wav	i 0.18 on1 of6.wav
432	1	1924	i 0.18 on1 of7.wav	i 0.18 on1 of7.wav
433	2	4741	a 0.1 on1 of1.wav	a 0.1 on1 of3.wav
434	2	981	a 0.1 on1 of2.wav	a 0.1 on1 of4.wav
435	2	1875	a 0.1 on1 of3.wav	a 0.1 on1 of5.wav
436	2	1074	a 0.1 on1 of4.wav	a 0.1 on1 of6.wav
437	2	822	a 0.1 on1 of5.wav	a 0.1 on1 of7.wav
438	2	951	a 0.2 on1 of1.wav	a 0.2 on1 of3.wav
439	2	763	a 0.2 on1 of2.wav	a 0.2 on1 of4.wav
440	2	678	a 0.2 on1 of3.wav	a 0.2 on1 of5.wav
441	2	1140	a 0.2 on1 of4.wav	a 0.2 on1 of6.wav
442	2	866	a 0.2 on1 of5.wav	a 0.2 on1 of7.wav
443	1	768	a 0.04 on1 of1.wav	a 0.04 on1 of3.wav
444	1	1403	a 0.04 on1 of2.wav	a 0.04 on1 of4.wav
445	1	2035	a 0.04 on1 of3.wav	a 0.04 on1 of5.wav
446	2	2552	a 0.04 on1 of4.wav	a 0.04 on1 of6.wav
447	1	1934	a 0.04 on1 of5.wav	a 0.04 on1 of7.wav
448	1	1498	a 0.06 on1 of1.wav	a 0.06 on1 of3.wav
449	1	1117	a 0.06 on1 of2.wav	a 0.06 on1 of4.wav
450	1	1177	a 0.06 on1 of3.wav	a 0.06 on1 of5.wav
451	1	799	a 0.06 on1 of4.wav	a 0.06 on1 of6.wav
452	2	3141	a 0.06 on1 of5.wav	a 0.06 on1 of7.wav
453	1	2030	a 0.08 on1 of1.wav	a 0.08 on1 of3.wav
454	2	3123	a 0.08 on1 of2.wav	a 0.08 on1 of4.wav
455	2	6147	a 0.08 on1 of3.wav	a 0.08 on1 of5.wav
456	2	3287	a 0.08 on1 of4.wav	a 0.08 on1 of6.wav
457	1	1948	a 0.08 on1 of5.wav	a 0.08 on1 of7.wav
458	2	4964	a 0.12 on1 of1.wav	a 0.12 on1 of3.wav
459	1	2073	a 0.12 on1 of2.wav	a 0.12 on1 of4.wav
460	2	779	a 0.12 on1 of3.wav	a 0.12 on1 of5.wav
461	2	1018	a 0.12 on1 of4.wav	a 0.12 on1 of6.wav
462	2	1303	a 0.12 on1 of5.wav	a 0.12 on1 of7.wav
463	2	2965	a 0.14 on1 of1.wav	a 0.14 on1 of3.wav
464	2	1226	a 0.14 on1 of2.wav	a 0.14 on1 of4.wav
465	2	1332	a 0.14 on1 of3.wav	a 0.14 on1 of5.wav
466	2	2489	a 0.14 on1 of4.wav	a 0.14 on1 of6.wav
467	2	935	a 0.14 on1 of5.wav	a 0.14 on1 of7.wav
468	2	1949	a 0.16 on1 of1.wav	a 0.16 on1 of3.wav
469	2	697	a 0.16 on1 of2.wav	a 0.16 on1 of4.wav
470	2	2631	a 0.16 on1 of3.wav	a 0.16 on1 of5.wav
471	2	1482	a 0.16 on1 of4.wav	a 0.16 on1 of6.wav
472	2	1069	a 0.16 on1 of5.wav	a 0.16 on1 of7.wav
473	2	776	a 0.18 on1 of1.wav	a 0.18 on1 of3.wav
474	2	882	a 0.18 on1 of2.wav	a 0.18 on1 of4.wav
475	2	1532	a 0.18 on1 of3.wav	a 0.18 on1 of5.wav
476	2	932	a 0.18 on1 of4.wav	a 0.18 on1 of6.wav
477	2	1003	a 0.18 on1 of5.wav	a 0.18 on1 of7.wav
478	1	981	i 0.1 on1 of1.wav	i 0.1 on1 of3.wav
479	2	683	i 0.1 on1 of2.wav	i 0.1 on1 of4.wav
480	2	917	i 0.1 on1 of3.wav	i 0.1 on1 of5.wav
481	2	2638	i 0.1 on1 of4.wav	i 0.1 on1 of6.wav
482	2	3519	i 0.1 on1 of5.wav	i 0.1 on1 of7.wav
483	2	748	i 0.2 on1 of1.wav	i 0.2 on1 of3.wav
484	2	782	i 0.2 on1 of2.wav	i 0.2 on1 of4.wav
485	2	4264	i 0.2 on1 of3.wav	i 0.2 on1 of5.wav
486	2	888	i 0.2 on1 of4.wav	i 0.2 on1 of6.wav
487	2	779	i 0.2 on1 of5.wav	i 0.2 on1 of7.wav
488	1	819	i 0.04 on1 of1.wav	i 0.04 on1 of3.wav
489	1	898	i 0.04 on1 of2.wav	i 0.04 on1 of4.wav
490	1	717	i 0.04 on1 of3.wav	i 0.04 on1 of5.wav
491	1	1148	i 0.04 on1 of4.wav	i 0.04 on1 of6.wav
492	1	3367	i 0.04 on1 of5.wav	i 0.04 on1 of7.wav
493	1	2309	i 0.06 on1 of1.wav	i 0.06 on1 of3.wav
494	1	1985	i 0.06 on1 of2.wav	i 0.06 on1 of4.wav
495	1	818	i 0.06 on1 of3.wav	i 0.06 on1 of5.wav
496	1	2394	i 0.06 on1 of4.wav	i 0.06 on1 of6.wav
497	1	3859	i 0.06 on1 of5.wav	i 0.06 on1 of7.wav
498	1	2910	i 0.08 on1 of1.wav	i 0.08 on1 of3.wav
499	1	3355	i 0.08 on1 of2.wav	i 0.08 on1 of4.wav
500	2	3580	i 0.08 on1 of3.wav	i 0.08 on1 of5.wav
501	2	5447	i 0.08 on1 of4.wav	i 0.08 on1 of6.wav
502	2	791	i 0.08 on1 of5.wav	i 0.08 on1 of7.wav
503	2	1158	i 0.12 on1 of1.wav	i 0.12 on1 of3.wav
504	2	4201	i 0.12 on1 of2.wav	i 0.12 on1 of4.wav
505	2	4254	i 0.12 on1 of3.wav	i 0.12 on1 of5.wav
506	2	937	i 0.12 on1 of4.wav	i 0.12 on1 of6.wav
507	2	985	i 0.12 on1 of5.wav	i 0.12 on1 of7.wav
508	2	842	i 0.14 on1 of1.wav	i 0.14 on1 of3.wav
509	2	1074	i 0.14 on1 of2.wav	i 0.14 on1 of4.wav
510	2	2039	i 0.14 on1 of3.wav	i 0.14 on1 of5.wav
511	2	760	i 0.14 on1 of4.wav	i 0.14 on1 of6.wav
512	2	1188	i 0.14 on1 of5.wav	i 0.14 on1 of7.wav
513	2	890	i 0.16 on1 of1.wav	i 0.16 on1 of3.wav
514	2	848	i 0.16 on1 of2.wav	i 0.16 on1 of4.wav
515	2	3941	i 0.16 on1 of3.wav	i 0.16 on1 of5.wav
516	2	1702	i 0.16 on1 of4.wav	i 0.16 on1 of6.wav
517	2	1766	i 0.16 on1 of5.wav	i 0.16 on1 of7.wav
518	2	1789	i 0.18 on1 of1.wav	i 0.18 on1 of3.wav
519	2	906	i 0.18 on1 of2.wav	i 0.18 on1 of4.wav
520	1	2781	i 0.18 on1 of3.wav	i 0.18 on1 of5.wav
521	2	1320	i 0.18 on1 of4.wav	i 0.18 on1 of6.wav
522	2	729	i 0.18 on1 of5.wav	i 0.18 on1 of7.wav
523	2	1040	a 0.1 on1 of3.wav	a 0.1 on1 of1.wav
524	2	846	a 0.1 on1 of4.wav	a 0.1 on1 of2.wav
525	2	2900	a 0.1 on1 of5.wav	a 0.1 on1 of3.wav
526	2	1046	a 0.1 on1 of6.wav	a 0.1 on1 of4.wav
527	1	1182	a 0.1 on1 of7.wav	a 0.1 on1 of5.wav
528	2	1165	a 0.2 on1 of3.wav	a 0.2 on1 of1.wav
529	2	1580	a 0.2 on1 of4.wav	a 0.2 on1 of2.wav
530	2	1032	a 0.2 on1 of5.wav	a 0.2 on1 of3.wav
531	2	1501	a 0.2 on1 of6.wav	a 0.2 on1 of4.wav
532	2	2752	a 0.2 on1 of7.wav	a 0.2 on1 of5.wav
533	1	2832	a 0.04 on1 of3.wav	a 0.04 on1 of1.wav
534	2	2886	a 0.04 on1 of4.wav	a 0.04 on1 of2.wav
535	2	3185	a 0.04 on1 of5.wav	a 0.04 on1 of3.wav
536	1	829	a 0.04 on1 of6.wav	a 0.04 on1 of4.wav
537	1	1495	a 0.04 on1 of7.wav	a 0.04 on1 of5.wav
538	1	2542	a 0.06 on1 of3.wav	a 0.06 on1 of1.wav
539	1	1180	a 0.06 on1 of4.wav	a 0.06 on1 of2.wav
540	2	7177	a 0.06 on1 of5.wav	a 0.06 on1 of3.wav
541	1	804	a 0.06 on1 of6.wav	a 0.06 on1 of4.wav
542	1	2275	a 0.06 on1 of7.wav	a 0.06 on1 of5.wav
543	2	1478	a 0.08 on1 of3.wav	a 0.08 on1 of1.wav
544	2	1878	a 0.08 on1 of4.wav	a 0.08 on1 of2.wav
545	1	2602	a 0.08 on1 of5.wav	a 0.08 on1 of3.wav
546	2	2040	a 0.08 on1 of6.wav	a 0.08 on1 of4.wav
547	1	1384	a 0.08 on1 of7.wav	a 0.08 on1 of5.wav
548	2	646	a 0.12 on1 of3.wav	a 0.12 on1 of1.wav
549	2	1076	a 0.12 on1 of4.wav	a 0.12 on1 of2.wav
550	2	1356	a 0.12 on1 of5.wav	a 0.12 on1 of3.wav
551	2	1577	a 0.12 on1 of6.wav	a 0.12 on1 of4.wav
552	2	3043	a 0.12 on1 of7.wav	a 0.12 on1 of5.wav
553	2	1176	a 0.14 on1 of3.wav	a 0.14 on1 of1.wav
554	2	713	a 0.14 on1 of4.wav	a 0.14 on1 of2.wav
555	2	1994	a 0.14 on1 of5.wav	a 0.14 on1 of3.wav
556	2	3087	a 0.14 on1 of6.wav	a 0.14 on1 of4.wav
557	2	2241	a 0.14 on1 of7.wav	a 0.14 on1 of5.wav
558	2	949	a 0.16 on1 of3.wav	a 0.16 on1 of1.wav
559	2	925	a 0.16 on1 of4.wav	a 0.16 on1 of2.wav
560	2	903	a 0.16 on1 of5.wav	a 0.16 on1 of3.wav
561	2	1942	a 0.16 on1 of6.wav	a 0.16 on1 of4.wav
562	2	1869	a 0.16 on1 of7.wav	a 0.16 on1 of5.wav
563	2	1558	a 0.18 on1 of3.wav	a 0.18 on1 of1.wav
564	2	1012	a 0.18 on1 of4.wav	a 0.18 on1 of2.wav
565	1	3752	a 0.18 on1 of5.wav	a 0.18 on1 of3.wav
566	2	3130	a 0.18 on1 of6.wav	a 0.18 on1 of4.wav
567	1	1688	a 0.18 on1 of7.wav	a 0.18 on1 of5.wav
568	2	3242	i 0.1 on1 of3.wav	i 0.1 on1 of1.wav
569	2	3257	i 0.1 on1 of4.wav	i 0.1 on1 of2.wav
570	2	791	i 0.1 on1 of5.wav	i 0.1 on1 of3.wav
571	2	1014	i 0.1 on1 of6.wav	i 0.1 on1 of4.wav
572	1	799	i 0.1 on1 of7.wav	i 0.1 on1 of5.wav
573	2	825	i 0.2 on1 of3.wav	i 0.2 on1 of1.wav
574	2	856	i 0.2 on1 of4.wav	i 0.2 on1 of2.wav
575	2	3211	i 0.2 on1 of5.wav	i 0.2 on1 of3.wav
576	1	3322	i 0.2 on1 of6.wav	i 0.2 on1 of4.wav
577	1	3024	i 0.2 on1 of7.wav	i 0.2 on1 of5.wav
578	1	789	i 0.04 on1 of3.wav	i 0.04 on1 of1.wav
579	1	977	i 0.04 on1 of4.wav	i 0.04 on1 of2.wav
580	1	885	i 0.04 on1 of5.wav	i 0.04 on1 of3.wav
581	1	1369	i 0.04 on1 of6.wav	i 0.04 on1 of4.wav
582	1	663	i 0.04 on1 of7.wav	i 0.04 on1 of5.wav
583	2	2540	i 0.06 on1 of3.wav	i 0.06 on1 of1.wav
584	1	1010	i 0.06 on1 of4.wav	i 0.06 on1 of2.wav
585	1	920	i 0.06 on1 of5.wav	i 0.06 on1 of3.wav
586	1	1514	i 0.06 on1 of6.wav	i 0.06 on1 of4.wav
587	2	948	i 0.06 on1 of7.wav	i 0.06 on1 of5.wav
588	2	1696	i 0.08 on1 of3.wav	i 0.08 on1 of1.wav
589	1	2061	i 0.08 on1 of4.wav	i 0.08 on1 of2.wav
590	1	914	i 0.08 on1 of5.wav	i 0.08 on1 of3.wav
591	1	1535	i 0.08 on1 of6.wav	i 0.08 on1 of4.wav
592	2	4240	i 0.08 on1 of7.wav	i 0.08 on1 of5.wav
593	2	4028	i 0.12 on1 of3.wav	i 0.12 on1 of1.wav
594	1	2217	i 0.12 on1 of4.wav	i 0.12 on1 of2.wav
595	2	729	i 0.12 on1 of5.wav	i 0.12 on1 of3.wav
596	2	2567	i 0.12 on1 of6.wav	i 0.12 on1 of4.wav
597	2	5221	i 0.12 on1 of7.wav	i 0.12 on1 of5.wav
598	2	1006	i 0.14 on1 of3.wav	i 0.14 on1 of1.wav
599	2	839	i 0.14 on1 of4.wav	i 0.14 on1 of2.wav
600	2	1153	i 0.14 on1 of5.wav	i 0.14 on1 of3.wav
601	2	1879	i 0.14 on1 of6.wav	i 0.14 on1 of4.wav
602	2	2488	i 0.14 on1 of7.wav	i 0.14 on1 of5.wav
603	2	890	i 0.16 on1 of3.wav	i 0.16 on1 of1.wav
604	2	2692	i 0.16 on1 of4.wav	i 0.16 on1 of2.wav
605	2	1363	i 0.16 on1 of5.wav	i 0.16 on1 of3.wav
606	2	2182	i 0.16 on1 of6.wav	i 0.16 on1 of4.wav
607	2	5492	i 0.16 on1 of7.wav	i 0.16 on1 of5.wav
608	2	847	i 0.18 on1 of3.wav	i 0.18 on1 of1.wav
609	2	974	i 0.18 on1 of4.wav	i 0.18 on1 of2.wav
610	2	1087	i 0.18 on1 of5.wav	i 0.18 on1 of3.wav
611	2	2116	i 0.18 on1 of6.wav	i 0.18 on1 of4.wav
612	2	3243	i 0.18 on1 of7.wav	i 0.18 on1 of5.wav
