# Supplementary material for: How musical experience affects tone perception efficiency by musicians of tonal and non-tonal speakers?
Source: PLoS One. 2020 May 8;15(5):e0232514. doi: 10.1371/journal.pone.0232514 (PMC7209303; doi:10.1371/journal.pone.0232514)
Supplement: S1 Raw Data — (ZIP) [file pone.0232514.s001.zip › RAW DATA Eng musician/sub9sdrising.csv]

List2	Slide3.RESP	Slide3.RT	stim1	stim2
1	1	702	a 0.1 on1 of7r.wav	a 0.1 on1 of7r.wav
2	1	737	a 0.1 on2 of7.wav	a 0.1 on2 of7.wav
3	1	718	a 0.1 on3 of7.wav	a 0.1 on3 of7.wav
4	1	1911	a 0.1 on4 of7.wav	a 0.1 on4 of7.wav
5	1	600	a 0.1 on5 of7.wav	a 0.1 on5 of7.wav
6	1	724	a 0.1 on6 of7.wav	a 0.1 on6 of7.wav
7	1	777	a 0.1 on7 of7.wav	a 0.1 on7 of7.wav
8	1	921	a 0.2 on1 of7r.wav	a 0.2 on1 of7r.wav
9	1	779	a 0.2 on2 of7.wav	a 0.2 on2 of7.wav
10	1	628	a 0.2 on3 of7.wav	a 0.2 on3 of7.wav
11	1	1217	a 0.2 on4 of7.wav	a 0.2 on4 of7.wav
12	1	615	a 0.2 on5 of7.wav	a 0.2 on5 of7.wav
13	1	702	a 0.2 on6 of7.wav	a 0.2 on6 of7.wav
14	1	702	a 0.2 on7 of7.wav	a 0.2 on7 of7.wav
15	1	540	a 0.04 on1 of7r.wav	a 0.04 on1 of7r.wav
16	1	591	a 0.04 on2 of7.wav	a 0.04 on2 of7.wav
17	1	553	a 0.04 on3 of7.wav	a 0.04 on3 of7.wav
18	1	662	a 0.04 on4 of7.wav	a 0.04 on4 of7.wav
19	1	631	a 0.04 on5 of7.wav	a 0.04 on5 of7.wav
20	1	562	a 0.04 on6 of7.wav	a 0.04 on6 of7.wav
21	1	522	a 0.04 on7 of7.wav	a 0.04 on7 of7.wav
22	1	738	a 0.06 on1 of7r.wav	a 0.06 on1 of7r.wav
23	1	890	a 0.06 on2 of7.wav	a 0.06 on2 of7.wav
24	1	933	a 0.06 on3 of7.wav	a 0.06 on3 of7.wav
25	1	578	a 0.06 on4 of7.wav	a 0.06 on4 of7.wav
26	1	806	a 0.06 on5 of7.wav	a 0.06 on5 of7.wav
27	1	613	a 0.06 on6 of7.wav	a 0.06 on6 of7.wav
28	1	647	a 0.06 on7 of7.wav	a 0.06 on7 of7.wav
29	1	870	a 0.08 on1 of7r.wav	a 0.08 on1 of7r.wav
30	1	792	a 0.08 on2 of7.wav	a 0.08 on2 of7.wav
31	1	1069	a 0.08 on3 of7.wav	a 0.08 on3 of7.wav
32	1	649	a 0.08 on4 of7.wav	a 0.08 on4 of7.wav
33	1	626	a 0.08 on5 of7.wav	a 0.08 on5 of7.wav
34	1	615	a 0.08 on6 of7.wav	a 0.08 on6 of7.wav
35	1	3510	a 0.08 on7 of7.wav	a 0.08 on7 of7.wav
36	1	793	a 0.12 on1 of7r.wav	a 0.12 on1 of7r.wav
37	1	730	a 0.12 on2 of7.wav	a 0.12 on2 of7.wav
38	1	680	a 0.12 on3 of7.wav	a 0.12 on3 of7.wav
39	1	1244	a 0.12 on4 of7.wav	a 0.12 on4 of7.wav
40	1	600	a 0.12 on5 of7.wav	a 0.12 on5 of7.wav
41	1	1002	a 0.12 on6 of7.wav	a 0.12 on6 of7.wav
42	1	728	a 0.12 on7 of7.wav	a 0.12 on7 of7.wav
43	1	2955	a 0.14 on1 of7r.wav	a 0.14 on1 of7r.wav
44	1	680	a 0.14 on2 of7.wav	a 0.14 on2 of7.wav
45	1	1656	a 0.14 on3 of7.wav	a 0.14 on3 of7.wav
46	1	1347	a 0.14 on4 of7.wav	a 0.14 on4 of7.wav
47	1	828	a 0.14 on5 of7.wav	a 0.14 on5 of7.wav
48	1	1176	a 0.14 on6 of7.wav	a 0.14 on6 of7.wav
49	1	629	a 0.14 on7 of7.wav	a 0.14 on7 of7.wav
50	1	694	a 0.16 on1 of7r.wav	a 0.16 on1 of7r.wav
51	1	2874	a 0.16 on2 of7.wav	a 0.16 on2 of7.wav
52	1	740	a 0.16 on3 of7.wav	a 0.16 on3 of7.wav
53	1	862	a 0.16 on4 of7.wav	a 0.16 on4 of7.wav
54	1	665	a 0.16 on5 of7.wav	a 0.16 on5 of7.wav
55	1	2353	a 0.16 on6 of7.wav	a 0.16 on6 of7.wav
56	1	799	a 0.16 on7 of7.wav	a 0.16 on7 of7.wav
57	1	825	a 0.18 on1 of7r.wav	a 0.18 on1 of7r.wav
58	2	944	a 0.18 on2 of7.wav	a 0.18 on2 of7.wav
59	2	1258	a 0.18 on3 of7.wav	a 0.18 on3 of7.wav
60	1	1255	a 0.18 on4 of7.wav	a 0.18 on4 of7.wav
61	1	1052	a 0.18 on5 of7.wav	a 0.18 on5 of7.wav
62	1	755	a 0.18 on6 of7.wav	a 0.18 on6 of7.wav
63	1	750	a 0.18 on7 of7.wav	a 0.18 on7 of7.wav
64	1	664	i 0.1 on1 of7r.wav	i 0.1 on1 of7r.wav
65	1	755	i 0.1 on2 of7.wav	i 0.1 on2 of7.wav
66	1	732	i 0.1 on3 of7.wav	i 0.1 on3 of7.wav
67	1	959	i 0.1 on4 of7.wav	i 0.1 on4 of7.wav
68	1	761	i 0.1 on5 of7.wav	i 0.1 on5 of7.wav
69	1	595	i 0.1 on6 of7.wav	i 0.1 on6 of7.wav
70	1	1006	i 0.1 on7 of7.wav	i 0.1 on7 of7.wav
71	1	582	i 0.2 on1 of7r.wav	i 0.2 on1 of7r.wav
72	1	1210	i 0.2 on2 of7.wav	i 0.2 on2 of7.wav
73	1	716	i 0.2 on3 of7.wav	i 0.2 on3 of7.wav
74	1	1170	i 0.2 on4 of7.wav	i 0.2 on4 of7.wav
75	1	750	i 0.2 on5 of7.wav	i 0.2 on5 of7.wav
76	1	851	i 0.2 on6 of7.wav	i 0.2 on6 of7.wav
77	1	653	i 0.2 on7 of7.wav	i 0.2 on7 of7.wav
78	1	744	i 0.04 on1 of7r.wav	i 0.04 on1 of7r.wav
79	1	723	i 0.04 on2 of7.wav	i 0.04 on2 of7.wav
80	1	558	i 0.04 on3 of7.wav	i 0.04 on3 of7.wav
81	1	649	i 0.04 on4 of7.wav	i 0.04 on4 of7.wav
82	1	793	i 0.04 on5 of7.wav	i 0.04 on5 of7.wav
83	1	598	i 0.04 on6 of7.wav	i 0.04 on6 of7.wav
84	1	2162	i 0.04 on7 of7.wav	i 0.04 on7 of7.wav
85	1	708	i 0.06 on1 of7r.wav	i 0.06 on1 of7r.wav
86	1	721	i 0.06 on2 of7.wav	i 0.06 on2 of7.wav
87	1	519	i 0.06 on3 of7.wav	i 0.06 on3 of7.wav
88	1	2646	i 0.06 on4 of7.wav	i 0.06 on4 of7.wav
89	1	985	i 0.06 on5 of7.wav	i 0.06 on5 of7.wav
90	1	808	i 0.06 on6 of7.wav	i 0.06 on6 of7.wav
91	1	520	i 0.06 on7 of7.wav	i 0.06 on7 of7.wav
92	1	979	i 0.08 on1 of7r.wav	i 0.08 on1 of7r.wav
93	1	608	i 0.08 on2 of7.wav	i 0.08 on2 of7.wav
94	1	553	i 0.08 on3 of7.wav	i 0.08 on3 of7.wav
95	1	850	i 0.08 on4 of7.wav	i 0.08 on4 of7.wav
96	1	740	i 0.08 on5 of7.wav	i 0.08 on5 of7.wav
97	1	1085	i 0.08 on6 of7.wav	i 0.08 on6 of7.wav
98	1	739	i 0.08 on7 of7.wav	i 0.08 on7 of7.wav
99	1	706	i 0.12 on1 of7r.wav	i 0.12 on1 of7r.wav
100	1	776	i 0.12 on2 of7.wav	i 0.12 on2 of7.wav
101	1	672	i 0.12 on3 of7.wav	i 0.12 on3 of7.wav
102	2	1753	i 0.12 on4 of7.wav	i 0.12 on4 of7.wav
103	1	1102	i 0.12 on5 of7.wav	i 0.12 on5 of7.wav
104	1	648	i 0.12 on6 of7.wav	i 0.12 on6 of7.wav
105	1	591	i 0.12 on7 of7.wav	i 0.12 on7 of7.wav
106	1	890	i 0.14 on1 of7r.wav	i 0.14 on1 of7r.wav
107	1	1026	i 0.14 on2 of7.wav	i 0.14 on2 of7.wav
108	1	815	i 0.14 on3 of7.wav	i 0.14 on3 of7.wav
109	2	3276	i 0.14 on4 of7.wav	i 0.14 on4 of7.wav
110	1	1890	i 0.14 on5 of7.wav	i 0.14 on5 of7.wav
111	1	699	i 0.14 on6 of7.wav	i 0.14 on6 of7.wav
112	1	1106	i 0.14 on7 of7.wav	i 0.14 on7 of7.wav
113	1	922	i 0.16 on1 of7r.wav	i 0.16 on1 of7r.wav
114	1	2780	i 0.16 on2 of7.wav	i 0.16 on2 of7.wav
115	1	1524	i 0.16 on3 of7.wav	i 0.16 on3 of7.wav
116	1	655	i 0.16 on4 of7.wav	i 0.16 on4 of7.wav
117	1	2120	i 0.16 on5 of7.wav	i 0.16 on5 of7.wav
118	1	826	i 0.16 on6 of7.wav	i 0.16 on6 of7.wav
119	1	988	i 0.16 on7 of7.wav	i 0.16 on7 of7.wav
120	1	748	i 0.18 on1 of7r.wav	i 0.18 on1 of7r.wav
121	1	1191	i 0.18 on2 of7.wav	i 0.18 on2 of7.wav
122	1	864	i 0.18 on3 of7.wav	i 0.18 on3 of7.wav
123	1	1107	i 0.18 on4 of7.wav	i 0.18 on4 of7.wav
124	1	645	i 0.18 on5 of7.wav	i 0.18 on5 of7.wav
125	1	1417	i 0.18 on6 of7.wav	i 0.18 on6 of7.wav
126	1	1015	i 0.18 on7 of7.wav	i 0.18 on7 of7.wav
127	2	1437	a 0.1 on1 of7r.wav	a 0.1 on3 of7.wav
128	1	1072	a 0.1 on2 of7.wav	a 0.1 on4 of7.wav
129	1	1103	a 0.1 on3 of7.wav	a 0.1 on5 of7.wav
130	1	2252	a 0.1 on4 of7.wav	a 0.1 on6 of7.wav
131	1	3126	a 0.1 on5 of7.wav	a 0.1 on7 of7.wav
132	1	1247	a 0.2 on1 of7r.wav	a 0.2 on3 of7.wav
133	2	4368	a 0.2 on2 of7.wav	a 0.2 on4 of7.wav
134	1	917	a 0.2 on3 of7.wav	a 0.2 on5 of7.wav
135	1	1228	a 0.2 on4 of7.wav	a 0.2 on6 of7.wav
136	2	665	a 0.2 on5 of7.wav	a 0.2 on7 of7.wav
137	1	1123	a 0.04 on1 of7r.wav	a 0.04 on3 of7.wav
138	1	759	a 0.04 on2 of7.wav	a 0.04 on4 of7.wav
139	1	617	a 0.04 on3 of7.wav	a 0.04 on5 of7.wav
140	1	532	a 0.04 on4 of7.wav	a 0.04 on6 of7.wav
141	1	467	a 0.04 on5 of7.wav	a 0.04 on7 of7.wav
142	1	646	a 0.06 on1 of7r.wav	a 0.06 on3 of7.wav
143	1	4350	a 0.06 on2 of7.wav	a 0.06 on4 of7.wav
144	2	1276	a 0.06 on3 of7.wav	a 0.06 on5 of7.wav
145	1	980	a 0.06 on4 of7.wav	a 0.06 on6 of7.wav
146	1	652	a 0.06 on5 of7.wav	a 0.06 on7 of7.wav
147	1	638	a 0.08 on1 of7r.wav	a 0.08 on3 of7.wav
148	1	697	a 0.08 on2 of7.wav	a 0.08 on4 of7.wav
149	1	637	a 0.08 on3 of7.wav	a 0.08 on5 of7.wav
150	2	1585	a 0.08 on4 of7.wav	a 0.08 on6 of7.wav
151	1	759	a 0.08 on5 of7.wav	a 0.08 on7 of7.wav
152	2	3130	a 0.12 on1 of7r.wav	a 0.12 on3 of7.wav
153	1	712	a 0.12 on2 of7.wav	a 0.12 on4 of7.wav
154	1	1357	a 0.12 on3 of7.wav	a 0.12 on5 of7.wav
155	1	669	a 0.12 on4 of7.wav	a 0.12 on6 of7.wav
156	1	1386	a 0.12 on5 of7.wav	a 0.12 on7 of7.wav
157	2	1140	a 0.14 on1 of7r.wav	a 0.14 on3 of7.wav
158	1	670	a 0.14 on2 of7.wav	a 0.14 on4 of7.wav
159	1	1403	a 0.14 on3 of7.wav	a 0.14 on5 of7.wav
160	2	950	a 0.14 on4 of7.wav	a 0.14 on6 of7.wav
161	2	1290	a 0.14 on5 of7.wav	a 0.14 on7 of7.wav
162	2	2717	a 0.16 on1 of7r.wav	a 0.16 on3 of7.wav
163	2	4523	a 0.16 on2 of7.wav	a 0.16 on4 of7.wav
164	2	2421	a 0.16 on3 of7.wav	a 0.16 on5 of7.wav
165	1	1900	a 0.16 on4 of7.wav	a 0.16 on6 of7.wav
166	2	1499	a 0.16 on5 of7.wav	a 0.16 on7 of7.wav
167	1	1629	a 0.18 on1 of7r.wav	a 0.18 on3 of7.wav
168	1	1872	a 0.18 on2 of7.wav	a 0.18 on4 of7.wav
169	1	1996	a 0.18 on3 of7.wav	a 0.18 on5 of7.wav
170	2	1587	a 0.18 on4 of7.wav	a 0.18 on6 of7.wav
171	2	1288	a 0.18 on5 of7.wav	a 0.18 on7 of7.wav
172	2	3810	i 0.1 on1 of7r.wav	i 0.1 on3 of7.wav
173	1	727	i 0.1 on2 of7.wav	i 0.1 on4 of7.wav
174	1	583	i 0.1 on3 of7.wav	i 0.1 on5 of7.wav
175	1	726	i 0.1 on4 of7.wav	i 0.1 on6 of7.wav
176	1	734	i 0.1 on5 of7.wav	i 0.1 on7 of7.wav
177	1	1511	i 0.2 on1 of7r.wav	i 0.2 on3 of7.wav
178	1	852	i 0.2 on2 of7.wav	i 0.2 on4 of7.wav
179	2	767	i 0.2 on3 of7.wav	i 0.2 on5 of7.wav
180	2	699	i 0.2 on4 of7.wav	i 0.2 on6 of7.wav
181	2	1038	i 0.2 on5 of7.wav	i 0.2 on7 of7.wav
182	1	1002	i 0.04 on1 of7r.wav	i 0.04 on3 of7.wav
183	1	534	i 0.04 on2 of7.wav	i 0.04 on4 of7.wav
184	1	773	i 0.04 on3 of7.wav	i 0.04 on5 of7.wav
185	1	633	i 0.04 on4 of7.wav	i 0.04 on6 of7.wav
186	1	552	i 0.04 on5 of7.wav	i 0.04 on7 of7.wav
187	1	714	i 0.06 on1 of7r.wav	i 0.06 on3 of7.wav
188	1	565	i 0.06 on2 of7.wav	i 0.06 on4 of7.wav
189	1	499	i 0.06 on3 of7.wav	i 0.06 on5 of7.wav
190	1	777	i 0.06 on4 of7.wav	i 0.06 on6 of7.wav
191	1	619	i 0.06 on5 of7.wav	i 0.06 on7 of7.wav
192	1	738	i 0.08 on1 of7r.wav	i 0.08 on3 of7.wav
193	2	3041	i 0.08 on2 of7.wav	i 0.08 on4 of7.wav
194	1	829	i 0.08 on3 of7.wav	i 0.08 on5 of7.wav
195	1	1667	i 0.08 on4 of7.wav	i 0.08 on6 of7.wav
196	1	656	i 0.08 on5 of7.wav	i 0.08 on7 of7.wav
197	1	890	i 0.12 on1 of7r.wav	i 0.12 on3 of7.wav
198	2	2889	i 0.12 on2 of7.wav	i 0.12 on4 of7.wav
199	1	1269	i 0.12 on3 of7.wav	i 0.12 on5 of7.wav
200	2	4432	i 0.12 on4 of7.wav	i 0.12 on6 of7.wav
201	2	2392	i 0.12 on5 of7.wav	i 0.12 on7 of7.wav
202	2	2103	i 0.14 on1 of7r.wav	i 0.14 on3 of7.wav
203	1	1332	i 0.14 on2 of7.wav	i 0.14 on4 of7.wav
204	1	1174	i 0.14 on3 of7.wav	i 0.14 on5 of7.wav
205	1	1582	i 0.14 on4 of7.wav	i 0.14 on6 of7.wav
206	1	2580	i 0.14 on5 of7.wav	i 0.14 on7 of7.wav
207	1	1494	i 0.16 on1 of7r.wav	i 0.16 on3 of7.wav
208	1	1308	i 0.16 on2 of7.wav	i 0.16 on4 of7.wav
209	2	1365	i 0.16 on3 of7.wav	i 0.16 on5 of7.wav
210	2	940	i 0.16 on4 of7.wav	i 0.16 on6 of7.wav
211	2	763	i 0.16 on5 of7.wav	i 0.16 on7 of7.wav
212	1	1365	i 0.18 on1 of7r.wav	i 0.18 on3 of7.wav
213	1	1098	i 0.18 on2 of7.wav	i 0.18 on4 of7.wav
214	1	2964	i 0.18 on3 of7.wav	i 0.18 on5 of7.wav
215	2	1035	i 0.18 on4 of7.wav	i 0.18 on6 of7.wav
216	2	1889	i 0.18 on5 of7.wav	i 0.18 on7 of7.wav
217	2	1027	a 0.1 on3 of7.wav	a 0.1 on1 of7r.wav
218	1	695	a 0.1 on4 of7.wav	a 0.1 on2 of7.wav
219	1	671	a 0.1 on5 of7.wav	a 0.1 on3 of7.wav
220	1	3254	a 0.1 on6 of7.wav	a 0.1 on4 of7.wav
221	1	668	a 0.1 on7 of7.wav	a 0.1 on5 of7.wav
222	2	2536	a 0.2 on3 of7.wav	a 0.2 on1 of7r.wav
223	1	2174	a 0.2 on4 of7.wav	a 0.2 on2 of7.wav
224	1	672	a 0.2 on5 of7.wav	a 0.2 on3 of7.wav
225	1	1145	a 0.2 on6 of7.wav	a 0.2 on4 of7.wav
226	2	2364	a 0.2 on7 of7.wav	a 0.2 on5 of7.wav
227	1	1317	a 0.04 on3 of7.wav	a 0.04 on1 of7r.wav
228	1	646	a 0.04 on4 of7.wav	a 0.04 on2 of7.wav
229	1	1281	a 0.04 on5 of7.wav	a 0.04 on3 of7.wav
230	1	1623	a 0.04 on6 of7.wav	a 0.04 on4 of7.wav
231	1	940	a 0.04 on7 of7.wav	a 0.04 on5 of7.wav
232	1	2237	a 0.06 on3 of7.wav	a 0.06 on1 of7r.wav
233	1	934	a 0.06 on4 of7.wav	a 0.06 on2 of7.wav
234	1	1935	a 0.06 on5 of7.wav	a 0.06 on3 of7.wav
235	1	730	a 0.06 on6 of7.wav	a 0.06 on4 of7.wav
236	1	668	a 0.06 on7 of7.wav	a 0.06 on5 of7.wav
237	1	683	a 0.08 on3 of7.wav	a 0.08 on1 of7r.wav
238	2	989	a 0.08 on4 of7.wav	a 0.08 on2 of7.wav
239	1	885	a 0.08 on5 of7.wav	a 0.08 on3 of7.wav
240	1	713	a 0.08 on6 of7.wav	a 0.08 on4 of7.wav
241	1	2403	a 0.08 on7 of7.wav	a 0.08 on5 of7.wav
242	2	1104	a 0.12 on3 of7.wav	a 0.12 on1 of7r.wav
243	1	809	a 0.12 on4 of7.wav	a 0.12 on2 of7.wav
244	2	1958	a 0.12 on5 of7.wav	a 0.12 on3 of7.wav
245	1	862	a 0.12 on6 of7.wav	a 0.12 on4 of7.wav
246	2	1121	a 0.12 on7 of7.wav	a 0.12 on5 of7.wav
247	2	1237	a 0.14 on3 of7.wav	a 0.14 on1 of7r.wav
248	2	957	a 0.14 on4 of7.wav	a 0.14 on2 of7.wav
249	1	2094	a 0.14 on5 of7.wav	a 0.14 on3 of7.wav
250	1	1470	a 0.14 on6 of7.wav	a 0.14 on4 of7.wav
251	2	1326	a 0.14 on7 of7.wav	a 0.14 on5 of7.wav
252	1	2460	a 0.16 on3 of7.wav	a 0.16 on1 of7r.wav
253	1	1223	a 0.16 on4 of7.wav	a 0.16 on2 of7.wav
254	1	763	a 0.16 on5 of7.wav	a 0.16 on3 of7.wav
255	1	1298	a 0.16 on6 of7.wav	a 0.16 on4 of7.wav
256	1	4037	a 0.16 on7 of7.wav	a 0.16 on5 of7.wav
257	1	911	a 0.18 on3 of7.wav	a 0.18 on1 of7r.wav
258	2	3842	a 0.18 on4 of7.wav	a 0.18 on2 of7.wav
259	1	806	a 0.18 on5 of7.wav	a 0.18 on3 of7.wav
260	2	801	a 0.18 on6 of7.wav	a 0.18 on4 of7.wav
261	2	2498	a 0.18 on7 of7.wav	a 0.18 on5 of7.wav
262	1	1995	i 0.1 on3 of7.wav	i 0.1 on1 of7r.wav
263	1	794	i 0.1 on4 of7.wav	i 0.1 on2 of7.wav
264	1	1837	i 0.1 on5 of7.wav	i 0.1 on3 of7.wav
265	1	803	i 0.1 on6 of7.wav	i 0.1 on4 of7.wav
266	1	812	i 0.1 on7 of7.wav	i 0.1 on5 of7.wav
267	2	928	i 0.2 on3 of7.wav	i 0.2 on1 of7r.wav
268	1	641	i 0.2 on4 of7.wav	i 0.2 on2 of7.wav
269	2	645	i 0.2 on5 of7.wav	i 0.2 on3 of7.wav
270	2	1052	i 0.2 on6 of7.wav	i 0.2 on4 of7.wav
271	2	1598	i 0.2 on7 of7.wav	i 0.2 on5 of7.wav
272	1	765	i 0.04 on3 of7.wav	i 0.04 on1 of7r.wav
273	1	641	i 0.04 on4 of7.wav	i 0.04 on2 of7.wav
274	1	952	i 0.04 on5 of7.wav	i 0.04 on3 of7.wav
275	1	443	i 0.04 on6 of7.wav	i 0.04 on4 of7.wav
276	1	754	i 0.04 on7 of7.wav	i 0.04 on5 of7.wav
277	1	885	i 0.06 on3 of7.wav	i 0.06 on1 of7r.wav
278	1	1346	i 0.06 on4 of7.wav	i 0.06 on2 of7.wav
279	1	646	i 0.06 on5 of7.wav	i 0.06 on3 of7.wav
280	1	1804	i 0.06 on6 of7.wav	i 0.06 on4 of7.wav
281	1	623	i 0.06 on7 of7.wav	i 0.06 on5 of7.wav
282	1	1270	i 0.08 on3 of7.wav	i 0.08 on1 of7r.wav
283	1	881	i 0.08 on4 of7.wav	i 0.08 on2 of7.wav
284	1	703	i 0.08 on5 of7.wav	i 0.08 on3 of7.wav
285	1	982	i 0.08 on6 of7.wav	i 0.08 on4 of7.wav
286	1	575	i 0.08 on7 of7.wav	i 0.08 on5 of7.wav
287	2	1254	i 0.12 on3 of7.wav	i 0.12 on1 of7r.wav
288	1	669	i 0.12 on4 of7.wav	i 0.12 on2 of7.wav
289	1	770	i 0.12 on5 of7.wav	i 0.12 on3 of7.wav
290	2	995	i 0.12 on6 of7.wav	i 0.12 on4 of7.wav
291	1	1934	i 0.12 on7 of7.wav	i 0.12 on5 of7.wav
292	2	691	i 0.14 on3 of7.wav	i 0.14 on1 of7r.wav
293	1	1280	i 0.14 on4 of7.wav	i 0.14 on2 of7.wav
294	1	628	i 0.14 on5 of7.wav	i 0.14 on3 of7.wav
295	2	978	i 0.14 on6 of7.wav	i 0.14 on4 of7.wav
296	2	749	i 0.14 on7 of7.wav	i 0.14 on5 of7.wav
297	1	1211	i 0.16 on3 of7.wav	i 0.16 on1 of7r.wav
298	1	1254	i 0.16 on4 of7.wav	i 0.16 on2 of7.wav
299	1	927	i 0.16 on5 of7.wav	i 0.16 on3 of7.wav
300	2	1486	i 0.16 on6 of7.wav	i 0.16 on4 of7.wav
301	2	1555	i 0.16 on7 of7.wav	i 0.16 on5 of7.wav
302	2	1079	i 0.18 on3 of7.wav	i 0.18 on1 of7r.wav
303	1	2072	i 0.18 on4 of7.wav	i 0.18 on2 of7.wav
304	2	2105	i 0.18 on5 of7.wav	i 0.18 on3 of7.wav
305	2	1153	i 0.18 on6 of7.wav	i 0.18 on4 of7.wav
306	2	1038	i 0.18 on7 of7.wav	i 0.18 on5 of7.wav
307	1	1092	a 0.1 on1 of7r.wav	a 0.1 on1 of7r.wav
308	1	861	a 0.1 on2 of7.wav	a 0.1 on2 of7.wav
309	1	1126	a 0.1 on3 of7.wav	a 0.1 on3 of7.wav
310	1	714	a 0.1 on4 of7.wav	a 0.1 on4 of7.wav
311	1	1265	a 0.1 on5 of7.wav	a 0.1 on5 of7.wav
312	1	610	a 0.1 on6 of7.wav	a 0.1 on6 of7.wav
313	1	619	a 0.1 on7 of7.wav	a 0.1 on7 of7.wav
314	1	638	a 0.2 on1 of7r.wav	a 0.2 on1 of7r.wav
315	1	740	a 0.2 on2 of7.wav	a 0.2 on2 of7.wav
316	1	1028	a 0.2 on3 of7.wav	a 0.2 on3 of7.wav
317	1	2590	a 0.2 on4 of7.wav	a 0.2 on4 of7.wav
318	1	906	a 0.2 on5 of7.wav	a 0.2 on5 of7.wav
319	1	2893	a 0.2 on6 of7.wav	a 0.2 on6 of7.wav
320	1	621	a 0.2 on7 of7.wav	a 0.2 on7 of7.wav
321	1	889	a 0.04 on1 of7r.wav	a 0.04 on1 of7r.wav
322	1	589	a 0.04 on2 of7.wav	a 0.04 on2 of7.wav
323	1	879	a 0.04 on3 of7.wav	a 0.04 on3 of7.wav
324	1	491	a 0.04 on4 of7.wav	a 0.04 on4 of7.wav
325	1	548	a 0.04 on5 of7.wav	a 0.04 on5 of7.wav
326	1	723	a 0.04 on6 of7.wav	a 0.04 on6 of7.wav
327	1	620	a 0.04 on7 of7.wav	a 0.04 on7 of7.wav
328	1	1279	a 0.06 on1 of7r.wav	a 0.06 on1 of7r.wav
329	1	584	a 0.06 on2 of7.wav	a 0.06 on2 of7.wav
330	1	717	a 0.06 on3 of7.wav	a 0.06 on3 of7.wav
331	1	1097	a 0.06 on4 of7.wav	a 0.06 on4 of7.wav
332	1	1536	a 0.06 on5 of7.wav	a 0.06 on5 of7.wav
333	1	890	a 0.06 on6 of7.wav	a 0.06 on6 of7.wav
334	1	850	a 0.06 on7 of7.wav	a 0.06 on7 of7.wav
335	1	991	a 0.08 on1 of7r.wav	a 0.08 on1 of7r.wav
336	1	1130	a 0.08 on2 of7.wav	a 0.08 on2 of7.wav
337	1	834	a 0.08 on3 of7.wav	a 0.08 on3 of7.wav
338	1	1696	a 0.08 on4 of7.wav	a 0.08 on4 of7.wav
339	1	645	a 0.08 on5 of7.wav	a 0.08 on5 of7.wav
340	1	1598	a 0.08 on6 of7.wav	a 0.08 on6 of7.wav
341	1	750	a 0.08 on7 of7.wav	a 0.08 on7 of7.wav
342	1	1122	a 0.12 on1 of7r.wav	a 0.12 on1 of7r.wav
343	1	777	a 0.12 on2 of7.wav	a 0.12 on2 of7.wav
344	1	1221	a 0.12 on3 of7.wav	a 0.12 on3 of7.wav
345	1	693	a 0.12 on4 of7.wav	a 0.12 on4 of7.wav
346	1	929	a 0.12 on5 of7.wav	a 0.12 on5 of7.wav
347	1	2743	a 0.12 on6 of7.wav	a 0.12 on6 of7.wav
348	1	650	a 0.12 on7 of7.wav	a 0.12 on7 of7.wav
349	1	2289	a 0.14 on1 of7r.wav	a 0.14 on1 of7r.wav
350	1	914	a 0.14 on2 of7.wav	a 0.14 on2 of7.wav
351	1	1185	a 0.14 on3 of7.wav	a 0.14 on3 of7.wav
352	1	1060	a 0.14 on4 of7.wav	a 0.14 on4 of7.wav
353	1	638	a 0.14 on5 of7.wav	a 0.14 on5 of7.wav
354	1	1034	a 0.14 on6 of7.wav	a 0.14 on6 of7.wav
355	1	2616	a 0.14 on7 of7.wav	a 0.14 on7 of7.wav
356	1	705	a 0.16 on1 of7r.wav	a 0.16 on1 of7r.wav
357	2	706	a 0.16 on2 of7.wav	a 0.16 on2 of7.wav
358	1	863	a 0.16 on3 of7.wav	a 0.16 on3 of7.wav
359	1	768	a 0.16 on4 of7.wav	a 0.16 on4 of7.wav
360	1	811	a 0.16 on5 of7.wav	a 0.16 on5 of7.wav
361	1	867	a 0.16 on6 of7.wav	a 0.16 on6 of7.wav
362	1	1093	a 0.16 on7 of7.wav	a 0.16 on7 of7.wav
363	1	570	a 0.18 on1 of7r.wav	a 0.18 on1 of7r.wav
364	1	696	a 0.18 on2 of7.wav	a 0.18 on2 of7.wav
365	1	805	a 0.18 on3 of7.wav	a 0.18 on3 of7.wav
366	1	613	a 0.18 on4 of7.wav	a 0.18 on4 of7.wav
367	1	747	a 0.18 on5 of7.wav	a 0.18 on5 of7.wav
368	1	650	a 0.18 on6 of7.wav	a 0.18 on6 of7.wav
369	1	782	a 0.18 on7 of7.wav	a 0.18 on7 of7.wav
370	1	2072	i 0.1 on1 of7r.wav	i 0.1 on1 of7r.wav
371	1	3188	i 0.1 on2 of7.wav	i 0.1 on2 of7.wav
372	1	1083	i 0.1 on3 of7.wav	i 0.1 on3 of7.wav
373	1	902	i 0.1 on4 of7.wav	i 0.1 on4 of7.wav
374	1	664	i 0.1 on5 of7.wav	i 0.1 on5 of7.wav
375	1	744	i 0.1 on6 of7.wav	i 0.1 on6 of7.wav
376	1	881	i 0.1 on7 of7.wav	i 0.1 on7 of7.wav
377	1	563	i 0.2 on1 of7r.wav	i 0.2 on1 of7r.wav
378	1	955	i 0.2 on2 of7.wav	i 0.2 on2 of7.wav
379	1	1052	i 0.2 on3 of7.wav	i 0.2 on3 of7.wav
380	1	646	i 0.2 on4 of7.wav	i 0.2 on4 of7.wav
381	1	798	i 0.2 on5 of7.wav	i 0.2 on5 of7.wav
382	1	660	i 0.2 on6 of7.wav	i 0.2 on6 of7.wav
383	1	718	i 0.2 on7 of7.wav	i 0.2 on7 of7.wav
384	1	638	i 0.04 on1 of7r.wav	i 0.04 on1 of7r.wav
385	1	1196	i 0.04 on2 of7.wav	i 0.04 on2 of7.wav
386	1	601	i 0.04 on3 of7.wav	i 0.04 on3 of7.wav
387	1	726	i 0.04 on4 of7.wav	i 0.04 on4 of7.wav
388	1	602	i 0.04 on5 of7.wav	i 0.04 on5 of7.wav
389	1	585	i 0.04 on6 of7.wav	i 0.04 on6 of7.wav
390	1	997	i 0.04 on7 of7.wav	i 0.04 on7 of7.wav
391	1	527	i 0.06 on1 of7r.wav	i 0.06 on1 of7r.wav
392	1	933	i 0.06 on2 of7.wav	i 0.06 on2 of7.wav
393	1	559	i 0.06 on3 of7.wav	i 0.06 on3 of7.wav
394	1	1033	i 0.06 on4 of7.wav	i 0.06 on4 of7.wav
395	1	611	i 0.06 on5 of7.wav	i 0.06 on5 of7.wav
396	1	537	i 0.06 on6 of7.wav	i 0.06 on6 of7.wav
397	1	1022	i 0.06 on7 of7.wav	i 0.06 on7 of7.wav
398	1	953	i 0.08 on1 of7r.wav	i 0.08 on1 of7r.wav
399	1	1042	i 0.08 on2 of7.wav	i 0.08 on2 of7.wav
400	1	662	i 0.08 on3 of7.wav	i 0.08 on3 of7.wav
401	1	570	i 0.08 on4 of7.wav	i 0.08 on4 of7.wav
402	1	966	i 0.08 on5 of7.wav	i 0.08 on5 of7.wav
403	1	654	i 0.08 on6 of7.wav	i 0.08 on6 of7.wav
404	1	840	i 0.08 on7 of7.wav	i 0.08 on7 of7.wav
405	1	1015	i 0.12 on1 of7r.wav	i 0.12 on1 of7r.wav
406	1	648	i 0.12 on2 of7.wav	i 0.12 on2 of7.wav
407	1	1639	i 0.12 on3 of7.wav	i 0.12 on3 of7.wav
408	1	1542	i 0.12 on4 of7.wav	i 0.12 on4 of7.wav
409	1	802	i 0.12 on5 of7.wav	i 0.12 on5 of7.wav
410	1	1836	i 0.12 on6 of7.wav	i 0.12 on6 of7.wav
411	1	671	i 0.12 on7 of7.wav	i 0.12 on7 of7.wav
412	1	1394	i 0.14 on1 of7r.wav	i 0.14 on1 of7r.wav
413	1	3364	i 0.14 on2 of7.wav	i 0.14 on2 of7.wav
414	1	718	i 0.14 on3 of7.wav	i 0.14 on3 of7.wav
415	1	1201	i 0.14 on4 of7.wav	i 0.14 on4 of7.wav
416	1	1110	i 0.14 on5 of7.wav	i 0.14 on5 of7.wav
417	1	803	i 0.14 on6 of7.wav	i 0.14 on6 of7.wav
418	1	670	i 0.14 on7 of7.wav	i 0.14 on7 of7.wav
419	1	912	i 0.16 on1 of7r.wav	i 0.16 on1 of7r.wav
420	1	725	i 0.16 on2 of7.wav	i 0.16 on2 of7.wav
421	1	748	i 0.16 on3 of7.wav	i 0.16 on3 of7.wav
422	1	791	i 0.16 on4 of7.wav	i 0.16 on4 of7.wav
423	2	4267	i 0.16 on5 of7.wav	i 0.16 on5 of7.wav
424	1	711	i 0.16 on6 of7.wav	i 0.16 on6 of7.wav
425	1	846	i 0.16 on7 of7.wav	i 0.16 on7 of7.wav
426	1	822	i 0.18 on1 of7r.wav	i 0.18 on1 of7r.wav
427	1	1346	i 0.18 on2 of7.wav	i 0.18 on2 of7.wav
428	1	1382	i 0.18 on3 of7.wav	i 0.18 on3 of7.wav
429	1	878	i 0.18 on4 of7.wav	i 0.18 on4 of7.wav
430	1	591	i 0.18 on5 of7.wav	i 0.18 on5 of7.wav
431	1	612	i 0.18 on6 of7.wav	i 0.18 on6 of7.wav
432	1	633	i 0.18 on7 of7.wav	i 0.18 on7 of7.wav
433	1	795	a 0.1 on1 of7r.wav	a 0.1 on3 of7.wav
434	1	4194	a 0.1 on2 of7.wav	a 0.1 on4 of7.wav
435	1	739	a 0.1 on3 of7.wav	a 0.1 on5 of7.wav
436	1	684	a 0.1 on4 of7.wav	a 0.1 on6 of7.wav
437	1	950	a 0.1 on5 of7.wav	a 0.1 on7 of7.wav
438	1	753	a 0.2 on1 of7r.wav	a 0.2 on3 of7.wav
439	1	1719	a 0.2 on2 of7.wav	a 0.2 on4 of7.wav
440	1	975	a 0.2 on3 of7.wav	a 0.2 on5 of7.wav
441	1	2213	a 0.2 on4 of7.wav	a 0.2 on6 of7.wav
442	2	720	a 0.2 on5 of7.wav	a 0.2 on7 of7.wav
443	1	547	a 0.04 on1 of7r.wav	a 0.04 on3 of7.wav
444	1	797	a 0.04 on2 of7.wav	a 0.04 on4 of7.wav
445	1	912	a 0.04 on3 of7.wav	a 0.04 on5 of7.wav
446	1	1208	a 0.04 on4 of7.wav	a 0.04 on6 of7.wav
447	1	682	a 0.04 on5 of7.wav	a 0.04 on7 of7.wav
448	2	877	a 0.06 on1 of7r.wav	a 0.06 on3 of7.wav
449	1	877	a 0.06 on2 of7.wav	a 0.06 on4 of7.wav
450	1	1122	a 0.06 on3 of7.wav	a 0.06 on5 of7.wav
451	1	675	a 0.06 on4 of7.wav	a 0.06 on6 of7.wav
452	1	964	a 0.06 on5 of7.wav	a 0.06 on7 of7.wav
453	1	1032	a 0.08 on1 of7r.wav	a 0.08 on3 of7.wav
454	1	822	a 0.08 on2 of7.wav	a 0.08 on4 of7.wav
455	1	1080	a 0.08 on3 of7.wav	a 0.08 on5 of7.wav
456	1	763	a 0.08 on4 of7.wav	a 0.08 on6 of7.wav
457	1	989	a 0.08 on5 of7.wav	a 0.08 on7 of7.wav
458	1	803	a 0.12 on1 of7r.wav	a 0.12 on3 of7.wav
459	1	746	a 0.12 on2 of7.wav	a 0.12 on4 of7.wav
460	2	851	a 0.12 on3 of7.wav	a 0.12 on5 of7.wav
461	1	829	a 0.12 on4 of7.wav	a 0.12 on6 of7.wav
462	2	2526	a 0.12 on5 of7.wav	a 0.12 on7 of7.wav
463	1	3007	a 0.14 on1 of7r.wav	a 0.14 on3 of7.wav
464	1	2836	a 0.14 on2 of7.wav	a 0.14 on4 of7.wav
465	1	1216	a 0.14 on3 of7.wav	a 0.14 on5 of7.wav
466	1	1463	a 0.14 on4 of7.wav	a 0.14 on6 of7.wav
467	2	2710	a 0.14 on5 of7.wav	a 0.14 on7 of7.wav
468	1	704	a 0.16 on1 of7r.wav	a 0.16 on3 of7.wav
469	2	2928	a 0.16 on2 of7.wav	a 0.16 on4 of7.wav
470	1	1335	a 0.16 on3 of7.wav	a 0.16 on5 of7.wav
471	2	3084	a 0.16 on4 of7.wav	a 0.16 on6 of7.wav
472	2	1563	a 0.16 on5 of7.wav	a 0.16 on7 of7.wav
473	1	6900	a 0.18 on1 of7r.wav	a 0.18 on3 of7.wav
474	1	1806	a 0.18 on2 of7.wav	a 0.18 on4 of7.wav
475	1	2312	a 0.18 on3 of7.wav	a 0.18 on5 of7.wav
476	2	3273	a 0.18 on4 of7.wav	a 0.18 on6 of7.wav
477	2	2225	a 0.18 on5 of7.wav	a 0.18 on7 of7.wav
478	1	817	i 0.1 on1 of7r.wav	i 0.1 on3 of7.wav
479	1	814	i 0.1 on2 of7.wav	i 0.1 on4 of7.wav
480	1	673	i 0.1 on3 of7.wav	i 0.1 on5 of7.wav
481	1	769	i 0.1 on4 of7.wav	i 0.1 on6 of7.wav
482	1	1574	i 0.1 on5 of7.wav	i 0.1 on7 of7.wav
483	1	1163	i 0.2 on1 of7r.wav	i 0.2 on3 of7.wav
484	1	1486	i 0.2 on2 of7.wav	i 0.2 on4 of7.wav
485	2	2904	i 0.2 on3 of7.wav	i 0.2 on5 of7.wav
486	2	1403	i 0.2 on4 of7.wav	i 0.2 on6 of7.wav
487	2	926	i 0.2 on5 of7.wav	i 0.2 on7 of7.wav
488	1	552	i 0.04 on1 of7r.wav	i 0.04 on3 of7.wav
489	1	3076	i 0.04 on2 of7.wav	i 0.04 on4 of7.wav
490	1	581	i 0.04 on3 of7.wav	i 0.04 on5 of7.wav
491	1	499	i 0.04 on4 of7.wav	i 0.04 on6 of7.wav
492	1	648	i 0.04 on5 of7.wav	i 0.04 on7 of7.wav
493	1	1143	i 0.06 on1 of7r.wav	i 0.06 on3 of7.wav
494	1	1177	i 0.06 on2 of7.wav	i 0.06 on4 of7.wav
495	1	769	i 0.06 on3 of7.wav	i 0.06 on5 of7.wav
496	1	833	i 0.06 on4 of7.wav	i 0.06 on6 of7.wav
497	1	1152	i 0.06 on5 of7.wav	i 0.06 on7 of7.wav
498	1	677	i 0.08 on1 of7r.wav	i 0.08 on3 of7.wav
499	1	778	i 0.08 on2 of7.wav	i 0.08 on4 of7.wav
500	1	664	i 0.08 on3 of7.wav	i 0.08 on5 of7.wav
501	1	907	i 0.08 on4 of7.wav	i 0.08 on6 of7.wav
502	1	788	i 0.08 on5 of7.wav	i 0.08 on7 of7.wav
503	1	1894	i 0.12 on1 of7r.wav	i 0.12 on3 of7.wav
504	1	1718	i 0.12 on2 of7.wav	i 0.12 on4 of7.wav
505	1	1349	i 0.12 on3 of7.wav	i 0.12 on5 of7.wav
506	2	4052	i 0.12 on4 of7.wav	i 0.12 on6 of7.wav
507	1	623	i 0.12 on5 of7.wav	i 0.12 on7 of7.wav
508	2	3091	i 0.14 on1 of7r.wav	i 0.14 on3 of7.wav
509	1	996	i 0.14 on2 of7.wav	i 0.14 on4 of7.wav
510	2	1186	i 0.14 on3 of7.wav	i 0.14 on5 of7.wav
511	2	1469	i 0.14 on4 of7.wav	i 0.14 on6 of7.wav
512	2	1143	i 0.14 on5 of7.wav	i 0.14 on7 of7.wav
513	2	3804	i 0.16 on1 of7r.wav	i 0.16 on3 of7.wav
514	1	967	i 0.16 on2 of7.wav	i 0.16 on4 of7.wav
515	2	2994	i 0.16 on3 of7.wav	i 0.16 on5 of7.wav
516	2	904	i 0.16 on4 of7.wav	i 0.16 on6 of7.wav
517	2	1729	i 0.16 on5 of7.wav	i 0.16 on7 of7.wav
518	1	1108	i 0.18 on1 of7r.wav	i 0.18 on3 of7.wav
519	1	1145	i 0.18 on2 of7.wav	i 0.18 on4 of7.wav
520	2	587	i 0.18 on3 of7.wav	i 0.18 on5 of7.wav
521	2	710	i 0.18 on4 of7.wav	i 0.18 on6 of7.wav
522	1	1254	i 0.18 on5 of7.wav	i 0.18 on7 of7.wav
523	1	1153	a 0.1 on3 of7.wav	a 0.1 on1 of7r.wav
524	1	1937	a 0.1 on4 of7.wav	a 0.1 on2 of7.wav
525	1	667	a 0.1 on5 of7.wav	a 0.1 on3 of7.wav
526	1	675	a 0.1 on6 of7.wav	a 0.1 on4 of7.wav
527	1	551	a 0.1 on7 of7.wav	a 0.1 on5 of7.wav
528	1	1173	a 0.2 on3 of7.wav	a 0.2 on1 of7r.wav
529	2	2598	a 0.2 on4 of7.wav	a 0.2 on2 of7.wav
530	1	877	a 0.2 on5 of7.wav	a 0.2 on3 of7.wav
531	1	1265	a 0.2 on6 of7.wav	a 0.2 on4 of7.wav
532	2	668	a 0.2 on7 of7.wav	a 0.2 on5 of7.wav
533	1	721	a 0.04 on3 of7.wav	a 0.04 on1 of7r.wav
534	2	1648	a 0.04 on4 of7.wav	a 0.04 on2 of7.wav
535	1	624	a 0.04 on5 of7.wav	a 0.04 on3 of7.wav
536	1	645	a 0.04 on6 of7.wav	a 0.04 on4 of7.wav
537	1	637	a 0.04 on7 of7.wav	a 0.04 on5 of7.wav
538	1	1987	a 0.06 on3 of7.wav	a 0.06 on1 of7r.wav
539	1	768	a 0.06 on4 of7.wav	a 0.06 on2 of7.wav
540	1	633	a 0.06 on5 of7.wav	a 0.06 on3 of7.wav
541	1	608	a 0.06 on6 of7.wav	a 0.06 on4 of7.wav
542	1	1353	a 0.06 on7 of7.wav	a 0.06 on5 of7.wav
543	1	657	a 0.08 on3 of7.wav	a 0.08 on1 of7r.wav
544	1	695	a 0.08 on4 of7.wav	a 0.08 on2 of7.wav
545	1	981	a 0.08 on5 of7.wav	a 0.08 on3 of7.wav
546	1	1756	a 0.08 on6 of7.wav	a 0.08 on4 of7.wav
547	1	1116	a 0.08 on7 of7.wav	a 0.08 on5 of7.wav
548	1	666	a 0.12 on3 of7.wav	a 0.12 on1 of7r.wav
549	1	1825	a 0.12 on4 of7.wav	a 0.12 on2 of7.wav
550	2	1384	a 0.12 on5 of7.wav	a 0.12 on3 of7.wav
551	1	707	a 0.12 on6 of7.wav	a 0.12 on4 of7.wav
552	1	1087	a 0.12 on7 of7.wav	a 0.12 on5 of7.wav
553	1	657	a 0.14 on3 of7.wav	a 0.14 on1 of7r.wav
554	1	1638	a 0.14 on4 of7.wav	a 0.14 on2 of7.wav
555	1	1945	a 0.14 on5 of7.wav	a 0.14 on3 of7.wav
556	1	1258	a 0.14 on6 of7.wav	a 0.14 on4 of7.wav
557	2	1990	a 0.14 on7 of7.wav	a 0.14 on5 of7.wav
558	1	747	a 0.16 on3 of7.wav	a 0.16 on1 of7r.wav
559	1	1027	a 0.16 on4 of7.wav	a 0.16 on2 of7.wav
560	2	1010	a 0.16 on5 of7.wav	a 0.16 on3 of7.wav
561	1	970	a 0.16 on6 of7.wav	a 0.16 on4 of7.wav
562	1	1121	a 0.16 on7 of7.wav	a 0.16 on5 of7.wav
563	2	1227	a 0.18 on3 of7.wav	a 0.18 on1 of7r.wav
564	1	1228	a 0.18 on4 of7.wav	a 0.18 on2 of7.wav
565	2	2085	a 0.18 on5 of7.wav	a 0.18 on3 of7.wav
566	1	2719	a 0.18 on6 of7.wav	a 0.18 on4 of7.wav
567	2	2445	a 0.18 on7 of7.wav	a 0.18 on5 of7.wav
568	1	2991	i 0.1 on3 of7.wav	i 0.1 on1 of7r.wav
569	1	1007	i 0.1 on4 of7.wav	i 0.1 on2 of7.wav
570	1	2266	i 0.1 on5 of7.wav	i 0.1 on3 of7.wav
571	1	878	i 0.1 on6 of7.wav	i 0.1 on4 of7.wav
572	1	732	i 0.1 on7 of7.wav	i 0.1 on5 of7.wav
573	1	779	i 0.2 on3 of7.wav	i 0.2 on1 of7r.wav
574	1	1388	i 0.2 on4 of7.wav	i 0.2 on2 of7.wav
575	2	719	i 0.2 on5 of7.wav	i 0.2 on3 of7.wav
576	2	746	i 0.2 on6 of7.wav	i 0.2 on4 of7.wav
577	2	748	i 0.2 on7 of7.wav	i 0.2 on5 of7.wav
578	1	1752	i 0.04 on3 of7.wav	i 0.04 on1 of7r.wav
579	1	538	i 0.04 on4 of7.wav	i 0.04 on2 of7.wav
580	1	1473	i 0.04 on5 of7.wav	i 0.04 on3 of7.wav
581	1	534	i 0.04 on6 of7.wav	i 0.04 on4 of7.wav
582	1	682	i 0.04 on7 of7.wav	i 0.04 on5 of7.wav
583	1	586	i 0.06 on3 of7.wav	i 0.06 on1 of7r.wav
584	1	1042	i 0.06 on4 of7.wav	i 0.06 on2 of7.wav
585	1	753	i 0.06 on5 of7.wav	i 0.06 on3 of7.wav
586	1	646	i 0.06 on6 of7.wav	i 0.06 on4 of7.wav
587	1	624	i 0.06 on7 of7.wav	i 0.06 on5 of7.wav
588	1	731	i 0.08 on3 of7.wav	i 0.08 on1 of7r.wav
589	1	719	i 0.08 on4 of7.wav	i 0.08 on2 of7.wav
590	1	7240	i 0.08 on5 of7.wav	i 0.08 on3 of7.wav
591	1	753	i 0.08 on6 of7.wav	i 0.08 on4 of7.wav
592	1	1185	i 0.08 on7 of7.wav	i 0.08 on5 of7.wav
593	1	837	i 0.12 on3 of7.wav	i 0.12 on1 of7r.wav
594	2	2452	i 0.12 on4 of7.wav	i 0.12 on2 of7.wav
595	1	748	i 0.12 on5 of7.wav	i 0.12 on3 of7.wav
596	1	906	i 0.12 on6 of7.wav	i 0.12 on4 of7.wav
597	1	1449	i 0.12 on7 of7.wav	i 0.12 on5 of7.wav
598	1	2110	i 0.14 on3 of7.wav	i 0.14 on1 of7r.wav
599	1	2057	i 0.14 on4 of7.wav	i 0.14 on2 of7.wav
600	1	1300	i 0.14 on5 of7.wav	i 0.14 on3 of7.wav
601	1	1850	i 0.14 on6 of7.wav	i 0.14 on4 of7.wav
602	1	1110	i 0.14 on7 of7.wav	i 0.14 on5 of7.wav
603	1	1319	i 0.16 on3 of7.wav	i 0.16 on1 of7r.wav
604	1	637	i 0.16 on4 of7.wav	i 0.16 on2 of7.wav
605	2	1070	i 0.16 on5 of7.wav	i 0.16 on3 of7.wav
606	2	866	i 0.16 on6 of7.wav	i 0.16 on4 of7.wav
607	2	1122	i 0.16 on7 of7.wav	i 0.16 on5 of7.wav
608	1	1056	i 0.18 on3 of7.wav	i 0.18 on1 of7r.wav
609	1	759	i 0.18 on4 of7.wav	i 0.18 on2 of7.wav
610	2	650	i 0.18 on5 of7.wav	i 0.18 on3 of7.wav
611	2	2867	i 0.18 on6 of7.wav	i 0.18 on4 of7.wav
612	2	1122	i 0.18 on7 of7.wav	i 0.18 on5 of7.wav
