# Supplementary material for: How musical experience affects tone perception efficiency by musicians of tonal and non-tonal speakers?
Source: PLoS One. 2020 May 8;15(5):e0232514. doi: 10.1371/journal.pone.0232514 (PMC7209303; doi:10.1371/journal.pone.0232514)
Supplement: S2 Raw Data — (ZIP) [file pone.0232514.s002.zip › RAW DATA Man musician/sub10idfalling.csv]

List2	stim1	Slide3.RESP	Slide3.RT
1	a 0.1 on1 of1.wav	1	513
2	a 0.1 on1 of2.wav	1	777
3	a 0.1 on1 of3.wav	1	636
4	a 0.1 on1 of4.wav	2	528
5	a 0.1 on1 of5.wav	2	589
6	a 0.1 on1 of6.wav	2	516
7	a 0.1 on1 of7.wav	2	533
8	a 0.2 on1 of1.wav	1	885
9	a 0.2 on1 of2.wav	1	737
10	a 0.2 on1 of3.wav	2	685
11	a 0.2 on1 of4.wav	2	653
12	a 0.2 on1 of5.wav	2	697
13	a 0.2 on1 of6.wav	1	740
14	a 0.2 on1 of7.wav	2	613
15	a 0.04 on1 of1.wav	2	575
16	a 0.04 on1 of2.wav	2	1188
17	a 0.04 on1 of3.wav	2	663
18	a 0.04 on1 of4.wav	2	549
19	a 0.04 on1 of5.wav	1	872
20	a 0.04 on1 of6.wav	1	648
21	a 0.04 on1 of7.wav	2	707
22	a 0.06 on1 of1.wav	2	1725
23	a 0.06 on1 of2.wav	2	512
24	a 0.06 on1 of3.wav	2	544
25	a 0.06 on1 of4.wav	2	476
26	a 0.06 on1 of5.wav	2	428
27	a 0.06 on1 of6.wav	2	512
28	a 0.06 on1 of7.wav	2	768
29	a 0.08 on1 of1.wav	1	984
30	a 0.08 on1 of2.wav	1	476
31	a 0.08 on1 of3.wav	2	675
32	a 0.08 on1 of4.wav	2	816
33	a 0.08 on1 of5.wav	2	692
34	a 0.08 on1 of6.wav	2	560
35	a 0.08 on1 of7.wav	2	776
36	a 0.12 on1 of1.wav	1	556
37	a 0.12 on1 of2.wav	1	984
38	a 0.12 on1 of3.wav	2	496
39	a 0.12 on1 of4.wav	2	777
40	a 0.12 on1 of5.wav	2	745
41	a 0.12 on1 of6.wav	2	788
42	a 0.12 on1 of7.wav	2	733
43	a 0.14 on1 of1.wav	1	916
44	a 0.14 on1 of2.wav	1	804
45	a 0.14 on1 of3.wav	2	641
46	a 0.14 on1 of4.wav	2	1313
47	a 0.14 on1 of5.wav	2	1325
48	a 0.14 on1 of6.wav	2	840
49	a 0.14 on1 of7.wav	2	737
50	a 0.16 on1 of1.wav	2	1084
51	a 0.16 on1 of2.wav	1	824
52	a 0.16 on1 of3.wav	1	715
53	a 0.16 on1 of4.wav	2	888
54	a 0.16 on1 of5.wav	1	525
55	a 0.16 on1 of6.wav	2	609
56	a 0.16 on1 of7.wav	2	868
57	a 0.18 on1 of1.wav	1	911
58	a 0.18 on1 of2.wav	1	772
59	a 0.18 on1 of3.wav	1	712
60	a 0.18 on1 of4.wav	2	512
61	a 0.18 on1 of5.wav	2	492
62	a 0.18 on1 of6.wav	2	471
63	a 0.18 on1 of7.wav	2	417
64	i 0.1 on1 of1.wav	1	487
65	i 0.1 on1 of2.wav	2	692
66	i 0.1 on1 of3.wav	2	804
67	i 0.1 on1 of4.wav	2	1284
68	i 0.1 on1 of5.wav	2	616
69	i 0.1 on1 of6.wav	2	684
70	i 0.1 on1 of7.wav	2	776
71	i 0.2 on1 of1.wav	1	611
72	i 0.2 on1 of2.wav	1	617
73	i 0.2 on1 of3.wav	2	633
74	i 0.2 on1 of4.wav	2	632
75	i 0.2 on1 of5.wav	2	672
76	i 0.2 on1 of6.wav	2	681
77	i 0.2 on1 of7.wav	2	680
78	i 0.04 on1 of1.wav	2	1037
79	i 0.04 on1 of2.wav	1	781
80	i 0.04 on1 of3.wav	2	1180
81	i 0.04 on1 of4.wav	2	536
82	i 0.04 on1 of5.wav	1	905
83	i 0.04 on1 of6.wav	2	944
84	i 0.04 on1 of7.wav	2	1567
85	i 0.06 on1 of1.wav	1	808
86	i 0.06 on1 of2.wav	1	908
87	i 0.06 on1 of3.wav	2	729
88	i 0.06 on1 of4.wav	2	716
89	i 0.06 on1 of5.wav	2	788
90	i 0.06 on1 of6.wav	1	672
91	i 0.06 on1 of7.wav	2	900
92	i 0.08 on1 of1.wav	1	877
93	i 0.08 on1 of2.wav	1	1180
94	i 0.08 on1 of3.wav	1	1524
95	i 0.08 on1 of4.wav	2	568
96	i 0.08 on1 of5.wav	2	779
97	i 0.08 on1 of6.wav	2	657
98	i 0.08 on1 of7.wav	2	808
99	i 0.12 on1 of1.wav	1	700
100	i 0.12 on1 of2.wav	1	672
101	i 0.12 on1 of3.wav	1	745
102	i 0.12 on1 of4.wav	2	716
103	i 0.12 on1 of5.wav	2	832
104	i 0.12 on1 of6.wav	2	751
105	i 0.12 on1 of7.wav	2	556
106	i 0.14 on1 of1.wav	1	540
107	i 0.14 on1 of2.wav	1	560
108	i 0.14 on1 of3.wav	1	512
109	i 0.14 on1 of4.wav	2	576
110	i 0.14 on1 of5.wav	2	789
111	i 0.14 on1 of6.wav	2	444
112	i 0.14 on1 of7.wav	2	737
113	i 0.16 on1 of1.wav	1	471
114	i 0.16 on1 of2.wav	2	453
115	i 0.16 on1 of3.wav	2	2085
116	i 0.16 on1 of4.wav	2	444
117	i 0.16 on1 of5.wav	2	772
118	i 0.16 on1 of6.wav	2	1224
119	i 0.16 on1 of7.wav	2	472
120	i 0.18 on1 of1.wav	1	549
121	i 0.18 on1 of2.wav	1	560
122	i 0.18 on1 of3.wav	1	1100
123	i 0.18 on1 of4.wav	2	756
124	i 0.18 on1 of5.wav	2	901
125	i 0.18 on1 of6.wav	2	516
126	i 0.18 on1 of7.wav	2	716
127	a 0.1 on1 of1.wav	1	777
128	a 0.1 on1 of2.wav	2	684
129	a 0.1 on1 of3.wav	2	904
130	a 0.1 on1 of4.wav	2	541
131	a 0.1 on1 of5.wav	1	680
132	a 0.1 on1 of6.wav	2	825
133	a 0.1 on1 of7.wav	2	704
134	a 0.2 on1 of1.wav	1	757
135	a 0.2 on1 of2.wav	1	640
136	a 0.2 on1 of3.wav	2	592
137	a 0.2 on1 of4.wav	2	812
138	a 0.2 on1 of5.wav	2	912
139	a 0.2 on1 of6.wav	1	792
140	a 0.2 on1 of7.wav	2	448
141	a 0.04 on1 of1.wav	2	608
142	a 0.04 on1 of2.wav	2	880
143	a 0.04 on1 of3.wav	2	828
144	a 0.04 on1 of4.wav	1	1057
145	a 0.04 on1 of5.wav	2	668
146	a 0.04 on1 of6.wav	2	627
147	a 0.04 on1 of7.wav	2	628
148	a 0.06 on1 of1.wav	1	704
149	a 0.06 on1 of2.wav	1	688
150	a 0.06 on1 of3.wav	2	617
151	a 0.06 on1 of4.wav	2	981
152	a 0.06 on1 of5.wav	2	537
153	a 0.06 on1 of6.wav	2	587
154	a 0.06 on1 of7.wav	2	1239
155	a 0.08 on1 of1.wav	1	1896
156	a 0.08 on1 of2.wav	1	908
157	a 0.08 on1 of3.wav	2	548
158	a 0.08 on1 of4.wav	2	1164
159	a 0.08 on1 of5.wav	2	964
160	a 0.08 on1 of6.wav	2	623
161	a 0.08 on1 of7.wav	2	719
162	a 0.12 on1 of1.wav	1	692
163	a 0.12 on1 of2.wav	1	884
164	a 0.12 on1 of3.wav	1	1092
165	a 0.12 on1 of4.wav	2	473
166	a 0.12 on1 of5.wav	2	580
167	a 0.12 on1 of6.wav	2	532
168	a 0.12 on1 of7.wav	2	689
169	a 0.14 on1 of1.wav	1	525
170	a 0.14 on1 of2.wav	1	727
171	a 0.14 on1 of3.wav	2	793
172	a 0.14 on1 of4.wav	2	649
173	a 0.14 on1 of5.wav	2	753
174	a 0.14 on1 of6.wav	2	1028
175	a 0.14 on1 of7.wav	2	781
176	a 0.16 on1 of1.wav	1	600
177	a 0.16 on1 of2.wav	1	657
178	a 0.16 on1 of3.wav	2	1057
179	a 0.16 on1 of4.wav	2	684
180	a 0.16 on1 of5.wav	2	761
181	a 0.16 on1 of6.wav	2	728
182	a 0.16 on1 of7.wav	2	792
183	a 0.18 on1 of1.wav	1	652
184	a 0.18 on1 of2.wav	2	665
185	a 0.18 on1 of3.wav	1	1055
186	a 0.18 on1 of4.wav	2	641
187	a 0.18 on1 of5.wav	2	548
188	a 0.18 on1 of6.wav	2	999
189	a 0.18 on1 of7.wav	2	800
190	i 0.1 on1 of1.wav	1	697
191	i 0.1 on1 of2.wav	1	836
192	i 0.1 on1 of3.wav	1	941
193	i 0.1 on1 of4.wav	2	569
194	i 0.1 on1 of5.wav	2	740
195	i 0.1 on1 of6.wav	1	789
196	i 0.1 on1 of7.wav	2	493
197	i 0.2 on1 of1.wav	1	604
198	i 0.2 on1 of2.wav	2	712
199	i 0.2 on1 of3.wav	1	692
200	i 0.2 on1 of4.wav	2	672
201	i 0.2 on1 of5.wav	2	489
202	i 0.2 on1 of6.wav	2	896
203	i 0.2 on1 of7.wav	2	872
204	i 0.04 on1 of1.wav	1	764
205	i 0.04 on1 of2.wav	1	520
206	i 0.04 on1 of3.wav	1	608
207	i 0.04 on1 of4.wav	2	616
208	i 0.04 on1 of5.wav	2	708
209	i 0.04 on1 of6.wav	2	924
210	i 0.04 on1 of7.wav	2	649
211	i 0.06 on1 of1.wav	2	495
212	i 0.06 on1 of2.wav	1	973
213	i 0.06 on1 of3.wav	2	988
214	i 0.06 on1 of4.wav	2	864
215	i 0.06 on1 of5.wav	1	529
216	i 0.06 on1 of6.wav	1	1292
217	i 0.06 on1 of7.wav	2	688
218	i 0.08 on1 of1.wav	1	660
219	i 0.08 on1 of2.wav	2	568
220	i 0.08 on1 of3.wav	2	436
221	i 0.08 on1 of4.wav	1	740
222	i 0.08 on1 of5.wav	2	620
223	i 0.08 on1 of6.wav	2	440
224	i 0.08 on1 of7.wav	2	541
225	i 0.12 on1 of1.wav	1	608
226	i 0.12 on1 of2.wav	1	953
227	i 0.12 on1 of3.wav	1	1104
228	i 0.12 on1 of4.wav	1	427
229	i 0.12 on1 of5.wav	2	401
230	i 0.12 on1 of6.wav	2	736
231	i 0.12 on1 of7.wav	2	713
232	i 0.14 on1 of1.wav	1	563
233	i 0.14 on1 of2.wav	1	748
234	i 0.14 on1 of3.wav	2	452
235	i 0.14 on1 of4.wav	2	819
236	i 0.14 on1 of5.wav	2	937
237	i 0.14 on1 of6.wav	2	569
238	i 0.14 on1 of7.wav	2	644
239	i 0.16 on1 of1.wav	1	604
240	i 0.16 on1 of2.wav	2	836
241	i 0.16 on1 of3.wav	2	724
242	i 0.16 on1 of4.wav	2	887
243	i 0.16 on1 of5.wav	2	472
244	i 0.16 on1 of6.wav	2	705
245	i 0.16 on1 of7.wav	2	636
246	i 0.18 on1 of1.wav	1	799
247	i 0.18 on1 of2.wav	1	665
248	i 0.18 on1 of3.wav	1	765
249	i 0.18 on1 of4.wav	2	901
250	i 0.18 on1 of5.wav	2	845
251	i 0.18 on1 of6.wav	2	641
252	i 0.18 on1 of7.wav	1	656
253	a 0.1 on1 of1.wav	1	1148
254	a 0.1 on1 of2.wav	1	889
255	a 0.1 on1 of3.wav	2	764
256	a 0.1 on1 of4.wav	2	509
257	a 0.1 on1 of5.wav	2	672
258	a 0.1 on1 of6.wav	2	528
259	a 0.1 on1 of7.wav	2	496
260	a 0.2 on1 of1.wav	1	676
261	a 0.2 on1 of2.wav	1	789
262	a 0.2 on1 of3.wav	1	857
263	a 0.2 on1 of4.wav	2	972
264	a 0.2 on1 of5.wav	2	552
265	a 0.2 on1 of6.wav	2	720
266	a 0.2 on1 of7.wav	2	832
267	a 0.04 on1 of1.wav	2	1256
268	a 0.04 on1 of2.wav	2	2444
269	a 0.04 on1 of3.wav	2	952
270	a 0.04 on1 of4.wav	2	728
271	a 0.04 on1 of5.wav	1	913
272	a 0.04 on1 of6.wav	2	500
273	a 0.04 on1 of7.wav	1	768
274	a 0.06 on1 of1.wav	1	844
275	a 0.06 on1 of2.wav	2	688
276	a 0.06 on1 of3.wav	1	1056
277	a 0.06 on1 of4.wav	2	708
278	a 0.06 on1 of5.wav	2	695
279	a 0.06 on1 of6.wav	2	508
280	a 0.06 on1 of7.wav	2	732
281	a 0.08 on1 of1.wav	2	472
282	a 0.08 on1 of2.wav	2	652
283	a 0.08 on1 of3.wav	2	633
284	a 0.08 on1 of4.wav	2	632
285	a 0.08 on1 of5.wav	2	639
286	a 0.08 on1 of6.wav	2	520
287	a 0.08 on1 of7.wav	2	936
288	a 0.12 on1 of1.wav	1	676
289	a 0.12 on1 of2.wav	1	801
290	a 0.12 on1 of3.wav	2	668
291	a 0.12 on1 of4.wav	2	708
292	a 0.12 on1 of5.wav	2	597
293	a 0.12 on1 of6.wav	2	936
294	a 0.12 on1 of7.wav	2	655
295	a 0.14 on1 of1.wav	2	695
296	a 0.14 on1 of2.wav	1	580
297	a 0.14 on1 of3.wav	2	1100
298	a 0.14 on1 of4.wav	2	444
299	a 0.14 on1 of5.wav	2	717
300	a 0.14 on1 of6.wav	2	719
301	a 0.14 on1 of7.wav	2	760
302	a 0.16 on1 of1.wav	1	708
303	a 0.16 on1 of2.wav	1	756
304	a 0.16 on1 of3.wav	1	1427
305	a 0.16 on1 of4.wav	2	793
306	a 0.16 on1 of5.wav	2	860
307	a 0.16 on1 of6.wav	2	785
308	a 0.16 on1 of7.wav	2	541
309	a 0.18 on1 of1.wav	1	464
310	a 0.18 on1 of2.wav	1	1249
311	a 0.18 on1 of3.wav	1	1052
312	a 0.18 on1 of4.wav	2	1732
313	a 0.18 on1 of5.wav	2	768
314	a 0.18 on1 of6.wav	2	788
315	a 0.18 on1 of7.wav	2	1184
316	i 0.1 on1 of1.wav	2	576
317	i 0.1 on1 of2.wav	1	540
318	i 0.1 on1 of3.wav	1	712
319	i 0.1 on1 of4.wav	2	632
320	i 0.1 on1 of5.wav	2	741
321	i 0.1 on1 of6.wav	2	600
322	i 0.1 on1 of7.wav	2	585
323	i 0.2 on1 of1.wav	1	668
324	i 0.2 on1 of2.wav	1	608
325	i 0.2 on1 of3.wav	1	688
326	i 0.2 on1 of4.wav	2	711
327	i 0.2 on1 of5.wav	2	732
328	i 0.2 on1 of6.wav	2	504
329	i 0.2 on1 of7.wav	2	780
330	i 0.04 on1 of1.wav	2	472
331	i 0.04 on1 of2.wav	1	1200
332	i 0.04 on1 of3.wav	2	507
333	i 0.04 on1 of4.wav	2	664
334	i 0.04 on1 of5.wav	2	667
335	i 0.04 on1 of6.wav	1	953
336	i 0.04 on1 of7.wav	1	724
337	i 0.06 on1 of1.wav	1	685
338	i 0.06 on1 of2.wav	2	776
339	i 0.06 on1 of3.wav	2	972
340	i 0.06 on1 of4.wav	1	909
341	i 0.06 on1 of5.wav	1	583
342	i 0.06 on1 of6.wav	2	824
343	i 0.06 on1 of7.wav	1	752
344	i 0.08 on1 of1.wav	1	588
345	i 0.08 on1 of2.wav	1	741
346	i 0.08 on1 of3.wav	2	940
347	i 0.08 on1 of4.wav	2	753
348	i 0.08 on1 of5.wav	1	840
349	i 0.08 on1 of6.wav	2	1236
350	i 0.08 on1 of7.wav	1	912
351	i 0.12 on1 of1.wav	1	539
352	i 0.12 on1 of2.wav	1	1356
353	i 0.12 on1 of3.wav	2	613
354	i 0.12 on1 of4.wav	1	755
355	i 0.12 on1 of5.wav	2	725
356	i 0.12 on1 of6.wav	2	607
357	i 0.12 on1 of7.wav	2	525
358	i 0.14 on1 of1.wav	1	519
359	i 0.14 on1 of2.wav	1	724
360	i 0.14 on1 of3.wav	1	764
361	i 0.14 on1 of4.wav	1	1032
362	i 0.14 on1 of5.wav	2	645
363	i 0.14 on1 of6.wav	2	484
364	i 0.14 on1 of7.wav	2	460
365	i 0.16 on1 of1.wav	1	797
366	i 0.16 on1 of2.wav	1	740
367	i 0.16 on1 of3.wav	1	816
368	i 0.16 on1 of4.wav	2	564
369	i 0.16 on1 of5.wav	2	700
370	i 0.16 on1 of6.wav	2	881
371	i 0.16 on1 of7.wav	2	737
372	i 0.18 on1 of1.wav	1	712
373	i 0.18 on1 of2.wav	1	716
374	i 0.18 on1 of3.wav	2	904
375	i 0.18 on1 of4.wav	1	688
376	i 0.18 on1 of5.wav	2	660
377	i 0.18 on1 of6.wav	2	521
378	i 0.18 on1 of7.wav	2	720
379	a 0.1 on1 of1.wav	1	977
380	a 0.1 on1 of2.wav	1	936
381	a 0.1 on1 of3.wav	2	844
382	a 0.1 on1 of4.wav	2	624
383	a 0.1 on1 of5.wav	2	616
384	a 0.1 on1 of6.wav	2	712
385	a 0.1 on1 of7.wav	2	524
386	a 0.2 on1 of1.wav	1	788
387	a 0.2 on1 of2.wav	1	756
388	a 0.2 on1 of3.wav	2	837
389	a 0.2 on1 of4.wav	2	680
390	a 0.2 on1 of5.wav	2	953
391	a 0.2 on1 of6.wav	2	400
392	a 0.2 on1 of7.wav	2	528
393	a 0.04 on1 of1.wav	1	1012
394	a 0.04 on1 of2.wav	1	2341
395	a 0.04 on1 of3.wav	2	564
396	a 0.04 on1 of4.wav	2	640
397	a 0.04 on1 of5.wav	2	829
398	a 0.04 on1 of6.wav	2	1016
399	a 0.04 on1 of7.wav	2	872
400	a 0.06 on1 of1.wav	2	372
401	a 0.06 on1 of2.wav	2	465
402	a 0.06 on1 of3.wav	2	556
403	a 0.06 on1 of4.wav	2	1565
404	a 0.06 on1 of5.wav	2	729
405	a 0.06 on1 of6.wav	2	476
406	a 0.06 on1 of7.wav	2	620
407	a 0.08 on1 of1.wav	1	536
408	a 0.08 on1 of2.wav	1	3225
409	a 0.08 on1 of3.wav	1	1461
410	a 0.08 on1 of4.wav	2	568
411	a 0.08 on1 of5.wav	2	469
412	a 0.08 on1 of6.wav	2	448
413	a 0.08 on1 of7.wav	2	740
414	a 0.12 on1 of1.wav	2	772
415	a 0.12 on1 of2.wav	1	792
416	a 0.12 on1 of3.wav	2	861
417	a 0.12 on1 of4.wav	2	372
418	a 0.12 on1 of5.wav	2	484
419	a 0.12 on1 of6.wav	2	680
420	a 0.12 on1 of7.wav	2	508
421	a 0.14 on1 of1.wav	1	607
422	a 0.14 on1 of2.wav	1	1224
423	a 0.14 on1 of3.wav	2	1152
424	a 0.14 on1 of4.wav	2	1028
425	a 0.14 on1 of5.wav	2	976
426	a 0.14 on1 of6.wav	2	660
427	a 0.14 on1 of7.wav	2	584
428	a 0.16 on1 of1.wav	1	644
429	a 0.16 on1 of2.wav	1	1104
430	a 0.16 on1 of3.wav	2	1065
431	a 0.16 on1 of4.wav	2	561
432	a 0.16 on1 of5.wav	2	472
433	a 0.16 on1 of6.wav	2	736
434	a 0.16 on1 of7.wav	2	532
435	a 0.18 on1 of1.wav	1	1016
436	a 0.18 on1 of2.wav	1	676
437	a 0.18 on1 of3.wav	2	492
438	a 0.18 on1 of4.wav	2	692
439	a 0.18 on1 of5.wav	2	1064
440	a 0.18 on1 of6.wav	2	681
441	a 0.18 on1 of7.wav	2	712
442	i 0.1 on1 of1.wav	2	748
443	i 0.1 on1 of2.wav	1	680
444	i 0.1 on1 of3.wav	1	937
445	i 0.1 on1 of4.wav	2	765
446	i 0.1 on1 of5.wav	2	852
447	i 0.1 on1 of6.wav	2	604
448	i 0.1 on1 of7.wav	2	680
449	i 0.2 on1 of1.wav	1	596
450	i 0.2 on1 of2.wav	1	1017
451	i 0.2 on1 of3.wav	1	856
452	i 0.2 on1 of4.wav	2	804
453	i 0.2 on1 of5.wav	1	531
454	i 0.2 on1 of6.wav	2	623
455	i 0.2 on1 of7.wav	2	720
456	i 0.04 on1 of1.wav	2	664
457	i 0.04 on1 of2.wav	1	815
458	i 0.04 on1 of3.wav	2	769
459	i 0.04 on1 of4.wav	1	487
460	i 0.04 on1 of5.wav	2	532
461	i 0.04 on1 of6.wav	1	960
462	i 0.04 on1 of7.wav	2	700
463	i 0.06 on1 of1.wav	1	680
464	i 0.06 on1 of2.wav	2	792
465	i 0.06 on1 of3.wav	1	2016
466	i 0.06 on1 of4.wav	2	889
467	i 0.06 on1 of5.wav	1	904
468	i 0.06 on1 of6.wav	2	1076
469	i 0.06 on1 of7.wav	2	760
470	i 0.08 on1 of1.wav	2	1147
471	i 0.08 on1 of2.wav	2	855
472	i 0.08 on1 of3.wav	2	432
473	i 0.08 on1 of4.wav	2	584
474	i 0.08 on1 of5.wav	1	1789
475	i 0.08 on1 of6.wav	2	840
476	i 0.08 on1 of7.wav	1	856
477	i 0.12 on1 of1.wav	1	657
478	i 0.12 on1 of2.wav	1	609
479	i 0.12 on1 of3.wav	2	691
480	i 0.12 on1 of4.wav	1	744
481	i 0.12 on1 of5.wav	2	664
482	i 0.12 on1 of6.wav	2	529
483	i 0.12 on1 of7.wav	2	532
484	i 0.14 on1 of1.wav	1	599
485	i 0.14 on1 of2.wav	1	887
486	i 0.14 on1 of3.wav	1	945
487	i 0.14 on1 of4.wav	2	728
488	i 0.14 on1 of5.wav	2	744
489	i 0.14 on1 of6.wav	2	763
490	i 0.14 on1 of7.wav	2	464
491	i 0.16 on1 of1.wav	2	603
492	i 0.16 on1 of2.wav	1	769
493	i 0.16 on1 of3.wav	2	632
494	i 0.16 on1 of4.wav	2	1345
495	i 0.16 on1 of5.wav	2	621
496	i 0.16 on1 of6.wav	2	575
497	i 0.16 on1 of7.wav	2	1109
498	i 0.18 on1 of1.wav	1	545
499	i 0.18 on1 of2.wav	1	709
500	i 0.18 on1 of3.wav	1	1067
501	i 0.18 on1 of4.wav	2	716
502	i 0.18 on1 of5.wav	2	737
503	i 0.18 on1 of6.wav	1	640
504	i 0.18 on1 of7.wav	2	968
505	a 0.1 on1 of1.wav	2	937
506	a 0.1 on1 of2.wav	2	897
507	a 0.1 on1 of3.wav	2	1288
508	a 0.1 on1 of4.wav	1	980
509	a 0.1 on1 of5.wav	2	521
510	a 0.1 on1 of6.wav	2	661
511	a 0.1 on1 of7.wav	2	568
512	a 0.2 on1 of1.wav	1	581
513	a 0.2 on1 of2.wav	1	707
514	a 0.2 on1 of3.wav	2	784
515	a 0.2 on1 of4.wav	2	681
516	a 0.2 on1 of5.wav	2	464
517	a 0.2 on1 of6.wav	2	415
518	a 0.2 on1 of7.wav	2	457
519	a 0.04 on1 of1.wav	1	968
520	a 0.04 on1 of2.wav	2	496
521	a 0.04 on1 of3.wav	2	436
522	a 0.04 on1 of4.wav	2	843
523	a 0.04 on1 of5.wav	2	996
524	a 0.04 on1 of6.wav	2	728
525	a 0.04 on1 of7.wav	2	740
526	a 0.06 on1 of1.wav	2	632
527	a 0.06 on1 of2.wav	1	656
528	a 0.06 on1 of3.wav	2	1136
529	a 0.06 on1 of4.wav	2	536
530	a 0.06 on1 of5.wav	2	628
531	a 0.06 on1 of6.wav	2	868
532	a 0.06 on1 of7.wav	2	580
533	a 0.08 on1 of1.wav	1	844
534	a 0.08 on1 of2.wav	1	2052
535	a 0.08 on1 of3.wav	2	1712
536	a 0.08 on1 of4.wav	2	660
537	a 0.08 on1 of5.wav	2	579
538	a 0.08 on1 of6.wav	2	579
539	a 0.08 on1 of7.wav	2	636
540	a 0.12 on1 of1.wav	1	612
541	a 0.12 on1 of2.wav	1	1316
542	a 0.12 on1 of3.wav	1	660
543	a 0.12 on1 of4.wav	2	497
544	a 0.12 on1 of5.wav	2	752
545	a 0.12 on1 of6.wav	2	800
546	a 0.12 on1 of7.wav	1	669
547	a 0.14 on1 of1.wav	1	540
548	a 0.14 on1 of2.wav	1	1020
549	a 0.14 on1 of3.wav	2	593
550	a 0.14 on1 of4.wav	1	700
551	a 0.14 on1 of5.wav	2	476
552	a 0.14 on1 of6.wav	2	748
553	a 0.14 on1 of7.wav	2	536
554	a 0.16 on1 of1.wav	1	624
555	a 0.16 on1 of2.wav	1	728
556	a 0.16 on1 of3.wav	1	1216
557	a 0.16 on1 of4.wav	2	1168
558	a 0.16 on1 of5.wav	2	588
559	a 0.16 on1 of6.wav	2	781
560	a 0.16 on1 of7.wav	2	532
561	a 0.18 on1 of1.wav	2	928
562	a 0.18 on1 of2.wav	1	465
563	a 0.18 on1 of3.wav	2	776
564	a 0.18 on1 of4.wav	1	948
565	a 0.18 on1 of5.wav	2	617
566	a 0.18 on1 of6.wav	2	767
567	a 0.18 on1 of7.wav	2	528
568	i 0.1 on1 of1.wav	1	507
569	i 0.1 on1 of2.wav	1	1073
570	i 0.1 on1 of3.wav	2	544
571	i 0.1 on1 of4.wav	2	484
572	i 0.1 on1 of5.wav	2	664
573	i 0.1 on1 of6.wav	2	788
574	i 0.1 on1 of7.wav	2	615
575	i 0.2 on1 of1.wav	1	680
576	i 0.2 on1 of2.wav	1	532
577	i 0.2 on1 of3.wav	2	1037
578	i 0.2 on1 of4.wav	2	647
579	i 0.2 on1 of5.wav	2	616
580	i 0.2 on1 of6.wav	2	756
581	i 0.2 on1 of7.wav	2	925
582	i 0.04 on1 of1.wav	1	1364
583	i 0.04 on1 of2.wav	2	841
584	i 0.04 on1 of3.wav	1	676
585	i 0.04 on1 of4.wav	2	552
586	i 0.04 on1 of5.wav	2	779
587	i 0.04 on1 of6.wav	1	1159
588	i 0.04 on1 of7.wav	2	677
589	i 0.06 on1 of1.wav	1	672
590	i 0.06 on1 of2.wav	2	1021
591	i 0.06 on1 of3.wav	1	617
592	i 0.06 on1 of4.wav	2	549
593	i 0.06 on1 of5.wav	1	573
594	i 0.06 on1 of6.wav	1	873
595	i 0.06 on1 of7.wav	2	745
596	i 0.08 on1 of1.wav	1	617
597	i 0.08 on1 of2.wav	1	579
598	i 0.08 on1 of3.wav	2	787
599	i 0.08 on1 of4.wav	1	828
600	i 0.08 on1 of5.wav	2	837
601	i 0.08 on1 of6.wav	2	672
602	i 0.08 on1 of7.wav	2	535
603	i 0.12 on1 of1.wav	1	1388
604	i 0.12 on1 of2.wav	1	640
605	i 0.12 on1 of3.wav	1	956
606	i 0.12 on1 of4.wav	1	1592
607	i 0.12 on1 of5.wav	2	605
608	i 0.12 on1 of6.wav	2	473
609	i 0.12 on1 of7.wav	2	620
610	i 0.14 on1 of1.wav	1	588
611	i 0.14 on1 of2.wav	1	640
612	i 0.14 on1 of3.wav	1	709
613	i 0.14 on1 of4.wav	1	852
614	i 0.14 on1 of5.wav	2	743
615	i 0.14 on1 of6.wav	2	1056
616	i 0.14 on1 of7.wav	2	625
617	i 0.16 on1 of1.wav	1	768
618	i 0.16 on1 of2.wav	1	796
619	i 0.16 on1 of3.wav	2	489
620	i 0.16 on1 of4.wav	2	656
621	i 0.16 on1 of5.wav	2	676
622	i 0.16 on1 of6.wav	2	583
623	i 0.16 on1 of7.wav	2	511
624	i 0.18 on1 of1.wav	1	532
625	i 0.18 on1 of2.wav	1	579
626	i 0.18 on1 of3.wav	1	992
627	i 0.18 on1 of4.wav	2	1016
628	i 0.18 on1 of5.wav	2	661
629	i 0.18 on1 of6.wav	2	731
630	i 0.18 on1 of7.wav	2	740
