# Supplementary material for: How musical experience affects tone perception efficiency by musicians of tonal and non-tonal speakers?
Source: PLoS One. 2020 May 8;15(5):e0232514. doi: 10.1371/journal.pone.0232514 (PMC7209303; doi:10.1371/journal.pone.0232514)
Supplement: S2 Raw Data — (ZIP) [file pone.0232514.s002.zip › RAW DATA Man musician/sub10idrising.csv]

List2	stim1	Slide3.RESP	Slide3.RT
1	a 0.1 on1 of7r.wav	2	567
2	a 0.1 on2 of7.wav	2	631
3	a 0.1 on3 of7.wav	2	578
4	a 0.1 on4 of7.wav	2	683
5	a 0.1 on5 of7.wav	1	780
6	a 0.1 on6 of7.wav	1	559
7	a 0.1 on7 of7.wav	1	630
8	a 0.2 on1 of7r.wav	2	542
9	a 0.2 on2 of7.wav	2	410
10	a 0.2 on3 of7.wav	2	471
11	a 0.2 on4 of7.wav	1	883
12	a 0.2 on5 of7.wav	1	646
13	a 0.2 on6 of7.wav	1	498
14	a 0.2 on7 of7.wav	1	538
15	a 0.04 on1 of7r.wav	2	571
16	a 0.04 on2 of7.wav	2	727
17	a 0.04 on3 of7.wav	2	1080
18	a 0.04 on4 of7.wav	2	590
19	a 0.04 on5 of7.wav	1	35
20	a 0.04 on6 of7.wav	2	654
21	a 0.04 on7 of7.wav	2	610
22	a 0.06 on1 of7r.wav	2	974
23	a 0.06 on2 of7.wav	2	750
24	a 0.06 on3 of7.wav	1	520
25	a 0.06 on4 of7.wav	1	578
26	a 0.06 on5 of7.wav	2	1419
27	a 0.06 on6 of7.wav	2	1410
28	a 0.06 on7 of7.wav	1	751
29	a 0.08 on1 of7r.wav	2	783
30	a 0.08 on2 of7.wav	2	439
31	a 0.08 on3 of7.wav	2	652
32	a 0.08 on4 of7.wav	1	750
33	a 0.08 on5 of7.wav	1	963
34	a 0.08 on6 of7.wav	2	655
35	a 0.08 on7 of7.wav	1	874
36	a 0.12 on1 of7r.wav	2	866
37	a 0.12 on2 of7.wav	2	534
38	a 0.12 on3 of7.wav	2	739
39	a 0.12 on4 of7.wav	1	731
40	a 0.12 on5 of7.wav	1	839
41	a 0.12 on6 of7.wav	1	678
42	a 0.12 on7 of7.wav	1	746
43	a 0.14 on1 of7r.wav	2	892
44	a 0.14 on2 of7.wav	2	1791
45	a 0.14 on3 of7.wav	1	699
46	a 0.14 on4 of7.wav	1	1371
47	a 0.14 on5 of7.wav	1	555
48	a 0.14 on6 of7.wav	1	687
49	a 0.14 on7 of7.wav	2	583
50	a 0.16 on1 of7r.wav	2	743
51	a 0.16 on2 of7.wav	2	891
52	a 0.16 on3 of7.wav	2	742
53	a 0.16 on4 of7.wav	1	586
54	a 0.16 on5 of7.wav	1	606
55	a 0.16 on6 of7.wav	1	747
56	a 0.16 on7 of7.wav	1	642
57	a 0.18 on1 of7r.wav	2	747
58	a 0.18 on2 of7.wav	2	711
59	a 0.18 on3 of7.wav	2	1038
60	a 0.18 on4 of7.wav	1	751
61	a 0.18 on5 of7.wav	1	639
62	a 0.18 on6 of7.wav	1	591
63	a 0.18 on7 of7.wav	1	647
64	i 0.1 on1 of7r.wav	2	699
65	i 0.1 on2 of7.wav	2	794
66	i 0.1 on3 of7.wav	2	530
67	i 0.1 on4 of7.wav	2	822
68	i 0.1 on5 of7.wav	1	586
69	i 0.1 on6 of7.wav	1	630
70	i 0.1 on7 of7.wav	1	667
71	i 0.2 on1 of7r.wav	2	514
72	i 0.2 on2 of7.wav	2	747
73	i 0.2 on3 of7.wav	2	582
74	i 0.2 on4 of7.wav	1	618
75	i 0.2 on5 of7.wav	1	570
76	i 0.2 on6 of7.wav	1	607
77	i 0.2 on7 of7.wav	1	534
78	i 0.04 on1 of7r.wav	2	962
79	i 0.04 on2 of7.wav	2	810
80	i 0.04 on3 of7.wav	1	511
81	i 0.04 on4 of7.wav	2	786
82	i 0.04 on5 of7.wav	1	852
83	i 0.04 on6 of7.wav	2	758
84	i 0.04 on7 of7.wav	2	538
85	i 0.06 on1 of7r.wav	1	646
86	i 0.06 on2 of7.wav	2	506
87	i 0.06 on3 of7.wav	1	940
88	i 0.06 on4 of7.wav	2	759
89	i 0.06 on5 of7.wav	2	750
90	i 0.06 on6 of7.wav	1	1351
91	i 0.06 on7 of7.wav	2	802
92	i 0.08 on1 of7r.wav	1	546
93	i 0.08 on2 of7.wav	2	983
94	i 0.08 on3 of7.wav	2	835
95	i 0.08 on4 of7.wav	2	530
96	i 0.08 on5 of7.wav	1	1422
97	i 0.08 on6 of7.wav	2	822
98	i 0.08 on7 of7.wav	1	672
99	i 0.12 on1 of7r.wav	2	740
100	i 0.12 on2 of7.wav	1	659
101	i 0.12 on3 of7.wav	2	571
102	i 0.12 on4 of7.wav	2	634
103	i 0.12 on5 of7.wav	1	567
104	i 0.12 on6 of7.wav	1	579
105	i 0.12 on7 of7.wav	1	618
106	i 0.14 on1 of7r.wav	2	551
107	i 0.14 on2 of7.wav	2	922
108	i 0.14 on3 of7.wav	2	947
109	i 0.14 on4 of7.wav	2	655
110	i 0.14 on5 of7.wav	1	710
111	i 0.14 on6 of7.wav	1	627
112	i 0.14 on7 of7.wav	1	526
113	i 0.16 on1 of7r.wav	2	699
114	i 0.16 on2 of7.wav	2	783
115	i 0.16 on3 of7.wav	1	647
116	i 0.16 on4 of7.wav	1	612
117	i 0.16 on5 of7.wav	1	622
118	i 0.16 on6 of7.wav	1	667
119	i 0.16 on7 of7.wav	1	558
120	i 0.18 on1 of7r.wav	2	738
121	i 0.18 on2 of7.wav	2	883
122	i 0.18 on3 of7.wav	1	679
123	i 0.18 on4 of7.wav	1	911
124	i 0.18 on5 of7.wav	1	666
125	i 0.18 on6 of7.wav	1	599
126	i 0.18 on7 of7.wav	1	474
127	a 0.1 on1 of7r.wav	1	646
128	a 0.1 on2 of7.wav	2	655
129	a 0.1 on3 of7.wav	2	930
130	a 0.1 on4 of7.wav	1	482
131	a 0.1 on5 of7.wav	1	542
132	a 0.1 on6 of7.wav	1	800
133	a 0.1 on7 of7.wav	2	595
134	a 0.2 on1 of7r.wav	2	879
135	a 0.2 on2 of7.wav	2	627
136	a 0.2 on3 of7.wav	2	1158
137	a 0.2 on4 of7.wav	1	654
138	a 0.2 on5 of7.wav	1	699
139	a 0.2 on6 of7.wav	1	714
140	a 0.2 on7 of7.wav	1	695
141	a 0.04 on1 of7r.wav	1	1411
142	a 0.04 on2 of7.wav	2	1027
143	a 0.04 on3 of7.wav	2	807
144	a 0.04 on4 of7.wav	2	1170
145	a 0.04 on5 of7.wav	2	923
146	a 0.04 on6 of7.wav	2	814
147	a 0.04 on7 of7.wav	1	739
148	a 0.06 on1 of7r.wav	2	798
149	a 0.06 on2 of7.wav	2	802
150	a 0.06 on3 of7.wav	2	638
151	a 0.06 on4 of7.wav	1	846
152	a 0.06 on5 of7.wav	2	1355
153	a 0.06 on6 of7.wav	2	827
154	a 0.06 on7 of7.wav	2	834
155	a 0.08 on1 of7r.wav	1	1342
156	a 0.08 on2 of7.wav	2	658
157	a 0.08 on3 of7.wav	2	631
158	a 0.08 on4 of7.wav	2	994
159	a 0.08 on5 of7.wav	1	967
160	a 0.08 on6 of7.wav	1	687
161	a 0.08 on7 of7.wav	1	595
162	a 0.12 on1 of7r.wav	2	534
163	a 0.12 on2 of7.wav	2	598
164	a 0.12 on3 of7.wav	2	620
165	a 0.12 on4 of7.wav	2	599
166	a 0.12 on5 of7.wav	1	591
167	a 0.12 on6 of7.wav	1	850
168	a 0.12 on7 of7.wav	1	615
169	a 0.14 on1 of7r.wav	2	586
170	a 0.14 on2 of7.wav	2	563
171	a 0.14 on3 of7.wav	2	690
172	a 0.14 on4 of7.wav	2	851
173	a 0.14 on5 of7.wav	1	863
174	a 0.14 on6 of7.wav	1	563
175	a 0.14 on7 of7.wav	1	563
176	a 0.16 on1 of7r.wav	2	571
177	a 0.16 on2 of7.wav	2	942
178	a 0.16 on3 of7.wav	2	954
179	a 0.16 on4 of7.wav	1	679
180	a 0.16 on5 of7.wav	1	651
181	a 0.16 on6 of7.wav	1	691
182	a 0.16 on7 of7.wav	1	590
183	a 0.18 on1 of7r.wav	2	687
184	a 0.18 on2 of7.wav	2	514
185	a 0.18 on3 of7.wav	2	799
186	a 0.18 on4 of7.wav	1	639
187	a 0.18 on5 of7.wav	1	636
188	a 0.18 on6 of7.wav	1	1006
189	a 0.18 on7 of7.wav	1	819
190	i 0.1 on1 of7r.wav	2	686
191	i 0.1 on2 of7.wav	2	514
192	i 0.1 on3 of7.wav	2	799
193	i 0.1 on4 of7.wav	1	1127
194	i 0.1 on5 of7.wav	1	523
195	i 0.1 on6 of7.wav	1	667
196	i 0.1 on7 of7.wav	1	682
197	i 0.2 on1 of7r.wav	2	638
198	i 0.2 on2 of7.wav	2	838
199	i 0.2 on3 of7.wav	2	746
200	i 0.2 on4 of7.wav	1	550
201	i 0.2 on5 of7.wav	1	706
202	i 0.2 on6 of7.wav	1	658
203	i 0.2 on7 of7.wav	1	551
204	i 0.04 on1 of7r.wav	2	863
205	i 0.04 on2 of7.wav	1	1019
206	i 0.04 on3 of7.wav	2	1022
207	i 0.04 on4 of7.wav	1	562
208	i 0.04 on5 of7.wav	2	630
209	i 0.04 on6 of7.wav	1	676
210	i 0.04 on7 of7.wav	1	700
211	i 0.06 on1 of7r.wav	1	1090
212	i 0.06 on2 of7.wav	2	1286
213	i 0.06 on3 of7.wav	1	456
214	i 0.06 on4 of7.wav	2	590
215	i 0.06 on5 of7.wav	1	630
216	i 0.06 on6 of7.wav	2	762
217	i 0.06 on7 of7.wav	1	1483
218	i 0.08 on1 of7r.wav	2	786
219	i 0.08 on2 of7.wav	2	874
220	i 0.08 on3 of7.wav	1	591
221	i 0.08 on4 of7.wav	2	1362
222	i 0.08 on5 of7.wav	2	587
223	i 0.08 on6 of7.wav	1	907
224	i 0.08 on7 of7.wav	1	599
225	i 0.12 on1 of7r.wav	1	570
226	i 0.12 on2 of7.wav	2	631
227	i 0.12 on3 of7.wav	2	811
228	i 0.12 on4 of7.wav	1	446
229	i 0.12 on5 of7.wav	1	782
230	i 0.12 on6 of7.wav	1	587
231	i 0.12 on7 of7.wav	2	702
232	i 0.14 on1 of7r.wav	1	726
233	i 0.14 on2 of7.wav	2	586
234	i 0.14 on3 of7.wav	2	834
235	i 0.14 on4 of7.wav	2	786
236	i 0.14 on5 of7.wav	1	558
237	i 0.14 on6 of7.wav	1	567
238	i 0.14 on7 of7.wav	1	579
239	i 0.16 on1 of7r.wav	2	603
240	i 0.16 on2 of7.wav	1	590
241	i 0.16 on3 of7.wav	2	726
242	i 0.16 on4 of7.wav	1	507
243	i 0.16 on5 of7.wav	1	667
244	i 0.16 on6 of7.wav	1	683
245	i 0.16 on7 of7.wav	1	575
246	i 0.18 on1 of7r.wav	2	554
247	i 0.18 on2 of7.wav	2	723
248	i 0.18 on3 of7.wav	2	1259
249	i 0.18 on4 of7.wav	1	775
250	i 0.18 on5 of7.wav	1	619
251	i 0.18 on6 of7.wav	1	547
252	i 0.18 on7 of7.wav	1	662
253	a 0.1 on1 of7r.wav	2	670
254	a 0.1 on2 of7.wav	2	542
255	a 0.1 on3 of7.wav	2	574
256	a 0.1 on4 of7.wav	1	467
257	a 0.1 on5 of7.wav	1	543
258	a 0.1 on6 of7.wav	1	894
259	a 0.1 on7 of7.wav	1	804
260	a 0.2 on1 of7r.wav	2	963
261	a 0.2 on2 of7.wav	2	1135
262	a 0.2 on3 of7.wav	2	823
263	a 0.2 on4 of7.wav	1	643
264	a 0.2 on5 of7.wav	1	811
265	a 0.2 on6 of7.wav	1	606
266	a 0.2 on7 of7.wav	1	562
267	a 0.04 on1 of7r.wav	2	826
268	a 0.04 on2 of7.wav	1	938
269	a 0.04 on3 of7.wav	1	547
270	a 0.04 on4 of7.wav	2	906
271	a 0.04 on5 of7.wav	2	687
272	a 0.04 on6 of7.wav	2	2123
273	a 0.04 on7 of7.wav	1	1011
274	a 0.06 on1 of7r.wav	2	622
275	a 0.06 on2 of7.wav	1	615
276	a 0.06 on3 of7.wav	2	922
277	a 0.06 on4 of7.wav	1	867
278	a 0.06 on5 of7.wav	1	2624
279	a 0.06 on6 of7.wav	2	682
280	a 0.06 on7 of7.wav	2	946
281	a 0.08 on1 of7r.wav	2	675
282	a 0.08 on2 of7.wav	2	570
283	a 0.08 on3 of7.wav	2	735
284	a 0.08 on4 of7.wav	1	634
285	a 0.08 on5 of7.wav	2	854
286	a 0.08 on6 of7.wav	1	1134
287	a 0.08 on7 of7.wav	1	674
288	a 0.12 on1 of7r.wav	2	731
289	a 0.12 on2 of7.wav	2	606
290	a 0.12 on3 of7.wav	2	762
291	a 0.12 on4 of7.wav	1	735
292	a 0.12 on5 of7.wav	1	586
293	a 0.12 on6 of7.wav	1	1154
294	a 0.12 on7 of7.wav	1	611
295	a 0.14 on1 of7r.wav	2	618
296	a 0.14 on2 of7.wav	2	715
297	a 0.14 on3 of7.wav	1	779
298	a 0.14 on4 of7.wav	2	546
299	a 0.14 on5 of7.wav	1	818
300	a 0.14 on6 of7.wav	1	798
301	a 0.14 on7 of7.wav	1	563
302	a 0.16 on1 of7r.wav	2	618
303	a 0.16 on2 of7.wav	2	555
304	a 0.16 on3 of7.wav	1	566
305	a 0.16 on4 of7.wav	1	786
306	a 0.16 on5 of7.wav	1	983
307	a 0.16 on6 of7.wav	1	658
308	a 0.16 on7 of7.wav	1	718
309	a 0.18 on1 of7r.wav	2	730
310	a 0.18 on2 of7.wav	2	830
311	a 0.18 on3 of7.wav	2	722
312	a 0.18 on4 of7.wav	1	754
313	a 0.18 on5 of7.wav	1	643
314	a 0.18 on6 of7.wav	1	566
315	a 0.18 on7 of7.wav	1	630
316	i 0.1 on1 of7r.wav	2	495
317	i 0.1 on2 of7.wav	1	1254
318	i 0.1 on3 of7.wav	1	974
319	i 0.1 on4 of7.wav	1	839
320	i 0.1 on5 of7.wav	1	1011
321	i 0.1 on6 of7.wav	1	674
322	i 0.1 on7 of7.wav	1	538
323	i 0.2 on1 of7r.wav	2	550
324	i 0.2 on2 of7.wav	2	879
325	i 0.2 on3 of7.wav	2	710
326	i 0.2 on4 of7.wav	1	583
327	i 0.2 on5 of7.wav	1	750
328	i 0.2 on6 of7.wav	1	598
329	i 0.2 on7 of7.wav	1	618
330	i 0.04 on1 of7r.wav	2	1486
331	i 0.04 on2 of7.wav	1	778
332	i 0.04 on3 of7.wav	1	874
333	i 0.04 on4 of7.wav	2	886
334	i 0.04 on5 of7.wav	1	730
335	i 0.04 on6 of7.wav	2	1018
336	i 0.04 on7 of7.wav	1	806
337	i 0.06 on1 of7r.wav	1	926
338	i 0.06 on2 of7.wav	1	647
339	i 0.06 on3 of7.wav	2	738
340	i 0.06 on4 of7.wav	2	559
341	i 0.06 on5 of7.wav	2	574
342	i 0.06 on6 of7.wav	1	1087
343	i 0.06 on7 of7.wav	1	520
344	i 0.08 on1 of7r.wav	2	594
345	i 0.08 on2 of7.wav	2	735
346	i 0.08 on3 of7.wav	1	700
347	i 0.08 on4 of7.wav	2	603
348	i 0.08 on5 of7.wav	1	667
349	i 0.08 on6 of7.wav	1	715
350	i 0.08 on7 of7.wav	1	790
351	i 0.12 on1 of7r.wav	2	519
352	i 0.12 on2 of7.wav	2	714
353	i 0.12 on3 of7.wav	1	543
354	i 0.12 on4 of7.wav	2	894
355	i 0.12 on5 of7.wav	1	670
356	i 0.12 on6 of7.wav	1	543
357	i 0.12 on7 of7.wav	1	635
358	i 0.14 on1 of7r.wav	2	763
359	i 0.14 on2 of7.wav	2	630
360	i 0.14 on3 of7.wav	2	546
361	i 0.14 on4 of7.wav	1	803
362	i 0.14 on5 of7.wav	1	839
363	i 0.14 on6 of7.wav	1	442
364	i 0.14 on7 of7.wav	1	679
365	i 0.16 on1 of7r.wav	2	683
366	i 0.16 on2 of7.wav	2	535
367	i 0.16 on3 of7.wav	2	874
368	i 0.16 on4 of7.wav	1	991
369	i 0.16 on5 of7.wav	1	722
370	i 0.16 on6 of7.wav	1	763
371	i 0.16 on7 of7.wav	1	702
372	i 0.18 on1 of7r.wav	2	567
373	i 0.18 on2 of7.wav	2	795
374	i 0.18 on3 of7.wav	2	546
375	i 0.18 on4 of7.wav	1	650
376	i 0.18 on5 of7.wav	1	666
377	i 0.18 on6 of7.wav	1	586
378	i 0.18 on7 of7.wav	1	766
379	a 0.1 on1 of7r.wav	2	843
380	a 0.1 on2 of7.wav	2	530
381	a 0.1 on3 of7.wav	2	715
382	a 0.1 on4 of7.wav	2	1682
383	a 0.1 on5 of7.wav	2	1618
384	a 0.1 on6 of7.wav	1	819
385	a 0.1 on7 of7.wav	1	903
386	a 0.2 on1 of7r.wav	2	662
387	a 0.2 on2 of7.wav	2	798
388	a 0.2 on3 of7.wav	2	426
389	a 0.2 on4 of7.wav	1	899
390	a 0.2 on5 of7.wav	1	810
391	a 0.2 on6 of7.wav	1	706
392	a 0.2 on7 of7.wav	1	807
393	a 0.04 on1 of7r.wav	2	1139
394	a 0.04 on2 of7.wav	2	1514
395	a 0.04 on3 of7.wav	2	558
396	a 0.04 on4 of7.wav	1	1251
397	a 0.04 on5 of7.wav	2	588
398	a 0.04 on6 of7.wav	1	1574
399	a 0.04 on7 of7.wav	1	1036
400	a 0.06 on1 of7r.wav	1	831
401	a 0.06 on2 of7.wav	2	678
402	a 0.06 on3 of7.wav	2	926
403	a 0.06 on4 of7.wav	2	658
404	a 0.06 on5 of7.wav	2	987
405	a 0.06 on6 of7.wav	1	760
406	a 0.06 on7 of7.wav	2	1355
407	a 0.08 on1 of7r.wav	2	718
408	a 0.08 on2 of7.wav	1	555
409	a 0.08 on3 of7.wav	2	859
410	a 0.08 on4 of7.wav	2	1026
411	a 0.08 on5 of7.wav	1	984
412	a 0.08 on6 of7.wav	1	828
413	a 0.08 on7 of7.wav	2	586
414	a 0.12 on1 of7r.wav	2	744
415	a 0.12 on2 of7.wav	2	711
416	a 0.12 on3 of7.wav	2	606
417	a 0.12 on4 of7.wav	1	627
418	a 0.12 on5 of7.wav	1	776
419	a 0.12 on6 of7.wav	1	750
420	a 0.12 on7 of7.wav	1	943
421	a 0.14 on1 of7r.wav	2	647
422	a 0.14 on2 of7.wav	2	587
423	a 0.14 on3 of7.wav	2	1042
424	a 0.14 on4 of7.wav	1	643
425	a 0.14 on5 of7.wav	1	598
426	a 0.14 on6 of7.wav	1	566
427	a 0.14 on7 of7.wav	1	770
428	a 0.16 on1 of7r.wav	2	498
429	a 0.16 on2 of7.wav	2	746
430	a 0.16 on3 of7.wav	2	1023
431	a 0.16 on4 of7.wav	1	795
432	a 0.16 on5 of7.wav	1	782
433	a 0.16 on6 of7.wav	1	755
434	a 0.16 on7 of7.wav	1	819
435	a 0.18 on1 of7r.wav	2	638
436	a 0.18 on2 of7.wav	2	491
437	a 0.18 on3 of7.wav	2	946
438	a 0.18 on4 of7.wav	2	679
439	a 0.18 on5 of7.wav	1	567
440	a 0.18 on6 of7.wav	1	951
441	a 0.18 on7 of7.wav	1	578
442	i 0.1 on1 of7r.wav	2	750
443	i 0.1 on2 of7.wav	1	731
444	i 0.1 on3 of7.wav	2	607
445	i 0.1 on4 of7.wav	1	675
446	i 0.1 on5 of7.wav	1	715
447	i 0.1 on6 of7.wav	1	511
448	i 0.1 on7 of7.wav	1	1551
449	i 0.2 on1 of7r.wav	2	634
450	i 0.2 on2 of7.wav	2	598
451	i 0.2 on3 of7.wav	1	562
452	i 0.2 on4 of7.wav	1	623
453	i 0.2 on5 of7.wav	1	571
454	i 0.2 on6 of7.wav	1	674
455	i 0.2 on7 of7.wav	1	514
456	i 0.04 on1 of7r.wav	1	607
457	i 0.04 on2 of7.wav	2	799
458	i 0.04 on3 of7.wav	2	891
459	i 0.04 on4 of7.wav	2	763
460	i 0.04 on5 of7.wav	1	895
461	i 0.04 on6 of7.wav	1	602
462	i 0.04 on7 of7.wav	1	1115
463	i 0.06 on1 of7r.wav	1	771
464	i 0.06 on2 of7.wav	2	639
465	i 0.06 on3 of7.wav	1	899
466	i 0.06 on4 of7.wav	1	559
467	i 0.06 on5 of7.wav	2	959
468	i 0.06 on6 of7.wav	1	599
469	i 0.06 on7 of7.wav	2	846
470	i 0.08 on1 of7r.wav	2	731
471	i 0.08 on2 of7.wav	2	1115
472	i 0.08 on3 of7.wav	1	523
473	i 0.08 on4 of7.wav	2	879
474	i 0.08 on5 of7.wav	1	1026
475	i 0.08 on6 of7.wav	1	574
476	i 0.08 on7 of7.wav	1	1415
477	i 0.12 on1 of7r.wav	2	754
478	i 0.12 on2 of7.wav	2	627
479	i 0.12 on3 of7.wav	2	1087
480	i 0.12 on4 of7.wav	1	742
481	i 0.12 on5 of7.wav	1	618
482	i 0.12 on6 of7.wav	1	778
483	i 0.12 on7 of7.wav	1	867
484	i 0.14 on1 of7r.wav	2	651
485	i 0.14 on2 of7.wav	2	663
486	i 0.14 on3 of7.wav	2	474
487	i 0.14 on4 of7.wav	1	779
488	i 0.14 on5 of7.wav	1	563
489	i 0.14 on6 of7.wav	1	679
490	i 0.14 on7 of7.wav	2	530
491	i 0.16 on1 of7r.wav	2	790
492	i 0.16 on2 of7.wav	2	874
493	i 0.16 on3 of7.wav	1	579
494	i 0.16 on4 of7.wav	1	811
495	i 0.16 on5 of7.wav	1	559
496	i 0.16 on6 of7.wav	1	1116
497	i 0.16 on7 of7.wav	1	663
498	i 0.18 on1 of7r.wav	2	743
499	i 0.18 on2 of7.wav	2	638
500	i 0.18 on3 of7.wav	1	527
501	i 0.18 on4 of7.wav	2	1370
502	i 0.18 on5 of7.wav	1	658
503	i 0.18 on6 of7.wav	1	567
504	i 0.18 on7 of7.wav	1	575
505	a 0.1 on1 of7r.wav	2	510
506	a 0.1 on2 of7.wav	2	840
507	a 0.1 on3 of7.wav	2	691
508	a 0.1 on4 of7.wav	2	626
509	a 0.1 on5 of7.wav	1	576
510	a 0.1 on6 of7.wav	1	683
511	a 0.1 on7 of7.wav	1	616
512	a 0.2 on1 of7r.wav	2	747
513	a 0.2 on2 of7.wav	2	658
514	a 0.2 on3 of7.wav	2	530
515	a 0.2 on4 of7.wav	1	794
516	a 0.2 on5 of7.wav	1	506
517	a 0.2 on6 of7.wav	1	554
518	a 0.2 on7 of7.wav	1	582
519	a 0.04 on1 of7r.wav	2	626
520	a 0.04 on2 of7.wav	2	687
521	a 0.04 on3 of7.wav	2	834
522	a 0.04 on4 of7.wav	2	815
523	a 0.04 on5 of7.wav	1	747
524	a 0.04 on6 of7.wav	2	714
525	a 0.04 on7 of7.wav	1	780
526	a 0.06 on1 of7r.wav	2	578
527	a 0.06 on2 of7.wav	2	614
528	a 0.06 on3 of7.wav	2	803
529	a 0.06 on4 of7.wav	1	1179
530	a 0.06 on5 of7.wav	1	483
531	a 0.06 on6 of7.wav	1	2402
532	a 0.06 on7 of7.wav	1	1683
533	a 0.08 on1 of7r.wav	2	666
534	a 0.08 on2 of7.wav	2	859
535	a 0.08 on3 of7.wav	2	615
536	a 0.08 on4 of7.wav	2	820
537	a 0.08 on5 of7.wav	1	579
538	a 0.08 on6 of7.wav	1	727
539	a 0.08 on7 of7.wav	1	710
540	a 0.12 on1 of7r.wav	2	658
541	a 0.12 on2 of7.wav	2	635
542	a 0.12 on3 of7.wav	2	551
543	a 0.12 on4 of7.wav	1	690
544	a 0.12 on5 of7.wav	1	754
545	a 0.12 on6 of7.wav	1	991
546	a 0.12 on7 of7.wav	1	718
547	a 0.14 on1 of7r.wav	2	678
548	a 0.14 on2 of7.wav	2	824
549	a 0.14 on3 of7.wav	2	682
550	a 0.14 on4 of7.wav	2	746
551	a 0.14 on5 of7.wav	1	675
552	a 0.14 on6 of7.wav	1	2175
553	a 0.14 on7 of7.wav	1	767
554	a 0.16 on1 of7r.wav	2	887
555	a 0.16 on2 of7.wav	2	446
556	a 0.16 on3 of7.wav	2	738
557	a 0.16 on4 of7.wav	1	743
558	a 0.16 on5 of7.wav	1	600
559	a 0.16 on6 of7.wav	1	530
560	a 0.16 on7 of7.wav	1	623
561	a 0.18 on1 of7r.wav	2	614
562	a 0.18 on2 of7.wav	2	695
563	a 0.18 on3 of7.wav	1	728
564	a 0.18 on4 of7.wav	1	623
565	a 0.18 on5 of7.wav	1	638
566	a 0.18 on6 of7.wav	2	715
567	a 0.18 on7 of7.wav	1	1302
568	i 0.1 on1 of7r.wav	2	2419
569	i 0.1 on2 of7.wav	1	666
570	i 0.1 on3 of7.wav	1	971
571	i 0.1 on4 of7.wav	1	891
572	i 0.1 on5 of7.wav	1	671
573	i 0.1 on6 of7.wav	2	498
574	i 0.1 on7 of7.wav	1	1086
575	i 0.2 on1 of7r.wav	2	618
576	i 0.2 on2 of7.wav	2	771
577	i 0.2 on3 of7.wav	1	490
578	i 0.2 on4 of7.wav	2	826
579	i 0.2 on5 of7.wav	1	663
580	i 0.2 on6 of7.wav	1	570
581	i 0.2 on7 of7.wav	1	578
582	i 0.04 on1 of7r.wav	2	707
583	i 0.04 on2 of7.wav	1	530
584	i 0.04 on3 of7.wav	1	1027
585	i 0.04 on4 of7.wav	1	859
586	i 0.04 on5 of7.wav	1	1179
587	i 0.04 on6 of7.wav	1	871
588	i 0.04 on7 of7.wav	1	939
589	i 0.06 on1 of7r.wav	2	639
590	i 0.06 on2 of7.wav	1	1055
591	i 0.06 on3 of7.wav	1	514
592	i 0.06 on4 of7.wav	2	1078
593	i 0.06 on5 of7.wav	2	1066
594	i 0.06 on6 of7.wav	2	1047
595	i 0.06 on7 of7.wav	2	955
596	i 0.08 on1 of7r.wav	2	590
597	i 0.08 on2 of7.wav	2	703
598	i 0.08 on3 of7.wav	2	954
599	i 0.08 on4 of7.wav	2	667
600	i 0.08 on5 of7.wav	2	430
601	i 0.08 on6 of7.wav	1	755
602	i 0.08 on7 of7.wav	1	1019
603	i 0.12 on1 of7r.wav	2	543
604	i 0.12 on2 of7.wav	1	483
605	i 0.12 on3 of7.wav	2	767
606	i 0.12 on4 of7.wav	2	526
607	i 0.12 on5 of7.wav	1	507
608	i 0.12 on6 of7.wav	1	587
609	i 0.12 on7 of7.wav	1	1214
610	i 0.14 on1 of7r.wav	1	690
611	i 0.14 on2 of7.wav	2	1207
612	i 0.14 on3 of7.wav	2	618
613	i 0.14 on4 of7.wav	2	1034
614	i 0.14 on5 of7.wav	1	616
615	i 0.14 on6 of7.wav	1	595
616	i 0.14 on7 of7.wav	1	595
617	i 0.16 on1 of7r.wav	2	667
618	i 0.16 on2 of7.wav	2	714
619	i 0.16 on3 of7.wav	2	774
620	i 0.16 on4 of7.wav	1	570
621	i 0.16 on5 of7.wav	1	671
622	i 0.16 on6 of7.wav	1	555
623	i 0.16 on7 of7.wav	1	538
624	i 0.18 on1 of7r.wav	2	670
625	i 0.18 on2 of7.wav	2	630
626	i 0.18 on3 of7.wav	2	995
627	i 0.18 on4 of7.wav	1	775
628	i 0.18 on5 of7.wav	1	515
629	i 0.18 on6 of7.wav	1	586
630	i 0.18 on7 of7.wav	2	815
