# Supplementary material for: How musical experience affects tone perception efficiency by musicians of tonal and non-tonal speakers?
Source: PLoS One. 2020 May 8;15(5):e0232514. doi: 10.1371/journal.pone.0232514 (PMC7209303; doi:10.1371/journal.pone.0232514)
Supplement: S2 Raw Data — (ZIP) [file pone.0232514.s002.zip › RAW DATA Man musician/sub10sdfalling.csv]

List2	Slide3.RESP	Slide3.RT	stim1	stim2
1	1	587	a 0.1 on1 of1.wav	a 0.1 on1 of1.wav
2	1	680	a 0.1 on1 of2.wav	a 0.1 on1 of2.wav
3	1	859	a 0.1 on1 of3.wav	a 0.1 on1 of3.wav
4	1	707	a 0.1 on1 of4.wav	a 0.1 on1 of4.wav
5	1	534	a 0.1 on1 of5.wav	a 0.1 on1 of5.wav
6	1	504	a 0.1 on1 of6.wav	a 0.1 on1 of6.wav
7	1	476	a 0.1 on1 of7.wav	a 0.1 on1 of7.wav
8	1	467	a 0.2 on1 of1.wav	a 0.2 on1 of1.wav
9	1	759	a 0.2 on1 of2.wav	a 0.2 on1 of2.wav
10	1	562	a 0.2 on1 of3.wav	a 0.2 on1 of3.wav
11	1	444	a 0.2 on1 of4.wav	a 0.2 on1 of4.wav
12	1	620	a 0.2 on1 of5.wav	a 0.2 on1 of5.wav
13	1	864	a 0.2 on1 of6.wav	a 0.2 on1 of6.wav
14	1	594	a 0.2 on1 of7.wav	a 0.2 on1 of7.wav
15	1	478	a 0.04 on1 of1.wav	a 0.04 on1 of1.wav
16	1	768	a 0.04 on1 of2.wav	a 0.04 on1 of2.wav
17	1	568	a 0.04 on1 of3.wav	a 0.04 on1 of3.wav
18	1	506	a 0.04 on1 of4.wav	a 0.04 on1 of4.wav
19	1	496	a 0.04 on1 of5.wav	a 0.04 on1 of5.wav
20	1	408	a 0.04 on1 of6.wav	a 0.04 on1 of6.wav
21	1	723	a 0.04 on1 of7.wav	a 0.04 on1 of7.wav
22	1	443	a 0.06 on1 of1.wav	a 0.06 on1 of1.wav
23	1	1663	a 0.06 on1 of2.wav	a 0.06 on1 of2.wav
24	1	491	a 0.06 on1 of3.wav	a 0.06 on1 of3.wav
25	1	564	a 0.06 on1 of4.wav	a 0.06 on1 of4.wav
26	1	851	a 0.06 on1 of5.wav	a 0.06 on1 of5.wav
27	1	498	a 0.06 on1 of6.wav	a 0.06 on1 of6.wav
28	1	555	a 0.06 on1 of7.wav	a 0.06 on1 of7.wav
29	1	515	a 0.08 on1 of1.wav	a 0.08 on1 of1.wav
30	1	765	a 0.08 on1 of2.wav	a 0.08 on1 of2.wav
31	1	616	a 0.08 on1 of3.wav	a 0.08 on1 of3.wav
32	1	546	a 0.08 on1 of4.wav	a 0.08 on1 of4.wav
33	1	740	a 0.08 on1 of5.wav	a 0.08 on1 of5.wav
34	1	475	a 0.08 on1 of6.wav	a 0.08 on1 of6.wav
35	1	460	a 0.08 on1 of7.wav	a 0.08 on1 of7.wav
36	1	584	a 0.12 on1 of1.wav	a 0.12 on1 of1.wav
37	1	672	a 0.12 on1 of2.wav	a 0.12 on1 of2.wav
38	1	368	a 0.12 on1 of3.wav	a 0.12 on1 of3.wav
39	1	592	a 0.12 on1 of4.wav	a 0.12 on1 of4.wav
40	1	704	a 0.12 on1 of5.wav	a 0.12 on1 of5.wav
41	1	851	a 0.12 on1 of6.wav	a 0.12 on1 of6.wav
42	1	624	a 0.12 on1 of7.wav	a 0.12 on1 of7.wav
43	1	888	a 0.14 on1 of1.wav	a 0.14 on1 of1.wav
44	1	624	a 0.14 on1 of2.wav	a 0.14 on1 of2.wav
45	1	628	a 0.14 on1 of3.wav	a 0.14 on1 of3.wav
46	1	909	a 0.14 on1 of4.wav	a 0.14 on1 of4.wav
47	1	478	a 0.14 on1 of5.wav	a 0.14 on1 of5.wav
48	1	631	a 0.14 on1 of6.wav	a 0.14 on1 of6.wav
49	1	636	a 0.14 on1 of7.wav	a 0.14 on1 of7.wav
50	1	420	a 0.16 on1 of1.wav	a 0.16 on1 of1.wav
51	1	1184	a 0.16 on1 of2.wav	a 0.16 on1 of2.wav
52	1	655	a 0.16 on1 of3.wav	a 0.16 on1 of3.wav
53	1	538	a 0.16 on1 of4.wav	a 0.16 on1 of4.wav
54	1	523	a 0.16 on1 of5.wav	a 0.16 on1 of5.wav
55	1	828	a 0.16 on1 of6.wav	a 0.16 on1 of6.wav
56	1	587	a 0.16 on1 of7.wav	a 0.16 on1 of7.wav
57	1	699	a 0.18 on1 of1.wav	a 0.18 on1 of1.wav
58	1	695	a 0.18 on1 of2.wav	a 0.18 on1 of2.wav
59	1	793	a 0.18 on1 of3.wav	a 0.18 on1 of3.wav
60	1	868	a 0.18 on1 of4.wav	a 0.18 on1 of4.wav
61	1	716	a 0.18 on1 of5.wav	a 0.18 on1 of5.wav
62	1	444	a 0.18 on1 of6.wav	a 0.18 on1 of6.wav
63	1	603	a 0.18 on1 of7.wav	a 0.18 on1 of7.wav
64	1	615	i 0.1 on1 of1.wav	i 0.1 on1 of1.wav
65	1	899	i 0.1 on1 of2.wav	i 0.1 on1 of2.wav
66	1	599	i 0.1 on1 of3.wav	i 0.1 on1 of3.wav
67	1	499	i 0.1 on1 of4.wav	i 0.1 on1 of4.wav
68	1	480	i 0.1 on1 of5.wav	i 0.1 on1 of5.wav
69	1	566	i 0.1 on1 of6.wav	i 0.1 on1 of6.wav
70	1	458	i 0.1 on1 of7.wav	i 0.1 on1 of7.wav
71	1	543	i 0.2 on1 of1.wav	i 0.2 on1 of1.wav
72	1	547	i 0.2 on1 of2.wav	i 0.2 on1 of2.wav
73	1	602	i 0.2 on1 of3.wav	i 0.2 on1 of3.wav
74	1	810	i 0.2 on1 of4.wav	i 0.2 on1 of4.wav
75	1	547	i 0.2 on1 of5.wav	i 0.2 on1 of5.wav
76	1	459	i 0.2 on1 of6.wav	i 0.2 on1 of6.wav
77	1	486	i 0.2 on1 of7.wav	i 0.2 on1 of7.wav
78	1	518	i 0.04 on1 of1.wav	i 0.04 on1 of1.wav
79	1	843	i 0.04 on1 of2.wav	i 0.04 on1 of2.wav
80	1	573	i 0.04 on1 of3.wav	i 0.04 on1 of3.wav
81	1	940	i 0.04 on1 of4.wav	i 0.04 on1 of4.wav
82	1	580	i 0.04 on1 of5.wav	i 0.04 on1 of5.wav
83	1	632	i 0.04 on1 of6.wav	i 0.04 on1 of6.wav
84	1	862	i 0.04 on1 of7.wav	i 0.04 on1 of7.wav
85	1	595	i 0.06 on1 of1.wav	i 0.06 on1 of1.wav
86	1	494	i 0.06 on1 of2.wav	i 0.06 on1 of2.wav
87	1	542	i 0.06 on1 of3.wav	i 0.06 on1 of3.wav
88	1	588	i 0.06 on1 of4.wav	i 0.06 on1 of4.wav
89	1	651	i 0.06 on1 of5.wav	i 0.06 on1 of5.wav
90	1	406	i 0.06 on1 of6.wav	i 0.06 on1 of6.wav
91	1	884	i 0.06 on1 of7.wav	i 0.06 on1 of7.wav
92	1	823	i 0.08 on1 of1.wav	i 0.08 on1 of1.wav
93	1	496	i 0.08 on1 of2.wav	i 0.08 on1 of2.wav
94	1	976	i 0.08 on1 of3.wav	i 0.08 on1 of3.wav
95	1	484	i 0.08 on1 of4.wav	i 0.08 on1 of4.wav
96	1	952	i 0.08 on1 of5.wav	i 0.08 on1 of5.wav
97	1	768	i 0.08 on1 of6.wav	i 0.08 on1 of6.wav
98	1	731	i 0.08 on1 of7.wav	i 0.08 on1 of7.wav
99	1	546	i 0.12 on1 of1.wav	i 0.12 on1 of1.wav
100	1	735	i 0.12 on1 of2.wav	i 0.12 on1 of2.wav
101	1	651	i 0.12 on1 of3.wav	i 0.12 on1 of3.wav
102	1	911	i 0.12 on1 of4.wav	i 0.12 on1 of4.wav
103	1	504	i 0.12 on1 of5.wav	i 0.12 on1 of5.wav
104	1	463	i 0.12 on1 of6.wav	i 0.12 on1 of6.wav
105	1	786	i 0.12 on1 of7.wav	i 0.12 on1 of7.wav
106	1	466	i 0.14 on1 of1.wav	i 0.14 on1 of1.wav
107	1	671	i 0.14 on1 of2.wav	i 0.14 on1 of2.wav
108	1	724	i 0.14 on1 of3.wav	i 0.14 on1 of3.wav
109	1	767	i 0.14 on1 of4.wav	i 0.14 on1 of4.wav
110	1	580	i 0.14 on1 of5.wav	i 0.14 on1 of5.wav
111	1	592	i 0.14 on1 of6.wav	i 0.14 on1 of6.wav
112	1	502	i 0.14 on1 of7.wav	i 0.14 on1 of7.wav
113	1	772	i 0.16 on1 of1.wav	i 0.16 on1 of1.wav
114	1	556	i 0.16 on1 of2.wav	i 0.16 on1 of2.wav
115	1	581	i 0.16 on1 of3.wav	i 0.16 on1 of3.wav
116	1	631	i 0.16 on1 of4.wav	i 0.16 on1 of4.wav
117	1	624	i 0.16 on1 of5.wav	i 0.16 on1 of5.wav
118	1	1016	i 0.16 on1 of6.wav	i 0.16 on1 of6.wav
119	1	482	i 0.16 on1 of7.wav	i 0.16 on1 of7.wav
120	1	478	i 0.18 on1 of1.wav	i 0.18 on1 of1.wav
121	1	776	i 0.18 on1 of2.wav	i 0.18 on1 of2.wav
122	1	792	i 0.18 on1 of3.wav	i 0.18 on1 of3.wav
123	1	623	i 0.18 on1 of4.wav	i 0.18 on1 of4.wav
124	1	816	i 0.18 on1 of5.wav	i 0.18 on1 of5.wav
125	1	511	i 0.18 on1 of6.wav	i 0.18 on1 of6.wav
126	1	527	i 0.18 on1 of7.wav	i 0.18 on1 of7.wav
127	2	732	a 0.1 on1 of1.wav	a 0.1 on1 of3.wav
128	2	771	a 0.1 on1 of2.wav	a 0.1 on1 of4.wav
129	1	2113	a 0.1 on1 of3.wav	a 0.1 on1 of5.wav
130	1	1144	a 0.1 on1 of4.wav	a 0.1 on1 of6.wav
131	1	452	a 0.1 on1 of5.wav	a 0.1 on1 of7.wav
132	2	1506	a 0.2 on1 of1.wav	a 0.2 on1 of3.wav
133	2	982	a 0.2 on1 of2.wav	a 0.2 on1 of4.wav
134	1	691	a 0.2 on1 of3.wav	a 0.2 on1 of5.wav
135	1	1752	a 0.2 on1 of4.wav	a 0.2 on1 of6.wav
136	1	970	a 0.2 on1 of5.wav	a 0.2 on1 of7.wav
137	1	532	a 0.04 on1 of1.wav	a 0.04 on1 of3.wav
138	1	487	a 0.04 on1 of2.wav	a 0.04 on1 of4.wav
139	1	980	a 0.04 on1 of3.wav	a 0.04 on1 of5.wav
140	1	627	a 0.04 on1 of4.wav	a 0.04 on1 of6.wav
141	1	698	a 0.04 on1 of5.wav	a 0.04 on1 of7.wav
142	1	524	a 0.06 on1 of1.wav	a 0.06 on1 of3.wav
143	1	655	a 0.06 on1 of2.wav	a 0.06 on1 of4.wav
144	1	1304	a 0.06 on1 of3.wav	a 0.06 on1 of5.wav
145	1	478	a 0.06 on1 of4.wav	a 0.06 on1 of6.wav
146	1	744	a 0.06 on1 of5.wav	a 0.06 on1 of7.wav
147	1	408	a 0.08 on1 of1.wav	a 0.08 on1 of3.wav
148	1	583	a 0.08 on1 of2.wav	a 0.08 on1 of4.wav
149	1	713	a 0.08 on1 of3.wav	a 0.08 on1 of5.wav
150	1	579	a 0.08 on1 of4.wav	a 0.08 on1 of6.wav
151	1	576	a 0.08 on1 of5.wav	a 0.08 on1 of7.wav
152	2	750	a 0.12 on1 of1.wav	a 0.12 on1 of3.wav
153	2	706	a 0.12 on1 of2.wav	a 0.12 on1 of4.wav
154	2	799	a 0.12 on1 of3.wav	a 0.12 on1 of5.wav
155	1	507	a 0.12 on1 of4.wav	a 0.12 on1 of6.wav
156	1	596	a 0.12 on1 of5.wav	a 0.12 on1 of7.wav
157	1	992	a 0.14 on1 of1.wav	a 0.14 on1 of3.wav
158	1	696	a 0.14 on1 of2.wav	a 0.14 on1 of4.wav
159	2	747	a 0.14 on1 of3.wav	a 0.14 on1 of5.wav
160	1	856	a 0.14 on1 of4.wav	a 0.14 on1 of6.wav
161	1	551	a 0.14 on1 of5.wav	a 0.14 on1 of7.wav
162	2	2035	a 0.16 on1 of1.wav	a 0.16 on1 of3.wav
163	2	650	a 0.16 on1 of2.wav	a 0.16 on1 of4.wav
164	2	655	a 0.16 on1 of3.wav	a 0.16 on1 of5.wav
165	1	1481	a 0.16 on1 of4.wav	a 0.16 on1 of6.wav
166	1	479	a 0.16 on1 of5.wav	a 0.16 on1 of7.wav
167	2	758	a 0.18 on1 of1.wav	a 0.18 on1 of3.wav
168	2	1352	a 0.18 on1 of2.wav	a 0.18 on1 of4.wav
169	1	1401	a 0.18 on1 of3.wav	a 0.18 on1 of5.wav
170	1	644	a 0.18 on1 of4.wav	a 0.18 on1 of6.wav
171	1	572	a 0.18 on1 of5.wav	a 0.18 on1 of7.wav
172	1	926	i 0.1 on1 of1.wav	i 0.1 on1 of3.wav
173	2	798	i 0.1 on1 of2.wav	i 0.1 on1 of4.wav
174	2	951	i 0.1 on1 of3.wav	i 0.1 on1 of5.wav
175	1	495	i 0.1 on1 of4.wav	i 0.1 on1 of6.wav
176	1	471	i 0.1 on1 of5.wav	i 0.1 on1 of7.wav
177	2	854	i 0.2 on1 of1.wav	i 0.2 on1 of3.wav
178	2	756	i 0.2 on1 of2.wav	i 0.2 on1 of4.wav
179	2	895	i 0.2 on1 of3.wav	i 0.2 on1 of5.wav
180	1	569	i 0.2 on1 of4.wav	i 0.2 on1 of6.wav
181	1	647	i 0.2 on1 of5.wav	i 0.2 on1 of7.wav
182	1	479	i 0.04 on1 of1.wav	i 0.04 on1 of3.wav
183	1	535	i 0.04 on1 of2.wav	i 0.04 on1 of4.wav
184	1	627	i 0.04 on1 of3.wav	i 0.04 on1 of5.wav
185	1	746	i 0.04 on1 of4.wav	i 0.04 on1 of6.wav
186	1	860	i 0.04 on1 of5.wav	i 0.04 on1 of7.wav
187	1	466	i 0.06 on1 of1.wav	i 0.06 on1 of3.wav
188	1	663	i 0.06 on1 of2.wav	i 0.06 on1 of4.wav
189	1	703	i 0.06 on1 of3.wav	i 0.06 on1 of5.wav
190	1	560	i 0.06 on1 of4.wav	i 0.06 on1 of6.wav
191	1	772	i 0.06 on1 of5.wav	i 0.06 on1 of7.wav
192	2	760	i 0.08 on1 of1.wav	i 0.08 on1 of3.wav
193	1	595	i 0.08 on1 of2.wav	i 0.08 on1 of4.wav
194	1	511	i 0.08 on1 of3.wav	i 0.08 on1 of5.wav
195	1	760	i 0.08 on1 of4.wav	i 0.08 on1 of6.wav
196	1	798	i 0.08 on1 of5.wav	i 0.08 on1 of7.wav
197	1	1126	i 0.12 on1 of1.wav	i 0.12 on1 of3.wav
198	1	835	i 0.12 on1 of2.wav	i 0.12 on1 of4.wav
199	2	719	i 0.12 on1 of3.wav	i 0.12 on1 of5.wav
200	1	1647	i 0.12 on1 of4.wav	i 0.12 on1 of6.wav
201	1	538	i 0.12 on1 of5.wav	i 0.12 on1 of7.wav
202	1	931	i 0.14 on1 of1.wav	i 0.14 on1 of3.wav
203	2	923	i 0.14 on1 of2.wav	i 0.14 on1 of4.wav
204	2	730	i 0.14 on1 of3.wav	i 0.14 on1 of5.wav
205	1	492	i 0.14 on1 of4.wav	i 0.14 on1 of6.wav
206	1	722	i 0.14 on1 of5.wav	i 0.14 on1 of7.wav
207	1	1228	i 0.16 on1 of1.wav	i 0.16 on1 of3.wav
208	2	874	i 0.16 on1 of2.wav	i 0.16 on1 of4.wav
209	2	951	i 0.16 on1 of3.wav	i 0.16 on1 of5.wav
210	1	699	i 0.16 on1 of4.wav	i 0.16 on1 of6.wav
211	1	467	i 0.16 on1 of5.wav	i 0.16 on1 of7.wav
212	2	706	i 0.18 on1 of1.wav	i 0.18 on1 of3.wav
213	2	749	i 0.18 on1 of2.wav	i 0.18 on1 of4.wav
214	2	867	i 0.18 on1 of3.wav	i 0.18 on1 of5.wav
215	1	747	i 0.18 on1 of4.wav	i 0.18 on1 of6.wav
216	1	530	i 0.18 on1 of5.wav	i 0.18 on1 of7.wav
217	2	1455	a 0.1 on1 of3.wav	a 0.1 on1 of1.wav
218	2	802	a 0.1 on1 of4.wav	a 0.1 on1 of2.wav
219	2	987	a 0.1 on1 of5.wav	a 0.1 on1 of3.wav
220	1	907	a 0.1 on1 of6.wav	a 0.1 on1 of4.wav
221	1	558	a 0.1 on1 of7.wav	a 0.1 on1 of5.wav
222	2	667	a 0.2 on1 of3.wav	a 0.2 on1 of1.wav
223	2	1264	a 0.2 on1 of4.wav	a 0.2 on1 of2.wav
224	2	1964	a 0.2 on1 of5.wav	a 0.2 on1 of3.wav
225	1	1011	a 0.2 on1 of6.wav	a 0.2 on1 of4.wav
226	1	1235	a 0.2 on1 of7.wav	a 0.2 on1 of5.wav
227	1	514	a 0.04 on1 of3.wav	a 0.04 on1 of1.wav
228	1	496	a 0.04 on1 of4.wav	a 0.04 on1 of2.wav
229	1	444	a 0.04 on1 of5.wav	a 0.04 on1 of3.wav
230	1	568	a 0.04 on1 of6.wav	a 0.04 on1 of4.wav
231	1	848	a 0.04 on1 of7.wav	a 0.04 on1 of5.wav
232	1	524	a 0.06 on1 of3.wav	a 0.06 on1 of1.wav
233	1	514	a 0.06 on1 of4.wav	a 0.06 on1 of2.wav
234	1	518	a 0.06 on1 of5.wav	a 0.06 on1 of3.wav
235	1	465	a 0.06 on1 of6.wav	a 0.06 on1 of4.wav
236	1	547	a 0.06 on1 of7.wav	a 0.06 on1 of5.wav
237	1	612	a 0.08 on1 of3.wav	a 0.08 on1 of1.wav
238	2	767	a 0.08 on1 of4.wav	a 0.08 on1 of2.wav
239	1	517	a 0.08 on1 of5.wav	a 0.08 on1 of3.wav
240	1	464	a 0.08 on1 of6.wav	a 0.08 on1 of4.wav
241	1	495	a 0.08 on1 of7.wav	a 0.08 on1 of5.wav
242	2	2704	a 0.12 on1 of3.wav	a 0.12 on1 of1.wav
243	2	1000	a 0.12 on1 of4.wav	a 0.12 on1 of2.wav
244	1	739	a 0.12 on1 of5.wav	a 0.12 on1 of3.wav
245	1	416	a 0.12 on1 of6.wav	a 0.12 on1 of4.wav
246	1	639	a 0.12 on1 of7.wav	a 0.12 on1 of5.wav
247	2	707	a 0.14 on1 of3.wav	a 0.14 on1 of1.wav
248	2	719	a 0.14 on1 of4.wav	a 0.14 on1 of2.wav
249	2	1436	a 0.14 on1 of5.wav	a 0.14 on1 of3.wav
250	1	450	a 0.14 on1 of6.wav	a 0.14 on1 of4.wav
251	1	575	a 0.14 on1 of7.wav	a 0.14 on1 of5.wav
252	2	819	a 0.16 on1 of3.wav	a 0.16 on1 of1.wav
253	2	1152	a 0.16 on1 of4.wav	a 0.16 on1 of2.wav
254	2	842	a 0.16 on1 of5.wav	a 0.16 on1 of3.wav
255	1	418	a 0.16 on1 of6.wav	a 0.16 on1 of4.wav
256	1	566	a 0.16 on1 of7.wav	a 0.16 on1 of5.wav
257	2	1258	a 0.18 on1 of3.wav	a 0.18 on1 of1.wav
258	2	1072	a 0.18 on1 of4.wav	a 0.18 on1 of2.wav
259	1	963	a 0.18 on1 of5.wav	a 0.18 on1 of3.wav
260	1	963	a 0.18 on1 of6.wav	a 0.18 on1 of4.wav
261	1	544	a 0.18 on1 of7.wav	a 0.18 on1 of5.wav
262	2	723	i 0.1 on1 of3.wav	i 0.1 on1 of1.wav
263	1	602	i 0.1 on1 of4.wav	i 0.1 on1 of2.wav
264	1	779	i 0.1 on1 of5.wav	i 0.1 on1 of3.wav
265	1	551	i 0.1 on1 of6.wav	i 0.1 on1 of4.wav
266	1	475	i 0.1 on1 of7.wav	i 0.1 on1 of5.wav
267	2	727	i 0.2 on1 of3.wav	i 0.2 on1 of1.wav
268	2	1019	i 0.2 on1 of4.wav	i 0.2 on1 of2.wav
269	1	599	i 0.2 on1 of5.wav	i 0.2 on1 of3.wav
270	1	663	i 0.2 on1 of6.wav	i 0.2 on1 of4.wav
271	1	571	i 0.2 on1 of7.wav	i 0.2 on1 of5.wav
272	1	1890	i 0.04 on1 of3.wav	i 0.04 on1 of1.wav
273	1	735	i 0.04 on1 of4.wav	i 0.04 on1 of2.wav
274	1	624	i 0.04 on1 of5.wav	i 0.04 on1 of3.wav
275	1	619	i 0.04 on1 of6.wav	i 0.04 on1 of4.wav
276	1	640	i 0.04 on1 of7.wav	i 0.04 on1 of5.wav
277	1	530	i 0.06 on1 of3.wav	i 0.06 on1 of1.wav
278	1	462	i 0.06 on1 of4.wav	i 0.06 on1 of2.wav
279	1	672	i 0.06 on1 of5.wav	i 0.06 on1 of3.wav
280	1	658	i 0.06 on1 of6.wav	i 0.06 on1 of4.wav
281	1	824	i 0.06 on1 of7.wav	i 0.06 on1 of5.wav
282	1	488	i 0.08 on1 of3.wav	i 0.08 on1 of1.wav
283	1	637	i 0.08 on1 of4.wav	i 0.08 on1 of2.wav
284	1	676	i 0.08 on1 of5.wav	i 0.08 on1 of3.wav
285	1	524	i 0.08 on1 of6.wav	i 0.08 on1 of4.wav
286	1	650	i 0.08 on1 of7.wav	i 0.08 on1 of5.wav
287	2	892	i 0.12 on1 of3.wav	i 0.12 on1 of1.wav
288	1	652	i 0.12 on1 of4.wav	i 0.12 on1 of2.wav
289	1	1173	i 0.12 on1 of5.wav	i 0.12 on1 of3.wav
290	2	884	i 0.12 on1 of6.wav	i 0.12 on1 of4.wav
291	1	632	i 0.12 on1 of7.wav	i 0.12 on1 of5.wav
292	2	858	i 0.14 on1 of3.wav	i 0.14 on1 of1.wav
293	1	612	i 0.14 on1 of4.wav	i 0.14 on1 of2.wav
294	2	1204	i 0.14 on1 of5.wav	i 0.14 on1 of3.wav
295	1	788	i 0.14 on1 of6.wav	i 0.14 on1 of4.wav
296	1	620	i 0.14 on1 of7.wav	i 0.14 on1 of5.wav
297	2	634	i 0.16 on1 of3.wav	i 0.16 on1 of1.wav
298	2	2369	i 0.16 on1 of4.wav	i 0.16 on1 of2.wav
299	2	746	i 0.16 on1 of5.wav	i 0.16 on1 of3.wav
300	1	2908	i 0.16 on1 of6.wav	i 0.16 on1 of4.wav
301	1	596	i 0.16 on1 of7.wav	i 0.16 on1 of5.wav
302	2	704	i 0.18 on1 of3.wav	i 0.18 on1 of1.wav
303	2	2204	i 0.18 on1 of4.wav	i 0.18 on1 of2.wav
304	1	1340	i 0.18 on1 of5.wav	i 0.18 on1 of3.wav
305	1	607	i 0.18 on1 of6.wav	i 0.18 on1 of4.wav
306	1	588	i 0.18 on1 of7.wav	i 0.18 on1 of5.wav
307	1	463	a 0.1 on1 of1.wav	a 0.1 on1 of1.wav
308	1	637	a 0.1 on1 of2.wav	a 0.1 on1 of2.wav
309	1	581	a 0.1 on1 of3.wav	a 0.1 on1 of3.wav
310	1	464	a 0.1 on1 of4.wav	a 0.1 on1 of4.wav
311	1	584	a 0.1 on1 of5.wav	a 0.1 on1 of5.wav
312	1	2630	a 0.1 on1 of6.wav	a 0.1 on1 of6.wav
313	1	566	a 0.1 on1 of7.wav	a 0.1 on1 of7.wav
314	1	515	a 0.2 on1 of1.wav	a 0.2 on1 of1.wav
315	1	606	a 0.2 on1 of2.wav	a 0.2 on1 of2.wav
316	1	754	a 0.2 on1 of3.wav	a 0.2 on1 of3.wav
317	1	864	a 0.2 on1 of4.wav	a 0.2 on1 of4.wav
318	1	504	a 0.2 on1 of5.wav	a 0.2 on1 of5.wav
319	1	556	a 0.2 on1 of6.wav	a 0.2 on1 of6.wav
320	1	480	a 0.2 on1 of7.wav	a 0.2 on1 of7.wav
321	1	442	a 0.04 on1 of1.wav	a 0.04 on1 of1.wav
322	1	383	a 0.04 on1 of2.wav	a 0.04 on1 of2.wav
323	1	569	a 0.04 on1 of3.wav	a 0.04 on1 of3.wav
324	1	722	a 0.04 on1 of4.wav	a 0.04 on1 of4.wav
325	1	463	a 0.04 on1 of5.wav	a 0.04 on1 of5.wav
326	1	530	a 0.04 on1 of6.wav	a 0.04 on1 of6.wav
327	1	476	a 0.04 on1 of7.wav	a 0.04 on1 of7.wav
328	1	898	a 0.06 on1 of1.wav	a 0.06 on1 of1.wav
329	1	1237	a 0.06 on1 of2.wav	a 0.06 on1 of2.wav
330	1	551	a 0.06 on1 of3.wav	a 0.06 on1 of3.wav
331	1	603	a 0.06 on1 of4.wav	a 0.06 on1 of4.wav
332	1	602	a 0.06 on1 of5.wav	a 0.06 on1 of5.wav
333	1	763	a 0.06 on1 of6.wav	a 0.06 on1 of6.wav
334	1	543	a 0.06 on1 of7.wav	a 0.06 on1 of7.wav
335	1	679	a 0.08 on1 of1.wav	a 0.08 on1 of1.wav
336	1	776	a 0.08 on1 of2.wav	a 0.08 on1 of2.wav
337	1	752	a 0.08 on1 of3.wav	a 0.08 on1 of3.wav
338	1	415	a 0.08 on1 of4.wav	a 0.08 on1 of4.wav
339	1	1083	a 0.08 on1 of5.wav	a 0.08 on1 of5.wav
340	1	573	a 0.08 on1 of6.wav	a 0.08 on1 of6.wav
341	1	491	a 0.08 on1 of7.wav	a 0.08 on1 of7.wav
342	1	535	a 0.12 on1 of1.wav	a 0.12 on1 of1.wav
343	1	817	a 0.12 on1 of2.wav	a 0.12 on1 of2.wav
344	1	658	a 0.12 on1 of3.wav	a 0.12 on1 of3.wav
345	1	611	a 0.12 on1 of4.wav	a 0.12 on1 of4.wav
346	1	575	a 0.12 on1 of5.wav	a 0.12 on1 of5.wav
347	1	411	a 0.12 on1 of6.wav	a 0.12 on1 of6.wav
348	1	430	a 0.12 on1 of7.wav	a 0.12 on1 of7.wav
349	1	500	a 0.14 on1 of1.wav	a 0.14 on1 of1.wav
350	1	506	a 0.14 on1 of2.wav	a 0.14 on1 of2.wav
351	1	531	a 0.14 on1 of3.wav	a 0.14 on1 of3.wav
352	1	499	a 0.14 on1 of4.wav	a 0.14 on1 of4.wav
353	1	559	a 0.14 on1 of5.wav	a 0.14 on1 of5.wav
354	1	604	a 0.14 on1 of6.wav	a 0.14 on1 of6.wav
355	1	528	a 0.14 on1 of7.wav	a 0.14 on1 of7.wav
356	1	492	a 0.16 on1 of1.wav	a 0.16 on1 of1.wav
357	1	571	a 0.16 on1 of2.wav	a 0.16 on1 of2.wav
358	1	1245	a 0.16 on1 of3.wav	a 0.16 on1 of3.wav
359	1	668	a 0.16 on1 of4.wav	a 0.16 on1 of4.wav
360	1	597	a 0.16 on1 of5.wav	a 0.16 on1 of5.wav
361	1	760	a 0.16 on1 of6.wav	a 0.16 on1 of6.wav
362	1	386	a 0.16 on1 of7.wav	a 0.16 on1 of7.wav
363	1	608	a 0.18 on1 of1.wav	a 0.18 on1 of1.wav
364	1	526	a 0.18 on1 of2.wav	a 0.18 on1 of2.wav
365	1	442	a 0.18 on1 of3.wav	a 0.18 on1 of3.wav
366	1	572	a 0.18 on1 of4.wav	a 0.18 on1 of4.wav
367	1	540	a 0.18 on1 of5.wav	a 0.18 on1 of5.wav
368	1	572	a 0.18 on1 of6.wav	a 0.18 on1 of6.wav
369	1	510	a 0.18 on1 of7.wav	a 0.18 on1 of7.wav
370	1	488	i 0.1 on1 of1.wav	i 0.1 on1 of1.wav
371	1	628	i 0.1 on1 of2.wav	i 0.1 on1 of2.wav
372	1	1244	i 0.1 on1 of3.wav	i 0.1 on1 of3.wav
373	1	694	i 0.1 on1 of4.wav	i 0.1 on1 of4.wav
374	1	630	i 0.1 on1 of5.wav	i 0.1 on1 of5.wav
375	1	786	i 0.1 on1 of6.wav	i 0.1 on1 of6.wav
376	1	866	i 0.1 on1 of7.wav	i 0.1 on1 of7.wav
377	1	603	i 0.2 on1 of1.wav	i 0.2 on1 of1.wav
378	1	612	i 0.2 on1 of2.wav	i 0.2 on1 of2.wav
379	1	819	i 0.2 on1 of3.wav	i 0.2 on1 of3.wav
380	1	1201	i 0.2 on1 of4.wav	i 0.2 on1 of4.wav
381	1	514	i 0.2 on1 of5.wav	i 0.2 on1 of5.wav
382	1	756	i 0.2 on1 of6.wav	i 0.2 on1 of6.wav
383	1	647	i 0.2 on1 of7.wav	i 0.2 on1 of7.wav
384	1	468	i 0.04 on1 of1.wav	i 0.04 on1 of1.wav
385	1	456	i 0.04 on1 of2.wav	i 0.04 on1 of2.wav
386	1	675	i 0.04 on1 of3.wav	i 0.04 on1 of3.wav
387	1	692	i 0.04 on1 of4.wav	i 0.04 on1 of4.wav
388	1	514	i 0.04 on1 of5.wav	i 0.04 on1 of5.wav
389	1	4339	i 0.04 on1 of6.wav	i 0.04 on1 of6.wav
390	1	449	i 0.04 on1 of7.wav	i 0.04 on1 of7.wav
391	1	855	i 0.06 on1 of1.wav	i 0.06 on1 of1.wav
392	1	402	i 0.06 on1 of2.wav	i 0.06 on1 of2.wav
393	1	723	i 0.06 on1 of3.wav	i 0.06 on1 of3.wav
394	1	663	i 0.06 on1 of4.wav	i 0.06 on1 of4.wav
395	1	446	i 0.06 on1 of5.wav	i 0.06 on1 of5.wav
396	1	515	i 0.06 on1 of6.wav	i 0.06 on1 of6.wav
397	1	571	i 0.06 on1 of7.wav	i 0.06 on1 of7.wav
398	1	627	i 0.08 on1 of1.wav	i 0.08 on1 of1.wav
399	1	574	i 0.08 on1 of2.wav	i 0.08 on1 of2.wav
400	1	609	i 0.08 on1 of3.wav	i 0.08 on1 of3.wav
401	1	540	i 0.08 on1 of4.wav	i 0.08 on1 of4.wav
402	1	547	i 0.08 on1 of5.wav	i 0.08 on1 of5.wav
403	1	538	i 0.08 on1 of6.wav	i 0.08 on1 of6.wav
404	1	448	i 0.08 on1 of7.wav	i 0.08 on1 of7.wav
405	1	696	i 0.12 on1 of1.wav	i 0.12 on1 of1.wav
406	1	526	i 0.12 on1 of2.wav	i 0.12 on1 of2.wav
407	1	498	i 0.12 on1 of3.wav	i 0.12 on1 of3.wav
408	1	908	i 0.12 on1 of4.wav	i 0.12 on1 of4.wav
409	1	732	i 0.12 on1 of5.wav	i 0.12 on1 of5.wav
410	1	673	i 0.12 on1 of6.wav	i 0.12 on1 of6.wav
411	1	558	i 0.12 on1 of7.wav	i 0.12 on1 of7.wav
412	1	680	i 0.14 on1 of1.wav	i 0.14 on1 of1.wav
413	1	611	i 0.14 on1 of2.wav	i 0.14 on1 of2.wav
414	1	476	i 0.14 on1 of3.wav	i 0.14 on1 of3.wav
415	1	604	i 0.14 on1 of4.wav	i 0.14 on1 of4.wav
416	1	623	i 0.14 on1 of5.wav	i 0.14 on1 of5.wav
417	1	898	i 0.14 on1 of6.wav	i 0.14 on1 of6.wav
418	1	1128	i 0.14 on1 of7.wav	i 0.14 on1 of7.wav
419	1	819	i 0.16 on1 of1.wav	i 0.16 on1 of1.wav
420	1	564	i 0.16 on1 of2.wav	i 0.16 on1 of2.wav
421	1	538	i 0.16 on1 of3.wav	i 0.16 on1 of3.wav
422	1	572	i 0.16 on1 of4.wav	i 0.16 on1 of4.wav
423	1	508	i 0.16 on1 of5.wav	i 0.16 on1 of5.wav
424	1	592	i 0.16 on1 of6.wav	i 0.16 on1 of6.wav
425	1	651	i 0.16 on1 of7.wav	i 0.16 on1 of7.wav
426	1	466	i 0.18 on1 of1.wav	i 0.18 on1 of1.wav
427	1	567	i 0.18 on1 of2.wav	i 0.18 on1 of2.wav
428	1	804	i 0.18 on1 of3.wav	i 0.18 on1 of3.wav
429	1	718	i 0.18 on1 of4.wav	i 0.18 on1 of4.wav
430	1	575	i 0.18 on1 of5.wav	i 0.18 on1 of5.wav
431	1	604	i 0.18 on1 of6.wav	i 0.18 on1 of6.wav
432	1	595	i 0.18 on1 of7.wav	i 0.18 on1 of7.wav
433	1	455	a 0.1 on1 of1.wav	a 0.1 on1 of3.wav
434	1	742	a 0.1 on1 of2.wav	a 0.1 on1 of4.wav
435	1	680	a 0.1 on1 of3.wav	a 0.1 on1 of5.wav
436	1	615	a 0.1 on1 of4.wav	a 0.1 on1 of6.wav
437	1	443	a 0.1 on1 of5.wav	a 0.1 on1 of7.wav
438	2	720	a 0.2 on1 of1.wav	a 0.2 on1 of3.wav
439	2	736	a 0.2 on1 of2.wav	a 0.2 on1 of4.wav
440	2	820	a 0.2 on1 of3.wav	a 0.2 on1 of5.wav
441	1	798	a 0.2 on1 of4.wav	a 0.2 on1 of6.wav
442	1	580	a 0.2 on1 of5.wav	a 0.2 on1 of7.wav
443	1	540	a 0.04 on1 of1.wav	a 0.04 on1 of3.wav
444	1	532	a 0.04 on1 of2.wav	a 0.04 on1 of4.wav
445	1	535	a 0.04 on1 of3.wav	a 0.04 on1 of5.wav
446	1	508	a 0.04 on1 of4.wav	a 0.04 on1 of6.wav
447	1	483	a 0.04 on1 of5.wav	a 0.04 on1 of7.wav
448	1	680	a 0.06 on1 of1.wav	a 0.06 on1 of3.wav
449	1	616	a 0.06 on1 of2.wav	a 0.06 on1 of4.wav
450	1	700	a 0.06 on1 of3.wav	a 0.06 on1 of5.wav
451	1	923	a 0.06 on1 of4.wav	a 0.06 on1 of6.wav
452	1	579	a 0.06 on1 of5.wav	a 0.06 on1 of7.wav
453	2	752	a 0.08 on1 of1.wav	a 0.08 on1 of3.wav
454	1	523	a 0.08 on1 of2.wav	a 0.08 on1 of4.wav
455	1	879	a 0.08 on1 of3.wav	a 0.08 on1 of5.wav
456	1	971	a 0.08 on1 of4.wav	a 0.08 on1 of6.wav
457	1	577	a 0.08 on1 of5.wav	a 0.08 on1 of7.wav
458	1	651	a 0.12 on1 of1.wav	a 0.12 on1 of3.wav
459	2	571	a 0.12 on1 of2.wav	a 0.12 on1 of4.wav
460	1	995	a 0.12 on1 of3.wav	a 0.12 on1 of5.wav
461	1	563	a 0.12 on1 of4.wav	a 0.12 on1 of6.wav
462	1	450	a 0.12 on1 of5.wav	a 0.12 on1 of7.wav
463	2	835	a 0.14 on1 of1.wav	a 0.14 on1 of3.wav
464	2	867	a 0.14 on1 of2.wav	a 0.14 on1 of4.wav
465	1	548	a 0.14 on1 of3.wav	a 0.14 on1 of5.wav
466	1	599	a 0.14 on1 of4.wav	a 0.14 on1 of6.wav
467	1	636	a 0.14 on1 of5.wav	a 0.14 on1 of7.wav
468	2	987	a 0.16 on1 of1.wav	a 0.16 on1 of3.wav
469	2	708	a 0.16 on1 of2.wav	a 0.16 on1 of4.wav
470	2	883	a 0.16 on1 of3.wav	a 0.16 on1 of5.wav
471	1	628	a 0.16 on1 of4.wav	a 0.16 on1 of6.wav
472	1	663	a 0.16 on1 of5.wav	a 0.16 on1 of7.wav
473	2	1291	a 0.18 on1 of1.wav	a 0.18 on1 of3.wav
474	2	654	a 0.18 on1 of2.wav	a 0.18 on1 of4.wav
475	2	836	a 0.18 on1 of3.wav	a 0.18 on1 of5.wav
476	1	660	a 0.18 on1 of4.wav	a 0.18 on1 of6.wav
477	1	464	a 0.18 on1 of5.wav	a 0.18 on1 of7.wav
478	2	887	i 0.1 on1 of1.wav	i 0.1 on1 of3.wav
479	2	691	i 0.1 on1 of2.wav	i 0.1 on1 of4.wav
480	2	883	i 0.1 on1 of3.wav	i 0.1 on1 of5.wav
481	1	915	i 0.1 on1 of4.wav	i 0.1 on1 of6.wav
482	1	791	i 0.1 on1 of5.wav	i 0.1 on1 of7.wav
483	2	782	i 0.2 on1 of1.wav	i 0.2 on1 of3.wav
484	2	867	i 0.2 on1 of2.wav	i 0.2 on1 of4.wav
485	1	1138	i 0.2 on1 of3.wav	i 0.2 on1 of5.wav
486	1	636	i 0.2 on1 of4.wav	i 0.2 on1 of6.wav
487	1	602	i 0.2 on1 of5.wav	i 0.2 on1 of7.wav
488	1	496	i 0.04 on1 of1.wav	i 0.04 on1 of3.wav
489	1	662	i 0.04 on1 of2.wav	i 0.04 on1 of4.wav
490	1	538	i 0.04 on1 of3.wav	i 0.04 on1 of5.wav
491	1	468	i 0.04 on1 of4.wav	i 0.04 on1 of6.wav
492	1	782	i 0.04 on1 of5.wav	i 0.04 on1 of7.wav
493	1	736	i 0.06 on1 of1.wav	i 0.06 on1 of3.wav
494	1	470	i 0.06 on1 of2.wav	i 0.06 on1 of4.wav
495	1	796	i 0.06 on1 of3.wav	i 0.06 on1 of5.wav
496	1	856	i 0.06 on1 of4.wav	i 0.06 on1 of6.wav
497	1	898	i 0.06 on1 of5.wav	i 0.06 on1 of7.wav
498	1	472	i 0.08 on1 of1.wav	i 0.08 on1 of3.wav
499	1	616	i 0.08 on1 of2.wav	i 0.08 on1 of4.wav
500	1	564	i 0.08 on1 of3.wav	i 0.08 on1 of5.wav
501	1	625	i 0.08 on1 of4.wav	i 0.08 on1 of6.wav
502	2	754	i 0.08 on1 of5.wav	i 0.08 on1 of7.wav
503	1	651	i 0.12 on1 of1.wav	i 0.12 on1 of3.wav
504	1	725	i 0.12 on1 of2.wav	i 0.12 on1 of4.wav
505	1	746	i 0.12 on1 of3.wav	i 0.12 on1 of5.wav
506	1	679	i 0.12 on1 of4.wav	i 0.12 on1 of6.wav
507	1	1026	i 0.12 on1 of5.wav	i 0.12 on1 of7.wav
508	1	975	i 0.14 on1 of1.wav	i 0.14 on1 of3.wav
509	1	847	i 0.14 on1 of2.wav	i 0.14 on1 of4.wav
510	2	784	i 0.14 on1 of3.wav	i 0.14 on1 of5.wav
511	1	553	i 0.14 on1 of4.wav	i 0.14 on1 of6.wav
512	1	595	i 0.14 on1 of5.wav	i 0.14 on1 of7.wav
513	1	1340	i 0.16 on1 of1.wav	i 0.16 on1 of3.wav
514	2	999	i 0.16 on1 of2.wav	i 0.16 on1 of4.wav
515	1	783	i 0.16 on1 of3.wav	i 0.16 on1 of5.wav
516	1	1028	i 0.16 on1 of4.wav	i 0.16 on1 of6.wav
517	1	608	i 0.16 on1 of5.wav	i 0.16 on1 of7.wav
518	1	1240	i 0.18 on1 of1.wav	i 0.18 on1 of3.wav
519	2	844	i 0.18 on1 of2.wav	i 0.18 on1 of4.wav
520	1	556	i 0.18 on1 of3.wav	i 0.18 on1 of5.wav
521	1	1498	i 0.18 on1 of4.wav	i 0.18 on1 of6.wav
522	1	728	i 0.18 on1 of5.wav	i 0.18 on1 of7.wav
523	2	939	a 0.1 on1 of3.wav	a 0.1 on1 of1.wav
524	1	909	a 0.1 on1 of4.wav	a 0.1 on1 of2.wav
525	1	868	a 0.1 on1 of5.wav	a 0.1 on1 of3.wav
526	1	623	a 0.1 on1 of6.wav	a 0.1 on1 of4.wav
527	1	536	a 0.1 on1 of7.wav	a 0.1 on1 of5.wav
528	2	843	a 0.2 on1 of3.wav	a 0.2 on1 of1.wav
529	2	1140	a 0.2 on1 of4.wav	a 0.2 on1 of2.wav
530	2	900	a 0.2 on1 of5.wav	a 0.2 on1 of3.wav
531	1	699	a 0.2 on1 of6.wav	a 0.2 on1 of4.wav
532	1	455	a 0.2 on1 of7.wav	a 0.2 on1 of5.wav
533	1	696	a 0.04 on1 of3.wav	a 0.04 on1 of1.wav
534	1	461	a 0.04 on1 of4.wav	a 0.04 on1 of2.wav
535	1	701	a 0.04 on1 of5.wav	a 0.04 on1 of3.wav
536	1	495	a 0.04 on1 of6.wav	a 0.04 on1 of4.wav
537	1	465	a 0.04 on1 of7.wav	a 0.04 on1 of5.wav
538	1	495	a 0.06 on1 of3.wav	a 0.06 on1 of1.wav
539	1	948	a 0.06 on1 of4.wav	a 0.06 on1 of2.wav
540	1	811	a 0.06 on1 of5.wav	a 0.06 on1 of3.wav
541	1	551	a 0.06 on1 of6.wav	a 0.06 on1 of4.wav
542	1	731	a 0.06 on1 of7.wav	a 0.06 on1 of5.wav
543	1	949	a 0.08 on1 of3.wav	a 0.08 on1 of1.wav
544	1	1874	a 0.08 on1 of4.wav	a 0.08 on1 of2.wav
545	1	534	a 0.08 on1 of5.wav	a 0.08 on1 of3.wav
546	1	466	a 0.08 on1 of6.wav	a 0.08 on1 of4.wav
547	1	1608	a 0.08 on1 of7.wav	a 0.08 on1 of5.wav
548	2	998	a 0.12 on1 of3.wav	a 0.12 on1 of1.wav
549	2	766	a 0.12 on1 of4.wav	a 0.12 on1 of2.wav
550	1	839	a 0.12 on1 of5.wav	a 0.12 on1 of3.wav
551	1	891	a 0.12 on1 of6.wav	a 0.12 on1 of4.wav
552	1	467	a 0.12 on1 of7.wav	a 0.12 on1 of5.wav
553	2	749	a 0.14 on1 of3.wav	a 0.14 on1 of1.wav
554	2	698	a 0.14 on1 of4.wav	a 0.14 on1 of2.wav
555	1	1405	a 0.14 on1 of5.wav	a 0.14 on1 of3.wav
556	1	618	a 0.14 on1 of6.wav	a 0.14 on1 of4.wav
557	1	999	a 0.14 on1 of7.wav	a 0.14 on1 of5.wav
558	2	879	a 0.16 on1 of3.wav	a 0.16 on1 of1.wav
559	2	791	a 0.16 on1 of4.wav	a 0.16 on1 of2.wav
560	1	487	a 0.16 on1 of5.wav	a 0.16 on1 of3.wav
561	2	1083	a 0.16 on1 of6.wav	a 0.16 on1 of4.wav
562	2	891	a 0.16 on1 of7.wav	a 0.16 on1 of5.wav
563	2	779	a 0.18 on1 of3.wav	a 0.18 on1 of1.wav
564	2	944	a 0.18 on1 of4.wav	a 0.18 on1 of2.wav
565	2	1110	a 0.18 on1 of5.wav	a 0.18 on1 of3.wav
566	1	557	a 0.18 on1 of6.wav	a 0.18 on1 of4.wav
567	1	412	a 0.18 on1 of7.wav	a 0.18 on1 of5.wav
568	1	744	i 0.1 on1 of3.wav	i 0.1 on1 of1.wav
569	1	568	i 0.1 on1 of4.wav	i 0.1 on1 of2.wav
570	1	595	i 0.1 on1 of5.wav	i 0.1 on1 of3.wav
571	1	592	i 0.1 on1 of6.wav	i 0.1 on1 of4.wav
572	1	460	i 0.1 on1 of7.wav	i 0.1 on1 of5.wav
573	2	784	i 0.2 on1 of3.wav	i 0.2 on1 of1.wav
574	1	787	i 0.2 on1 of4.wav	i 0.2 on1 of2.wav
575	1	782	i 0.2 on1 of5.wav	i 0.2 on1 of3.wav
576	1	486	i 0.2 on1 of6.wav	i 0.2 on1 of4.wav
577	1	1023	i 0.2 on1 of7.wav	i 0.2 on1 of5.wav
578	1	453	i 0.04 on1 of3.wav	i 0.04 on1 of1.wav
579	1	1520	i 0.04 on1 of4.wav	i 0.04 on1 of2.wav
580	1	572	i 0.04 on1 of5.wav	i 0.04 on1 of3.wav
581	1	575	i 0.04 on1 of6.wav	i 0.04 on1 of4.wav
582	1	436	i 0.04 on1 of7.wav	i 0.04 on1 of5.wav
583	1	600	i 0.06 on1 of3.wav	i 0.06 on1 of1.wav
584	1	664	i 0.06 on1 of4.wav	i 0.06 on1 of2.wav
585	1	707	i 0.06 on1 of5.wav	i 0.06 on1 of3.wav
586	1	764	i 0.06 on1 of6.wav	i 0.06 on1 of4.wav
587	1	470	i 0.06 on1 of7.wav	i 0.06 on1 of5.wav
588	1	468	i 0.08 on1 of3.wav	i 0.08 on1 of1.wav
589	2	1356	i 0.08 on1 of4.wav	i 0.08 on1 of2.wav
590	1	559	i 0.08 on1 of5.wav	i 0.08 on1 of3.wav
591	1	411	i 0.08 on1 of6.wav	i 0.08 on1 of4.wav
592	1	649	i 0.08 on1 of7.wav	i 0.08 on1 of5.wav
593	1	691	i 0.12 on1 of3.wav	i 0.12 on1 of1.wav
594	1	502	i 0.12 on1 of4.wav	i 0.12 on1 of2.wav
595	2	828	i 0.12 on1 of5.wav	i 0.12 on1 of3.wav
596	2	916	i 0.12 on1 of6.wav	i 0.12 on1 of4.wav
597	1	1075	i 0.12 on1 of7.wav	i 0.12 on1 of5.wav
598	1	663	i 0.14 on1 of3.wav	i 0.14 on1 of1.wav
599	2	970	i 0.14 on1 of4.wav	i 0.14 on1 of2.wav
600	1	644	i 0.14 on1 of5.wav	i 0.14 on1 of3.wav
601	1	689	i 0.14 on1 of6.wav	i 0.14 on1 of4.wav
602	1	576	i 0.14 on1 of7.wav	i 0.14 on1 of5.wav
603	2	1111	i 0.16 on1 of3.wav	i 0.16 on1 of1.wav
604	2	1089	i 0.16 on1 of4.wav	i 0.16 on1 of2.wav
605	1	874	i 0.16 on1 of5.wav	i 0.16 on1 of3.wav
606	1	823	i 0.16 on1 of6.wav	i 0.16 on1 of4.wav
607	1	872	i 0.16 on1 of7.wav	i 0.16 on1 of5.wav
608	2	755	i 0.18 on1 of3.wav	i 0.18 on1 of1.wav
609	2	809	i 0.18 on1 of4.wav	i 0.18 on1 of2.wav
610	2	1218	i 0.18 on1 of5.wav	i 0.18 on1 of3.wav
611	1	1138	i 0.18 on1 of6.wav	i 0.18 on1 of4.wav
612	1	587	i 0.18 on1 of7.wav	i 0.18 on1 of5.wav
