# Supplementary material for: How musical experience affects tone perception efficiency by musicians of tonal and non-tonal speakers?
Source: PLoS One. 2020 May 8;15(5):e0232514. doi: 10.1371/journal.pone.0232514 (PMC7209303; doi:10.1371/journal.pone.0232514)
Supplement: S2 Raw Data — (ZIP) [file pone.0232514.s002.zip › RAW DATA Man musician/sub10sdrising.csv]

List2	Slide3.RESP	Slide3.RT	stim1	stim2
1	1	789	a 0.1 on1 of7r.wav	a 0.1 on1 of7r.wav
2	1	557	a 0.1 on2 of7.wav	a 0.1 on2 of7.wav
3	1	522	a 0.1 on3 of7.wav	a 0.1 on3 of7.wav
4	1	505	a 0.1 on4 of7.wav	a 0.1 on4 of7.wav
5	1	589	a 0.1 on5 of7.wav	a 0.1 on5 of7.wav
6	1	462	a 0.1 on6 of7.wav	a 0.1 on6 of7.wav
7	1	455	a 0.1 on7 of7.wav	a 0.1 on7 of7.wav
8	1	702	a 0.2 on1 of7r.wav	a 0.2 on1 of7r.wav
9	1	510	a 0.2 on2 of7.wav	a 0.2 on2 of7.wav
10	1	554	a 0.2 on3 of7.wav	a 0.2 on3 of7.wav
11	1	809	a 0.2 on4 of7.wav	a 0.2 on4 of7.wav
12	1	677	a 0.2 on5 of7.wav	a 0.2 on5 of7.wav
13	1	669	a 0.2 on6 of7.wav	a 0.2 on6 of7.wav
14	1	538	a 0.2 on7 of7.wav	a 0.2 on7 of7.wav
15	1	570	a 0.04 on1 of7r.wav	a 0.04 on1 of7r.wav
16	1	505	a 0.04 on2 of7.wav	a 0.04 on2 of7.wav
17	1	598	a 0.04 on3 of7.wav	a 0.04 on3 of7.wav
18	1	556	a 0.04 on4 of7.wav	a 0.04 on4 of7.wav
19	1	624	a 0.04 on5 of7.wav	a 0.04 on5 of7.wav
20	1	737	a 0.04 on6 of7.wav	a 0.04 on6 of7.wav
21	1	681	a 0.04 on7 of7.wav	a 0.04 on7 of7.wav
22	1	768	a 0.06 on1 of7r.wav	a 0.06 on1 of7r.wav
23	1	700	a 0.06 on2 of7.wav	a 0.06 on2 of7.wav
24	1	625	a 0.06 on3 of7.wav	a 0.06 on3 of7.wav
25	1	654	a 0.06 on4 of7.wav	a 0.06 on4 of7.wav
26	1	498	a 0.06 on5 of7.wav	a 0.06 on5 of7.wav
27	1	700	a 0.06 on6 of7.wav	a 0.06 on6 of7.wav
28	1	609	a 0.06 on7 of7.wav	a 0.06 on7 of7.wav
29	1	720	a 0.08 on1 of7r.wav	a 0.08 on1 of7r.wav
30	1	625	a 0.08 on2 of7.wav	a 0.08 on2 of7.wav
31	1	594	a 0.08 on3 of7.wav	a 0.08 on3 of7.wav
32	1	631	a 0.08 on4 of7.wav	a 0.08 on4 of7.wav
33	1	569	a 0.08 on5 of7.wav	a 0.08 on5 of7.wav
34	1	477	a 0.08 on6 of7.wav	a 0.08 on6 of7.wav
35	1	486	a 0.08 on7 of7.wav	a 0.08 on7 of7.wav
36	1	581	a 0.12 on1 of7r.wav	a 0.12 on1 of7r.wav
37	1	917	a 0.12 on2 of7.wav	a 0.12 on2 of7.wav
38	1	623	a 0.12 on3 of7.wav	a 0.12 on3 of7.wav
39	1	544	a 0.12 on4 of7.wav	a 0.12 on4 of7.wav
40	2	1201	a 0.12 on5 of7.wav	a 0.12 on5 of7.wav
41	1	602	a 0.12 on6 of7.wav	a 0.12 on6 of7.wav
42	1	434	a 0.12 on7 of7.wav	a 0.12 on7 of7.wav
43	1	717	a 0.14 on1 of7r.wav	a 0.14 on1 of7r.wav
44	1	825	a 0.14 on2 of7.wav	a 0.14 on2 of7.wav
45	1	570	a 0.14 on3 of7.wav	a 0.14 on3 of7.wav
46	1	850	a 0.14 on4 of7.wav	a 0.14 on4 of7.wav
47	1	465	a 0.14 on5 of7.wav	a 0.14 on5 of7.wav
48	1	541	a 0.14 on6 of7.wav	a 0.14 on6 of7.wav
49	1	561	a 0.14 on7 of7.wav	a 0.14 on7 of7.wav
50	1	614	a 0.16 on1 of7r.wav	a 0.16 on1 of7r.wav
51	1	931	a 0.16 on2 of7.wav	a 0.16 on2 of7.wav
52	1	605	a 0.16 on3 of7.wav	a 0.16 on3 of7.wav
53	1	554	a 0.16 on4 of7.wav	a 0.16 on4 of7.wav
54	1	528	a 0.16 on5 of7.wav	a 0.16 on5 of7.wav
55	1	483	a 0.16 on6 of7.wav	a 0.16 on6 of7.wav
56	1	473	a 0.16 on7 of7.wav	a 0.16 on7 of7.wav
57	1	502	a 0.18 on1 of7r.wav	a 0.18 on1 of7r.wav
58	1	645	a 0.18 on2 of7.wav	a 0.18 on2 of7.wav
59	1	1406	a 0.18 on3 of7.wav	a 0.18 on3 of7.wav
60	1	636	a 0.18 on4 of7.wav	a 0.18 on4 of7.wav
61	1	961	a 0.18 on5 of7.wav	a 0.18 on5 of7.wav
62	1	450	a 0.18 on6 of7.wav	a 0.18 on6 of7.wav
63	1	602	a 0.18 on7 of7.wav	a 0.18 on7 of7.wav
64	1	1035	i 0.1 on1 of7r.wav	i 0.1 on1 of7r.wav
65	1	1166	i 0.1 on2 of7.wav	i 0.1 on2 of7.wav
66	1	518	i 0.1 on3 of7.wav	i 0.1 on3 of7.wav
67	1	786	i 0.1 on4 of7.wav	i 0.1 on4 of7.wav
68	1	720	i 0.1 on5 of7.wav	i 0.1 on5 of7.wav
69	1	700	i 0.1 on6 of7.wav	i 0.1 on6 of7.wav
70	1	550	i 0.1 on7 of7.wav	i 0.1 on7 of7.wav
71	1	949	i 0.2 on1 of7r.wav	i 0.2 on1 of7r.wav
72	1	987	i 0.2 on2 of7.wav	i 0.2 on2 of7.wav
73	1	702	i 0.2 on3 of7.wav	i 0.2 on3 of7.wav
74	1	769	i 0.2 on4 of7.wav	i 0.2 on4 of7.wav
75	1	633	i 0.2 on5 of7.wav	i 0.2 on5 of7.wav
76	1	428	i 0.2 on6 of7.wav	i 0.2 on6 of7.wav
77	1	625	i 0.2 on7 of7.wav	i 0.2 on7 of7.wav
78	1	568	i 0.04 on1 of7r.wav	i 0.04 on1 of7r.wav
79	1	472	i 0.04 on2 of7.wav	i 0.04 on2 of7.wav
80	1	601	i 0.04 on3 of7.wav	i 0.04 on3 of7.wav
81	1	1839	i 0.04 on4 of7.wav	i 0.04 on4 of7.wav
82	1	448	i 0.04 on5 of7.wav	i 0.04 on5 of7.wav
83	1	506	i 0.04 on6 of7.wav	i 0.04 on6 of7.wav
84	1	500	i 0.04 on7 of7.wav	i 0.04 on7 of7.wav
85	1	642	i 0.06 on1 of7r.wav	i 0.06 on1 of7r.wav
86	1	554	i 0.06 on2 of7.wav	i 0.06 on2 of7.wav
87	1	582	i 0.06 on3 of7.wav	i 0.06 on3 of7.wav
88	1	526	i 0.06 on4 of7.wav	i 0.06 on4 of7.wav
89	1	420	i 0.06 on5 of7.wav	i 0.06 on5 of7.wav
90	1	805	i 0.06 on6 of7.wav	i 0.06 on6 of7.wav
91	1	1546	i 0.06 on7 of7.wav	i 0.06 on7 of7.wav
92	1	557	i 0.08 on1 of7r.wav	i 0.08 on1 of7r.wav
93	1	616	i 0.08 on2 of7.wav	i 0.08 on2 of7.wav
94	1	618	i 0.08 on3 of7.wav	i 0.08 on3 of7.wav
95	1	610	i 0.08 on4 of7.wav	i 0.08 on4 of7.wav
96	1	772	i 0.08 on5 of7.wav	i 0.08 on5 of7.wav
97	1	466	i 0.08 on6 of7.wav	i 0.08 on6 of7.wav
98	1	600	i 0.08 on7 of7.wav	i 0.08 on7 of7.wav
99	1	757	i 0.12 on1 of7r.wav	i 0.12 on1 of7r.wav
100	1	1164	i 0.12 on2 of7.wav	i 0.12 on2 of7.wav
101	1	834	i 0.12 on3 of7.wav	i 0.12 on3 of7.wav
102	1	606	i 0.12 on4 of7.wav	i 0.12 on4 of7.wav
103	1	617	i 0.12 on5 of7.wav	i 0.12 on5 of7.wav
104	1	545	i 0.12 on6 of7.wav	i 0.12 on6 of7.wav
105	1	686	i 0.12 on7 of7.wav	i 0.12 on7 of7.wav
106	1	549	i 0.14 on1 of7r.wav	i 0.14 on1 of7r.wav
107	1	839	i 0.14 on2 of7.wav	i 0.14 on2 of7.wav
108	1	757	i 0.14 on3 of7.wav	i 0.14 on3 of7.wav
109	1	765	i 0.14 on4 of7.wav	i 0.14 on4 of7.wav
110	1	521	i 0.14 on5 of7.wav	i 0.14 on5 of7.wav
111	1	619	i 0.14 on6 of7.wav	i 0.14 on6 of7.wav
112	1	523	i 0.14 on7 of7.wav	i 0.14 on7 of7.wav
113	1	496	i 0.16 on1 of7r.wav	i 0.16 on1 of7r.wav
114	1	1007	i 0.16 on2 of7.wav	i 0.16 on2 of7.wav
115	1	640	i 0.16 on3 of7.wav	i 0.16 on3 of7.wav
116	1	775	i 0.16 on4 of7.wav	i 0.16 on4 of7.wav
117	1	656	i 0.16 on5 of7.wav	i 0.16 on5 of7.wav
118	1	726	i 0.16 on6 of7.wav	i 0.16 on6 of7.wav
119	1	576	i 0.16 on7 of7.wav	i 0.16 on7 of7.wav
120	1	616	i 0.18 on1 of7r.wav	i 0.18 on1 of7r.wav
121	1	782	i 0.18 on2 of7.wav	i 0.18 on2 of7.wav
122	1	590	i 0.18 on3 of7.wav	i 0.18 on3 of7.wav
123	1	822	i 0.18 on4 of7.wav	i 0.18 on4 of7.wav
124	1	613	i 0.18 on5 of7.wav	i 0.18 on5 of7.wav
125	1	577	i 0.18 on6 of7.wav	i 0.18 on6 of7.wav
126	1	647	i 0.18 on7 of7.wav	i 0.18 on7 of7.wav
127	1	722	a 0.1 on1 of7r.wav	a 0.1 on3 of7.wav
128	2	802	a 0.1 on2 of7.wav	a 0.1 on4 of7.wav
129	1	948	a 0.1 on3 of7.wav	a 0.1 on5 of7.wav
130	1	815	a 0.1 on4 of7.wav	a 0.1 on6 of7.wav
131	1	567	a 0.1 on5 of7.wav	a 0.1 on7 of7.wav
132	1	1172	a 0.2 on1 of7r.wav	a 0.2 on3 of7.wav
133	2	1454	a 0.2 on2 of7.wav	a 0.2 on4 of7.wav
134	2	797	a 0.2 on3 of7.wav	a 0.2 on5 of7.wav
135	1	1066	a 0.2 on4 of7.wav	a 0.2 on6 of7.wav
136	2	865	a 0.2 on5 of7.wav	a 0.2 on7 of7.wav
137	1	863	a 0.04 on1 of7r.wav	a 0.04 on3 of7.wav
138	1	749	a 0.04 on2 of7.wav	a 0.04 on4 of7.wav
139	1	605	a 0.04 on3 of7.wav	a 0.04 on5 of7.wav
140	1	478	a 0.04 on4 of7.wav	a 0.04 on6 of7.wav
141	1	501	a 0.04 on5 of7.wav	a 0.04 on7 of7.wav
142	1	501	a 0.06 on1 of7r.wav	a 0.06 on3 of7.wav
143	2	941	a 0.06 on2 of7.wav	a 0.06 on4 of7.wav
144	1	961	a 0.06 on3 of7.wav	a 0.06 on5 of7.wav
145	1	757	a 0.06 on4 of7.wav	a 0.06 on6 of7.wav
146	1	457	a 0.06 on5 of7.wav	a 0.06 on7 of7.wav
147	1	825	a 0.08 on1 of7r.wav	a 0.08 on3 of7.wav
148	1	793	a 0.08 on2 of7.wav	a 0.08 on4 of7.wav
149	1	661	a 0.08 on3 of7.wav	a 0.08 on5 of7.wav
150	1	490	a 0.08 on4 of7.wav	a 0.08 on6 of7.wav
151	1	749	a 0.08 on5 of7.wav	a 0.08 on7 of7.wav
152	1	1177	a 0.12 on1 of7r.wav	a 0.12 on3 of7.wav
153	2	717	a 0.12 on2 of7.wav	a 0.12 on4 of7.wav
154	2	660	a 0.12 on3 of7.wav	a 0.12 on5 of7.wav
155	1	1060	a 0.12 on4 of7.wav	a 0.12 on6 of7.wav
156	2	1241	a 0.12 on5 of7.wav	a 0.12 on7 of7.wav
157	2	1186	a 0.14 on1 of7r.wav	a 0.14 on3 of7.wav
158	2	854	a 0.14 on2 of7.wav	a 0.14 on4 of7.wav
159	2	970	a 0.14 on3 of7.wav	a 0.14 on5 of7.wav
160	1	630	a 0.14 on4 of7.wav	a 0.14 on6 of7.wav
161	1	769	a 0.14 on5 of7.wav	a 0.14 on7 of7.wav
162	1	1321	a 0.16 on1 of7r.wav	a 0.16 on3 of7.wav
163	2	705	a 0.16 on2 of7.wav	a 0.16 on4 of7.wav
164	2	757	a 0.16 on3 of7.wav	a 0.16 on5 of7.wav
165	2	929	a 0.16 on4 of7.wav	a 0.16 on6 of7.wav
166	1	646	a 0.16 on5 of7.wav	a 0.16 on7 of7.wav
167	2	1196	a 0.18 on1 of7r.wav	a 0.18 on3 of7.wav
168	2	774	a 0.18 on2 of7.wav	a 0.18 on4 of7.wav
169	2	948	a 0.18 on3 of7.wav	a 0.18 on5 of7.wav
170	1	773	a 0.18 on4 of7.wav	a 0.18 on6 of7.wav
171	1	1159	a 0.18 on5 of7.wav	a 0.18 on7 of7.wav
172	2	838	i 0.1 on1 of7r.wav	i 0.1 on3 of7.wav
173	1	1663	i 0.1 on2 of7.wav	i 0.1 on4 of7.wav
174	1	498	i 0.1 on3 of7.wav	i 0.1 on5 of7.wav
175	1	582	i 0.1 on4 of7.wav	i 0.1 on6 of7.wav
176	1	619	i 0.1 on5 of7.wav	i 0.1 on7 of7.wav
177	2	794	i 0.2 on1 of7r.wav	i 0.2 on3 of7.wav
178	2	732	i 0.2 on2 of7.wav	i 0.2 on4 of7.wav
179	2	1004	i 0.2 on3 of7.wav	i 0.2 on5 of7.wav
180	1	730	i 0.2 on4 of7.wav	i 0.2 on6 of7.wav
181	1	971	i 0.2 on5 of7.wav	i 0.2 on7 of7.wav
182	1	564	i 0.04 on1 of7r.wav	i 0.04 on3 of7.wav
183	1	400	i 0.04 on2 of7.wav	i 0.04 on4 of7.wav
184	1	498	i 0.04 on3 of7.wav	i 0.04 on5 of7.wav
185	1	499	i 0.04 on4 of7.wav	i 0.04 on6 of7.wav
186	1	905	i 0.04 on5 of7.wav	i 0.04 on7 of7.wav
187	1	608	i 0.06 on1 of7r.wav	i 0.06 on3 of7.wav
188	2	1260	i 0.06 on2 of7.wav	i 0.06 on4 of7.wav
189	1	866	i 0.06 on3 of7.wav	i 0.06 on5 of7.wav
190	1	576	i 0.06 on4 of7.wav	i 0.06 on6 of7.wav
191	2	3531	i 0.06 on5 of7.wav	i 0.06 on7 of7.wav
192	1	569	i 0.08 on1 of7r.wav	i 0.08 on3 of7.wav
193	1	494	i 0.08 on2 of7.wav	i 0.08 on4 of7.wav
194	1	712	i 0.08 on3 of7.wav	i 0.08 on5 of7.wav
195	2	897	i 0.08 on4 of7.wav	i 0.08 on6 of7.wav
196	1	717	i 0.08 on5 of7.wav	i 0.08 on7 of7.wav
197	1	1750	i 0.12 on1 of7r.wav	i 0.12 on3 of7.wav
198	1	717	i 0.12 on2 of7.wav	i 0.12 on4 of7.wav
199	1	1221	i 0.12 on3 of7.wav	i 0.12 on5 of7.wav
200	2	994	i 0.12 on4 of7.wav	i 0.12 on6 of7.wav
201	1	599	i 0.12 on5 of7.wav	i 0.12 on7 of7.wav
202	2	930	i 0.14 on1 of7r.wav	i 0.14 on3 of7.wav
203	2	1701	i 0.14 on2 of7.wav	i 0.14 on4 of7.wav
204	2	873	i 0.14 on3 of7.wav	i 0.14 on5 of7.wav
205	1	505	i 0.14 on4 of7.wav	i 0.14 on6 of7.wav
206	1	643	i 0.14 on5 of7.wav	i 0.14 on7 of7.wav
207	2	738	i 0.16 on1 of7r.wav	i 0.16 on3 of7.wav
208	2	864	i 0.16 on2 of7.wav	i 0.16 on4 of7.wav
209	2	1006	i 0.16 on3 of7.wav	i 0.16 on5 of7.wav
210	2	761	i 0.16 on4 of7.wav	i 0.16 on6 of7.wav
211	1	726	i 0.16 on5 of7.wav	i 0.16 on7 of7.wav
212	2	706	i 0.18 on1 of7r.wav	i 0.18 on3 of7.wav
213	2	860	i 0.18 on2 of7.wav	i 0.18 on4 of7.wav
214	1	654	i 0.18 on3 of7.wav	i 0.18 on5 of7.wav
215	1	569	i 0.18 on4 of7.wav	i 0.18 on6 of7.wav
216	1	493	i 0.18 on5 of7.wav	i 0.18 on7 of7.wav
217	1	982	a 0.1 on3 of7.wav	a 0.1 on1 of7r.wav
218	1	676	a 0.1 on4 of7.wav	a 0.1 on2 of7.wav
219	1	626	a 0.1 on5 of7.wav	a 0.1 on3 of7.wav
220	1	800	a 0.1 on6 of7.wav	a 0.1 on4 of7.wav
221	1	928	a 0.1 on7 of7.wav	a 0.1 on5 of7.wav
222	1	642	a 0.2 on3 of7.wav	a 0.2 on1 of7r.wav
223	2	625	a 0.2 on4 of7.wav	a 0.2 on2 of7.wav
224	2	940	a 0.2 on5 of7.wav	a 0.2 on3 of7.wav
225	1	660	a 0.2 on6 of7.wav	a 0.2 on4 of7.wav
226	1	723	a 0.2 on7 of7.wav	a 0.2 on5 of7.wav
227	1	651	a 0.04 on3 of7.wav	a 0.04 on1 of7r.wav
228	1	708	a 0.04 on4 of7.wav	a 0.04 on2 of7.wav
229	1	3453	a 0.04 on5 of7.wav	a 0.04 on3 of7.wav
230	1	591	a 0.04 on6 of7.wav	a 0.04 on4 of7.wav
231	1	560	a 0.04 on7 of7.wav	a 0.04 on5 of7.wav
232	1	730	a 0.06 on3 of7.wav	a 0.06 on1 of7r.wav
233	1	552	a 0.06 on4 of7.wav	a 0.06 on2 of7.wav
234	1	797	a 0.06 on5 of7.wav	a 0.06 on3 of7.wav
235	1	506	a 0.06 on6 of7.wav	a 0.06 on4 of7.wav
236	1	661	a 0.06 on7 of7.wav	a 0.06 on5 of7.wav
237	1	550	a 0.08 on3 of7.wav	a 0.08 on1 of7r.wav
238	1	545	a 0.08 on4 of7.wav	a 0.08 on2 of7.wav
239	1	545	a 0.08 on5 of7.wav	a 0.08 on3 of7.wav
240	1	771	a 0.08 on6 of7.wav	a 0.08 on4 of7.wav
241	1	725	a 0.08 on7 of7.wav	a 0.08 on5 of7.wav
242	1	516	a 0.12 on3 of7.wav	a 0.12 on1 of7r.wav
243	1	518	a 0.12 on4 of7.wav	a 0.12 on2 of7.wav
244	1	1469	a 0.12 on5 of7.wav	a 0.12 on3 of7.wav
245	1	890	a 0.12 on6 of7.wav	a 0.12 on4 of7.wav
246	1	530	a 0.12 on7 of7.wav	a 0.12 on5 of7.wav
247	1	1089	a 0.14 on3 of7.wav	a 0.14 on1 of7r.wav
248	1	742	a 0.14 on4 of7.wav	a 0.14 on2 of7.wav
249	1	508	a 0.14 on5 of7.wav	a 0.14 on3 of7.wav
250	1	654	a 0.14 on6 of7.wav	a 0.14 on4 of7.wav
251	1	642	a 0.14 on7 of7.wav	a 0.14 on5 of7.wav
252	1	3014	a 0.16 on3 of7.wav	a 0.16 on1 of7r.wav
253	2	792	a 0.16 on4 of7.wav	a 0.16 on2 of7.wav
254	2	756	a 0.16 on5 of7.wav	a 0.16 on3 of7.wav
255	1	885	a 0.16 on6 of7.wav	a 0.16 on4 of7.wav
256	1	650	a 0.16 on7 of7.wav	a 0.16 on5 of7.wav
257	1	1220	a 0.18 on3 of7.wav	a 0.18 on1 of7r.wav
258	2	868	a 0.18 on4 of7.wav	a 0.18 on2 of7.wav
259	1	1154	a 0.18 on5 of7.wav	a 0.18 on3 of7.wav
260	2	3444	a 0.18 on6 of7.wav	a 0.18 on4 of7.wav
261	1	638	a 0.18 on7 of7.wav	a 0.18 on5 of7.wav
262	2	796	i 0.1 on3 of7.wav	i 0.1 on1 of7r.wav
263	2	1454	i 0.1 on4 of7.wav	i 0.1 on2 of7.wav
264	1	613	i 0.1 on5 of7.wav	i 0.1 on3 of7.wav
265	1	1238	i 0.1 on6 of7.wav	i 0.1 on4 of7.wav
266	1	993	i 0.1 on7 of7.wav	i 0.1 on5 of7.wav
267	1	942	i 0.2 on3 of7.wav	i 0.2 on1 of7r.wav
268	2	798	i 0.2 on4 of7.wav	i 0.2 on2 of7.wav
269	1	1350	i 0.2 on5 of7.wav	i 0.2 on3 of7.wav
270	1	661	i 0.2 on6 of7.wav	i 0.2 on4 of7.wav
271	1	1024	i 0.2 on7 of7.wav	i 0.2 on5 of7.wav
272	1	613	i 0.04 on3 of7.wav	i 0.04 on1 of7r.wav
273	1	477	i 0.04 on4 of7.wav	i 0.04 on2 of7.wav
274	1	702	i 0.04 on5 of7.wav	i 0.04 on3 of7.wav
275	1	584	i 0.04 on6 of7.wav	i 0.04 on4 of7.wav
276	1	777	i 0.04 on7 of7.wav	i 0.04 on5 of7.wav
277	1	458	i 0.06 on3 of7.wav	i 0.06 on1 of7r.wav
278	1	560	i 0.06 on4 of7.wav	i 0.06 on2 of7.wav
279	1	717	i 0.06 on5 of7.wav	i 0.06 on3 of7.wav
280	1	550	i 0.06 on6 of7.wav	i 0.06 on4 of7.wav
281	1	550	i 0.06 on7 of7.wav	i 0.06 on5 of7.wav
282	1	627	i 0.08 on3 of7.wav	i 0.08 on1 of7r.wav
283	1	702	i 0.08 on4 of7.wav	i 0.08 on2 of7.wav
284	1	571	i 0.08 on5 of7.wav	i 0.08 on3 of7.wav
285	1	533	i 0.08 on6 of7.wav	i 0.08 on4 of7.wav
286	1	768	i 0.08 on7 of7.wav	i 0.08 on5 of7.wav
287	1	729	i 0.12 on3 of7.wav	i 0.12 on1 of7r.wav
288	2	664	i 0.12 on4 of7.wav	i 0.12 on2 of7.wav
289	1	544	i 0.12 on5 of7.wav	i 0.12 on3 of7.wav
290	1	752	i 0.12 on6 of7.wav	i 0.12 on4 of7.wav
291	1	856	i 0.12 on7 of7.wav	i 0.12 on5 of7.wav
292	2	898	i 0.14 on3 of7.wav	i 0.14 on1 of7r.wav
293	2	778	i 0.14 on4 of7.wav	i 0.14 on2 of7.wav
294	2	665	i 0.14 on5 of7.wav	i 0.14 on3 of7.wav
295	1	1074	i 0.14 on6 of7.wav	i 0.14 on4 of7.wav
296	1	773	i 0.14 on7 of7.wav	i 0.14 on5 of7.wav
297	2	826	i 0.16 on3 of7.wav	i 0.16 on1 of7r.wav
298	1	1146	i 0.16 on4 of7.wav	i 0.16 on2 of7.wav
299	1	850	i 0.16 on5 of7.wav	i 0.16 on3 of7.wav
300	1	1006	i 0.16 on6 of7.wav	i 0.16 on4 of7.wav
301	1	710	i 0.16 on7 of7.wav	i 0.16 on5 of7.wav
302	2	970	i 0.18 on3 of7.wav	i 0.18 on1 of7r.wav
303	2	705	i 0.18 on4 of7.wav	i 0.18 on2 of7.wav
304	2	965	i 0.18 on5 of7.wav	i 0.18 on3 of7.wav
305	1	621	i 0.18 on6 of7.wav	i 0.18 on4 of7.wav
306	1	446	i 0.18 on7 of7.wav	i 0.18 on5 of7.wav
307	1	649	a 0.1 on1 of7r.wav	a 0.1 on1 of7r.wav
308	1	846	a 0.1 on2 of7.wav	a 0.1 on2 of7.wav
309	1	559	a 0.1 on3 of7.wav	a 0.1 on3 of7.wav
310	1	725	a 0.1 on4 of7.wav	a 0.1 on4 of7.wav
311	1	645	a 0.1 on5 of7.wav	a 0.1 on5 of7.wav
312	1	460	a 0.1 on6 of7.wav	a 0.1 on6 of7.wav
313	1	619	a 0.1 on7 of7.wav	a 0.1 on7 of7.wav
314	1	537	a 0.2 on1 of7r.wav	a 0.2 on1 of7r.wav
315	1	681	a 0.2 on2 of7.wav	a 0.2 on2 of7.wav
316	1	597	a 0.2 on3 of7.wav	a 0.2 on3 of7.wav
317	1	754	a 0.2 on4 of7.wav	a 0.2 on4 of7.wav
318	1	854	a 0.2 on5 of7.wav	a 0.2 on5 of7.wav
319	1	458	a 0.2 on6 of7.wav	a 0.2 on6 of7.wav
320	1	489	a 0.2 on7 of7.wav	a 0.2 on7 of7.wav
321	1	634	a 0.04 on1 of7r.wav	a 0.04 on1 of7r.wav
322	1	947	a 0.04 on2 of7.wav	a 0.04 on2 of7.wav
323	1	546	a 0.04 on3 of7.wav	a 0.04 on3 of7.wav
324	1	901	a 0.04 on4 of7.wav	a 0.04 on4 of7.wav
325	1	563	a 0.04 on5 of7.wav	a 0.04 on5 of7.wav
326	1	568	a 0.04 on6 of7.wav	a 0.04 on6 of7.wav
327	1	688	a 0.04 on7 of7.wav	a 0.04 on7 of7.wav
328	1	636	a 0.06 on1 of7r.wav	a 0.06 on1 of7r.wav
329	1	775	a 0.06 on2 of7.wav	a 0.06 on2 of7.wav
330	1	552	a 0.06 on3 of7.wav	a 0.06 on3 of7.wav
331	1	509	a 0.06 on4 of7.wav	a 0.06 on4 of7.wav
332	1	494	a 0.06 on5 of7.wav	a 0.06 on5 of7.wav
333	1	398	a 0.06 on6 of7.wav	a 0.06 on6 of7.wav
334	1	535	a 0.06 on7 of7.wav	a 0.06 on7 of7.wav
335	1	503	a 0.08 on1 of7r.wav	a 0.08 on1 of7r.wav
336	1	398	a 0.08 on2 of7.wav	a 0.08 on2 of7.wav
337	1	639	a 0.08 on3 of7.wav	a 0.08 on3 of7.wav
338	1	854	a 0.08 on4 of7.wav	a 0.08 on4 of7.wav
339	1	574	a 0.08 on5 of7.wav	a 0.08 on5 of7.wav
340	1	480	a 0.08 on6 of7.wav	a 0.08 on6 of7.wav
341	1	502	a 0.08 on7 of7.wav	a 0.08 on7 of7.wav
342	1	630	a 0.12 on1 of7r.wav	a 0.12 on1 of7r.wav
343	1	594	a 0.12 on2 of7.wav	a 0.12 on2 of7.wav
344	1	794	a 0.12 on3 of7.wav	a 0.12 on3 of7.wav
345	1	725	a 0.12 on4 of7.wav	a 0.12 on4 of7.wav
346	1	1310	a 0.12 on5 of7.wav	a 0.12 on5 of7.wav
347	1	574	a 0.12 on6 of7.wav	a 0.12 on6 of7.wav
348	1	482	a 0.12 on7 of7.wav	a 0.12 on7 of7.wav
349	1	526	a 0.14 on1 of7r.wav	a 0.14 on1 of7r.wav
350	1	513	a 0.14 on2 of7.wav	a 0.14 on2 of7.wav
351	1	1192	a 0.14 on3 of7.wav	a 0.14 on3 of7.wav
352	1	580	a 0.14 on4 of7.wav	a 0.14 on4 of7.wav
353	1	418	a 0.14 on5 of7.wav	a 0.14 on5 of7.wav
354	1	509	a 0.14 on6 of7.wav	a 0.14 on6 of7.wav
355	1	690	a 0.14 on7 of7.wav	a 0.14 on7 of7.wav
356	1	731	a 0.16 on1 of7r.wav	a 0.16 on1 of7r.wav
357	1	565	a 0.16 on2 of7.wav	a 0.16 on2 of7.wav
358	1	993	a 0.16 on3 of7.wav	a 0.16 on3 of7.wav
359	1	624	a 0.16 on4 of7.wav	a 0.16 on4 of7.wav
360	1	477	a 0.16 on5 of7.wav	a 0.16 on5 of7.wav
361	1	601	a 0.16 on6 of7.wav	a 0.16 on6 of7.wav
362	1	610	a 0.16 on7 of7.wav	a 0.16 on7 of7.wav
363	1	636	a 0.18 on1 of7r.wav	a 0.18 on1 of7r.wav
364	1	616	a 0.18 on2 of7.wav	a 0.18 on2 of7.wav
365	1	434	a 0.18 on3 of7.wav	a 0.18 on3 of7.wav
366	1	558	a 0.18 on4 of7.wav	a 0.18 on4 of7.wav
367	1	627	a 0.18 on5 of7.wav	a 0.18 on5 of7.wav
368	1	489	a 0.18 on6 of7.wav	a 0.18 on6 of7.wav
369	1	567	a 0.18 on7 of7.wav	a 0.18 on7 of7.wav
370	1	582	i 0.1 on1 of7r.wav	i 0.1 on1 of7r.wav
371	1	565	i 0.1 on2 of7.wav	i 0.1 on2 of7.wav
372	1	631	i 0.1 on3 of7.wav	i 0.1 on3 of7.wav
373	1	537	i 0.1 on4 of7.wav	i 0.1 on4 of7.wav
374	1	918	i 0.1 on5 of7.wav	i 0.1 on5 of7.wav
375	1	689	i 0.1 on6 of7.wav	i 0.1 on6 of7.wav
376	1	520	i 0.1 on7 of7.wav	i 0.1 on7 of7.wav
377	1	878	i 0.2 on1 of7r.wav	i 0.2 on1 of7r.wav
378	1	702	i 0.2 on2 of7.wav	i 0.2 on2 of7.wav
379	1	866	i 0.2 on3 of7.wav	i 0.2 on3 of7.wav
380	1	622	i 0.2 on4 of7.wav	i 0.2 on4 of7.wav
381	1	673	i 0.2 on5 of7.wav	i 0.2 on5 of7.wav
382	1	638	i 0.2 on6 of7.wav	i 0.2 on6 of7.wav
383	1	525	i 0.2 on7 of7.wav	i 0.2 on7 of7.wav
384	1	430	i 0.04 on1 of7r.wav	i 0.04 on1 of7r.wav
385	1	1136	i 0.04 on2 of7.wav	i 0.04 on2 of7.wav
386	1	449	i 0.04 on3 of7.wav	i 0.04 on3 of7.wav
387	1	1215	i 0.04 on4 of7.wav	i 0.04 on4 of7.wav
388	1	738	i 0.04 on5 of7.wav	i 0.04 on5 of7.wav
389	1	409	i 0.04 on6 of7.wav	i 0.04 on6 of7.wav
390	1	1409	i 0.04 on7 of7.wav	i 0.04 on7 of7.wav
391	1	786	i 0.06 on1 of7r.wav	i 0.06 on1 of7r.wav
392	1	448	i 0.06 on2 of7.wav	i 0.06 on2 of7.wav
393	1	477	i 0.06 on3 of7.wav	i 0.06 on3 of7.wav
394	1	750	i 0.06 on4 of7.wav	i 0.06 on4 of7.wav
395	1	594	i 0.06 on5 of7.wav	i 0.06 on5 of7.wav
396	1	422	i 0.06 on6 of7.wav	i 0.06 on6 of7.wav
397	1	693	i 0.06 on7 of7.wav	i 0.06 on7 of7.wav
398	1	1069	i 0.08 on1 of7r.wav	i 0.08 on1 of7r.wav
399	1	807	i 0.08 on2 of7.wav	i 0.08 on2 of7.wav
400	1	526	i 0.08 on3 of7.wav	i 0.08 on3 of7.wav
401	1	1005	i 0.08 on4 of7.wav	i 0.08 on4 of7.wav
402	1	536	i 0.08 on5 of7.wav	i 0.08 on5 of7.wav
403	1	625	i 0.08 on6 of7.wav	i 0.08 on6 of7.wav
404	1	697	i 0.08 on7 of7.wav	i 0.08 on7 of7.wav
405	1	750	i 0.12 on1 of7r.wav	i 0.12 on1 of7r.wav
406	2	632	i 0.12 on2 of7.wav	i 0.12 on2 of7.wav
407	1	510	i 0.12 on3 of7.wav	i 0.12 on3 of7.wav
408	1	826	i 0.12 on4 of7.wav	i 0.12 on4 of7.wav
409	1	750	i 0.12 on5 of7.wav	i 0.12 on5 of7.wav
410	1	651	i 0.12 on6 of7.wav	i 0.12 on6 of7.wav
411	1	642	i 0.12 on7 of7.wav	i 0.12 on7 of7.wav
412	1	785	i 0.14 on1 of7r.wav	i 0.14 on1 of7r.wav
413	1	589	i 0.14 on2 of7.wav	i 0.14 on2 of7.wav
414	1	2485	i 0.14 on3 of7.wav	i 0.14 on3 of7.wav
415	1	594	i 0.14 on4 of7.wav	i 0.14 on4 of7.wav
416	1	668	i 0.14 on5 of7.wav	i 0.14 on5 of7.wav
417	1	553	i 0.14 on6 of7.wav	i 0.14 on6 of7.wav
418	1	578	i 0.14 on7 of7.wav	i 0.14 on7 of7.wav
419	1	582	i 0.16 on1 of7r.wav	i 0.16 on1 of7r.wav
420	1	694	i 0.16 on2 of7.wav	i 0.16 on2 of7.wav
421	1	657	i 0.16 on3 of7.wav	i 0.16 on3 of7.wav
422	1	785	i 0.16 on4 of7.wav	i 0.16 on4 of7.wav
423	1	637	i 0.16 on5 of7.wav	i 0.16 on5 of7.wav
424	1	652	i 0.16 on6 of7.wav	i 0.16 on6 of7.wav
425	1	689	i 0.16 on7 of7.wav	i 0.16 on7 of7.wav
426	1	729	i 0.18 on1 of7r.wav	i 0.18 on1 of7r.wav
427	1	690	i 0.18 on2 of7.wav	i 0.18 on2 of7.wav
428	1	937	i 0.18 on3 of7.wav	i 0.18 on3 of7.wav
429	1	582	i 0.18 on4 of7.wav	i 0.18 on4 of7.wav
430	1	478	i 0.18 on5 of7.wav	i 0.18 on5 of7.wav
431	1	561	i 0.18 on6 of7.wav	i 0.18 on6 of7.wav
432	1	543	i 0.18 on7 of7.wav	i 0.18 on7 of7.wav
433	1	722	a 0.1 on1 of7r.wav	a 0.1 on3 of7.wav
434	1	1955	a 0.1 on2 of7.wav	a 0.1 on4 of7.wav
435	2	796	a 0.1 on3 of7.wav	a 0.1 on5 of7.wav
436	2	844	a 0.1 on4 of7.wav	a 0.1 on6 of7.wav
437	2	1289	a 0.1 on5 of7.wav	a 0.1 on7 of7.wav
438	1	854	a 0.2 on1 of7r.wav	a 0.2 on3 of7.wav
439	2	1200	a 0.2 on2 of7.wav	a 0.2 on4 of7.wav
440	2	810	a 0.2 on3 of7.wav	a 0.2 on5 of7.wav
441	2	773	a 0.2 on4 of7.wav	a 0.2 on6 of7.wav
442	1	794	a 0.2 on5 of7.wav	a 0.2 on7 of7.wav
443	1	449	a 0.04 on1 of7r.wav	a 0.04 on3 of7.wav
444	1	1176	a 0.04 on2 of7.wav	a 0.04 on4 of7.wav
445	1	481	a 0.04 on3 of7.wav	a 0.04 on5 of7.wav
446	1	582	a 0.04 on4 of7.wav	a 0.04 on6 of7.wav
447	1	418	a 0.04 on5 of7.wav	a 0.04 on7 of7.wav
448	1	470	a 0.06 on1 of7r.wav	a 0.06 on3 of7.wav
449	1	462	a 0.06 on2 of7.wav	a 0.06 on4 of7.wav
450	1	590	a 0.06 on3 of7.wav	a 0.06 on5 of7.wav
451	1	558	a 0.06 on4 of7.wav	a 0.06 on6 of7.wav
452	1	533	a 0.06 on5 of7.wav	a 0.06 on7 of7.wav
453	1	641	a 0.08 on1 of7r.wav	a 0.08 on3 of7.wav
454	1	748	a 0.08 on2 of7.wav	a 0.08 on4 of7.wav
455	1	1033	a 0.08 on3 of7.wav	a 0.08 on5 of7.wav
456	1	1633	a 0.08 on4 of7.wav	a 0.08 on6 of7.wav
457	1	518	a 0.08 on5 of7.wav	a 0.08 on7 of7.wav
458	1	685	a 0.12 on1 of7r.wav	a 0.12 on3 of7.wav
459	2	986	a 0.12 on2 of7.wav	a 0.12 on4 of7.wav
460	2	877	a 0.12 on3 of7.wav	a 0.12 on5 of7.wav
461	1	670	a 0.12 on4 of7.wav	a 0.12 on6 of7.wav
462	1	651	a 0.12 on5 of7.wav	a 0.12 on7 of7.wav
463	2	836	a 0.14 on1 of7r.wav	a 0.14 on3 of7.wav
464	2	1401	a 0.14 on2 of7.wav	a 0.14 on4 of7.wav
465	2	997	a 0.14 on3 of7.wav	a 0.14 on5 of7.wav
466	1	517	a 0.14 on4 of7.wav	a 0.14 on6 of7.wav
467	1	753	a 0.14 on5 of7.wav	a 0.14 on7 of7.wav
468	1	841	a 0.16 on1 of7r.wav	a 0.16 on3 of7.wav
469	2	4158	a 0.16 on2 of7.wav	a 0.16 on4 of7.wav
470	2	1058	a 0.16 on3 of7.wav	a 0.16 on5 of7.wav
471	1	1411	a 0.16 on4 of7.wav	a 0.16 on6 of7.wav
472	1	722	a 0.16 on5 of7.wav	a 0.16 on7 of7.wav
473	1	714	a 0.18 on1 of7r.wav	a 0.18 on3 of7.wav
474	2	1956	a 0.18 on2 of7.wav	a 0.18 on4 of7.wav
475	2	1221	a 0.18 on3 of7.wav	a 0.18 on5 of7.wav
476	1	817	a 0.18 on4 of7.wav	a 0.18 on6 of7.wav
477	1	998	a 0.18 on5 of7.wav	a 0.18 on7 of7.wav
478	2	1189	i 0.1 on1 of7r.wav	i 0.1 on3 of7.wav
479	1	879	i 0.1 on2 of7.wav	i 0.1 on4 of7.wav
480	1	713	i 0.1 on3 of7.wav	i 0.1 on5 of7.wav
481	1	1903	i 0.1 on4 of7.wav	i 0.1 on6 of7.wav
482	2	2210	i 0.1 on5 of7.wav	i 0.1 on7 of7.wav
483	2	2319	i 0.2 on1 of7r.wav	i 0.2 on3 of7.wav
484	2	1121	i 0.2 on2 of7.wav	i 0.2 on4 of7.wav
485	1	1030	i 0.2 on3 of7.wav	i 0.2 on5 of7.wav
486	1	505	i 0.2 on4 of7.wav	i 0.2 on6 of7.wav
487	2	849	i 0.2 on5 of7.wav	i 0.2 on7 of7.wav
488	1	701	i 0.04 on1 of7r.wav	i 0.04 on3 of7.wav
489	1	621	i 0.04 on2 of7.wav	i 0.04 on4 of7.wav
490	1	516	i 0.04 on3 of7.wav	i 0.04 on5 of7.wav
491	1	498	i 0.04 on4 of7.wav	i 0.04 on6 of7.wav
492	1	502	i 0.04 on5 of7.wav	i 0.04 on7 of7.wav
493	1	603	i 0.06 on1 of7r.wav	i 0.06 on3 of7.wav
494	1	614	i 0.06 on2 of7.wav	i 0.06 on4 of7.wav
495	1	1124	i 0.06 on3 of7.wav	i 0.06 on5 of7.wav
496	1	661	i 0.06 on4 of7.wav	i 0.06 on6 of7.wav
497	1	1041	i 0.06 on5 of7.wav	i 0.06 on7 of7.wav
498	1	750	i 0.08 on1 of7r.wav	i 0.08 on3 of7.wav
499	2	1205	i 0.08 on2 of7.wav	i 0.08 on4 of7.wav
500	1	2222	i 0.08 on3 of7.wav	i 0.08 on5 of7.wav
501	1	705	i 0.08 on4 of7.wav	i 0.08 on6 of7.wav
502	1	834	i 0.08 on5 of7.wav	i 0.08 on7 of7.wav
503	2	886	i 0.12 on1 of7r.wav	i 0.12 on3 of7.wav
504	2	1322	i 0.12 on2 of7.wav	i 0.12 on4 of7.wav
505	2	578	i 0.12 on3 of7.wav	i 0.12 on5 of7.wav
506	1	954	i 0.12 on4 of7.wav	i 0.12 on6 of7.wav
507	1	538	i 0.12 on5 of7.wav	i 0.12 on7 of7.wav
508	1	730	i 0.14 on1 of7r.wav	i 0.14 on3 of7.wav
509	2	916	i 0.14 on2 of7.wav	i 0.14 on4 of7.wav
510	2	1386	i 0.14 on3 of7.wav	i 0.14 on5 of7.wav
511	1	1738	i 0.14 on4 of7.wav	i 0.14 on6 of7.wav
512	1	1137	i 0.14 on5 of7.wav	i 0.14 on7 of7.wav
513	1	1470	i 0.16 on1 of7r.wav	i 0.16 on3 of7.wav
514	2	806	i 0.16 on2 of7.wav	i 0.16 on4 of7.wav
515	1	574	i 0.16 on3 of7.wav	i 0.16 on5 of7.wav
516	2	969	i 0.16 on4 of7.wav	i 0.16 on6 of7.wav
517	1	510	i 0.16 on5 of7.wav	i 0.16 on7 of7.wav
518	2	1409	i 0.18 on1 of7r.wav	i 0.18 on3 of7.wav
519	2	817	i 0.18 on2 of7.wav	i 0.18 on4 of7.wav
520	1	587	i 0.18 on3 of7.wav	i 0.18 on5 of7.wav
521	2	821	i 0.18 on4 of7.wav	i 0.18 on6 of7.wav
522	1	722	i 0.18 on5 of7.wav	i 0.18 on7 of7.wav
523	1	1202	a 0.1 on3 of7.wav	a 0.1 on1 of7r.wav
524	1	535	a 0.1 on4 of7.wav	a 0.1 on2 of7.wav
525	1	663	a 0.1 on5 of7.wav	a 0.1 on3 of7.wav
526	1	1011	a 0.1 on6 of7.wav	a 0.1 on4 of7.wav
527	1	605	a 0.1 on7 of7.wav	a 0.1 on5 of7.wav
528	1	872	a 0.2 on3 of7.wav	a 0.2 on1 of7r.wav
529	2	746	a 0.2 on4 of7.wav	a 0.2 on2 of7.wav
530	2	1121	a 0.2 on5 of7.wav	a 0.2 on3 of7.wav
531	1	1012	a 0.2 on6 of7.wav	a 0.2 on4 of7.wav
532	1	585	a 0.2 on7 of7.wav	a 0.2 on5 of7.wav
533	1	834	a 0.04 on3 of7.wav	a 0.04 on1 of7r.wav
534	1	532	a 0.04 on4 of7.wav	a 0.04 on2 of7.wav
535	1	466	a 0.04 on5 of7.wav	a 0.04 on3 of7.wav
536	1	592	a 0.04 on6 of7.wav	a 0.04 on4 of7.wav
537	1	766	a 0.04 on7 of7.wav	a 0.04 on5 of7.wav
538	1	573	a 0.06 on3 of7.wav	a 0.06 on1 of7r.wav
539	1	557	a 0.06 on4 of7.wav	a 0.06 on2 of7.wav
540	2	621	a 0.06 on5 of7.wav	a 0.06 on3 of7.wav
541	1	2406	a 0.06 on6 of7.wav	a 0.06 on4 of7.wav
542	1	812	a 0.06 on7 of7.wav	a 0.06 on5 of7.wav
543	1	874	a 0.08 on3 of7.wav	a 0.08 on1 of7r.wav
544	1	418	a 0.08 on4 of7.wav	a 0.08 on2 of7.wav
545	1	598	a 0.08 on5 of7.wav	a 0.08 on3 of7.wav
546	1	585	a 0.08 on6 of7.wav	a 0.08 on4 of7.wav
547	1	682	a 0.08 on7 of7.wav	a 0.08 on5 of7.wav
548	1	483	a 0.12 on3 of7.wav	a 0.12 on1 of7r.wav
549	1	966	a 0.12 on4 of7.wav	a 0.12 on2 of7.wav
550	2	677	a 0.12 on5 of7.wav	a 0.12 on3 of7.wav
551	1	667	a 0.12 on6 of7.wav	a 0.12 on4 of7.wav
552	1	476	a 0.12 on7 of7.wav	a 0.12 on5 of7.wav
553	1	789	a 0.14 on3 of7.wav	a 0.14 on1 of7r.wav
554	1	1242	a 0.14 on4 of7.wav	a 0.14 on2 of7.wav
555	2	717	a 0.14 on5 of7.wav	a 0.14 on3 of7.wav
556	1	594	a 0.14 on6 of7.wav	a 0.14 on4 of7.wav
557	1	726	a 0.14 on7 of7.wav	a 0.14 on5 of7.wav
558	1	995	a 0.16 on3 of7.wav	a 0.16 on1 of7r.wav
559	1	765	a 0.16 on4 of7.wav	a 0.16 on2 of7.wav
560	2	1005	a 0.16 on5 of7.wav	a 0.16 on3 of7.wav
561	1	948	a 0.16 on6 of7.wav	a 0.16 on4 of7.wav
562	1	708	a 0.16 on7 of7.wav	a 0.16 on5 of7.wav
563	1	720	a 0.18 on3 of7.wav	a 0.18 on1 of7r.wav
564	1	3047	a 0.18 on4 of7.wav	a 0.18 on2 of7.wav
565	2	764	a 0.18 on5 of7.wav	a 0.18 on3 of7.wav
566	1	821	a 0.18 on6 of7.wav	a 0.18 on4 of7.wav
567	1	600	a 0.18 on7 of7.wav	a 0.18 on5 of7.wav
568	1	583	i 0.1 on3 of7.wav	i 0.1 on1 of7r.wav
569	2	792	i 0.1 on4 of7.wav	i 0.1 on2 of7.wav
570	1	686	i 0.1 on5 of7.wav	i 0.1 on3 of7.wav
571	1	757	i 0.1 on6 of7.wav	i 0.1 on4 of7.wav
572	1	519	i 0.1 on7 of7.wav	i 0.1 on5 of7.wav
573	1	778	i 0.2 on3 of7.wav	i 0.2 on1 of7r.wav
574	2	765	i 0.2 on4 of7.wav	i 0.2 on2 of7.wav
575	2	830	i 0.2 on5 of7.wav	i 0.2 on3 of7.wav
576	1	677	i 0.2 on6 of7.wav	i 0.2 on4 of7.wav
577	1	641	i 0.2 on7 of7.wav	i 0.2 on5 of7.wav
578	1	1636	i 0.04 on3 of7.wav	i 0.04 on1 of7r.wav
579	1	766	i 0.04 on4 of7.wav	i 0.04 on2 of7.wav
580	1	642	i 0.04 on5 of7.wav	i 0.04 on3 of7.wav
581	1	496	i 0.04 on6 of7.wav	i 0.04 on4 of7.wav
582	1	757	i 0.04 on7 of7.wav	i 0.04 on5 of7.wav
583	1	554	i 0.06 on3 of7.wav	i 0.06 on1 of7r.wav
584	1	524	i 0.06 on4 of7.wav	i 0.06 on2 of7.wav
585	2	1093	i 0.06 on5 of7.wav	i 0.06 on3 of7.wav
586	1	1100	i 0.06 on6 of7.wav	i 0.06 on4 of7.wav
587	1	562	i 0.06 on7 of7.wav	i 0.06 on5 of7.wav
588	1	1441	i 0.08 on3 of7.wav	i 0.08 on1 of7r.wav
589	1	755	i 0.08 on4 of7.wav	i 0.08 on2 of7.wav
590	1	535	i 0.08 on5 of7.wav	i 0.08 on3 of7.wav
591	1	516	i 0.08 on6 of7.wav	i 0.08 on4 of7.wav
592	1	686	i 0.08 on7 of7.wav	i 0.08 on5 of7.wav
593	1	753	i 0.12 on3 of7.wav	i 0.12 on1 of7r.wav
594	1	579	i 0.12 on4 of7.wav	i 0.12 on2 of7.wav
595	1	838	i 0.12 on5 of7.wav	i 0.12 on3 of7.wav
596	1	534	i 0.12 on6 of7.wav	i 0.12 on4 of7.wav
597	1	657	i 0.12 on7 of7.wav	i 0.12 on5 of7.wav
598	2	744	i 0.14 on3 of7.wav	i 0.14 on1 of7r.wav
599	2	1188	i 0.14 on4 of7.wav	i 0.14 on2 of7.wav
600	2	1054	i 0.14 on5 of7.wav	i 0.14 on3 of7.wav
601	1	350	i 0.14 on6 of7.wav	i 0.14 on4 of7.wav
602	1	884	i 0.14 on7 of7.wav	i 0.14 on5 of7.wav
603	1	778	i 0.16 on3 of7.wav	i 0.16 on1 of7r.wav
604	1	770	i 0.16 on4 of7.wav	i 0.16 on2 of7.wav
605	2	673	i 0.16 on5 of7.wav	i 0.16 on3 of7.wav
606	1	887	i 0.16 on6 of7.wav	i 0.16 on4 of7.wav
607	1	665	i 0.16 on7 of7.wav	i 0.16 on5 of7.wav
608	1	857	i 0.18 on3 of7.wav	i 0.18 on1 of7r.wav
609	2	605	i 0.18 on4 of7.wav	i 0.18 on2 of7.wav
610	2	697	i 0.18 on5 of7.wav	i 0.18 on3 of7.wav
611	1	629	i 0.18 on6 of7.wav	i 0.18 on4 of7.wav
612	1	596	i 0.18 on7 of7.wav	i 0.18 on5 of7.wav
