# Supplementary material for: How musical experience affects tone perception efficiency by musicians of tonal and non-tonal speakers?
Source: PLoS One. 2020 May 8;15(5):e0232514. doi: 10.1371/journal.pone.0232514 (PMC7209303; doi:10.1371/journal.pone.0232514)
Supplement: S2 Raw Data — (ZIP) [file pone.0232514.s002.zip › RAW DATA Man musician/sub11idfalling.csv]

List2	stim1	Slide3.RESP	Slide3.RT
1	a 0.1 on1 of1.wav	1	745
2	a 0.1 on1 of2.wav	1	849
3	a 0.1 on1 of3.wav	1	1868
4	a 0.1 on1 of4.wav	2	1510
5	a 0.1 on1 of5.wav	2	593
6	a 0.1 on1 of6.wav	2	1159
7	a 0.1 on1 of7.wav	2	948
8	a 0.2 on1 of1.wav	1	610
9	a 0.2 on1 of2.wav	1	755
10	a 0.2 on1 of3.wav	1	1098
11	a 0.2 on1 of4.wav	2	1189
12	a 0.2 on1 of5.wav	2	836
13	a 0.2 on1 of6.wav	2	798
14	a 0.2 on1 of7.wav	2	790
15	a 0.04 on1 of1.wav	1	1765
16	a 0.04 on1 of2.wav	1	1882
17	a 0.04 on1 of3.wav	2	1526
18	a 0.04 on1 of4.wav	1	1025
19	a 0.04 on1 of5.wav	2	2022
20	a 0.04 on1 of6.wav	1	810
21	a 0.04 on1 of7.wav	2	886
22	a 0.06 on1 of1.wav	1	1950
23	a 0.06 on1 of2.wav	2	694
24	a 0.06 on1 of3.wav	2	770
25	a 0.06 on1 of4.wav	2	945
26	a 0.06 on1 of5.wav	2	945
27	a 0.06 on1 of6.wav	2	1401
28	a 0.06 on1 of7.wav	2	1698
29	a 0.08 on1 of1.wav	1	1681
30	a 0.08 on1 of2.wav	2	1313
31	a 0.08 on1 of3.wav	1	1213
32	a 0.08 on1 of4.wav	2	1569
33	a 0.08 on1 of5.wav	2	990
34	a 0.08 on1 of6.wav	2	1448
35	a 0.08 on1 of7.wav	2	1184
36	a 0.12 on1 of1.wav	1	1362
37	a 0.12 on1 of2.wav	1	1218
38	a 0.12 on1 of3.wav	2	727
39	a 0.12 on1 of4.wav	1	1561
40	a 0.12 on1 of5.wav	1	918
41	a 0.12 on1 of6.wav	2	1222
42	a 0.12 on1 of7.wav	2	873
43	a 0.14 on1 of1.wav	2	950
44	a 0.14 on1 of2.wav	1	1114
45	a 0.14 on1 of3.wav	1	1302
46	a 0.14 on1 of4.wav	2	570
47	a 0.14 on1 of5.wav	1	2470
48	a 0.14 on1 of6.wav	2	1931
49	a 0.14 on1 of7.wav	2	1207
50	a 0.16 on1 of1.wav	1	606
51	a 0.16 on1 of2.wav	1	781
52	a 0.16 on1 of3.wav	2	2154
53	a 0.16 on1 of4.wav	1	1278
54	a 0.16 on1 of5.wav	2	1414
55	a 0.16 on1 of6.wav	2	826
56	a 0.16 on1 of7.wav	2	1110
57	a 0.18 on1 of1.wav	1	558
58	a 0.18 on1 of2.wav	1	885
59	a 0.18 on1 of3.wav	1	1361
60	a 0.18 on1 of4.wav	1	4524
61	a 0.18 on1 of5.wav	2	2389
62	a 0.18 on1 of6.wav	2	701
63	a 0.18 on1 of7.wav	2	754
64	i 0.1 on1 of1.wav	2	2461
65	i 0.1 on1 of2.wav	2	2234
66	i 0.1 on1 of3.wav	1	3031
67	i 0.1 on1 of4.wav	2	1065
68	i 0.1 on1 of5.wav	1	814
69	i 0.1 on1 of6.wav	2	790
70	i 0.1 on1 of7.wav	1	1913
71	i 0.2 on1 of1.wav	1	689
72	i 0.2 on1 of2.wav	1	758
73	i 0.2 on1 of3.wav	2	910
74	i 0.2 on1 of4.wav	2	522
75	i 0.2 on1 of5.wav	2	826
76	i 0.2 on1 of6.wav	2	645
77	i 0.2 on1 of7.wav	2	1105
78	i 0.04 on1 of1.wav	2	1545
79	i 0.04 on1 of2.wav	2	1329
80	i 0.04 on1 of3.wav	1	594
81	i 0.04 on1 of4.wav	2	930
82	i 0.04 on1 of5.wav	1	1873
83	i 0.04 on1 of6.wav	2	981
84	i 0.04 on1 of7.wav	2	1523
85	i 0.06 on1 of1.wav	2	806
86	i 0.06 on1 of2.wav	2	917
87	i 0.06 on1 of3.wav	1	1490
88	i 0.06 on1 of4.wav	2	1801
89	i 0.06 on1 of5.wav	2	762
90	i 0.06 on1 of6.wav	1	925
91	i 0.06 on1 of7.wav	1	905
92	i 0.08 on1 of1.wav	1	3145
93	i 0.08 on1 of2.wav	2	2230
94	i 0.08 on1 of3.wav	2	1086
95	i 0.08 on1 of4.wav	2	1813
96	i 0.08 on1 of5.wav	2	761
97	i 0.08 on1 of6.wav	2	1369
98	i 0.08 on1 of7.wav	2	1337
99	i 0.12 on1 of1.wav	2	1082
100	i 0.12 on1 of2.wav	1	2094
101	i 0.12 on1 of3.wav	2	2109
102	i 0.12 on1 of4.wav	1	1653
103	i 0.12 on1 of5.wav	2	638
104	i 0.12 on1 of6.wav	2	813
105	i 0.12 on1 of7.wav	2	1465
106	i 0.14 on1 of1.wav	1	853
107	i 0.14 on1 of2.wav	1	818
108	i 0.14 on1 of3.wav	1	2010
109	i 0.14 on1 of4.wav	1	2017
110	i 0.14 on1 of5.wav	2	1094
111	i 0.14 on1 of6.wav	2	650
112	i 0.14 on1 of7.wav	2	2535
113	i 0.16 on1 of1.wav	1	1075
114	i 0.16 on1 of2.wav	1	1219
115	i 0.16 on1 of3.wav	1	1402
116	i 0.16 on1 of4.wav	2	1777
117	i 0.16 on1 of5.wav	2	774
118	i 0.16 on1 of6.wav	2	762
119	i 0.16 on1 of7.wav	2	1029
120	i 0.18 on1 of1.wav	1	781
121	i 0.18 on1 of2.wav	1	698
122	i 0.18 on1 of3.wav	1	537
123	i 0.18 on1 of4.wav	1	957
124	i 0.18 on1 of5.wav	2	1433
125	i 0.18 on1 of6.wav	2	569
126	i 0.18 on1 of7.wav	2	1853
127	a 0.1 on1 of1.wav	1	889
128	a 0.1 on1 of2.wav	1	1234
129	a 0.1 on1 of3.wav	2	954
130	a 0.1 on1 of4.wav	2	749
131	a 0.1 on1 of5.wav	2	1986
132	a 0.1 on1 of6.wav	2	1726
133	a 0.1 on1 of7.wav	2	921
134	a 0.2 on1 of1.wav	1	602
135	a 0.2 on1 of2.wav	1	750
136	a 0.2 on1 of3.wav	1	937
137	a 0.2 on1 of4.wav	2	1785
138	a 0.2 on1 of5.wav	2	733
139	a 0.2 on1 of6.wav	2	673
140	a 0.2 on1 of7.wav	2	787
141	a 0.04 on1 of1.wav	2	1201
142	a 0.04 on1 of2.wav	2	1475
143	a 0.04 on1 of3.wav	2	1110
144	a 0.04 on1 of4.wav	1	777
145	a 0.04 on1 of5.wav	1	1661
146	a 0.04 on1 of6.wav	1	798
147	a 0.04 on1 of7.wav	2	1346
148	a 0.06 on1 of1.wav	1	1757
149	a 0.06 on1 of2.wav	1	1897
150	a 0.06 on1 of3.wav	2	898
151	a 0.06 on1 of4.wav	2	689
152	a 0.06 on1 of5.wav	2	1318
153	a 0.06 on1 of6.wav	2	934
154	a 0.06 on1 of7.wav	2	906
155	a 0.08 on1 of1.wav	1	921
156	a 0.08 on1 of2.wav	1	1085
157	a 0.08 on1 of3.wav	1	1669
158	a 0.08 on1 of4.wav	2	1199
159	a 0.08 on1 of5.wav	2	970
160	a 0.08 on1 of6.wav	2	1466
161	a 0.08 on1 of7.wav	1	2066
162	a 0.12 on1 of1.wav	1	530
163	a 0.12 on1 of2.wav	1	793
164	a 0.12 on1 of3.wav	1	1161
165	a 0.12 on1 of4.wav	1	1729
166	a 0.12 on1 of5.wav	2	2246
167	a 0.12 on1 of6.wav	1	1625
168	a 0.12 on1 of7.wav	2	778
169	a 0.14 on1 of1.wav	1	1052
170	a 0.14 on1 of2.wav	1	982
171	a 0.14 on1 of3.wav	1	977
172	a 0.14 on1 of4.wav	2	650
173	a 0.14 on1 of5.wav	2	1010
174	a 0.14 on1 of6.wav	2	1573
175	a 0.14 on1 of7.wav	2	778
176	a 0.16 on1 of1.wav	1	717
177	a 0.16 on1 of2.wav	1	869
178	a 0.16 on1 of3.wav	1	1078
179	a 0.16 on1 of4.wav	1	1073
180	a 0.16 on1 of5.wav	2	762
181	a 0.16 on1 of6.wav	2	960
182	a 0.16 on1 of7.wav	2	882
183	a 0.18 on1 of1.wav	1	538
184	a 0.18 on1 of2.wav	1	681
185	a 0.18 on1 of3.wav	1	584
186	a 0.18 on1 of4.wav	2	1751
187	a 0.18 on1 of5.wav	2	1054
188	a 0.18 on1 of6.wav	2	873
189	a 0.18 on1 of7.wav	2	490
190	i 0.1 on1 of1.wav	1	1490
191	i 0.1 on1 of2.wav	2	1653
192	i 0.1 on1 of3.wav	1	952
193	i 0.1 on1 of4.wav	2	1389
194	i 0.1 on1 of5.wav	2	1489
195	i 0.1 on1 of6.wav	1	841
196	i 0.1 on1 of7.wav	2	1538
197	i 0.2 on1 of1.wav	1	681
198	i 0.2 on1 of2.wav	1	633
199	i 0.2 on1 of3.wav	2	1595
200	i 0.2 on1 of4.wav	2	1578
201	i 0.2 on1 of5.wav	2	1046
202	i 0.2 on1 of6.wav	2	707
203	i 0.2 on1 of7.wav	2	730
204	i 0.04 on1 of1.wav	2	2199
205	i 0.04 on1 of2.wav	2	609
206	i 0.04 on1 of3.wav	2	801
207	i 0.04 on1 of4.wav	2	922
208	i 0.04 on1 of5.wav	2	1165
209	i 0.04 on1 of6.wav	2	1001
210	i 0.04 on1 of7.wav	1	946
211	i 0.06 on1 of1.wav	1	926
212	i 0.06 on1 of2.wav	1	1554
213	i 0.06 on1 of3.wav	2	673
214	i 0.06 on1 of4.wav	1	2614
215	i 0.06 on1 of5.wav	1	850
216	i 0.06 on1 of6.wav	1	1600
217	i 0.06 on1 of7.wav	2	1041
218	i 0.08 on1 of1.wav	1	1470
219	i 0.08 on1 of2.wav	2	917
220	i 0.08 on1 of3.wav	2	1113
221	i 0.08 on1 of4.wav	2	1145
222	i 0.08 on1 of5.wav	2	1426
223	i 0.08 on1 of6.wav	2	751
224	i 0.08 on1 of7.wav	2	1805
225	i 0.12 on1 of1.wav	1	953
226	i 0.12 on1 of2.wav	1	1689
227	i 0.12 on1 of3.wav	1	1256
228	i 0.12 on1 of4.wav	1	1074
229	i 0.12 on1 of5.wav	2	2285
230	i 0.12 on1 of6.wav	1	1086
231	i 0.12 on1 of7.wav	2	1606
232	i 0.14 on1 of1.wav	1	1470
233	i 0.14 on1 of2.wav	1	810
234	i 0.14 on1 of3.wav	1	869
235	i 0.14 on1 of4.wav	1	918
236	i 0.14 on1 of5.wav	1	1006
237	i 0.14 on1 of6.wav	2	1710
238	i 0.14 on1 of7.wav	1	1470
239	i 0.16 on1 of1.wav	1	610
240	i 0.16 on1 of2.wav	1	922
241	i 0.16 on1 of3.wav	1	790
242	i 0.16 on1 of4.wav	2	2997
243	i 0.16 on1 of5.wav	2	621
244	i 0.16 on1 of6.wav	2	1456
245	i 0.16 on1 of7.wav	2	1285
246	i 0.18 on1 of1.wav	1	1002
247	i 0.18 on1 of2.wav	1	1042
248	i 0.18 on1 of3.wav	1	1273
249	i 0.18 on1 of4.wav	2	1762
250	i 0.18 on1 of5.wav	2	781
251	i 0.18 on1 of6.wav	2	904
252	i 0.18 on1 of7.wav	2	928
253	a 0.1 on1 of1.wav	1	821
254	a 0.1 on1 of2.wav	1	920
255	a 0.1 on1 of3.wav	1	974
256	a 0.1 on1 of4.wav	1	1522
257	a 0.1 on1 of5.wav	2	1189
258	a 0.1 on1 of6.wav	2	1057
259	a 0.1 on1 of7.wav	2	925
260	a 0.2 on1 of1.wav	1	677
261	a 0.2 on1 of2.wav	1	958
262	a 0.2 on1 of3.wav	1	1070
263	a 0.2 on1 of4.wav	2	1916
264	a 0.2 on1 of5.wav	2	682
265	a 0.2 on1 of6.wav	2	810
266	a 0.2 on1 of7.wav	2	890
267	a 0.04 on1 of1.wav	1	2378
268	a 0.04 on1 of2.wav	2	1205
269	a 0.04 on1 of3.wav	1	2138
270	a 0.04 on1 of4.wav	2	857
271	a 0.04 on1 of5.wav	1	1129
272	a 0.04 on1 of6.wav	1	1254
273	a 0.04 on1 of7.wav	1	1906
274	a 0.06 on1 of1.wav	1	878
275	a 0.06 on1 of2.wav	1	865
276	a 0.06 on1 of3.wav	2	2213
277	a 0.06 on1 of4.wav	1	1186
278	a 0.06 on1 of5.wav	2	2178
279	a 0.06 on1 of6.wav	2	1861
280	a 0.06 on1 of7.wav	1	1826
281	a 0.08 on1 of1.wav	1	1401
282	a 0.08 on1 of2.wav	2	990
283	a 0.08 on1 of3.wav	1	1233
284	a 0.08 on1 of4.wav	2	842
285	a 0.08 on1 of5.wav	2	721
286	a 0.08 on1 of6.wav	1	990
287	a 0.08 on1 of7.wav	2	678
288	a 0.12 on1 of1.wav	2	890
289	a 0.12 on1 of2.wav	1	805
290	a 0.12 on1 of3.wav	2	845
291	a 0.12 on1 of4.wav	2	2174
292	a 0.12 on1 of5.wav	2	865
293	a 0.12 on1 of6.wav	2	833
294	a 0.12 on1 of7.wav	2	674
295	a 0.14 on1 of1.wav	1	938
296	a 0.14 on1 of2.wav	1	790
297	a 0.14 on1 of3.wav	1	845
298	a 0.14 on1 of4.wav	1	1584
299	a 0.14 on1 of5.wav	2	758
300	a 0.14 on1 of6.wav	2	1129
301	a 0.14 on1 of7.wav	2	710
302	a 0.16 on1 of1.wav	1	1458
303	a 0.16 on1 of2.wav	1	682
304	a 0.16 on1 of3.wav	1	579
305	a 0.16 on1 of4.wav	2	978
306	a 0.16 on1 of5.wav	2	642
307	a 0.16 on1 of6.wav	2	1373
308	a 0.16 on1 of7.wav	2	765
309	a 0.18 on1 of1.wav	1	786
310	a 0.18 on1 of2.wav	1	1082
311	a 0.18 on1 of3.wav	1	1335
312	a 0.18 on1 of4.wav	2	498
313	a 0.18 on1 of5.wav	2	1618
314	a 0.18 on1 of6.wav	2	1030
315	a 0.18 on1 of7.wav	2	733
316	i 0.1 on1 of1.wav	1	1898
317	i 0.1 on1 of2.wav	2	1281
318	i 0.1 on1 of3.wav	2	2227
319	i 0.1 on1 of4.wav	2	709
320	i 0.1 on1 of5.wav	2	1497
321	i 0.1 on1 of6.wav	2	1109
322	i 0.1 on1 of7.wav	2	1861
323	i 0.2 on1 of1.wav	1	561
324	i 0.2 on1 of2.wav	1	825
325	i 0.2 on1 of3.wav	2	1009
326	i 0.2 on1 of4.wav	2	1097
327	i 0.2 on1 of5.wav	2	1482
328	i 0.2 on1 of6.wav	2	1501
329	i 0.2 on1 of7.wav	2	897
330	i 0.04 on1 of1.wav	2	919
331	i 0.04 on1 of2.wav	2	758
332	i 0.04 on1 of3.wav	2	1650
333	i 0.04 on1 of4.wav	2	1065
334	i 0.04 on1 of5.wav	2	1298
335	i 0.04 on1 of6.wav	2	1822
336	i 0.04 on1 of7.wav	2	738
337	i 0.06 on1 of1.wav	2	1857
338	i 0.06 on1 of2.wav	2	990
339	i 0.06 on1 of3.wav	1	1278
340	i 0.06 on1 of4.wav	2	1679
341	i 0.06 on1 of5.wav	2	1065
342	i 0.06 on1 of6.wav	2	1426
343	i 0.06 on1 of7.wav	2	1214
344	i 0.08 on1 of1.wav	2	793
345	i 0.08 on1 of2.wav	2	1226
346	i 0.08 on1 of3.wav	2	817
347	i 0.08 on1 of4.wav	1	2169
348	i 0.08 on1 of5.wav	1	749
349	i 0.08 on1 of6.wav	1	1950
350	i 0.08 on1 of7.wav	2	1169
351	i 0.12 on1 of1.wav	1	1377
352	i 0.12 on1 of2.wav	2	802
353	i 0.12 on1 of3.wav	2	1377
354	i 0.12 on1 of4.wav	1	530
355	i 0.12 on1 of5.wav	2	1659
356	i 0.12 on1 of6.wav	2	1010
357	i 0.12 on1 of7.wav	2	1534
358	i 0.14 on1 of1.wav	1	717
359	i 0.14 on1 of2.wav	2	638
360	i 0.14 on1 of3.wav	1	1309
361	i 0.14 on1 of4.wav	2	996
362	i 0.14 on1 of5.wav	2	821
363	i 0.14 on1 of6.wav	2	2357
364	i 0.14 on1 of7.wav	2	761
365	i 0.16 on1 of1.wav	1	665
366	i 0.16 on1 of2.wav	1	1390
367	i 0.16 on1 of3.wav	2	999
368	i 0.16 on1 of4.wav	1	2762
369	i 0.16 on1 of5.wav	2	817
370	i 0.16 on1 of6.wav	2	1197
371	i 0.16 on1 of7.wav	2	649
372	i 0.18 on1 of1.wav	1	777
373	i 0.18 on1 of2.wav	1	994
374	i 0.18 on1 of3.wav	1	1587
375	i 0.18 on1 of4.wav	2	2473
376	i 0.18 on1 of5.wav	1	1379
377	i 0.18 on1 of6.wav	2	921
378	i 0.18 on1 of7.wav	2	601
379	a 0.1 on1 of1.wav	1	649
380	a 0.1 on1 of2.wav	1	2349
381	a 0.1 on1 of3.wav	1	1145
382	a 0.1 on1 of4.wav	2	2242
383	a 0.1 on1 of5.wav	2	650
384	a 0.1 on1 of6.wav	1	893
385	a 0.1 on1 of7.wav	1	565
386	a 0.2 on1 of1.wav	1	729
387	a 0.2 on1 of2.wav	1	1035
388	a 0.2 on1 of3.wav	2	1002
389	a 0.2 on1 of4.wav	2	1121
390	a 0.2 on1 of5.wav	2	810
391	a 0.2 on1 of6.wav	2	722
392	a 0.2 on1 of7.wav	2	898
393	a 0.04 on1 of1.wav	2	577
394	a 0.04 on1 of2.wav	1	1127
395	a 0.04 on1 of3.wav	2	1650
396	a 0.04 on1 of4.wav	1	1062
397	a 0.04 on1 of5.wav	1	957
398	a 0.04 on1 of6.wav	2	1042
399	a 0.04 on1 of7.wav	2	1421
400	a 0.06 on1 of1.wav	2	702
401	a 0.06 on1 of2.wav	1	1921
402	a 0.06 on1 of3.wav	2	630
403	a 0.06 on1 of4.wav	1	1406
404	a 0.06 on1 of5.wav	2	793
405	a 0.06 on1 of6.wav	2	777
406	a 0.06 on1 of7.wav	2	2031
407	a 0.08 on1 of1.wav	1	2318
408	a 0.08 on1 of2.wav	2	708
409	a 0.08 on1 of3.wav	2	1355
410	a 0.08 on1 of4.wav	1	1074
411	a 0.08 on1 of5.wav	2	1789
412	a 0.08 on1 of6.wav	2	1369
413	a 0.08 on1 of7.wav	2	2115
414	a 0.12 on1 of1.wav	1	621
415	a 0.12 on1 of2.wav	1	1087
416	a 0.12 on1 of3.wav	2	2258
417	a 0.12 on1 of4.wav	2	1550
418	a 0.12 on1 of5.wav	2	1442
419	a 0.12 on1 of6.wav	2	1290
420	a 0.12 on1 of7.wav	1	2998
421	a 0.14 on1 of1.wav	1	777
422	a 0.14 on1 of2.wav	1	722
423	a 0.14 on1 of3.wav	1	857
424	a 0.14 on1 of4.wav	2	1043
425	a 0.14 on1 of5.wav	2	1043
426	a 0.14 on1 of6.wav	2	1265
427	a 0.14 on1 of7.wav	2	2618
428	a 0.16 on1 of1.wav	1	691
429	a 0.16 on1 of2.wav	1	1083
430	a 0.16 on1 of3.wav	1	650
431	a 0.16 on1 of4.wav	2	1194
432	a 0.16 on1 of5.wav	2	1409
433	a 0.16 on1 of6.wav	2	1401
434	a 0.16 on1 of7.wav	2	841
435	a 0.18 on1 of1.wav	1	1155
436	a 0.18 on1 of2.wav	1	602
437	a 0.18 on1 of3.wav	1	1537
438	a 0.18 on1 of4.wav	1	989
439	a 0.18 on1 of5.wav	2	969
440	a 0.18 on1 of6.wav	2	845
441	a 0.18 on1 of7.wav	2	1205
442	i 0.1 on1 of1.wav	1	742
443	i 0.1 on1 of2.wav	2	845
444	i 0.1 on1 of3.wav	2	1935
445	i 0.1 on1 of4.wav	2	734
446	i 0.1 on1 of5.wav	2	658
447	i 0.1 on1 of6.wav	2	705
448	i 0.1 on1 of7.wav	2	805
449	i 0.2 on1 of1.wav	1	618
450	i 0.2 on1 of2.wav	1	797
451	i 0.2 on1 of3.wav	1	1746
452	i 0.2 on1 of4.wav	2	1245
453	i 0.2 on1 of5.wav	2	2579
454	i 0.2 on1 of6.wav	2	1159
455	i 0.2 on1 of7.wav	2	733
456	i 0.04 on1 of1.wav	2	1680
457	i 0.04 on1 of2.wav	1	1502
458	i 0.04 on1 of3.wav	2	913
459	i 0.04 on1 of4.wav	2	1523
460	i 0.04 on1 of5.wav	2	1029
461	i 0.04 on1 of6.wav	1	1893
462	i 0.04 on1 of7.wav	2	1073
463	i 0.06 on1 of1.wav	2	1062
464	i 0.06 on1 of2.wav	2	2142
465	i 0.06 on1 of3.wav	2	777
466	i 0.06 on1 of4.wav	1	1013
467	i 0.06 on1 of5.wav	2	1002
468	i 0.06 on1 of6.wav	2	1050
469	i 0.06 on1 of7.wav	1	1002
470	i 0.08 on1 of1.wav	1	2361
471	i 0.08 on1 of2.wav	2	1049
472	i 0.08 on1 of3.wav	2	665
473	i 0.08 on1 of4.wav	2	1555
474	i 0.08 on1 of5.wav	2	722
475	i 0.08 on1 of6.wav	2	1530
476	i 0.08 on1 of7.wav	1	1501
477	i 0.12 on1 of1.wav	1	885
478	i 0.12 on1 of2.wav	2	2331
479	i 0.12 on1 of3.wav	2	810
480	i 0.12 on1 of4.wav	2	789
481	i 0.12 on1 of5.wav	2	985
482	i 0.12 on1 of6.wav	1	1858
483	i 0.12 on1 of7.wav	2	2333
484	i 0.14 on1 of1.wav	1	1749
485	i 0.14 on1 of2.wav	1	966
486	i 0.14 on1 of3.wav	2	1734
487	i 0.14 on1 of4.wav	2	1415
488	i 0.14 on1 of5.wav	2	1442
489	i 0.14 on1 of6.wav	2	805
490	i 0.14 on1 of7.wav	2	1669
491	i 0.16 on1 of1.wav	1	1080
492	i 0.16 on1 of2.wav	1	698
493	i 0.16 on1 of3.wav	1	1052
494	i 0.16 on1 of4.wav	2	2042
495	i 0.16 on1 of5.wav	2	638
496	i 0.16 on1 of6.wav	2	761
497	i 0.16 on1 of7.wav	2	928
498	i 0.18 on1 of1.wav	1	578
499	i 0.18 on1 of2.wav	1	849
500	i 0.18 on1 of3.wav	1	821
501	i 0.18 on1 of4.wav	2	661
502	i 0.18 on1 of5.wav	2	1309
503	i 0.18 on1 of6.wav	2	742
504	i 0.18 on1 of7.wav	2	1013
505	a 0.1 on1 of1.wav	2	838
506	a 0.1 on1 of2.wav	2	1370
507	a 0.1 on1 of3.wav	1	1230
508	a 0.1 on1 of4.wav	2	1943
509	a 0.1 on1 of5.wav	2	1298
510	a 0.1 on1 of6.wav	2	947
511	a 0.1 on1 of7.wav	2	2117
512	a 0.2 on1 of1.wav	1	607
513	a 0.2 on1 of2.wav	1	850
514	a 0.2 on1 of3.wav	1	1631
515	a 0.2 on1 of4.wav	2	890
516	a 0.2 on1 of5.wav	2	549
517	a 0.2 on1 of6.wav	2	2365
518	a 0.2 on1 of7.wav	2	1147
519	a 0.04 on1 of1.wav	2	1094
520	a 0.04 on1 of2.wav	1	959
521	a 0.04 on1 of3.wav	1	1370
522	a 0.04 on1 of4.wav	2	993
523	a 0.04 on1 of5.wav	1	657
524	a 0.04 on1 of6.wav	2	737
525	a 0.04 on1 of7.wav	1	1774
526	a 0.06 on1 of1.wav	2	1434
527	a 0.06 on1 of2.wav	2	2558
528	a 0.06 on1 of3.wav	2	1754
529	a 0.06 on1 of4.wav	2	2022
530	a 0.06 on1 of5.wav	2	1389
531	a 0.06 on1 of6.wav	1	2253
532	a 0.06 on1 of7.wav	2	1014
533	a 0.08 on1 of1.wav	1	961
534	a 0.08 on1 of2.wav	2	1022
535	a 0.08 on1 of3.wav	2	1290
536	a 0.08 on1 of4.wav	2	718
537	a 0.08 on1 of5.wav	2	726
538	a 0.08 on1 of6.wav	2	1529
539	a 0.08 on1 of7.wav	1	2022
540	a 0.12 on1 of1.wav	1	862
541	a 0.12 on1 of2.wav	1	697
542	a 0.12 on1 of3.wav	2	1593
543	a 0.12 on1 of4.wav	1	778
544	a 0.12 on1 of5.wav	2	2362
545	a 0.12 on1 of6.wav	2	1901
546	a 0.12 on1 of7.wav	2	841
547	a 0.14 on1 of1.wav	1	466
548	a 0.14 on1 of2.wav	1	558
549	a 0.14 on1 of3.wav	1	1185
550	a 0.14 on1 of4.wav	2	990
551	a 0.14 on1 of5.wav	2	1334
552	a 0.14 on1 of6.wav	2	845
553	a 0.14 on1 of7.wav	2	989
554	a 0.16 on1 of1.wav	1	861
555	a 0.16 on1 of2.wav	1	682
556	a 0.16 on1 of3.wav	1	793
557	a 0.16 on1 of4.wav	1	2713
558	a 0.16 on1 of5.wav	2	881
559	a 0.16 on1 of6.wav	2	785
560	a 0.16 on1 of7.wav	2	769
561	a 0.18 on1 of1.wav	1	802
562	a 0.18 on1 of2.wav	1	970
563	a 0.18 on1 of3.wav	1	1557
564	a 0.18 on1 of4.wav	2	1537
565	a 0.18 on1 of5.wav	2	878
566	a 0.18 on1 of6.wav	2	913
567	a 0.18 on1 of7.wav	2	777
568	i 0.1 on1 of1.wav	1	2165
569	i 0.1 on1 of2.wav	2	2582
570	i 0.1 on1 of3.wav	1	1181
571	i 0.1 on1 of4.wav	2	2040
572	i 0.1 on1 of5.wav	1	2170
573	i 0.1 on1 of6.wav	2	1353
574	i 0.1 on1 of7.wav	2	2002
575	i 0.2 on1 of1.wav	1	721
576	i 0.2 on1 of2.wav	1	1101
577	i 0.2 on1 of3.wav	1	1962
578	i 0.2 on1 of4.wav	1	1855
579	i 0.2 on1 of5.wav	2	1178
580	i 0.2 on1 of6.wav	2	713
581	i 0.2 on1 of7.wav	1	1726
582	i 0.04 on1 of1.wav	2	1233
583	i 0.04 on1 of2.wav	2	1434
584	i 0.04 on1 of3.wav	1	622
585	i 0.04 on1 of4.wav	2	1901
586	i 0.04 on1 of5.wav	2	1425
587	i 0.04 on1 of6.wav	1	930
588	i 0.04 on1 of7.wav	2	1293
589	i 0.06 on1 of1.wav	2	2205
590	i 0.06 on1 of2.wav	1	925
591	i 0.06 on1 of3.wav	1	1708
592	i 0.06 on1 of4.wav	2	877
593	i 0.06 on1 of5.wav	1	1213
594	i 0.06 on1 of6.wav	2	1041
595	i 0.06 on1 of7.wav	2	877
596	i 0.08 on1 of1.wav	2	1846
597	i 0.08 on1 of2.wav	1	1861
598	i 0.08 on1 of3.wav	2	691
599	i 0.08 on1 of4.wav	1	1281
600	i 0.08 on1 of5.wav	2	962
601	i 0.08 on1 of6.wav	2	1426
602	i 0.08 on1 of7.wav	2	1118
603	i 0.12 on1 of1.wav	1	1033
604	i 0.12 on1 of2.wav	1	734
605	i 0.12 on1 of3.wav	2	1618
606	i 0.12 on1 of4.wav	2	1509
607	i 0.12 on1 of5.wav	1	781
608	i 0.12 on1 of6.wav	1	933
609	i 0.12 on1 of7.wav	2	1185
610	i 0.14 on1 of1.wav	1	553
611	i 0.14 on1 of2.wav	1	975
612	i 0.14 on1 of3.wav	1	814
613	i 0.14 on1 of4.wav	1	2225
614	i 0.14 on1 of5.wav	2	949
615	i 0.14 on1 of6.wav	2	1161
616	i 0.14 on1 of7.wav	2	1209
617	i 0.16 on1 of1.wav	1	1342
618	i 0.16 on1 of2.wav	1	794
619	i 0.16 on1 of3.wav	1	1071
620	i 0.16 on1 of4.wav	2	1126
621	i 0.16 on1 of5.wav	2	1738
622	i 0.16 on1 of6.wav	2	837
623	i 0.16 on1 of7.wav	2	2618
624	i 0.18 on1 of1.wav	1	690
625	i 0.18 on1 of2.wav	1	1007
626	i 0.18 on1 of3.wav	1	1265
627	i 0.18 on1 of4.wav	2	1210
628	i 0.18 on1 of5.wav	2	849
629	i 0.18 on1 of6.wav	2	1001
630	i 0.18 on1 of7.wav	1	665
