# Supplementary material for: How musical experience affects tone perception efficiency by musicians of tonal and non-tonal speakers?
Source: PLoS One. 2020 May 8;15(5):e0232514. doi: 10.1371/journal.pone.0232514 (PMC7209303; doi:10.1371/journal.pone.0232514)
Supplement: S2 Raw Data — (ZIP) [file pone.0232514.s002.zip › RAW DATA Man musician/sub11idrising.csv]

List2	stim1	Slide3.RESP	Slide3.RT
1	a 0.1 on1 of7r.wav	2	610
2	a 0.1 on2 of7.wav	2	966
3	a 0.1 on3 of7.wav	2	821
4	a 0.1 on4 of7.wav	2	969
5	a 0.1 on5 of7.wav	2	2502
6	a 0.1 on6 of7.wav	1	1046
7	a 0.1 on7 of7.wav	1	1464
8	a 0.2 on1 of7r.wav	2	585
9	a 0.2 on2 of7.wav	2	577
10	a 0.2 on3 of7.wav	2	946
11	a 0.2 on4 of7.wav	2	649
12	a 0.2 on5 of7.wav	2	789
13	a 0.2 on6 of7.wav	1	777
14	a 0.2 on7 of7.wav	1	717
15	a 0.04 on1 of7r.wav	2	974
16	a 0.04 on2 of7.wav	2	1128
17	a 0.04 on3 of7.wav	1	985
18	a 0.04 on4 of7.wav	1	825
19	a 0.04 on5 of7.wav	1	1045
20	a 0.04 on6 of7.wav	1	625
21	a 0.04 on7 of7.wav	1	1370
22	a 0.06 on1 of7r.wav	1	865
23	a 0.06 on2 of7.wav	1	697
24	a 0.06 on3 of7.wav	1	1269
25	a 0.06 on4 of7.wav	1	1520
26	a 0.06 on5 of7.wav	1	849
27	a 0.06 on6 of7.wav	1	1369
28	a 0.06 on7 of7.wav	1	902
29	a 0.08 on1 of7r.wav	2	2461
30	a 0.08 on2 of7.wav	1	1250
31	a 0.08 on3 of7.wav	2	758
32	a 0.08 on4 of7.wav	2	1321
33	a 0.08 on5 of7.wav	2	710
34	a 0.08 on6 of7.wav	1	1102
35	a 0.08 on7 of7.wav	1	1057
36	a 0.12 on1 of7r.wav	2	718
37	a 0.12 on2 of7.wav	2	698
38	a 0.12 on3 of7.wav	2	864
39	a 0.12 on4 of7.wav	2	645
40	a 0.12 on5 of7.wav	1	881
41	a 0.12 on6 of7.wav	1	738
42	a 0.12 on7 of7.wav	1	850
43	a 0.14 on1 of7r.wav	2	513
44	a 0.14 on2 of7.wav	2	1510
45	a 0.14 on3 of7.wav	2	857
46	a 0.14 on4 of7.wav	1	1594
47	a 0.14 on5 of7.wav	1	1033
48	a 0.14 on6 of7.wav	1	1058
49	a 0.14 on7 of7.wav	1	818
50	a 0.16 on1 of7r.wav	2	789
51	a 0.16 on2 of7.wav	2	742
52	a 0.16 on3 of7.wav	2	705
53	a 0.16 on4 of7.wav	2	749
54	a 0.16 on5 of7.wav	1	761
55	a 0.16 on6 of7.wav	1	597
56	a 0.16 on7 of7.wav	1	586
57	a 0.18 on1 of7r.wav	2	809
58	a 0.18 on2 of7.wav	2	744
59	a 0.18 on3 of7.wav	2	818
60	a 0.18 on4 of7.wav	2	641
61	a 0.18 on5 of7.wav	1	586
62	a 0.18 on6 of7.wav	1	997
63	a 0.18 on7 of7.wav	1	693
64	i 0.1 on1 of7r.wav	1	785
65	i 0.1 on2 of7.wav	2	601
66	i 0.1 on3 of7.wav	1	642
67	i 0.1 on4 of7.wav	2	784
68	i 0.1 on5 of7.wav	1	1052
69	i 0.1 on6 of7.wav	1	1334
70	i 0.1 on7 of7.wav	1	1013
71	i 0.2 on1 of7r.wav	2	653
72	i 0.2 on2 of7.wav	2	741
73	i 0.2 on3 of7.wav	2	1073
74	i 0.2 on4 of7.wav	2	817
75	i 0.2 on5 of7.wav	1	692
76	i 0.2 on6 of7.wav	1	781
77	i 0.2 on7 of7.wav	1	709
78	i 0.04 on1 of7r.wav	1	977
79	i 0.04 on2 of7.wav	1	1241
80	i 0.04 on3 of7.wav	1	1793
81	i 0.04 on4 of7.wav	2	558
82	i 0.04 on5 of7.wav	2	757
83	i 0.04 on6 of7.wav	1	969
84	i 0.04 on7 of7.wav	1	1229
85	i 0.06 on1 of7r.wav	2	1661
86	i 0.06 on2 of7.wav	1	845
87	i 0.06 on3 of7.wav	2	1186
88	i 0.06 on4 of7.wav	2	1097
89	i 0.06 on5 of7.wav	2	1054
90	i 0.06 on6 of7.wav	1	922
91	i 0.06 on7 of7.wav	1	1854
92	i 0.08 on1 of7r.wav	1	1518
93	i 0.08 on2 of7.wav	2	520
94	i 0.08 on3 of7.wav	2	809
95	i 0.08 on4 of7.wav	2	1090
96	i 0.08 on5 of7.wav	1	1146
97	i 0.08 on6 of7.wav	1	1881
98	i 0.08 on7 of7.wav	2	1049
99	i 0.12 on1 of7r.wav	2	822
100	i 0.12 on2 of7.wav	2	985
101	i 0.12 on3 of7.wav	2	757
102	i 0.12 on4 of7.wav	2	982
103	i 0.12 on5 of7.wav	1	721
104	i 0.12 on6 of7.wav	1	598
105	i 0.12 on7 of7.wav	1	785
106	i 0.14 on1 of7r.wav	2	689
107	i 0.14 on2 of7.wav	2	517
108	i 0.14 on3 of7.wav	2	726
109	i 0.14 on4 of7.wav	2	1218
110	i 0.14 on5 of7.wav	1	630
111	i 0.14 on6 of7.wav	1	788
112	i 0.14 on7 of7.wav	1	610
113	i 0.16 on1 of7r.wav	2	846
114	i 0.16 on2 of7.wav	2	897
115	i 0.16 on3 of7.wav	2	813
116	i 0.16 on4 of7.wav	2	1454
117	i 0.16 on5 of7.wav	1	634
118	i 0.16 on6 of7.wav	1	681
119	i 0.16 on7 of7.wav	1	674
120	i 0.18 on1 of7r.wav	2	694
121	i 0.18 on2 of7.wav	2	653
122	i 0.18 on3 of7.wav	2	830
123	i 0.18 on4 of7.wav	2	565
124	i 0.18 on5 of7.wav	1	876
125	i 0.18 on6 of7.wav	1	589
126	i 0.18 on7 of7.wav	1	1193
127	a 0.1 on1 of7r.wav	2	734
128	a 0.1 on2 of7.wav	2	573
129	a 0.1 on3 of7.wav	2	813
130	a 0.1 on4 of7.wav	2	913
131	a 0.1 on5 of7.wav	2	1134
132	a 0.1 on6 of7.wav	1	878
133	a 0.1 on7 of7.wav	1	806
134	a 0.2 on1 of7r.wav	2	1221
135	a 0.2 on2 of7.wav	2	518
136	a 0.2 on3 of7.wav	2	1009
137	a 0.2 on4 of7.wav	2	546
138	a 0.2 on5 of7.wav	2	774
139	a 0.2 on6 of7.wav	1	526
140	a 0.2 on7 of7.wav	1	1201
141	a 0.04 on1 of7r.wav	2	1390
142	a 0.04 on2 of7.wav	1	1089
143	a 0.04 on3 of7.wav	1	1373
144	a 0.04 on4 of7.wav	2	1042
145	a 0.04 on5 of7.wav	2	1786
146	a 0.04 on6 of7.wav	2	1198
147	a 0.04 on7 of7.wav	1	1137
148	a 0.06 on1 of7r.wav	2	581
149	a 0.06 on2 of7.wav	2	1213
150	a 0.06 on3 of7.wav	1	897
151	a 0.06 on4 of7.wav	2	1297
152	a 0.06 on5 of7.wav	1	2089
153	a 0.06 on6 of7.wav	1	1237
154	a 0.06 on7 of7.wav	1	1193
155	a 0.08 on1 of7r.wav	2	1261
156	a 0.08 on2 of7.wav	2	898
157	a 0.08 on3 of7.wav	2	1153
158	a 0.08 on4 of7.wav	2	734
159	a 0.08 on5 of7.wav	1	665
160	a 0.08 on6 of7.wav	2	1190
161	a 0.08 on7 of7.wav	1	718
162	a 0.12 on1 of7r.wav	2	789
163	a 0.12 on2 of7.wav	2	525
164	a 0.12 on3 of7.wav	2	849
165	a 0.12 on4 of7.wav	2	873
166	a 0.12 on5 of7.wav	1	649
167	a 0.12 on6 of7.wav	1	937
168	a 0.12 on7 of7.wav	1	637
169	a 0.14 on1 of7r.wav	2	666
170	a 0.14 on2 of7.wav	2	1153
171	a 0.14 on3 of7.wav	2	473
172	a 0.14 on4 of7.wav	1	585
173	a 0.14 on5 of7.wav	1	762
174	a 0.14 on6 of7.wav	1	702
175	a 0.14 on7 of7.wav	1	737
176	a 0.16 on1 of7r.wav	1	626
177	a 0.16 on2 of7.wav	2	574
178	a 0.16 on3 of7.wav	2	1010
179	a 0.16 on4 of7.wav	2	513
180	a 0.16 on5 of7.wav	1	546
181	a 0.16 on6 of7.wav	1	793
182	a 0.16 on7 of7.wav	1	1150
183	a 0.18 on1 of7r.wav	2	630
184	a 0.18 on2 of7.wav	2	681
185	a 0.18 on3 of7.wav	2	833
186	a 0.18 on4 of7.wav	2	845
187	a 0.18 on5 of7.wav	1	765
188	a 0.18 on6 of7.wav	1	610
189	a 0.18 on7 of7.wav	1	1122
190	i 0.1 on1 of7r.wav	2	505
191	i 0.1 on2 of7.wav	2	688
192	i 0.1 on3 of7.wav	1	613
193	i 0.1 on4 of7.wav	1	882
194	i 0.1 on5 of7.wav	2	646
195	i 0.1 on6 of7.wav	1	873
196	i 0.1 on7 of7.wav	1	1937
197	i 0.2 on1 of7r.wav	2	869
198	i 0.2 on2 of7.wav	2	802
199	i 0.2 on3 of7.wav	2	1017
200	i 0.2 on4 of7.wav	2	1461
201	i 0.2 on5 of7.wav	1	704
202	i 0.2 on6 of7.wav	1	609
203	i 0.2 on7 of7.wav	1	588
204	i 0.04 on1 of7r.wav	1	1046
205	i 0.04 on2 of7.wav	1	1138
206	i 0.04 on3 of7.wav	2	1497
207	i 0.04 on4 of7.wav	2	1742
208	i 0.04 on5 of7.wav	1	1414
209	i 0.04 on6 of7.wav	1	1062
210	i 0.04 on7 of7.wav	2	690
211	i 0.06 on1 of7r.wav	1	1018
212	i 0.06 on2 of7.wav	2	1561
213	i 0.06 on3 of7.wav	2	1809
214	i 0.06 on4 of7.wav	2	1577
215	i 0.06 on5 of7.wav	1	801
216	i 0.06 on6 of7.wav	1	878
217	i 0.06 on7 of7.wav	1	2282
218	i 0.08 on1 of7r.wav	2	1029
219	i 0.08 on2 of7.wav	1	1626
220	i 0.08 on3 of7.wav	2	697
221	i 0.08 on4 of7.wav	2	1178
222	i 0.08 on5 of7.wav	1	974
223	i 0.08 on6 of7.wav	1	1630
224	i 0.08 on7 of7.wav	1	1158
225	i 0.12 on1 of7r.wav	2	974
226	i 0.12 on2 of7.wav	2	653
227	i 0.12 on3 of7.wav	1	770
228	i 0.12 on4 of7.wav	2	565
229	i 0.12 on5 of7.wav	2	606
230	i 0.12 on6 of7.wav	1	993
231	i 0.12 on7 of7.wav	1	654
232	i 0.14 on1 of7r.wav	2	670
233	i 0.14 on2 of7.wav	2	581
234	i 0.14 on3 of7.wav	2	681
235	i 0.14 on4 of7.wav	2	1058
236	i 0.14 on5 of7.wav	1	897
237	i 0.14 on6 of7.wav	1	993
238	i 0.14 on7 of7.wav	1	810
239	i 0.16 on1 of7r.wav	2	778
240	i 0.16 on2 of7.wav	2	617
241	i 0.16 on3 of7.wav	2	608
242	i 0.16 on4 of7.wav	2	609
243	i 0.16 on5 of7.wav	1	1426
244	i 0.16 on6 of7.wav	1	689
245	i 0.16 on7 of7.wav	1	733
246	i 0.18 on1 of7r.wav	2	574
247	i 0.18 on2 of7.wav	2	834
248	i 0.18 on3 of7.wav	2	633
249	i 0.18 on4 of7.wav	2	890
250	i 0.18 on5 of7.wav	1	593
251	i 0.18 on6 of7.wav	1	614
252	i 0.18 on7 of7.wav	1	612
253	a 0.1 on1 of7r.wav	2	950
254	a 0.1 on2 of7.wav	2	730
255	a 0.1 on3 of7.wav	2	846
256	a 0.1 on4 of7.wav	2	954
257	a 0.1 on5 of7.wav	1	1138
258	a 0.1 on6 of7.wav	1	813
259	a 0.1 on7 of7.wav	1	633
260	a 0.2 on1 of7r.wav	2	465
261	a 0.2 on2 of7.wav	2	1214
262	a 0.2 on3 of7.wav	2	610
263	a 0.2 on4 of7.wav	2	1218
264	a 0.2 on5 of7.wav	2	857
265	a 0.2 on6 of7.wav	1	605
266	a 0.2 on7 of7.wav	1	557
267	a 0.04 on1 of7r.wav	1	1202
268	a 0.04 on2 of7.wav	1	766
269	a 0.04 on3 of7.wav	1	1149
270	a 0.04 on4 of7.wav	1	1550
271	a 0.04 on5 of7.wav	2	926
272	a 0.04 on6 of7.wav	2	1002
273	a 0.04 on7 of7.wav	2	638
274	a 0.06 on1 of7r.wav	2	945
275	a 0.06 on2 of7.wav	2	1545
276	a 0.06 on3 of7.wav	2	998
277	a 0.06 on4 of7.wav	1	734
278	a 0.06 on5 of7.wav	1	1098
279	a 0.06 on6 of7.wav	1	649
280	a 0.06 on7 of7.wav	1	1173
281	a 0.08 on1 of7r.wav	2	657
282	a 0.08 on2 of7.wav	2	858
283	a 0.08 on3 of7.wav	2	561
284	a 0.08 on4 of7.wav	2	714
285	a 0.08 on5 of7.wav	1	825
286	a 0.08 on6 of7.wav	1	646
287	a 0.08 on7 of7.wav	1	870
288	a 0.12 on1 of7r.wav	2	929
289	a 0.12 on2 of7.wav	2	762
290	a 0.12 on3 of7.wav	2	530
291	a 0.12 on4 of7.wav	1	873
292	a 0.12 on5 of7.wav	1	948
293	a 0.12 on6 of7.wav	1	809
294	a 0.12 on7 of7.wav	1	769
295	a 0.14 on1 of7r.wav	2	730
296	a 0.14 on2 of7.wav	2	562
297	a 0.14 on3 of7.wav	2	850
298	a 0.14 on4 of7.wav	1	629
299	a 0.14 on5 of7.wav	1	1058
300	a 0.14 on6 of7.wav	1	626
301	a 0.14 on7 of7.wav	1	514
302	a 0.16 on1 of7r.wav	2	570
303	a 0.16 on2 of7.wav	2	850
304	a 0.16 on3 of7.wav	2	734
305	a 0.16 on4 of7.wav	1	562
306	a 0.16 on5 of7.wav	1	661
307	a 0.16 on6 of7.wav	1	838
308	a 0.16 on7 of7.wav	1	830
309	a 0.18 on1 of7r.wav	2	550
310	a 0.18 on2 of7.wav	2	540
311	a 0.18 on3 of7.wav	2	734
312	a 0.18 on4 of7.wav	2	1014
313	a 0.18 on5 of7.wav	1	630
314	a 0.18 on6 of7.wav	1	657
315	a 0.18 on7 of7.wav	1	4721
316	i 0.1 on1 of7r.wav	2	954
317	i 0.1 on2 of7.wav	2	678
318	i 0.1 on3 of7.wav	2	1494
319	i 0.1 on4 of7.wav	2	857
320	i 0.1 on5 of7.wav	2	1030
321	i 0.1 on6 of7.wav	1	1730
322	i 0.1 on7 of7.wav	1	628
323	i 0.2 on1 of7r.wav	2	706
324	i 0.2 on2 of7.wav	2	686
325	i 0.2 on3 of7.wav	2	934
326	i 0.2 on4 of7.wav	2	1250
327	i 0.2 on5 of7.wav	1	738
328	i 0.2 on6 of7.wav	1	710
329	i 0.2 on7 of7.wav	1	654
330	i 0.04 on1 of7r.wav	2	1513
331	i 0.04 on2 of7.wav	1	1350
332	i 0.04 on3 of7.wav	1	1290
333	i 0.04 on4 of7.wav	1	1218
334	i 0.04 on5 of7.wav	1	750
335	i 0.04 on6 of7.wav	1	1529
336	i 0.04 on7 of7.wav	1	757
337	i 0.06 on1 of7r.wav	2	1577
338	i 0.06 on2 of7.wav	1	960
339	i 0.06 on3 of7.wav	1	1260
340	i 0.06 on4 of7.wav	2	862
341	i 0.06 on5 of7.wav	1	1517
342	i 0.06 on6 of7.wav	1	1242
343	i 0.06 on7 of7.wav	2	874
344	i 0.08 on1 of7r.wav	2	1321
345	i 0.08 on2 of7.wav	1	678
346	i 0.08 on3 of7.wav	2	985
347	i 0.08 on4 of7.wav	2	594
348	i 0.08 on5 of7.wav	1	1466
349	i 0.08 on6 of7.wav	1	1101
350	i 0.08 on7 of7.wav	2	1190
351	i 0.12 on1 of7r.wav	2	734
352	i 0.12 on2 of7.wav	2	657
353	i 0.12 on3 of7.wav	2	650
354	i 0.12 on4 of7.wav	1	634
355	i 0.12 on5 of7.wav	1	1162
356	i 0.12 on6 of7.wav	1	622
357	i 0.12 on7 of7.wav	1	601
358	i 0.14 on1 of7r.wav	2	582
359	i 0.14 on2 of7.wav	2	798
360	i 0.14 on3 of7.wav	2	762
361	i 0.14 on4 of7.wav	2	569
362	i 0.14 on5 of7.wav	1	610
363	i 0.14 on6 of7.wav	1	978
364	i 0.14 on7 of7.wav	1	626
365	i 0.16 on1 of7r.wav	2	614
366	i 0.16 on2 of7.wav	2	625
367	i 0.16 on3 of7.wav	2	505
368	i 0.16 on4 of7.wav	2	681
369	i 0.16 on5 of7.wav	1	614
370	i 0.16 on6 of7.wav	1	645
371	i 0.16 on7 of7.wav	1	846
372	i 0.18 on1 of7r.wav	2	842
373	i 0.18 on2 of7.wav	2	521
374	i 0.18 on3 of7.wav	2	541
375	i 0.18 on4 of7.wav	2	553
376	i 0.18 on5 of7.wav	1	1054
377	i 0.18 on6 of7.wav	1	533
378	i 0.18 on7 of7.wav	1	718
379	a 0.1 on1 of7r.wav	2	770
380	a 0.1 on2 of7.wav	2	953
381	a 0.1 on3 of7.wav	2	929
382	a 0.1 on4 of7.wav	2	685
383	a 0.1 on5 of7.wav	2	753
384	a 0.1 on6 of7.wav	1	862
385	a 0.1 on7 of7.wav	1	878
386	a 0.2 on1 of7r.wav	2	573
387	a 0.2 on2 of7.wav	2	826
388	a 0.2 on3 of7.wav	2	949
389	a 0.2 on4 of7.wav	2	657
390	a 0.2 on5 of7.wav	2	693
391	a 0.2 on6 of7.wav	1	662
392	a 0.2 on7 of7.wav	1	1054
393	a 0.04 on1 of7r.wav	1	769
394	a 0.04 on2 of7.wav	2	1010
395	a 0.04 on3 of7.wav	2	809
396	a 0.04 on4 of7.wav	2	1038
397	a 0.04 on5 of7.wav	1	1357
398	a 0.04 on6 of7.wav	1	1450
399	a 0.04 on7 of7.wav	1	1085
400	a 0.06 on1 of7r.wav	1	1025
401	a 0.06 on2 of7.wav	2	1041
402	a 0.06 on3 of7.wav	2	1770
403	a 0.06 on4 of7.wav	2	878
404	a 0.06 on5 of7.wav	1	1977
405	a 0.06 on6 of7.wav	1	1078
406	a 0.06 on7 of7.wav	2	1230
407	a 0.08 on1 of7r.wav	2	1274
408	a 0.08 on2 of7.wav	1	1565
409	a 0.08 on3 of7.wav	2	1029
410	a 0.08 on4 of7.wav	2	886
411	a 0.08 on5 of7.wav	1	1117
412	a 0.08 on6 of7.wav	1	870
413	a 0.08 on7 of7.wav	1	1406
414	a 0.12 on1 of7r.wav	2	609
415	a 0.12 on2 of7.wav	2	584
416	a 0.12 on3 of7.wav	2	1002
417	a 0.12 on4 of7.wav	2	709
418	a 0.12 on5 of7.wav	1	761
419	a 0.12 on6 of7.wav	1	804
420	a 0.12 on7 of7.wav	1	761
421	a 0.14 on1 of7r.wav	2	942
422	a 0.14 on2 of7.wav	2	524
423	a 0.14 on3 of7.wav	2	581
424	a 0.14 on4 of7.wav	2	669
425	a 0.14 on5 of7.wav	1	1550
426	a 0.14 on6 of7.wav	1	1149
427	a 0.14 on7 of7.wav	1	706
428	a 0.16 on1 of7r.wav	1	633
429	a 0.16 on2 of7.wav	2	557
430	a 0.16 on3 of7.wav	2	1406
431	a 0.16 on4 of7.wav	2	778
432	a 0.16 on5 of7.wav	1	721
433	a 0.16 on6 of7.wav	1	556
434	a 0.16 on7 of7.wav	1	553
435	a 0.18 on1 of7r.wav	2	736
436	a 0.18 on2 of7.wav	1	657
437	a 0.18 on3 of7.wav	2	745
438	a 0.18 on4 of7.wav	1	962
439	a 0.18 on5 of7.wav	1	822
440	a 0.18 on6 of7.wav	1	622
441	a 0.18 on7 of7.wav	1	1133
442	i 0.1 on1 of7r.wav	2	773
443	i 0.1 on2 of7.wav	1	841
444	i 0.1 on3 of7.wav	2	1542
445	i 0.1 on4 of7.wav	2	749
446	i 0.1 on5 of7.wav	1	1802
447	i 0.1 on6 of7.wav	1	786
448	i 0.1 on7 of7.wav	1	3933
449	i 0.2 on1 of7r.wav	2	558
450	i 0.2 on2 of7.wav	2	957
451	i 0.2 on3 of7.wav	2	649
452	i 0.2 on4 of7.wav	2	801
453	i 0.2 on5 of7.wav	1	501
454	i 0.2 on6 of7.wav	1	634
455	i 0.2 on7 of7.wav	1	757
456	i 0.04 on1 of7r.wav	1	1337
457	i 0.04 on2 of7.wav	1	658
458	i 0.04 on3 of7.wav	2	1061
459	i 0.04 on4 of7.wav	2	740
460	i 0.04 on5 of7.wav	2	1229
461	i 0.04 on6 of7.wav	1	901
462	i 0.04 on7 of7.wav	1	1442
463	i 0.06 on1 of7r.wav	1	1357
464	i 0.06 on2 of7.wav	2	766
465	i 0.06 on3 of7.wav	1	1893
466	i 0.06 on4 of7.wav	2	1425
467	i 0.06 on5 of7.wav	1	882
468	i 0.06 on6 of7.wav	1	841
469	i 0.06 on7 of7.wav	2	741
470	i 0.08 on1 of7r.wav	1	1132
471	i 0.08 on2 of7.wav	2	902
472	i 0.08 on3 of7.wav	1	806
473	i 0.08 on4 of7.wav	1	1481
474	i 0.08 on5 of7.wav	1	1634
475	i 0.08 on6 of7.wav	1	686
476	i 0.08 on7 of7.wav	1	958
477	i 0.12 on1 of7r.wav	2	777
478	i 0.12 on2 of7.wav	2	601
479	i 0.12 on3 of7.wav	1	601
480	i 0.12 on4 of7.wav	2	1181
481	i 0.12 on5 of7.wav	2	897
482	i 0.12 on6 of7.wav	1	509
483	i 0.12 on7 of7.wav	1	1790
484	i 0.14 on1 of7r.wav	2	1366
485	i 0.14 on2 of7.wav	2	801
486	i 0.14 on3 of7.wav	2	678
487	i 0.14 on4 of7.wav	1	1154
488	i 0.14 on5 of7.wav	1	982
489	i 0.14 on6 of7.wav	1	738
490	i 0.14 on7 of7.wav	1	537
491	i 0.16 on1 of7r.wav	2	689
492	i 0.16 on2 of7.wav	2	617
493	i 0.16 on3 of7.wav	2	1002
494	i 0.16 on4 of7.wav	2	1242
495	i 0.16 on5 of7.wav	1	842
496	i 0.16 on6 of7.wav	1	745
497	i 0.16 on7 of7.wav	1	753
498	i 0.18 on1 of7r.wav	2	569
499	i 0.18 on2 of7.wav	2	669
500	i 0.18 on3 of7.wav	2	728
501	i 0.18 on4 of7.wav	2	625
502	i 0.18 on5 of7.wav	1	769
503	i 0.18 on6 of7.wav	1	998
504	i 0.18 on7 of7.wav	1	674
505	a 0.1 on1 of7r.wav	2	737
506	a 0.1 on2 of7.wav	2	613
507	a 0.1 on3 of7.wav	2	1574
508	a 0.1 on4 of7.wav	2	810
509	a 0.1 on5 of7.wav	1	1138
510	a 0.1 on6 of7.wav	1	734
511	a 0.1 on7 of7.wav	1	813
512	a 0.2 on1 of7r.wav	2	777
513	a 0.2 on2 of7.wav	2	877
514	a 0.2 on3 of7.wav	2	1161
515	a 0.2 on4 of7.wav	2	1021
516	a 0.2 on5 of7.wav	2	1062
517	a 0.2 on6 of7.wav	1	886
518	a 0.2 on7 of7.wav	1	1001
519	a 0.04 on1 of7r.wav	2	609
520	a 0.04 on2 of7.wav	2	1010
521	a 0.04 on3 of7.wav	2	857
522	a 0.04 on4 of7.wav	2	917
523	a 0.04 on5 of7.wav	1	841
524	a 0.04 on6 of7.wav	1	841
525	a 0.04 on7 of7.wav	2	817
526	a 0.06 on1 of7r.wav	2	1338
527	a 0.06 on2 of7.wav	2	1541
528	a 0.06 on3 of7.wav	1	641
529	a 0.06 on4 of7.wav	2	1445
530	a 0.06 on5 of7.wav	1	1521
531	a 0.06 on6 of7.wav	1	1065
532	a 0.06 on7 of7.wav	2	1677
533	a 0.08 on1 of7r.wav	2	781
534	a 0.08 on2 of7.wav	2	693
535	a 0.08 on3 of7.wav	2	1522
536	a 0.08 on4 of7.wav	2	1401
537	a 0.08 on5 of7.wav	1	1393
538	a 0.08 on6 of7.wav	2	785
539	a 0.08 on7 of7.wav	1	1064
540	a 0.12 on1 of7r.wav	2	578
541	a 0.12 on2 of7.wav	2	630
542	a 0.12 on3 of7.wav	2	566
543	a 0.12 on4 of7.wav	2	902
544	a 0.12 on5 of7.wav	1	873
545	a 0.12 on6 of7.wav	1	714
546	a 0.12 on7 of7.wav	1	614
547	a 0.14 on1 of7r.wav	2	793
548	a 0.14 on2 of7.wav	1	637
549	a 0.14 on3 of7.wav	2	649
550	a 0.14 on4 of7.wav	2	970
551	a 0.14 on5 of7.wav	1	706
552	a 0.14 on6 of7.wav	1	602
553	a 0.14 on7 of7.wav	1	877
554	a 0.16 on1 of7r.wav	2	754
555	a 0.16 on2 of7.wav	2	646
556	a 0.16 on3 of7.wav	2	701
557	a 0.16 on4 of7.wav	2	906
558	a 0.16 on5 of7.wav	1	713
559	a 0.16 on6 of7.wav	1	798
560	a 0.16 on7 of7.wav	1	697
561	a 0.18 on1 of7r.wav	2	1001
562	a 0.18 on2 of7.wav	2	609
563	a 0.18 on3 of7.wav	2	470
564	a 0.18 on4 of7.wav	2	770
565	a 0.18 on5 of7.wav	1	986
566	a 0.18 on6 of7.wav	1	633
567	a 0.18 on7 of7.wav	1	649
568	i 0.1 on1 of7r.wav	2	1442
569	i 0.1 on2 of7.wav	2	1033
570	i 0.1 on3 of7.wav	1	2538
571	i 0.1 on4 of7.wav	1	817
572	i 0.1 on5 of7.wav	1	893
573	i 0.1 on6 of7.wav	1	1173
574	i 0.1 on7 of7.wav	1	1350
575	i 0.2 on1 of7r.wav	2	681
576	i 0.2 on2 of7.wav	2	621
577	i 0.2 on3 of7.wav	2	622
578	i 0.2 on4 of7.wav	2	902
579	i 0.2 on5 of7.wav	1	690
580	i 0.2 on6 of7.wav	1	886
581	i 0.2 on7 of7.wav	1	581
582	i 0.04 on1 of7r.wav	2	937
583	i 0.04 on2 of7.wav	2	825
584	i 0.04 on3 of7.wav	2	1578
585	i 0.04 on4 of7.wav	2	1241
586	i 0.04 on5 of7.wav	2	1585
587	i 0.04 on6 of7.wav	2	938
588	i 0.04 on7 of7.wav	2	626
589	i 0.06 on1 of7r.wav	2	1250
590	i 0.06 on2 of7.wav	1	1414
591	i 0.06 on3 of7.wav	2	1190
592	i 0.06 on4 of7.wav	2	1093
593	i 0.06 on5 of7.wav	1	626
594	i 0.06 on6 of7.wav	2	1262
595	i 0.06 on7 of7.wav	2	761
596	i 0.08 on1 of7r.wav	2	802
597	i 0.08 on2 of7.wav	2	601
598	i 0.08 on3 of7.wav	2	786
599	i 0.08 on4 of7.wav	1	758
600	i 0.08 on5 of7.wav	1	954
601	i 0.08 on6 of7.wav	1	825
602	i 0.08 on7 of7.wav	1	953
603	i 0.12 on1 of7r.wav	2	690
604	i 0.12 on2 of7.wav	2	702
605	i 0.12 on3 of7.wav	2	705
606	i 0.12 on4 of7.wav	2	1178
607	i 0.12 on5 of7.wav	1	742
608	i 0.12 on6 of7.wav	1	634
609	i 0.12 on7 of7.wav	1	1206
610	i 0.14 on1 of7r.wav	2	593
611	i 0.14 on2 of7.wav	2	709
612	i 0.14 on3 of7.wav	2	657
613	i 0.14 on4 of7.wav	2	634
614	i 0.14 on5 of7.wav	1	649
615	i 0.14 on6 of7.wav	1	709
616	i 0.14 on7 of7.wav	1	682
617	i 0.16 on1 of7r.wav	2	1446
618	i 0.16 on2 of7.wav	2	1676
619	i 0.16 on3 of7.wav	2	617
620	i 0.16 on4 of7.wav	2	745
621	i 0.16 on5 of7.wav	1	798
622	i 0.16 on6 of7.wav	1	906
623	i 0.16 on7 of7.wav	1	612
624	i 0.18 on1 of7r.wav	2	590
625	i 0.18 on2 of7.wav	2	713
626	i 0.18 on3 of7.wav	2	577
627	i 0.18 on4 of7.wav	1	1233
628	i 0.18 on5 of7.wav	1	581
629	i 0.18 on6 of7.wav	1	926
630	i 0.18 on7 of7.wav	1	710
