# Supplementary material for: How musical experience affects tone perception efficiency by musicians of tonal and non-tonal speakers?
Source: PLoS One. 2020 May 8;15(5):e0232514. doi: 10.1371/journal.pone.0232514 (PMC7209303; doi:10.1371/journal.pone.0232514)
Supplement: S2 Raw Data — (ZIP) [file pone.0232514.s002.zip › RAW DATA Man musician/sub11sdfalling.csv]

List2	Slide3.RESP	Slide3.RT	stim1	stim2
1	1	1119	a 0.1 on1 of1.wav	a 0.1 on1 of1.wav
2	1	754	a 0.1 on1 of2.wav	a 0.1 on1 of2.wav
3	1	732	a 0.1 on1 of3.wav	a 0.1 on1 of3.wav
4	1	633	a 0.1 on1 of4.wav	a 0.1 on1 of4.wav
5	1	668	a 0.1 on1 of5.wav	a 0.1 on1 of5.wav
6	1	1123	a 0.1 on1 of6.wav	a 0.1 on1 of6.wav
7	1	535	a 0.1 on1 of7.wav	a 0.1 on1 of7.wav
8	1	825	a 0.2 on1 of1.wav	a 0.2 on1 of1.wav
9	1	947	a 0.2 on1 of2.wav	a 0.2 on1 of2.wav
10	1	1044	a 0.2 on1 of3.wav	a 0.2 on1 of3.wav
11	1	794	a 0.2 on1 of4.wav	a 0.2 on1 of4.wav
12	1	788	a 0.2 on1 of5.wav	a 0.2 on1 of5.wav
13	2	717	a 0.2 on1 of6.wav	a 0.2 on1 of6.wav
14	1	1016	a 0.2 on1 of7.wav	a 0.2 on1 of7.wav
15	1	1041	a 0.04 on1 of1.wav	a 0.04 on1 of1.wav
16	1	1414	a 0.04 on1 of2.wav	a 0.04 on1 of2.wav
17	1	799	a 0.04 on1 of3.wav	a 0.04 on1 of3.wav
18	1	373	a 0.04 on1 of4.wav	a 0.04 on1 of4.wav
19	1	849	a 0.04 on1 of5.wav	a 0.04 on1 of5.wav
20	1	754	a 0.04 on1 of6.wav	a 0.04 on1 of6.wav
21	1	696	a 0.04 on1 of7.wav	a 0.04 on1 of7.wav
22	1	556	a 0.06 on1 of1.wav	a 0.06 on1 of1.wav
23	1	516	a 0.06 on1 of2.wav	a 0.06 on1 of2.wav
24	1	706	a 0.06 on1 of3.wav	a 0.06 on1 of3.wav
25	1	470	a 0.06 on1 of4.wav	a 0.06 on1 of4.wav
26	1	703	a 0.06 on1 of5.wav	a 0.06 on1 of5.wav
27	1	2741	a 0.06 on1 of6.wav	a 0.06 on1 of6.wav
28	1	565	a 0.06 on1 of7.wav	a 0.06 on1 of7.wav
29	1	610	a 0.08 on1 of1.wav	a 0.08 on1 of1.wav
30	1	706	a 0.08 on1 of2.wav	a 0.08 on1 of2.wav
31	1	1235	a 0.08 on1 of3.wav	a 0.08 on1 of3.wav
32	1	744	a 0.08 on1 of4.wav	a 0.08 on1 of4.wav
33	1	580	a 0.08 on1 of5.wav	a 0.08 on1 of5.wav
34	1	455	a 0.08 on1 of6.wav	a 0.08 on1 of6.wav
35	1	1476	a 0.08 on1 of7.wav	a 0.08 on1 of7.wav
36	1	974	a 0.12 on1 of1.wav	a 0.12 on1 of1.wav
37	1	605	a 0.12 on1 of2.wav	a 0.12 on1 of2.wav
38	1	592	a 0.12 on1 of3.wav	a 0.12 on1 of3.wav
39	1	770	a 0.12 on1 of4.wav	a 0.12 on1 of4.wav
40	1	1017	a 0.12 on1 of5.wav	a 0.12 on1 of5.wav
41	1	713	a 0.12 on1 of6.wav	a 0.12 on1 of6.wav
42	1	664	a 0.12 on1 of7.wav	a 0.12 on1 of7.wav
43	1	649	a 0.14 on1 of1.wav	a 0.14 on1 of1.wav
44	1	554	a 0.14 on1 of2.wav	a 0.14 on1 of2.wav
45	1	886	a 0.14 on1 of3.wav	a 0.14 on1 of3.wav
46	1	656	a 0.14 on1 of4.wav	a 0.14 on1 of4.wav
47	1	797	a 0.14 on1 of5.wav	a 0.14 on1 of5.wav
48	1	956	a 0.14 on1 of6.wav	a 0.14 on1 of6.wav
49	1	730	a 0.14 on1 of7.wav	a 0.14 on1 of7.wav
50	1	713	a 0.16 on1 of1.wav	a 0.16 on1 of1.wav
51	1	1364	a 0.16 on1 of2.wav	a 0.16 on1 of2.wav
52	1	558	a 0.16 on1 of3.wav	a 0.16 on1 of3.wav
53	1	552	a 0.16 on1 of4.wav	a 0.16 on1 of4.wav
54	1	1516	a 0.16 on1 of5.wav	a 0.16 on1 of5.wav
55	1	756	a 0.16 on1 of6.wav	a 0.16 on1 of6.wav
56	1	840	a 0.16 on1 of7.wav	a 0.16 on1 of7.wav
57	1	712	a 0.18 on1 of1.wav	a 0.18 on1 of1.wav
58	1	720	a 0.18 on1 of2.wav	a 0.18 on1 of2.wav
59	1	859	a 0.18 on1 of3.wav	a 0.18 on1 of3.wav
60	1	920	a 0.18 on1 of4.wav	a 0.18 on1 of4.wav
61	1	639	a 0.18 on1 of5.wav	a 0.18 on1 of5.wav
62	1	1506	a 0.18 on1 of6.wav	a 0.18 on1 of6.wav
63	1	587	a 0.18 on1 of7.wav	a 0.18 on1 of7.wav
64	1	733	i 0.1 on1 of1.wav	i 0.1 on1 of1.wav
65	1	969	i 0.1 on1 of2.wav	i 0.1 on1 of2.wav
66	1	845	i 0.1 on1 of3.wav	i 0.1 on1 of3.wav
67	1	752	i 0.1 on1 of4.wav	i 0.1 on1 of4.wav
68	1	765	i 0.1 on1 of5.wav	i 0.1 on1 of5.wav
69	1	808	i 0.1 on1 of6.wav	i 0.1 on1 of6.wav
70	1	487	i 0.1 on1 of7.wav	i 0.1 on1 of7.wav
71	1	668	i 0.2 on1 of1.wav	i 0.2 on1 of1.wav
72	1	996	i 0.2 on1 of2.wav	i 0.2 on1 of2.wav
73	1	1622	i 0.2 on1 of3.wav	i 0.2 on1 of3.wav
74	1	1494	i 0.2 on1 of4.wav	i 0.2 on1 of4.wav
75	1	579	i 0.2 on1 of5.wav	i 0.2 on1 of5.wav
76	1	888	i 0.2 on1 of6.wav	i 0.2 on1 of6.wav
77	1	988	i 0.2 on1 of7.wav	i 0.2 on1 of7.wav
78	1	784	i 0.04 on1 of1.wav	i 0.04 on1 of1.wav
79	1	540	i 0.04 on1 of2.wav	i 0.04 on1 of2.wav
80	1	611	i 0.04 on1 of3.wav	i 0.04 on1 of3.wav
81	1	535	i 0.04 on1 of4.wav	i 0.04 on1 of4.wav
82	1	584	i 0.04 on1 of5.wav	i 0.04 on1 of5.wav
83	1	801	i 0.04 on1 of6.wav	i 0.04 on1 of6.wav
84	1	896	i 0.04 on1 of7.wav	i 0.04 on1 of7.wav
85	1	1821	i 0.06 on1 of1.wav	i 0.06 on1 of1.wav
86	1	717	i 0.06 on1 of2.wav	i 0.06 on1 of2.wav
87	1	599	i 0.06 on1 of3.wav	i 0.06 on1 of3.wav
88	1	1696	i 0.06 on1 of4.wav	i 0.06 on1 of4.wav
89	1	1141	i 0.06 on1 of5.wav	i 0.06 on1 of5.wav
90	1	1187	i 0.06 on1 of6.wav	i 0.06 on1 of6.wav
91	1	708	i 0.06 on1 of7.wav	i 0.06 on1 of7.wav
92	1	776	i 0.08 on1 of1.wav	i 0.08 on1 of1.wav
93	1	840	i 0.08 on1 of2.wav	i 0.08 on1 of2.wav
94	1	1084	i 0.08 on1 of3.wav	i 0.08 on1 of3.wav
95	1	635	i 0.08 on1 of4.wav	i 0.08 on1 of4.wav
96	1	1054	i 0.08 on1 of5.wav	i 0.08 on1 of5.wav
97	1	668	i 0.08 on1 of6.wav	i 0.08 on1 of6.wav
98	1	432	i 0.08 on1 of7.wav	i 0.08 on1 of7.wav
99	1	784	i 0.12 on1 of1.wav	i 0.12 on1 of1.wav
100	1	637	i 0.12 on1 of2.wav	i 0.12 on1 of2.wav
101	1	703	i 0.12 on1 of3.wav	i 0.12 on1 of3.wav
102	1	761	i 0.12 on1 of4.wav	i 0.12 on1 of4.wav
103	1	1001	i 0.12 on1 of5.wav	i 0.12 on1 of5.wav
104	1	689	i 0.12 on1 of6.wav	i 0.12 on1 of6.wav
105	1	958	i 0.12 on1 of7.wav	i 0.12 on1 of7.wav
106	1	738	i 0.14 on1 of1.wav	i 0.14 on1 of1.wav
107	1	791	i 0.14 on1 of2.wav	i 0.14 on1 of2.wav
108	1	1064	i 0.14 on1 of3.wav	i 0.14 on1 of3.wav
109	1	688	i 0.14 on1 of4.wav	i 0.14 on1 of4.wav
110	1	724	i 0.14 on1 of5.wav	i 0.14 on1 of5.wav
111	1	2790	i 0.14 on1 of6.wav	i 0.14 on1 of6.wav
112	1	545	i 0.14 on1 of7.wav	i 0.14 on1 of7.wav
113	1	925	i 0.16 on1 of1.wav	i 0.16 on1 of1.wav
114	1	872	i 0.16 on1 of2.wav	i 0.16 on1 of2.wav
115	1	808	i 0.16 on1 of3.wav	i 0.16 on1 of3.wav
116	1	1273	i 0.16 on1 of4.wav	i 0.16 on1 of4.wav
117	1	699	i 0.16 on1 of5.wav	i 0.16 on1 of5.wav
118	1	997	i 0.16 on1 of6.wav	i 0.16 on1 of6.wav
119	1	868	i 0.16 on1 of7.wav	i 0.16 on1 of7.wav
120	1	687	i 0.18 on1 of1.wav	i 0.18 on1 of1.wav
121	1	695	i 0.18 on1 of2.wav	i 0.18 on1 of2.wav
122	1	1268	i 0.18 on1 of3.wav	i 0.18 on1 of3.wav
123	1	1151	i 0.18 on1 of4.wav	i 0.18 on1 of4.wav
124	1	1488	i 0.18 on1 of5.wav	i 0.18 on1 of5.wav
125	1	656	i 0.18 on1 of6.wav	i 0.18 on1 of6.wav
126	1	868	i 0.18 on1 of7.wav	i 0.18 on1 of7.wav
127	2	3269	a 0.1 on1 of1.wav	a 0.1 on1 of3.wav
128	1	996	a 0.1 on1 of2.wav	a 0.1 on1 of4.wav
129	1	888	a 0.1 on1 of3.wav	a 0.1 on1 of5.wav
130	1	1665	a 0.1 on1 of4.wav	a 0.1 on1 of6.wav
131	1	907	a 0.1 on1 of5.wav	a 0.1 on1 of7.wav
132	2	1164	a 0.2 on1 of1.wav	a 0.2 on1 of3.wav
133	2	1025	a 0.2 on1 of2.wav	a 0.2 on1 of4.wav
134	2	855	a 0.2 on1 of3.wav	a 0.2 on1 of5.wav
135	2	1264	a 0.2 on1 of4.wav	a 0.2 on1 of6.wav
136	1	656	a 0.2 on1 of5.wav	a 0.2 on1 of7.wav
137	1	679	a 0.04 on1 of1.wav	a 0.04 on1 of3.wav
138	1	639	a 0.04 on1 of2.wav	a 0.04 on1 of4.wav
139	1	1009	a 0.04 on1 of3.wav	a 0.04 on1 of5.wav
140	1	640	a 0.04 on1 of4.wav	a 0.04 on1 of6.wav
141	1	725	a 0.04 on1 of5.wav	a 0.04 on1 of7.wav
142	1	1273	a 0.06 on1 of1.wav	a 0.06 on1 of3.wav
143	1	736	a 0.06 on1 of2.wav	a 0.06 on1 of4.wav
144	1	1750	a 0.06 on1 of3.wav	a 0.06 on1 of5.wav
145	1	814	a 0.06 on1 of4.wav	a 0.06 on1 of6.wav
146	1	926	a 0.06 on1 of5.wav	a 0.06 on1 of7.wav
147	1	1037	a 0.08 on1 of1.wav	a 0.08 on1 of3.wav
148	1	1228	a 0.08 on1 of2.wav	a 0.08 on1 of4.wav
149	1	615	a 0.08 on1 of3.wav	a 0.08 on1 of5.wav
150	1	556	a 0.08 on1 of4.wav	a 0.08 on1 of6.wav
151	1	524	a 0.08 on1 of5.wav	a 0.08 on1 of7.wav
152	2	851	a 0.12 on1 of1.wav	a 0.12 on1 of3.wav
153	1	733	a 0.12 on1 of2.wav	a 0.12 on1 of4.wav
154	1	641	a 0.12 on1 of3.wav	a 0.12 on1 of5.wav
155	1	556	a 0.12 on1 of4.wav	a 0.12 on1 of6.wav
156	1	1062	a 0.12 on1 of5.wav	a 0.12 on1 of7.wav
157	1	1131	a 0.14 on1 of1.wav	a 0.14 on1 of3.wav
158	2	683	a 0.14 on1 of2.wav	a 0.14 on1 of4.wav
159	2	1015	a 0.14 on1 of3.wav	a 0.14 on1 of5.wav
160	1	1601	a 0.14 on1 of4.wav	a 0.14 on1 of6.wav
161	1	714	a 0.14 on1 of5.wav	a 0.14 on1 of7.wav
162	1	1625	a 0.16 on1 of1.wav	a 0.16 on1 of3.wav
163	2	903	a 0.16 on1 of2.wav	a 0.16 on1 of4.wav
164	1	2226	a 0.16 on1 of3.wav	a 0.16 on1 of5.wav
165	1	944	a 0.16 on1 of4.wav	a 0.16 on1 of6.wav
166	1	608	a 0.16 on1 of5.wav	a 0.16 on1 of7.wav
167	2	1360	a 0.18 on1 of1.wav	a 0.18 on1 of3.wav
168	2	908	a 0.18 on1 of2.wav	a 0.18 on1 of4.wav
169	2	1713	a 0.18 on1 of3.wav	a 0.18 on1 of5.wav
170	1	825	a 0.18 on1 of4.wav	a 0.18 on1 of6.wav
171	2	2032	a 0.18 on1 of5.wav	a 0.18 on1 of7.wav
172	1	947	i 0.1 on1 of1.wav	i 0.1 on1 of3.wav
173	1	720	i 0.1 on1 of2.wav	i 0.1 on1 of4.wav
174	2	1113	i 0.1 on1 of3.wav	i 0.1 on1 of5.wav
175	2	1029	i 0.1 on1 of4.wav	i 0.1 on1 of6.wav
176	1	1044	i 0.1 on1 of5.wav	i 0.1 on1 of7.wav
177	2	2473	i 0.2 on1 of1.wav	i 0.2 on1 of3.wav
178	2	1133	i 0.2 on1 of2.wav	i 0.2 on1 of4.wav
179	2	1078	i 0.2 on1 of3.wav	i 0.2 on1 of5.wav
180	1	1033	i 0.2 on1 of4.wav	i 0.2 on1 of6.wav
181	2	2229	i 0.2 on1 of5.wav	i 0.2 on1 of7.wav
182	1	695	i 0.04 on1 of1.wav	i 0.04 on1 of3.wav
183	1	804	i 0.04 on1 of2.wav	i 0.04 on1 of4.wav
184	1	658	i 0.04 on1 of3.wav	i 0.04 on1 of5.wav
185	1	1169	i 0.04 on1 of4.wav	i 0.04 on1 of6.wav
186	1	672	i 0.04 on1 of5.wav	i 0.04 on1 of7.wav
187	1	592	i 0.06 on1 of1.wav	i 0.06 on1 of3.wav
188	1	1021	i 0.06 on1 of2.wav	i 0.06 on1 of4.wav
189	1	641	i 0.06 on1 of3.wav	i 0.06 on1 of5.wav
190	1	716	i 0.06 on1 of4.wav	i 0.06 on1 of6.wav
191	1	801	i 0.06 on1 of5.wav	i 0.06 on1 of7.wav
192	1	728	i 0.08 on1 of1.wav	i 0.08 on1 of3.wav
193	1	650	i 0.08 on1 of2.wav	i 0.08 on1 of4.wav
194	1	686	i 0.08 on1 of3.wav	i 0.08 on1 of5.wav
195	1	985	i 0.08 on1 of4.wav	i 0.08 on1 of6.wav
196	1	820	i 0.08 on1 of5.wav	i 0.08 on1 of7.wav
197	1	1038	i 0.12 on1 of1.wav	i 0.12 on1 of3.wav
198	1	976	i 0.12 on1 of2.wav	i 0.12 on1 of4.wav
199	1	1249	i 0.12 on1 of3.wav	i 0.12 on1 of5.wav
200	1	1208	i 0.12 on1 of4.wav	i 0.12 on1 of6.wav
201	1	872	i 0.12 on1 of5.wav	i 0.12 on1 of7.wav
202	2	1339	i 0.14 on1 of1.wav	i 0.14 on1 of3.wav
203	2	1048	i 0.14 on1 of2.wav	i 0.14 on1 of4.wav
204	2	1169	i 0.14 on1 of3.wav	i 0.14 on1 of5.wav
205	1	808	i 0.14 on1 of4.wav	i 0.14 on1 of6.wav
206	1	605	i 0.14 on1 of5.wav	i 0.14 on1 of7.wav
207	2	1083	i 0.16 on1 of1.wav	i 0.16 on1 of3.wav
208	2	815	i 0.16 on1 of2.wav	i 0.16 on1 of4.wav
209	2	3521	i 0.16 on1 of3.wav	i 0.16 on1 of5.wav
210	2	2414	i 0.16 on1 of4.wav	i 0.16 on1 of6.wav
211	2	1159	i 0.16 on1 of5.wav	i 0.16 on1 of7.wav
212	2	767	i 0.18 on1 of1.wav	i 0.18 on1 of3.wav
213	2	1793	i 0.18 on1 of2.wav	i 0.18 on1 of4.wav
214	2	1103	i 0.18 on1 of3.wav	i 0.18 on1 of5.wav
215	1	1045	i 0.18 on1 of4.wav	i 0.18 on1 of6.wav
216	1	736	i 0.18 on1 of5.wav	i 0.18 on1 of7.wav
217	2	606	a 0.1 on1 of3.wav	a 0.1 on1 of1.wav
218	1	967	a 0.1 on1 of4.wav	a 0.1 on1 of2.wav
219	1	621	a 0.1 on1 of5.wav	a 0.1 on1 of3.wav
220	1	1009	a 0.1 on1 of6.wav	a 0.1 on1 of4.wav
221	1	519	a 0.1 on1 of7.wav	a 0.1 on1 of5.wav
222	2	1005	a 0.2 on1 of3.wav	a 0.2 on1 of1.wav
223	2	995	a 0.2 on1 of4.wav	a 0.2 on1 of2.wav
224	2	973	a 0.2 on1 of5.wav	a 0.2 on1 of3.wav
225	1	897	a 0.2 on1 of6.wav	a 0.2 on1 of4.wav
226	1	722	a 0.2 on1 of7.wav	a 0.2 on1 of5.wav
227	1	1082	a 0.04 on1 of3.wav	a 0.04 on1 of1.wav
228	1	707	a 0.04 on1 of4.wav	a 0.04 on1 of2.wav
229	1	716	a 0.04 on1 of5.wav	a 0.04 on1 of3.wav
230	1	562	a 0.04 on1 of6.wav	a 0.04 on1 of4.wav
231	1	588	a 0.04 on1 of7.wav	a 0.04 on1 of5.wav
232	1	741	a 0.06 on1 of3.wav	a 0.06 on1 of1.wav
233	1	567	a 0.06 on1 of4.wav	a 0.06 on1 of2.wav
234	1	677	a 0.06 on1 of5.wav	a 0.06 on1 of3.wav
235	1	596	a 0.06 on1 of6.wav	a 0.06 on1 of4.wav
236	1	545	a 0.06 on1 of7.wav	a 0.06 on1 of5.wav
237	2	956	a 0.08 on1 of3.wav	a 0.08 on1 of1.wav
238	1	1517	a 0.08 on1 of4.wav	a 0.08 on1 of2.wav
239	1	1297	a 0.08 on1 of5.wav	a 0.08 on1 of3.wav
240	1	335	a 0.08 on1 of6.wav	a 0.08 on1 of4.wav
241	1	731	a 0.08 on1 of7.wav	a 0.08 on1 of5.wav
242	2	859	a 0.12 on1 of3.wav	a 0.12 on1 of1.wav
243	2	879	a 0.12 on1 of4.wav	a 0.12 on1 of2.wav
244	1	686	a 0.12 on1 of5.wav	a 0.12 on1 of3.wav
245	1	108	a 0.12 on1 of6.wav	a 0.12 on1 of4.wav
246	1	994	a 0.12 on1 of7.wav	a 0.12 on1 of5.wav
247	1	1281	a 0.14 on1 of3.wav	a 0.14 on1 of1.wav
248	2	1403	a 0.14 on1 of4.wav	a 0.14 on1 of2.wav
249	2	992	a 0.14 on1 of5.wav	a 0.14 on1 of3.wav
250	1	591	a 0.14 on1 of6.wav	a 0.14 on1 of4.wav
251	1	928	a 0.14 on1 of7.wav	a 0.14 on1 of5.wav
252	2	1402	a 0.16 on1 of3.wav	a 0.16 on1 of1.wav
253	1	983	a 0.16 on1 of4.wav	a 0.16 on1 of2.wav
254	2	1160	a 0.16 on1 of5.wav	a 0.16 on1 of3.wav
255	1	2182	a 0.16 on1 of6.wav	a 0.16 on1 of4.wav
256	1	597	a 0.16 on1 of7.wav	a 0.16 on1 of5.wav
257	2	1902	a 0.18 on1 of3.wav	a 0.18 on1 of1.wav
258	2	1132	a 0.18 on1 of4.wav	a 0.18 on1 of2.wav
259	2	1033	a 0.18 on1 of5.wav	a 0.18 on1 of3.wav
260	1	888	a 0.18 on1 of6.wav	a 0.18 on1 of4.wav
261	1	745	a 0.18 on1 of7.wav	a 0.18 on1 of5.wav
262	1	1218	i 0.1 on1 of3.wav	i 0.1 on1 of1.wav
263	1	801	i 0.1 on1 of4.wav	i 0.1 on1 of2.wav
264	1	1052	i 0.1 on1 of5.wav	i 0.1 on1 of3.wav
265	1	901	i 0.1 on1 of6.wav	i 0.1 on1 of4.wav
266	1	544	i 0.1 on1 of7.wav	i 0.1 on1 of5.wav
267	2	893	i 0.2 on1 of3.wav	i 0.2 on1 of1.wav
268	2	704	i 0.2 on1 of4.wav	i 0.2 on1 of2.wav
269	2	976	i 0.2 on1 of5.wav	i 0.2 on1 of3.wav
270	2	927	i 0.2 on1 of6.wav	i 0.2 on1 of4.wav
271	1	750	i 0.2 on1 of7.wav	i 0.2 on1 of5.wav
272	1	1269	i 0.04 on1 of3.wav	i 0.04 on1 of1.wav
273	1	537	i 0.04 on1 of4.wav	i 0.04 on1 of2.wav
274	1	552	i 0.04 on1 of5.wav	i 0.04 on1 of3.wav
275	1	508	i 0.04 on1 of6.wav	i 0.04 on1 of4.wav
276	2	968	i 0.04 on1 of7.wav	i 0.04 on1 of5.wav
277	1	644	i 0.06 on1 of3.wav	i 0.06 on1 of1.wav
278	1	609	i 0.06 on1 of4.wav	i 0.06 on1 of2.wav
279	1	812	i 0.06 on1 of5.wav	i 0.06 on1 of3.wav
280	1	959	i 0.06 on1 of6.wav	i 0.06 on1 of4.wav
281	1	680	i 0.06 on1 of7.wav	i 0.06 on1 of5.wav
282	1	1149	i 0.08 on1 of3.wav	i 0.08 on1 of1.wav
283	2	771	i 0.08 on1 of4.wav	i 0.08 on1 of2.wav
284	1	741	i 0.08 on1 of5.wav	i 0.08 on1 of3.wav
285	1	500	i 0.08 on1 of6.wav	i 0.08 on1 of4.wav
286	1	928	i 0.08 on1 of7.wav	i 0.08 on1 of5.wav
287	2	1270	i 0.12 on1 of3.wav	i 0.12 on1 of1.wav
288	1	833	i 0.12 on1 of4.wav	i 0.12 on1 of2.wav
289	1	684	i 0.12 on1 of5.wav	i 0.12 on1 of3.wav
290	1	625	i 0.12 on1 of6.wav	i 0.12 on1 of4.wav
291	1	651	i 0.12 on1 of7.wav	i 0.12 on1 of5.wav
292	1	1488	i 0.14 on1 of3.wav	i 0.14 on1 of1.wav
293	2	985	i 0.14 on1 of4.wav	i 0.14 on1 of2.wav
294	2	1316	i 0.14 on1 of5.wav	i 0.14 on1 of3.wav
295	1	1037	i 0.14 on1 of6.wav	i 0.14 on1 of4.wav
296	1	872	i 0.14 on1 of7.wav	i 0.14 on1 of5.wav
297	2	725	i 0.16 on1 of3.wav	i 0.16 on1 of1.wav
298	2	834	i 0.16 on1 of4.wav	i 0.16 on1 of2.wav
299	1	1507	i 0.16 on1 of5.wav	i 0.16 on1 of3.wav
300	1	1608	i 0.16 on1 of6.wav	i 0.16 on1 of4.wav
301	1	1024	i 0.16 on1 of7.wav	i 0.16 on1 of5.wav
302	2	1112	i 0.18 on1 of3.wav	i 0.18 on1 of1.wav
303	2	636	i 0.18 on1 of4.wav	i 0.18 on1 of2.wav
304	2	1485	i 0.18 on1 of5.wav	i 0.18 on1 of3.wav
305	2	1119	i 0.18 on1 of6.wav	i 0.18 on1 of4.wav
306	1	1016	i 0.18 on1 of7.wav	i 0.18 on1 of5.wav
307	1	511	a 0.1 on1 of1.wav	a 0.1 on1 of1.wav
308	1	623	a 0.1 on1 of2.wav	a 0.1 on1 of2.wav
309	1	645	a 0.1 on1 of3.wav	a 0.1 on1 of3.wav
310	1	900	a 0.1 on1 of4.wav	a 0.1 on1 of4.wav
311	1	617	a 0.1 on1 of5.wav	a 0.1 on1 of5.wav
312	1	1021	a 0.1 on1 of6.wav	a 0.1 on1 of6.wav
313	1	1289	a 0.1 on1 of7.wav	a 0.1 on1 of7.wav
314	1	1228	a 0.2 on1 of1.wav	a 0.2 on1 of1.wav
315	1	653	a 0.2 on1 of2.wav	a 0.2 on1 of2.wav
316	1	1285	a 0.2 on1 of3.wav	a 0.2 on1 of3.wav
317	1	1237	a 0.2 on1 of4.wav	a 0.2 on1 of4.wav
318	1	792	a 0.2 on1 of5.wav	a 0.2 on1 of5.wav
319	1	744	a 0.2 on1 of6.wav	a 0.2 on1 of6.wav
320	1	738	a 0.2 on1 of7.wav	a 0.2 on1 of7.wav
321	1	717	a 0.04 on1 of1.wav	a 0.04 on1 of1.wav
322	1	586	a 0.04 on1 of2.wav	a 0.04 on1 of2.wav
323	1	507	a 0.04 on1 of3.wav	a 0.04 on1 of3.wav
324	1	637	a 0.04 on1 of4.wav	a 0.04 on1 of4.wav
325	1	773	a 0.04 on1 of5.wav	a 0.04 on1 of5.wav
326	1	846	a 0.04 on1 of6.wav	a 0.04 on1 of6.wav
327	1	568	a 0.04 on1 of7.wav	a 0.04 on1 of7.wav
328	1	1037	a 0.06 on1 of1.wav	a 0.06 on1 of1.wav
329	1	833	a 0.06 on1 of2.wav	a 0.06 on1 of2.wav
330	1	492	a 0.06 on1 of3.wav	a 0.06 on1 of3.wav
331	1	841	a 0.06 on1 of4.wav	a 0.06 on1 of4.wav
332	1	1458	a 0.06 on1 of5.wav	a 0.06 on1 of5.wav
333	1	737	a 0.06 on1 of6.wav	a 0.06 on1 of6.wav
334	1	987	a 0.06 on1 of7.wav	a 0.06 on1 of7.wav
335	1	1017	a 0.08 on1 of1.wav	a 0.08 on1 of1.wav
336	1	690	a 0.08 on1 of2.wav	a 0.08 on1 of2.wav
337	1	879	a 0.08 on1 of3.wav	a 0.08 on1 of3.wav
338	1	901	a 0.08 on1 of4.wav	a 0.08 on1 of4.wav
339	1	604	a 0.08 on1 of5.wav	a 0.08 on1 of5.wav
340	1	567	a 0.08 on1 of6.wav	a 0.08 on1 of6.wav
341	2	1289	a 0.08 on1 of7.wav	a 0.08 on1 of7.wav
342	1	617	a 0.12 on1 of1.wav	a 0.12 on1 of1.wav
343	1	843	a 0.12 on1 of2.wav	a 0.12 on1 of2.wav
344	1	775	a 0.12 on1 of3.wav	a 0.12 on1 of3.wav
345	1	805	a 0.12 on1 of4.wav	a 0.12 on1 of4.wav
346	1	652	a 0.12 on1 of5.wav	a 0.12 on1 of5.wav
347	1	1434	a 0.12 on1 of6.wav	a 0.12 on1 of6.wav
348	1	737	a 0.12 on1 of7.wav	a 0.12 on1 of7.wav
349	1	778	a 0.14 on1 of1.wav	a 0.14 on1 of1.wav
350	1	661	a 0.14 on1 of2.wav	a 0.14 on1 of2.wav
351	1	807	a 0.14 on1 of3.wav	a 0.14 on1 of3.wav
352	1	767	a 0.14 on1 of4.wav	a 0.14 on1 of4.wav
353	1	750	a 0.14 on1 of5.wav	a 0.14 on1 of5.wav
354	1	700	a 0.14 on1 of6.wav	a 0.14 on1 of6.wav
355	1	640	a 0.14 on1 of7.wav	a 0.14 on1 of7.wav
356	1	778	a 0.16 on1 of1.wav	a 0.16 on1 of1.wav
357	1	828	a 0.16 on1 of2.wav	a 0.16 on1 of2.wav
358	1	665	a 0.16 on1 of3.wav	a 0.16 on1 of3.wav
359	1	925	a 0.16 on1 of4.wav	a 0.16 on1 of4.wav
360	2	599	a 0.16 on1 of5.wav	a 0.16 on1 of5.wav
361	1	359	a 0.16 on1 of6.wav	a 0.16 on1 of6.wav
362	1	613	a 0.16 on1 of7.wav	a 0.16 on1 of7.wav
363	1	679	a 0.18 on1 of1.wav	a 0.18 on1 of1.wav
364	1	701	a 0.18 on1 of2.wav	a 0.18 on1 of2.wav
365	1	1167	a 0.18 on1 of3.wav	a 0.18 on1 of3.wav
366	1	836	a 0.18 on1 of4.wav	a 0.18 on1 of4.wav
367	1	1043	a 0.18 on1 of5.wav	a 0.18 on1 of5.wav
368	2	652	a 0.18 on1 of6.wav	a 0.18 on1 of6.wav
369	1	1117	a 0.18 on1 of7.wav	a 0.18 on1 of7.wav
370	1	773	i 0.1 on1 of1.wav	i 0.1 on1 of1.wav
371	1	668	i 0.1 on1 of2.wav	i 0.1 on1 of2.wav
372	1	929	i 0.1 on1 of3.wav	i 0.1 on1 of3.wav
373	1	876	i 0.1 on1 of4.wav	i 0.1 on1 of4.wav
374	1	1003	i 0.1 on1 of5.wav	i 0.1 on1 of5.wav
375	1	540	i 0.1 on1 of6.wav	i 0.1 on1 of6.wav
376	1	1093	i 0.1 on1 of7.wav	i 0.1 on1 of7.wav
377	1	735	i 0.2 on1 of1.wav	i 0.2 on1 of1.wav
378	1	733	i 0.2 on1 of2.wav	i 0.2 on1 of2.wav
379	1	899	i 0.2 on1 of3.wav	i 0.2 on1 of3.wav
380	2	1590	i 0.2 on1 of4.wav	i 0.2 on1 of4.wav
381	1	812	i 0.2 on1 of5.wav	i 0.2 on1 of5.wav
382	1	1441	i 0.2 on1 of6.wav	i 0.2 on1 of6.wav
383	1	1053	i 0.2 on1 of7.wav	i 0.2 on1 of7.wav
384	1	757	i 0.04 on1 of1.wav	i 0.04 on1 of1.wav
385	1	511	i 0.04 on1 of2.wav	i 0.04 on1 of2.wav
386	1	524	i 0.04 on1 of3.wav	i 0.04 on1 of3.wav
387	1	988	i 0.04 on1 of4.wav	i 0.04 on1 of4.wav
388	1	729	i 0.04 on1 of5.wav	i 0.04 on1 of5.wav
389	1	2340	i 0.04 on1 of6.wav	i 0.04 on1 of6.wav
390	1	743	i 0.04 on1 of7.wav	i 0.04 on1 of7.wav
391	1	1089	i 0.06 on1 of1.wav	i 0.06 on1 of1.wav
392	1	737	i 0.06 on1 of2.wav	i 0.06 on1 of2.wav
393	1	837	i 0.06 on1 of3.wav	i 0.06 on1 of3.wav
394	1	571	i 0.06 on1 of4.wav	i 0.06 on1 of4.wav
395	1	1035	i 0.06 on1 of5.wav	i 0.06 on1 of5.wav
396	1	640	i 0.06 on1 of6.wav	i 0.06 on1 of6.wav
397	1	749	i 0.06 on1 of7.wav	i 0.06 on1 of7.wav
398	1	668	i 0.08 on1 of1.wav	i 0.08 on1 of1.wav
399	1	866	i 0.08 on1 of2.wav	i 0.08 on1 of2.wav
400	1	721	i 0.08 on1 of3.wav	i 0.08 on1 of3.wav
401	1	804	i 0.08 on1 of4.wav	i 0.08 on1 of4.wav
402	1	1532	i 0.08 on1 of5.wav	i 0.08 on1 of5.wav
403	1	604	i 0.08 on1 of6.wav	i 0.08 on1 of6.wav
404	1	843	i 0.08 on1 of7.wav	i 0.08 on1 of7.wav
405	1	1557	i 0.12 on1 of1.wav	i 0.12 on1 of1.wav
406	1	761	i 0.12 on1 of2.wav	i 0.12 on1 of2.wav
407	1	1561	i 0.12 on1 of3.wav	i 0.12 on1 of3.wav
408	1	1129	i 0.12 on1 of4.wav	i 0.12 on1 of4.wav
409	1	752	i 0.12 on1 of5.wav	i 0.12 on1 of5.wav
410	1	1092	i 0.12 on1 of6.wav	i 0.12 on1 of6.wav
411	1	1523	i 0.12 on1 of7.wav	i 0.12 on1 of7.wav
412	1	844	i 0.14 on1 of1.wav	i 0.14 on1 of1.wav
413	1	735	i 0.14 on1 of2.wav	i 0.14 on1 of2.wav
414	1	691	i 0.14 on1 of3.wav	i 0.14 on1 of3.wav
415	1	804	i 0.14 on1 of4.wav	i 0.14 on1 of4.wav
416	1	1705	i 0.14 on1 of5.wav	i 0.14 on1 of5.wav
417	1	1112	i 0.14 on1 of6.wav	i 0.14 on1 of6.wav
418	1	736	i 0.14 on1 of7.wav	i 0.14 on1 of7.wav
419	1	625	i 0.16 on1 of1.wav	i 0.16 on1 of1.wav
420	1	1194	i 0.16 on1 of2.wav	i 0.16 on1 of2.wav
421	1	882	i 0.16 on1 of3.wav	i 0.16 on1 of3.wav
422	1	1253	i 0.16 on1 of4.wav	i 0.16 on1 of4.wav
423	1	713	i 0.16 on1 of5.wav	i 0.16 on1 of5.wav
424	1	653	i 0.16 on1 of6.wav	i 0.16 on1 of6.wav
425	1	691	i 0.16 on1 of7.wav	i 0.16 on1 of7.wav
426	1	700	i 0.18 on1 of1.wav	i 0.18 on1 of1.wav
427	1	676	i 0.18 on1 of2.wav	i 0.18 on1 of2.wav
428	1	793	i 0.18 on1 of3.wav	i 0.18 on1 of3.wav
429	1	897	i 0.18 on1 of4.wav	i 0.18 on1 of4.wav
430	1	1270	i 0.18 on1 of5.wav	i 0.18 on1 of5.wav
431	1	1494	i 0.18 on1 of6.wav	i 0.18 on1 of6.wav
432	2	2357	i 0.18 on1 of7.wav	i 0.18 on1 of7.wav
433	1	644	a 0.1 on1 of1.wav	a 0.1 on1 of3.wav
434	1	1174	a 0.1 on1 of2.wav	a 0.1 on1 of4.wav
435	1	509	a 0.1 on1 of3.wav	a 0.1 on1 of5.wav
436	1	853	a 0.1 on1 of4.wav	a 0.1 on1 of6.wav
437	1	477	a 0.1 on1 of5.wav	a 0.1 on1 of7.wav
438	2	993	a 0.2 on1 of1.wav	a 0.2 on1 of3.wav
439	1	2312	a 0.2 on1 of2.wav	a 0.2 on1 of4.wav
440	2	2058	a 0.2 on1 of3.wav	a 0.2 on1 of5.wav
441	1	724	a 0.2 on1 of4.wav	a 0.2 on1 of6.wav
442	1	1065	a 0.2 on1 of5.wav	a 0.2 on1 of7.wav
443	1	583	a 0.04 on1 of1.wav	a 0.04 on1 of3.wav
444	1	585	a 0.04 on1 of2.wav	a 0.04 on1 of4.wav
445	1	700	a 0.04 on1 of3.wav	a 0.04 on1 of5.wav
446	1	496	a 0.04 on1 of4.wav	a 0.04 on1 of6.wav
447	1	825	a 0.04 on1 of5.wav	a 0.04 on1 of7.wav
448	1	821	a 0.06 on1 of1.wav	a 0.06 on1 of3.wav
449	1	1047	a 0.06 on1 of2.wav	a 0.06 on1 of4.wav
450	1	616	a 0.06 on1 of3.wav	a 0.06 on1 of5.wav
451	1	1264	a 0.06 on1 of4.wav	a 0.06 on1 of6.wav
452	1	1122	a 0.06 on1 of5.wav	a 0.06 on1 of7.wav
453	1	703	a 0.08 on1 of1.wav	a 0.08 on1 of3.wav
454	1	634	a 0.08 on1 of2.wav	a 0.08 on1 of4.wav
455	1	643	a 0.08 on1 of3.wav	a 0.08 on1 of5.wav
456	1	571	a 0.08 on1 of4.wav	a 0.08 on1 of6.wav
457	1	920	a 0.08 on1 of5.wav	a 0.08 on1 of7.wav
458	2	2047	a 0.12 on1 of1.wav	a 0.12 on1 of3.wav
459	2	935	a 0.12 on1 of2.wav	a 0.12 on1 of4.wav
460	1	825	a 0.12 on1 of3.wav	a 0.12 on1 of5.wav
461	1	746	a 0.12 on1 of4.wav	a 0.12 on1 of6.wav
462	2	1035	a 0.12 on1 of5.wav	a 0.12 on1 of7.wav
463	2	851	a 0.14 on1 of1.wav	a 0.14 on1 of3.wav
464	2	1749	a 0.14 on1 of2.wav	a 0.14 on1 of4.wav
465	1	1061	a 0.14 on1 of3.wav	a 0.14 on1 of5.wav
466	2	1889	a 0.14 on1 of4.wav	a 0.14 on1 of6.wav
467	1	544	a 0.14 on1 of5.wav	a 0.14 on1 of7.wav
468	2	797	a 0.16 on1 of1.wav	a 0.16 on1 of3.wav
469	2	945	a 0.16 on1 of2.wav	a 0.16 on1 of4.wav
470	2	1450	a 0.16 on1 of3.wav	a 0.16 on1 of5.wav
471	1	660	a 0.16 on1 of4.wav	a 0.16 on1 of6.wav
472	1	952	a 0.16 on1 of5.wav	a 0.16 on1 of7.wav
473	2	1850	a 0.18 on1 of1.wav	a 0.18 on1 of3.wav
474	2	1932	a 0.18 on1 of2.wav	a 0.18 on1 of4.wav
475	2	1054	a 0.18 on1 of3.wav	a 0.18 on1 of5.wav
476	2	1372	a 0.18 on1 of4.wav	a 0.18 on1 of6.wav
477	1	1538	a 0.18 on1 of5.wav	a 0.18 on1 of7.wav
478	1	1051	i 0.1 on1 of1.wav	i 0.1 on1 of3.wav
479	1	716	i 0.1 on1 of2.wav	i 0.1 on1 of4.wav
480	1	1341	i 0.1 on1 of3.wav	i 0.1 on1 of5.wav
481	1	749	i 0.1 on1 of4.wav	i 0.1 on1 of6.wav
482	2	1841	i 0.1 on1 of5.wav	i 0.1 on1 of7.wav
483	2	920	i 0.2 on1 of1.wav	i 0.2 on1 of3.wav
484	2	1291	i 0.2 on1 of2.wav	i 0.2 on1 of4.wav
485	2	1808	i 0.2 on1 of3.wav	i 0.2 on1 of5.wav
486	2	2605	i 0.2 on1 of4.wav	i 0.2 on1 of6.wav
487	2	1304	i 0.2 on1 of5.wav	i 0.2 on1 of7.wav
488	1	1189	i 0.04 on1 of1.wav	i 0.04 on1 of3.wav
489	1	564	i 0.04 on1 of2.wav	i 0.04 on1 of4.wav
490	1	888	i 0.04 on1 of3.wav	i 0.04 on1 of5.wav
491	1	505	i 0.04 on1 of4.wav	i 0.04 on1 of6.wav
492	1	867	i 0.04 on1 of5.wav	i 0.04 on1 of7.wav
493	1	565	i 0.06 on1 of1.wav	i 0.06 on1 of3.wav
494	1	599	i 0.06 on1 of2.wav	i 0.06 on1 of4.wav
495	1	529	i 0.06 on1 of3.wav	i 0.06 on1 of5.wav
496	1	2262	i 0.06 on1 of4.wav	i 0.06 on1 of6.wav
497	1	635	i 0.06 on1 of5.wav	i 0.06 on1 of7.wav
498	1	736	i 0.08 on1 of1.wav	i 0.08 on1 of3.wav
499	1	1389	i 0.08 on1 of2.wav	i 0.08 on1 of4.wav
500	1	547	i 0.08 on1 of3.wav	i 0.08 on1 of5.wav
501	1	639	i 0.08 on1 of4.wav	i 0.08 on1 of6.wav
502	1	449	i 0.08 on1 of5.wav	i 0.08 on1 of7.wav
503	2	2008	i 0.12 on1 of1.wav	i 0.12 on1 of3.wav
504	1	841	i 0.12 on1 of2.wav	i 0.12 on1 of4.wav
505	2	1276	i 0.12 on1 of3.wav	i 0.12 on1 of5.wav
506	1	1302	i 0.12 on1 of4.wav	i 0.12 on1 of6.wav
507	1	619	i 0.12 on1 of5.wav	i 0.12 on1 of7.wav
508	2	1028	i 0.14 on1 of1.wav	i 0.14 on1 of3.wav
509	2	1096	i 0.14 on1 of2.wav	i 0.14 on1 of4.wav
510	2	823	i 0.14 on1 of3.wav	i 0.14 on1 of5.wav
511	2	1705	i 0.14 on1 of4.wav	i 0.14 on1 of6.wav
512	2	1997	i 0.14 on1 of5.wav	i 0.14 on1 of7.wav
513	2	964	i 0.16 on1 of1.wav	i 0.16 on1 of3.wav
514	1	1341	i 0.16 on1 of2.wav	i 0.16 on1 of4.wav
515	1	769	i 0.16 on1 of3.wav	i 0.16 on1 of5.wav
516	1	860	i 0.16 on1 of4.wav	i 0.16 on1 of6.wav
517	2	1616	i 0.16 on1 of5.wav	i 0.16 on1 of7.wav
518	2	1792	i 0.18 on1 of1.wav	i 0.18 on1 of3.wav
519	2	784	i 0.18 on1 of2.wav	i 0.18 on1 of4.wav
520	2	731	i 0.18 on1 of3.wav	i 0.18 on1 of5.wav
521	1	1159	i 0.18 on1 of4.wav	i 0.18 on1 of6.wav
522	2	991	i 0.18 on1 of5.wav	i 0.18 on1 of7.wav
523	1	851	a 0.1 on1 of3.wav	a 0.1 on1 of1.wav
524	2	1235	a 0.1 on1 of4.wav	a 0.1 on1 of2.wav
525	1	844	a 0.1 on1 of5.wav	a 0.1 on1 of3.wav
526	2	1595	a 0.1 on1 of6.wav	a 0.1 on1 of4.wav
527	1	415	a 0.1 on1 of7.wav	a 0.1 on1 of5.wav
528	2	1160	a 0.2 on1 of3.wav	a 0.2 on1 of1.wav
529	2	779	a 0.2 on1 of4.wav	a 0.2 on1 of2.wav
530	2	871	a 0.2 on1 of5.wav	a 0.2 on1 of3.wav
531	1	1806	a 0.2 on1 of6.wav	a 0.2 on1 of4.wav
532	1	731	a 0.2 on1 of7.wav	a 0.2 on1 of5.wav
533	1	761	a 0.04 on1 of3.wav	a 0.04 on1 of1.wav
534	1	681	a 0.04 on1 of4.wav	a 0.04 on1 of2.wav
535	1	621	a 0.04 on1 of5.wav	a 0.04 on1 of3.wav
536	1	872	a 0.04 on1 of6.wav	a 0.04 on1 of4.wav
537	1	821	a 0.04 on1 of7.wav	a 0.04 on1 of5.wav
538	1	624	a 0.06 on1 of3.wav	a 0.06 on1 of1.wav
539	1	921	a 0.06 on1 of4.wav	a 0.06 on1 of2.wav
540	1	464	a 0.06 on1 of5.wav	a 0.06 on1 of3.wav
541	1	771	a 0.06 on1 of6.wav	a 0.06 on1 of4.wav
542	1	892	a 0.06 on1 of7.wav	a 0.06 on1 of5.wav
543	2	1292	a 0.08 on1 of3.wav	a 0.08 on1 of1.wav
544	1	826	a 0.08 on1 of4.wav	a 0.08 on1 of2.wav
545	1	1120	a 0.08 on1 of5.wav	a 0.08 on1 of3.wav
546	1	1098	a 0.08 on1 of6.wav	a 0.08 on1 of4.wav
547	1	541	a 0.08 on1 of7.wav	a 0.08 on1 of5.wav
548	2	1349	a 0.12 on1 of3.wav	a 0.12 on1 of1.wav
549	2	620	a 0.12 on1 of4.wav	a 0.12 on1 of2.wav
550	1	589	a 0.12 on1 of5.wav	a 0.12 on1 of3.wav
551	1	1241	a 0.12 on1 of6.wav	a 0.12 on1 of4.wav
552	1	1149	a 0.12 on1 of7.wav	a 0.12 on1 of5.wav
553	2	1657	a 0.14 on1 of3.wav	a 0.14 on1 of1.wav
554	1	974	a 0.14 on1 of4.wav	a 0.14 on1 of2.wav
555	1	1045	a 0.14 on1 of5.wav	a 0.14 on1 of3.wav
556	1	1094	a 0.14 on1 of6.wav	a 0.14 on1 of4.wav
557	1	708	a 0.14 on1 of7.wav	a 0.14 on1 of5.wav
558	2	596	a 0.16 on1 of3.wav	a 0.16 on1 of1.wav
559	2	1620	a 0.16 on1 of4.wav	a 0.16 on1 of2.wav
560	2	1087	a 0.16 on1 of5.wav	a 0.16 on1 of3.wav
561	1	1828	a 0.16 on1 of6.wav	a 0.16 on1 of4.wav
562	1	964	a 0.16 on1 of7.wav	a 0.16 on1 of5.wav
563	2	868	a 0.18 on1 of3.wav	a 0.18 on1 of1.wav
564	2	768	a 0.18 on1 of4.wav	a 0.18 on1 of2.wav
565	2	896	a 0.18 on1 of5.wav	a 0.18 on1 of3.wav
566	2	1394	a 0.18 on1 of6.wav	a 0.18 on1 of4.wav
567	1	767	a 0.18 on1 of7.wav	a 0.18 on1 of5.wav
568	2	1267	i 0.1 on1 of3.wav	i 0.1 on1 of1.wav
569	1	756	i 0.1 on1 of4.wav	i 0.1 on1 of2.wav
570	2	1241	i 0.1 on1 of5.wav	i 0.1 on1 of3.wav
571	1	1035	i 0.1 on1 of6.wav	i 0.1 on1 of4.wav
572	1	680	i 0.1 on1 of7.wav	i 0.1 on1 of5.wav
573	2	1158	i 0.2 on1 of3.wav	i 0.2 on1 of1.wav
574	2	1418	i 0.2 on1 of4.wav	i 0.2 on1 of2.wav
575	2	1263	i 0.2 on1 of5.wav	i 0.2 on1 of3.wav
576	1	899	i 0.2 on1 of6.wav	i 0.2 on1 of4.wav
577	1	1032	i 0.2 on1 of7.wav	i 0.2 on1 of5.wav
578	1	736	i 0.04 on1 of3.wav	i 0.04 on1 of1.wav
579	1	539	i 0.04 on1 of4.wav	i 0.04 on1 of2.wav
580	1	1311	i 0.04 on1 of5.wav	i 0.04 on1 of3.wav
581	1	580	i 0.04 on1 of6.wav	i 0.04 on1 of4.wav
582	1	780	i 0.04 on1 of7.wav	i 0.04 on1 of5.wav
583	1	568	i 0.06 on1 of3.wav	i 0.06 on1 of1.wav
584	1	638	i 0.06 on1 of4.wav	i 0.06 on1 of2.wav
585	1	579	i 0.06 on1 of5.wav	i 0.06 on1 of3.wav
586	1	1078	i 0.06 on1 of6.wav	i 0.06 on1 of4.wav
587	1	679	i 0.06 on1 of7.wav	i 0.06 on1 of5.wav
588	1	525	i 0.08 on1 of3.wav	i 0.08 on1 of1.wav
589	1	508	i 0.08 on1 of4.wav	i 0.08 on1 of2.wav
590	1	605	i 0.08 on1 of5.wav	i 0.08 on1 of3.wav
591	1	644	i 0.08 on1 of6.wav	i 0.08 on1 of4.wav
592	1	751	i 0.08 on1 of7.wav	i 0.08 on1 of5.wav
593	2	1214	i 0.12 on1 of3.wav	i 0.12 on1 of1.wav
594	1	937	i 0.12 on1 of4.wav	i 0.12 on1 of2.wav
595	2	1235	i 0.12 on1 of5.wav	i 0.12 on1 of3.wav
596	2	1307	i 0.12 on1 of6.wav	i 0.12 on1 of4.wav
597	1	1029	i 0.12 on1 of7.wav	i 0.12 on1 of5.wav
598	1	804	i 0.14 on1 of3.wav	i 0.14 on1 of1.wav
599	2	860	i 0.14 on1 of4.wav	i 0.14 on1 of2.wav
600	2	987	i 0.14 on1 of5.wav	i 0.14 on1 of3.wav
601	1	1103	i 0.14 on1 of6.wav	i 0.14 on1 of4.wav
602	1	684	i 0.14 on1 of7.wav	i 0.14 on1 of5.wav
603	2	1275	i 0.16 on1 of3.wav	i 0.16 on1 of1.wav
604	2	916	i 0.16 on1 of4.wav	i 0.16 on1 of2.wav
605	2	1061	i 0.16 on1 of5.wav	i 0.16 on1 of3.wav
606	1	844	i 0.16 on1 of6.wav	i 0.16 on1 of4.wav
607	1	787	i 0.16 on1 of7.wav	i 0.16 on1 of5.wav
608	2	891	i 0.18 on1 of3.wav	i 0.18 on1 of1.wav
609	2	803	i 0.18 on1 of4.wav	i 0.18 on1 of2.wav
610	2	1622	i 0.18 on1 of5.wav	i 0.18 on1 of3.wav
611	2	1473	i 0.18 on1 of6.wav	i 0.18 on1 of4.wav
612	1	866	i 0.18 on1 of7.wav	i 0.18 on1 of5.wav
