# Supplementary material for: How musical experience affects tone perception efficiency by musicians of tonal and non-tonal speakers?
Source: PLoS One. 2020 May 8;15(5):e0232514. doi: 10.1371/journal.pone.0232514 (PMC7209303; doi:10.1371/journal.pone.0232514)
Supplement: S2 Raw Data — (ZIP) [file pone.0232514.s002.zip › RAW DATA Man musician/sub11sdrising.csv]

List2	Slide3.RESP	Slide3.RT	stim1	stim2
1	1	1354	a 0.1 on1 of7r.wav	a 0.1 on1 of7r.wav
2	1	1027	a 0.1 on2 of7.wav	a 0.1 on2 of7.wav
3	1	623	a 0.1 on3 of7.wav	a 0.1 on3 of7.wav
4	1	1377	a 0.1 on4 of7.wav	a 0.1 on4 of7.wav
5	1	1020	a 0.1 on5 of7.wav	a 0.1 on5 of7.wav
6	1	1145	a 0.1 on6 of7.wav	a 0.1 on6 of7.wav
7	1	1456	a 0.1 on7 of7.wav	a 0.1 on7 of7.wav
8	1	1155	a 0.2 on1 of7r.wav	a 0.2 on1 of7r.wav
9	1	981	a 0.2 on2 of7.wav	a 0.2 on2 of7.wav
10	1	972	a 0.2 on3 of7.wav	a 0.2 on3 of7.wav
11	1	1532	a 0.2 on4 of7.wav	a 0.2 on4 of7.wav
12	1	847	a 0.2 on5 of7.wav	a 0.2 on5 of7.wav
13	1	892	a 0.2 on6 of7.wav	a 0.2 on6 of7.wav
14	1	686	a 0.2 on7 of7.wav	a 0.2 on7 of7.wav
15	1	1745	a 0.04 on1 of7r.wav	a 0.04 on1 of7r.wav
16	1	1088	a 0.04 on2 of7.wav	a 0.04 on2 of7.wav
17	1	1067	a 0.04 on3 of7.wav	a 0.04 on3 of7.wav
18	1	2754	a 0.04 on4 of7.wav	a 0.04 on4 of7.wav
19	1	1569	a 0.04 on5 of7.wav	a 0.04 on5 of7.wav
20	1	940	a 0.04 on6 of7.wav	a 0.04 on6 of7.wav
21	1	684	a 0.04 on7 of7.wav	a 0.04 on7 of7.wav
22	1	1291	a 0.06 on1 of7r.wav	a 0.06 on1 of7r.wav
23	1	2101	a 0.06 on2 of7.wav	a 0.06 on2 of7.wav
24	1	1909	a 0.06 on3 of7.wav	a 0.06 on3 of7.wav
25	1	808	a 0.06 on4 of7.wav	a 0.06 on4 of7.wav
26	1	853	a 0.06 on5 of7.wav	a 0.06 on5 of7.wav
27	1	1782	a 0.06 on6 of7.wav	a 0.06 on6 of7.wav
28	1	1425	a 0.06 on7 of7.wav	a 0.06 on7 of7.wav
29	1	1195	a 0.08 on1 of7r.wav	a 0.08 on1 of7r.wav
30	1	1038	a 0.08 on2 of7.wav	a 0.08 on2 of7.wav
31	1	1623	a 0.08 on3 of7.wav	a 0.08 on3 of7.wav
32	1	757	a 0.08 on4 of7.wav	a 0.08 on4 of7.wav
33	1	1102	a 0.08 on5 of7.wav	a 0.08 on5 of7.wav
34	1	780	a 0.08 on6 of7.wav	a 0.08 on6 of7.wav
35	1	792	a 0.08 on7 of7.wav	a 0.08 on7 of7.wav
36	1	853	a 0.12 on1 of7r.wav	a 0.12 on1 of7r.wav
37	1	1481	a 0.12 on2 of7.wav	a 0.12 on2 of7.wav
38	1	1191	a 0.12 on3 of7.wav	a 0.12 on3 of7.wav
39	1	1629	a 0.12 on4 of7.wav	a 0.12 on4 of7.wav
40	1	940	a 0.12 on5 of7.wav	a 0.12 on5 of7.wav
41	1	1002	a 0.12 on6 of7.wav	a 0.12 on6 of7.wav
42	1	1051	a 0.12 on7 of7.wav	a 0.12 on7 of7.wav
43	1	659	a 0.14 on1 of7r.wav	a 0.14 on1 of7r.wav
44	1	2242	a 0.14 on2 of7.wav	a 0.14 on2 of7.wav
45	1	989	a 0.14 on3 of7.wav	a 0.14 on3 of7.wav
46	1	776	a 0.14 on4 of7.wav	a 0.14 on4 of7.wav
47	1	1354	a 0.14 on5 of7.wav	a 0.14 on5 of7.wav
48	1	896	a 0.14 on6 of7.wav	a 0.14 on6 of7.wav
49	1	831	a 0.14 on7 of7.wav	a 0.14 on7 of7.wav
50	1	943	a 0.16 on1 of7r.wav	a 0.16 on1 of7r.wav
51	1	1144	a 0.16 on2 of7.wav	a 0.16 on2 of7.wav
52	1	1053	a 0.16 on3 of7.wav	a 0.16 on3 of7.wav
53	2	1177	a 0.16 on4 of7.wav	a 0.16 on4 of7.wav
54	1	628	a 0.16 on5 of7.wav	a 0.16 on5 of7.wav
55	1	748	a 0.16 on6 of7.wav	a 0.16 on6 of7.wav
56	1	715	a 0.16 on7 of7.wav	a 0.16 on7 of7.wav
57	1	1092	a 0.18 on1 of7r.wav	a 0.18 on1 of7r.wav
58	1	6141	a 0.18 on2 of7.wav	a 0.18 on2 of7.wav
59	1	1352	a 0.18 on3 of7.wav	a 0.18 on3 of7.wav
60	1	2141	a 0.18 on4 of7.wav	a 0.18 on4 of7.wav
61	1	844	a 0.18 on5 of7.wav	a 0.18 on5 of7.wav
62	1	927	a 0.18 on6 of7.wav	a 0.18 on6 of7.wav
63	1	1870	a 0.18 on7 of7.wav	a 0.18 on7 of7.wav
64	1	867	i 0.1 on1 of7r.wav	i 0.1 on1 of7r.wav
65	2	2893	i 0.1 on2 of7.wav	i 0.1 on2 of7.wav
66	1	1888	i 0.1 on3 of7.wav	i 0.1 on3 of7.wav
67	1	1053	i 0.1 on4 of7.wav	i 0.1 on4 of7.wav
68	1	779	i 0.1 on5 of7.wav	i 0.1 on5 of7.wav
69	1	1117	i 0.1 on6 of7.wav	i 0.1 on6 of7.wav
70	1	695	i 0.1 on7 of7.wav	i 0.1 on7 of7.wav
71	1	1001	i 0.2 on1 of7r.wav	i 0.2 on1 of7r.wav
72	1	875	i 0.2 on2 of7.wav	i 0.2 on2 of7.wav
73	1	1168	i 0.2 on3 of7.wav	i 0.2 on3 of7.wav
74	1	1081	i 0.2 on4 of7.wav	i 0.2 on4 of7.wav
75	1	1052	i 0.2 on5 of7.wav	i 0.2 on5 of7.wav
76	1	799	i 0.2 on6 of7.wav	i 0.2 on6 of7.wav
77	1	742	i 0.2 on7 of7.wav	i 0.2 on7 of7.wav
78	1	1160	i 0.04 on1 of7r.wav	i 0.04 on1 of7r.wav
79	1	1448	i 0.04 on2 of7.wav	i 0.04 on2 of7.wav
80	1	1190	i 0.04 on3 of7.wav	i 0.04 on3 of7.wav
81	1	909	i 0.04 on4 of7.wav	i 0.04 on4 of7.wav
82	1	603	i 0.04 on5 of7.wav	i 0.04 on5 of7.wav
83	1	1126	i 0.04 on6 of7.wav	i 0.04 on6 of7.wav
84	1	913	i 0.04 on7 of7.wav	i 0.04 on7 of7.wav
85	2	2481	i 0.06 on1 of7r.wav	i 0.06 on1 of7r.wav
86	1	1977	i 0.06 on2 of7.wav	i 0.06 on2 of7.wav
87	1	956	i 0.06 on3 of7.wav	i 0.06 on3 of7.wav
88	1	1841	i 0.06 on4 of7.wav	i 0.06 on4 of7.wav
89	1	882	i 0.06 on5 of7.wav	i 0.06 on5 of7.wav
90	1	1618	i 0.06 on6 of7.wav	i 0.06 on6 of7.wav
91	1	3635	i 0.06 on7 of7.wav	i 0.06 on7 of7.wav
92	1	2464	i 0.08 on1 of7r.wav	i 0.08 on1 of7r.wav
93	1	1001	i 0.08 on2 of7.wav	i 0.08 on2 of7.wav
94	1	917	i 0.08 on3 of7.wav	i 0.08 on3 of7.wav
95	1	923	i 0.08 on4 of7.wav	i 0.08 on4 of7.wav
96	1	1066	i 0.08 on5 of7.wav	i 0.08 on5 of7.wav
97	1	1439	i 0.08 on6 of7.wav	i 0.08 on6 of7.wav
98	1	925	i 0.08 on7 of7.wav	i 0.08 on7 of7.wav
99	1	1090	i 0.12 on1 of7r.wav	i 0.12 on1 of7r.wav
100	1	844	i 0.12 on2 of7.wav	i 0.12 on2 of7.wav
101	1	1517	i 0.12 on3 of7.wav	i 0.12 on3 of7.wav
102	1	1118	i 0.12 on4 of7.wav	i 0.12 on4 of7.wav
103	1	1786	i 0.12 on5 of7.wav	i 0.12 on5 of7.wav
104	1	1206	i 0.12 on6 of7.wav	i 0.12 on6 of7.wav
105	1	1259	i 0.12 on7 of7.wav	i 0.12 on7 of7.wav
106	1	1064	i 0.14 on1 of7r.wav	i 0.14 on1 of7r.wav
107	1	1528	i 0.14 on2 of7.wav	i 0.14 on2 of7.wav
108	1	1169	i 0.14 on3 of7.wav	i 0.14 on3 of7.wav
109	2	2369	i 0.14 on4 of7.wav	i 0.14 on4 of7.wav
110	1	720	i 0.14 on5 of7.wav	i 0.14 on5 of7.wav
111	1	904	i 0.14 on6 of7.wav	i 0.14 on6 of7.wav
112	1	1409	i 0.14 on7 of7.wav	i 0.14 on7 of7.wav
113	1	1381	i 0.16 on1 of7r.wav	i 0.16 on1 of7r.wav
114	1	840	i 0.16 on2 of7.wav	i 0.16 on2 of7.wav
115	1	972	i 0.16 on3 of7.wav	i 0.16 on3 of7.wav
116	1	807	i 0.16 on4 of7.wav	i 0.16 on4 of7.wav
117	1	750	i 0.16 on5 of7.wav	i 0.16 on5 of7.wav
118	1	984	i 0.16 on6 of7.wav	i 0.16 on6 of7.wav
119	1	1021	i 0.16 on7 of7.wav	i 0.16 on7 of7.wav
120	1	713	i 0.18 on1 of7r.wav	i 0.18 on1 of7r.wav
121	1	970	i 0.18 on2 of7.wav	i 0.18 on2 of7.wav
122	1	1162	i 0.18 on3 of7.wav	i 0.18 on3 of7.wav
123	1	707	i 0.18 on4 of7.wav	i 0.18 on4 of7.wav
124	1	1908	i 0.18 on5 of7.wav	i 0.18 on5 of7.wav
125	1	815	i 0.18 on6 of7.wav	i 0.18 on6 of7.wav
126	1	691	i 0.18 on7 of7.wav	i 0.18 on7 of7.wav
127	1	1094	a 0.1 on1 of7r.wav	a 0.1 on3 of7.wav
128	1	732	a 0.1 on2 of7.wav	a 0.1 on4 of7.wav
129	2	2060	a 0.1 on3 of7.wav	a 0.1 on5 of7.wav
130	2	991	a 0.1 on4 of7.wav	a 0.1 on6 of7.wav
131	1	848	a 0.1 on5 of7.wav	a 0.1 on7 of7.wav
132	1	836	a 0.2 on1 of7r.wav	a 0.2 on3 of7.wav
133	2	1815	a 0.2 on2 of7.wav	a 0.2 on4 of7.wav
134	2	2374	a 0.2 on3 of7.wav	a 0.2 on5 of7.wav
135	2	1277	a 0.2 on4 of7.wav	a 0.2 on6 of7.wav
136	2	1081	a 0.2 on5 of7.wav	a 0.2 on7 of7.wav
137	1	1141	a 0.04 on1 of7r.wav	a 0.04 on3 of7.wav
138	1	740	a 0.04 on2 of7.wav	a 0.04 on4 of7.wav
139	1	1064	a 0.04 on3 of7.wav	a 0.04 on5 of7.wav
140	1	1208	a 0.04 on4 of7.wav	a 0.04 on6 of7.wav
141	1	1365	a 0.04 on5 of7.wav	a 0.04 on7 of7.wav
142	1	1902	a 0.06 on1 of7r.wav	a 0.06 on3 of7.wav
143	1	1600	a 0.06 on2 of7.wav	a 0.06 on4 of7.wav
144	1	1548	a 0.06 on3 of7.wav	a 0.06 on5 of7.wav
145	1	1068	a 0.06 on4 of7.wav	a 0.06 on6 of7.wav
146	1	1014	a 0.06 on5 of7.wav	a 0.06 on7 of7.wav
147	1	1041	a 0.08 on1 of7r.wav	a 0.08 on3 of7.wav
148	1	929	a 0.08 on2 of7.wav	a 0.08 on4 of7.wav
149	1	1778	a 0.08 on3 of7.wav	a 0.08 on5 of7.wav
150	1	691	a 0.08 on4 of7.wav	a 0.08 on6 of7.wav
151	1	1646	a 0.08 on5 of7.wav	a 0.08 on7 of7.wav
152	1	659	a 0.12 on1 of7r.wav	a 0.12 on3 of7.wav
153	1	1032	a 0.12 on2 of7.wav	a 0.12 on4 of7.wav
154	2	1244	a 0.12 on3 of7.wav	a 0.12 on5 of7.wav
155	2	2361	a 0.12 on4 of7.wav	a 0.12 on6 of7.wav
156	1	712	a 0.12 on5 of7.wav	a 0.12 on7 of7.wav
157	1	892	a 0.14 on1 of7r.wav	a 0.14 on3 of7.wav
158	2	1812	a 0.14 on2 of7.wav	a 0.14 on4 of7.wav
159	2	1040	a 0.14 on3 of7.wav	a 0.14 on5 of7.wav
160	2	895	a 0.14 on4 of7.wav	a 0.14 on6 of7.wav
161	1	1170	a 0.14 on5 of7.wav	a 0.14 on7 of7.wav
162	1	2244	a 0.16 on1 of7r.wav	a 0.16 on3 of7.wav
163	2	2788	a 0.16 on2 of7.wav	a 0.16 on4 of7.wav
164	1	1764	a 0.16 on3 of7.wav	a 0.16 on5 of7.wav
165	2	1099	a 0.16 on4 of7.wav	a 0.16 on6 of7.wav
166	1	2162	a 0.16 on5 of7.wav	a 0.16 on7 of7.wav
167	1	1068	a 0.18 on1 of7r.wav	a 0.18 on3 of7.wav
168	2	1328	a 0.18 on2 of7.wav	a 0.18 on4 of7.wav
169	2	1116	a 0.18 on3 of7.wav	a 0.18 on5 of7.wav
170	2	2009	a 0.18 on4 of7.wav	a 0.18 on6 of7.wav
171	1	876	a 0.18 on5 of7.wav	a 0.18 on7 of7.wav
172	1	2024	i 0.1 on1 of7r.wav	i 0.1 on3 of7.wav
173	1	824	i 0.1 on2 of7.wav	i 0.1 on4 of7.wav
174	1	1069	i 0.1 on3 of7.wav	i 0.1 on5 of7.wav
175	1	1213	i 0.1 on4 of7.wav	i 0.1 on6 of7.wav
176	1	679	i 0.1 on5 of7.wav	i 0.1 on7 of7.wav
177	1	1787	i 0.2 on1 of7r.wav	i 0.2 on3 of7.wav
178	1	2217	i 0.2 on2 of7.wav	i 0.2 on4 of7.wav
179	2	1092	i 0.2 on3 of7.wav	i 0.2 on5 of7.wav
180	1	674	i 0.2 on4 of7.wav	i 0.2 on6 of7.wav
181	1	916	i 0.2 on5 of7.wav	i 0.2 on7 of7.wav
182	1	937	i 0.04 on1 of7r.wav	i 0.04 on3 of7.wav
183	1	870	i 0.04 on2 of7.wav	i 0.04 on4 of7.wav
184	1	860	i 0.04 on3 of7.wav	i 0.04 on5 of7.wav
185	1	1525	i 0.04 on4 of7.wav	i 0.04 on6 of7.wav
186	1	2054	i 0.04 on5 of7.wav	i 0.04 on7 of7.wav
187	1	743	i 0.06 on1 of7r.wav	i 0.06 on3 of7.wav
188	1	1255	i 0.06 on2 of7.wav	i 0.06 on4 of7.wav
189	1	1179	i 0.06 on3 of7.wav	i 0.06 on5 of7.wav
190	1	1377	i 0.06 on4 of7.wav	i 0.06 on6 of7.wav
191	2	1468	i 0.06 on5 of7.wav	i 0.06 on7 of7.wav
192	1	1420	i 0.08 on1 of7r.wav	i 0.08 on3 of7.wav
193	1	716	i 0.08 on2 of7.wav	i 0.08 on4 of7.wav
194	1	1329	i 0.08 on3 of7.wav	i 0.08 on5 of7.wav
195	1	607	i 0.08 on4 of7.wav	i 0.08 on6 of7.wav
196	1	1336	i 0.08 on5 of7.wav	i 0.08 on7 of7.wav
197	1	1773	i 0.12 on1 of7r.wav	i 0.12 on3 of7.wav
198	1	785	i 0.12 on2 of7.wav	i 0.12 on4 of7.wav
199	2	1381	i 0.12 on3 of7.wav	i 0.12 on5 of7.wav
200	1	1701	i 0.12 on4 of7.wav	i 0.12 on6 of7.wav
201	1	1284	i 0.12 on5 of7.wav	i 0.12 on7 of7.wav
202	2	1725	i 0.14 on1 of7r.wav	i 0.14 on3 of7.wav
203	1	838	i 0.14 on2 of7.wav	i 0.14 on4 of7.wav
204	1	839	i 0.14 on3 of7.wav	i 0.14 on5 of7.wav
205	2	1073	i 0.14 on4 of7.wav	i 0.14 on6 of7.wav
206	1	769	i 0.14 on5 of7.wav	i 0.14 on7 of7.wav
207	1	1139	i 0.16 on1 of7r.wav	i 0.16 on3 of7.wav
208	1	1166	i 0.16 on2 of7.wav	i 0.16 on4 of7.wav
209	2	1091	i 0.16 on3 of7.wav	i 0.16 on5 of7.wav
210	2	752	i 0.16 on4 of7.wav	i 0.16 on6 of7.wav
211	2	1850	i 0.16 on5 of7.wav	i 0.16 on7 of7.wav
212	1	1421	i 0.18 on1 of7r.wav	i 0.18 on3 of7.wav
213	2	2144	i 0.18 on2 of7.wav	i 0.18 on4 of7.wav
214	2	1072	i 0.18 on3 of7.wav	i 0.18 on5 of7.wav
215	2	1185	i 0.18 on4 of7.wav	i 0.18 on6 of7.wav
216	1	757	i 0.18 on5 of7.wav	i 0.18 on7 of7.wav
217	1	1469	a 0.1 on3 of7.wav	a 0.1 on1 of7r.wav
218	2	721	a 0.1 on4 of7.wav	a 0.1 on2 of7.wav
219	2	1532	a 0.1 on5 of7.wav	a 0.1 on3 of7.wav
220	2	1269	a 0.1 on6 of7.wav	a 0.1 on4 of7.wav
221	2	1206	a 0.1 on7 of7.wav	a 0.1 on5 of7.wav
222	1	1867	a 0.2 on3 of7.wav	a 0.2 on1 of7r.wav
223	1	1728	a 0.2 on4 of7.wav	a 0.2 on2 of7.wav
224	2	845	a 0.2 on5 of7.wav	a 0.2 on3 of7.wav
225	2	1242	a 0.2 on6 of7.wav	a 0.2 on4 of7.wav
226	2	778	a 0.2 on7 of7.wav	a 0.2 on5 of7.wav
227	1	814	a 0.04 on3 of7.wav	a 0.04 on1 of7r.wav
228	1	954	a 0.04 on4 of7.wav	a 0.04 on2 of7.wav
229	1	1917	a 0.04 on5 of7.wav	a 0.04 on3 of7.wav
230	1	3362	a 0.04 on6 of7.wav	a 0.04 on4 of7.wav
231	1	877	a 0.04 on7 of7.wav	a 0.04 on5 of7.wav
232	1	1084	a 0.06 on3 of7.wav	a 0.06 on1 of7r.wav
233	1	1908	a 0.06 on4 of7.wav	a 0.06 on2 of7.wav
234	1	1136	a 0.06 on5 of7.wav	a 0.06 on3 of7.wav
235	1	1657	a 0.06 on6 of7.wav	a 0.06 on4 of7.wav
236	1	1899	a 0.06 on7 of7.wav	a 0.06 on5 of7.wav
237	1	766	a 0.08 on3 of7.wav	a 0.08 on1 of7r.wav
238	1	2384	a 0.08 on4 of7.wav	a 0.08 on2 of7.wav
239	1	1089	a 0.08 on5 of7.wav	a 0.08 on3 of7.wav
240	1	899	a 0.08 on6 of7.wav	a 0.08 on4 of7.wav
241	1	1161	a 0.08 on7 of7.wav	a 0.08 on5 of7.wav
242	1	853	a 0.12 on3 of7.wav	a 0.12 on1 of7r.wav
243	1	1237	a 0.12 on4 of7.wav	a 0.12 on2 of7.wav
244	2	1310	a 0.12 on5 of7.wav	a 0.12 on3 of7.wav
245	1	1992	a 0.12 on6 of7.wav	a 0.12 on4 of7.wav
246	1	1024	a 0.12 on7 of7.wav	a 0.12 on5 of7.wav
247	1	679	a 0.14 on3 of7.wav	a 0.14 on1 of7r.wav
248	1	848	a 0.14 on4 of7.wav	a 0.14 on2 of7.wav
249	1	944	a 0.14 on5 of7.wav	a 0.14 on3 of7.wav
250	1	1712	a 0.14 on6 of7.wav	a 0.14 on4 of7.wav
251	1	843	a 0.14 on7 of7.wav	a 0.14 on5 of7.wav
252	1	893	a 0.16 on3 of7.wav	a 0.16 on1 of7r.wav
253	2	832	a 0.16 on4 of7.wav	a 0.16 on2 of7.wav
254	2	1112	a 0.16 on5 of7.wav	a 0.16 on3 of7.wav
255	2	830	a 0.16 on6 of7.wav	a 0.16 on4 of7.wav
256	1	781	a 0.16 on7 of7.wav	a 0.16 on5 of7.wav
257	1	1180	a 0.18 on3 of7.wav	a 0.18 on1 of7r.wav
258	1	1232	a 0.18 on4 of7.wav	a 0.18 on2 of7.wav
259	2	1326	a 0.18 on5 of7.wav	a 0.18 on3 of7.wav
260	1	951	a 0.18 on6 of7.wav	a 0.18 on4 of7.wav
261	2	1279	a 0.18 on7 of7.wav	a 0.18 on5 of7.wav
262	1	1426	i 0.1 on3 of7.wav	i 0.1 on1 of7r.wav
263	1	2565	i 0.1 on4 of7.wav	i 0.1 on2 of7.wav
264	1	1028	i 0.1 on5 of7.wav	i 0.1 on3 of7.wav
265	1	1193	i 0.1 on6 of7.wav	i 0.1 on4 of7.wav
266	1	1818	i 0.1 on7 of7.wav	i 0.1 on5 of7.wav
267	1	867	i 0.2 on3 of7.wav	i 0.2 on1 of7r.wav
268	1	925	i 0.2 on4 of7.wav	i 0.2 on2 of7.wav
269	2	1026	i 0.2 on5 of7.wav	i 0.2 on3 of7.wav
270	2	760	i 0.2 on6 of7.wav	i 0.2 on4 of7.wav
271	2	1113	i 0.2 on7 of7.wav	i 0.2 on5 of7.wav
272	1	471	i 0.04 on3 of7.wav	i 0.04 on1 of7r.wav
273	1	574	i 0.04 on4 of7.wav	i 0.04 on2 of7.wav
274	1	2553	i 0.04 on5 of7.wav	i 0.04 on3 of7.wav
275	1	1493	i 0.04 on6 of7.wav	i 0.04 on4 of7.wav
276	1	804	i 0.04 on7 of7.wav	i 0.04 on5 of7.wav
277	1	787	i 0.06 on3 of7.wav	i 0.06 on1 of7r.wav
278	1	1683	i 0.06 on4 of7.wav	i 0.06 on2 of7.wav
279	1	615	i 0.06 on5 of7.wav	i 0.06 on3 of7.wav
280	1	709	i 0.06 on6 of7.wav	i 0.06 on4 of7.wav
281	1	881	i 0.06 on7 of7.wav	i 0.06 on5 of7.wav
282	1	889	i 0.08 on3 of7.wav	i 0.08 on1 of7r.wav
283	1	1440	i 0.08 on4 of7.wav	i 0.08 on2 of7.wav
284	1	3491	i 0.08 on5 of7.wav	i 0.08 on3 of7.wav
285	1	1756	i 0.08 on6 of7.wav	i 0.08 on4 of7.wav
286	1	850	i 0.08 on7 of7.wav	i 0.08 on5 of7.wav
287	1	974	i 0.12 on3 of7.wav	i 0.12 on1 of7r.wav
288	2	908	i 0.12 on4 of7.wav	i 0.12 on2 of7.wav
289	1	1376	i 0.12 on5 of7.wav	i 0.12 on3 of7.wav
290	2	1665	i 0.12 on6 of7.wav	i 0.12 on4 of7.wav
291	1	809	i 0.12 on7 of7.wav	i 0.12 on5 of7.wav
292	1	773	i 0.14 on3 of7.wav	i 0.14 on1 of7r.wav
293	1	879	i 0.14 on4 of7.wav	i 0.14 on2 of7.wav
294	2	1569	i 0.14 on5 of7.wav	i 0.14 on3 of7.wav
295	2	1809	i 0.14 on6 of7.wav	i 0.14 on4 of7.wav
296	1	679	i 0.14 on7 of7.wav	i 0.14 on5 of7.wav
297	1	896	i 0.16 on3 of7.wav	i 0.16 on1 of7r.wav
298	1	1064	i 0.16 on4 of7.wav	i 0.16 on2 of7.wav
299	2	2489	i 0.16 on5 of7.wav	i 0.16 on3 of7.wav
300	2	4594	i 0.16 on6 of7.wav	i 0.16 on4 of7.wav
301	1	1153	i 0.16 on7 of7.wav	i 0.16 on5 of7.wav
302	1	962	i 0.18 on3 of7.wav	i 0.18 on1 of7r.wav
303	1	1398	i 0.18 on4 of7.wav	i 0.18 on2 of7.wav
304	2	684	i 0.18 on5 of7.wav	i 0.18 on3 of7.wav
305	1	944	i 0.18 on6 of7.wav	i 0.18 on4 of7.wav
306	1	761	i 0.18 on7 of7.wav	i 0.18 on5 of7.wav
307	1	932	a 0.1 on1 of7r.wav	a 0.1 on1 of7r.wav
308	1	804	a 0.1 on2 of7.wav	a 0.1 on2 of7.wav
309	1	1106	a 0.1 on3 of7.wav	a 0.1 on3 of7.wav
310	1	712	a 0.1 on4 of7.wav	a 0.1 on4 of7.wav
311	1	1561	a 0.1 on5 of7.wav	a 0.1 on5 of7.wav
312	1	1094	a 0.1 on6 of7.wav	a 0.1 on6 of7.wav
313	1	1014	a 0.1 on7 of7.wav	a 0.1 on7 of7.wav
314	1	1678	a 0.2 on1 of7r.wav	a 0.2 on1 of7r.wav
315	1	819	a 0.2 on2 of7.wav	a 0.2 on2 of7.wav
316	1	1402	a 0.2 on3 of7.wav	a 0.2 on3 of7.wav
317	1	2227	a 0.2 on4 of7.wav	a 0.2 on4 of7.wav
318	1	966	a 0.2 on5 of7.wav	a 0.2 on5 of7.wav
319	1	1254	a 0.2 on6 of7.wav	a 0.2 on6 of7.wav
320	1	1274	a 0.2 on7 of7.wav	a 0.2 on7 of7.wav
321	1	872	a 0.04 on1 of7r.wav	a 0.04 on1 of7r.wav
322	1	768	a 0.04 on2 of7.wav	a 0.04 on2 of7.wav
323	1	992	a 0.04 on3 of7.wav	a 0.04 on3 of7.wav
324	1	1259	a 0.04 on4 of7.wav	a 0.04 on4 of7.wav
325	1	882	a 0.04 on5 of7.wav	a 0.04 on5 of7.wav
326	1	1186	a 0.04 on6 of7.wav	a 0.04 on6 of7.wav
327	1	844	a 0.04 on7 of7.wav	a 0.04 on7 of7.wav
328	1	988	a 0.06 on1 of7r.wav	a 0.06 on1 of7r.wav
329	1	663	a 0.06 on2 of7.wav	a 0.06 on2 of7.wav
330	1	837	a 0.06 on3 of7.wav	a 0.06 on3 of7.wav
331	1	889	a 0.06 on4 of7.wav	a 0.06 on4 of7.wav
332	1	1392	a 0.06 on5 of7.wav	a 0.06 on5 of7.wav
333	1	1269	a 0.06 on6 of7.wav	a 0.06 on6 of7.wav
334	1	764	a 0.06 on7 of7.wav	a 0.06 on7 of7.wav
335	1	1056	a 0.08 on1 of7r.wav	a 0.08 on1 of7r.wav
336	2	2700	a 0.08 on2 of7.wav	a 0.08 on2 of7.wav
337	1	996	a 0.08 on3 of7.wav	a 0.08 on3 of7.wav
338	1	1408	a 0.08 on4 of7.wav	a 0.08 on4 of7.wav
339	1	667	a 0.08 on5 of7.wav	a 0.08 on5 of7.wav
340	1	1584	a 0.08 on6 of7.wav	a 0.08 on6 of7.wav
341	1	873	a 0.08 on7 of7.wav	a 0.08 on7 of7.wav
342	1	1185	a 0.12 on1 of7r.wav	a 0.12 on1 of7r.wav
343	1	2006	a 0.12 on2 of7.wav	a 0.12 on2 of7.wav
344	1	1050	a 0.12 on3 of7.wav	a 0.12 on3 of7.wav
345	2	1885	a 0.12 on4 of7.wav	a 0.12 on4 of7.wav
346	1	1634	a 0.12 on5 of7.wav	a 0.12 on5 of7.wav
347	1	1409	a 0.12 on6 of7.wav	a 0.12 on6 of7.wav
348	1	962	a 0.12 on7 of7.wav	a 0.12 on7 of7.wav
349	1	1902	a 0.14 on1 of7r.wav	a 0.14 on1 of7r.wav
350	1	1772	a 0.14 on2 of7.wav	a 0.14 on2 of7.wav
351	1	1276	a 0.14 on3 of7.wav	a 0.14 on3 of7.wav
352	1	1092	a 0.14 on4 of7.wav	a 0.14 on4 of7.wav
353	1	794	a 0.14 on5 of7.wav	a 0.14 on5 of7.wav
354	1	977	a 0.14 on6 of7.wav	a 0.14 on6 of7.wav
355	1	2045	a 0.14 on7 of7.wav	a 0.14 on7 of7.wav
356	1	1040	a 0.16 on1 of7r.wav	a 0.16 on1 of7r.wav
357	1	788	a 0.16 on2 of7.wav	a 0.16 on2 of7.wav
358	1	1031	a 0.16 on3 of7.wav	a 0.16 on3 of7.wav
359	1	1317	a 0.16 on4 of7.wav	a 0.16 on4 of7.wav
360	1	859	a 0.16 on5 of7.wav	a 0.16 on5 of7.wav
361	1	742	a 0.16 on6 of7.wav	a 0.16 on6 of7.wav
362	1	776	a 0.16 on7 of7.wav	a 0.16 on7 of7.wav
363	1	936	a 0.18 on1 of7r.wav	a 0.18 on1 of7r.wav
364	1	1697	a 0.18 on2 of7.wav	a 0.18 on2 of7.wav
365	1	992	a 0.18 on3 of7.wav	a 0.18 on3 of7.wav
366	1	2319	a 0.18 on4 of7.wav	a 0.18 on4 of7.wav
367	1	768	a 0.18 on5 of7.wav	a 0.18 on5 of7.wav
368	1	867	a 0.18 on6 of7.wav	a 0.18 on6 of7.wav
369	1	793	a 0.18 on7 of7.wav	a 0.18 on7 of7.wav
370	1	753	i 0.1 on1 of7r.wav	i 0.1 on1 of7r.wav
371	1	1211	i 0.1 on2 of7.wav	i 0.1 on2 of7.wav
372	1	1509	i 0.1 on3 of7.wav	i 0.1 on3 of7.wav
373	1	608	i 0.1 on4 of7.wav	i 0.1 on4 of7.wav
374	1	978	i 0.1 on5 of7.wav	i 0.1 on5 of7.wav
375	1	773	i 0.1 on6 of7.wav	i 0.1 on6 of7.wav
376	1	1009	i 0.1 on7 of7.wav	i 0.1 on7 of7.wav
377	1	1106	i 0.2 on1 of7r.wav	i 0.2 on1 of7r.wav
378	1	758	i 0.2 on2 of7.wav	i 0.2 on2 of7.wav
379	1	825	i 0.2 on3 of7.wav	i 0.2 on3 of7.wav
380	1	1412	i 0.2 on4 of7.wav	i 0.2 on4 of7.wav
381	1	959	i 0.2 on5 of7.wav	i 0.2 on5 of7.wav
382	1	1627	i 0.2 on6 of7.wav	i 0.2 on6 of7.wav
383	1	768	i 0.2 on7 of7.wav	i 0.2 on7 of7.wav
384	1	1468	i 0.04 on1 of7r.wav	i 0.04 on1 of7r.wav
385	1	952	i 0.04 on2 of7.wav	i 0.04 on2 of7.wav
386	1	817	i 0.04 on3 of7.wav	i 0.04 on3 of7.wav
387	1	1451	i 0.04 on4 of7.wav	i 0.04 on4 of7.wav
388	1	1101	i 0.04 on5 of7.wav	i 0.04 on5 of7.wav
389	1	1846	i 0.04 on6 of7.wav	i 0.04 on6 of7.wav
390	1	979	i 0.04 on7 of7.wav	i 0.04 on7 of7.wav
391	1	743	i 0.06 on1 of7r.wav	i 0.06 on1 of7r.wav
392	1	939	i 0.06 on2 of7.wav	i 0.06 on2 of7.wav
393	1	775	i 0.06 on3 of7.wav	i 0.06 on3 of7.wav
394	1	503	i 0.06 on4 of7.wav	i 0.06 on4 of7.wav
395	1	877	i 0.06 on5 of7.wav	i 0.06 on5 of7.wav
396	1	1043	i 0.06 on6 of7.wav	i 0.06 on6 of7.wav
397	1	2557	i 0.06 on7 of7.wav	i 0.06 on7 of7.wav
398	1	906	i 0.08 on1 of7r.wav	i 0.08 on1 of7r.wav
399	1	1350	i 0.08 on2 of7.wav	i 0.08 on2 of7.wav
400	1	815	i 0.08 on3 of7.wav	i 0.08 on3 of7.wav
401	1	815	i 0.08 on4 of7.wav	i 0.08 on4 of7.wav
402	1	1041	i 0.08 on5 of7.wav	i 0.08 on5 of7.wav
403	1	862	i 0.08 on6 of7.wav	i 0.08 on6 of7.wav
404	1	856	i 0.08 on7 of7.wav	i 0.08 on7 of7.wav
405	1	2244	i 0.12 on1 of7r.wav	i 0.12 on1 of7r.wav
406	1	668	i 0.12 on2 of7.wav	i 0.12 on2 of7.wav
407	1	1305	i 0.12 on3 of7.wav	i 0.12 on3 of7.wav
408	1	780	i 0.12 on4 of7.wav	i 0.12 on4 of7.wav
409	1	755	i 0.12 on5 of7.wav	i 0.12 on5 of7.wav
410	1	965	i 0.12 on6 of7.wav	i 0.12 on6 of7.wav
411	1	1269	i 0.12 on7 of7.wav	i 0.12 on7 of7.wav
412	1	946	i 0.14 on1 of7r.wav	i 0.14 on1 of7r.wav
413	1	736	i 0.14 on2 of7.wav	i 0.14 on2 of7.wav
414	2	1514	i 0.14 on3 of7.wav	i 0.14 on3 of7.wav
415	1	1412	i 0.14 on4 of7.wav	i 0.14 on4 of7.wav
416	1	992	i 0.14 on5 of7.wav	i 0.14 on5 of7.wav
417	1	1447	i 0.14 on6 of7.wav	i 0.14 on6 of7.wav
418	1	722	i 0.14 on7 of7.wav	i 0.14 on7 of7.wav
419	2	794	i 0.16 on1 of7r.wav	i 0.16 on1 of7r.wav
420	1	2471	i 0.16 on2 of7.wav	i 0.16 on2 of7.wav
421	1	913	i 0.16 on3 of7.wav	i 0.16 on3 of7.wav
422	1	1684	i 0.16 on4 of7.wav	i 0.16 on4 of7.wav
423	2	2330	i 0.16 on5 of7.wav	i 0.16 on5 of7.wav
424	1	748	i 0.16 on6 of7.wav	i 0.16 on6 of7.wav
425	1	878	i 0.16 on7 of7.wav	i 0.16 on7 of7.wav
426	1	712	i 0.18 on1 of7r.wav	i 0.18 on1 of7r.wav
427	1	881	i 0.18 on2 of7.wav	i 0.18 on2 of7.wav
428	1	938	i 0.18 on3 of7.wav	i 0.18 on3 of7.wav
429	1	798	i 0.18 on4 of7.wav	i 0.18 on4 of7.wav
430	1	735	i 0.18 on5 of7.wav	i 0.18 on5 of7.wav
431	1	841	i 0.18 on6 of7.wav	i 0.18 on6 of7.wav
432	1	928	i 0.18 on7 of7.wav	i 0.18 on7 of7.wav
433	1	740	a 0.1 on1 of7r.wav	a 0.1 on3 of7.wav
434	1	1545	a 0.1 on2 of7.wav	a 0.1 on4 of7.wav
435	1	1016	a 0.1 on3 of7.wav	a 0.1 on5 of7.wav
436	1	1848	a 0.1 on4 of7.wav	a 0.1 on6 of7.wav
437	1	1266	a 0.1 on5 of7.wav	a 0.1 on7 of7.wav
438	1	816	a 0.2 on1 of7r.wav	a 0.2 on3 of7.wav
439	1	1581	a 0.2 on2 of7.wav	a 0.2 on4 of7.wav
440	2	1241	a 0.2 on3 of7.wav	a 0.2 on5 of7.wav
441	1	1728	a 0.2 on4 of7.wav	a 0.2 on6 of7.wav
442	2	1637	a 0.2 on5 of7.wav	a 0.2 on7 of7.wav
443	1	499	a 0.04 on1 of7r.wav	a 0.04 on3 of7.wav
444	1	963	a 0.04 on2 of7.wav	a 0.04 on4 of7.wav
445	1	1930	a 0.04 on3 of7.wav	a 0.04 on5 of7.wav
446	1	784	a 0.04 on4 of7.wav	a 0.04 on6 of7.wav
447	1	994	a 0.04 on5 of7.wav	a 0.04 on7 of7.wav
448	1	709	a 0.06 on1 of7r.wav	a 0.06 on3 of7.wav
449	1	721	a 0.06 on2 of7.wav	a 0.06 on4 of7.wav
450	1	875	a 0.06 on3 of7.wav	a 0.06 on5 of7.wav
451	1	706	a 0.06 on4 of7.wav	a 0.06 on6 of7.wav
452	1	1548	a 0.06 on5 of7.wav	a 0.06 on7 of7.wav
453	1	2345	a 0.08 on1 of7r.wav	a 0.08 on3 of7.wav
454	1	1529	a 0.08 on2 of7.wav	a 0.08 on4 of7.wav
455	2	2220	a 0.08 on3 of7.wav	a 0.08 on5 of7.wav
456	1	1157	a 0.08 on4 of7.wav	a 0.08 on6 of7.wav
457	1	884	a 0.08 on5 of7.wav	a 0.08 on7 of7.wav
458	1	928	a 0.12 on1 of7r.wav	a 0.12 on3 of7.wav
459	1	1159	a 0.12 on2 of7.wav	a 0.12 on4 of7.wav
460	2	2131	a 0.12 on3 of7.wav	a 0.12 on5 of7.wav
461	2	1185	a 0.12 on4 of7.wav	a 0.12 on6 of7.wav
462	1	1392	a 0.12 on5 of7.wav	a 0.12 on7 of7.wav
463	1	2353	a 0.14 on1 of7r.wav	a 0.14 on3 of7.wav
464	1	2309	a 0.14 on2 of7.wav	a 0.14 on4 of7.wav
465	2	1061	a 0.14 on3 of7.wav	a 0.14 on5 of7.wav
466	2	1004	a 0.14 on4 of7.wav	a 0.14 on6 of7.wav
467	1	818	a 0.14 on5 of7.wav	a 0.14 on7 of7.wav
468	1	1525	a 0.16 on1 of7r.wav	a 0.16 on3 of7.wav
469	1	1266	a 0.16 on2 of7.wav	a 0.16 on4 of7.wav
470	2	1017	a 0.16 on3 of7.wav	a 0.16 on5 of7.wav
471	2	1058	a 0.16 on4 of7.wav	a 0.16 on6 of7.wav
472	1	907	a 0.16 on5 of7.wav	a 0.16 on7 of7.wav
473	1	903	a 0.18 on1 of7r.wav	a 0.18 on3 of7.wav
474	1	1277	a 0.18 on2 of7.wav	a 0.18 on4 of7.wav
475	2	1594	a 0.18 on3 of7.wav	a 0.18 on5 of7.wav
476	2	1057	a 0.18 on4 of7.wav	a 0.18 on6 of7.wav
477	1	1207	a 0.18 on5 of7.wav	a 0.18 on7 of7.wav
478	2	1621	i 0.1 on1 of7r.wav	i 0.1 on3 of7.wav
479	1	1570	i 0.1 on2 of7.wav	i 0.1 on4 of7.wav
480	1	1721	i 0.1 on3 of7.wav	i 0.1 on5 of7.wav
481	2	1563	i 0.1 on4 of7.wav	i 0.1 on6 of7.wav
482	1	898	i 0.1 on5 of7.wav	i 0.1 on7 of7.wav
483	1	998	i 0.2 on1 of7r.wav	i 0.2 on3 of7.wav
484	1	2614	i 0.2 on2 of7.wav	i 0.2 on4 of7.wav
485	2	1168	i 0.2 on3 of7.wav	i 0.2 on5 of7.wav
486	2	1794	i 0.2 on4 of7.wav	i 0.2 on6 of7.wav
487	1	1020	i 0.2 on5 of7.wav	i 0.2 on7 of7.wav
488	1	595	i 0.04 on1 of7r.wav	i 0.04 on3 of7.wav
489	1	729	i 0.04 on2 of7.wav	i 0.04 on4 of7.wav
490	1	749	i 0.04 on3 of7.wav	i 0.04 on5 of7.wav
491	1	746	i 0.04 on4 of7.wav	i 0.04 on6 of7.wav
492	1	723	i 0.04 on5 of7.wav	i 0.04 on7 of7.wav
493	1	627	i 0.06 on1 of7r.wav	i 0.06 on3 of7.wav
494	1	720	i 0.06 on2 of7.wav	i 0.06 on4 of7.wav
495	1	1132	i 0.06 on3 of7.wav	i 0.06 on5 of7.wav
496	1	884	i 0.06 on4 of7.wav	i 0.06 on6 of7.wav
497	1	877	i 0.06 on5 of7.wav	i 0.06 on7 of7.wav
498	1	1073	i 0.08 on1 of7r.wav	i 0.08 on3 of7.wav
499	1	759	i 0.08 on2 of7.wav	i 0.08 on4 of7.wav
500	1	827	i 0.08 on3 of7.wav	i 0.08 on5 of7.wav
501	1	903	i 0.08 on4 of7.wav	i 0.08 on6 of7.wav
502	1	941	i 0.08 on5 of7.wav	i 0.08 on7 of7.wav
503	1	864	i 0.12 on1 of7r.wav	i 0.12 on3 of7.wav
504	1	1392	i 0.12 on2 of7.wav	i 0.12 on4 of7.wav
505	2	1140	i 0.12 on3 of7.wav	i 0.12 on5 of7.wav
506	2	1051	i 0.12 on4 of7.wav	i 0.12 on6 of7.wav
507	1	1402	i 0.12 on5 of7.wav	i 0.12 on7 of7.wav
508	2	1247	i 0.14 on1 of7r.wav	i 0.14 on3 of7.wav
509	1	1377	i 0.14 on2 of7.wav	i 0.14 on4 of7.wav
510	2	1272	i 0.14 on3 of7.wav	i 0.14 on5 of7.wav
511	2	1872	i 0.14 on4 of7.wav	i 0.14 on6 of7.wav
512	1	948	i 0.14 on5 of7.wav	i 0.14 on7 of7.wav
513	1	928	i 0.16 on1 of7r.wav	i 0.16 on3 of7.wav
514	2	1352	i 0.16 on2 of7.wav	i 0.16 on4 of7.wav
515	2	967	i 0.16 on3 of7.wav	i 0.16 on5 of7.wav
516	2	2864	i 0.16 on4 of7.wav	i 0.16 on6 of7.wav
517	1	846	i 0.16 on5 of7.wav	i 0.16 on7 of7.wav
518	2	1096	i 0.18 on1 of7r.wav	i 0.18 on3 of7.wav
519	2	1141	i 0.18 on2 of7.wav	i 0.18 on4 of7.wav
520	2	991	i 0.18 on3 of7.wav	i 0.18 on5 of7.wav
521	2	788	i 0.18 on4 of7.wav	i 0.18 on6 of7.wav
522	1	767	i 0.18 on5 of7.wav	i 0.18 on7 of7.wav
523	1	792	a 0.1 on3 of7.wav	a 0.1 on1 of7r.wav
524	1	1228	a 0.1 on4 of7.wav	a 0.1 on2 of7.wav
525	1	2222	a 0.1 on5 of7.wav	a 0.1 on3 of7.wav
526	2	1898	a 0.1 on6 of7.wav	a 0.1 on4 of7.wav
527	1	840	a 0.1 on7 of7.wav	a 0.1 on5 of7.wav
528	1	768	a 0.2 on3 of7.wav	a 0.2 on1 of7r.wav
529	1	1390	a 0.2 on4 of7.wav	a 0.2 on2 of7.wav
530	2	852	a 0.2 on5 of7.wav	a 0.2 on3 of7.wav
531	2	1766	a 0.2 on6 of7.wav	a 0.2 on4 of7.wav
532	2	1352	a 0.2 on7 of7.wav	a 0.2 on5 of7.wav
533	1	1272	a 0.04 on3 of7.wav	a 0.04 on1 of7r.wav
534	1	1053	a 0.04 on4 of7.wav	a 0.04 on2 of7.wav
535	1	730	a 0.04 on5 of7.wav	a 0.04 on3 of7.wav
536	1	872	a 0.04 on6 of7.wav	a 0.04 on4 of7.wav
537	1	833	a 0.04 on7 of7.wav	a 0.04 on5 of7.wav
538	1	2469	a 0.06 on3 of7.wav	a 0.06 on1 of7r.wav
539	1	784	a 0.06 on4 of7.wav	a 0.06 on2 of7.wav
540	1	1862	a 0.06 on5 of7.wav	a 0.06 on3 of7.wav
541	1	2005	a 0.06 on6 of7.wav	a 0.06 on4 of7.wav
542	1	2217	a 0.06 on7 of7.wav	a 0.06 on5 of7.wav
543	1	991	a 0.08 on3 of7.wav	a 0.08 on1 of7r.wav
544	1	1799	a 0.08 on4 of7.wav	a 0.08 on2 of7.wav
545	1	3245	a 0.08 on5 of7.wav	a 0.08 on3 of7.wav
546	1	595	a 0.08 on6 of7.wav	a 0.08 on4 of7.wav
547	1	778	a 0.08 on7 of7.wav	a 0.08 on5 of7.wav
548	1	1187	a 0.12 on3 of7.wav	a 0.12 on1 of7r.wav
549	2	1323	a 0.12 on4 of7.wav	a 0.12 on2 of7.wav
550	1	2117	a 0.12 on5 of7.wav	a 0.12 on3 of7.wav
551	1	1709	a 0.12 on6 of7.wav	a 0.12 on4 of7.wav
552	1	1100	a 0.12 on7 of7.wav	a 0.12 on5 of7.wav
553	1	1057	a 0.14 on3 of7.wav	a 0.14 on1 of7r.wav
554	1	808	a 0.14 on4 of7.wav	a 0.14 on2 of7.wav
555	2	853	a 0.14 on5 of7.wav	a 0.14 on3 of7.wav
556	2	1591	a 0.14 on6 of7.wav	a 0.14 on4 of7.wav
557	1	827	a 0.14 on7 of7.wav	a 0.14 on5 of7.wav
558	1	727	a 0.16 on3 of7.wav	a 0.16 on1 of7r.wav
559	1	860	a 0.16 on4 of7.wav	a 0.16 on2 of7.wav
560	2	935	a 0.16 on5 of7.wav	a 0.16 on3 of7.wav
561	2	724	a 0.16 on6 of7.wav	a 0.16 on4 of7.wav
562	2	3209	a 0.16 on7 of7.wav	a 0.16 on5 of7.wav
563	1	741	a 0.18 on3 of7.wav	a 0.18 on1 of7r.wav
564	1	994	a 0.18 on4 of7.wav	a 0.18 on2 of7.wav
565	2	2346	a 0.18 on5 of7.wav	a 0.18 on3 of7.wav
566	2	1056	a 0.18 on6 of7.wav	a 0.18 on4 of7.wav
567	1	2896	a 0.18 on7 of7.wav	a 0.18 on5 of7.wav
568	1	1218	i 0.1 on3 of7.wav	i 0.1 on1 of7r.wav
569	2	2249	i 0.1 on4 of7.wav	i 0.1 on2 of7.wav
570	1	1007	i 0.1 on5 of7.wav	i 0.1 on3 of7.wav
571	1	1297	i 0.1 on6 of7.wav	i 0.1 on4 of7.wav
572	1	1378	i 0.1 on7 of7.wav	i 0.1 on5 of7.wav
573	1	2545	i 0.2 on3 of7.wav	i 0.2 on1 of7r.wav
574	1	1005	i 0.2 on4 of7.wav	i 0.2 on2 of7.wav
575	2	933	i 0.2 on5 of7.wav	i 0.2 on3 of7.wav
576	2	705	i 0.2 on6 of7.wav	i 0.2 on4 of7.wav
577	2	1260	i 0.2 on7 of7.wav	i 0.2 on5 of7.wav
578	1	1067	i 0.04 on3 of7.wav	i 0.04 on1 of7r.wav
579	1	1353	i 0.04 on4 of7.wav	i 0.04 on2 of7.wav
580	1	1211	i 0.04 on5 of7.wav	i 0.04 on3 of7.wav
581	1	2748	i 0.04 on6 of7.wav	i 0.04 on4 of7.wav
582	1	676	i 0.04 on7 of7.wav	i 0.04 on5 of7.wav
583	1	1480	i 0.06 on3 of7.wav	i 0.06 on1 of7r.wav
584	2	2157	i 0.06 on4 of7.wav	i 0.06 on2 of7.wav
585	1	812	i 0.06 on5 of7.wav	i 0.06 on3 of7.wav
586	1	716	i 0.06 on6 of7.wav	i 0.06 on4 of7.wav
587	1	710	i 0.06 on7 of7.wav	i 0.06 on5 of7.wav
588	1	771	i 0.08 on3 of7.wav	i 0.08 on1 of7r.wav
589	1	1107	i 0.08 on4 of7.wav	i 0.08 on2 of7.wav
590	1	1425	i 0.08 on5 of7.wav	i 0.08 on3 of7.wav
591	1	807	i 0.08 on6 of7.wav	i 0.08 on4 of7.wav
592	1	817	i 0.08 on7 of7.wav	i 0.08 on5 of7.wav
593	1	1704	i 0.12 on3 of7.wav	i 0.12 on1 of7r.wav
594	1	2403	i 0.12 on4 of7.wav	i 0.12 on2 of7.wav
595	1	1373	i 0.12 on5 of7.wav	i 0.12 on3 of7.wav
596	2	1533	i 0.12 on6 of7.wav	i 0.12 on4 of7.wav
597	2	1952	i 0.12 on7 of7.wav	i 0.12 on5 of7.wav
598	1	738	i 0.14 on3 of7.wav	i 0.14 on1 of7r.wav
599	1	869	i 0.14 on4 of7.wav	i 0.14 on2 of7.wav
600	2	1377	i 0.14 on5 of7.wav	i 0.14 on3 of7.wav
601	2	1257	i 0.14 on6 of7.wav	i 0.14 on4 of7.wav
602	1	832	i 0.14 on7 of7.wav	i 0.14 on5 of7.wav
603	1	1174	i 0.16 on3 of7.wav	i 0.16 on1 of7r.wav
604	1	1941	i 0.16 on4 of7.wav	i 0.16 on2 of7.wav
605	2	1274	i 0.16 on5 of7.wav	i 0.16 on3 of7.wav
606	2	2106	i 0.16 on6 of7.wav	i 0.16 on4 of7.wav
607	2	1561	i 0.16 on7 of7.wav	i 0.16 on5 of7.wav
608	1	1076	i 0.18 on3 of7.wav	i 0.18 on1 of7r.wav
609	2	2257	i 0.18 on4 of7.wav	i 0.18 on2 of7.wav
610	2	731	i 0.18 on5 of7.wav	i 0.18 on3 of7.wav
611	1	995	i 0.18 on6 of7.wav	i 0.18 on4 of7.wav
612	1	1014	i 0.18 on7 of7.wav	i 0.18 on5 of7.wav
