# Supplementary material for: How musical experience affects tone perception efficiency by musicians of tonal and non-tonal speakers?
Source: PLoS One. 2020 May 8;15(5):e0232514. doi: 10.1371/journal.pone.0232514 (PMC7209303; doi:10.1371/journal.pone.0232514)
Supplement: S2 Raw Data — (ZIP) [file pone.0232514.s002.zip › RAW DATA Man musician/sub12idfalling.csv]

List2	stim1	Slide3.RESP	Slide3.RT
1	a 0.1 on1 of1.wav	1	541
2	a 0.1 on1 of2.wav	1	661
3	a 0.1 on1 of3.wav	1	1377
4	a 0.1 on1 of4.wav	1	960
5	a 0.1 on1 of5.wav	2	713
6	a 0.1 on1 of6.wav	2	540
7	a 0.1 on1 of7.wav	2	829
8	a 0.2 on1 of1.wav	1	593
9	a 0.2 on1 of2.wav	1	497
10	a 0.2 on1 of3.wav	1	677
11	a 0.2 on1 of4.wav	2	668
12	a 0.2 on1 of5.wav	2	792
13	a 0.2 on1 of6.wav	2	585
14	a 0.2 on1 of7.wav	2	796
15	a 0.04 on1 of1.wav	2	504
16	a 0.04 on1 of2.wav	2	653
17	a 0.04 on1 of3.wav	1	1001
18	a 0.04 on1 of4.wav	1	888
19	a 0.04 on1 of5.wav	1	893
20	a 0.04 on1 of6.wav	2	1084
21	a 0.04 on1 of7.wav	2	581
22	a 0.06 on1 of1.wav	2	904
23	a 0.06 on1 of2.wav	2	864
24	a 0.06 on1 of3.wav	2	608
25	a 0.06 on1 of4.wav	2	685
26	a 0.06 on1 of5.wav	1	921
27	a 0.06 on1 of6.wav	1	705
28	a 0.06 on1 of7.wav	1	909
29	a 0.08 on1 of1.wav	1	653
30	a 0.08 on1 of2.wav	1	700
31	a 0.08 on1 of3.wav	1	776
32	a 0.08 on1 of4.wav	1	584
33	a 0.08 on1 of5.wav	2	1089
34	a 0.08 on1 of6.wav	2	444
35	a 0.08 on1 of7.wav	2	638
36	a 0.12 on1 of1.wav	1	445
37	a 0.12 on1 of2.wav	1	672
38	a 0.12 on1 of3.wav	1	585
39	a 0.12 on1 of4.wav	1	825
40	a 0.12 on1 of5.wav	1	2857
41	a 0.12 on1 of6.wav	2	1082
42	a 0.12 on1 of7.wav	2	613
43	a 0.14 on1 of1.wav	1	548
44	a 0.14 on1 of2.wav	1	557
45	a 0.14 on1 of3.wav	1	781
46	a 0.14 on1 of4.wav	1	456
47	a 0.14 on1 of5.wav	1	760
48	a 0.14 on1 of6.wav	2	873
49	a 0.14 on1 of7.wav	2	800
50	a 0.16 on1 of1.wav	1	544
51	a 0.16 on1 of2.wav	1	521
52	a 0.16 on1 of3.wav	1	708
53	a 0.16 on1 of4.wav	2	1644
54	a 0.16 on1 of5.wav	2	921
55	a 0.16 on1 of6.wav	2	589
56	a 0.16 on1 of7.wav	2	805
57	a 0.18 on1 of1.wav	1	633
58	a 0.18 on1 of2.wav	1	548
59	a 0.18 on1 of3.wav	1	717
60	a 0.18 on1 of4.wav	1	837
61	a 0.18 on1 of5.wav	1	888
62	a 0.18 on1 of6.wav	2	777
63	a 0.18 on1 of7.wav	2	681
64	i 0.1 on1 of1.wav	1	657
65	i 0.1 on1 of2.wav	1	541
66	i 0.1 on1 of3.wav	1	876
67	i 0.1 on1 of4.wav	2	1114
68	i 0.1 on1 of5.wav	2	748
69	i 0.1 on1 of6.wav	2	553
70	i 0.1 on1 of7.wav	2	489
71	i 0.2 on1 of1.wav	1	676
72	i 0.2 on1 of2.wav	1	713
73	i 0.2 on1 of3.wav	2	1288
74	i 0.2 on1 of4.wav	2	1101
75	i 0.2 on1 of5.wav	2	512
76	i 0.2 on1 of6.wav	2	424
77	i 0.2 on1 of7.wav	2	757
78	i 0.04 on1 of1.wav	1	997
79	i 0.04 on1 of2.wav	2	1500
80	i 0.04 on1 of3.wav	2	536
81	i 0.04 on1 of4.wav	2	656
82	i 0.04 on1 of5.wav	1	1681
83	i 0.04 on1 of6.wav	2	636
84	i 0.04 on1 of7.wav	1	1321
85	i 0.06 on1 of1.wav	2	545
86	i 0.06 on1 of2.wav	1	601
87	i 0.06 on1 of3.wav	2	592
88	i 0.06 on1 of4.wav	1	865
89	i 0.06 on1 of5.wav	2	1489
90	i 0.06 on1 of6.wav	2	940
91	i 0.06 on1 of7.wav	2	981
92	i 0.08 on1 of1.wav	1	432
93	i 0.08 on1 of2.wav	1	1221
94	i 0.08 on1 of3.wav	2	865
95	i 0.08 on1 of4.wav	2	457
96	i 0.08 on1 of5.wav	2	1005
97	i 0.08 on1 of6.wav	1	829
98	i 0.08 on1 of7.wav	2	432
99	i 0.12 on1 of1.wav	1	824
100	i 0.12 on1 of2.wav	1	769
101	i 0.12 on1 of3.wav	1	653
102	i 0.12 on1 of4.wav	1	652
103	i 0.12 on1 of5.wav	2	753
104	i 0.12 on1 of6.wav	2	1177
105	i 0.12 on1 of7.wav	2	488
106	i 0.14 on1 of1.wav	1	572
107	i 0.14 on1 of2.wav	1	800
108	i 0.14 on1 of3.wav	1	793
109	i 0.14 on1 of4.wav	2	524
110	i 0.14 on1 of5.wav	2	660
111	i 0.14 on1 of6.wav	2	541
112	i 0.14 on1 of7.wav	2	644
113	i 0.16 on1 of1.wav	1	718
114	i 0.16 on1 of2.wav	1	672
115	i 0.16 on1 of3.wav	1	537
116	i 0.16 on1 of4.wav	1	865
117	i 0.16 on1 of5.wav	2	1012
118	i 0.16 on1 of6.wav	2	713
119	i 0.16 on1 of7.wav	2	613
120	i 0.18 on1 of1.wav	1	604
121	i 0.18 on1 of2.wav	1	521
122	i 0.18 on1 of3.wav	1	908
123	i 0.18 on1 of4.wav	2	1013
124	i 0.18 on1 of5.wav	2	681
125	i 0.18 on1 of6.wav	2	557
126	i 0.18 on1 of7.wav	2	576
127	a 0.1 on1 of1.wav	1	621
128	a 0.1 on1 of2.wav	1	564
129	a 0.1 on1 of3.wav	1	788
130	a 0.1 on1 of4.wav	1	685
131	a 0.1 on1 of5.wav	2	564
132	a 0.1 on1 of6.wav	2	580
133	a 0.1 on1 of7.wav	2	548
134	a 0.2 on1 of1.wav	1	865
135	a 0.2 on1 of2.wav	1	501
136	a 0.2 on1 of3.wav	1	769
137	a 0.2 on1 of4.wav	1	1064
138	a 0.2 on1 of5.wav	2	712
139	a 0.2 on1 of6.wav	2	681
140	a 0.2 on1 of7.wav	2	556
141	a 0.04 on1 of1.wav	1	757
142	a 0.04 on1 of2.wav	1	1269
143	a 0.04 on1 of3.wav	2	697
144	a 0.04 on1 of4.wav	1	1104
145	a 0.04 on1 of5.wav	1	680
146	a 0.04 on1 of6.wav	2	585
147	a 0.04 on1 of7.wav	2	800
148	a 0.06 on1 of1.wav	1	829
149	a 0.06 on1 of2.wav	2	1249
150	a 0.06 on1 of3.wav	2	597
151	a 0.06 on1 of4.wav	2	1649
152	a 0.06 on1 of5.wav	2	637
153	a 0.06 on1 of6.wav	1	840
154	a 0.06 on1 of7.wav	1	809
155	a 0.08 on1 of1.wav	1	596
156	a 0.08 on1 of2.wav	1	740
157	a 0.08 on1 of3.wav	1	748
158	a 0.08 on1 of4.wav	1	688
159	a 0.08 on1 of5.wav	2	568
160	a 0.08 on1 of6.wav	2	929
161	a 0.08 on1 of7.wav	2	825
162	a 0.12 on1 of1.wav	1	732
163	a 0.12 on1 of2.wav	1	700
164	a 0.12 on1 of3.wav	1	741
165	a 0.12 on1 of4.wav	1	934
166	a 0.12 on1 of5.wav	1	665
167	a 0.12 on1 of6.wav	2	1081
168	a 0.12 on1 of7.wav	2	529
169	a 0.14 on1 of1.wav	1	797
170	a 0.14 on1 of2.wav	1	520
171	a 0.14 on1 of3.wav	1	668
172	a 0.14 on1 of4.wav	1	1397
173	a 0.14 on1 of5.wav	2	506
174	a 0.14 on1 of6.wav	2	648
175	a 0.14 on1 of7.wav	2	529
176	a 0.16 on1 of1.wav	1	661
177	a 0.16 on1 of2.wav	1	704
178	a 0.16 on1 of3.wav	1	672
179	a 0.16 on1 of4.wav	1	785
180	a 0.16 on1 of5.wav	2	680
181	a 0.16 on1 of6.wav	2	746
182	a 0.16 on1 of7.wav	2	825
183	a 0.18 on1 of1.wav	1	764
184	a 0.18 on1 of2.wav	1	593
185	a 0.18 on1 of3.wav	1	1080
186	a 0.18 on1 of4.wav	2	1289
187	a 0.18 on1 of5.wav	2	640
188	a 0.18 on1 of6.wav	2	637
189	a 0.18 on1 of7.wav	2	589
190	i 0.1 on1 of1.wav	1	797
191	i 0.1 on1 of2.wav	1	477
192	i 0.1 on1 of3.wav	1	665
193	i 0.1 on1 of4.wav	2	1200
194	i 0.1 on1 of5.wav	2	624
195	i 0.1 on1 of6.wav	2	504
196	i 0.1 on1 of7.wav	2	504
197	i 0.2 on1 of1.wav	1	582
198	i 0.2 on1 of2.wav	1	580
199	i 0.2 on1 of3.wav	1	579
200	i 0.2 on1 of4.wav	1	1873
201	i 0.2 on1 of5.wav	2	676
202	i 0.2 on1 of6.wav	2	696
203	i 0.2 on1 of7.wav	2	616
204	i 0.04 on1 of1.wav	1	881
205	i 0.04 on1 of2.wav	2	693
206	i 0.04 on1 of3.wav	2	737
207	i 0.04 on1 of4.wav	1	817
208	i 0.04 on1 of5.wav	2	1105
209	i 0.04 on1 of6.wav	2	541
210	i 0.04 on1 of7.wav	1	784
211	i 0.06 on1 of1.wav	1	832
212	i 0.06 on1 of2.wav	2	980
213	i 0.06 on1 of3.wav	1	828
214	i 0.06 on1 of4.wav	2	716
215	i 0.06 on1 of5.wav	1	681
216	i 0.06 on1 of6.wav	1	708
217	i 0.06 on1 of7.wav	2	1105
218	i 0.08 on1 of1.wav	1	1561
219	i 0.08 on1 of2.wav	1	853
220	i 0.08 on1 of3.wav	2	664
221	i 0.08 on1 of4.wav	2	592
222	i 0.08 on1 of5.wav	1	868
223	i 0.08 on1 of6.wav	2	1229
224	i 0.08 on1 of7.wav	2	537
225	i 0.12 on1 of1.wav	1	849
226	i 0.12 on1 of2.wav	1	516
227	i 0.12 on1 of3.wav	1	857
228	i 0.12 on1 of4.wav	1	1137
229	i 0.12 on1 of5.wav	2	1764
230	i 0.12 on1 of6.wav	2	812
231	i 0.12 on1 of7.wav	2	513
232	i 0.14 on1 of1.wav	1	613
233	i 0.14 on1 of2.wav	1	640
234	i 0.14 on1 of3.wav	1	896
235	i 0.14 on1 of4.wav	2	1128
236	i 0.14 on1 of5.wav	1	641
237	i 0.14 on1 of6.wav	2	496
238	i 0.14 on1 of7.wav	2	745
239	i 0.16 on1 of1.wav	1	576
240	i 0.16 on1 of2.wav	1	529
241	i 0.16 on1 of3.wav	1	744
242	i 0.16 on1 of4.wav	2	585
243	i 0.16 on1 of5.wav	1	913
244	i 0.16 on1 of6.wav	2	1105
245	i 0.16 on1 of7.wav	2	585
246	i 0.18 on1 of1.wav	1	688
247	i 0.18 on1 of2.wav	1	612
248	i 0.18 on1 of3.wav	1	868
249	i 0.18 on1 of4.wav	1	2457
250	i 0.18 on1 of5.wav	2	1196
251	i 0.18 on1 of6.wav	2	605
252	i 0.18 on1 of7.wav	2	649
253	a 0.1 on1 of1.wav	1	845
254	a 0.1 on1 of2.wav	1	645
255	a 0.1 on1 of3.wav	1	612
256	a 0.1 on1 of4.wav	2	1200
257	a 0.1 on1 of5.wav	2	620
258	a 0.1 on1 of6.wav	2	1425
259	a 0.1 on1 of7.wav	2	577
260	a 0.2 on1 of1.wav	1	569
261	a 0.2 on1 of2.wav	1	681
262	a 0.2 on1 of3.wav	1	508
263	a 0.2 on1 of4.wav	2	1190
264	a 0.2 on1 of5.wav	2	1208
265	a 0.2 on1 of6.wav	2	780
266	a 0.2 on1 of7.wav	2	649
267	a 0.04 on1 of1.wav	1	737
268	a 0.04 on1 of2.wav	1	556
269	a 0.04 on1 of3.wav	1	660
270	a 0.04 on1 of4.wav	1	601
271	a 0.04 on1 of5.wav	2	1453
272	a 0.04 on1 of6.wav	2	758
273	a 0.04 on1 of7.wav	2	1313
274	a 0.06 on1 of1.wav	2	854
275	a 0.06 on1 of2.wav	1	780
276	a 0.06 on1 of3.wav	2	1024
277	a 0.06 on1 of4.wav	2	572
278	a 0.06 on1 of5.wav	2	1777
279	a 0.06 on1 of6.wav	2	1133
280	a 0.06 on1 of7.wav	2	1017
281	a 0.08 on1 of1.wav	1	784
282	a 0.08 on1 of2.wav	1	1041
283	a 0.08 on1 of3.wav	1	724
284	a 0.08 on1 of4.wav	2	521
285	a 0.08 on1 of5.wav	2	1073
286	a 0.08 on1 of6.wav	2	1284
287	a 0.08 on1 of7.wav	2	661
288	a 0.12 on1 of1.wav	1	601
289	a 0.12 on1 of2.wav	1	481
290	a 0.12 on1 of3.wav	1	720
291	a 0.12 on1 of4.wav	1	656
292	a 0.12 on1 of5.wav	2	660
293	a 0.12 on1 of6.wav	2	1581
294	a 0.12 on1 of7.wav	2	852
295	a 0.14 on1 of1.wav	1	609
296	a 0.14 on1 of2.wav	1	733
297	a 0.14 on1 of3.wav	1	5521
298	a 0.14 on1 of4.wav	1	781
299	a 0.14 on1 of5.wav	1	721
300	a 0.14 on1 of6.wav	2	444
301	a 0.14 on1 of7.wav	2	700
302	a 0.16 on1 of1.wav	1	453
303	a 0.16 on1 of2.wav	1	637
304	a 0.16 on1 of3.wav	1	720
305	a 0.16 on1 of4.wav	2	1894
306	a 0.16 on1 of5.wav	2	548
307	a 0.16 on1 of6.wav	2	693
308	a 0.16 on1 of7.wav	2	732
309	a 0.18 on1 of1.wav	1	625
310	a 0.18 on1 of2.wav	1	528
311	a 0.18 on1 of3.wav	1	912
312	a 0.18 on1 of4.wav	1	756
313	a 0.18 on1 of5.wav	2	1145
314	a 0.18 on1 of6.wav	2	648
315	a 0.18 on1 of7.wav	2	552
316	i 0.1 on1 of1.wav	1	677
317	i 0.1 on1 of2.wav	1	712
318	i 0.1 on1 of3.wav	1	817
319	i 0.1 on1 of4.wav	2	640
320	i 0.1 on1 of5.wav	2	645
321	i 0.1 on1 of6.wav	2	409
322	i 0.1 on1 of7.wav	2	485
323	i 0.2 on1 of1.wav	1	632
324	i 0.2 on1 of2.wav	1	661
325	i 0.2 on1 of3.wav	1	1098
326	i 0.2 on1 of4.wav	2	1132
327	i 0.2 on1 of5.wav	2	1073
328	i 0.2 on1 of6.wav	2	557
329	i 0.2 on1 of7.wav	2	621
330	i 0.04 on1 of1.wav	2	568
331	i 0.04 on1 of2.wav	2	561
332	i 0.04 on1 of3.wav	2	1161
333	i 0.04 on1 of4.wav	1	605
334	i 0.04 on1 of5.wav	1	621
335	i 0.04 on1 of6.wav	1	748
336	i 0.04 on1 of7.wav	1	668
337	i 0.06 on1 of1.wav	2	840
338	i 0.06 on1 of2.wav	1	616
339	i 0.06 on1 of3.wav	1	1033
340	i 0.06 on1 of4.wav	1	761
341	i 0.06 on1 of5.wav	2	960
342	i 0.06 on1 of6.wav	2	1332
343	i 0.06 on1 of7.wav	2	905
344	i 0.08 on1 of1.wav	1	436
345	i 0.08 on1 of2.wav	1	1508
346	i 0.08 on1 of3.wav	2	697
347	i 0.08 on1 of4.wav	1	552
348	i 0.08 on1 of5.wav	1	577
349	i 0.08 on1 of6.wav	1	956
350	i 0.08 on1 of7.wav	2	852
351	i 0.12 on1 of1.wav	1	589
352	i 0.12 on1 of2.wav	1	733
353	i 0.12 on1 of3.wav	2	1657
354	i 0.12 on1 of4.wav	1	777
355	i 0.12 on1 of5.wav	2	1585
356	i 0.12 on1 of6.wav	2	601
357	i 0.12 on1 of7.wav	2	729
358	i 0.14 on1 of1.wav	1	676
359	i 0.14 on1 of2.wav	1	565
360	i 0.14 on1 of3.wav	1	828
361	i 0.14 on1 of4.wav	1	897
362	i 0.14 on1 of5.wav	2	504
363	i 0.14 on1 of6.wav	2	580
364	i 0.14 on1 of7.wav	2	609
365	i 0.16 on1 of1.wav	1	644
366	i 0.16 on1 of2.wav	1	657
367	i 0.16 on1 of3.wav	1	752
368	i 0.16 on1 of4.wav	2	676
369	i 0.16 on1 of5.wav	2	2013
370	i 0.16 on1 of6.wav	2	945
371	i 0.16 on1 of7.wav	2	529
372	i 0.18 on1 of1.wav	1	584
373	i 0.18 on1 of2.wav	1	760
374	i 0.18 on1 of3.wav	1	601
375	i 0.18 on1 of4.wav	2	1402
376	i 0.18 on1 of5.wav	2	565
377	i 0.18 on1 of6.wav	2	701
378	i 0.18 on1 of7.wav	2	649
379	a 0.1 on1 of1.wav	1	501
380	a 0.1 on1 of2.wav	1	532
381	a 0.1 on1 of3.wav	1	825
382	a 0.1 on1 of4.wav	1	1138
383	a 0.1 on1 of5.wav	2	573
384	a 0.1 on1 of6.wav	2	557
385	a 0.1 on1 of7.wav	2	1100
386	a 0.2 on1 of1.wav	1	561
387	a 0.2 on1 of2.wav	1	545
388	a 0.2 on1 of3.wav	1	761
389	a 0.2 on1 of4.wav	1	2041
390	a 0.2 on1 of5.wav	2	536
391	a 0.2 on1 of6.wav	2	544
392	a 0.2 on1 of7.wav	2	464
393	a 0.04 on1 of1.wav	1	825
394	a 0.04 on1 of2.wav	2	457
395	a 0.04 on1 of3.wav	1	564
396	a 0.04 on1 of4.wav	1	777
397	a 0.04 on1 of5.wav	1	520
398	a 0.04 on1 of6.wav	2	656
399	a 0.04 on1 of7.wav	2	568
400	a 0.06 on1 of1.wav	2	785
401	a 0.06 on1 of2.wav	2	589
402	a 0.06 on1 of3.wav	2	1252
403	a 0.06 on1 of4.wav	1	509
404	a 0.06 on1 of5.wav	2	601
405	a 0.06 on1 of6.wav	1	636
406	a 0.06 on1 of7.wav	2	1340
407	a 0.08 on1 of1.wav	1	689
408	a 0.08 on1 of2.wav	1	644
409	a 0.08 on1 of3.wav	1	692
410	a 0.08 on1 of4.wav	2	805
411	a 0.08 on1 of5.wav	2	533
412	a 0.08 on1 of6.wav	2	596
413	a 0.08 on1 of7.wav	1	721
414	a 0.12 on1 of1.wav	1	729
415	a 0.12 on1 of2.wav	1	636
416	a 0.12 on1 of3.wav	1	652
417	a 0.12 on1 of4.wav	1	840
418	a 0.12 on1 of5.wav	2	488
419	a 0.12 on1 of6.wav	2	1033
420	a 0.12 on1 of7.wav	2	585
421	a 0.14 on1 of1.wav	1	648
422	a 0.14 on1 of2.wav	1	652
423	a 0.14 on1 of3.wav	1	593
424	a 0.14 on1 of4.wav	1	693
425	a 0.14 on1 of5.wav	2	1069
426	a 0.14 on1 of6.wav	2	652
427	a 0.14 on1 of7.wav	2	529
428	a 0.16 on1 of1.wav	1	577
429	a 0.16 on1 of2.wav	1	625
430	a 0.16 on1 of3.wav	1	777
431	a 0.16 on1 of4.wav	2	988
432	a 0.16 on1 of5.wav	2	1385
433	a 0.16 on1 of6.wav	2	561
434	a 0.16 on1 of7.wav	2	705
435	a 0.18 on1 of1.wav	1	713
436	a 0.18 on1 of2.wav	1	540
437	a 0.18 on1 of3.wav	1	837
438	a 0.18 on1 of4.wav	1	973
439	a 0.18 on1 of5.wav	2	1077
440	a 0.18 on1 of6.wav	2	853
441	a 0.18 on1 of7.wav	2	885
442	i 0.1 on1 of1.wav	1	609
443	i 0.1 on1 of2.wav	1	809
444	i 0.1 on1 of3.wav	2	1144
445	i 0.1 on1 of4.wav	2	1417
446	i 0.1 on1 of5.wav	2	640
447	i 0.1 on1 of6.wav	1	740
448	i 0.1 on1 of7.wav	2	489
449	i 0.2 on1 of1.wav	1	688
450	i 0.2 on1 of2.wav	1	521
451	i 0.2 on1 of3.wav	2	1684
452	i 0.2 on1 of4.wav	2	584
453	i 0.2 on1 of5.wav	2	880
454	i 0.2 on1 of6.wav	2	581
455	i 0.2 on1 of7.wav	2	753
456	i 0.04 on1 of1.wav	2	804
457	i 0.04 on1 of2.wav	2	609
458	i 0.04 on1 of3.wav	2	741
459	i 0.04 on1 of4.wav	2	960
460	i 0.04 on1 of5.wav	1	665
461	i 0.04 on1 of6.wav	1	601
462	i 0.04 on1 of7.wav	2	1113
463	i 0.06 on1 of1.wav	2	604
464	i 0.06 on1 of2.wav	1	560
465	i 0.06 on1 of3.wav	2	985
466	i 0.06 on1 of4.wav	1	737
467	i 0.06 on1 of5.wav	1	557
468	i 0.06 on1 of6.wav	2	933
469	i 0.06 on1 of7.wav	1	969
470	i 0.08 on1 of1.wav	2	1846
471	i 0.08 on1 of2.wav	1	804
472	i 0.08 on1 of3.wav	2	569
473	i 0.08 on1 of4.wav	1	1184
474	i 0.08 on1 of5.wav	1	568
475	i 0.08 on1 of6.wav	2	561
476	i 0.08 on1 of7.wav	2	592
477	i 0.12 on1 of1.wav	1	648
478	i 0.12 on1 of2.wav	1	896
479	i 0.12 on1 of3.wav	1	760
480	i 0.12 on1 of4.wav	1	736
481	i 0.12 on1 of5.wav	2	945
482	i 0.12 on1 of6.wav	2	529
483	i 0.12 on1 of7.wav	2	697
484	i 0.14 on1 of1.wav	1	568
485	i 0.14 on1 of2.wav	1	664
486	i 0.14 on1 of3.wav	1	701
487	i 0.14 on1 of4.wav	2	924
488	i 0.14 on1 of5.wav	2	569
489	i 0.14 on1 of6.wav	2	644
490	i 0.14 on1 of7.wav	2	649
491	i 0.16 on1 of1.wav	1	520
492	i 0.16 on1 of2.wav	1	713
493	i 0.16 on1 of3.wav	1	812
494	i 0.16 on1 of4.wav	1	1205
495	i 0.16 on1 of5.wav	2	865
496	i 0.16 on1 of6.wav	2	680
497	i 0.16 on1 of7.wav	2	748
498	i 0.18 on1 of1.wav	1	821
499	i 0.18 on1 of2.wav	1	491
500	i 0.18 on1 of3.wav	1	852
501	i 0.18 on1 of4.wav	1	1048
502	i 0.18 on1 of5.wav	2	816
503	i 0.18 on1 of6.wav	2	569
504	i 0.18 on1 of7.wav	2	481
505	a 0.1 on1 of1.wav	1	977
506	a 0.1 on1 of2.wav	1	808
507	a 0.1 on1 of3.wav	1	748
508	a 0.1 on1 of4.wav	1	780
509	a 0.1 on1 of5.wav	2	1457
510	a 0.1 on1 of6.wav	2	885
511	a 0.1 on1 of7.wav	2	805
512	a 0.2 on1 of1.wav	1	736
513	a 0.2 on1 of2.wav	1	501
514	a 0.2 on1 of3.wav	1	533
515	a 0.2 on1 of4.wav	2	1665
516	a 0.2 on1 of5.wav	2	764
517	a 0.2 on1 of6.wav	2	544
518	a 0.2 on1 of7.wav	2	628
519	a 0.04 on1 of1.wav	2	852
520	a 0.04 on1 of2.wav	1	593
521	a 0.04 on1 of3.wav	1	633
522	a 0.04 on1 of4.wav	1	837
523	a 0.04 on1 of5.wav	1	796
524	a 0.04 on1 of6.wav	2	817
525	a 0.04 on1 of7.wav	1	472
526	a 0.06 on1 of1.wav	1	656
527	a 0.06 on1 of2.wav	1	1032
528	a 0.06 on1 of3.wav	1	733
529	a 0.06 on1 of4.wav	2	528
530	a 0.06 on1 of5.wav	1	581
531	a 0.06 on1 of6.wav	1	945
532	a 0.06 on1 of7.wav	2	1329
533	a 0.08 on1 of1.wav	1	1177
534	a 0.08 on1 of2.wav	1	669
535	a 0.08 on1 of3.wav	2	557
536	a 0.08 on1 of4.wav	2	521
537	a 0.08 on1 of5.wav	2	484
538	a 0.08 on1 of6.wav	2	689
539	a 0.08 on1 of7.wav	2	525
540	a 0.12 on1 of1.wav	1	669
541	a 0.12 on1 of2.wav	1	585
542	a 0.12 on1 of3.wav	1	665
543	a 0.12 on1 of4.wav	1	633
544	a 0.12 on1 of5.wav	2	985
545	a 0.12 on1 of6.wav	2	953
546	a 0.12 on1 of7.wav	2	718
547	a 0.14 on1 of1.wav	1	529
548	a 0.14 on1 of2.wav	1	648
549	a 0.14 on1 of3.wav	1	740
550	a 0.14 on1 of4.wav	2	1996
551	a 0.14 on1 of5.wav	1	628
552	a 0.14 on1 of6.wav	2	542
553	a 0.14 on1 of7.wav	2	737
554	a 0.16 on1 of1.wav	1	1028
555	a 0.16 on1 of2.wav	1	745
556	a 0.16 on1 of3.wav	1	653
557	a 0.16 on1 of4.wav	1	740
558	a 0.16 on1 of5.wav	2	764
559	a 0.16 on1 of6.wav	2	665
560	a 0.16 on1 of7.wav	2	653
561	a 0.18 on1 of1.wav	1	465
562	a 0.18 on1 of2.wav	1	577
563	a 0.18 on1 of3.wav	1	741
564	a 0.18 on1 of4.wav	2	980
565	a 0.18 on1 of5.wav	2	521
566	a 0.18 on1 of6.wav	2	665
567	a 0.18 on1 of7.wav	2	520
568	i 0.1 on1 of1.wav	1	661
569	i 0.1 on1 of2.wav	1	2433
570	i 0.1 on1 of3.wav	1	652
571	i 0.1 on1 of4.wav	2	733
572	i 0.1 on1 of5.wav	2	633
573	i 0.1 on1 of6.wav	2	585
574	i 0.1 on1 of7.wav	2	792
575	i 0.2 on1 of1.wav	1	569
576	i 0.2 on1 of2.wav	1	580
577	i 0.2 on1 of3.wav	1	809
578	i 0.2 on1 of4.wav	2	1056
579	i 0.2 on1 of5.wav	2	1085
580	i 0.2 on1 of6.wav	2	585
581	i 0.2 on1 of7.wav	2	597
582	i 0.04 on1 of1.wav	1	548
583	i 0.04 on1 of2.wav	1	601
584	i 0.04 on1 of3.wav	1	1072
585	i 0.04 on1 of4.wav	2	1104
586	i 0.04 on1 of5.wav	1	496
587	i 0.04 on1 of6.wav	1	765
588	i 0.04 on1 of7.wav	2	661
589	i 0.06 on1 of1.wav	1	521
590	i 0.06 on1 of2.wav	1	624
591	i 0.06 on1 of3.wav	1	545
592	i 0.06 on1 of4.wav	2	524
593	i 0.06 on1 of5.wav	2	1225
594	i 0.06 on1 of6.wav	2	537
595	i 0.06 on1 of7.wav	2	525
596	i 0.08 on1 of1.wav	1	1128
597	i 0.08 on1 of2.wav	2	481
598	i 0.08 on1 of3.wav	2	664
599	i 0.08 on1 of4.wav	2	1072
600	i 0.08 on1 of5.wav	2	1033
601	i 0.08 on1 of6.wav	2	1057
602	i 0.08 on1 of7.wav	2	497
603	i 0.12 on1 of1.wav	1	652
604	i 0.12 on1 of2.wav	1	629
605	i 0.12 on1 of3.wav	1	696
606	i 0.12 on1 of4.wav	1	865
607	i 0.12 on1 of5.wav	2	652
608	i 0.12 on1 of6.wav	2	1080
609	i 0.12 on1 of7.wav	1	444
610	i 0.14 on1 of1.wav	1	793
611	i 0.14 on1 of2.wav	1	798
612	i 0.14 on1 of3.wav	1	692
613	i 0.14 on1 of4.wav	2	1168
614	i 0.14 on1 of5.wav	2	981
615	i 0.14 on1 of6.wav	1	797
616	i 0.14 on1 of7.wav	2	505
617	i 0.16 on1 of1.wav	1	545
618	i 0.16 on1 of2.wav	1	653
619	i 0.16 on1 of3.wav	1	1124
620	i 0.16 on1 of4.wav	2	1224
621	i 0.16 on1 of5.wav	2	582
622	i 0.16 on1 of6.wav	1	593
623	i 0.16 on1 of7.wav	2	609
624	i 0.18 on1 of1.wav	1	556
625	i 0.18 on1 of2.wav	1	588
626	i 0.18 on1 of3.wav	1	785
627	i 0.18 on1 of4.wav	2	2229
628	i 0.18 on1 of5.wav	2	921
629	i 0.18 on1 of6.wav	2	756
630	i 0.18 on1 of7.wav	2	525
