# Supplementary material for: How musical experience affects tone perception efficiency by musicians of tonal and non-tonal speakers?
Source: PLoS One. 2020 May 8;15(5):e0232514. doi: 10.1371/journal.pone.0232514 (PMC7209303; doi:10.1371/journal.pone.0232514)
Supplement: S2 Raw Data — (ZIP) [file pone.0232514.s002.zip › RAW DATA Man musician/sub12idrising.csv]

List2	stim1	Slide3.RESP	Slide3.RT
1	a 0.1 on1 of7r.wav	2	647
2	a 0.1 on2 of7.wav	2	647
3	a 0.1 on3 of7.wav	2	578
4	a 0.1 on4 of7.wav	2	670
5	a 0.1 on5 of7.wav	2	1566
6	a 0.1 on6 of7.wav	1	518
7	a 0.1 on7 of7.wav	2	774
8	a 0.2 on1 of7r.wav	2	594
9	a 0.2 on2 of7.wav	2	647
10	a 0.2 on3 of7.wav	2	553
11	a 0.2 on4 of7.wav	1	729
12	a 0.2 on5 of7.wav	1	510
13	a 0.2 on6 of7.wav	1	858
14	a 0.2 on7 of7.wav	1	735
15	a 0.04 on1 of7r.wav	2	714
16	a 0.04 on2 of7.wav	2	655
17	a 0.04 on3 of7.wav	2	967
18	a 0.04 on4 of7.wav	1	862
19	a 0.04 on5 of7.wav	2	651
20	a 0.04 on6 of7.wav	2	707
21	a 0.04 on7 of7.wav	1	690
22	a 0.06 on1 of7r.wav	2	790
23	a 0.06 on2 of7.wav	2	487
24	a 0.06 on3 of7.wav	2	2166
25	a 0.06 on4 of7.wav	2	529
26	a 0.06 on5 of7.wav	1	651
27	a 0.06 on6 of7.wav	1	1206
28	a 0.06 on7 of7.wav	1	579
29	a 0.08 on1 of7r.wav	2	519
30	a 0.08 on2 of7.wav	2	666
31	a 0.08 on3 of7.wav	2	642
32	a 0.08 on4 of7.wav	2	1406
33	a 0.08 on5 of7.wav	1	767
34	a 0.08 on6 of7.wav	1	693
35	a 0.08 on7 of7.wav	1	911
36	a 0.12 on1 of7r.wav	2	447
37	a 0.12 on2 of7.wav	2	483
38	a 0.12 on3 of7.wav	2	585
39	a 0.12 on4 of7.wav	1	598
40	a 0.12 on5 of7.wav	1	526
41	a 0.12 on6 of7.wav	1	942
42	a 0.12 on7 of7.wav	1	718
43	a 0.14 on1 of7r.wav	2	577
44	a 0.14 on2 of7.wav	2	558
45	a 0.14 on3 of7.wav	2	562
46	a 0.14 on4 of7.wav	1	702
47	a 0.14 on5 of7.wav	1	633
48	a 0.14 on6 of7.wav	1	502
49	a 0.14 on7 of7.wav	1	739
50	a 0.16 on1 of7r.wav	2	694
51	a 0.16 on2 of7.wav	2	486
52	a 0.16 on3 of7.wav	2	507
53	a 0.16 on4 of7.wav	1	1067
54	a 0.16 on5 of7.wav	1	587
55	a 0.16 on6 of7.wav	1	610
56	a 0.16 on7 of7.wav	1	545
57	a 0.18 on1 of7r.wav	2	633
58	a 0.18 on2 of7.wav	2	682
59	a 0.18 on3 of7.wav	2	799
60	a 0.18 on4 of7.wav	2	790
61	a 0.18 on5 of7.wav	1	574
62	a 0.18 on6 of7.wav	1	506
63	a 0.18 on7 of7.wav	1	862
64	i 0.1 on1 of7r.wav	2	623
65	i 0.1 on2 of7.wav	2	733
66	i 0.1 on3 of7.wav	2	526
67	i 0.1 on4 of7.wav	2	590
68	i 0.1 on5 of7.wav	1	1130
69	i 0.1 on6 of7.wav	1	638
70	i 0.1 on7 of7.wav	1	737
71	i 0.2 on1 of7r.wav	2	725
72	i 0.2 on2 of7.wav	2	621
73	i 0.2 on3 of7.wav	2	686
74	i 0.2 on4 of7.wav	1	610
75	i 0.2 on5 of7.wav	1	458
76	i 0.2 on6 of7.wav	1	670
77	i 0.2 on7 of7.wav	1	545
78	i 0.04 on1 of7r.wav	2	750
79	i 0.04 on2 of7.wav	2	547
80	i 0.04 on3 of7.wav	1	625
81	i 0.04 on4 of7.wav	2	758
82	i 0.04 on5 of7.wav	1	513
83	i 0.04 on6 of7.wav	2	535
84	i 0.04 on7 of7.wav	2	611
85	i 0.06 on1 of7r.wav	1	738
86	i 0.06 on2 of7.wav	1	949
87	i 0.06 on3 of7.wav	2	894
88	i 0.06 on4 of7.wav	2	758
89	i 0.06 on5 of7.wav	2	633
90	i 0.06 on6 of7.wav	1	954
91	i 0.06 on7 of7.wav	2	1154
92	i 0.08 on1 of7r.wav	2	590
93	i 0.08 on2 of7.wav	2	718
94	i 0.08 on3 of7.wav	2	427
95	i 0.08 on4 of7.wav	1	901
96	i 0.08 on5 of7.wav	1	766
97	i 0.08 on6 of7.wav	2	846
98	i 0.08 on7 of7.wav	1	490
99	i 0.12 on1 of7r.wav	2	689
100	i 0.12 on2 of7.wav	2	534
101	i 0.12 on3 of7.wav	2	595
102	i 0.12 on4 of7.wav	2	626
103	i 0.12 on5 of7.wav	1	642
104	i 0.12 on6 of7.wav	1	629
105	i 0.12 on7 of7.wav	1	506
106	i 0.14 on1 of7r.wav	2	611
107	i 0.14 on2 of7.wav	2	687
108	i 0.14 on3 of7.wav	2	650
109	i 0.14 on4 of7.wav	1	858
110	i 0.14 on5 of7.wav	1	486
111	i 0.14 on6 of7.wav	1	687
112	i 0.14 on7 of7.wav	1	429
113	i 0.16 on1 of7r.wav	1	555
114	i 0.16 on2 of7.wav	2	550
115	i 0.16 on3 of7.wav	1	1059
116	i 0.16 on4 of7.wav	2	890
117	i 0.16 on5 of7.wav	1	613
118	i 0.16 on6 of7.wav	1	495
119	i 0.16 on7 of7.wav	1	670
120	i 0.18 on1 of7r.wav	2	538
121	i 0.18 on2 of7.wav	2	682
122	i 0.18 on3 of7.wav	2	750
123	i 0.18 on4 of7.wav	1	1153
124	i 0.18 on5 of7.wav	1	677
125	i 0.18 on6 of7.wav	1	582
126	i 0.18 on7 of7.wav	1	722
127	a 0.1 on1 of7r.wav	2	457
128	a 0.1 on2 of7.wav	2	618
129	a 0.1 on3 of7.wav	2	1021
130	a 0.1 on4 of7.wav	2	602
131	a 0.1 on5 of7.wav	1	746
132	a 0.1 on6 of7.wav	1	922
133	a 0.1 on7 of7.wav	1	875
134	a 0.2 on1 of7r.wav	2	814
135	a 0.2 on2 of7.wav	2	581
136	a 0.2 on3 of7.wav	2	690
137	a 0.2 on4 of7.wav	1	810
138	a 0.2 on5 of7.wav	1	774
139	a 0.2 on6 of7.wav	1	745
140	a 0.2 on7 of7.wav	1	570
141	a 0.04 on1 of7r.wav	1	1137
142	a 0.04 on2 of7.wav	2	715
143	a 0.04 on3 of7.wav	1	794
144	a 0.04 on4 of7.wav	1	942
145	a 0.04 on5 of7.wav	1	911
146	a 0.04 on6 of7.wav	1	690
147	a 0.04 on7 of7.wav	1	1053
148	a 0.06 on1 of7r.wav	2	734
149	a 0.06 on2 of7.wav	2	694
150	a 0.06 on3 of7.wav	2	710
151	a 0.06 on4 of7.wav	2	807
152	a 0.06 on5 of7.wav	1	822
153	a 0.06 on6 of7.wav	1	862
154	a 0.06 on7 of7.wav	1	450
155	a 0.08 on1 of7r.wav	2	678
156	a 0.08 on2 of7.wav	2	593
157	a 0.08 on3 of7.wav	1	578
158	a 0.08 on4 of7.wav	1	794
159	a 0.08 on5 of7.wav	2	1794
160	a 0.08 on6 of7.wav	1	677
161	a 0.08 on7 of7.wav	1	574
162	a 0.12 on1 of7r.wav	2	702
163	a 0.12 on2 of7.wav	2	866
164	a 0.12 on3 of7.wav	2	682
165	a 0.12 on4 of7.wav	2	910
166	a 0.12 on5 of7.wav	1	714
167	a 0.12 on6 of7.wav	1	754
168	a 0.12 on7 of7.wav	1	598
169	a 0.14 on1 of7r.wav	2	546
170	a 0.14 on2 of7.wav	2	638
171	a 0.14 on3 of7.wav	2	422
172	a 0.14 on4 of7.wav	1	862
173	a 0.14 on5 of7.wav	1	617
174	a 0.14 on6 of7.wav	1	902
175	a 0.14 on7 of7.wav	1	450
176	a 0.16 on1 of7r.wav	2	542
177	a 0.16 on2 of7.wav	2	607
178	a 0.16 on3 of7.wav	2	583
179	a 0.16 on4 of7.wav	1	527
180	a 0.16 on5 of7.wav	1	689
181	a 0.16 on6 of7.wav	1	590
182	a 0.16 on7 of7.wav	1	974
183	a 0.18 on1 of7r.wav	2	609
184	a 0.18 on2 of7.wav	2	666
185	a 0.18 on3 of7.wav	2	759
186	a 0.18 on4 of7.wav	2	679
187	a 0.18 on5 of7.wav	1	746
188	a 0.18 on6 of7.wav	1	587
189	a 0.18 on7 of7.wav	1	726
190	i 0.1 on1 of7r.wav	2	722
191	i 0.1 on2 of7.wav	2	655
192	i 0.1 on3 of7.wav	2	679
193	i 0.1 on4 of7.wav	1	654
194	i 0.1 on5 of7.wav	1	675
195	i 0.1 on6 of7.wav	1	738
196	i 0.1 on7 of7.wav	1	578
197	i 0.2 on1 of7r.wav	2	601
198	i 0.2 on2 of7.wav	2	719
199	i 0.2 on3 of7.wav	2	767
200	i 0.2 on4 of7.wav	1	1121
201	i 0.2 on5 of7.wav	1	1105
202	i 0.2 on6 of7.wav	1	574
203	i 0.2 on7 of7.wav	1	743
204	i 0.04 on1 of7r.wav	1	570
205	i 0.04 on2 of7.wav	1	570
206	i 0.04 on3 of7.wav	1	669
207	i 0.04 on4 of7.wav	2	1249
208	i 0.04 on5 of7.wav	1	514
209	i 0.04 on6 of7.wav	1	742
210	i 0.04 on7 of7.wav	1	1386
211	i 0.06 on1 of7r.wav	1	1034
212	i 0.06 on2 of7.wav	1	553
213	i 0.06 on3 of7.wav	1	1178
214	i 0.06 on4 of7.wav	2	611
215	i 0.06 on5 of7.wav	2	643
216	i 0.06 on6 of7.wav	1	573
217	i 0.06 on7 of7.wav	1	729
218	i 0.08 on1 of7r.wav	2	551
219	i 0.08 on2 of7.wav	2	1042
220	i 0.08 on3 of7.wav	2	754
221	i 0.08 on4 of7.wav	1	1126
222	i 0.08 on5 of7.wav	1	519
223	i 0.08 on6 of7.wav	1	681
224	i 0.08 on7 of7.wav	2	739
225	i 0.12 on1 of7r.wav	2	613
226	i 0.12 on2 of7.wav	2	590
227	i 0.12 on3 of7.wav	2	1006
228	i 0.12 on4 of7.wav	2	837
229	i 0.12 on5 of7.wav	1	518
230	i 0.12 on6 of7.wav	1	642
231	i 0.12 on7 of7.wav	1	739
232	i 0.14 on1 of7r.wav	2	719
233	i 0.14 on2 of7.wav	2	807
234	i 0.14 on3 of7.wav	2	702
235	i 0.14 on4 of7.wav	2	606
236	i 0.14 on5 of7.wav	1	639
237	i 0.14 on6 of7.wav	1	743
238	i 0.14 on7 of7.wav	1	555
239	i 0.16 on1 of7r.wav	2	662
240	i 0.16 on2 of7.wav	2	558
241	i 0.16 on3 of7.wav	2	546
242	i 0.16 on4 of7.wav	1	542
243	i 0.16 on5 of7.wav	1	593
244	i 0.16 on6 of7.wav	1	726
245	i 0.16 on7 of7.wav	1	466
246	i 0.18 on1 of7r.wav	2	595
247	i 0.18 on2 of7.wav	2	526
248	i 0.18 on3 of7.wav	2	675
249	i 0.18 on4 of7.wav	2	663
250	i 0.18 on5 of7.wav	1	794
251	i 0.18 on6 of7.wav	1	582
252	i 0.18 on7 of7.wav	1	746
253	a 0.1 on1 of7r.wav	2	581
254	a 0.1 on2 of7.wav	2	723
255	a 0.1 on3 of7.wav	2	597
256	a 0.1 on4 of7.wav	2	801
257	a 0.1 on5 of7.wav	1	574
258	a 0.1 on6 of7.wav	1	491
259	a 0.1 on7 of7.wav	1	729
260	a 0.2 on1 of7r.wav	2	647
261	a 0.2 on2 of7.wav	2	686
262	a 0.2 on3 of7.wav	2	674
263	a 0.2 on4 of7.wav	2	942
264	a 0.2 on5 of7.wav	1	801
265	a 0.2 on6 of7.wav	1	613
266	a 0.2 on7 of7.wav	1	641
267	a 0.04 on1 of7r.wav	2	545
268	a 0.04 on2 of7.wav	2	867
269	a 0.04 on3 of7.wav	2	654
270	a 0.04 on4 of7.wav	2	650
271	a 0.04 on5 of7.wav	2	986
272	a 0.04 on6 of7.wav	2	989
273	a 0.04 on7 of7.wav	1	709
274	a 0.06 on1 of7r.wav	2	779
275	a 0.06 on2 of7.wav	2	490
276	a 0.06 on3 of7.wav	1	825
277	a 0.06 on4 of7.wav	1	834
278	a 0.06 on5 of7.wav	2	1443
279	a 0.06 on6 of7.wav	1	550
280	a 0.06 on7 of7.wav	1	586
281	a 0.08 on1 of7r.wav	2	611
282	a 0.08 on2 of7.wav	2	745
283	a 0.08 on3 of7.wav	2	1190
284	a 0.08 on4 of7.wav	2	663
285	a 0.08 on5 of7.wav	2	702
286	a 0.08 on6 of7.wav	1	637
287	a 0.08 on7 of7.wav	1	474
288	a 0.12 on1 of7r.wav	2	522
289	a 0.12 on2 of7.wav	2	590
290	a 0.12 on3 of7.wav	2	782
291	a 0.12 on4 of7.wav	1	442
292	a 0.12 on5 of7.wav	1	634
293	a 0.12 on6 of7.wav	1	574
294	a 0.12 on7 of7.wav	1	578
295	a 0.14 on1 of7r.wav	2	617
296	a 0.14 on2 of7.wav	2	505
297	a 0.14 on3 of7.wav	2	1065
298	a 0.14 on4 of7.wav	2	822
299	a 0.14 on5 of7.wav	1	554
300	a 0.14 on6 of7.wav	1	562
301	a 0.14 on7 of7.wav	1	622
302	a 0.16 on1 of7r.wav	2	630
303	a 0.16 on2 of7.wav	2	530
304	a 0.16 on3 of7.wav	2	750
305	a 0.16 on4 of7.wav	1	930
306	a 0.16 on5 of7.wav	1	994
307	a 0.16 on6 of7.wav	1	722
308	a 0.16 on7 of7.wav	1	438
309	a 0.18 on1 of7r.wav	2	441
310	a 0.18 on2 of7.wav	2	689
311	a 0.18 on3 of7.wav	2	782
312	a 0.18 on4 of7.wav	1	966
313	a 0.18 on5 of7.wav	1	591
314	a 0.18 on6 of7.wav	1	693
315	a 0.18 on7 of7.wav	1	650
316	i 0.1 on1 of7r.wav	2	594
317	i 0.1 on2 of7.wav	2	626
318	i 0.1 on3 of7.wav	1	1182
319	i 0.1 on4 of7.wav	2	679
320	i 0.1 on5 of7.wav	1	731
321	i 0.1 on6 of7.wav	1	461
322	i 0.1 on7 of7.wav	1	581
323	i 0.2 on1 of7r.wav	2	570
324	i 0.2 on2 of7.wav	2	593
325	i 0.2 on3 of7.wav	2	626
326	i 0.2 on4 of7.wav	2	938
327	i 0.2 on5 of7.wav	1	658
328	i 0.2 on6 of7.wav	1	665
329	i 0.2 on7 of7.wav	1	567
330	i 0.04 on1 of7r.wav	2	487
331	i 0.04 on2 of7.wav	1	757
332	i 0.04 on3 of7.wav	2	802
333	i 0.04 on4 of7.wav	1	566
334	i 0.04 on5 of7.wav	2	807
335	i 0.04 on6 of7.wav	2	617
336	i 0.04 on7 of7.wav	2	1782
337	i 0.06 on1 of7r.wav	2	877
338	i 0.06 on2 of7.wav	2	1114
339	i 0.06 on3 of7.wav	2	1381
340	i 0.06 on4 of7.wav	2	902
341	i 0.06 on5 of7.wav	2	1378
342	i 0.06 on6 of7.wav	1	942
343	i 0.06 on7 of7.wav	1	793
344	i 0.08 on1 of7r.wav	1	909
345	i 0.08 on2 of7.wav	2	583
346	i 0.08 on3 of7.wav	1	726
347	i 0.08 on4 of7.wav	2	994
348	i 0.08 on5 of7.wav	1	530
349	i 0.08 on6 of7.wav	1	566
350	i 0.08 on7 of7.wav	2	1037
351	i 0.12 on1 of7r.wav	2	721
352	i 0.12 on2 of7.wav	2	554
353	i 0.12 on3 of7.wav	2	571
354	i 0.12 on4 of7.wav	1	829
355	i 0.12 on5 of7.wav	2	747
356	i 0.12 on6 of7.wav	2	815
357	i 0.12 on7 of7.wav	1	863
358	i 0.14 on1 of7r.wav	2	601
359	i 0.14 on2 of7.wav	2	638
360	i 0.14 on3 of7.wav	2	658
361	i 0.14 on4 of7.wav	2	742
362	i 0.14 on5 of7.wav	1	625
363	i 0.14 on6 of7.wav	1	774
364	i 0.14 on7 of7.wav	1	490
365	i 0.16 on1 of7r.wav	2	579
366	i 0.16 on2 of7.wav	2	702
367	i 0.16 on3 of7.wav	2	651
368	i 0.16 on4 of7.wav	2	1218
369	i 0.16 on5 of7.wav	1	722
370	i 0.16 on6 of7.wav	1	735
371	i 0.16 on7 of7.wav	1	638
372	i 0.18 on1 of7r.wav	2	518
373	i 0.18 on2 of7.wav	2	474
374	i 0.18 on3 of7.wav	2	639
375	i 0.18 on4 of7.wav	1	499
376	i 0.18 on5 of7.wav	1	707
377	i 0.18 on6 of7.wav	1	490
378	i 0.18 on7 of7.wav	1	485
379	a 0.1 on1 of7r.wav	2	514
380	a 0.1 on2 of7.wav	2	590
381	a 0.1 on3 of7.wav	2	550
382	a 0.1 on4 of7.wav	2	794
383	a 0.1 on5 of7.wav	1	594
384	a 0.1 on6 of7.wav	1	638
385	a 0.1 on7 of7.wav	1	602
386	a 0.2 on1 of7r.wav	2	521
387	a 0.2 on2 of7.wav	2	590
388	a 0.2 on3 of7.wav	2	566
389	a 0.2 on4 of7.wav	2	869
390	a 0.2 on5 of7.wav	1	546
391	a 0.2 on6 of7.wav	1	618
392	a 0.2 on7 of7.wav	1	730
393	a 0.04 on1 of7r.wav	2	714
394	a 0.04 on2 of7.wav	2	965
395	a 0.04 on3 of7.wav	2	710
396	a 0.04 on4 of7.wav	1	705
397	a 0.04 on5 of7.wav	1	798
398	a 0.04 on6 of7.wav	1	518
399	a 0.04 on7 of7.wav	1	649
400	a 0.06 on1 of7r.wav	1	657
401	a 0.06 on2 of7.wav	2	730
402	a 0.06 on3 of7.wav	1	493
403	a 0.06 on4 of7.wav	2	595
404	a 0.06 on5 of7.wav	1	1058
405	a 0.06 on6 of7.wav	1	641
406	a 0.06 on7 of7.wav	2	1494
407	a 0.08 on1 of7r.wav	2	426
408	a 0.08 on2 of7.wav	2	622
409	a 0.08 on3 of7.wav	2	515
410	a 0.08 on4 of7.wav	1	1210
411	a 0.08 on5 of7.wav	1	1263
412	a 0.08 on6 of7.wav	1	469
413	a 0.08 on7 of7.wav	1	726
414	a 0.12 on1 of7r.wav	2	586
415	a 0.12 on2 of7.wav	2	630
416	a 0.12 on3 of7.wav	2	595
417	a 0.12 on4 of7.wav	1	702
418	a 0.12 on5 of7.wav	1	882
419	a 0.12 on6 of7.wav	1	979
420	a 0.12 on7 of7.wav	1	737
421	a 0.14 on1 of7r.wav	2	434
422	a 0.14 on2 of7.wav	2	607
423	a 0.14 on3 of7.wav	2	575
424	a 0.14 on4 of7.wav	1	542
425	a 0.14 on5 of7.wav	1	634
426	a 0.14 on6 of7.wav	1	509
427	a 0.14 on7 of7.wav	1	951
428	a 0.16 on1 of7r.wav	2	601
429	a 0.16 on2 of7.wav	2	614
430	a 0.16 on3 of7.wav	2	738
431	a 0.16 on4 of7.wav	1	1078
432	a 0.16 on5 of7.wav	1	630
433	a 0.16 on6 of7.wav	1	586
434	a 0.16 on7 of7.wav	1	542
435	a 0.18 on1 of7r.wav	2	679
436	a 0.18 on2 of7.wav	2	569
437	a 0.18 on3 of7.wav	1	886
438	a 0.18 on4 of7.wav	1	618
439	a 0.18 on5 of7.wav	1	609
440	a 0.18 on6 of7.wav	1	762
441	a 0.18 on7 of7.wav	1	686
442	i 0.1 on1 of7r.wav	2	910
443	i 0.1 on2 of7.wav	2	858
444	i 0.1 on3 of7.wav	2	623
445	i 0.1 on4 of7.wav	1	886
446	i 0.1 on5 of7.wav	2	1482
447	i 0.1 on6 of7.wav	1	629
448	i 0.1 on7 of7.wav	1	742
449	i 0.2 on1 of7r.wav	2	633
450	i 0.2 on2 of7.wav	2	586
451	i 0.2 on3 of7.wav	2	634
452	i 0.2 on4 of7.wav	2	826
453	i 0.2 on5 of7.wav	1	714
454	i 0.2 on6 of7.wav	1	482
455	i 0.2 on7 of7.wav	1	718
456	i 0.04 on1 of7r.wav	2	942
457	i 0.04 on2 of7.wav	2	723
458	i 0.04 on3 of7.wav	2	827
459	i 0.04 on4 of7.wav	1	1433
460	i 0.04 on5 of7.wav	2	678
461	i 0.04 on6 of7.wav	1	871
462	i 0.04 on7 of7.wav	1	661
463	i 0.06 on1 of7r.wav	1	782
464	i 0.06 on2 of7.wav	1	705
465	i 0.06 on3 of7.wav	2	830
466	i 0.06 on4 of7.wav	1	575
467	i 0.06 on5 of7.wav	2	810
468	i 0.06 on6 of7.wav	2	741
469	i 0.06 on7 of7.wav	1	654
470	i 0.08 on1 of7r.wav	2	602
471	i 0.08 on2 of7.wav	2	618
472	i 0.08 on3 of7.wav	1	797
473	i 0.08 on4 of7.wav	2	589
474	i 0.08 on5 of7.wav	2	614
475	i 0.08 on6 of7.wav	1	618
476	i 0.08 on7 of7.wav	1	642
477	i 0.12 on1 of7r.wav	2	542
478	i 0.12 on2 of7.wav	2	650
479	i 0.12 on3 of7.wav	2	493
480	i 0.12 on4 of7.wav	2	714
481	i 0.12 on5 of7.wav	1	939
482	i 0.12 on6 of7.wav	1	750
483	i 0.12 on7 of7.wav	1	642
484	i 0.14 on1 of7r.wav	2	490
485	i 0.14 on2 of7.wav	2	630
486	i 0.14 on3 of7.wav	2	674
487	i 0.14 on4 of7.wav	2	1302
488	i 0.14 on5 of7.wav	1	793
489	i 0.14 on6 of7.wav	1	607
490	i 0.14 on7 of7.wav	1	502
491	i 0.16 on1 of7r.wav	2	722
492	i 0.16 on2 of7.wav	2	675
493	i 0.16 on3 of7.wav	2	578
494	i 0.16 on4 of7.wav	2	667
495	i 0.16 on5 of7.wav	1	458
496	i 0.16 on6 of7.wav	1	518
497	i 0.16 on7 of7.wav	1	598
498	i 0.18 on1 of7r.wav	2	773
499	i 0.18 on2 of7.wav	2	702
500	i 0.18 on3 of7.wav	2	566
501	i 0.18 on4 of7.wav	1	522
502	i 0.18 on5 of7.wav	1	551
503	i 0.18 on6 of7.wav	1	454
504	i 0.18 on7 of7.wav	1	553
505	a 0.1 on1 of7r.wav	2	598
506	a 0.1 on2 of7.wav	2	586
507	a 0.1 on3 of7.wav	2	578
508	a 0.1 on4 of7.wav	2	873
509	a 0.1 on5 of7.wav	1	1034
510	a 0.1 on6 of7.wav	1	694
511	a 0.1 on7 of7.wav	1	462
512	a 0.2 on1 of7r.wav	2	675
513	a 0.2 on2 of7.wav	2	726
514	a 0.2 on3 of7.wav	2	854
515	a 0.2 on4 of7.wav	1	1417
516	a 0.2 on5 of7.wav	1	1026
517	a 0.2 on6 of7.wav	1	554
518	a 0.2 on7 of7.wav	1	739
519	a 0.04 on1 of7r.wav	2	862
520	a 0.04 on2 of7.wav	1	610
521	a 0.04 on3 of7.wav	2	583
522	a 0.04 on4 of7.wav	1	718
523	a 0.04 on5 of7.wav	2	767
524	a 0.04 on6 of7.wav	1	798
525	a 0.04 on7 of7.wav	1	1570
526	a 0.06 on1 of7r.wav	2	654
527	a 0.06 on2 of7.wav	2	495
528	a 0.06 on3 of7.wav	2	610
529	a 0.06 on4 of7.wav	2	1295
530	a 0.06 on5 of7.wav	1	1066
531	a 0.06 on6 of7.wav	1	990
532	a 0.06 on7 of7.wav	1	879
533	a 0.08 on1 of7r.wav	2	770
534	a 0.08 on2 of7.wav	2	706
535	a 0.08 on3 of7.wav	2	602
536	a 0.08 on4 of7.wav	1	609
537	a 0.08 on5 of7.wav	1	566
538	a 0.08 on6 of7.wav	1	534
539	a 0.08 on7 of7.wav	1	490
540	a 0.12 on1 of7r.wav	2	907
541	a 0.12 on2 of7.wav	2	522
542	a 0.12 on3 of7.wav	2	842
543	a 0.12 on4 of7.wav	2	818
544	a 0.12 on5 of7.wav	1	695
545	a 0.12 on6 of7.wav	1	586
546	a 0.12 on7 of7.wav	1	549
547	a 0.14 on1 of7r.wav	2	474
548	a 0.14 on2 of7.wav	2	513
549	a 0.14 on3 of7.wav	2	657
550	a 0.14 on4 of7.wav	2	675
551	a 0.14 on5 of7.wav	1	546
552	a 0.14 on6 of7.wav	1	715
553	a 0.14 on7 of7.wav	1	607
554	a 0.16 on1 of7r.wav	2	530
555	a 0.16 on2 of7.wav	2	639
556	a 0.16 on3 of7.wav	2	550
557	a 0.16 on4 of7.wav	2	1030
558	a 0.16 on5 of7.wav	1	599
559	a 0.16 on6 of7.wav	1	686
560	a 0.16 on7 of7.wav	1	658
561	a 0.18 on1 of7r.wav	2	509
562	a 0.18 on2 of7.wav	2	570
563	a 0.18 on3 of7.wav	2	546
564	a 0.18 on4 of7.wav	2	2215
565	a 0.18 on5 of7.wav	1	681
566	a 0.18 on6 of7.wav	1	566
567	a 0.18 on7 of7.wav	1	743
568	i 0.1 on1 of7r.wav	2	705
569	i 0.1 on2 of7.wav	2	642
570	i 0.1 on3 of7.wav	1	487
571	i 0.1 on4 of7.wav	2	538
572	i 0.1 on5 of7.wav	1	822
573	i 0.1 on6 of7.wav	1	779
574	i 0.1 on7 of7.wav	1	414
575	i 0.2 on1 of7r.wav	2	715
576	i 0.2 on2 of7.wav	2	578
577	i 0.2 on3 of7.wav	2	666
578	i 0.2 on4 of7.wav	2	826
579	i 0.2 on5 of7.wav	1	611
580	i 0.2 on6 of7.wav	1	754
581	i 0.2 on7 of7.wav	1	786
582	i 0.04 on1 of7r.wav	1	530
583	i 0.04 on2 of7.wav	2	1305
584	i 0.04 on3 of7.wav	1	857
585	i 0.04 on4 of7.wav	1	494
586	i 0.04 on5 of7.wav	2	467
587	i 0.04 on6 of7.wav	2	554
588	i 0.04 on7 of7.wav	2	658
589	i 0.06 on1 of7r.wav	2	531
590	i 0.06 on2 of7.wav	1	1002
591	i 0.06 on3 of7.wav	2	1174
592	i 0.06 on4 of7.wav	2	663
593	i 0.06 on5 of7.wav	2	749
594	i 0.06 on6 of7.wav	1	727
595	i 0.06 on7 of7.wav	2	925
596	i 0.08 on1 of7r.wav	2	531
597	i 0.08 on2 of7.wav	2	611
598	i 0.08 on3 of7.wav	2	1471
599	i 0.08 on4 of7.wav	2	593
600	i 0.08 on5 of7.wav	1	1090
601	i 0.08 on6 of7.wav	2	523
602	i 0.08 on7 of7.wav	1	1146
603	i 0.12 on1 of7r.wav	2	690
604	i 0.12 on2 of7.wav	2	618
605	i 0.12 on3 of7.wav	2	595
606	i 0.12 on4 of7.wav	2	937
607	i 0.12 on5 of7.wav	1	861
608	i 0.12 on6 of7.wav	1	991
609	i 0.12 on7 of7.wav	1	522
610	i 0.14 on1 of7r.wav	2	646
611	i 0.14 on2 of7.wav	2	682
612	i 0.14 on3 of7.wav	2	786
613	i 0.14 on4 of7.wav	2	769
614	i 0.14 on5 of7.wav	1	529
615	i 0.14 on6 of7.wav	1	851
616	i 0.14 on7 of7.wav	1	673
617	i 0.16 on1 of7r.wav	2	622
618	i 0.16 on2 of7.wav	2	638
619	i 0.16 on3 of7.wav	2	617
620	i 0.16 on4 of7.wav	2	538
621	i 0.16 on5 of7.wav	1	651
622	i 0.16 on6 of7.wav	1	554
623	i 0.16 on7 of7.wav	1	578
624	i 0.18 on1 of7r.wav	2	477
625	i 0.18 on2 of7.wav	2	838
626	i 0.18 on3 of7.wav	2	558
627	i 0.18 on4 of7.wav	1	754
628	i 0.18 on5 of7.wav	1	631
629	i 0.18 on6 of7.wav	1	582
630	i 0.18 on7 of7.wav	1	549
