# Supplementary material for: How musical experience affects tone perception efficiency by musicians of tonal and non-tonal speakers?
Source: PLoS One. 2020 May 8;15(5):e0232514. doi: 10.1371/journal.pone.0232514 (PMC7209303; doi:10.1371/journal.pone.0232514)
Supplement: S2 Raw Data — (ZIP) [file pone.0232514.s002.zip › RAW DATA Man musician/sub12sdfalling.csv]

List2	Slide3.RESP	Slide3.RT	stim1	stim2
1	1	696	a 0.1 on1 of1.wav	a 0.1 on1 of1.wav
2	1	752	a 0.1 on1 of2.wav	a 0.1 on1 of2.wav
3	1	574	a 0.1 on1 of3.wav	a 0.1 on1 of3.wav
4	1	564	a 0.1 on1 of4.wav	a 0.1 on1 of4.wav
5	1	740	a 0.1 on1 of5.wav	a 0.1 on1 of5.wav
6	1	1022	a 0.1 on1 of6.wav	a 0.1 on1 of6.wav
7	1	808	a 0.1 on1 of7.wav	a 0.1 on1 of7.wav
8	1	527	a 0.2 on1 of1.wav	a 0.2 on1 of1.wav
9	1	492	a 0.2 on1 of2.wav	a 0.2 on1 of2.wav
10	1	942	a 0.2 on1 of3.wav	a 0.2 on1 of3.wav
11	1	827	a 0.2 on1 of4.wav	a 0.2 on1 of4.wav
12	1	906	a 0.2 on1 of5.wav	a 0.2 on1 of5.wav
13	1	443	a 0.2 on1 of6.wav	a 0.2 on1 of6.wav
14	1	608	a 0.2 on1 of7.wav	a 0.2 on1 of7.wav
15	1	659	a 0.04 on1 of1.wav	a 0.04 on1 of1.wav
16	1	628	a 0.04 on1 of2.wav	a 0.04 on1 of2.wav
17	1	559	a 0.04 on1 of3.wav	a 0.04 on1 of3.wav
18	1	627	a 0.04 on1 of4.wav	a 0.04 on1 of4.wav
19	1	718	a 0.04 on1 of5.wav	a 0.04 on1 of5.wav
20	1	643	a 0.04 on1 of6.wav	a 0.04 on1 of6.wav
21	1	570	a 0.04 on1 of7.wav	a 0.04 on1 of7.wav
22	1	638	a 0.06 on1 of1.wav	a 0.06 on1 of1.wav
23	1	691	a 0.06 on1 of2.wav	a 0.06 on1 of2.wav
24	1	634	a 0.06 on1 of3.wav	a 0.06 on1 of3.wav
25	1	544	a 0.06 on1 of4.wav	a 0.06 on1 of4.wav
26	1	486	a 0.06 on1 of5.wav	a 0.06 on1 of5.wav
27	1	630	a 0.06 on1 of6.wav	a 0.06 on1 of6.wav
28	1	808	a 0.06 on1 of7.wav	a 0.06 on1 of7.wav
29	1	564	a 0.08 on1 of1.wav	a 0.08 on1 of1.wav
30	1	474	a 0.08 on1 of2.wav	a 0.08 on1 of2.wav
31	1	828	a 0.08 on1 of3.wav	a 0.08 on1 of3.wav
32	1	791	a 0.08 on1 of4.wav	a 0.08 on1 of4.wav
33	1	634	a 0.08 on1 of5.wav	a 0.08 on1 of5.wav
34	1	471	a 0.08 on1 of6.wav	a 0.08 on1 of6.wav
35	1	479	a 0.08 on1 of7.wav	a 0.08 on1 of7.wav
36	1	727	a 0.12 on1 of1.wav	a 0.12 on1 of1.wav
37	1	794	a 0.12 on1 of2.wav	a 0.12 on1 of2.wav
38	1	857	a 0.12 on1 of3.wav	a 0.12 on1 of3.wav
39	1	575	a 0.12 on1 of4.wav	a 0.12 on1 of4.wav
40	1	803	a 0.12 on1 of5.wav	a 0.12 on1 of5.wav
41	1	787	a 0.12 on1 of6.wav	a 0.12 on1 of6.wav
42	1	682	a 0.12 on1 of7.wav	a 0.12 on1 of7.wav
43	1	771	a 0.14 on1 of1.wav	a 0.14 on1 of1.wav
44	1	624	a 0.14 on1 of2.wav	a 0.14 on1 of2.wav
45	1	816	a 0.14 on1 of3.wav	a 0.14 on1 of3.wav
46	1	695	a 0.14 on1 of4.wav	a 0.14 on1 of4.wav
47	1	749	a 0.14 on1 of5.wav	a 0.14 on1 of5.wav
48	1	587	a 0.14 on1 of6.wav	a 0.14 on1 of6.wav
49	1	674	a 0.14 on1 of7.wav	a 0.14 on1 of7.wav
50	1	702	a 0.16 on1 of1.wav	a 0.16 on1 of1.wav
51	1	607	a 0.16 on1 of2.wav	a 0.16 on1 of2.wav
52	1	595	a 0.16 on1 of3.wav	a 0.16 on1 of3.wav
53	1	650	a 0.16 on1 of4.wav	a 0.16 on1 of4.wav
54	1	734	a 0.16 on1 of5.wav	a 0.16 on1 of5.wav
55	1	558	a 0.16 on1 of6.wav	a 0.16 on1 of6.wav
56	1	546	a 0.16 on1 of7.wav	a 0.16 on1 of7.wav
57	1	600	a 0.18 on1 of1.wav	a 0.18 on1 of1.wav
58	1	580	a 0.18 on1 of2.wav	a 0.18 on1 of2.wav
59	1	506	a 0.18 on1 of3.wav	a 0.18 on1 of3.wav
60	1	710	a 0.18 on1 of4.wav	a 0.18 on1 of4.wav
61	1	691	a 0.18 on1 of5.wav	a 0.18 on1 of5.wav
62	1	558	a 0.18 on1 of6.wav	a 0.18 on1 of6.wav
63	1	874	a 0.18 on1 of7.wav	a 0.18 on1 of7.wav
64	1	615	i 0.1 on1 of1.wav	i 0.1 on1 of1.wav
65	1	435	i 0.1 on1 of2.wav	i 0.1 on1 of2.wav
66	1	676	i 0.1 on1 of3.wav	i 0.1 on1 of3.wav
67	1	642	i 0.1 on1 of4.wav	i 0.1 on1 of4.wav
68	1	514	i 0.1 on1 of5.wav	i 0.1 on1 of5.wav
69	1	715	i 0.1 on1 of6.wav	i 0.1 on1 of6.wav
70	1	534	i 0.1 on1 of7.wav	i 0.1 on1 of7.wav
71	1	482	i 0.2 on1 of1.wav	i 0.2 on1 of1.wav
72	1	618	i 0.2 on1 of2.wav	i 0.2 on1 of2.wav
73	1	700	i 0.2 on1 of3.wav	i 0.2 on1 of3.wav
74	1	624	i 0.2 on1 of4.wav	i 0.2 on1 of4.wav
75	1	791	i 0.2 on1 of5.wav	i 0.2 on1 of5.wav
76	1	531	i 0.2 on1 of6.wav	i 0.2 on1 of6.wav
77	1	525	i 0.2 on1 of7.wav	i 0.2 on1 of7.wav
78	1	632	i 0.04 on1 of1.wav	i 0.04 on1 of1.wav
79	1	691	i 0.04 on1 of2.wav	i 0.04 on1 of2.wav
80	1	648	i 0.04 on1 of3.wav	i 0.04 on1 of3.wav
81	1	1100	i 0.04 on1 of4.wav	i 0.04 on1 of4.wav
82	1	401	i 0.04 on1 of5.wav	i 0.04 on1 of5.wav
83	1	450	i 0.04 on1 of6.wav	i 0.04 on1 of6.wav
84	1	675	i 0.04 on1 of7.wav	i 0.04 on1 of7.wav
85	1	740	i 0.06 on1 of1.wav	i 0.06 on1 of1.wav
86	1	515	i 0.06 on1 of2.wav	i 0.06 on1 of2.wav
87	1	709	i 0.06 on1 of3.wav	i 0.06 on1 of3.wav
88	1	471	i 0.06 on1 of4.wav	i 0.06 on1 of4.wav
89	1	553	i 0.06 on1 of5.wav	i 0.06 on1 of5.wav
90	1	784	i 0.06 on1 of6.wav	i 0.06 on1 of6.wav
91	1	558	i 0.06 on1 of7.wav	i 0.06 on1 of7.wav
92	1	835	i 0.08 on1 of1.wav	i 0.08 on1 of1.wav
93	1	543	i 0.08 on1 of2.wav	i 0.08 on1 of2.wav
94	1	704	i 0.08 on1 of3.wav	i 0.08 on1 of3.wav
95	1	639	i 0.08 on1 of4.wav	i 0.08 on1 of4.wav
96	1	731	i 0.08 on1 of5.wav	i 0.08 on1 of5.wav
97	1	578	i 0.08 on1 of6.wav	i 0.08 on1 of6.wav
98	1	490	i 0.08 on1 of7.wav	i 0.08 on1 of7.wav
99	1	467	i 0.12 on1 of1.wav	i 0.12 on1 of1.wav
100	1	493	i 0.12 on1 of2.wav	i 0.12 on1 of2.wav
101	1	652	i 0.12 on1 of3.wav	i 0.12 on1 of3.wav
102	1	817	i 0.12 on1 of4.wav	i 0.12 on1 of4.wav
103	1	729	i 0.12 on1 of5.wav	i 0.12 on1 of5.wav
104	1	751	i 0.12 on1 of6.wav	i 0.12 on1 of6.wav
105	1	715	i 0.12 on1 of7.wav	i 0.12 on1 of7.wav
106	1	591	i 0.14 on1 of1.wav	i 0.14 on1 of1.wav
107	1	433	i 0.14 on1 of2.wav	i 0.14 on1 of2.wav
108	1	630	i 0.14 on1 of3.wav	i 0.14 on1 of3.wav
109	1	724	i 0.14 on1 of4.wav	i 0.14 on1 of4.wav
110	2	1321	i 0.14 on1 of5.wav	i 0.14 on1 of5.wav
111	1	811	i 0.14 on1 of6.wav	i 0.14 on1 of6.wav
112	1	584	i 0.14 on1 of7.wav	i 0.14 on1 of7.wav
113	1	576	i 0.16 on1 of1.wav	i 0.16 on1 of1.wav
114	1	466	i 0.16 on1 of2.wav	i 0.16 on1 of2.wav
115	1	760	i 0.16 on1 of3.wav	i 0.16 on1 of3.wav
116	1	508	i 0.16 on1 of4.wav	i 0.16 on1 of4.wav
117	1	610	i 0.16 on1 of5.wav	i 0.16 on1 of5.wav
118	1	590	i 0.16 on1 of6.wav	i 0.16 on1 of6.wav
119	1	562	i 0.16 on1 of7.wav	i 0.16 on1 of7.wav
120	1	668	i 0.18 on1 of1.wav	i 0.18 on1 of1.wav
121	1	515	i 0.18 on1 of2.wav	i 0.18 on1 of2.wav
122	1	642	i 0.18 on1 of3.wav	i 0.18 on1 of3.wav
123	1	674	i 0.18 on1 of4.wav	i 0.18 on1 of4.wav
124	1	754	i 0.18 on1 of5.wav	i 0.18 on1 of5.wav
125	1	784	i 0.18 on1 of6.wav	i 0.18 on1 of6.wav
126	1	747	i 0.18 on1 of7.wav	i 0.18 on1 of7.wav
127	1	658	a 0.1 on1 of1.wav	a 0.1 on1 of3.wav
128	1	780	a 0.1 on1 of2.wav	a 0.1 on1 of4.wav
129	1	1039	a 0.1 on1 of3.wav	a 0.1 on1 of5.wav
130	2	943	a 0.1 on1 of4.wav	a 0.1 on1 of6.wav
131	2	1452	a 0.1 on1 of5.wav	a 0.1 on1 of7.wav
132	1	2113	a 0.2 on1 of1.wav	a 0.2 on1 of3.wav
133	2	764	a 0.2 on1 of2.wav	a 0.2 on1 of4.wav
134	2	795	a 0.2 on1 of3.wav	a 0.2 on1 of5.wav
135	1	572	a 0.2 on1 of4.wav	a 0.2 on1 of6.wav
136	1	715	a 0.2 on1 of5.wav	a 0.2 on1 of7.wav
137	1	676	a 0.04 on1 of1.wav	a 0.04 on1 of3.wav
138	1	656	a 0.04 on1 of2.wav	a 0.04 on1 of4.wav
139	1	442	a 0.04 on1 of3.wav	a 0.04 on1 of5.wav
140	1	560	a 0.04 on1 of4.wav	a 0.04 on1 of6.wav
141	1	712	a 0.04 on1 of5.wav	a 0.04 on1 of7.wav
142	1	435	a 0.06 on1 of1.wav	a 0.06 on1 of3.wav
143	1	907	a 0.06 on1 of2.wav	a 0.06 on1 of4.wav
144	1	604	a 0.06 on1 of3.wav	a 0.06 on1 of5.wav
145	1	762	a 0.06 on1 of4.wav	a 0.06 on1 of6.wav
146	1	492	a 0.06 on1 of5.wav	a 0.06 on1 of7.wav
147	1	1232	a 0.08 on1 of1.wav	a 0.08 on1 of3.wav
148	1	723	a 0.08 on1 of2.wav	a 0.08 on1 of4.wav
149	1	859	a 0.08 on1 of3.wav	a 0.08 on1 of5.wav
150	1	1350	a 0.08 on1 of4.wav	a 0.08 on1 of6.wav
151	1	720	a 0.08 on1 of5.wav	a 0.08 on1 of7.wav
152	1	987	a 0.12 on1 of1.wav	a 0.12 on1 of3.wav
153	1	816	a 0.12 on1 of2.wav	a 0.12 on1 of4.wav
154	2	950	a 0.12 on1 of3.wav	a 0.12 on1 of5.wav
155	1	1135	a 0.12 on1 of4.wav	a 0.12 on1 of6.wav
156	1	612	a 0.12 on1 of5.wav	a 0.12 on1 of7.wav
157	1	1075	a 0.14 on1 of1.wav	a 0.14 on1 of3.wav
158	1	958	a 0.14 on1 of2.wav	a 0.14 on1 of4.wav
159	1	1085	a 0.14 on1 of3.wav	a 0.14 on1 of5.wav
160	2	1565	a 0.14 on1 of4.wav	a 0.14 on1 of6.wav
161	1	720	a 0.14 on1 of5.wav	a 0.14 on1 of7.wav
162	1	816	a 0.16 on1 of1.wav	a 0.16 on1 of3.wav
163	1	1034	a 0.16 on1 of2.wav	a 0.16 on1 of4.wav
164	2	926	a 0.16 on1 of3.wav	a 0.16 on1 of5.wav
165	1	1936	a 0.16 on1 of4.wav	a 0.16 on1 of6.wav
166	1	610	a 0.16 on1 of5.wav	a 0.16 on1 of7.wav
167	1	1123	a 0.18 on1 of1.wav	a 0.18 on1 of3.wav
168	1	767	a 0.18 on1 of2.wav	a 0.18 on1 of4.wav
169	2	859	a 0.18 on1 of3.wav	a 0.18 on1 of5.wav
170	2	726	a 0.18 on1 of4.wav	a 0.18 on1 of6.wav
171	1	651	a 0.18 on1 of5.wav	a 0.18 on1 of7.wav
172	1	417	i 0.1 on1 of1.wav	i 0.1 on1 of3.wav
173	1	1083	i 0.1 on1 of2.wav	i 0.1 on1 of4.wav
174	2	908	i 0.1 on1 of3.wav	i 0.1 on1 of5.wav
175	1	1286	i 0.1 on1 of4.wav	i 0.1 on1 of6.wav
176	1	382	i 0.1 on1 of5.wav	i 0.1 on1 of7.wav
177	1	979	i 0.2 on1 of1.wav	i 0.2 on1 of3.wav
178	2	1847	i 0.2 on1 of2.wav	i 0.2 on1 of4.wav
179	2	928	i 0.2 on1 of3.wav	i 0.2 on1 of5.wav
180	1	1563	i 0.2 on1 of4.wav	i 0.2 on1 of6.wav
181	1	795	i 0.2 on1 of5.wav	i 0.2 on1 of7.wav
182	1	518	i 0.04 on1 of1.wav	i 0.04 on1 of3.wav
183	1	659	i 0.04 on1 of2.wav	i 0.04 on1 of4.wav
184	1	574	i 0.04 on1 of3.wav	i 0.04 on1 of5.wav
185	1	524	i 0.04 on1 of4.wav	i 0.04 on1 of6.wav
186	1	541	i 0.04 on1 of5.wav	i 0.04 on1 of7.wav
187	1	462	i 0.06 on1 of1.wav	i 0.06 on1 of3.wav
188	1	475	i 0.06 on1 of2.wav	i 0.06 on1 of4.wav
189	1	631	i 0.06 on1 of3.wav	i 0.06 on1 of5.wav
190	1	671	i 0.06 on1 of4.wav	i 0.06 on1 of6.wav
191	2	1059	i 0.06 on1 of5.wav	i 0.06 on1 of7.wav
192	1	608	i 0.08 on1 of1.wav	i 0.08 on1 of3.wav
193	1	893	i 0.08 on1 of2.wav	i 0.08 on1 of4.wav
194	1	695	i 0.08 on1 of3.wav	i 0.08 on1 of5.wav
195	1	493	i 0.08 on1 of4.wav	i 0.08 on1 of6.wav
196	1	901	i 0.08 on1 of5.wav	i 0.08 on1 of7.wav
197	1	674	i 0.12 on1 of1.wav	i 0.12 on1 of3.wav
198	1	689	i 0.12 on1 of2.wav	i 0.12 on1 of4.wav
199	1	915	i 0.12 on1 of3.wav	i 0.12 on1 of5.wav
200	2	711	i 0.12 on1 of4.wav	i 0.12 on1 of6.wav
201	1	1042	i 0.12 on1 of5.wav	i 0.12 on1 of7.wav
202	1	923	i 0.14 on1 of1.wav	i 0.14 on1 of3.wav
203	1	946	i 0.14 on1 of2.wav	i 0.14 on1 of4.wav
204	2	762	i 0.14 on1 of3.wav	i 0.14 on1 of5.wav
205	1	625	i 0.14 on1 of4.wav	i 0.14 on1 of6.wav
206	1	628	i 0.14 on1 of5.wav	i 0.14 on1 of7.wav
207	1	1086	i 0.16 on1 of1.wav	i 0.16 on1 of3.wav
208	1	866	i 0.16 on1 of2.wav	i 0.16 on1 of4.wav
209	2	910	i 0.16 on1 of3.wav	i 0.16 on1 of5.wav
210	2	1096	i 0.16 on1 of4.wav	i 0.16 on1 of6.wav
211	2	610	i 0.16 on1 of5.wav	i 0.16 on1 of7.wav
212	1	1256	i 0.18 on1 of1.wav	i 0.18 on1 of3.wav
213	2	1025	i 0.18 on1 of2.wav	i 0.18 on1 of4.wav
214	2	664	i 0.18 on1 of3.wav	i 0.18 on1 of5.wav
215	2	1117	i 0.18 on1 of4.wav	i 0.18 on1 of6.wav
216	1	738	i 0.18 on1 of5.wav	i 0.18 on1 of7.wav
217	1	652	a 0.1 on1 of3.wav	a 0.1 on1 of1.wav
218	2	1253	a 0.1 on1 of4.wav	a 0.1 on1 of2.wav
219	2	1027	a 0.1 on1 of5.wav	a 0.1 on1 of3.wav
220	1	1380	a 0.1 on1 of6.wav	a 0.1 on1 of4.wav
221	1	568	a 0.1 on1 of7.wav	a 0.1 on1 of5.wav
222	1	1208	a 0.2 on1 of3.wav	a 0.2 on1 of1.wav
223	2	1316	a 0.2 on1 of4.wav	a 0.2 on1 of2.wav
224	2	1633	a 0.2 on1 of5.wav	a 0.2 on1 of3.wav
225	2	998	a 0.2 on1 of6.wav	a 0.2 on1 of4.wav
226	1	875	a 0.2 on1 of7.wav	a 0.2 on1 of5.wav
227	1	447	a 0.04 on1 of3.wav	a 0.04 on1 of1.wav
228	1	620	a 0.04 on1 of4.wav	a 0.04 on1 of2.wav
229	1	802	a 0.04 on1 of5.wav	a 0.04 on1 of3.wav
230	1	634	a 0.04 on1 of6.wav	a 0.04 on1 of4.wav
231	1	395	a 0.04 on1 of7.wav	a 0.04 on1 of5.wav
232	1	546	a 0.06 on1 of3.wav	a 0.06 on1 of1.wav
233	1	514	a 0.06 on1 of4.wav	a 0.06 on1 of2.wav
234	1	543	a 0.06 on1 of5.wav	a 0.06 on1 of3.wav
235	1	568	a 0.06 on1 of6.wav	a 0.06 on1 of4.wav
236	1	663	a 0.06 on1 of7.wav	a 0.06 on1 of5.wav
237	2	1086	a 0.08 on1 of3.wav	a 0.08 on1 of1.wav
238	2	886	a 0.08 on1 of4.wav	a 0.08 on1 of2.wav
239	1	1362	a 0.08 on1 of5.wav	a 0.08 on1 of3.wav
240	1	606	a 0.08 on1 of6.wav	a 0.08 on1 of4.wav
241	1	559	a 0.08 on1 of7.wav	a 0.08 on1 of5.wav
242	1	470	a 0.12 on1 of3.wav	a 0.12 on1 of1.wav
243	2	1177	a 0.12 on1 of4.wav	a 0.12 on1 of2.wav
244	2	1274	a 0.12 on1 of5.wav	a 0.12 on1 of3.wav
245	1	787	a 0.12 on1 of6.wav	a 0.12 on1 of4.wav
246	1	1087	a 0.12 on1 of7.wav	a 0.12 on1 of5.wav
247	1	828	a 0.14 on1 of3.wav	a 0.14 on1 of1.wav
248	2	1202	a 0.14 on1 of4.wav	a 0.14 on1 of2.wav
249	2	898	a 0.14 on1 of5.wav	a 0.14 on1 of3.wav
250	2	1048	a 0.14 on1 of6.wav	a 0.14 on1 of4.wav
251	1	927	a 0.14 on1 of7.wav	a 0.14 on1 of5.wav
252	1	2537	a 0.16 on1 of3.wav	a 0.16 on1 of1.wav
253	2	1528	a 0.16 on1 of4.wav	a 0.16 on1 of2.wav
254	2	762	a 0.16 on1 of5.wav	a 0.16 on1 of3.wav
255	2	915	a 0.16 on1 of6.wav	a 0.16 on1 of4.wav
256	1	579	a 0.16 on1 of7.wav	a 0.16 on1 of5.wav
257	1	1045	a 0.18 on1 of3.wav	a 0.18 on1 of1.wav
258	2	947	a 0.18 on1 of4.wav	a 0.18 on1 of2.wav
259	2	747	a 0.18 on1 of5.wav	a 0.18 on1 of3.wav
260	2	870	a 0.18 on1 of6.wav	a 0.18 on1 of4.wav
261	2	1034	a 0.18 on1 of7.wav	a 0.18 on1 of5.wav
262	2	1685	i 0.1 on1 of3.wav	i 0.1 on1 of1.wav
263	1	474	i 0.1 on1 of4.wav	i 0.1 on1 of2.wav
264	2	952	i 0.1 on1 of5.wav	i 0.1 on1 of3.wav
265	1	781	i 0.1 on1 of6.wav	i 0.1 on1 of4.wav
266	1	796	i 0.1 on1 of7.wav	i 0.1 on1 of5.wav
267	1	670	i 0.2 on1 of3.wav	i 0.2 on1 of1.wav
268	2	1114	i 0.2 on1 of4.wav	i 0.2 on1 of2.wav
269	2	1034	i 0.2 on1 of5.wav	i 0.2 on1 of3.wav
270	2	1819	i 0.2 on1 of6.wav	i 0.2 on1 of4.wav
271	1	1326	i 0.2 on1 of7.wav	i 0.2 on1 of5.wav
272	1	819	i 0.04 on1 of3.wav	i 0.04 on1 of1.wav
273	1	651	i 0.04 on1 of4.wav	i 0.04 on1 of2.wav
274	1	611	i 0.04 on1 of5.wav	i 0.04 on1 of3.wav
275	1	804	i 0.04 on1 of6.wav	i 0.04 on1 of4.wav
276	1	671	i 0.04 on1 of7.wav	i 0.04 on1 of5.wav
277	1	726	i 0.06 on1 of3.wav	i 0.06 on1 of1.wav
278	1	722	i 0.06 on1 of4.wav	i 0.06 on1 of2.wav
279	1	1233	i 0.06 on1 of5.wav	i 0.06 on1 of3.wav
280	1	929	i 0.06 on1 of6.wav	i 0.06 on1 of4.wav
281	1	624	i 0.06 on1 of7.wav	i 0.06 on1 of5.wav
282	1	959	i 0.08 on1 of3.wav	i 0.08 on1 of1.wav
283	1	823	i 0.08 on1 of4.wav	i 0.08 on1 of2.wav
284	1	1179	i 0.08 on1 of5.wav	i 0.08 on1 of3.wav
285	1	635	i 0.08 on1 of6.wav	i 0.08 on1 of4.wav
286	1	647	i 0.08 on1 of7.wav	i 0.08 on1 of5.wav
287	1	522	i 0.12 on1 of3.wav	i 0.12 on1 of1.wav
288	1	708	i 0.12 on1 of4.wav	i 0.12 on1 of2.wav
289	2	812	i 0.12 on1 of5.wav	i 0.12 on1 of3.wav
290	2	731	i 0.12 on1 of6.wav	i 0.12 on1 of4.wav
291	1	1171	i 0.12 on1 of7.wav	i 0.12 on1 of5.wav
292	2	1236	i 0.14 on1 of3.wav	i 0.14 on1 of1.wav
293	2	1123	i 0.14 on1 of4.wav	i 0.14 on1 of2.wav
294	2	1500	i 0.14 on1 of5.wav	i 0.14 on1 of3.wav
295	1	507	i 0.14 on1 of6.wav	i 0.14 on1 of4.wav
296	2	1147	i 0.14 on1 of7.wav	i 0.14 on1 of5.wav
297	1	1007	i 0.16 on1 of3.wav	i 0.16 on1 of1.wav
298	2	611	i 0.16 on1 of4.wav	i 0.16 on1 of2.wav
299	1	830	i 0.16 on1 of5.wav	i 0.16 on1 of3.wav
300	2	1144	i 0.16 on1 of6.wav	i 0.16 on1 of4.wav
301	1	780	i 0.16 on1 of7.wav	i 0.16 on1 of5.wav
302	1	1443	i 0.18 on1 of3.wav	i 0.18 on1 of1.wav
303	2	886	i 0.18 on1 of4.wav	i 0.18 on1 of2.wav
304	2	1039	i 0.18 on1 of5.wav	i 0.18 on1 of3.wav
305	2	1295	i 0.18 on1 of6.wav	i 0.18 on1 of4.wav
306	1	1140	i 0.18 on1 of7.wav	i 0.18 on1 of5.wav
307	1	646	a 0.1 on1 of1.wav	a 0.1 on1 of1.wav
308	1	532	a 0.1 on1 of2.wav	a 0.1 on1 of2.wav
309	1	626	a 0.1 on1 of3.wav	a 0.1 on1 of3.wav
310	1	703	a 0.1 on1 of4.wav	a 0.1 on1 of4.wav
311	1	771	a 0.1 on1 of5.wav	a 0.1 on1 of5.wav
312	1	891	a 0.1 on1 of6.wav	a 0.1 on1 of6.wav
313	1	876	a 0.1 on1 of7.wav	a 0.1 on1 of7.wav
314	1	888	a 0.2 on1 of1.wav	a 0.2 on1 of1.wav
315	1	583	a 0.2 on1 of2.wav	a 0.2 on1 of2.wav
316	1	775	a 0.2 on1 of3.wav	a 0.2 on1 of3.wav
317	1	616	a 0.2 on1 of4.wav	a 0.2 on1 of4.wav
318	1	747	a 0.2 on1 of5.wav	a 0.2 on1 of5.wav
319	1	642	a 0.2 on1 of6.wav	a 0.2 on1 of6.wav
320	1	678	a 0.2 on1 of7.wav	a 0.2 on1 of7.wav
321	1	543	a 0.04 on1 of1.wav	a 0.04 on1 of1.wav
322	1	491	a 0.04 on1 of2.wav	a 0.04 on1 of2.wav
323	1	457	a 0.04 on1 of3.wav	a 0.04 on1 of3.wav
324	1	495	a 0.04 on1 of4.wav	a 0.04 on1 of4.wav
325	1	769	a 0.04 on1 of5.wav	a 0.04 on1 of5.wav
326	1	410	a 0.04 on1 of6.wav	a 0.04 on1 of6.wav
327	1	563	a 0.04 on1 of7.wav	a 0.04 on1 of7.wav
328	1	652	a 0.06 on1 of1.wav	a 0.06 on1 of1.wav
329	1	636	a 0.06 on1 of2.wav	a 0.06 on1 of2.wav
330	1	928	a 0.06 on1 of3.wav	a 0.06 on1 of3.wav
331	1	584	a 0.06 on1 of4.wav	a 0.06 on1 of4.wav
332	1	522	a 0.06 on1 of5.wav	a 0.06 on1 of5.wav
333	1	723	a 0.06 on1 of6.wav	a 0.06 on1 of6.wav
334	1	801	a 0.06 on1 of7.wav	a 0.06 on1 of7.wav
335	1	544	a 0.08 on1 of1.wav	a 0.08 on1 of1.wav
336	1	570	a 0.08 on1 of2.wav	a 0.08 on1 of2.wav
337	1	626	a 0.08 on1 of3.wav	a 0.08 on1 of3.wav
338	1	868	a 0.08 on1 of4.wav	a 0.08 on1 of4.wav
339	1	716	a 0.08 on1 of5.wav	a 0.08 on1 of5.wav
340	1	470	a 0.08 on1 of6.wav	a 0.08 on1 of6.wav
341	1	638	a 0.08 on1 of7.wav	a 0.08 on1 of7.wav
342	1	615	a 0.12 on1 of1.wav	a 0.12 on1 of1.wav
343	1	676	a 0.12 on1 of2.wav	a 0.12 on1 of2.wav
344	1	711	a 0.12 on1 of3.wav	a 0.12 on1 of3.wav
345	1	630	a 0.12 on1 of4.wav	a 0.12 on1 of4.wav
346	1	578	a 0.12 on1 of5.wav	a 0.12 on1 of5.wav
347	1	546	a 0.12 on1 of6.wav	a 0.12 on1 of6.wav
348	1	836	a 0.12 on1 of7.wav	a 0.12 on1 of7.wav
349	1	592	a 0.14 on1 of1.wav	a 0.14 on1 of1.wav
350	1	753	a 0.14 on1 of2.wav	a 0.14 on1 of2.wav
351	1	632	a 0.14 on1 of3.wav	a 0.14 on1 of3.wav
352	1	639	a 0.14 on1 of4.wav	a 0.14 on1 of4.wav
353	1	680	a 0.14 on1 of5.wav	a 0.14 on1 of5.wav
354	1	595	a 0.14 on1 of6.wav	a 0.14 on1 of6.wav
355	1	635	a 0.14 on1 of7.wav	a 0.14 on1 of7.wav
356	1	547	a 0.16 on1 of1.wav	a 0.16 on1 of1.wav
357	1	630	a 0.16 on1 of2.wav	a 0.16 on1 of2.wav
358	1	828	a 0.16 on1 of3.wav	a 0.16 on1 of3.wav
359	1	807	a 0.16 on1 of4.wav	a 0.16 on1 of4.wav
360	1	566	a 0.16 on1 of5.wav	a 0.16 on1 of5.wav
361	1	579	a 0.16 on1 of6.wav	a 0.16 on1 of6.wav
362	1	640	a 0.16 on1 of7.wav	a 0.16 on1 of7.wav
363	1	625	a 0.18 on1 of1.wav	a 0.18 on1 of1.wav
364	1	680	a 0.18 on1 of2.wav	a 0.18 on1 of2.wav
365	1	900	a 0.18 on1 of3.wav	a 0.18 on1 of3.wav
366	1	790	a 0.18 on1 of4.wav	a 0.18 on1 of4.wav
367	1	674	a 0.18 on1 of5.wav	a 0.18 on1 of5.wav
368	1	595	a 0.18 on1 of6.wav	a 0.18 on1 of6.wav
369	1	817	a 0.18 on1 of7.wav	a 0.18 on1 of7.wav
370	1	572	i 0.1 on1 of1.wav	i 0.1 on1 of1.wav
371	1	499	i 0.1 on1 of2.wav	i 0.1 on1 of2.wav
372	1	753	i 0.1 on1 of3.wav	i 0.1 on1 of3.wav
373	1	711	i 0.1 on1 of4.wav	i 0.1 on1 of4.wav
374	1	1073	i 0.1 on1 of5.wav	i 0.1 on1 of5.wav
375	1	515	i 0.1 on1 of6.wav	i 0.1 on1 of6.wav
376	1	595	i 0.1 on1 of7.wav	i 0.1 on1 of7.wav
377	1	588	i 0.2 on1 of1.wav	i 0.2 on1 of1.wav
378	1	670	i 0.2 on1 of2.wav	i 0.2 on1 of2.wav
379	1	732	i 0.2 on1 of3.wav	i 0.2 on1 of3.wav
380	1	732	i 0.2 on1 of4.wav	i 0.2 on1 of4.wav
381	1	928	i 0.2 on1 of5.wav	i 0.2 on1 of5.wav
382	1	588	i 0.2 on1 of6.wav	i 0.2 on1 of6.wav
383	1	566	i 0.2 on1 of7.wav	i 0.2 on1 of7.wav
384	1	595	i 0.04 on1 of1.wav	i 0.04 on1 of1.wav
385	1	3074	i 0.04 on1 of2.wav	i 0.04 on1 of2.wav
386	1	632	i 0.04 on1 of3.wav	i 0.04 on1 of3.wav
387	1	531	i 0.04 on1 of4.wav	i 0.04 on1 of4.wav
388	1	998	i 0.04 on1 of5.wav	i 0.04 on1 of5.wav
389	1	644	i 0.04 on1 of6.wav	i 0.04 on1 of6.wav
390	1	708	i 0.04 on1 of7.wav	i 0.04 on1 of7.wav
391	1	454	i 0.06 on1 of1.wav	i 0.06 on1 of1.wav
392	1	507	i 0.06 on1 of2.wav	i 0.06 on1 of2.wav
393	1	574	i 0.06 on1 of3.wav	i 0.06 on1 of3.wav
394	1	944	i 0.06 on1 of4.wav	i 0.06 on1 of4.wav
395	1	611	i 0.06 on1 of5.wav	i 0.06 on1 of5.wav
396	1	438	i 0.06 on1 of6.wav	i 0.06 on1 of6.wav
397	1	985	i 0.06 on1 of7.wav	i 0.06 on1 of7.wav
398	1	584	i 0.08 on1 of1.wav	i 0.08 on1 of1.wav
399	1	568	i 0.08 on1 of2.wav	i 0.08 on1 of2.wav
400	1	550	i 0.08 on1 of3.wav	i 0.08 on1 of3.wav
401	1	778	i 0.08 on1 of4.wav	i 0.08 on1 of4.wav
402	1	570	i 0.08 on1 of5.wav	i 0.08 on1 of5.wav
403	1	786	i 0.08 on1 of6.wav	i 0.08 on1 of6.wav
404	1	463	i 0.08 on1 of7.wav	i 0.08 on1 of7.wav
405	1	646	i 0.12 on1 of1.wav	i 0.12 on1 of1.wav
406	1	623	i 0.12 on1 of2.wav	i 0.12 on1 of2.wav
407	1	586	i 0.12 on1 of3.wav	i 0.12 on1 of3.wav
408	1	756	i 0.12 on1 of4.wav	i 0.12 on1 of4.wav
409	1	567	i 0.12 on1 of5.wav	i 0.12 on1 of5.wav
410	1	624	i 0.12 on1 of6.wav	i 0.12 on1 of6.wav
411	1	814	i 0.12 on1 of7.wav	i 0.12 on1 of7.wav
412	1	527	i 0.14 on1 of1.wav	i 0.14 on1 of1.wav
413	1	491	i 0.14 on1 of2.wav	i 0.14 on1 of2.wav
414	1	551	i 0.14 on1 of3.wav	i 0.14 on1 of3.wav
415	1	806	i 0.14 on1 of4.wav	i 0.14 on1 of4.wav
416	1	606	i 0.14 on1 of5.wav	i 0.14 on1 of5.wav
417	1	579	i 0.14 on1 of6.wav	i 0.14 on1 of6.wav
418	1	731	i 0.14 on1 of7.wav	i 0.14 on1 of7.wav
419	1	535	i 0.16 on1 of1.wav	i 0.16 on1 of1.wav
420	1	747	i 0.16 on1 of2.wav	i 0.16 on1 of2.wav
421	1	643	i 0.16 on1 of3.wav	i 0.16 on1 of3.wav
422	1	644	i 0.16 on1 of4.wav	i 0.16 on1 of4.wav
423	1	518	i 0.16 on1 of5.wav	i 0.16 on1 of5.wav
424	1	556	i 0.16 on1 of6.wav	i 0.16 on1 of6.wav
425	1	682	i 0.16 on1 of7.wav	i 0.16 on1 of7.wav
426	1	905	i 0.18 on1 of1.wav	i 0.18 on1 of1.wav
427	1	651	i 0.18 on1 of2.wav	i 0.18 on1 of2.wav
428	1	602	i 0.18 on1 of3.wav	i 0.18 on1 of3.wav
429	1	636	i 0.18 on1 of4.wav	i 0.18 on1 of4.wav
430	1	554	i 0.18 on1 of5.wav	i 0.18 on1 of5.wav
431	1	681	i 0.18 on1 of6.wav	i 0.18 on1 of6.wav
432	1	716	i 0.18 on1 of7.wav	i 0.18 on1 of7.wav
433	1	911	a 0.1 on1 of1.wav	a 0.1 on1 of3.wav
434	1	796	a 0.1 on1 of2.wav	a 0.1 on1 of4.wav
435	2	863	a 0.1 on1 of3.wav	a 0.1 on1 of5.wav
436	1	1323	a 0.1 on1 of4.wav	a 0.1 on1 of6.wav
437	1	1047	a 0.1 on1 of5.wav	a 0.1 on1 of7.wav
438	1	1175	a 0.2 on1 of1.wav	a 0.2 on1 of3.wav
439	1	1428	a 0.2 on1 of2.wav	a 0.2 on1 of4.wav
440	2	890	a 0.2 on1 of3.wav	a 0.2 on1 of5.wav
441	1	675	a 0.2 on1 of4.wav	a 0.2 on1 of6.wav
442	1	628	a 0.2 on1 of5.wav	a 0.2 on1 of7.wav
443	1	399	a 0.04 on1 of1.wav	a 0.04 on1 of3.wav
444	1	1040	a 0.04 on1 of2.wav	a 0.04 on1 of4.wav
445	1	524	a 0.04 on1 of3.wav	a 0.04 on1 of5.wav
446	1	507	a 0.04 on1 of4.wav	a 0.04 on1 of6.wav
447	1	503	a 0.04 on1 of5.wav	a 0.04 on1 of7.wav
448	1	865	a 0.06 on1 of1.wav	a 0.06 on1 of3.wav
449	1	5216	a 0.06 on1 of2.wav	a 0.06 on1 of4.wav
450	1	716	a 0.06 on1 of3.wav	a 0.06 on1 of5.wav
451	1	544	a 0.06 on1 of4.wav	a 0.06 on1 of6.wav
452	1	582	a 0.06 on1 of5.wav	a 0.06 on1 of7.wav
453	1	971	a 0.08 on1 of1.wav	a 0.08 on1 of3.wav
454	1	702	a 0.08 on1 of2.wav	a 0.08 on1 of4.wav
455	2	907	a 0.08 on1 of3.wav	a 0.08 on1 of5.wav
456	1	672	a 0.08 on1 of4.wav	a 0.08 on1 of6.wav
457	1	714	a 0.08 on1 of5.wav	a 0.08 on1 of7.wav
458	1	1243	a 0.12 on1 of1.wav	a 0.12 on1 of3.wav
459	1	840	a 0.12 on1 of2.wav	a 0.12 on1 of4.wav
460	2	1507	a 0.12 on1 of3.wav	a 0.12 on1 of5.wav
461	1	911	a 0.12 on1 of4.wav	a 0.12 on1 of6.wav
462	1	558	a 0.12 on1 of5.wav	a 0.12 on1 of7.wav
463	1	1038	a 0.14 on1 of1.wav	a 0.14 on1 of3.wav
464	1	886	a 0.14 on1 of2.wav	a 0.14 on1 of4.wav
465	1	1179	a 0.14 on1 of3.wav	a 0.14 on1 of5.wav
466	2	774	a 0.14 on1 of4.wav	a 0.14 on1 of6.wav
467	1	573	a 0.14 on1 of5.wav	a 0.14 on1 of7.wav
468	1	1062	a 0.16 on1 of1.wav	a 0.16 on1 of3.wav
469	1	942	a 0.16 on1 of2.wav	a 0.16 on1 of4.wav
470	2	779	a 0.16 on1 of3.wav	a 0.16 on1 of5.wav
471	2	832	a 0.16 on1 of4.wav	a 0.16 on1 of6.wav
472	1	1167	a 0.16 on1 of5.wav	a 0.16 on1 of7.wav
473	1	907	a 0.18 on1 of1.wav	a 0.18 on1 of3.wav
474	1	966	a 0.18 on1 of2.wav	a 0.18 on1 of4.wav
475	2	784	a 0.18 on1 of3.wav	a 0.18 on1 of5.wav
476	2	1983	a 0.18 on1 of4.wav	a 0.18 on1 of6.wav
477	1	650	a 0.18 on1 of5.wav	a 0.18 on1 of7.wav
478	1	744	i 0.1 on1 of1.wav	i 0.1 on1 of3.wav
479	1	686	i 0.1 on1 of2.wav	i 0.1 on1 of4.wav
480	2	642	i 0.1 on1 of3.wav	i 0.1 on1 of5.wav
481	1	558	i 0.1 on1 of4.wav	i 0.1 on1 of6.wav
482	1	472	i 0.1 on1 of5.wav	i 0.1 on1 of7.wav
483	1	1048	i 0.2 on1 of1.wav	i 0.2 on1 of3.wav
484	1	1122	i 0.2 on1 of2.wav	i 0.2 on1 of4.wav
485	2	650	i 0.2 on1 of3.wav	i 0.2 on1 of5.wav
486	2	810	i 0.2 on1 of4.wav	i 0.2 on1 of6.wav
487	1	692	i 0.2 on1 of5.wav	i 0.2 on1 of7.wav
488	1	941	i 0.04 on1 of1.wav	i 0.04 on1 of3.wav
489	1	592	i 0.04 on1 of2.wav	i 0.04 on1 of4.wav
490	1	530	i 0.04 on1 of3.wav	i 0.04 on1 of5.wav
491	1	438	i 0.04 on1 of4.wav	i 0.04 on1 of6.wav
492	1	519	i 0.04 on1 of5.wav	i 0.04 on1 of7.wav
493	1	575	i 0.06 on1 of1.wav	i 0.06 on1 of3.wav
494	1	1121	i 0.06 on1 of2.wav	i 0.06 on1 of4.wav
495	1	936	i 0.06 on1 of3.wav	i 0.06 on1 of5.wav
496	1	612	i 0.06 on1 of4.wav	i 0.06 on1 of6.wav
497	1	689	i 0.06 on1 of5.wav	i 0.06 on1 of7.wav
498	2	772	i 0.08 on1 of1.wav	i 0.08 on1 of3.wav
499	1	744	i 0.08 on1 of2.wav	i 0.08 on1 of4.wav
500	1	636	i 0.08 on1 of3.wav	i 0.08 on1 of5.wav
501	1	628	i 0.08 on1 of4.wav	i 0.08 on1 of6.wav
502	1	539	i 0.08 on1 of5.wav	i 0.08 on1 of7.wav
503	1	748	i 0.12 on1 of1.wav	i 0.12 on1 of3.wav
504	1	574	i 0.12 on1 of2.wav	i 0.12 on1 of4.wav
505	1	915	i 0.12 on1 of3.wav	i 0.12 on1 of5.wav
506	1	960	i 0.12 on1 of4.wav	i 0.12 on1 of6.wav
507	1	671	i 0.12 on1 of5.wav	i 0.12 on1 of7.wav
508	1	1348	i 0.14 on1 of1.wav	i 0.14 on1 of3.wav
509	1	1072	i 0.14 on1 of2.wav	i 0.14 on1 of4.wav
510	1	1063	i 0.14 on1 of3.wav	i 0.14 on1 of5.wav
511	2	691	i 0.14 on1 of4.wav	i 0.14 on1 of6.wav
512	1	1214	i 0.14 on1 of5.wav	i 0.14 on1 of7.wav
513	1	883	i 0.16 on1 of1.wav	i 0.16 on1 of3.wav
514	1	927	i 0.16 on1 of2.wav	i 0.16 on1 of4.wav
515	2	1424	i 0.16 on1 of3.wav	i 0.16 on1 of5.wav
516	2	1317	i 0.16 on1 of4.wav	i 0.16 on1 of6.wav
517	1	694	i 0.16 on1 of5.wav	i 0.16 on1 of7.wav
518	1	1099	i 0.18 on1 of1.wav	i 0.18 on1 of3.wav
519	2	784	i 0.18 on1 of2.wav	i 0.18 on1 of4.wav
520	2	1283	i 0.18 on1 of3.wav	i 0.18 on1 of5.wav
521	2	1052	i 0.18 on1 of4.wav	i 0.18 on1 of6.wav
522	1	663	i 0.18 on1 of5.wav	i 0.18 on1 of7.wav
523	1	823	a 0.1 on1 of3.wav	a 0.1 on1 of1.wav
524	2	859	a 0.1 on1 of4.wav	a 0.1 on1 of2.wav
525	1	1000	a 0.1 on1 of5.wav	a 0.1 on1 of3.wav
526	2	1098	a 0.1 on1 of6.wav	a 0.1 on1 of4.wav
527	1	526	a 0.1 on1 of7.wav	a 0.1 on1 of5.wav
528	1	896	a 0.2 on1 of3.wav	a 0.2 on1 of1.wav
529	2	598	a 0.2 on1 of4.wav	a 0.2 on1 of2.wav
530	2	950	a 0.2 on1 of5.wav	a 0.2 on1 of3.wav
531	2	1422	a 0.2 on1 of6.wav	a 0.2 on1 of4.wav
532	1	571	a 0.2 on1 of7.wav	a 0.2 on1 of5.wav
533	1	877	a 0.04 on1 of3.wav	a 0.04 on1 of1.wav
534	1	591	a 0.04 on1 of4.wav	a 0.04 on1 of2.wav
535	1	596	a 0.04 on1 of5.wav	a 0.04 on1 of3.wav
536	1	763	a 0.04 on1 of6.wav	a 0.04 on1 of4.wav
537	1	489	a 0.04 on1 of7.wav	a 0.04 on1 of5.wav
538	1	711	a 0.06 on1 of3.wav	a 0.06 on1 of1.wav
539	1	725	a 0.06 on1 of4.wav	a 0.06 on1 of2.wav
540	1	1590	a 0.06 on1 of5.wav	a 0.06 on1 of3.wav
541	1	1079	a 0.06 on1 of6.wav	a 0.06 on1 of4.wav
542	1	451	a 0.06 on1 of7.wav	a 0.06 on1 of5.wav
543	1	402	a 0.08 on1 of3.wav	a 0.08 on1 of1.wav
544	1	395	a 0.08 on1 of4.wav	a 0.08 on1 of2.wav
545	1	399	a 0.08 on1 of5.wav	a 0.08 on1 of3.wav
546	1	395	a 0.08 on1 of6.wav	a 0.08 on1 of4.wav
547	1	515	a 0.08 on1 of7.wav	a 0.08 on1 of5.wav
548	1	644	a 0.12 on1 of3.wav	a 0.12 on1 of1.wav
549	2	1039	a 0.12 on1 of4.wav	a 0.12 on1 of2.wav
550	2	1131	a 0.12 on1 of5.wav	a 0.12 on1 of3.wav
551	2	1554	a 0.12 on1 of6.wav	a 0.12 on1 of4.wav
552	1	519	a 0.12 on1 of7.wav	a 0.12 on1 of5.wav
553	1	684	a 0.14 on1 of3.wav	a 0.14 on1 of1.wav
554	1	954	a 0.14 on1 of4.wav	a 0.14 on1 of2.wav
555	2	1192	a 0.14 on1 of5.wav	a 0.14 on1 of3.wav
556	2	1616	a 0.14 on1 of6.wav	a 0.14 on1 of4.wav
557	2	1311	a 0.14 on1 of7.wav	a 0.14 on1 of5.wav
558	2	1546	a 0.16 on1 of3.wav	a 0.16 on1 of1.wav
559	1	744	a 0.16 on1 of4.wav	a 0.16 on1 of2.wav
560	2	977	a 0.16 on1 of5.wav	a 0.16 on1 of3.wav
561	2	1127	a 0.16 on1 of6.wav	a 0.16 on1 of4.wav
562	1	600	a 0.16 on1 of7.wav	a 0.16 on1 of5.wav
563	2	1775	a 0.18 on1 of3.wav	a 0.18 on1 of1.wav
564	2	1556	a 0.18 on1 of4.wav	a 0.18 on1 of2.wav
565	2	1484	a 0.18 on1 of5.wav	a 0.18 on1 of3.wav
566	2	1087	a 0.18 on1 of6.wav	a 0.18 on1 of4.wav
567	2	1147	a 0.18 on1 of7.wav	a 0.18 on1 of5.wav
568	1	966	i 0.1 on1 of3.wav	i 0.1 on1 of1.wav
569	2	903	i 0.1 on1 of4.wav	i 0.1 on1 of2.wav
570	2	1034	i 0.1 on1 of5.wav	i 0.1 on1 of3.wav
571	1	680	i 0.1 on1 of6.wav	i 0.1 on1 of4.wav
572	1	462	i 0.1 on1 of7.wav	i 0.1 on1 of5.wav
573	2	1534	i 0.2 on1 of3.wav	i 0.2 on1 of1.wav
574	2	582	i 0.2 on1 of4.wav	i 0.2 on1 of2.wav
575	2	1253	i 0.2 on1 of5.wav	i 0.2 on1 of3.wav
576	2	945	i 0.2 on1 of6.wav	i 0.2 on1 of4.wav
577	1	1203	i 0.2 on1 of7.wav	i 0.2 on1 of5.wav
578	1	728	i 0.04 on1 of3.wav	i 0.04 on1 of1.wav
579	1	683	i 0.04 on1 of4.wav	i 0.04 on1 of2.wav
580	1	687	i 0.04 on1 of5.wav	i 0.04 on1 of3.wav
581	1	733	i 0.04 on1 of6.wav	i 0.04 on1 of4.wav
582	1	527	i 0.04 on1 of7.wav	i 0.04 on1 of5.wav
583	1	639	i 0.06 on1 of3.wav	i 0.06 on1 of1.wav
584	1	519	i 0.06 on1 of4.wav	i 0.06 on1 of2.wav
585	1	828	i 0.06 on1 of5.wav	i 0.06 on1 of3.wav
586	1	650	i 0.06 on1 of6.wav	i 0.06 on1 of4.wav
587	1	479	i 0.06 on1 of7.wav	i 0.06 on1 of5.wav
588	1	1072	i 0.08 on1 of3.wav	i 0.08 on1 of1.wav
589	1	755	i 0.08 on1 of4.wav	i 0.08 on1 of2.wav
590	1	620	i 0.08 on1 of5.wav	i 0.08 on1 of3.wav
591	1	459	i 0.08 on1 of6.wav	i 0.08 on1 of4.wav
592	1	506	i 0.08 on1 of7.wav	i 0.08 on1 of5.wav
593	1	614	i 0.12 on1 of3.wav	i 0.12 on1 of1.wav
594	1	591	i 0.12 on1 of4.wav	i 0.12 on1 of2.wav
595	2	1195	i 0.12 on1 of5.wav	i 0.12 on1 of3.wav
596	2	831	i 0.12 on1 of6.wav	i 0.12 on1 of4.wav
597	1	586	i 0.12 on1 of7.wav	i 0.12 on1 of5.wav
598	1	511	i 0.14 on1 of3.wav	i 0.14 on1 of1.wav
599	2	1522	i 0.14 on1 of4.wav	i 0.14 on1 of2.wav
600	2	1612	i 0.14 on1 of5.wav	i 0.14 on1 of3.wav
601	2	1006	i 0.14 on1 of6.wav	i 0.14 on1 of4.wav
602	2	1699	i 0.14 on1 of7.wav	i 0.14 on1 of5.wav
603	1	744	i 0.16 on1 of3.wav	i 0.16 on1 of1.wav
604	2	1723	i 0.16 on1 of4.wav	i 0.16 on1 of2.wav
605	2	820	i 0.16 on1 of5.wav	i 0.16 on1 of3.wav
606	2	1078	i 0.16 on1 of6.wav	i 0.16 on1 of4.wav
607	1	1194	i 0.16 on1 of7.wav	i 0.16 on1 of5.wav
608	2	1142	i 0.18 on1 of3.wav	i 0.18 on1 of1.wav
609	2	902	i 0.18 on1 of4.wav	i 0.18 on1 of2.wav
610	2	1104	i 0.18 on1 of5.wav	i 0.18 on1 of3.wav
611	1	1451	i 0.18 on1 of6.wav	i 0.18 on1 of4.wav
612	1	612	i 0.18 on1 of7.wav	i 0.18 on1 of5.wav
