# Supplementary material for: How musical experience affects tone perception efficiency by musicians of tonal and non-tonal speakers?
Source: PLoS One. 2020 May 8;15(5):e0232514. doi: 10.1371/journal.pone.0232514 (PMC7209303; doi:10.1371/journal.pone.0232514)
Supplement: S2 Raw Data — (ZIP) [file pone.0232514.s002.zip › RAW DATA Man musician/sub12sdrising.csv]

List2	Slide3.RESP	Slide3.RT	stim1	stim2
1	1	723	a 0.1 on1 of7r.wav	a 0.1 on1 of7r.wav
2	1	597	a 0.1 on2 of7.wav	a 0.1 on2 of7.wav
3	1	699	a 0.1 on3 of7.wav	a 0.1 on3 of7.wav
4	1	770	a 0.1 on4 of7.wav	a 0.1 on4 of7.wav
5	1	1167	a 0.1 on5 of7.wav	a 0.1 on5 of7.wav
6	2	963	a 0.1 on6 of7.wav	a 0.1 on6 of7.wav
7	1	607	a 0.1 on7 of7.wav	a 0.1 on7 of7.wav
8	1	695	a 0.2 on1 of7r.wav	a 0.2 on1 of7r.wav
9	1	780	a 0.2 on2 of7.wav	a 0.2 on2 of7.wav
10	1	704	a 0.2 on3 of7.wav	a 0.2 on3 of7.wav
11	1	622	a 0.2 on4 of7.wav	a 0.2 on4 of7.wav
12	1	944	a 0.2 on5 of7.wav	a 0.2 on5 of7.wav
13	1	731	a 0.2 on6 of7.wav	a 0.2 on6 of7.wav
14	1	668	a 0.2 on7 of7.wav	a 0.2 on7 of7.wav
15	1	672	a 0.04 on1 of7r.wav	a 0.04 on1 of7r.wav
16	1	664	a 0.04 on2 of7.wav	a 0.04 on2 of7.wav
17	1	629	a 0.04 on3 of7.wav	a 0.04 on3 of7.wav
18	1	759	a 0.04 on4 of7.wav	a 0.04 on4 of7.wav
19	1	588	a 0.04 on5 of7.wav	a 0.04 on5 of7.wav
20	1	510	a 0.04 on6 of7.wav	a 0.04 on6 of7.wav
21	1	921	a 0.04 on7 of7.wav	a 0.04 on7 of7.wav
22	1	715	a 0.06 on1 of7r.wav	a 0.06 on1 of7r.wav
23	1	637	a 0.06 on2 of7.wav	a 0.06 on2 of7.wav
24	1	549	a 0.06 on3 of7.wav	a 0.06 on3 of7.wav
25	1	656	a 0.06 on4 of7.wav	a 0.06 on4 of7.wav
26	1	669	a 0.06 on5 of7.wav	a 0.06 on5 of7.wav
27	1	545	a 0.06 on6 of7.wav	a 0.06 on6 of7.wav
28	1	588	a 0.06 on7 of7.wav	a 0.06 on7 of7.wav
29	1	588	a 0.08 on1 of7r.wav	a 0.08 on1 of7r.wav
30	1	668	a 0.08 on2 of7.wav	a 0.08 on2 of7.wav
31	1	664	a 0.08 on3 of7.wav	a 0.08 on3 of7.wav
32	1	752	a 0.08 on4 of7.wav	a 0.08 on4 of7.wav
33	1	566	a 0.08 on5 of7.wav	a 0.08 on5 of7.wav
34	1	641	a 0.08 on6 of7.wav	a 0.08 on6 of7.wav
35	1	570	a 0.08 on7 of7.wav	a 0.08 on7 of7.wav
36	1	676	a 0.12 on1 of7r.wav	a 0.12 on1 of7r.wav
37	2	674	a 0.12 on2 of7.wav	a 0.12 on2 of7.wav
38	1	474	a 0.12 on3 of7.wav	a 0.12 on3 of7.wav
39	1	597	a 0.12 on4 of7.wav	a 0.12 on4 of7.wav
40	1	718	a 0.12 on5 of7.wav	a 0.12 on5 of7.wav
41	1	632	a 0.12 on6 of7.wav	a 0.12 on6 of7.wav
42	1	1636	a 0.12 on7 of7.wav	a 0.12 on7 of7.wav
43	1	617	a 0.14 on1 of7r.wav	a 0.14 on1 of7r.wav
44	1	513	a 0.14 on2 of7.wav	a 0.14 on2 of7.wav
45	1	530	a 0.14 on3 of7.wav	a 0.14 on3 of7.wav
46	1	739	a 0.14 on4 of7.wav	a 0.14 on4 of7.wav
47	1	736	a 0.14 on5 of7.wav	a 0.14 on5 of7.wav
48	1	1084	a 0.14 on6 of7.wav	a 0.14 on6 of7.wav
49	1	1163	a 0.14 on7 of7.wav	a 0.14 on7 of7.wav
50	1	493	a 0.16 on1 of7r.wav	a 0.16 on1 of7r.wav
51	1	720	a 0.16 on2 of7.wav	a 0.16 on2 of7.wav
52	1	457	a 0.16 on3 of7.wav	a 0.16 on3 of7.wav
53	1	1289	a 0.16 on4 of7.wav	a 0.16 on4 of7.wav
54	1	545	a 0.16 on5 of7.wav	a 0.16 on5 of7.wav
55	1	521	a 0.16 on6 of7.wav	a 0.16 on6 of7.wav
56	1	660	a 0.16 on7 of7.wav	a 0.16 on7 of7.wav
57	1	2481	a 0.18 on1 of7r.wav	a 0.18 on1 of7r.wav
58	1	878	a 0.18 on2 of7.wav	a 0.18 on2 of7.wav
59	1	658	a 0.18 on3 of7.wav	a 0.18 on3 of7.wav
60	1	656	a 0.18 on4 of7.wav	a 0.18 on4 of7.wav
61	1	613	a 0.18 on5 of7.wav	a 0.18 on5 of7.wav
62	1	542	a 0.18 on6 of7.wav	a 0.18 on6 of7.wav
63	1	632	a 0.18 on7 of7.wav	a 0.18 on7 of7.wav
64	1	653	i 0.1 on1 of7r.wav	i 0.1 on1 of7r.wav
65	1	538	i 0.1 on2 of7.wav	i 0.1 on2 of7.wav
66	1	1259	i 0.1 on3 of7.wav	i 0.1 on3 of7.wav
67	1	754	i 0.1 on4 of7.wav	i 0.1 on4 of7.wav
68	1	653	i 0.1 on5 of7.wav	i 0.1 on5 of7.wav
69	1	745	i 0.1 on6 of7.wav	i 0.1 on6 of7.wav
70	1	661	i 0.1 on7 of7.wav	i 0.1 on7 of7.wav
71	1	589	i 0.2 on1 of7r.wav	i 0.2 on1 of7r.wav
72	1	784	i 0.2 on2 of7.wav	i 0.2 on2 of7.wav
73	1	597	i 0.2 on3 of7.wav	i 0.2 on3 of7.wav
74	1	609	i 0.2 on4 of7.wav	i 0.2 on4 of7.wav
75	1	1059	i 0.2 on5 of7.wav	i 0.2 on5 of7.wav
76	1	521	i 0.2 on6 of7.wav	i 0.2 on6 of7.wav
77	1	616	i 0.2 on7 of7.wav	i 0.2 on7 of7.wav
78	1	761	i 0.04 on1 of7r.wav	i 0.04 on1 of7r.wav
79	1	637	i 0.04 on2 of7.wav	i 0.04 on2 of7.wav
80	1	723	i 0.04 on3 of7.wav	i 0.04 on3 of7.wav
81	1	663	i 0.04 on4 of7.wav	i 0.04 on4 of7.wav
82	1	539	i 0.04 on5 of7.wav	i 0.04 on5 of7.wav
83	1	581	i 0.04 on6 of7.wav	i 0.04 on6 of7.wav
84	1	570	i 0.04 on7 of7.wav	i 0.04 on7 of7.wav
85	1	544	i 0.06 on1 of7r.wav	i 0.06 on1 of7r.wav
86	1	556	i 0.06 on2 of7.wav	i 0.06 on2 of7.wav
87	1	450	i 0.06 on3 of7.wav	i 0.06 on3 of7.wav
88	1	760	i 0.06 on4 of7.wav	i 0.06 on4 of7.wav
89	2	1040	i 0.06 on5 of7.wav	i 0.06 on5 of7.wav
90	1	477	i 0.06 on6 of7.wav	i 0.06 on6 of7.wav
91	1	602	i 0.06 on7 of7.wav	i 0.06 on7 of7.wav
92	1	573	i 0.08 on1 of7r.wav	i 0.08 on1 of7r.wav
93	1	540	i 0.08 on2 of7.wav	i 0.08 on2 of7.wav
94	1	981	i 0.08 on3 of7.wav	i 0.08 on3 of7.wav
95	1	684	i 0.08 on4 of7.wav	i 0.08 on4 of7.wav
96	1	680	i 0.08 on5 of7.wav	i 0.08 on5 of7.wav
97	1	967	i 0.08 on6 of7.wav	i 0.08 on6 of7.wav
98	1	912	i 0.08 on7 of7.wav	i 0.08 on7 of7.wav
99	1	617	i 0.12 on1 of7r.wav	i 0.12 on1 of7r.wav
100	1	822	i 0.12 on2 of7.wav	i 0.12 on2 of7.wav
101	1	700	i 0.12 on3 of7.wav	i 0.12 on3 of7.wav
102	2	1027	i 0.12 on4 of7.wav	i 0.12 on4 of7.wav
103	1	721	i 0.12 on5 of7.wav	i 0.12 on5 of7.wav
104	1	617	i 0.12 on6 of7.wav	i 0.12 on6 of7.wav
105	1	673	i 0.12 on7 of7.wav	i 0.12 on7 of7.wav
106	1	826	i 0.14 on1 of7r.wav	i 0.14 on1 of7r.wav
107	1	923	i 0.14 on2 of7.wav	i 0.14 on2 of7.wav
108	1	636	i 0.14 on3 of7.wav	i 0.14 on3 of7.wav
109	1	722	i 0.14 on4 of7.wav	i 0.14 on4 of7.wav
110	1	601	i 0.14 on5 of7.wav	i 0.14 on5 of7.wav
111	1	692	i 0.14 on6 of7.wav	i 0.14 on6 of7.wav
112	1	821	i 0.14 on7 of7.wav	i 0.14 on7 of7.wav
113	1	629	i 0.16 on1 of7r.wav	i 0.16 on1 of7r.wav
114	1	637	i 0.16 on2 of7.wav	i 0.16 on2 of7.wav
115	1	736	i 0.16 on3 of7.wav	i 0.16 on3 of7.wav
116	1	641	i 0.16 on4 of7.wav	i 0.16 on4 of7.wav
117	1	711	i 0.16 on5 of7.wav	i 0.16 on5 of7.wav
118	1	544	i 0.16 on6 of7.wav	i 0.16 on6 of7.wav
119	1	523	i 0.16 on7 of7.wav	i 0.16 on7 of7.wav
120	1	752	i 0.18 on1 of7r.wav	i 0.18 on1 of7r.wav
121	1	620	i 0.18 on2 of7.wav	i 0.18 on2 of7.wav
122	1	828	i 0.18 on3 of7.wav	i 0.18 on3 of7.wav
123	1	869	i 0.18 on4 of7.wav	i 0.18 on4 of7.wav
124	1	792	i 0.18 on5 of7.wav	i 0.18 on5 of7.wav
125	1	558	i 0.18 on6 of7.wav	i 0.18 on6 of7.wav
126	1	685	i 0.18 on7 of7.wav	i 0.18 on7 of7.wav
127	1	726	a 0.1 on1 of7r.wav	a 0.1 on3 of7.wav
128	1	2101	a 0.1 on2 of7.wav	a 0.1 on4 of7.wav
129	2	1070	a 0.1 on3 of7.wav	a 0.1 on5 of7.wav
130	2	688	a 0.1 on4 of7.wav	a 0.1 on6 of7.wav
131	2	932	a 0.1 on5 of7.wav	a 0.1 on7 of7.wav
132	1	1124	a 0.2 on1 of7r.wav	a 0.2 on3 of7.wav
133	1	2013	a 0.2 on2 of7.wav	a 0.2 on4 of7.wav
134	2	673	a 0.2 on3 of7.wav	a 0.2 on5 of7.wav
135	1	689	a 0.2 on4 of7.wav	a 0.2 on6 of7.wav
136	2	595	a 0.2 on5 of7.wav	a 0.2 on7 of7.wav
137	1	600	a 0.04 on1 of7r.wav	a 0.04 on3 of7.wav
138	1	781	a 0.04 on2 of7.wav	a 0.04 on4 of7.wav
139	1	625	a 0.04 on3 of7.wav	a 0.04 on5 of7.wav
140	1	656	a 0.04 on4 of7.wav	a 0.04 on6 of7.wav
141	1	458	a 0.04 on5 of7.wav	a 0.04 on7 of7.wav
142	1	617	a 0.06 on1 of7r.wav	a 0.06 on3 of7.wav
143	1	1317	a 0.06 on2 of7.wav	a 0.06 on4 of7.wav
144	1	870	a 0.06 on3 of7.wav	a 0.06 on5 of7.wav
145	1	1237	a 0.06 on4 of7.wav	a 0.06 on6 of7.wav
146	2	1089	a 0.06 on5 of7.wav	a 0.06 on7 of7.wav
147	1	580	a 0.08 on1 of7r.wav	a 0.08 on3 of7.wav
148	1	628	a 0.08 on2 of7.wav	a 0.08 on4 of7.wav
149	2	867	a 0.08 on3 of7.wav	a 0.08 on5 of7.wav
150	2	969	a 0.08 on4 of7.wav	a 0.08 on6 of7.wav
151	1	924	a 0.08 on5 of7.wav	a 0.08 on7 of7.wav
152	1	1384	a 0.12 on1 of7r.wav	a 0.12 on3 of7.wav
153	2	1001	a 0.12 on2 of7.wav	a 0.12 on4 of7.wav
154	2	785	a 0.12 on3 of7.wav	a 0.12 on5 of7.wav
155	2	947	a 0.12 on4 of7.wav	a 0.12 on6 of7.wav
156	2	777	a 0.12 on5 of7.wav	a 0.12 on7 of7.wav
157	2	1268	a 0.14 on1 of7r.wav	a 0.14 on3 of7.wav
158	1	713	a 0.14 on2 of7.wav	a 0.14 on4 of7.wav
159	2	841	a 0.14 on3 of7.wav	a 0.14 on5 of7.wav
160	2	1051	a 0.14 on4 of7.wav	a 0.14 on6 of7.wav
161	2	1037	a 0.14 on5 of7.wav	a 0.14 on7 of7.wav
162	1	813	a 0.16 on1 of7r.wav	a 0.16 on3 of7.wav
163	2	892	a 0.16 on2 of7.wav	a 0.16 on4 of7.wav
164	2	844	a 0.16 on3 of7.wav	a 0.16 on5 of7.wav
165	2	826	a 0.16 on4 of7.wav	a 0.16 on6 of7.wav
166	1	1391	a 0.16 on5 of7.wav	a 0.16 on7 of7.wav
167	1	752	a 0.18 on1 of7r.wav	a 0.18 on3 of7.wav
168	2	1076	a 0.18 on2 of7.wav	a 0.18 on4 of7.wav
169	2	681	a 0.18 on3 of7.wav	a 0.18 on5 of7.wav
170	2	555	a 0.18 on4 of7.wav	a 0.18 on6 of7.wav
171	2	801	a 0.18 on5 of7.wav	a 0.18 on7 of7.wav
172	2	865	i 0.1 on1 of7r.wav	i 0.1 on3 of7.wav
173	2	965	i 0.1 on2 of7.wav	i 0.1 on4 of7.wav
174	1	461	i 0.1 on3 of7.wav	i 0.1 on5 of7.wav
175	2	611	i 0.1 on4 of7.wav	i 0.1 on6 of7.wav
176	2	946	i 0.1 on5 of7.wav	i 0.1 on7 of7.wav
177	1	868	i 0.2 on1 of7r.wav	i 0.2 on3 of7.wav
178	2	825	i 0.2 on2 of7.wav	i 0.2 on4 of7.wav
179	2	695	i 0.2 on3 of7.wav	i 0.2 on5 of7.wav
180	2	571	i 0.2 on4 of7.wav	i 0.2 on6 of7.wav
181	1	1280	i 0.2 on5 of7.wav	i 0.2 on7 of7.wav
182	1	532	i 0.04 on1 of7r.wav	i 0.04 on3 of7.wav
183	1	618	i 0.04 on2 of7.wav	i 0.04 on4 of7.wav
184	1	551	i 0.04 on3 of7.wav	i 0.04 on5 of7.wav
185	1	465	i 0.04 on4 of7.wav	i 0.04 on6 of7.wav
186	1	386	i 0.04 on5 of7.wav	i 0.04 on7 of7.wav
187	1	561	i 0.06 on1 of7r.wav	i 0.06 on3 of7.wav
188	1	539	i 0.06 on2 of7.wav	i 0.06 on4 of7.wav
189	1	655	i 0.06 on3 of7.wav	i 0.06 on5 of7.wav
190	1	593	i 0.06 on4 of7.wav	i 0.06 on6 of7.wav
191	1	876	i 0.06 on5 of7.wav	i 0.06 on7 of7.wav
192	1	931	i 0.08 on1 of7r.wav	i 0.08 on3 of7.wav
193	1	477	i 0.08 on2 of7.wav	i 0.08 on4 of7.wav
194	1	721	i 0.08 on3 of7.wav	i 0.08 on5 of7.wav
195	1	625	i 0.08 on4 of7.wav	i 0.08 on6 of7.wav
196	2	891	i 0.08 on5 of7.wav	i 0.08 on7 of7.wav
197	1	716	i 0.12 on1 of7r.wav	i 0.12 on3 of7.wav
198	1	953	i 0.12 on2 of7.wav	i 0.12 on4 of7.wav
199	2	1090	i 0.12 on3 of7.wav	i 0.12 on5 of7.wav
200	2	757	i 0.12 on4 of7.wav	i 0.12 on6 of7.wav
201	1	993	i 0.12 on5 of7.wav	i 0.12 on7 of7.wav
202	2	1056	i 0.14 on1 of7r.wav	i 0.14 on3 of7.wav
203	1	723	i 0.14 on2 of7.wav	i 0.14 on4 of7.wav
204	2	1007	i 0.14 on3 of7.wav	i 0.14 on5 of7.wav
205	2	790	i 0.14 on4 of7.wav	i 0.14 on6 of7.wav
206	2	841	i 0.14 on5 of7.wav	i 0.14 on7 of7.wav
207	1	580	i 0.16 on1 of7r.wav	i 0.16 on3 of7.wav
208	2	604	i 0.16 on2 of7.wav	i 0.16 on4 of7.wav
209	2	918	i 0.16 on3 of7.wav	i 0.16 on5 of7.wav
210	2	545	i 0.16 on4 of7.wav	i 0.16 on6 of7.wav
211	1	498	i 0.16 on5 of7.wav	i 0.16 on7 of7.wav
212	1	719	i 0.18 on1 of7r.wav	i 0.18 on3 of7.wav
213	2	853	i 0.18 on2 of7.wav	i 0.18 on4 of7.wav
214	2	627	i 0.18 on3 of7.wav	i 0.18 on5 of7.wav
215	2	566	i 0.18 on4 of7.wav	i 0.18 on6 of7.wav
216	2	897	i 0.18 on5 of7.wav	i 0.18 on7 of7.wav
217	1	665	a 0.1 on3 of7.wav	a 0.1 on1 of7r.wav
218	1	709	a 0.1 on4 of7.wav	a 0.1 on2 of7.wav
219	2	732	a 0.1 on5 of7.wav	a 0.1 on3 of7.wav
220	1	1024	a 0.1 on6 of7.wav	a 0.1 on4 of7.wav
221	1	881	a 0.1 on7 of7.wav	a 0.1 on5 of7.wav
222	1	486	a 0.2 on3 of7.wav	a 0.2 on1 of7r.wav
223	1	1335	a 0.2 on4 of7.wav	a 0.2 on2 of7.wav
224	2	861	a 0.2 on5 of7.wav	a 0.2 on3 of7.wav
225	1	783	a 0.2 on6 of7.wav	a 0.2 on4 of7.wav
226	1	832	a 0.2 on7 of7.wav	a 0.2 on5 of7.wav
227	1	580	a 0.04 on3 of7.wav	a 0.04 on1 of7r.wav
228	1	872	a 0.04 on4 of7.wav	a 0.04 on2 of7.wav
229	1	538	a 0.04 on5 of7.wav	a 0.04 on3 of7.wav
230	1	581	a 0.04 on6 of7.wav	a 0.04 on4 of7.wav
231	1	441	a 0.04 on7 of7.wav	a 0.04 on5 of7.wav
232	1	681	a 0.06 on3 of7.wav	a 0.06 on1 of7r.wav
233	1	580	a 0.06 on4 of7.wav	a 0.06 on2 of7.wav
234	1	1032	a 0.06 on5 of7.wav	a 0.06 on3 of7.wav
235	1	612	a 0.06 on6 of7.wav	a 0.06 on4 of7.wav
236	1	602	a 0.06 on7 of7.wav	a 0.06 on5 of7.wav
237	1	716	a 0.08 on3 of7.wav	a 0.08 on1 of7r.wav
238	1	913	a 0.08 on4 of7.wav	a 0.08 on2 of7.wav
239	1	920	a 0.08 on5 of7.wav	a 0.08 on3 of7.wav
240	1	799	a 0.08 on6 of7.wav	a 0.08 on4 of7.wav
241	1	650	a 0.08 on7 of7.wav	a 0.08 on5 of7.wav
242	2	1836	a 0.12 on3 of7.wav	a 0.12 on1 of7r.wav
243	2	741	a 0.12 on4 of7.wav	a 0.12 on2 of7.wav
244	2	892	a 0.12 on5 of7.wav	a 0.12 on3 of7.wav
245	1	729	a 0.12 on6 of7.wav	a 0.12 on4 of7.wav
246	1	514	a 0.12 on7 of7.wav	a 0.12 on5 of7.wav
247	1	638	a 0.14 on3 of7.wav	a 0.14 on1 of7r.wav
248	1	1281	a 0.14 on4 of7.wav	a 0.14 on2 of7.wav
249	1	865	a 0.14 on5 of7.wav	a 0.14 on3 of7.wav
250	1	800	a 0.14 on6 of7.wav	a 0.14 on4 of7.wav
251	1	677	a 0.14 on7 of7.wav	a 0.14 on5 of7.wav
252	1	1281	a 0.16 on3 of7.wav	a 0.16 on1 of7r.wav
253	1	1128	a 0.16 on4 of7.wav	a 0.16 on2 of7.wav
254	2	1193	a 0.16 on5 of7.wav	a 0.16 on3 of7.wav
255	1	656	a 0.16 on6 of7.wav	a 0.16 on4 of7.wav
256	1	677	a 0.16 on7 of7.wav	a 0.16 on5 of7.wav
257	1	597	a 0.18 on3 of7.wav	a 0.18 on1 of7r.wav
258	1	815	a 0.18 on4 of7.wav	a 0.18 on2 of7.wav
259	1	860	a 0.18 on5 of7.wav	a 0.18 on3 of7.wav
260	1	928	a 0.18 on6 of7.wav	a 0.18 on4 of7.wav
261	1	719	a 0.18 on7 of7.wav	a 0.18 on5 of7.wav
262	1	646	i 0.1 on3 of7.wav	i 0.1 on1 of7r.wav
263	1	498	i 0.1 on4 of7.wav	i 0.1 on2 of7.wav
264	1	656	i 0.1 on5 of7.wav	i 0.1 on3 of7.wav
265	1	1245	i 0.1 on6 of7.wav	i 0.1 on4 of7.wav
266	2	1872	i 0.1 on7 of7.wav	i 0.1 on5 of7.wav
267	1	692	i 0.2 on3 of7.wav	i 0.2 on1 of7r.wav
268	1	795	i 0.2 on4 of7.wav	i 0.2 on2 of7.wav
269	1	720	i 0.2 on5 of7.wav	i 0.2 on3 of7.wav
270	1	1057	i 0.2 on6 of7.wav	i 0.2 on4 of7.wav
271	1	662	i 0.2 on7 of7.wav	i 0.2 on5 of7.wav
272	1	572	i 0.04 on3 of7.wav	i 0.04 on1 of7r.wav
273	1	538	i 0.04 on4 of7.wav	i 0.04 on2 of7.wav
274	1	781	i 0.04 on5 of7.wav	i 0.04 on3 of7.wav
275	1	655	i 0.04 on6 of7.wav	i 0.04 on4 of7.wav
276	1	653	i 0.04 on7 of7.wav	i 0.04 on5 of7.wav
277	2	848	i 0.06 on3 of7.wav	i 0.06 on1 of7r.wav
278	1	491	i 0.06 on4 of7.wav	i 0.06 on2 of7.wav
279	2	833	i 0.06 on5 of7.wav	i 0.06 on3 of7.wav
280	1	436	i 0.06 on6 of7.wav	i 0.06 on4 of7.wav
281	1	1337	i 0.06 on7 of7.wav	i 0.06 on5 of7.wav
282	1	365	i 0.08 on3 of7.wav	i 0.08 on1 of7r.wav
283	1	550	i 0.08 on4 of7.wav	i 0.08 on2 of7.wav
284	1	884	i 0.08 on5 of7.wav	i 0.08 on3 of7.wav
285	1	687	i 0.08 on6 of7.wav	i 0.08 on4 of7.wav
286	1	639	i 0.08 on7 of7.wav	i 0.08 on5 of7.wav
287	1	697	i 0.12 on3 of7.wav	i 0.12 on1 of7r.wav
288	1	956	i 0.12 on4 of7.wav	i 0.12 on2 of7.wav
289	1	989	i 0.12 on5 of7.wav	i 0.12 on3 of7.wav
290	1	893	i 0.12 on6 of7.wav	i 0.12 on4 of7.wav
291	1	545	i 0.12 on7 of7.wav	i 0.12 on5 of7.wav
292	1	1024	i 0.14 on3 of7.wav	i 0.14 on1 of7r.wav
293	1	813	i 0.14 on4 of7.wav	i 0.14 on2 of7.wav
294	2	1597	i 0.14 on5 of7.wav	i 0.14 on3 of7.wav
295	1	1464	i 0.14 on6 of7.wav	i 0.14 on4 of7.wav
296	1	651	i 0.14 on7 of7.wav	i 0.14 on5 of7.wav
297	1	692	i 0.16 on3 of7.wav	i 0.16 on1 of7r.wav
298	1	656	i 0.16 on4 of7.wav	i 0.16 on2 of7.wav
299	1	1221	i 0.16 on5 of7.wav	i 0.16 on3 of7.wav
300	2	1744	i 0.16 on6 of7.wav	i 0.16 on4 of7.wav
301	1	680	i 0.16 on7 of7.wav	i 0.16 on5 of7.wav
302	1	627	i 0.18 on3 of7.wav	i 0.18 on1 of7r.wav
303	1	657	i 0.18 on4 of7.wav	i 0.18 on2 of7.wav
304	2	969	i 0.18 on5 of7.wav	i 0.18 on3 of7.wav
305	2	941	i 0.18 on6 of7.wav	i 0.18 on4 of7.wav
306	1	727	i 0.18 on7 of7.wav	i 0.18 on5 of7.wav
307	1	1033	a 0.1 on1 of7r.wav	a 0.1 on1 of7r.wav
308	1	776	a 0.1 on2 of7.wav	a 0.1 on2 of7.wav
309	1	482	a 0.1 on3 of7.wav	a 0.1 on3 of7.wav
310	1	653	a 0.1 on4 of7.wav	a 0.1 on4 of7.wav
311	1	829	a 0.1 on5 of7.wav	a 0.1 on5 of7.wav
312	1	769	a 0.1 on6 of7.wav	a 0.1 on6 of7.wav
313	1	604	a 0.1 on7 of7.wav	a 0.1 on7 of7.wav
314	1	681	a 0.2 on1 of7r.wav	a 0.2 on1 of7r.wav
315	1	733	a 0.2 on2 of7.wav	a 0.2 on2 of7.wav
316	1	740	a 0.2 on3 of7.wav	a 0.2 on3 of7.wav
317	1	948	a 0.2 on4 of7.wav	a 0.2 on4 of7.wav
318	1	562	a 0.2 on5 of7.wav	a 0.2 on5 of7.wav
319	1	668	a 0.2 on6 of7.wav	a 0.2 on6 of7.wav
320	1	845	a 0.2 on7 of7.wav	a 0.2 on7 of7.wav
321	1	616	a 0.04 on1 of7r.wav	a 0.04 on1 of7r.wav
322	1	764	a 0.04 on2 of7.wav	a 0.04 on2 of7.wav
323	1	498	a 0.04 on3 of7.wav	a 0.04 on3 of7.wav
324	1	975	a 0.04 on4 of7.wav	a 0.04 on4 of7.wav
325	1	589	a 0.04 on5 of7.wav	a 0.04 on5 of7.wav
326	1	625	a 0.04 on6 of7.wav	a 0.04 on6 of7.wav
327	1	567	a 0.04 on7 of7.wav	a 0.04 on7 of7.wav
328	1	609	a 0.06 on1 of7r.wav	a 0.06 on1 of7r.wav
329	1	623	a 0.06 on2 of7.wav	a 0.06 on2 of7.wav
330	1	1128	a 0.06 on3 of7.wav	a 0.06 on3 of7.wav
331	1	691	a 0.06 on4 of7.wav	a 0.06 on4 of7.wav
332	1	792	a 0.06 on5 of7.wav	a 0.06 on5 of7.wav
333	1	626	a 0.06 on6 of7.wav	a 0.06 on6 of7.wav
334	1	553	a 0.06 on7 of7.wav	a 0.06 on7 of7.wav
335	1	696	a 0.08 on1 of7r.wav	a 0.08 on1 of7r.wav
336	1	493	a 0.08 on2 of7.wav	a 0.08 on2 of7.wav
337	1	832	a 0.08 on3 of7.wav	a 0.08 on3 of7.wav
338	1	829	a 0.08 on4 of7.wav	a 0.08 on4 of7.wav
339	1	589	a 0.08 on5 of7.wav	a 0.08 on5 of7.wav
340	1	605	a 0.08 on6 of7.wav	a 0.08 on6 of7.wav
341	1	569	a 0.08 on7 of7.wav	a 0.08 on7 of7.wav
342	1	728	a 0.12 on1 of7r.wav	a 0.12 on1 of7r.wav
343	1	800	a 0.12 on2 of7.wav	a 0.12 on2 of7.wav
344	1	759	a 0.12 on3 of7.wav	a 0.12 on3 of7.wav
345	2	1057	a 0.12 on4 of7.wav	a 0.12 on4 of7.wav
346	1	1784	a 0.12 on5 of7.wav	a 0.12 on5 of7.wav
347	1	550	a 0.12 on6 of7.wav	a 0.12 on6 of7.wav
348	1	454	a 0.12 on7 of7.wav	a 0.12 on7 of7.wav
349	1	1261	a 0.14 on1 of7r.wav	a 0.14 on1 of7r.wav
350	1	890	a 0.14 on2 of7.wav	a 0.14 on2 of7.wav
351	1	719	a 0.14 on3 of7.wav	a 0.14 on3 of7.wav
352	1	1300	a 0.14 on4 of7.wav	a 0.14 on4 of7.wav
353	1	458	a 0.14 on5 of7.wav	a 0.14 on5 of7.wav
354	1	575	a 0.14 on6 of7.wav	a 0.14 on6 of7.wav
355	1	671	a 0.14 on7 of7.wav	a 0.14 on7 of7.wav
356	1	780	a 0.16 on1 of7r.wav	a 0.16 on1 of7r.wav
357	1	589	a 0.16 on2 of7.wav	a 0.16 on2 of7.wav
358	1	705	a 0.16 on3 of7.wav	a 0.16 on3 of7.wav
359	1	764	a 0.16 on4 of7.wav	a 0.16 on4 of7.wav
360	1	1338	a 0.16 on5 of7.wav	a 0.16 on5 of7.wav
361	2	924	a 0.16 on6 of7.wav	a 0.16 on6 of7.wav
362	1	517	a 0.16 on7 of7.wav	a 0.16 on7 of7.wav
363	1	766	a 0.18 on1 of7r.wav	a 0.18 on1 of7r.wav
364	1	777	a 0.18 on2 of7.wav	a 0.18 on2 of7.wav
365	1	701	a 0.18 on3 of7.wav	a 0.18 on3 of7.wav
366	1	1251	a 0.18 on4 of7.wav	a 0.18 on4 of7.wav
367	1	651	a 0.18 on5 of7.wav	a 0.18 on5 of7.wav
368	1	526	a 0.18 on6 of7.wav	a 0.18 on6 of7.wav
369	1	1041	a 0.18 on7 of7.wav	a 0.18 on7 of7.wav
370	1	625	i 0.1 on1 of7r.wav	i 0.1 on1 of7r.wav
371	1	608	i 0.1 on2 of7.wav	i 0.1 on2 of7.wav
372	1	748	i 0.1 on3 of7.wav	i 0.1 on3 of7.wav
373	1	629	i 0.1 on4 of7.wav	i 0.1 on4 of7.wav
374	1	796	i 0.1 on5 of7.wav	i 0.1 on5 of7.wav
375	1	429	i 0.1 on6 of7.wav	i 0.1 on6 of7.wav
376	1	756	i 0.1 on7 of7.wav	i 0.1 on7 of7.wav
377	1	676	i 0.2 on1 of7r.wav	i 0.2 on1 of7r.wav
378	1	832	i 0.2 on2 of7.wav	i 0.2 on2 of7.wav
379	1	676	i 0.2 on3 of7.wav	i 0.2 on3 of7.wav
380	1	683	i 0.2 on4 of7.wav	i 0.2 on4 of7.wav
381	1	562	i 0.2 on5 of7.wav	i 0.2 on5 of7.wav
382	1	580	i 0.2 on6 of7.wav	i 0.2 on6 of7.wav
383	1	868	i 0.2 on7 of7.wav	i 0.2 on7 of7.wav
384	1	703	i 0.04 on1 of7r.wav	i 0.04 on1 of7r.wav
385	1	493	i 0.04 on2 of7.wav	i 0.04 on2 of7.wav
386	1	780	i 0.04 on3 of7.wav	i 0.04 on3 of7.wav
387	1	612	i 0.04 on4 of7.wav	i 0.04 on4 of7.wav
388	1	617	i 0.04 on5 of7.wav	i 0.04 on5 of7.wav
389	1	541	i 0.04 on6 of7.wav	i 0.04 on6 of7.wav
390	1	764	i 0.04 on7 of7.wav	i 0.04 on7 of7.wav
391	1	573	i 0.06 on1 of7r.wav	i 0.06 on1 of7r.wav
392	1	530	i 0.06 on2 of7.wav	i 0.06 on2 of7.wav
393	1	696	i 0.06 on3 of7.wav	i 0.06 on3 of7.wav
394	1	485	i 0.06 on4 of7.wav	i 0.06 on4 of7.wav
395	1	723	i 0.06 on5 of7.wav	i 0.06 on5 of7.wav
396	1	421	i 0.06 on6 of7.wav	i 0.06 on6 of7.wav
397	1	537	i 0.06 on7 of7.wav	i 0.06 on7 of7.wav
398	1	598	i 0.08 on1 of7r.wav	i 0.08 on1 of7r.wav
399	1	633	i 0.08 on2 of7.wav	i 0.08 on2 of7.wav
400	1	1676	i 0.08 on3 of7.wav	i 0.08 on3 of7.wav
401	1	457	i 0.08 on4 of7.wav	i 0.08 on4 of7.wav
402	1	752	i 0.08 on5 of7.wav	i 0.08 on5 of7.wav
403	1	609	i 0.08 on6 of7.wav	i 0.08 on6 of7.wav
404	1	832	i 0.08 on7 of7.wav	i 0.08 on7 of7.wav
405	1	550	i 0.12 on1 of7r.wav	i 0.12 on1 of7r.wav
406	1	763	i 0.12 on2 of7.wav	i 0.12 on2 of7.wav
407	1	964	i 0.12 on3 of7.wav	i 0.12 on3 of7.wav
408	1	624	i 0.12 on4 of7.wav	i 0.12 on4 of7.wav
409	1	680	i 0.12 on5 of7.wav	i 0.12 on5 of7.wav
410	1	631	i 0.12 on6 of7.wav	i 0.12 on6 of7.wav
411	1	660	i 0.12 on7 of7.wav	i 0.12 on7 of7.wav
412	1	787	i 0.14 on1 of7r.wav	i 0.14 on1 of7r.wav
413	1	741	i 0.14 on2 of7.wav	i 0.14 on2 of7.wav
414	1	681	i 0.14 on3 of7.wav	i 0.14 on3 of7.wav
415	1	735	i 0.14 on4 of7.wav	i 0.14 on4 of7.wav
416	1	867	i 0.14 on5 of7.wav	i 0.14 on5 of7.wav
417	1	546	i 0.14 on6 of7.wav	i 0.14 on6 of7.wav
418	1	505	i 0.14 on7 of7.wav	i 0.14 on7 of7.wav
419	1	724	i 0.16 on1 of7r.wav	i 0.16 on1 of7r.wav
420	1	848	i 0.16 on2 of7.wav	i 0.16 on2 of7.wav
421	1	647	i 0.16 on3 of7.wav	i 0.16 on3 of7.wav
422	1	658	i 0.16 on4 of7.wav	i 0.16 on4 of7.wav
423	1	645	i 0.16 on5 of7.wav	i 0.16 on5 of7.wav
424	1	824	i 0.16 on6 of7.wav	i 0.16 on6 of7.wav
425	1	1012	i 0.16 on7 of7.wav	i 0.16 on7 of7.wav
426	1	607	i 0.18 on1 of7r.wav	i 0.18 on1 of7r.wav
427	1	514	i 0.18 on2 of7.wav	i 0.18 on2 of7.wav
428	1	533	i 0.18 on3 of7.wav	i 0.18 on3 of7.wav
429	1	691	i 0.18 on4 of7.wav	i 0.18 on4 of7.wav
430	1	629	i 0.18 on5 of7.wav	i 0.18 on5 of7.wav
431	1	837	i 0.18 on6 of7.wav	i 0.18 on6 of7.wav
432	1	935	i 0.18 on7 of7.wav	i 0.18 on7 of7.wav
433	1	482	a 0.1 on1 of7r.wav	a 0.1 on3 of7.wav
434	1	1205	a 0.1 on2 of7.wav	a 0.1 on4 of7.wav
435	1	704	a 0.1 on3 of7.wav	a 0.1 on5 of7.wav
436	2	937	a 0.1 on4 of7.wav	a 0.1 on6 of7.wav
437	2	803	a 0.1 on5 of7.wav	a 0.1 on7 of7.wav
438	1	744	a 0.2 on1 of7r.wav	a 0.2 on3 of7.wav
439	2	1188	a 0.2 on2 of7.wav	a 0.2 on4 of7.wav
440	2	840	a 0.2 on3 of7.wav	a 0.2 on5 of7.wav
441	2	1352	a 0.2 on4 of7.wav	a 0.2 on6 of7.wav
442	2	2312	a 0.2 on5 of7.wav	a 0.2 on7 of7.wav
443	1	513	a 0.04 on1 of7r.wav	a 0.04 on3 of7.wav
444	1	533	a 0.04 on2 of7.wav	a 0.04 on4 of7.wav
445	1	462	a 0.04 on3 of7.wav	a 0.04 on5 of7.wav
446	1	506	a 0.04 on4 of7.wav	a 0.04 on6 of7.wav
447	1	560	a 0.04 on5 of7.wav	a 0.04 on7 of7.wav
448	1	740	a 0.06 on1 of7r.wav	a 0.06 on3 of7.wav
449	1	752	a 0.06 on2 of7.wav	a 0.06 on4 of7.wav
450	2	1199	a 0.06 on3 of7.wav	a 0.06 on5 of7.wav
451	1	553	a 0.06 on4 of7.wav	a 0.06 on6 of7.wav
452	1	688	a 0.06 on5 of7.wav	a 0.06 on7 of7.wav
453	1	647	a 0.08 on1 of7r.wav	a 0.08 on3 of7.wav
454	1	976	a 0.08 on2 of7.wav	a 0.08 on4 of7.wav
455	2	1093	a 0.08 on3 of7.wav	a 0.08 on5 of7.wav
456	2	769	a 0.08 on4 of7.wav	a 0.08 on6 of7.wav
457	2	929	a 0.08 on5 of7.wav	a 0.08 on7 of7.wav
458	1	685	a 0.12 on1 of7r.wav	a 0.12 on3 of7.wav
459	2	907	a 0.12 on2 of7.wav	a 0.12 on4 of7.wav
460	1	454	a 0.12 on3 of7.wav	a 0.12 on5 of7.wav
461	2	1830	a 0.12 on4 of7.wav	a 0.12 on6 of7.wav
462	2	1095	a 0.12 on5 of7.wav	a 0.12 on7 of7.wav
463	1	1171	a 0.14 on1 of7r.wav	a 0.14 on3 of7.wav
464	1	928	a 0.14 on2 of7.wav	a 0.14 on4 of7.wav
465	2	881	a 0.14 on3 of7.wav	a 0.14 on5 of7.wav
466	2	1598	a 0.14 on4 of7.wav	a 0.14 on6 of7.wav
467	1	1204	a 0.14 on5 of7.wav	a 0.14 on7 of7.wav
468	1	760	a 0.16 on1 of7r.wav	a 0.16 on3 of7.wav
469	2	856	a 0.16 on2 of7.wav	a 0.16 on4 of7.wav
470	2	645	a 0.16 on3 of7.wav	a 0.16 on5 of7.wav
471	1	497	a 0.16 on4 of7.wav	a 0.16 on6 of7.wav
472	2	1021	a 0.16 on5 of7.wav	a 0.16 on7 of7.wav
473	1	822	a 0.18 on1 of7r.wav	a 0.18 on3 of7.wav
474	2	908	a 0.18 on2 of7.wav	a 0.18 on4 of7.wav
475	2	916	a 0.18 on3 of7.wav	a 0.18 on5 of7.wav
476	1	585	a 0.18 on4 of7.wav	a 0.18 on6 of7.wav
477	1	593	a 0.18 on5 of7.wav	a 0.18 on7 of7.wav
478	2	847	i 0.1 on1 of7r.wav	i 0.1 on3 of7.wav
479	1	1280	i 0.1 on2 of7.wav	i 0.1 on4 of7.wav
480	2	964	i 0.1 on3 of7.wav	i 0.1 on5 of7.wav
481	2	847	i 0.1 on4 of7.wav	i 0.1 on6 of7.wav
482	2	849	i 0.1 on5 of7.wav	i 0.1 on7 of7.wav
483	1	526	i 0.2 on1 of7r.wav	i 0.2 on3 of7.wav
484	2	705	i 0.2 on2 of7.wav	i 0.2 on4 of7.wav
485	2	738	i 0.2 on3 of7.wav	i 0.2 on5 of7.wav
486	2	920	i 0.2 on4 of7.wav	i 0.2 on6 of7.wav
487	2	505	i 0.2 on5 of7.wav	i 0.2 on7 of7.wav
488	1	744	i 0.04 on1 of7r.wav	i 0.04 on3 of7.wav
489	1	553	i 0.04 on2 of7.wav	i 0.04 on4 of7.wav
490	1	538	i 0.04 on3 of7.wav	i 0.04 on5 of7.wav
491	1	317	i 0.04 on4 of7.wav	i 0.04 on6 of7.wav
492	1	721	i 0.04 on5 of7.wav	i 0.04 on7 of7.wav
493	1	708	i 0.06 on1 of7r.wav	i 0.06 on3 of7.wav
494	1	1152	i 0.06 on2 of7.wav	i 0.06 on4 of7.wav
495	1	5813	i 0.06 on3 of7.wav	i 0.06 on5 of7.wav
496	1	726	i 0.06 on4 of7.wav	i 0.06 on6 of7.wav
497	1	732	i 0.06 on5 of7.wav	i 0.06 on7 of7.wav
498	1	683	i 0.08 on1 of7r.wav	i 0.08 on3 of7.wav
499	1	572	i 0.08 on2 of7.wav	i 0.08 on4 of7.wav
500	1	588	i 0.08 on3 of7.wav	i 0.08 on5 of7.wav
501	1	426	i 0.08 on4 of7.wav	i 0.08 on6 of7.wav
502	1	441	i 0.08 on5 of7.wav	i 0.08 on7 of7.wav
503	1	785	i 0.12 on1 of7r.wav	i 0.12 on3 of7.wav
504	2	944	i 0.12 on2 of7.wav	i 0.12 on4 of7.wav
505	2	879	i 0.12 on3 of7.wav	i 0.12 on5 of7.wav
506	2	780	i 0.12 on4 of7.wav	i 0.12 on6 of7.wav
507	2	1320	i 0.12 on5 of7.wav	i 0.12 on7 of7.wav
508	1	628	i 0.14 on1 of7r.wav	i 0.14 on3 of7.wav
509	2	1000	i 0.14 on2 of7.wav	i 0.14 on4 of7.wav
510	2	1356	i 0.14 on3 of7.wav	i 0.14 on5 of7.wav
511	2	665	i 0.14 on4 of7.wav	i 0.14 on6 of7.wav
512	1	1015	i 0.14 on5 of7.wav	i 0.14 on7 of7.wav
513	1	698	i 0.16 on1 of7r.wav	i 0.16 on3 of7.wav
514	1	781	i 0.16 on2 of7.wav	i 0.16 on4 of7.wav
515	2	721	i 0.16 on3 of7.wav	i 0.16 on5 of7.wav
516	2	682	i 0.16 on4 of7.wav	i 0.16 on6 of7.wav
517	1	676	i 0.16 on5 of7.wav	i 0.16 on7 of7.wav
518	1	689	i 0.18 on1 of7r.wav	i 0.18 on3 of7.wav
519	2	1717	i 0.18 on2 of7.wav	i 0.18 on4 of7.wav
520	2	1161	i 0.18 on3 of7.wav	i 0.18 on5 of7.wav
521	1	577	i 0.18 on4 of7.wav	i 0.18 on6 of7.wav
522	1	1506	i 0.18 on5 of7.wav	i 0.18 on7 of7.wav
523	1	521	a 0.1 on3 of7.wav	a 0.1 on1 of7r.wav
524	1	752	a 0.1 on4 of7.wav	a 0.1 on2 of7.wav
525	1	676	a 0.1 on5 of7.wav	a 0.1 on3 of7.wav
526	2	860	a 0.1 on6 of7.wav	a 0.1 on4 of7.wav
527	1	610	a 0.1 on7 of7.wav	a 0.1 on5 of7.wav
528	1	820	a 0.2 on3 of7.wav	a 0.2 on1 of7r.wav
529	2	888	a 0.2 on4 of7.wav	a 0.2 on2 of7.wav
530	2	797	a 0.2 on5 of7.wav	a 0.2 on3 of7.wav
531	1	860	a 0.2 on6 of7.wav	a 0.2 on4 of7.wav
532	1	991	a 0.2 on7 of7.wav	a 0.2 on5 of7.wav
533	1	551	a 0.04 on3 of7.wav	a 0.04 on1 of7r.wav
534	1	650	a 0.04 on4 of7.wav	a 0.04 on2 of7.wav
535	1	553	a 0.04 on5 of7.wav	a 0.04 on3 of7.wav
536	1	512	a 0.04 on6 of7.wav	a 0.04 on4 of7.wav
537	1	543	a 0.04 on7 of7.wav	a 0.04 on5 of7.wav
538	1	473	a 0.06 on3 of7.wav	a 0.06 on1 of7r.wav
539	1	1143	a 0.06 on4 of7.wav	a 0.06 on2 of7.wav
540	1	778	a 0.06 on5 of7.wav	a 0.06 on3 of7.wav
541	1	852	a 0.06 on6 of7.wav	a 0.06 on4 of7.wav
542	2	932	a 0.06 on7 of7.wav	a 0.06 on5 of7.wav
543	1	1216	a 0.08 on3 of7.wav	a 0.08 on1 of7r.wav
544	1	860	a 0.08 on4 of7.wav	a 0.08 on2 of7.wav
545	1	953	a 0.08 on5 of7.wav	a 0.08 on3 of7.wav
546	1	909	a 0.08 on6 of7.wav	a 0.08 on4 of7.wav
547	1	700	a 0.08 on7 of7.wav	a 0.08 on5 of7.wav
548	1	675	a 0.12 on3 of7.wav	a 0.12 on1 of7r.wav
549	2	1104	a 0.12 on4 of7.wav	a 0.12 on2 of7.wav
550	2	965	a 0.12 on5 of7.wav	a 0.12 on3 of7.wav
551	1	728	a 0.12 on6 of7.wav	a 0.12 on4 of7.wav
552	1	613	a 0.12 on7 of7.wav	a 0.12 on5 of7.wav
553	1	572	a 0.14 on3 of7.wav	a 0.14 on1 of7r.wav
554	2	1021	a 0.14 on4 of7.wav	a 0.14 on2 of7.wav
555	2	1608	a 0.14 on5 of7.wav	a 0.14 on3 of7.wav
556	1	721	a 0.14 on6 of7.wav	a 0.14 on4 of7.wav
557	1	673	a 0.14 on7 of7.wav	a 0.14 on5 of7.wav
558	1	688	a 0.16 on3 of7.wav	a 0.16 on1 of7r.wav
559	1	740	a 0.16 on4 of7.wav	a 0.16 on2 of7.wav
560	1	1397	a 0.16 on5 of7.wav	a 0.16 on3 of7.wav
561	1	916	a 0.16 on6 of7.wav	a 0.16 on4 of7.wav
562	1	929	a 0.16 on7 of7.wav	a 0.16 on5 of7.wav
563	1	628	a 0.18 on3 of7.wav	a 0.18 on1 of7r.wav
564	1	918	a 0.18 on4 of7.wav	a 0.18 on2 of7.wav
565	1	1377	a 0.18 on5 of7.wav	a 0.18 on3 of7.wav
566	1	728	a 0.18 on6 of7.wav	a 0.18 on4 of7.wav
567	1	573	a 0.18 on7 of7.wav	a 0.18 on5 of7.wav
568	1	630	i 0.1 on3 of7.wav	i 0.1 on1 of7r.wav
569	1	796	i 0.1 on4 of7.wav	i 0.1 on2 of7.wav
570	1	825	i 0.1 on5 of7.wav	i 0.1 on3 of7.wav
571	1	684	i 0.1 on6 of7.wav	i 0.1 on4 of7.wav
572	1	875	i 0.1 on7 of7.wav	i 0.1 on5 of7.wav
573	1	662	i 0.2 on3 of7.wav	i 0.2 on1 of7r.wav
574	1	641	i 0.2 on4 of7.wav	i 0.2 on2 of7.wav
575	2	997	i 0.2 on5 of7.wav	i 0.2 on3 of7.wav
576	1	1076	i 0.2 on6 of7.wav	i 0.2 on4 of7.wav
577	1	765	i 0.2 on7 of7.wav	i 0.2 on5 of7.wav
578	1	621	i 0.04 on3 of7.wav	i 0.04 on1 of7r.wav
579	1	812	i 0.04 on4 of7.wav	i 0.04 on2 of7.wav
580	1	579	i 0.04 on5 of7.wav	i 0.04 on3 of7.wav
581	1	521	i 0.04 on6 of7.wav	i 0.04 on4 of7.wav
582	1	567	i 0.04 on7 of7.wav	i 0.04 on5 of7.wav
583	1	676	i 0.06 on3 of7.wav	i 0.06 on1 of7r.wav
584	2	1172	i 0.06 on4 of7.wav	i 0.06 on2 of7.wav
585	1	425	i 0.06 on5 of7.wav	i 0.06 on3 of7.wav
586	1	615	i 0.06 on6 of7.wav	i 0.06 on4 of7.wav
587	1	649	i 0.06 on7 of7.wav	i 0.06 on5 of7.wav
588	1	912	i 0.08 on3 of7.wav	i 0.08 on1 of7r.wav
589	1	656	i 0.08 on4 of7.wav	i 0.08 on2 of7.wav
590	1	645	i 0.08 on5 of7.wav	i 0.08 on3 of7.wav
591	1	652	i 0.08 on6 of7.wav	i 0.08 on4 of7.wav
592	1	729	i 0.08 on7 of7.wav	i 0.08 on5 of7.wav
593	1	541	i 0.12 on3 of7.wav	i 0.12 on1 of7r.wav
594	1	868	i 0.12 on4 of7.wav	i 0.12 on2 of7.wav
595	1	897	i 0.12 on5 of7.wav	i 0.12 on3 of7.wav
596	1	513	i 0.12 on6 of7.wav	i 0.12 on4 of7.wav
597	1	695	i 0.12 on7 of7.wav	i 0.12 on5 of7.wav
598	1	737	i 0.14 on3 of7.wav	i 0.14 on1 of7r.wav
599	1	624	i 0.14 on4 of7.wav	i 0.14 on2 of7.wav
600	2	1018	i 0.14 on5 of7.wav	i 0.14 on3 of7.wav
601	1	1025	i 0.14 on6 of7.wav	i 0.14 on4 of7.wav
602	1	545	i 0.14 on7 of7.wav	i 0.14 on5 of7.wav
603	1	750	i 0.16 on3 of7.wav	i 0.16 on1 of7r.wav
604	1	688	i 0.16 on4 of7.wav	i 0.16 on2 of7.wav
605	2	574	i 0.16 on5 of7.wav	i 0.16 on3 of7.wav
606	2	1133	i 0.16 on6 of7.wav	i 0.16 on4 of7.wav
607	1	1136	i 0.16 on7 of7.wav	i 0.16 on5 of7.wav
608	1	574	i 0.18 on3 of7.wav	i 0.18 on1 of7r.wav
609	2	808	i 0.18 on4 of7.wav	i 0.18 on2 of7.wav
610	2	954	i 0.18 on5 of7.wav	i 0.18 on3 of7.wav
611	2	951	i 0.18 on6 of7.wav	i 0.18 on4 of7.wav
612	1	724	i 0.18 on7 of7.wav	i 0.18 on5 of7.wav
