# Supplementary material for: How musical experience affects tone perception efficiency by musicians of tonal and non-tonal speakers?
Source: PLoS One. 2020 May 8;15(5):e0232514. doi: 10.1371/journal.pone.0232514 (PMC7209303; doi:10.1371/journal.pone.0232514)
Supplement: S2 Raw Data — (ZIP) [file pone.0232514.s002.zip › RAW DATA Man musician/sub13idfalling.csv]

List2	stim1	Slide3.RESP	Slide3.RT
1	a 0.1 on1 of1.wav	1	618
2	a 0.1 on1 of2.wav	2	794
3	a 0.1 on1 of3.wav	2	637
4	a 0.1 on1 of4.wav	2	1185
5	a 0.1 on1 of5.wav	2	1250
6	a 0.1 on1 of6.wav	2	510
7	a 0.1 on1 of7.wav	2	426
8	a 0.2 on1 of1.wav	1	849
9	a 0.2 on1 of2.wav	1	694
10	a 0.2 on1 of3.wav	2	1022
11	a 0.2 on1 of4.wav	2	657
12	a 0.2 on1 of5.wav	2	574
13	a 0.2 on1 of6.wav	2	671
14	a 0.2 on1 of7.wav	1	625
15	a 0.04 on1 of1.wav	1	938
16	a 0.04 on1 of2.wav	2	609
17	a 0.04 on1 of3.wav	2	1002
18	a 0.04 on1 of4.wav	2	574
19	a 0.04 on1 of5.wav	2	745
20	a 0.04 on1 of6.wav	2	542
21	a 0.04 on1 of7.wav	2	429
22	a 0.06 on1 of1.wav	2	686
23	a 0.06 on1 of2.wav	2	710
24	a 0.06 on1 of3.wav	2	986
25	a 0.06 on1 of4.wav	2	570
26	a 0.06 on1 of5.wav	1	606
27	a 0.06 on1 of6.wav	2	794
28	a 0.06 on1 of7.wav	2	681
29	a 0.08 on1 of1.wav	1	434
30	a 0.08 on1 of2.wav	1	845
31	a 0.08 on1 of3.wav	2	629
32	a 0.08 on1 of4.wav	2	653
33	a 0.08 on1 of5.wav	2	667
34	a 0.08 on1 of6.wav	2	769
35	a 0.08 on1 of7.wav	2	553
36	a 0.12 on1 of1.wav	1	846
37	a 0.12 on1 of2.wav	1	461
38	a 0.12 on1 of3.wav	2	774
39	a 0.12 on1 of4.wav	2	1239
40	a 0.12 on1 of5.wav	2	935
41	a 0.12 on1 of6.wav	2	554
42	a 0.12 on1 of7.wav	2	669
43	a 0.14 on1 of1.wav	1	685
44	a 0.14 on1 of2.wav	1	707
45	a 0.14 on1 of3.wav	1	1081
46	a 0.14 on1 of4.wav	2	522
47	a 0.14 on1 of5.wav	2	681
48	a 0.14 on1 of6.wav	2	614
49	a 0.14 on1 of7.wav	2	1038
50	a 0.16 on1 of1.wav	1	857
51	a 0.16 on1 of2.wav	1	734
52	a 0.16 on1 of3.wav	2	561
53	a 0.16 on1 of4.wav	1	605
54	a 0.16 on1 of5.wav	2	490
55	a 0.16 on1 of6.wav	2	794
56	a 0.16 on1 of7.wav	2	753
57	a 0.18 on1 of1.wav	1	718
58	a 0.18 on1 of2.wav	1	1166
59	a 0.18 on1 of3.wav	2	614
60	a 0.18 on1 of4.wav	2	602
61	a 0.18 on1 of5.wav	2	545
62	a 0.18 on1 of6.wav	2	609
63	a 0.18 on1 of7.wav	2	577
64	i 0.1 on1 of1.wav	1	747
65	i 0.1 on1 of2.wav	2	429
66	i 0.1 on1 of3.wav	2	861
67	i 0.1 on1 of4.wav	2	625
68	i 0.1 on1 of5.wav	1	1427
69	i 0.1 on1 of6.wav	2	569
70	i 0.1 on1 of7.wav	2	590
71	i 0.2 on1 of1.wav	1	625
72	i 0.2 on1 of2.wav	1	701
73	i 0.2 on1 of3.wav	2	689
74	i 0.2 on1 of4.wav	2	793
75	i 0.2 on1 of5.wav	2	537
76	i 0.2 on1 of6.wav	2	686
77	i 0.2 on1 of7.wav	2	886
78	i 0.04 on1 of1.wav	2	745
79	i 0.04 on1 of2.wav	1	1211
80	i 0.04 on1 of3.wav	2	913
81	i 0.04 on1 of4.wav	1	834
82	i 0.04 on1 of5.wav	2	734
83	i 0.04 on1 of6.wav	1	971
84	i 0.04 on1 of7.wav	2	734
85	i 0.06 on1 of1.wav	2	561
86	i 0.06 on1 of2.wav	1	675
87	i 0.06 on1 of3.wav	2	1001
88	i 0.06 on1 of4.wav	2	897
89	i 0.06 on1 of5.wav	2	1478
90	i 0.06 on1 of6.wav	2	585
91	i 0.06 on1 of7.wav	1	690
92	i 0.08 on1 of1.wav	1	942
93	i 0.08 on1 of2.wav	1	1194
94	i 0.08 on1 of3.wav	2	493
95	i 0.08 on1 of4.wav	2	905
96	i 0.08 on1 of5.wav	2	817
97	i 0.08 on1 of6.wav	1	734
98	i 0.08 on1 of7.wav	2	581
99	i 0.12 on1 of1.wav	2	489
100	i 0.12 on1 of2.wav	2	969
101	i 0.12 on1 of3.wav	2	514
102	i 0.12 on1 of4.wav	2	809
103	i 0.12 on1 of5.wav	2	689
104	i 0.12 on1 of6.wav	2	698
105	i 0.12 on1 of7.wav	2	674
106	i 0.14 on1 of1.wav	1	733
107	i 0.14 on1 of2.wav	1	703
108	i 0.14 on1 of3.wav	1	579
109	i 0.14 on1 of4.wav	1	898
110	i 0.14 on1 of5.wav	1	1051
111	i 0.14 on1 of6.wav	2	810
112	i 0.14 on1 of7.wav	2	810
113	i 0.16 on1 of1.wav	1	757
114	i 0.16 on1 of2.wav	1	510
115	i 0.16 on1 of3.wav	1	918
116	i 0.16 on1 of4.wav	2	718
117	i 0.16 on1 of5.wav	2	845
118	i 0.16 on1 of6.wav	2	1621
119	i 0.16 on1 of7.wav	1	1034
120	i 0.18 on1 of1.wav	1	609
121	i 0.18 on1 of2.wav	1	649
122	i 0.18 on1 of3.wav	2	1097
123	i 0.18 on1 of4.wav	1	1123
124	i 0.18 on1 of5.wav	2	1043
125	i 0.18 on1 of6.wav	1	1261
126	i 0.18 on1 of7.wav	2	729
127	a 0.1 on1 of1.wav	2	602
128	a 0.1 on1 of2.wav	1	993
129	a 0.1 on1 of3.wav	1	930
130	a 0.1 on1 of4.wav	2	718
131	a 0.1 on1 of5.wav	2	946
132	a 0.1 on1 of6.wav	2	473
133	a 0.1 on1 of7.wav	2	698
134	a 0.2 on1 of1.wav	1	698
135	a 0.2 on1 of2.wav	1	1017
136	a 0.2 on1 of3.wav	2	1050
137	a 0.2 on1 of4.wav	2	746
138	a 0.2 on1 of5.wav	2	570
139	a 0.2 on1 of6.wav	2	838
140	a 0.2 on1 of7.wav	2	610
141	a 0.04 on1 of1.wav	2	749
142	a 0.04 on1 of2.wav	2	658
143	a 0.04 on1 of3.wav	1	722
144	a 0.04 on1 of4.wav	2	723
145	a 0.04 on1 of5.wav	1	1154
146	a 0.04 on1 of6.wav	1	726
147	a 0.04 on1 of7.wav	2	714
148	a 0.06 on1 of1.wav	2	669
149	a 0.06 on1 of2.wav	1	801
150	a 0.06 on1 of3.wav	2	794
151	a 0.06 on1 of4.wav	2	553
152	a 0.06 on1 of5.wav	2	634
153	a 0.06 on1 of6.wav	2	1026
154	a 0.06 on1 of7.wav	2	426
155	a 0.08 on1 of1.wav	2	769
156	a 0.08 on1 of2.wav	1	1446
157	a 0.08 on1 of3.wav	2	1157
158	a 0.08 on1 of4.wav	2	1246
159	a 0.08 on1 of5.wav	1	994
160	a 0.08 on1 of6.wav	2	1101
161	a 0.08 on1 of7.wav	2	510
162	a 0.12 on1 of1.wav	1	831
163	a 0.12 on1 of2.wav	1	1225
164	a 0.12 on1 of3.wav	2	573
165	a 0.12 on1 of4.wav	2	562
166	a 0.12 on1 of5.wav	2	565
167	a 0.12 on1 of6.wav	2	569
168	a 0.12 on1 of7.wav	2	990
169	a 0.14 on1 of1.wav	1	777
170	a 0.14 on1 of2.wav	1	762
171	a 0.14 on1 of3.wav	2	586
172	a 0.14 on1 of4.wav	2	1294
173	a 0.14 on1 of5.wav	1	1873
174	a 0.14 on1 of6.wav	2	721
175	a 0.14 on1 of7.wav	2	586
176	a 0.16 on1 of1.wav	1	738
177	a 0.16 on1 of2.wav	2	517
178	a 0.16 on1 of3.wav	2	1094
179	a 0.16 on1 of4.wav	1	714
180	a 0.16 on1 of5.wav	2	501
181	a 0.16 on1 of6.wav	2	503
182	a 0.16 on1 of7.wav	2	710
183	a 0.18 on1 of1.wav	1	742
184	a 0.18 on1 of2.wav	1	613
185	a 0.18 on1 of3.wav	2	733
186	a 0.18 on1 of4.wav	2	678
187	a 0.18 on1 of5.wav	2	585
188	a 0.18 on1 of6.wav	2	645
189	a 0.18 on1 of7.wav	2	985
190	i 0.1 on1 of1.wav	2	529
191	i 0.1 on1 of2.wav	2	774
192	i 0.1 on1 of3.wav	2	646
193	i 0.1 on1 of4.wav	2	689
194	i 0.1 on1 of5.wav	2	686
195	i 0.1 on1 of6.wav	2	1170
196	i 0.1 on1 of7.wav	2	634
197	i 0.2 on1 of1.wav	1	738
198	i 0.2 on1 of2.wav	1	726
199	i 0.2 on1 of3.wav	2	794
200	i 0.2 on1 of4.wav	2	649
201	i 0.2 on1 of5.wav	2	534
202	i 0.2 on1 of6.wav	2	802
203	i 0.2 on1 of7.wav	2	605
204	i 0.04 on1 of1.wav	2	737
205	i 0.04 on1 of2.wav	2	685
206	i 0.04 on1 of3.wav	2	641
207	i 0.04 on1 of4.wav	2	669
208	i 0.04 on1 of5.wav	2	558
209	i 0.04 on1 of6.wav	2	774
210	i 0.04 on1 of7.wav	1	995
211	i 0.06 on1 of1.wav	1	1210
212	i 0.06 on1 of2.wav	2	701
213	i 0.06 on1 of3.wav	2	569
214	i 0.06 on1 of4.wav	1	614
215	i 0.06 on1 of5.wav	2	582
216	i 0.06 on1 of6.wav	2	666
217	i 0.06 on1 of7.wav	2	777
218	i 0.08 on1 of1.wav	2	726
219	i 0.08 on1 of2.wav	2	605
220	i 0.08 on1 of3.wav	2	569
221	i 0.08 on1 of4.wav	1	782
222	i 0.08 on1 of5.wav	2	794
223	i 0.08 on1 of6.wav	2	1218
224	i 0.08 on1 of7.wav	1	767
225	i 0.12 on1 of1.wav	1	659
226	i 0.12 on1 of2.wav	1	907
227	i 0.12 on1 of3.wav	1	761
228	i 0.12 on1 of4.wav	2	985
229	i 0.12 on1 of5.wav	1	865
230	i 0.12 on1 of6.wav	2	719
231	i 0.12 on1 of7.wav	1	1274
232	i 0.14 on1 of1.wav	1	646
233	i 0.14 on1 of2.wav	1	1829
234	i 0.14 on1 of3.wav	2	1338
235	i 0.14 on1 of4.wav	1	1098
236	i 0.14 on1 of5.wav	2	697
237	i 0.14 on1 of6.wav	2	746
238	i 0.14 on1 of7.wav	2	921
239	i 0.16 on1 of1.wav	1	794
240	i 0.16 on1 of2.wav	1	726
241	i 0.16 on1 of3.wav	1	917
242	i 0.16 on1 of4.wav	2	810
243	i 0.16 on1 of5.wav	2	1025
244	i 0.16 on1 of6.wav	2	701
245	i 0.16 on1 of7.wav	2	693
246	i 0.18 on1 of1.wav	1	578
247	i 0.18 on1 of2.wav	1	898
248	i 0.18 on1 of3.wav	1	1401
249	i 0.18 on1 of4.wav	2	978
250	i 0.18 on1 of5.wav	2	797
251	i 0.18 on1 of6.wav	2	666
252	i 0.18 on1 of7.wav	2	666
253	a 0.1 on1 of1.wav	1	642
254	a 0.1 on1 of2.wav	1	694
255	a 0.1 on1 of3.wav	2	834
256	a 0.1 on1 of4.wav	2	1121
257	a 0.1 on1 of5.wav	2	450
258	a 0.1 on1 of6.wav	2	1094
259	a 0.1 on1 of7.wav	2	678
260	a 0.2 on1 of1.wav	1	666
261	a 0.2 on1 of2.wav	1	713
262	a 0.2 on1 of3.wav	1	597
263	a 0.2 on1 of4.wav	1	631
264	a 0.2 on1 of5.wav	2	758
265	a 0.2 on1 of6.wav	2	605
266	a 0.2 on1 of7.wav	2	502
267	a 0.04 on1 of1.wav	2	751
268	a 0.04 on1 of2.wav	2	710
269	a 0.04 on1 of3.wav	2	933
270	a 0.04 on1 of4.wav	2	774
271	a 0.04 on1 of5.wav	2	598
272	a 0.04 on1 of6.wav	2	538
273	a 0.04 on1 of7.wav	2	657
274	a 0.06 on1 of1.wav	2	665
275	a 0.06 on1 of2.wav	2	557
276	a 0.06 on1 of3.wav	2	578
277	a 0.06 on1 of4.wav	2	698
278	a 0.06 on1 of5.wav	2	638
279	a 0.06 on1 of6.wav	2	633
280	a 0.06 on1 of7.wav	2	550
281	a 0.08 on1 of1.wav	1	766
282	a 0.08 on1 of2.wav	2	834
283	a 0.08 on1 of3.wav	1	514
284	a 0.08 on1 of4.wav	2	1361
285	a 0.08 on1 of5.wav	2	627
286	a 0.08 on1 of6.wav	2	623
287	a 0.08 on1 of7.wav	2	654
288	a 0.12 on1 of1.wav	2	506
289	a 0.12 on1 of2.wav	2	1121
290	a 0.12 on1 of3.wav	1	798
291	a 0.12 on1 of4.wav	2	970
292	a 0.12 on1 of5.wav	2	618
293	a 0.12 on1 of6.wav	2	674
294	a 0.12 on1 of7.wav	2	737
295	a 0.14 on1 of1.wav	1	757
296	a 0.14 on1 of2.wav	1	930
297	a 0.14 on1 of3.wav	1	977
298	a 0.14 on1 of4.wav	2	986
299	a 0.14 on1 of5.wav	2	1346
300	a 0.14 on1 of6.wav	2	721
301	a 0.14 on1 of7.wav	2	581
302	a 0.16 on1 of1.wav	1	871
303	a 0.16 on1 of2.wav	1	854
304	a 0.16 on1 of3.wav	2	1065
305	a 0.16 on1 of4.wav	2	958
306	a 0.16 on1 of5.wav	2	682
307	a 0.16 on1 of6.wav	2	525
308	a 0.16 on1 of7.wav	2	1118
309	a 0.18 on1 of1.wav	1	686
310	a 0.18 on1 of2.wav	1	678
311	a 0.18 on1 of3.wav	1	895
312	a 0.18 on1 of4.wav	2	849
313	a 0.18 on1 of5.wav	2	653
314	a 0.18 on1 of6.wav	2	578
315	a 0.18 on1 of7.wav	2	762
316	i 0.1 on1 of1.wav	2	565
317	i 0.1 on1 of2.wav	2	578
318	i 0.1 on1 of3.wav	2	710
319	i 0.1 on1 of4.wav	2	1117
320	i 0.1 on1 of5.wav	2	1145
321	i 0.1 on1 of6.wav	2	877
322	i 0.1 on1 of7.wav	2	910
323	i 0.2 on1 of1.wav	1	614
324	i 0.2 on1 of2.wav	1	738
325	i 0.2 on1 of3.wav	1	970
326	i 0.2 on1 of4.wav	2	655
327	i 0.2 on1 of5.wav	2	778
328	i 0.2 on1 of6.wav	2	654
329	i 0.2 on1 of7.wav	2	893
330	i 0.04 on1 of1.wav	2	933
331	i 0.04 on1 of2.wav	2	825
332	i 0.04 on1 of3.wav	2	1018
333	i 0.04 on1 of4.wav	2	629
334	i 0.04 on1 of5.wav	2	682
335	i 0.04 on1 of6.wav	2	526
336	i 0.04 on1 of7.wav	2	614
337	i 0.06 on1 of1.wav	2	1573
338	i 0.06 on1 of2.wav	2	649
339	i 0.06 on1 of3.wav	2	462
340	i 0.06 on1 of4.wav	2	1190
341	i 0.06 on1 of5.wav	2	678
342	i 0.06 on1 of6.wav	1	938
343	i 0.06 on1 of7.wav	2	1074
344	i 0.08 on1 of1.wav	2	721
345	i 0.08 on1 of2.wav	2	1026
346	i 0.08 on1 of3.wav	1	1014
347	i 0.08 on1 of4.wav	2	822
348	i 0.08 on1 of5.wav	1	1042
349	i 0.08 on1 of6.wav	2	698
350	i 0.08 on1 of7.wav	2	694
351	i 0.12 on1 of1.wav	2	998
352	i 0.12 on1 of2.wav	1	658
353	i 0.12 on1 of3.wav	1	915
354	i 0.12 on1 of4.wav	2	801
355	i 0.12 on1 of5.wav	2	641
356	i 0.12 on1 of6.wav	1	1034
357	i 0.12 on1 of7.wav	1	1502
358	i 0.14 on1 of1.wav	1	650
359	i 0.14 on1 of2.wav	2	1318
360	i 0.14 on1 of3.wav	1	978
361	i 0.14 on1 of4.wav	2	642
362	i 0.14 on1 of5.wav	1	798
363	i 0.14 on1 of6.wav	2	861
364	i 0.14 on1 of7.wav	2	777
365	i 0.16 on1 of1.wav	1	545
366	i 0.16 on1 of2.wav	1	709
367	i 0.16 on1 of3.wav	1	711
368	i 0.16 on1 of4.wav	2	438
369	i 0.16 on1 of5.wav	2	673
370	i 0.16 on1 of6.wav	2	718
371	i 0.16 on1 of7.wav	2	609
372	i 0.18 on1 of1.wav	1	719
373	i 0.18 on1 of2.wav	1	753
374	i 0.18 on1 of3.wav	2	1042
375	i 0.18 on1 of4.wav	2	581
376	i 0.18 on1 of5.wav	2	774
377	i 0.18 on1 of6.wav	2	934
378	i 0.18 on1 of7.wav	2	618
379	a 0.1 on1 of1.wav	1	902
380	a 0.1 on1 of2.wav	2	1390
381	a 0.1 on1 of3.wav	1	1198
382	a 0.1 on1 of4.wav	2	741
383	a 0.1 on1 of5.wav	2	646
384	a 0.1 on1 of6.wav	2	618
385	a 0.1 on1 of7.wav	2	549
386	a 0.2 on1 of1.wav	1	742
387	a 0.2 on1 of2.wav	1	709
388	a 0.2 on1 of3.wav	1	1090
389	a 0.2 on1 of4.wav	2	627
390	a 0.2 on1 of5.wav	2	718
391	a 0.2 on1 of6.wav	2	598
392	a 0.2 on1 of7.wav	2	669
393	a 0.04 on1 of1.wav	2	602
394	a 0.04 on1 of2.wav	2	665
395	a 0.04 on1 of3.wav	2	818
396	a 0.04 on1 of4.wav	2	497
397	a 0.04 on1 of5.wav	2	773
398	a 0.04 on1 of6.wav	2	647
399	a 0.04 on1 of7.wav	2	769
400	a 0.06 on1 of1.wav	2	722
401	a 0.06 on1 of2.wav	2	442
402	a 0.06 on1 of3.wav	2	665
403	a 0.06 on1 of4.wav	1	715
404	a 0.06 on1 of5.wav	2	645
405	a 0.06 on1 of6.wav	1	893
406	a 0.06 on1 of7.wav	2	841
407	a 0.08 on1 of1.wav	1	810
408	a 0.08 on1 of2.wav	2	474
409	a 0.08 on1 of3.wav	2	893
410	a 0.08 on1 of4.wav	2	1042
411	a 0.08 on1 of5.wav	1	1271
412	a 0.08 on1 of6.wav	2	767
413	a 0.08 on1 of7.wav	2	561
414	a 0.12 on1 of1.wav	2	482
415	a 0.12 on1 of2.wav	1	1345
416	a 0.12 on1 of3.wav	1	1065
417	a 0.12 on1 of4.wav	2	1129
418	a 0.12 on1 of5.wav	2	770
419	a 0.12 on1 of6.wav	2	682
420	a 0.12 on1 of7.wav	2	745
421	a 0.14 on1 of1.wav	1	838
422	a 0.14 on1 of2.wav	1	695
423	a 0.14 on1 of3.wav	2	966
424	a 0.14 on1 of4.wav	2	741
425	a 0.14 on1 of5.wav	2	1086
426	a 0.14 on1 of6.wav	2	749
427	a 0.14 on1 of7.wav	2	510
428	a 0.16 on1 of1.wav	1	742
429	a 0.16 on1 of2.wav	1	574
430	a 0.16 on1 of3.wav	2	841
431	a 0.16 on1 of4.wav	2	1134
432	a 0.16 on1 of5.wav	2	606
433	a 0.16 on1 of6.wav	2	593
434	a 0.16 on1 of7.wav	2	782
435	a 0.18 on1 of1.wav	1	1086
436	a 0.18 on1 of2.wav	1	462
437	a 0.18 on1 of3.wav	2	622
438	a 0.18 on1 of4.wav	2	745
439	a 0.18 on1 of5.wav	2	521
440	a 0.18 on1 of6.wav	2	497
441	a 0.18 on1 of7.wav	1	1082
442	i 0.1 on1 of1.wav	2	658
443	i 0.1 on1 of2.wav	2	1254
444	i 0.1 on1 of3.wav	2	757
445	i 0.1 on1 of4.wav	2	849
446	i 0.1 on1 of5.wav	2	734
447	i 0.1 on1 of6.wav	2	914
448	i 0.1 on1 of7.wav	2	649
449	i 0.2 on1 of1.wav	1	622
450	i 0.2 on1 of2.wav	1	769
451	i 0.2 on1 of3.wav	1	1258
452	i 0.2 on1 of4.wav	2	722
453	i 0.2 on1 of5.wav	2	697
454	i 0.2 on1 of6.wav	2	745
455	i 0.2 on1 of7.wav	2	706
456	i 0.04 on1 of1.wav	2	650
457	i 0.04 on1 of2.wav	1	1035
458	i 0.04 on1 of3.wav	2	685
459	i 0.04 on1 of4.wav	2	621
460	i 0.04 on1 of5.wav	2	502
461	i 0.04 on1 of6.wav	2	557
462	i 0.04 on1 of7.wav	2	729
463	i 0.06 on1 of1.wav	2	982
464	i 0.06 on1 of2.wav	2	690
465	i 0.06 on1 of3.wav	2	673
466	i 0.06 on1 of4.wav	1	839
467	i 0.06 on1 of5.wav	2	829
468	i 0.06 on1 of6.wav	2	778
469	i 0.06 on1 of7.wav	2	934
470	i 0.08 on1 of1.wav	2	586
471	i 0.08 on1 of2.wav	2	561
472	i 0.08 on1 of3.wav	2	882
473	i 0.08 on1 of4.wav	2	1105
474	i 0.08 on1 of5.wav	2	785
475	i 0.08 on1 of6.wav	1	738
476	i 0.08 on1 of7.wav	2	961
477	i 0.12 on1 of1.wav	1	686
478	i 0.12 on1 of2.wav	1	834
479	i 0.12 on1 of3.wav	2	733
480	i 0.12 on1 of4.wav	1	626
481	i 0.12 on1 of5.wav	2	717
482	i 0.12 on1 of6.wav	2	682
483	i 0.12 on1 of7.wav	2	557
484	i 0.14 on1 of1.wav	1	778
485	i 0.14 on1 of2.wav	2	962
486	i 0.14 on1 of3.wav	1	730
487	i 0.14 on1 of4.wav	2	717
488	i 0.14 on1 of5.wav	2	618
489	i 0.14 on1 of6.wav	2	781
490	i 0.14 on1 of7.wav	2	641
491	i 0.16 on1 of1.wav	1	814
492	i 0.16 on1 of2.wav	1	670
493	i 0.16 on1 of3.wav	2	601
494	i 0.16 on1 of4.wav	1	950
495	i 0.16 on1 of5.wav	2	1091
496	i 0.16 on1 of6.wav	1	1403
497	i 0.16 on1 of7.wav	2	566
498	i 0.18 on1 of1.wav	1	505
499	i 0.18 on1 of2.wav	1	642
500	i 0.18 on1 of3.wav	2	730
501	i 0.18 on1 of4.wav	2	694
502	i 0.18 on1 of5.wav	2	818
503	i 0.18 on1 of6.wav	2	810
504	i 0.18 on1 of7.wav	2	709
505	a 0.1 on1 of1.wav	1	662
506	a 0.1 on1 of2.wav	2	1302
507	a 0.1 on1 of3.wav	2	809
508	a 0.1 on1 of4.wav	2	869
509	a 0.1 on1 of5.wav	2	662
510	a 0.1 on1 of6.wav	2	1926
511	a 0.1 on1 of7.wav	2	814
512	a 0.2 on1 of1.wav	1	669
513	a 0.2 on1 of2.wav	1	610
514	a 0.2 on1 of3.wav	1	718
515	a 0.2 on1 of4.wav	2	801
516	a 0.2 on1 of5.wav	2	755
517	a 0.2 on1 of6.wav	2	670
518	a 0.2 on1 of7.wav	2	1011
519	a 0.04 on1 of1.wav	1	666
520	a 0.04 on1 of2.wav	2	713
521	a 0.04 on1 of3.wav	2	790
522	a 0.04 on1 of4.wav	2	567
523	a 0.04 on1 of5.wav	2	657
524	a 0.04 on1 of6.wav	1	1038
525	a 0.04 on1 of7.wav	2	705
526	a 0.06 on1 of1.wav	2	813
527	a 0.06 on1 of2.wav	2	501
528	a 0.06 on1 of3.wav	2	1174
529	a 0.06 on1 of4.wav	2	517
530	a 0.06 on1 of5.wav	1	691
531	a 0.06 on1 of6.wav	2	717
532	a 0.06 on1 of7.wav	2	1265
533	a 0.08 on1 of1.wav	1	1101
534	a 0.08 on1 of2.wav	1	729
535	a 0.08 on1 of3.wav	2	770
536	a 0.08 on1 of4.wav	1	542
537	a 0.08 on1 of5.wav	2	1006
538	a 0.08 on1 of6.wav	2	746
539	a 0.08 on1 of7.wav	2	657
540	a 0.12 on1 of1.wav	2	958
541	a 0.12 on1 of2.wav	1	681
542	a 0.12 on1 of3.wav	1	891
543	a 0.12 on1 of4.wav	2	521
544	a 0.12 on1 of5.wav	2	994
545	a 0.12 on1 of6.wav	1	801
546	a 0.12 on1 of7.wav	2	705
547	a 0.14 on1 of1.wav	1	1273
548	a 0.14 on1 of2.wav	1	966
549	a 0.14 on1 of3.wav	2	530
550	a 0.14 on1 of4.wav	2	658
551	a 0.14 on1 of5.wav	2	1206
552	a 0.14 on1 of6.wav	2	879
553	a 0.14 on1 of7.wav	2	538
554	a 0.16 on1 of1.wav	1	958
555	a 0.16 on1 of2.wav	1	1405
556	a 0.16 on1 of3.wav	1	873
557	a 0.16 on1 of4.wav	2	1058
558	a 0.16 on1 of5.wav	2	870
559	a 0.16 on1 of6.wav	2	1023
560	a 0.16 on1 of7.wav	2	685
561	a 0.18 on1 of1.wav	1	797
562	a 0.18 on1 of2.wav	1	1149
563	a 0.18 on1 of3.wav	2	522
564	a 0.18 on1 of4.wav	2	858
565	a 0.18 on1 of5.wav	2	645
566	a 0.18 on1 of6.wav	2	490
567	a 0.18 on1 of7.wav	2	1449
568	i 0.1 on1 of1.wav	2	710
569	i 0.1 on1 of2.wav	2	1226
570	i 0.1 on1 of3.wav	1	878
571	i 0.1 on1 of4.wav	1	698
572	i 0.1 on1 of5.wav	2	630
573	i 0.1 on1 of6.wav	2	613
574	i 0.1 on1 of7.wav	2	1025
575	i 0.2 on1 of1.wav	1	538
576	i 0.2 on1 of2.wav	1	515
577	i 0.2 on1 of3.wav	2	773
578	i 0.2 on1 of4.wav	2	966
579	i 0.2 on1 of5.wav	2	722
580	i 0.2 on1 of6.wav	2	570
581	i 0.2 on1 of7.wav	2	2055
582	i 0.04 on1 of1.wav	2	638
583	i 0.04 on1 of2.wav	2	978
584	i 0.04 on1 of3.wav	1	671
585	i 0.04 on1 of4.wav	1	835
586	i 0.04 on1 of5.wav	1	746
587	i 0.04 on1 of6.wav	1	746
588	i 0.04 on1 of7.wav	1	734
589	i 0.06 on1 of1.wav	2	677
590	i 0.06 on1 of2.wav	1	666
591	i 0.06 on1 of3.wav	2	866
592	i 0.06 on1 of4.wav	1	825
593	i 0.06 on1 of5.wav	1	603
594	i 0.06 on1 of6.wav	2	659
595	i 0.06 on1 of7.wav	2	746
596	i 0.08 on1 of1.wav	2	542
597	i 0.08 on1 of2.wav	2	769
598	i 0.08 on1 of3.wav	1	611
599	i 0.08 on1 of4.wav	2	521
600	i 0.08 on1 of5.wav	1	1205
601	i 0.08 on1 of6.wav	2	570
602	i 0.08 on1 of7.wav	2	521
603	i 0.12 on1 of1.wav	2	738
604	i 0.12 on1 of2.wav	1	649
605	i 0.12 on1 of3.wav	1	842
606	i 0.12 on1 of4.wav	2	890
607	i 0.12 on1 of5.wav	2	685
608	i 0.12 on1 of6.wav	2	1058
609	i 0.12 on1 of7.wav	2	509
610	i 0.14 on1 of1.wav	1	686
611	i 0.14 on1 of2.wav	2	1465
612	i 0.14 on1 of3.wav	1	750
613	i 0.14 on1 of4.wav	2	974
614	i 0.14 on1 of5.wav	2	718
615	i 0.14 on1 of6.wav	2	685
616	i 0.14 on1 of7.wav	1	1007
617	i 0.16 on1 of1.wav	1	749
618	i 0.16 on1 of2.wav	1	649
619	i 0.16 on1 of3.wav	1	950
620	i 0.16 on1 of4.wav	2	926
621	i 0.16 on1 of5.wav	1	1202
622	i 0.16 on1 of6.wav	2	1126
623	i 0.16 on1 of7.wav	2	879
624	i 0.18 on1 of1.wav	1	614
625	i 0.18 on1 of2.wav	1	582
626	i 0.18 on1 of3.wav	2	806
627	i 0.18 on1 of4.wav	2	1290
628	i 0.18 on1 of5.wav	2	810
629	i 0.18 on1 of6.wav	2	790
630	i 0.18 on1 of7.wav	2	814
