# Supplementary material for: How musical experience affects tone perception efficiency by musicians of tonal and non-tonal speakers?
Source: PLoS One. 2020 May 8;15(5):e0232514. doi: 10.1371/journal.pone.0232514 (PMC7209303; doi:10.1371/journal.pone.0232514)
Supplement: S2 Raw Data — (ZIP) [file pone.0232514.s002.zip › RAW DATA Man musician/sub13idrising.csv]

List2	stim1	Slide3.RESP	Slide3.RT
1	a 0.1 on1 of7r.wav	2	975
2	a 0.1 on2 of7.wav	2	699
3	a 0.1 on3 of7.wav	2	603
4	a 0.1 on4 of7.wav	1	623
5	a 0.1 on5 of7.wav	1	747
6	a 0.1 on6 of7.wav	1	504
7	a 0.1 on7 of7.wav	1	1003
8	a 0.2 on1 of7r.wav	2	718
9	a 0.2 on2 of7.wav	1	470
10	a 0.2 on3 of7.wav	2	931
11	a 0.2 on4 of7.wav	1	864
12	a 0.2 on5 of7.wav	1	623
13	a 0.2 on6 of7.wav	1	579
14	a 0.2 on7 of7.wav	1	698
15	a 0.04 on1 of7r.wav	2	867
16	a 0.04 on2 of7.wav	1	975
17	a 0.04 on3 of7.wav	1	835
18	a 0.04 on4 of7.wav	2	650
19	a 0.04 on5 of7.wav	1	1175
20	a 0.04 on6 of7.wav	1	563
21	a 0.04 on7 of7.wav	1	726
22	a 0.06 on1 of7r.wav	1	739
23	a 0.06 on2 of7.wav	1	558
24	a 0.06 on3 of7.wav	1	1078
25	a 0.06 on4 of7.wav	1	750
26	a 0.06 on5 of7.wav	1	698
27	a 0.06 on6 of7.wav	1	616
28	a 0.06 on7 of7.wav	1	600
29	a 0.08 on1 of7r.wav	1	616
30	a 0.08 on2 of7.wav	2	1131
31	a 0.08 on3 of7.wav	1	776
32	a 0.08 on4 of7.wav	1	992
33	a 0.08 on5 of7.wav	1	1275
34	a 0.08 on6 of7.wav	1	835
35	a 0.08 on7 of7.wav	1	606
36	a 0.12 on1 of7r.wav	2	1222
37	a 0.12 on2 of7.wav	2	492
38	a 0.12 on3 of7.wav	2	1228
39	a 0.12 on4 of7.wav	1	706
40	a 0.12 on5 of7.wav	1	706
41	a 0.12 on6 of7.wav	1	727
42	a 0.12 on7 of7.wav	1	643
43	a 0.14 on1 of7r.wav	2	956
44	a 0.14 on2 of7.wav	2	631
45	a 0.14 on3 of7.wav	2	691
46	a 0.14 on4 of7.wav	2	559
47	a 0.14 on5 of7.wav	1	687
48	a 0.14 on6 of7.wav	1	586
49	a 0.14 on7 of7.wav	1	702
50	a 0.16 on1 of7r.wav	2	1020
51	a 0.16 on2 of7.wav	2	1212
52	a 0.16 on3 of7.wav	2	1923
53	a 0.16 on4 of7.wav	1	607
54	a 0.16 on5 of7.wav	1	598
55	a 0.16 on6 of7.wav	2	907
56	a 0.16 on7 of7.wav	1	571
57	a 0.18 on1 of7r.wav	2	674
58	a 0.18 on2 of7.wav	2	578
59	a 0.18 on3 of7.wav	1	743
60	a 0.18 on4 of7.wav	1	739
61	a 0.18 on5 of7.wav	1	798
62	a 0.18 on6 of7.wav	1	578
63	a 0.18 on7 of7.wav	1	710
64	i 0.1 on1 of7r.wav	2	911
65	i 0.1 on2 of7.wav	2	879
66	i 0.1 on3 of7.wav	2	743
67	i 0.1 on4 of7.wav	2	671
68	i 0.1 on5 of7.wav	1	1082
69	i 0.1 on6 of7.wav	2	479
70	i 0.1 on7 of7.wav	2	1039
71	i 0.2 on1 of7r.wav	2	651
72	i 0.2 on2 of7.wav	2	747
73	i 0.2 on3 of7.wav	2	662
74	i 0.2 on4 of7.wav	1	647
75	i 0.2 on5 of7.wav	1	843
76	i 0.2 on6 of7.wav	1	591
77	i 0.2 on7 of7.wav	1	839
78	i 0.04 on1 of7r.wav	1	1055
79	i 0.04 on2 of7.wav	2	664
80	i 0.04 on3 of7.wav	2	1119
81	i 0.04 on4 of7.wav	2	519
82	i 0.04 on5 of7.wav	1	1282
83	i 0.04 on6 of7.wav	2	551
84	i 0.04 on7 of7.wav	1	742
85	i 0.06 on1 of7r.wav	1	602
86	i 0.06 on2 of7.wav	1	1019
87	i 0.06 on3 of7.wav	2	1619
88	i 0.06 on4 of7.wav	2	503
89	i 0.06 on5 of7.wav	2	771
90	i 0.06 on6 of7.wav	2	894
91	i 0.06 on7 of7.wav	2	2339
92	i 0.08 on1 of7r.wav	2	719
93	i 0.08 on2 of7.wav	2	734
94	i 0.08 on3 of7.wav	1	663
95	i 0.08 on4 of7.wav	2	752
96	i 0.08 on5 of7.wav	2	587
97	i 0.08 on6 of7.wav	2	695
98	i 0.08 on7 of7.wav	2	563
99	i 0.12 on1 of7r.wav	2	579
100	i 0.12 on2 of7.wav	2	663
101	i 0.12 on3 of7.wav	2	511
102	i 0.12 on4 of7.wav	2	1136
103	i 0.12 on5 of7.wav	2	567
104	i 0.12 on6 of7.wav	1	895
105	i 0.12 on7 of7.wav	1	1164
106	i 0.14 on1 of7r.wav	2	638
107	i 0.14 on2 of7.wav	2	759
108	i 0.14 on3 of7.wav	2	575
109	i 0.14 on4 of7.wav	2	715
110	i 0.14 on5 of7.wav	1	1126
111	i 0.14 on6 of7.wav	1	839
112	i 0.14 on7 of7.wav	2	1075
113	i 0.16 on1 of7r.wav	2	399
114	i 0.16 on2 of7.wav	2	711
115	i 0.16 on3 of7.wav	2	1196
116	i 0.16 on4 of7.wav	2	459
117	i 0.16 on5 of7.wav	1	1083
118	i 0.16 on6 of7.wav	1	618
119	i 0.16 on7 of7.wav	1	879
120	i 0.18 on1 of7r.wav	2	620
121	i 0.18 on2 of7.wav	2	764
122	i 0.18 on3 of7.wav	2	742
123	i 0.18 on4 of7.wav	2	964
124	i 0.18 on5 of7.wav	1	775
125	i 0.18 on6 of7.wav	1	563
126	i 0.18 on7 of7.wav	1	595
127	a 0.1 on1 of7r.wav	1	468
128	a 0.1 on2 of7.wav	1	938
129	a 0.1 on3 of7.wav	1	1007
130	a 0.1 on4 of7.wav	2	2363
131	a 0.1 on5 of7.wav	1	1111
132	a 0.1 on6 of7.wav	1	427
133	a 0.1 on7 of7.wav	1	774
134	a 0.2 on1 of7r.wav	2	1023
135	a 0.2 on2 of7.wav	2	995
136	a 0.2 on3 of7.wav	1	775
137	a 0.2 on4 of7.wav	1	891
138	a 0.2 on5 of7.wav	1	762
139	a 0.2 on6 of7.wav	1	624
140	a 0.2 on7 of7.wav	1	655
141	a 0.04 on1 of7r.wav	1	774
142	a 0.04 on2 of7.wav	1	894
143	a 0.04 on3 of7.wav	1	931
144	a 0.04 on4 of7.wav	1	492
145	a 0.04 on5 of7.wav	2	1011
146	a 0.04 on6 of7.wav	1	874
147	a 0.04 on7 of7.wav	1	699
148	a 0.06 on1 of7r.wav	1	640
149	a 0.06 on2 of7.wav	2	847
150	a 0.06 on3 of7.wav	1	906
151	a 0.06 on4 of7.wav	1	664
152	a 0.06 on5 of7.wav	1	859
153	a 0.06 on6 of7.wav	1	635
154	a 0.06 on7 of7.wav	1	763
155	a 0.08 on1 of7r.wav	2	1083
156	a 0.08 on2 of7.wav	1	883
157	a 0.08 on3 of7.wav	1	898
158	a 0.08 on4 of7.wav	1	2012
159	a 0.08 on5 of7.wav	1	690
160	a 0.08 on6 of7.wav	1	507
161	a 0.08 on7 of7.wav	1	823
162	a 0.12 on1 of7r.wav	1	484
163	a 0.12 on2 of7.wav	2	696
164	a 0.12 on3 of7.wav	1	715
165	a 0.12 on4 of7.wav	2	463
166	a 0.12 on5 of7.wav	2	591
167	a 0.12 on6 of7.wav	1	856
168	a 0.12 on7 of7.wav	1	722
169	a 0.14 on1 of7r.wav	1	791
170	a 0.14 on2 of7.wav	1	943
171	a 0.14 on3 of7.wav	2	1647
172	a 0.14 on4 of7.wav	2	2119
173	a 0.14 on5 of7.wav	1	943
174	a 0.14 on6 of7.wav	1	471
175	a 0.14 on7 of7.wav	1	1271
176	a 0.16 on1 of7r.wav	2	1003
177	a 0.16 on2 of7.wav	2	1755
178	a 0.16 on3 of7.wav	2	962
179	a 0.16 on4 of7.wav	1	815
180	a 0.16 on5 of7.wav	2	510
181	a 0.16 on6 of7.wav	1	671
182	a 0.16 on7 of7.wav	1	687
183	a 0.18 on1 of7r.wav	2	718
184	a 0.18 on2 of7.wav	2	1187
185	a 0.18 on3 of7.wav	1	646
186	a 0.18 on4 of7.wav	1	675
187	a 0.18 on5 of7.wav	1	775
188	a 0.18 on6 of7.wav	1	602
189	a 0.18 on7 of7.wav	2	671
190	i 0.1 on1 of7r.wav	1	806
191	i 0.1 on2 of7.wav	1	999
192	i 0.1 on3 of7.wav	2	1088
193	i 0.1 on4 of7.wav	2	447
194	i 0.1 on5 of7.wav	2	903
195	i 0.1 on6 of7.wav	2	822
196	i 0.1 on7 of7.wav	1	790
197	i 0.2 on1 of7r.wav	2	655
198	i 0.2 on2 of7.wav	2	856
199	i 0.2 on3 of7.wav	2	595
200	i 0.2 on4 of7.wav	2	1491
201	i 0.2 on5 of7.wav	1	851
202	i 0.2 on6 of7.wav	1	691
203	i 0.2 on7 of7.wav	1	731
204	i 0.04 on1 of7r.wav	2	2035
205	i 0.04 on2 of7.wav	2	594
206	i 0.04 on3 of7.wav	2	940
207	i 0.04 on4 of7.wav	2	1396
208	i 0.04 on5 of7.wav	2	863
209	i 0.04 on6 of7.wav	2	1720
210	i 0.04 on7 of7.wav	2	411
211	i 0.06 on1 of7r.wav	1	1107
212	i 0.06 on2 of7.wav	2	850
213	i 0.06 on3 of7.wav	2	719
214	i 0.06 on4 of7.wav	2	550
215	i 0.06 on5 of7.wav	2	619
216	i 0.06 on6 of7.wav	2	1056
217	i 0.06 on7 of7.wav	1	842
218	i 0.08 on1 of7r.wav	2	482
219	i 0.08 on2 of7.wav	2	987
220	i 0.08 on3 of7.wav	2	723
221	i 0.08 on4 of7.wav	2	826
222	i 0.08 on5 of7.wav	2	1011
223	i 0.08 on6 of7.wav	2	839
224	i 0.08 on7 of7.wav	2	710
225	i 0.12 on1 of7r.wav	1	768
226	i 0.12 on2 of7.wav	2	695
227	i 0.12 on3 of7.wav	2	578
228	i 0.12 on4 of7.wav	2	603
229	i 0.12 on5 of7.wav	2	811
230	i 0.12 on6 of7.wav	1	1562
231	i 0.12 on7 of7.wav	1	694
232	i 0.14 on1 of7r.wav	2	522
233	i 0.14 on2 of7.wav	2	707
234	i 0.14 on3 of7.wav	2	619
235	i 0.14 on4 of7.wav	2	651
236	i 0.14 on5 of7.wav	1	1091
237	i 0.14 on6 of7.wav	1	767
238	i 0.14 on7 of7.wav	1	1107
239	i 0.16 on1 of7r.wav	2	639
240	i 0.16 on2 of7.wav	2	567
241	i 0.16 on3 of7.wav	2	627
242	i 0.16 on4 of7.wav	1	832
243	i 0.16 on5 of7.wav	1	1103
244	i 0.16 on6 of7.wav	1	1803
245	i 0.16 on7 of7.wav	1	924
246	i 0.18 on1 of7r.wav	2	627
247	i 0.18 on2 of7.wav	2	763
248	i 0.18 on3 of7.wav	1	1004
249	i 0.18 on4 of7.wav	2	1188
250	i 0.18 on5 of7.wav	1	1110
251	i 0.18 on6 of7.wav	1	671
252	i 0.18 on7 of7.wav	1	792
253	a 0.1 on1 of7r.wav	1	995
254	a 0.1 on2 of7.wav	2	776
255	a 0.1 on3 of7.wav	2	1103
256	a 0.1 on4 of7.wav	2	1223
257	a 0.1 on5 of7.wav	1	1036
258	a 0.1 on6 of7.wav	1	747
259	a 0.1 on7 of7.wav	1	703
260	a 0.2 on1 of7r.wav	2	926
261	a 0.2 on2 of7.wav	2	823
262	a 0.2 on3 of7.wav	2	996
263	a 0.2 on4 of7.wav	1	778
264	a 0.2 on5 of7.wav	1	723
265	a 0.2 on6 of7.wav	1	1239
266	a 0.2 on7 of7.wav	1	704
267	a 0.04 on1 of7r.wav	2	840
268	a 0.04 on2 of7.wav	1	1143
269	a 0.04 on3 of7.wav	1	786
270	a 0.04 on4 of7.wav	2	1294
271	a 0.04 on5 of7.wav	1	603
272	a 0.04 on6 of7.wav	1	1675
273	a 0.04 on7 of7.wav	1	1130
274	a 0.06 on1 of7r.wav	1	859
275	a 0.06 on2 of7.wav	1	718
276	a 0.06 on3 of7.wav	1	695
277	a 0.06 on4 of7.wav	1	820
278	a 0.06 on5 of7.wav	1	767
279	a 0.06 on6 of7.wav	1	1019
280	a 0.06 on7 of7.wav	1	591
281	a 0.08 on1 of7r.wav	2	1094
282	a 0.08 on2 of7.wav	2	687
283	a 0.08 on3 of7.wav	1	647
284	a 0.08 on4 of7.wav	1	627
285	a 0.08 on5 of7.wav	1	890
286	a 0.08 on6 of7.wav	1	835
287	a 0.08 on7 of7.wav	1	838
288	a 0.12 on1 of7r.wav	2	1048
289	a 0.12 on2 of7.wav	2	631
290	a 0.12 on3 of7.wav	1	511
291	a 0.12 on4 of7.wav	2	1006
292	a 0.12 on5 of7.wav	1	950
293	a 0.12 on6 of7.wav	1	815
294	a 0.12 on7 of7.wav	1	691
295	a 0.14 on1 of7r.wav	2	715
296	a 0.14 on2 of7.wav	1	807
297	a 0.14 on3 of7.wav	2	763
298	a 0.14 on4 of7.wav	1	866
299	a 0.14 on5 of7.wav	1	651
300	a 0.14 on6 of7.wav	1	682
301	a 0.14 on7 of7.wav	1	830
302	a 0.16 on1 of7r.wav	1	1095
303	a 0.16 on2 of7.wav	2	727
304	a 0.16 on3 of7.wav	1	602
305	a 0.16 on4 of7.wav	1	1047
306	a 0.16 on5 of7.wav	1	788
307	a 0.16 on6 of7.wav	1	735
308	a 0.16 on7 of7.wav	1	647
309	a 0.18 on1 of7r.wav	2	819
310	a 0.18 on2 of7.wav	2	796
311	a 0.18 on3 of7.wav	1	607
312	a 0.18 on4 of7.wav	1	622
313	a 0.18 on5 of7.wav	1	707
314	a 0.18 on6 of7.wav	1	715
315	a 0.18 on7 of7.wav	1	1252
316	i 0.1 on1 of7r.wav	2	1219
317	i 0.1 on2 of7.wav	2	426
318	i 0.1 on3 of7.wav	2	607
319	i 0.1 on4 of7.wav	1	1218
320	i 0.1 on5 of7.wav	2	607
321	i 0.1 on6 of7.wav	2	1091
322	i 0.1 on7 of7.wav	2	599
323	i 0.2 on1 of7r.wav	2	690
324	i 0.2 on2 of7.wav	2	963
325	i 0.2 on3 of7.wav	2	688
326	i 0.2 on4 of7.wav	2	2063
327	i 0.2 on5 of7.wav	1	702
328	i 0.2 on6 of7.wav	1	2091
329	i 0.2 on7 of7.wav	1	891
330	i 0.04 on1 of7r.wav	2	1439
331	i 0.04 on2 of7.wav	2	767
332	i 0.04 on3 of7.wav	2	899
333	i 0.04 on4 of7.wav	1	962
334	i 0.04 on5 of7.wav	2	1431
335	i 0.04 on6 of7.wav	1	1014
336	i 0.04 on7 of7.wav	2	522
337	i 0.06 on1 of7r.wav	1	1494
338	i 0.06 on2 of7.wav	2	1130
339	i 0.06 on3 of7.wav	2	743
340	i 0.06 on4 of7.wav	2	1139
341	i 0.06 on5 of7.wav	2	595
342	i 0.06 on6 of7.wav	2	1035
343	i 0.06 on7 of7.wav	2	650
344	i 0.08 on1 of7r.wav	2	683
345	i 0.08 on2 of7.wav	2	568
346	i 0.08 on3 of7.wav	2	667
347	i 0.08 on4 of7.wav	2	639
348	i 0.08 on5 of7.wav	2	1947
349	i 0.08 on6 of7.wav	2	539
350	i 0.08 on7 of7.wav	1	1728
351	i 0.12 on1 of7r.wav	2	710
352	i 0.12 on2 of7.wav	2	1187
353	i 0.12 on3 of7.wav	2	804
354	i 0.12 on4 of7.wav	2	771
355	i 0.12 on5 of7.wav	1	815
356	i 0.12 on6 of7.wav	1	2074
357	i 0.12 on7 of7.wav	1	587
358	i 0.14 on1 of7r.wav	2	843
359	i 0.14 on2 of7.wav	2	630
360	i 0.14 on3 of7.wav	2	842
361	i 0.14 on4 of7.wav	1	1595
362	i 0.14 on5 of7.wav	1	543
363	i 0.14 on6 of7.wav	1	1251
364	i 0.14 on7 of7.wav	1	551
365	i 0.16 on1 of7r.wav	2	847
366	i 0.16 on2 of7.wav	2	659
367	i 0.16 on3 of7.wav	2	759
368	i 0.16 on4 of7.wav	2	815
369	i 0.16 on5 of7.wav	1	975
370	i 0.16 on6 of7.wav	1	743
371	i 0.16 on7 of7.wav	1	579
372	i 0.18 on1 of7r.wav	2	638
373	i 0.18 on2 of7.wav	2	635
374	i 0.18 on3 of7.wav	2	510
375	i 0.18 on4 of7.wav	1	1427
376	i 0.18 on5 of7.wav	2	2031
377	i 0.18 on6 of7.wav	1	683
378	i 0.18 on7 of7.wav	1	1020
379	a 0.1 on1 of7r.wav	1	692
380	a 0.1 on2 of7.wav	1	1103
381	a 0.1 on3 of7.wav	1	786
382	a 0.1 on4 of7.wav	1	934
383	a 0.1 on5 of7.wav	1	1195
384	a 0.1 on6 of7.wav	1	719
385	a 0.1 on7 of7.wav	1	744
386	a 0.2 on1 of7r.wav	2	1531
387	a 0.2 on2 of7.wav	2	895
388	a 0.2 on3 of7.wav	2	1007
389	a 0.2 on4 of7.wav	2	722
390	a 0.2 on5 of7.wav	1	539
391	a 0.2 on6 of7.wav	1	835
392	a 0.2 on7 of7.wav	1	882
393	a 0.04 on1 of7r.wav	2	703
394	a 0.04 on2 of7.wav	1	679
395	a 0.04 on3 of7.wav	1	903
396	a 0.04 on4 of7.wav	1	995
397	a 0.04 on5 of7.wav	2	699
398	a 0.04 on6 of7.wav	2	675
399	a 0.04 on7 of7.wav	2	1183
400	a 0.06 on1 of7r.wav	1	927
401	a 0.06 on2 of7.wav	2	1127
402	a 0.06 on3 of7.wav	2	666
403	a 0.06 on4 of7.wav	1	715
404	a 0.06 on5 of7.wav	1	1403
405	a 0.06 on6 of7.wav	1	663
406	a 0.06 on7 of7.wav	1	711
407	a 0.08 on1 of7r.wav	1	963
408	a 0.08 on2 of7.wav	2	1692
409	a 0.08 on3 of7.wav	1	775
410	a 0.08 on4 of7.wav	2	1723
411	a 0.08 on5 of7.wav	1	1091
412	a 0.08 on6 of7.wav	1	863
413	a 0.08 on7 of7.wav	1	1216
414	a 0.12 on1 of7r.wav	2	971
415	a 0.12 on2 of7.wav	1	851
416	a 0.12 on3 of7.wav	1	1168
417	a 0.12 on4 of7.wav	1	523
418	a 0.12 on5 of7.wav	1	743
419	a 0.12 on6 of7.wav	1	543
420	a 0.12 on7 of7.wav	1	587
421	a 0.14 on1 of7r.wav	2	803
422	a 0.14 on2 of7.wav	2	1199
423	a 0.14 on3 of7.wav	1	759
424	a 0.14 on4 of7.wav	2	1963
425	a 0.14 on5 of7.wav	1	703
426	a 0.14 on6 of7.wav	1	514
427	a 0.14 on7 of7.wav	1	751
428	a 0.16 on1 of7r.wav	2	791
429	a 0.16 on2 of7.wav	2	619
430	a 0.16 on3 of7.wav	2	1167
431	a 0.16 on4 of7.wav	1	587
432	a 0.16 on5 of7.wav	1	756
433	a 0.16 on6 of7.wav	1	770
434	a 0.16 on7 of7.wav	1	1007
435	a 0.18 on1 of7r.wav	2	906
436	a 0.18 on2 of7.wav	2	859
437	a 0.18 on3 of7.wav	1	679
438	a 0.18 on4 of7.wav	1	686
439	a 0.18 on5 of7.wav	1	647
440	a 0.18 on6 of7.wav	1	778
441	a 0.18 on7 of7.wav	1	768
442	i 0.1 on1 of7r.wav	2	651
443	i 0.1 on2 of7.wav	2	671
444	i 0.1 on3 of7.wav	2	527
445	i 0.1 on4 of7.wav	2	755
446	i 0.1 on5 of7.wav	2	711
447	i 0.1 on6 of7.wav	2	1047
448	i 0.1 on7 of7.wav	1	810
449	i 0.2 on1 of7r.wav	2	611
450	i 0.2 on2 of7.wav	2	699
451	i 0.2 on3 of7.wav	2	679
452	i 0.2 on4 of7.wav	2	719
453	i 0.2 on5 of7.wav	1	778
454	i 0.2 on6 of7.wav	1	558
455	i 0.2 on7 of7.wav	1	3364
456	i 0.04 on1 of7r.wav	1	922
457	i 0.04 on2 of7.wav	2	747
458	i 0.04 on3 of7.wav	1	799
459	i 0.04 on4 of7.wav	1	878
460	i 0.04 on5 of7.wav	2	711
461	i 0.04 on6 of7.wav	2	603
462	i 0.04 on7 of7.wav	2	603
463	i 0.06 on1 of7r.wav	2	554
464	i 0.06 on2 of7.wav	2	760
465	i 0.06 on3 of7.wav	2	1752
466	i 0.06 on4 of7.wav	1	799
467	i 0.06 on5 of7.wav	2	659
468	i 0.06 on6 of7.wav	1	1052
469	i 0.06 on7 of7.wav	2	922
470	i 0.08 on1 of7r.wav	2	684
471	i 0.08 on2 of7.wav	2	490
472	i 0.08 on3 of7.wav	1	1114
473	i 0.08 on4 of7.wav	2	799
474	i 0.08 on5 of7.wav	1	1515
475	i 0.08 on6 of7.wav	2	1539
476	i 0.08 on7 of7.wav	2	724
477	i 0.12 on1 of7r.wav	2	611
478	i 0.12 on2 of7.wav	2	986
479	i 0.12 on3 of7.wav	2	619
480	i 0.12 on4 of7.wav	2	519
481	i 0.12 on5 of7.wav	1	963
482	i 0.12 on6 of7.wav	1	815
483	i 0.12 on7 of7.wav	1	711
484	i 0.14 on1 of7r.wav	2	710
485	i 0.14 on2 of7.wav	1	862
486	i 0.14 on3 of7.wav	2	731
487	i 0.14 on4 of7.wav	2	1111
488	i 0.14 on5 of7.wav	1	1471
489	i 0.14 on6 of7.wav	2	683
490	i 0.14 on7 of7.wav	2	543
491	i 0.16 on1 of7r.wav	2	847
492	i 0.16 on2 of7.wav	2	747
493	i 0.16 on3 of7.wav	2	655
494	i 0.16 on4 of7.wav	2	775
495	i 0.16 on5 of7.wav	1	1220
496	i 0.16 on6 of7.wav	1	815
497	i 0.16 on7 of7.wav	1	530
498	i 0.18 on1 of7r.wav	2	562
499	i 0.18 on2 of7.wav	2	694
500	i 0.18 on3 of7.wav	2	543
501	i 0.18 on4 of7.wav	1	1711
502	i 0.18 on5 of7.wav	1	847
503	i 0.18 on6 of7.wav	1	711
504	i 0.18 on7 of7.wav	1	607
505	a 0.1 on1 of7r.wav	2	899
506	a 0.1 on2 of7.wav	2	739
507	a 0.1 on3 of7.wav	2	738
508	a 0.1 on4 of7.wav	2	1202
509	a 0.1 on5 of7.wav	1	1076
510	a 0.1 on6 of7.wav	1	744
511	a 0.1 on7 of7.wav	1	758
512	a 0.2 on1 of7r.wav	2	738
513	a 0.2 on2 of7.wav	2	671
514	a 0.2 on3 of7.wav	1	623
515	a 0.2 on4 of7.wav	1	714
516	a 0.2 on5 of7.wav	1	644
517	a 0.2 on6 of7.wav	1	659
518	a 0.2 on7 of7.wav	1	630
519	a 0.04 on1 of7r.wav	1	959
520	a 0.04 on2 of7.wav	2	1039
521	a 0.04 on3 of7.wav	1	1098
522	a 0.04 on4 of7.wav	2	447
523	a 0.04 on5 of7.wav	1	783
524	a 0.04 on6 of7.wav	1	826
525	a 0.04 on7 of7.wav	1	883
526	a 0.06 on1 of7r.wav	1	1139
527	a 0.06 on2 of7.wav	1	840
528	a 0.06 on3 of7.wav	1	707
529	a 0.06 on4 of7.wav	1	1291
530	a 0.06 on5 of7.wav	1	779
531	a 0.06 on6 of7.wav	1	987
532	a 0.06 on7 of7.wav	2	1279
533	a 0.08 on1 of7r.wav	1	967
534	a 0.08 on2 of7.wav	1	683
535	a 0.08 on3 of7.wav	1	699
536	a 0.08 on4 of7.wav	1	1124
537	a 0.08 on5 of7.wav	1	1424
538	a 0.08 on6 of7.wav	1	635
539	a 0.08 on7 of7.wav	1	882
540	a 0.12 on1 of7r.wav	2	1148
541	a 0.12 on2 of7.wav	1	1083
542	a 0.12 on3 of7.wav	1	763
543	a 0.12 on4 of7.wav	1	560
544	a 0.12 on5 of7.wav	1	755
545	a 0.12 on6 of7.wav	1	499
546	a 0.12 on7 of7.wav	1	767
547	a 0.14 on1 of7r.wav	2	710
548	a 0.14 on2 of7.wav	2	700
549	a 0.14 on3 of7.wav	2	763
550	a 0.14 on4 of7.wav	1	538
551	a 0.14 on5 of7.wav	1	719
552	a 0.14 on6 of7.wav	1	731
553	a 0.14 on7 of7.wav	2	535
554	a 0.16 on1 of7r.wav	2	814
555	a 0.16 on2 of7.wav	2	1351
556	a 0.16 on3 of7.wav	2	938
557	a 0.16 on4 of7.wav	1	587
558	a 0.16 on5 of7.wav	1	656
559	a 0.16 on6 of7.wav	1	574
560	a 0.16 on7 of7.wav	1	582
561	a 0.18 on1 of7r.wav	2	951
562	a 0.18 on2 of7.wav	2	951
563	a 0.18 on3 of7.wav	2	904
564	a 0.18 on4 of7.wav	1	856
565	a 0.18 on5 of7.wav	1	787
566	a 0.18 on6 of7.wav	1	564
567	a 0.18 on7 of7.wav	1	1576
568	i 0.1 on1 of7r.wav	2	531
569	i 0.1 on2 of7.wav	1	954
570	i 0.1 on3 of7.wav	2	982
571	i 0.1 on4 of7.wav	2	599
572	i 0.1 on5 of7.wav	1	963
573	i 0.1 on6 of7.wav	2	579
574	i 0.1 on7 of7.wav	1	890
575	i 0.2 on1 of7r.wav	2	611
576	i 0.2 on2 of7.wav	2	666
577	i 0.2 on3 of7.wav	2	1903
578	i 0.2 on4 of7.wav	2	727
579	i 0.2 on5 of7.wav	1	1280
580	i 0.2 on6 of7.wav	1	695
581	i 0.2 on7 of7.wav	1	856
582	i 0.04 on1 of7r.wav	2	2863
583	i 0.04 on2 of7.wav	2	831
584	i 0.04 on3 of7.wav	2	739
585	i 0.04 on4 of7.wav	2	539
586	i 0.04 on5 of7.wav	2	619
587	i 0.04 on6 of7.wav	1	1098
588	i 0.04 on7 of7.wav	2	688
589	i 0.06 on1 of7r.wav	1	782
590	i 0.06 on2 of7.wav	1	1130
591	i 0.06 on3 of7.wav	2	683
592	i 0.06 on4 of7.wav	2	639
593	i 0.06 on5 of7.wav	1	638
594	i 0.06 on6 of7.wav	2	739
595	i 0.06 on7 of7.wav	1	810
596	i 0.08 on1 of7r.wav	2	747
597	i 0.08 on2 of7.wav	2	906
598	i 0.08 on3 of7.wav	2	572
599	i 0.08 on4 of7.wav	2	975
600	i 0.08 on5 of7.wav	2	658
601	i 0.08 on6 of7.wav	2	595
602	i 0.08 on7 of7.wav	2	823
603	i 0.12 on1 of7r.wav	2	778
604	i 0.12 on2 of7.wav	2	447
605	i 0.12 on3 of7.wav	2	1096
606	i 0.12 on4 of7.wav	1	1187
607	i 0.12 on5 of7.wav	2	666
608	i 0.12 on6 of7.wav	1	1311
609	i 0.12 on7 of7.wav	2	762
610	i 0.14 on1 of7r.wav	2	754
611	i 0.14 on2 of7.wav	2	715
612	i 0.14 on3 of7.wav	2	719
613	i 0.14 on4 of7.wav	2	679
614	i 0.14 on5 of7.wav	1	994
615	i 0.14 on6 of7.wav	1	923
616	i 0.14 on7 of7.wav	1	747
617	i 0.16 on1 of7r.wav	2	634
618	i 0.16 on2 of7.wav	2	698
619	i 0.16 on3 of7.wav	2	779
620	i 0.16 on4 of7.wav	2	571
621	i 0.16 on5 of7.wav	2	579
622	i 0.16 on6 of7.wav	1	691
623	i 0.16 on7 of7.wav	1	972
624	i 0.18 on1 of7r.wav	1	803
625	i 0.18 on2 of7.wav	2	724
626	i 0.18 on3 of7.wav	2	703
627	i 0.18 on4 of7.wav	1	690
628	i 0.18 on5 of7.wav	1	768
629	i 0.18 on6 of7.wav	1	768
630	i 0.18 on7 of7.wav	1	647
