# Supplementary material for: How musical experience affects tone perception efficiency by musicians of tonal and non-tonal speakers?
Source: PLoS One. 2020 May 8;15(5):e0232514. doi: 10.1371/journal.pone.0232514 (PMC7209303; doi:10.1371/journal.pone.0232514)
Supplement: S2 Raw Data — (ZIP) [file pone.0232514.s002.zip › RAW DATA Man musician/sub13sdfalling.csv]

List2	Slide3.RESP	Slide3.RT	stim1	stim2
1	1	483	a 0.1 on1 of1.wav	a 0.1 on1 of1.wav
2	1	631	a 0.1 on1 of2.wav	a 0.1 on1 of2.wav
3	1	587	a 0.1 on1 of3.wav	a 0.1 on1 of3.wav
4	1	670	a 0.1 on1 of4.wav	a 0.1 on1 of4.wav
5	1	1000	a 0.1 on1 of5.wav	a 0.1 on1 of5.wav
6	1	809	a 0.1 on1 of6.wav	a 0.1 on1 of6.wav
7	1	545	a 0.1 on1 of7.wav	a 0.1 on1 of7.wav
8	1	558	a 0.2 on1 of1.wav	a 0.2 on1 of1.wav
9	1	582	a 0.2 on1 of2.wav	a 0.2 on1 of2.wav
10	1	791	a 0.2 on1 of3.wav	a 0.2 on1 of3.wav
11	1	787	a 0.2 on1 of4.wav	a 0.2 on1 of4.wav
12	1	891	a 0.2 on1 of5.wav	a 0.2 on1 of5.wav
13	1	417	a 0.2 on1 of6.wav	a 0.2 on1 of6.wav
14	1	701	a 0.2 on1 of7.wav	a 0.2 on1 of7.wav
15	1	555	a 0.04 on1 of1.wav	a 0.04 on1 of1.wav
16	1	1271	a 0.04 on1 of2.wav	a 0.04 on1 of2.wav
17	1	774	a 0.04 on1 of3.wav	a 0.04 on1 of3.wav
18	1	470	a 0.04 on1 of4.wav	a 0.04 on1 of4.wav
19	1	590	a 0.04 on1 of5.wav	a 0.04 on1 of5.wav
20	1	601	a 0.04 on1 of6.wav	a 0.04 on1 of6.wav
21	1	657	a 0.04 on1 of7.wav	a 0.04 on1 of7.wav
22	1	550	a 0.06 on1 of1.wav	a 0.06 on1 of1.wav
23	1	498	a 0.06 on1 of2.wav	a 0.06 on1 of2.wav
24	1	457	a 0.06 on1 of3.wav	a 0.06 on1 of3.wav
25	1	813	a 0.06 on1 of4.wav	a 0.06 on1 of4.wav
26	1	454	a 0.06 on1 of5.wav	a 0.06 on1 of5.wav
27	1	366	a 0.06 on1 of6.wav	a 0.06 on1 of6.wav
28	1	676	a 0.06 on1 of7.wav	a 0.06 on1 of7.wav
29	1	524	a 0.08 on1 of1.wav	a 0.08 on1 of1.wav
30	1	515	a 0.08 on1 of2.wav	a 0.08 on1 of2.wav
31	1	690	a 0.08 on1 of3.wav	a 0.08 on1 of3.wav
32	1	542	a 0.08 on1 of4.wav	a 0.08 on1 of4.wav
33	1	335	a 0.08 on1 of5.wav	a 0.08 on1 of5.wav
34	1	929	a 0.08 on1 of6.wav	a 0.08 on1 of6.wav
35	1	718	a 0.08 on1 of7.wav	a 0.08 on1 of7.wav
36	1	1070	a 0.12 on1 of1.wav	a 0.12 on1 of1.wav
37	1	422	a 0.12 on1 of2.wav	a 0.12 on1 of2.wav
38	1	1021	a 0.12 on1 of3.wav	a 0.12 on1 of3.wav
39	1	1013	a 0.12 on1 of4.wav	a 0.12 on1 of4.wav
40	1	885	a 0.12 on1 of5.wav	a 0.12 on1 of5.wav
41	1	773	a 0.12 on1 of6.wav	a 0.12 on1 of6.wav
42	1	1510	a 0.12 on1 of7.wav	a 0.12 on1 of7.wav
43	1	638	a 0.14 on1 of1.wav	a 0.14 on1 of1.wav
44	1	606	a 0.14 on1 of2.wav	a 0.14 on1 of2.wav
45	1	595	a 0.14 on1 of3.wav	a 0.14 on1 of3.wav
46	1	711	a 0.14 on1 of4.wav	a 0.14 on1 of4.wav
47	1	857	a 0.14 on1 of5.wav	a 0.14 on1 of5.wav
48	1	617	a 0.14 on1 of6.wav	a 0.14 on1 of6.wav
49	1	369	a 0.14 on1 of7.wav	a 0.14 on1 of7.wav
50	1	641	a 0.16 on1 of1.wav	a 0.16 on1 of1.wav
51	1	488	a 0.16 on1 of2.wav	a 0.16 on1 of2.wav
52	1	831	a 0.16 on1 of3.wav	a 0.16 on1 of3.wav
53	1	1274	a 0.16 on1 of4.wav	a 0.16 on1 of4.wav
54	1	585	a 0.16 on1 of5.wav	a 0.16 on1 of5.wav
55	1	638	a 0.16 on1 of6.wav	a 0.16 on1 of6.wav
56	1	549	a 0.16 on1 of7.wav	a 0.16 on1 of7.wav
57	1	525	a 0.18 on1 of1.wav	a 0.18 on1 of1.wav
58	1	849	a 0.18 on1 of2.wav	a 0.18 on1 of2.wav
59	1	809	a 0.18 on1 of3.wav	a 0.18 on1 of3.wav
60	1	861	a 0.18 on1 of4.wav	a 0.18 on1 of4.wav
61	1	471	a 0.18 on1 of5.wav	a 0.18 on1 of5.wav
62	1	427	a 0.18 on1 of6.wav	a 0.18 on1 of6.wav
63	1	606	a 0.18 on1 of7.wav	a 0.18 on1 of7.wav
64	1	851	i 0.1 on1 of1.wav	i 0.1 on1 of1.wav
65	1	473	i 0.1 on1 of2.wav	i 0.1 on1 of2.wav
66	1	578	i 0.1 on1 of3.wav	i 0.1 on1 of3.wav
67	1	637	i 0.1 on1 of4.wav	i 0.1 on1 of4.wav
68	1	741	i 0.1 on1 of5.wav	i 0.1 on1 of5.wav
69	1	907	i 0.1 on1 of6.wav	i 0.1 on1 of6.wav
70	1	562	i 0.1 on1 of7.wav	i 0.1 on1 of7.wav
71	1	586	i 0.2 on1 of1.wav	i 0.2 on1 of1.wav
72	1	810	i 0.2 on1 of2.wav	i 0.2 on1 of2.wav
73	1	674	i 0.2 on1 of3.wav	i 0.2 on1 of3.wav
74	1	726	i 0.2 on1 of4.wav	i 0.2 on1 of4.wav
75	1	643	i 0.2 on1 of5.wav	i 0.2 on1 of5.wav
76	1	450	i 0.2 on1 of6.wav	i 0.2 on1 of6.wav
77	1	621	i 0.2 on1 of7.wav	i 0.2 on1 of7.wav
78	1	521	i 0.04 on1 of1.wav	i 0.04 on1 of1.wav
79	1	514	i 0.04 on1 of2.wav	i 0.04 on1 of2.wav
80	1	614	i 0.04 on1 of3.wav	i 0.04 on1 of3.wav
81	1	771	i 0.04 on1 of4.wav	i 0.04 on1 of4.wav
82	1	1014	i 0.04 on1 of5.wav	i 0.04 on1 of5.wav
83	1	719	i 0.04 on1 of6.wav	i 0.04 on1 of6.wav
84	1	799	i 0.04 on1 of7.wav	i 0.04 on1 of7.wav
85	1	783	i 0.06 on1 of1.wav	i 0.06 on1 of1.wav
86	1	927	i 0.06 on1 of2.wav	i 0.06 on1 of2.wav
87	1	637	i 0.06 on1 of3.wav	i 0.06 on1 of3.wav
88	1	475	i 0.06 on1 of4.wav	i 0.06 on1 of4.wav
89	1	595	i 0.06 on1 of5.wav	i 0.06 on1 of5.wav
90	1	609	i 0.06 on1 of6.wav	i 0.06 on1 of6.wav
91	1	660	i 0.06 on1 of7.wav	i 0.06 on1 of7.wav
92	1	742	i 0.08 on1 of1.wav	i 0.08 on1 of1.wav
93	1	745	i 0.08 on1 of2.wav	i 0.08 on1 of2.wav
94	1	398	i 0.08 on1 of3.wav	i 0.08 on1 of3.wav
95	1	713	i 0.08 on1 of4.wav	i 0.08 on1 of4.wav
96	1	923	i 0.08 on1 of5.wav	i 0.08 on1 of5.wav
97	1	553	i 0.08 on1 of6.wav	i 0.08 on1 of6.wav
98	1	549	i 0.08 on1 of7.wav	i 0.08 on1 of7.wav
99	1	551	i 0.12 on1 of1.wav	i 0.12 on1 of1.wav
100	1	847	i 0.12 on1 of2.wav	i 0.12 on1 of2.wav
101	1	868	i 0.12 on1 of3.wav	i 0.12 on1 of3.wav
102	1	590	i 0.12 on1 of4.wav	i 0.12 on1 of4.wav
103	1	638	i 0.12 on1 of5.wav	i 0.12 on1 of5.wav
104	1	646	i 0.12 on1 of6.wav	i 0.12 on1 of6.wav
105	1	1135	i 0.12 on1 of7.wav	i 0.12 on1 of7.wav
106	1	709	i 0.14 on1 of1.wav	i 0.14 on1 of1.wav
107	1	789	i 0.14 on1 of2.wav	i 0.14 on1 of2.wav
108	2	1265	i 0.14 on1 of3.wav	i 0.14 on1 of3.wav
109	1	646	i 0.14 on1 of4.wav	i 0.14 on1 of4.wav
110	1	690	i 0.14 on1 of5.wav	i 0.14 on1 of5.wav
111	1	855	i 0.14 on1 of6.wav	i 0.14 on1 of6.wav
112	1	865	i 0.14 on1 of7.wav	i 0.14 on1 of7.wav
113	1	621	i 0.16 on1 of1.wav	i 0.16 on1 of1.wav
114	1	535	i 0.16 on1 of2.wav	i 0.16 on1 of2.wav
115	1	598	i 0.16 on1 of3.wav	i 0.16 on1 of3.wav
116	1	738	i 0.16 on1 of4.wav	i 0.16 on1 of4.wav
117	1	717	i 0.16 on1 of5.wav	i 0.16 on1 of5.wav
118	1	890	i 0.16 on1 of6.wav	i 0.16 on1 of6.wav
119	1	533	i 0.16 on1 of7.wav	i 0.16 on1 of7.wav
120	1	708	i 0.18 on1 of1.wav	i 0.18 on1 of1.wav
121	1	722	i 0.18 on1 of2.wav	i 0.18 on1 of2.wav
122	1	531	i 0.18 on1 of3.wav	i 0.18 on1 of3.wav
123	1	629	i 0.18 on1 of4.wav	i 0.18 on1 of4.wav
124	1	789	i 0.18 on1 of5.wav	i 0.18 on1 of5.wav
125	1	479	i 0.18 on1 of6.wav	i 0.18 on1 of6.wav
126	1	647	i 0.18 on1 of7.wav	i 0.18 on1 of7.wav
127	1	709	a 0.1 on1 of1.wav	a 0.1 on1 of3.wav
128	1	661	a 0.1 on1 of2.wav	a 0.1 on1 of4.wav
129	1	705	a 0.1 on1 of3.wav	a 0.1 on1 of5.wav
130	1	562	a 0.1 on1 of4.wav	a 0.1 on1 of6.wav
131	1	932	a 0.1 on1 of5.wav	a 0.1 on1 of7.wav
132	1	996	a 0.2 on1 of1.wav	a 0.2 on1 of3.wav
133	2	1226	a 0.2 on1 of2.wav	a 0.2 on1 of4.wav
134	1	712	a 0.2 on1 of3.wav	a 0.2 on1 of5.wav
135	1	1831	a 0.2 on1 of4.wav	a 0.2 on1 of6.wav
136	1	545	a 0.2 on1 of5.wav	a 0.2 on1 of7.wav
137	1	403	a 0.04 on1 of1.wav	a 0.04 on1 of3.wav
138	1	490	a 0.04 on1 of2.wav	a 0.04 on1 of4.wav
139	1	695	a 0.04 on1 of3.wav	a 0.04 on1 of5.wav
140	1	888	a 0.04 on1 of4.wav	a 0.04 on1 of6.wav
141	1	518	a 0.04 on1 of5.wav	a 0.04 on1 of7.wav
142	1	462	a 0.06 on1 of1.wav	a 0.06 on1 of3.wav
143	1	394	a 0.06 on1 of2.wav	a 0.06 on1 of4.wav
144	1	690	a 0.06 on1 of3.wav	a 0.06 on1 of5.wav
145	1	544	a 0.06 on1 of4.wav	a 0.06 on1 of6.wav
146	1	397	a 0.06 on1 of5.wav	a 0.06 on1 of7.wav
147	1	642	a 0.08 on1 of1.wav	a 0.08 on1 of3.wav
148	1	606	a 0.08 on1 of2.wav	a 0.08 on1 of4.wav
149	1	517	a 0.08 on1 of3.wav	a 0.08 on1 of5.wav
150	1	708	a 0.08 on1 of4.wav	a 0.08 on1 of6.wav
151	1	578	a 0.08 on1 of5.wav	a 0.08 on1 of7.wav
152	1	795	a 0.12 on1 of1.wav	a 0.12 on1 of3.wav
153	1	925	a 0.12 on1 of2.wav	a 0.12 on1 of4.wav
154	1	674	a 0.12 on1 of3.wav	a 0.12 on1 of5.wav
155	1	867	a 0.12 on1 of4.wav	a 0.12 on1 of6.wav
156	1	581	a 0.12 on1 of5.wav	a 0.12 on1 of7.wav
157	1	698	a 0.14 on1 of1.wav	a 0.14 on1 of3.wav
158	1	881	a 0.14 on1 of2.wav	a 0.14 on1 of4.wav
159	1	705	a 0.14 on1 of3.wav	a 0.14 on1 of5.wav
160	1	861	a 0.14 on1 of4.wav	a 0.14 on1 of6.wav
161	1	857	a 0.14 on1 of5.wav	a 0.14 on1 of7.wav
162	1	993	a 0.16 on1 of1.wav	a 0.16 on1 of3.wav
163	2	962	a 0.16 on1 of2.wav	a 0.16 on1 of4.wav
164	1	1205	a 0.16 on1 of3.wav	a 0.16 on1 of5.wav
165	1	1310	a 0.16 on1 of4.wav	a 0.16 on1 of6.wav
166	1	605	a 0.16 on1 of5.wav	a 0.16 on1 of7.wav
167	1	1219	a 0.18 on1 of1.wav	a 0.18 on1 of3.wav
168	2	768	a 0.18 on1 of2.wav	a 0.18 on1 of4.wav
169	1	1327	a 0.18 on1 of3.wav	a 0.18 on1 of5.wav
170	2	1154	a 0.18 on1 of4.wav	a 0.18 on1 of6.wav
171	2	1623	a 0.18 on1 of5.wav	a 0.18 on1 of7.wav
172	1	515	i 0.1 on1 of1.wav	i 0.1 on1 of3.wav
173	1	872	i 0.1 on1 of2.wav	i 0.1 on1 of4.wav
174	1	807	i 0.1 on1 of3.wav	i 0.1 on1 of5.wav
175	1	539	i 0.1 on1 of4.wav	i 0.1 on1 of6.wav
176	1	1056	i 0.1 on1 of5.wav	i 0.1 on1 of7.wav
177	1	955	i 0.2 on1 of1.wav	i 0.2 on1 of3.wav
178	1	729	i 0.2 on1 of2.wav	i 0.2 on1 of4.wav
179	2	1582	i 0.2 on1 of3.wav	i 0.2 on1 of5.wav
180	1	877	i 0.2 on1 of4.wav	i 0.2 on1 of6.wav
181	1	869	i 0.2 on1 of5.wav	i 0.2 on1 of7.wav
182	1	780	i 0.04 on1 of1.wav	i 0.04 on1 of3.wav
183	1	825	i 0.04 on1 of2.wav	i 0.04 on1 of4.wav
184	1	754	i 0.04 on1 of3.wav	i 0.04 on1 of5.wav
185	1	427	i 0.04 on1 of4.wav	i 0.04 on1 of6.wav
186	1	602	i 0.04 on1 of5.wav	i 0.04 on1 of7.wav
187	1	817	i 0.06 on1 of1.wav	i 0.06 on1 of3.wav
188	1	605	i 0.06 on1 of2.wav	i 0.06 on1 of4.wav
189	1	871	i 0.06 on1 of3.wav	i 0.06 on1 of5.wav
190	1	535	i 0.06 on1 of4.wav	i 0.06 on1 of6.wav
191	1	117	i 0.06 on1 of5.wav	i 0.06 on1 of7.wav
192	1	989	i 0.08 on1 of1.wav	i 0.08 on1 of3.wav
193	1	818	i 0.08 on1 of2.wav	i 0.08 on1 of4.wav
194	1	467	i 0.08 on1 of3.wav	i 0.08 on1 of5.wav
195	1	609	i 0.08 on1 of4.wav	i 0.08 on1 of6.wav
196	1	620	i 0.08 on1 of5.wav	i 0.08 on1 of7.wav
197	1	751	i 0.12 on1 of1.wav	i 0.12 on1 of3.wav
198	1	594	i 0.12 on1 of2.wav	i 0.12 on1 of4.wav
199	1	888	i 0.12 on1 of3.wav	i 0.12 on1 of5.wav
200	1	738	i 0.12 on1 of4.wav	i 0.12 on1 of6.wav
201	1	511	i 0.12 on1 of5.wav	i 0.12 on1 of7.wav
202	1	462	i 0.14 on1 of1.wav	i 0.14 on1 of3.wav
203	1	829	i 0.14 on1 of2.wav	i 0.14 on1 of4.wav
204	1	1076	i 0.14 on1 of3.wav	i 0.14 on1 of5.wav
205	1	1255	i 0.14 on1 of4.wav	i 0.14 on1 of6.wav
206	1	1650	i 0.14 on1 of5.wav	i 0.14 on1 of7.wav
207	2	935	i 0.16 on1 of1.wav	i 0.16 on1 of3.wav
208	1	918	i 0.16 on1 of2.wav	i 0.16 on1 of4.wav
209	1	905	i 0.16 on1 of3.wav	i 0.16 on1 of5.wav
210	2	1207	i 0.16 on1 of4.wav	i 0.16 on1 of6.wav
211	1	813	i 0.16 on1 of5.wav	i 0.16 on1 of7.wav
212	1	1078	i 0.18 on1 of1.wav	i 0.18 on1 of3.wav
213	2	1026	i 0.18 on1 of2.wav	i 0.18 on1 of4.wav
214	2	854	i 0.18 on1 of3.wav	i 0.18 on1 of5.wav
215	1	653	i 0.18 on1 of4.wav	i 0.18 on1 of6.wav
216	1	411	i 0.18 on1 of5.wav	i 0.18 on1 of7.wav
217	1	853	a 0.1 on1 of3.wav	a 0.1 on1 of1.wav
218	1	1428	a 0.1 on1 of4.wav	a 0.1 on1 of2.wav
219	1	550	a 0.1 on1 of5.wav	a 0.1 on1 of3.wav
220	1	819	a 0.1 on1 of6.wav	a 0.1 on1 of4.wav
221	1	803	a 0.1 on1 of7.wav	a 0.1 on1 of5.wav
222	2	1005	a 0.2 on1 of3.wav	a 0.2 on1 of1.wav
223	1	898	a 0.2 on1 of4.wav	a 0.2 on1 of2.wav
224	1	578	a 0.2 on1 of5.wav	a 0.2 on1 of3.wav
225	1	841	a 0.2 on1 of6.wav	a 0.2 on1 of4.wav
226	1	890	a 0.2 on1 of7.wav	a 0.2 on1 of5.wav
227	1	414	a 0.04 on1 of3.wav	a 0.04 on1 of1.wav
228	1	663	a 0.04 on1 of4.wav	a 0.04 on1 of2.wav
229	1	487	a 0.04 on1 of5.wav	a 0.04 on1 of3.wav
230	1	618	a 0.04 on1 of6.wav	a 0.04 on1 of4.wav
231	1	708	a 0.04 on1 of7.wav	a 0.04 on1 of5.wav
232	1	637	a 0.06 on1 of3.wav	a 0.06 on1 of1.wav
233	1	943	a 0.06 on1 of4.wav	a 0.06 on1 of2.wav
234	1	399	a 0.06 on1 of5.wav	a 0.06 on1 of3.wav
235	1	801	a 0.06 on1 of6.wav	a 0.06 on1 of4.wav
236	1	605	a 0.06 on1 of7.wav	a 0.06 on1 of5.wav
237	1	362	a 0.08 on1 of3.wav	a 0.08 on1 of1.wav
238	1	1215	a 0.08 on1 of4.wav	a 0.08 on1 of2.wav
239	1	826	a 0.08 on1 of5.wav	a 0.08 on1 of3.wav
240	1	898	a 0.08 on1 of6.wav	a 0.08 on1 of4.wav
241	1	601	a 0.08 on1 of7.wav	a 0.08 on1 of5.wav
242	1	918	a 0.12 on1 of3.wav	a 0.12 on1 of1.wav
243	1	701	a 0.12 on1 of4.wav	a 0.12 on1 of2.wav
244	1	434	a 0.12 on1 of5.wav	a 0.12 on1 of3.wav
245	1	667	a 0.12 on1 of6.wav	a 0.12 on1 of4.wav
246	1	414	a 0.12 on1 of7.wav	a 0.12 on1 of5.wav
247	1	1146	a 0.14 on1 of3.wav	a 0.14 on1 of1.wav
248	2	1042	a 0.14 on1 of4.wav	a 0.14 on1 of2.wav
249	1	659	a 0.14 on1 of5.wav	a 0.14 on1 of3.wav
250	1	798	a 0.14 on1 of6.wav	a 0.14 on1 of4.wav
251	1	930	a 0.14 on1 of7.wav	a 0.14 on1 of5.wav
252	2	1055	a 0.16 on1 of3.wav	a 0.16 on1 of1.wav
253	1	853	a 0.16 on1 of4.wav	a 0.16 on1 of2.wav
254	2	1449	a 0.16 on1 of5.wav	a 0.16 on1 of3.wav
255	1	1129	a 0.16 on1 of6.wav	a 0.16 on1 of4.wav
256	1	743	a 0.16 on1 of7.wav	a 0.16 on1 of5.wav
257	2	897	a 0.18 on1 of3.wav	a 0.18 on1 of1.wav
258	2	999	a 0.18 on1 of4.wav	a 0.18 on1 of2.wav
259	2	1186	a 0.18 on1 of5.wav	a 0.18 on1 of3.wav
260	1	375	a 0.18 on1 of6.wav	a 0.18 on1 of4.wav
261	1	566	a 0.18 on1 of7.wav	a 0.18 on1 of5.wav
262	1	918	i 0.1 on1 of3.wav	i 0.1 on1 of1.wav
263	1	479	i 0.1 on1 of4.wav	i 0.1 on1 of2.wav
264	1	1679	i 0.1 on1 of5.wav	i 0.1 on1 of3.wav
265	1	611	i 0.1 on1 of6.wav	i 0.1 on1 of4.wav
266	1	438	i 0.1 on1 of7.wav	i 0.1 on1 of5.wav
267	2	993	i 0.2 on1 of3.wav	i 0.2 on1 of1.wav
268	2	1077	i 0.2 on1 of4.wav	i 0.2 on1 of2.wav
269	2	1467	i 0.2 on1 of5.wav	i 0.2 on1 of3.wav
270	1	758	i 0.2 on1 of6.wav	i 0.2 on1 of4.wav
271	1	1137	i 0.2 on1 of7.wav	i 0.2 on1 of5.wav
272	1	483	i 0.04 on1 of3.wav	i 0.04 on1 of1.wav
273	1	587	i 0.04 on1 of4.wav	i 0.04 on1 of2.wav
274	1	386	i 0.04 on1 of5.wav	i 0.04 on1 of3.wav
275	1	582	i 0.04 on1 of6.wav	i 0.04 on1 of4.wav
276	1	469	i 0.04 on1 of7.wav	i 0.04 on1 of5.wav
277	1	498	i 0.06 on1 of3.wav	i 0.06 on1 of1.wav
278	1	1206	i 0.06 on1 of4.wav	i 0.06 on1 of2.wav
279	1	1786	i 0.06 on1 of5.wav	i 0.06 on1 of3.wav
280	1	457	i 0.06 on1 of6.wav	i 0.06 on1 of4.wav
281	1	585	i 0.06 on1 of7.wav	i 0.06 on1 of5.wav
282	1	582	i 0.08 on1 of3.wav	i 0.08 on1 of1.wav
283	1	677	i 0.08 on1 of4.wav	i 0.08 on1 of2.wav
284	1	523	i 0.08 on1 of5.wav	i 0.08 on1 of3.wav
285	1	894	i 0.08 on1 of6.wav	i 0.08 on1 of4.wav
286	1	765	i 0.08 on1 of7.wav	i 0.08 on1 of5.wav
287	1	633	i 0.12 on1 of3.wav	i 0.12 on1 of1.wav
288	1	699	i 0.12 on1 of4.wav	i 0.12 on1 of2.wav
289	1	826	i 0.12 on1 of5.wav	i 0.12 on1 of3.wav
290	1	591	i 0.12 on1 of6.wav	i 0.12 on1 of4.wav
291	1	754	i 0.12 on1 of7.wav	i 0.12 on1 of5.wav
292	2	1398	i 0.14 on1 of3.wav	i 0.14 on1 of1.wav
293	2	1171	i 0.14 on1 of4.wav	i 0.14 on1 of2.wav
294	1	935	i 0.14 on1 of5.wav	i 0.14 on1 of3.wav
295	1	866	i 0.14 on1 of6.wav	i 0.14 on1 of4.wav
296	1	1037	i 0.14 on1 of7.wav	i 0.14 on1 of5.wav
297	1	1051	i 0.16 on1 of3.wav	i 0.16 on1 of1.wav
298	2	610	i 0.16 on1 of4.wav	i 0.16 on1 of2.wav
299	2	670	i 0.16 on1 of5.wav	i 0.16 on1 of3.wav
300	1	682	i 0.16 on1 of6.wav	i 0.16 on1 of4.wav
301	2	1053	i 0.16 on1 of7.wav	i 0.16 on1 of5.wav
302	1	579	i 0.18 on1 of3.wav	i 0.18 on1 of1.wav
303	2	963	i 0.18 on1 of4.wav	i 0.18 on1 of2.wav
304	1	554	i 0.18 on1 of5.wav	i 0.18 on1 of3.wav
305	1	901	i 0.18 on1 of6.wav	i 0.18 on1 of4.wav
306	1	693	i 0.18 on1 of7.wav	i 0.18 on1 of5.wav
307	1	810	a 0.1 on1 of1.wav	a 0.1 on1 of1.wav
308	1	929	a 0.1 on1 of2.wav	a 0.1 on1 of2.wav
309	1	530	a 0.1 on1 of3.wav	a 0.1 on1 of3.wav
310	1	553	a 0.1 on1 of4.wav	a 0.1 on1 of4.wav
311	1	651	a 0.1 on1 of5.wav	a 0.1 on1 of5.wav
312	1	427	a 0.1 on1 of6.wav	a 0.1 on1 of6.wav
313	1	882	a 0.1 on1 of7.wav	a 0.1 on1 of7.wav
314	1	610	a 0.2 on1 of1.wav	a 0.2 on1 of1.wav
315	1	570	a 0.2 on1 of2.wav	a 0.2 on1 of2.wav
316	1	777	a 0.2 on1 of3.wav	a 0.2 on1 of3.wav
317	1	634	a 0.2 on1 of4.wav	a 0.2 on1 of4.wav
318	1	606	a 0.2 on1 of5.wav	a 0.2 on1 of5.wav
319	1	598	a 0.2 on1 of6.wav	a 0.2 on1 of6.wav
320	1	806	a 0.2 on1 of7.wav	a 0.2 on1 of7.wav
321	1	560	a 0.04 on1 of1.wav	a 0.04 on1 of1.wav
322	1	377	a 0.04 on1 of2.wav	a 0.04 on1 of2.wav
323	1	650	a 0.04 on1 of3.wav	a 0.04 on1 of3.wav
324	1	475	a 0.04 on1 of4.wav	a 0.04 on1 of4.wav
325	1	495	a 0.04 on1 of5.wav	a 0.04 on1 of5.wav
326	1	1175	a 0.04 on1 of6.wav	a 0.04 on1 of6.wav
327	1	580	a 0.04 on1 of7.wav	a 0.04 on1 of7.wav
328	1	542	a 0.06 on1 of1.wav	a 0.06 on1 of1.wav
329	1	429	a 0.06 on1 of2.wav	a 0.06 on1 of2.wav
330	1	1011	a 0.06 on1 of3.wav	a 0.06 on1 of3.wav
331	1	701	a 0.06 on1 of4.wav	a 0.06 on1 of4.wav
332	1	530	a 0.06 on1 of5.wav	a 0.06 on1 of5.wav
333	1	801	a 0.06 on1 of6.wav	a 0.06 on1 of6.wav
334	1	630	a 0.06 on1 of7.wav	a 0.06 on1 of7.wav
335	1	498	a 0.08 on1 of1.wav	a 0.08 on1 of1.wav
336	1	636	a 0.08 on1 of2.wav	a 0.08 on1 of2.wav
337	1	595	a 0.08 on1 of3.wav	a 0.08 on1 of3.wav
338	1	749	a 0.08 on1 of4.wav	a 0.08 on1 of4.wav
339	1	851	a 0.08 on1 of5.wav	a 0.08 on1 of5.wav
340	1	541	a 0.08 on1 of6.wav	a 0.08 on1 of6.wav
341	1	1335	a 0.08 on1 of7.wav	a 0.08 on1 of7.wav
342	1	583	a 0.12 on1 of1.wav	a 0.12 on1 of1.wav
343	1	698	a 0.12 on1 of2.wav	a 0.12 on1 of2.wav
344	1	654	a 0.12 on1 of3.wav	a 0.12 on1 of3.wav
345	1	975	a 0.12 on1 of4.wav	a 0.12 on1 of4.wav
346	1	588	a 0.12 on1 of5.wav	a 0.12 on1 of5.wav
347	1	645	a 0.12 on1 of6.wav	a 0.12 on1 of6.wav
348	1	873	a 0.12 on1 of7.wav	a 0.12 on1 of7.wav
349	1	593	a 0.14 on1 of1.wav	a 0.14 on1 of1.wav
350	1	758	a 0.14 on1 of2.wav	a 0.14 on1 of2.wav
351	1	666	a 0.14 on1 of3.wav	a 0.14 on1 of3.wav
352	1	655	a 0.14 on1 of4.wav	a 0.14 on1 of4.wav
353	1	869	a 0.14 on1 of5.wav	a 0.14 on1 of5.wav
354	1	661	a 0.14 on1 of6.wav	a 0.14 on1 of6.wav
355	1	963	a 0.14 on1 of7.wav	a 0.14 on1 of7.wav
356	1	885	a 0.16 on1 of1.wav	a 0.16 on1 of1.wav
357	1	518	a 0.16 on1 of2.wav	a 0.16 on1 of2.wav
358	1	797	a 0.16 on1 of3.wav	a 0.16 on1 of3.wav
359	1	867	a 0.16 on1 of4.wav	a 0.16 on1 of4.wav
360	1	638	a 0.16 on1 of5.wav	a 0.16 on1 of5.wav
361	1	777	a 0.16 on1 of6.wav	a 0.16 on1 of6.wav
362	1	470	a 0.16 on1 of7.wav	a 0.16 on1 of7.wav
363	1	840	a 0.18 on1 of1.wav	a 0.18 on1 of1.wav
364	1	506	a 0.18 on1 of2.wav	a 0.18 on1 of2.wav
365	1	855	a 0.18 on1 of3.wav	a 0.18 on1 of3.wav
366	2	971	a 0.18 on1 of4.wav	a 0.18 on1 of4.wav
367	1	662	a 0.18 on1 of5.wav	a 0.18 on1 of5.wav
368	1	888	a 0.18 on1 of6.wav	a 0.18 on1 of6.wav
369	1	626	a 0.18 on1 of7.wav	a 0.18 on1 of7.wav
370	1	574	i 0.1 on1 of1.wav	i 0.1 on1 of1.wav
371	1	493	i 0.1 on1 of2.wav	i 0.1 on1 of2.wav
372	1	2538	i 0.1 on1 of3.wav	i 0.1 on1 of3.wav
373	1	759	i 0.1 on1 of4.wav	i 0.1 on1 of4.wav
374	1	829	i 0.1 on1 of5.wav	i 0.1 on1 of5.wav
375	1	809	i 0.1 on1 of6.wav	i 0.1 on1 of6.wav
376	1	593	i 0.1 on1 of7.wav	i 0.1 on1 of7.wav
377	1	605	i 0.2 on1 of1.wav	i 0.2 on1 of1.wav
378	1	716	i 0.2 on1 of2.wav	i 0.2 on1 of2.wav
379	1	598	i 0.2 on1 of3.wav	i 0.2 on1 of3.wav
380	1	613	i 0.2 on1 of4.wav	i 0.2 on1 of4.wav
381	1	615	i 0.2 on1 of5.wav	i 0.2 on1 of5.wav
382	1	522	i 0.2 on1 of6.wav	i 0.2 on1 of6.wav
383	1	562	i 0.2 on1 of7.wav	i 0.2 on1 of7.wav
384	1	450	i 0.04 on1 of1.wav	i 0.04 on1 of1.wav
385	1	533	i 0.04 on1 of2.wav	i 0.04 on1 of2.wav
386	1	540	i 0.04 on1 of3.wav	i 0.04 on1 of3.wav
387	1	783	i 0.04 on1 of4.wav	i 0.04 on1 of4.wav
388	1	762	i 0.04 on1 of5.wav	i 0.04 on1 of5.wav
389	1	411	i 0.04 on1 of6.wav	i 0.04 on1 of6.wav
390	1	697	i 0.04 on1 of7.wav	i 0.04 on1 of7.wav
391	1	473	i 0.06 on1 of1.wav	i 0.06 on1 of1.wav
392	1	846	i 0.06 on1 of2.wav	i 0.06 on1 of2.wav
393	1	594	i 0.06 on1 of3.wav	i 0.06 on1 of3.wav
394	1	540	i 0.06 on1 of4.wav	i 0.06 on1 of4.wav
395	1	1103	i 0.06 on1 of5.wav	i 0.06 on1 of5.wav
396	1	546	i 0.06 on1 of6.wav	i 0.06 on1 of6.wav
397	1	638	i 0.06 on1 of7.wav	i 0.06 on1 of7.wav
398	1	606	i 0.08 on1 of1.wav	i 0.08 on1 of1.wav
399	1	734	i 0.08 on1 of2.wav	i 0.08 on1 of2.wav
400	1	846	i 0.08 on1 of3.wav	i 0.08 on1 of3.wav
401	1	877	i 0.08 on1 of4.wav	i 0.08 on1 of4.wav
402	1	1115	i 0.08 on1 of5.wav	i 0.08 on1 of5.wav
403	1	782	i 0.08 on1 of6.wav	i 0.08 on1 of6.wav
404	1	514	i 0.08 on1 of7.wav	i 0.08 on1 of7.wav
405	1	663	i 0.12 on1 of1.wav	i 0.12 on1 of1.wav
406	1	633	i 0.12 on1 of2.wav	i 0.12 on1 of2.wav
407	1	899	i 0.12 on1 of3.wav	i 0.12 on1 of3.wav
408	1	552	i 0.12 on1 of4.wav	i 0.12 on1 of4.wav
409	1	586	i 0.12 on1 of5.wav	i 0.12 on1 of5.wav
410	1	1051	i 0.12 on1 of6.wav	i 0.12 on1 of6.wav
411	1	657	i 0.12 on1 of7.wav	i 0.12 on1 of7.wav
412	1	687	i 0.14 on1 of1.wav	i 0.14 on1 of1.wav
413	1	550	i 0.14 on1 of2.wav	i 0.14 on1 of2.wav
414	1	822	i 0.14 on1 of3.wav	i 0.14 on1 of3.wav
415	1	781	i 0.14 on1 of4.wav	i 0.14 on1 of4.wav
416	1	531	i 0.14 on1 of5.wav	i 0.14 on1 of5.wav
417	1	625	i 0.14 on1 of6.wav	i 0.14 on1 of6.wav
418	1	567	i 0.14 on1 of7.wav	i 0.14 on1 of7.wav
419	1	571	i 0.16 on1 of1.wav	i 0.16 on1 of1.wav
420	1	849	i 0.16 on1 of2.wav	i 0.16 on1 of2.wav
421	1	889	i 0.16 on1 of3.wav	i 0.16 on1 of3.wav
422	1	621	i 0.16 on1 of4.wav	i 0.16 on1 of4.wav
423	1	665	i 0.16 on1 of5.wav	i 0.16 on1 of5.wav
424	1	709	i 0.16 on1 of6.wav	i 0.16 on1 of6.wav
425	1	681	i 0.16 on1 of7.wav	i 0.16 on1 of7.wav
426	1	965	i 0.18 on1 of1.wav	i 0.18 on1 of1.wav
427	1	561	i 0.18 on1 of2.wav	i 0.18 on1 of2.wav
428	1	680	i 0.18 on1 of3.wav	i 0.18 on1 of3.wav
429	1	529	i 0.18 on1 of4.wav	i 0.18 on1 of4.wav
430	1	655	i 0.18 on1 of5.wav	i 0.18 on1 of5.wav
431	1	703	i 0.18 on1 of6.wav	i 0.18 on1 of6.wav
432	1	794	i 0.18 on1 of7.wav	i 0.18 on1 of7.wav
433	1	641	a 0.1 on1 of1.wav	a 0.1 on1 of3.wav
434	1	898	a 0.1 on1 of2.wav	a 0.1 on1 of4.wav
435	1	659	a 0.1 on1 of3.wav	a 0.1 on1 of5.wav
436	1	786	a 0.1 on1 of4.wav	a 0.1 on1 of6.wav
437	1	880	a 0.1 on1 of5.wav	a 0.1 on1 of7.wav
438	2	1161	a 0.2 on1 of1.wav	a 0.2 on1 of3.wav
439	2	1083	a 0.2 on1 of2.wav	a 0.2 on1 of4.wav
440	1	533	a 0.2 on1 of3.wav	a 0.2 on1 of5.wav
441	1	466	a 0.2 on1 of4.wav	a 0.2 on1 of6.wav
442	1	884	a 0.2 on1 of5.wav	a 0.2 on1 of7.wav
443	1	563	a 0.04 on1 of1.wav	a 0.04 on1 of3.wav
444	1	1210	a 0.04 on1 of2.wav	a 0.04 on1 of4.wav
445	1	828	a 0.04 on1 of3.wav	a 0.04 on1 of5.wav
446	1	634	a 0.04 on1 of4.wav	a 0.04 on1 of6.wav
447	1	749	a 0.04 on1 of5.wav	a 0.04 on1 of7.wav
448	1	511	a 0.06 on1 of1.wav	a 0.06 on1 of3.wav
449	1	514	a 0.06 on1 of2.wav	a 0.06 on1 of4.wav
450	1	554	a 0.06 on1 of3.wav	a 0.06 on1 of5.wav
451	1	634	a 0.06 on1 of4.wav	a 0.06 on1 of6.wav
452	1	497	a 0.06 on1 of5.wav	a 0.06 on1 of7.wav
453	1	581	a 0.08 on1 of1.wav	a 0.08 on1 of3.wav
454	1	791	a 0.08 on1 of2.wav	a 0.08 on1 of4.wav
455	1	615	a 0.08 on1 of3.wav	a 0.08 on1 of5.wav
456	1	777	a 0.08 on1 of4.wav	a 0.08 on1 of6.wav
457	1	509	a 0.08 on1 of5.wav	a 0.08 on1 of7.wav
458	1	846	a 0.12 on1 of1.wav	a 0.12 on1 of3.wav
459	2	734	a 0.12 on1 of2.wav	a 0.12 on1 of4.wav
460	1	1006	a 0.12 on1 of3.wav	a 0.12 on1 of5.wav
461	1	1304	a 0.12 on1 of4.wav	a 0.12 on1 of6.wav
462	1	681	a 0.12 on1 of5.wav	a 0.12 on1 of7.wav
463	1	1101	a 0.14 on1 of1.wav	a 0.14 on1 of3.wav
464	1	755	a 0.14 on1 of2.wav	a 0.14 on1 of4.wav
465	1	874	a 0.14 on1 of3.wav	a 0.14 on1 of5.wav
466	1	765	a 0.14 on1 of4.wav	a 0.14 on1 of6.wav
467	1	873	a 0.14 on1 of5.wav	a 0.14 on1 of7.wav
468	2	698	a 0.16 on1 of1.wav	a 0.16 on1 of3.wav
469	2	1090	a 0.16 on1 of2.wav	a 0.16 on1 of4.wav
470	1	588	a 0.16 on1 of3.wav	a 0.16 on1 of5.wav
471	1	534	a 0.16 on1 of4.wav	a 0.16 on1 of6.wav
472	1	739	a 0.16 on1 of5.wav	a 0.16 on1 of7.wav
473	2	1050	a 0.18 on1 of1.wav	a 0.18 on1 of3.wav
474	1	446	a 0.18 on1 of2.wav	a 0.18 on1 of4.wav
475	2	1489	a 0.18 on1 of3.wav	a 0.18 on1 of5.wav
476	1	521	a 0.18 on1 of4.wav	a 0.18 on1 of6.wav
477	1	693	a 0.18 on1 of5.wav	a 0.18 on1 of7.wav
478	1	590	i 0.1 on1 of1.wav	i 0.1 on1 of3.wav
479	1	1209	i 0.1 on1 of2.wav	i 0.1 on1 of4.wav
480	1	1344	i 0.1 on1 of3.wav	i 0.1 on1 of5.wav
481	1	805	i 0.1 on1 of4.wav	i 0.1 on1 of6.wav
482	1	458	i 0.1 on1 of5.wav	i 0.1 on1 of7.wav
483	2	851	i 0.2 on1 of1.wav	i 0.2 on1 of3.wav
484	2	839	i 0.2 on1 of2.wav	i 0.2 on1 of4.wav
485	2	739	i 0.2 on1 of3.wav	i 0.2 on1 of5.wav
486	1	689	i 0.2 on1 of4.wav	i 0.2 on1 of6.wav
487	1	842	i 0.2 on1 of5.wav	i 0.2 on1 of7.wav
488	1	845	i 0.04 on1 of1.wav	i 0.04 on1 of3.wav
489	1	1214	i 0.04 on1 of2.wav	i 0.04 on1 of4.wav
490	1	447	i 0.04 on1 of3.wav	i 0.04 on1 of5.wav
491	1	1035	i 0.04 on1 of4.wav	i 0.04 on1 of6.wav
492	1	634	i 0.04 on1 of5.wav	i 0.04 on1 of7.wav
493	1	611	i 0.06 on1 of1.wav	i 0.06 on1 of3.wav
494	1	989	i 0.06 on1 of2.wav	i 0.06 on1 of4.wav
495	1	1010	i 0.06 on1 of3.wav	i 0.06 on1 of5.wav
496	1	626	i 0.06 on1 of4.wav	i 0.06 on1 of6.wav
497	1	829	i 0.06 on1 of5.wav	i 0.06 on1 of7.wav
498	1	739	i 0.08 on1 of1.wav	i 0.08 on1 of3.wav
499	1	683	i 0.08 on1 of2.wav	i 0.08 on1 of4.wav
500	1	590	i 0.08 on1 of3.wav	i 0.08 on1 of5.wav
501	1	1257	i 0.08 on1 of4.wav	i 0.08 on1 of6.wav
502	1	794	i 0.08 on1 of5.wav	i 0.08 on1 of7.wav
503	1	878	i 0.12 on1 of1.wav	i 0.12 on1 of3.wav
504	1	791	i 0.12 on1 of2.wav	i 0.12 on1 of4.wav
505	1	899	i 0.12 on1 of3.wav	i 0.12 on1 of5.wav
506	1	1322	i 0.12 on1 of4.wav	i 0.12 on1 of6.wav
507	1	711	i 0.12 on1 of5.wav	i 0.12 on1 of7.wav
508	1	717	i 0.14 on1 of1.wav	i 0.14 on1 of3.wav
509	1	526	i 0.14 on1 of2.wav	i 0.14 on1 of4.wav
510	1	829	i 0.14 on1 of3.wav	i 0.14 on1 of5.wav
511	1	874	i 0.14 on1 of4.wav	i 0.14 on1 of6.wav
512	1	710	i 0.14 on1 of5.wav	i 0.14 on1 of7.wav
513	1	830	i 0.16 on1 of1.wav	i 0.16 on1 of3.wav
514	1	898	i 0.16 on1 of2.wav	i 0.16 on1 of4.wav
515	2	1420	i 0.16 on1 of3.wav	i 0.16 on1 of5.wav
516	1	754	i 0.16 on1 of4.wav	i 0.16 on1 of6.wav
517	2	1635	i 0.16 on1 of5.wav	i 0.16 on1 of7.wav
518	1	937	i 0.18 on1 of1.wav	i 0.18 on1 of3.wav
519	2	1139	i 0.18 on1 of2.wav	i 0.18 on1 of4.wav
520	1	779	i 0.18 on1 of3.wav	i 0.18 on1 of5.wav
521	1	518	i 0.18 on1 of4.wav	i 0.18 on1 of6.wav
522	1	793	i 0.18 on1 of5.wav	i 0.18 on1 of7.wav
523	1	664	a 0.1 on1 of3.wav	a 0.1 on1 of1.wav
524	1	554	a 0.1 on1 of4.wav	a 0.1 on1 of2.wav
525	1	394	a 0.1 on1 of5.wav	a 0.1 on1 of3.wav
526	1	727	a 0.1 on1 of6.wav	a 0.1 on1 of4.wav
527	1	609	a 0.1 on1 of7.wav	a 0.1 on1 of5.wav
528	2	1538	a 0.2 on1 of3.wav	a 0.2 on1 of1.wav
529	1	1601	a 0.2 on1 of4.wav	a 0.2 on1 of2.wav
530	1	861	a 0.2 on1 of5.wav	a 0.2 on1 of3.wav
531	1	2231	a 0.2 on1 of6.wav	a 0.2 on1 of4.wav
532	1	640	a 0.2 on1 of7.wav	a 0.2 on1 of5.wav
533	1	405	a 0.04 on1 of3.wav	a 0.04 on1 of1.wav
534	1	575	a 0.04 on1 of4.wav	a 0.04 on1 of2.wav
535	1	474	a 0.04 on1 of5.wav	a 0.04 on1 of3.wav
536	1	789	a 0.04 on1 of6.wav	a 0.04 on1 of4.wav
537	1	531	a 0.04 on1 of7.wav	a 0.04 on1 of5.wav
538	1	590	a 0.06 on1 of3.wav	a 0.06 on1 of1.wav
539	1	513	a 0.06 on1 of4.wav	a 0.06 on1 of2.wav
540	1	498	a 0.06 on1 of5.wav	a 0.06 on1 of3.wav
541	1	506	a 0.06 on1 of6.wav	a 0.06 on1 of4.wav
542	1	528	a 0.06 on1 of7.wav	a 0.06 on1 of5.wav
543	1	677	a 0.08 on1 of3.wav	a 0.08 on1 of1.wav
544	1	539	a 0.08 on1 of4.wav	a 0.08 on1 of2.wav
545	1	974	a 0.08 on1 of5.wav	a 0.08 on1 of3.wav
546	1	882	a 0.08 on1 of6.wav	a 0.08 on1 of4.wav
547	1	991	a 0.08 on1 of7.wav	a 0.08 on1 of5.wav
548	1	630	a 0.12 on1 of3.wav	a 0.12 on1 of1.wav
549	1	665	a 0.12 on1 of4.wav	a 0.12 on1 of2.wav
550	1	979	a 0.12 on1 of5.wav	a 0.12 on1 of3.wav
551	1	529	a 0.12 on1 of6.wav	a 0.12 on1 of4.wav
552	1	979	a 0.12 on1 of7.wav	a 0.12 on1 of5.wav
553	1	769	a 0.14 on1 of3.wav	a 0.14 on1 of1.wav
554	2	1265	a 0.14 on1 of4.wav	a 0.14 on1 of2.wav
555	1	462	a 0.14 on1 of5.wav	a 0.14 on1 of3.wav
556	1	1263	a 0.14 on1 of6.wav	a 0.14 on1 of4.wav
557	1	901	a 0.14 on1 of7.wav	a 0.14 on1 of5.wav
558	2	1137	a 0.16 on1 of3.wav	a 0.16 on1 of1.wav
559	2	1139	a 0.16 on1 of4.wav	a 0.16 on1 of2.wav
560	1	1118	a 0.16 on1 of5.wav	a 0.16 on1 of3.wav
561	1	654	a 0.16 on1 of6.wav	a 0.16 on1 of4.wav
562	1	763	a 0.16 on1 of7.wav	a 0.16 on1 of5.wav
563	1	794	a 0.18 on1 of3.wav	a 0.18 on1 of1.wav
564	2	1089	a 0.18 on1 of4.wav	a 0.18 on1 of2.wav
565	1	1090	a 0.18 on1 of5.wav	a 0.18 on1 of3.wav
566	1	681	a 0.18 on1 of6.wav	a 0.18 on1 of4.wav
567	1	702	a 0.18 on1 of7.wav	a 0.18 on1 of5.wav
568	1	733	i 0.1 on1 of3.wav	i 0.1 on1 of1.wav
569	1	725	i 0.1 on1 of4.wav	i 0.1 on1 of2.wav
570	1	942	i 0.1 on1 of5.wav	i 0.1 on1 of3.wav
571	1	518	i 0.1 on1 of6.wav	i 0.1 on1 of4.wav
572	1	1138	i 0.1 on1 of7.wav	i 0.1 on1 of5.wav
573	1	1127	i 0.2 on1 of3.wav	i 0.2 on1 of1.wav
574	2	729	i 0.2 on1 of4.wav	i 0.2 on1 of2.wav
575	2	1003	i 0.2 on1 of5.wav	i 0.2 on1 of3.wav
576	2	1292	i 0.2 on1 of6.wav	i 0.2 on1 of4.wav
577	1	562	i 0.2 on1 of7.wav	i 0.2 on1 of5.wav
578	1	479	i 0.04 on1 of3.wav	i 0.04 on1 of1.wav
579	1	466	i 0.04 on1 of4.wav	i 0.04 on1 of2.wav
580	1	741	i 0.04 on1 of5.wav	i 0.04 on1 of3.wav
581	1	969	i 0.04 on1 of6.wav	i 0.04 on1 of4.wav
582	1	482	i 0.04 on1 of7.wav	i 0.04 on1 of5.wav
583	1	649	i 0.06 on1 of3.wav	i 0.06 on1 of1.wav
584	1	3643	i 0.06 on1 of4.wav	i 0.06 on1 of2.wav
585	1	669	i 0.06 on1 of5.wav	i 0.06 on1 of3.wav
586	1	757	i 0.06 on1 of6.wav	i 0.06 on1 of4.wav
587	1	410	i 0.06 on1 of7.wav	i 0.06 on1 of5.wav
588	1	671	i 0.08 on1 of3.wav	i 0.08 on1 of1.wav
589	1	930	i 0.08 on1 of4.wav	i 0.08 on1 of2.wav
590	1	691	i 0.08 on1 of5.wav	i 0.08 on1 of3.wav
591	1	601	i 0.08 on1 of6.wav	i 0.08 on1 of4.wav
592	1	618	i 0.08 on1 of7.wav	i 0.08 on1 of5.wav
593	2	1282	i 0.12 on1 of3.wav	i 0.12 on1 of1.wav
594	1	711	i 0.12 on1 of4.wav	i 0.12 on1 of2.wav
595	2	1313	i 0.12 on1 of5.wav	i 0.12 on1 of3.wav
596	1	963	i 0.12 on1 of6.wav	i 0.12 on1 of4.wav
597	1	471	i 0.12 on1 of7.wav	i 0.12 on1 of5.wav
598	2	981	i 0.14 on1 of3.wav	i 0.14 on1 of1.wav
599	2	858	i 0.14 on1 of4.wav	i 0.14 on1 of2.wav
600	1	1355	i 0.14 on1 of5.wav	i 0.14 on1 of3.wav
601	1	442	i 0.14 on1 of6.wav	i 0.14 on1 of4.wav
602	1	582	i 0.14 on1 of7.wav	i 0.14 on1 of5.wav
603	1	758	i 0.16 on1 of3.wav	i 0.16 on1 of1.wav
604	1	1477	i 0.16 on1 of4.wav	i 0.16 on1 of2.wav
605	1	787	i 0.16 on1 of5.wav	i 0.16 on1 of3.wav
606	1	685	i 0.16 on1 of6.wav	i 0.16 on1 of4.wav
607	1	598	i 0.16 on1 of7.wav	i 0.16 on1 of5.wav
608	1	619	i 0.18 on1 of3.wav	i 0.18 on1 of1.wav
609	2	817	i 0.18 on1 of4.wav	i 0.18 on1 of2.wav
610	1	414	i 0.18 on1 of5.wav	i 0.18 on1 of3.wav
611	2	967	i 0.18 on1 of6.wav	i 0.18 on1 of4.wav
612	1	799	i 0.18 on1 of7.wav	i 0.18 on1 of5.wav
