# Supplementary material for: How musical experience affects tone perception efficiency by musicians of tonal and non-tonal speakers?
Source: PLoS One. 2020 May 8;15(5):e0232514. doi: 10.1371/journal.pone.0232514 (PMC7209303; doi:10.1371/journal.pone.0232514)
Supplement: S2 Raw Data — (ZIP) [file pone.0232514.s002.zip › RAW DATA Man musician/sub13sdrising.csv]

List2	Slide3.RESP	Slide3.RT	stim1	stim2
1	1	624	a 0.1 on1 of7r.wav	a 0.1 on1 of7r.wav
2	1	454	a 0.1 on2 of7.wav	a 0.1 on2 of7.wav
3	1	434	a 0.1 on3 of7.wav	a 0.1 on3 of7.wav
4	1	899	a 0.1 on4 of7.wav	a 0.1 on4 of7.wav
5	1	522	a 0.1 on5 of7.wav	a 0.1 on5 of7.wav
6	1	936	a 0.1 on6 of7.wav	a 0.1 on6 of7.wav
7	1	557	a 0.1 on7 of7.wav	a 0.1 on7 of7.wav
8	1	525	a 0.2 on1 of7r.wav	a 0.2 on1 of7r.wav
9	1	630	a 0.2 on2 of7.wav	a 0.2 on2 of7.wav
10	1	563	a 0.2 on3 of7.wav	a 0.2 on3 of7.wav
11	1	670	a 0.2 on4 of7.wav	a 0.2 on4 of7.wav
12	1	598	a 0.2 on5 of7.wav	a 0.2 on5 of7.wav
13	1	786	a 0.2 on6 of7.wav	a 0.2 on6 of7.wav
14	1	565	a 0.2 on7 of7.wav	a 0.2 on7 of7.wav
15	1	632	a 0.04 on1 of7r.wav	a 0.04 on1 of7r.wav
16	1	786	a 0.04 on2 of7.wav	a 0.04 on2 of7.wav
17	1	541	a 0.04 on3 of7.wav	a 0.04 on3 of7.wav
18	1	679	a 0.04 on4 of7.wav	a 0.04 on4 of7.wav
19	1	493	a 0.04 on5 of7.wav	a 0.04 on5 of7.wav
20	1	538	a 0.04 on6 of7.wav	a 0.04 on6 of7.wav
21	1	415	a 0.04 on7 of7.wav	a 0.04 on7 of7.wav
22	1	636	a 0.06 on1 of7r.wav	a 0.06 on1 of7r.wav
23	1	823	a 0.06 on2 of7.wav	a 0.06 on2 of7.wav
24	1	473	a 0.06 on3 of7.wav	a 0.06 on3 of7.wav
25	1	502	a 0.06 on4 of7.wav	a 0.06 on4 of7.wav
26	1	518	a 0.06 on5 of7.wav	a 0.06 on5 of7.wav
27	1	874	a 0.06 on6 of7.wav	a 0.06 on6 of7.wav
28	1	490	a 0.06 on7 of7.wav	a 0.06 on7 of7.wav
29	1	441	a 0.08 on1 of7r.wav	a 0.08 on1 of7r.wav
30	1	848	a 0.08 on2 of7.wav	a 0.08 on2 of7.wav
31	1	664	a 0.08 on3 of7.wav	a 0.08 on3 of7.wav
32	1	3850	a 0.08 on4 of7.wav	a 0.08 on4 of7.wav
33	1	705	a 0.08 on5 of7.wav	a 0.08 on5 of7.wav
34	1	619	a 0.08 on6 of7.wav	a 0.08 on6 of7.wav
35	1	585	a 0.08 on7 of7.wav	a 0.08 on7 of7.wav
36	1	514	a 0.12 on1 of7r.wav	a 0.12 on1 of7r.wav
37	1	558	a 0.12 on2 of7.wav	a 0.12 on2 of7.wav
38	1	605	a 0.12 on3 of7.wav	a 0.12 on3 of7.wav
39	1	598	a 0.12 on4 of7.wav	a 0.12 on4 of7.wav
40	1	871	a 0.12 on5 of7.wav	a 0.12 on5 of7.wav
41	1	585	a 0.12 on6 of7.wav	a 0.12 on6 of7.wav
42	1	644	a 0.12 on7 of7.wav	a 0.12 on7 of7.wav
43	1	701	a 0.14 on1 of7r.wav	a 0.14 on1 of7r.wav
44	1	1083	a 0.14 on2 of7.wav	a 0.14 on2 of7.wav
45	1	615	a 0.14 on3 of7.wav	a 0.14 on3 of7.wav
46	1	623	a 0.14 on4 of7.wav	a 0.14 on4 of7.wav
47	1	645	a 0.14 on5 of7.wav	a 0.14 on5 of7.wav
48	1	727	a 0.14 on6 of7.wav	a 0.14 on6 of7.wav
49	1	531	a 0.14 on7 of7.wav	a 0.14 on7 of7.wav
50	1	539	a 0.16 on1 of7r.wav	a 0.16 on1 of7r.wav
51	1	945	a 0.16 on2 of7.wav	a 0.16 on2 of7.wav
52	1	779	a 0.16 on3 of7.wav	a 0.16 on3 of7.wav
53	1	709	a 0.16 on4 of7.wav	a 0.16 on4 of7.wav
54	1	965	a 0.16 on5 of7.wav	a 0.16 on5 of7.wav
55	1	696	a 0.16 on6 of7.wav	a 0.16 on6 of7.wav
56	1	541	a 0.16 on7 of7.wav	a 0.16 on7 of7.wav
57	1	621	a 0.18 on1 of7r.wav	a 0.18 on1 of7r.wav
58	1	677	a 0.18 on2 of7.wav	a 0.18 on2 of7.wav
59	1	643	a 0.18 on3 of7.wav	a 0.18 on3 of7.wav
60	1	666	a 0.18 on4 of7.wav	a 0.18 on4 of7.wav
61	1	685	a 0.18 on5 of7.wav	a 0.18 on5 of7.wav
62	1	652	a 0.18 on6 of7.wav	a 0.18 on6 of7.wav
63	1	665	a 0.18 on7 of7.wav	a 0.18 on7 of7.wav
64	1	649	i 0.1 on1 of7r.wav	i 0.1 on1 of7r.wav
65	1	546	i 0.1 on2 of7.wav	i 0.1 on2 of7.wav
66	1	1143	i 0.1 on3 of7.wav	i 0.1 on3 of7.wav
67	1	445	i 0.1 on4 of7.wav	i 0.1 on4 of7.wav
68	1	654	i 0.1 on5 of7.wav	i 0.1 on5 of7.wav
69	1	758	i 0.1 on6 of7.wav	i 0.1 on6 of7.wav
70	1	549	i 0.1 on7 of7.wav	i 0.1 on7 of7.wav
71	1	517	i 0.2 on1 of7r.wav	i 0.2 on1 of7r.wav
72	1	501	i 0.2 on2 of7.wav	i 0.2 on2 of7.wav
73	1	823	i 0.2 on3 of7.wav	i 0.2 on3 of7.wav
74	1	890	i 0.2 on4 of7.wav	i 0.2 on4 of7.wav
75	1	702	i 0.2 on5 of7.wav	i 0.2 on5 of7.wav
76	1	1306	i 0.2 on6 of7.wav	i 0.2 on6 of7.wav
77	1	645	i 0.2 on7 of7.wav	i 0.2 on7 of7.wav
78	1	476	i 0.04 on1 of7r.wav	i 0.04 on1 of7r.wav
79	1	720	i 0.04 on2 of7.wav	i 0.04 on2 of7.wav
80	1	558	i 0.04 on3 of7.wav	i 0.04 on3 of7.wav
81	1	602	i 0.04 on4 of7.wav	i 0.04 on4 of7.wav
82	1	569	i 0.04 on5 of7.wav	i 0.04 on5 of7.wav
83	1	729	i 0.04 on6 of7.wav	i 0.04 on6 of7.wav
84	1	691	i 0.04 on7 of7.wav	i 0.04 on7 of7.wav
85	1	936	i 0.06 on1 of7r.wav	i 0.06 on1 of7r.wav
86	1	790	i 0.06 on2 of7.wav	i 0.06 on2 of7.wav
87	1	637	i 0.06 on3 of7.wav	i 0.06 on3 of7.wav
88	1	565	i 0.06 on4 of7.wav	i 0.06 on4 of7.wav
89	1	629	i 0.06 on5 of7.wav	i 0.06 on5 of7.wav
90	1	788	i 0.06 on6 of7.wav	i 0.06 on6 of7.wav
91	1	721	i 0.06 on7 of7.wav	i 0.06 on7 of7.wav
92	1	481	i 0.08 on1 of7r.wav	i 0.08 on1 of7r.wav
93	1	1127	i 0.08 on2 of7.wav	i 0.08 on2 of7.wav
94	1	701	i 0.08 on3 of7.wav	i 0.08 on3 of7.wav
95	1	584	i 0.08 on4 of7.wav	i 0.08 on4 of7.wav
96	1	722	i 0.08 on5 of7.wav	i 0.08 on5 of7.wav
97	1	964	i 0.08 on6 of7.wav	i 0.08 on6 of7.wav
98	1	722	i 0.08 on7 of7.wav	i 0.08 on7 of7.wav
99	1	613	i 0.12 on1 of7r.wav	i 0.12 on1 of7r.wav
100	1	430	i 0.12 on2 of7.wav	i 0.12 on2 of7.wav
101	1	586	i 0.12 on3 of7.wav	i 0.12 on3 of7.wav
102	1	865	i 0.12 on4 of7.wav	i 0.12 on4 of7.wav
103	1	802	i 0.12 on5 of7.wav	i 0.12 on5 of7.wav
104	1	761	i 0.12 on6 of7.wav	i 0.12 on6 of7.wav
105	1	451	i 0.12 on7 of7.wav	i 0.12 on7 of7.wav
106	1	618	i 0.14 on1 of7r.wav	i 0.14 on1 of7r.wav
107	1	485	i 0.14 on2 of7.wav	i 0.14 on2 of7.wav
108	1	839	i 0.14 on3 of7.wav	i 0.14 on3 of7.wav
109	1	630	i 0.14 on4 of7.wav	i 0.14 on4 of7.wav
110	1	750	i 0.14 on5 of7.wav	i 0.14 on5 of7.wav
111	1	835	i 0.14 on6 of7.wav	i 0.14 on6 of7.wav
112	1	646	i 0.14 on7 of7.wav	i 0.14 on7 of7.wav
113	1	574	i 0.16 on1 of7r.wav	i 0.16 on1 of7r.wav
114	1	1514	i 0.16 on2 of7.wav	i 0.16 on2 of7.wav
115	1	737	i 0.16 on3 of7.wav	i 0.16 on3 of7.wav
116	1	577	i 0.16 on4 of7.wav	i 0.16 on4 of7.wav
117	1	542	i 0.16 on5 of7.wav	i 0.16 on5 of7.wav
118	2	1153	i 0.16 on6 of7.wav	i 0.16 on6 of7.wav
119	1	547	i 0.16 on7 of7.wav	i 0.16 on7 of7.wav
120	1	621	i 0.18 on1 of7r.wav	i 0.18 on1 of7r.wav
121	1	695	i 0.18 on2 of7.wav	i 0.18 on2 of7.wav
122	1	454	i 0.18 on3 of7.wav	i 0.18 on3 of7.wav
123	1	641	i 0.18 on4 of7.wav	i 0.18 on4 of7.wav
124	1	525	i 0.18 on5 of7.wav	i 0.18 on5 of7.wav
125	1	496	i 0.18 on6 of7.wav	i 0.18 on6 of7.wav
126	1	466	i 0.18 on7 of7.wav	i 0.18 on7 of7.wav
127	1	459	a 0.1 on1 of7r.wav	a 0.1 on3 of7.wav
128	1	487	a 0.1 on2 of7.wav	a 0.1 on4 of7.wav
129	1	597	a 0.1 on3 of7.wav	a 0.1 on5 of7.wav
130	1	645	a 0.1 on4 of7.wav	a 0.1 on6 of7.wav
131	1	614	a 0.1 on5 of7.wav	a 0.1 on7 of7.wav
132	1	918	a 0.2 on1 of7r.wav	a 0.2 on3 of7.wav
133	1	645	a 0.2 on2 of7.wav	a 0.2 on4 of7.wav
134	2	1051	a 0.2 on3 of7.wav	a 0.2 on5 of7.wav
135	1	673	a 0.2 on4 of7.wav	a 0.2 on6 of7.wav
136	1	791	a 0.2 on5 of7.wav	a 0.2 on7 of7.wav
137	1	449	a 0.04 on1 of7r.wav	a 0.04 on3 of7.wav
138	1	681	a 0.04 on2 of7.wav	a 0.04 on4 of7.wav
139	1	807	a 0.04 on3 of7.wav	a 0.04 on5 of7.wav
140	1	526	a 0.04 on4 of7.wav	a 0.04 on6 of7.wav
141	1	722	a 0.04 on5 of7.wav	a 0.04 on7 of7.wav
142	1	506	a 0.06 on1 of7r.wav	a 0.06 on3 of7.wav
143	1	542	a 0.06 on2 of7.wav	a 0.06 on4 of7.wav
144	1	457	a 0.06 on3 of7.wav	a 0.06 on5 of7.wav
145	1	569	a 0.06 on4 of7.wav	a 0.06 on6 of7.wav
146	1	801	a 0.06 on5 of7.wav	a 0.06 on7 of7.wav
147	1	519	a 0.08 on1 of7r.wav	a 0.08 on3 of7.wav
148	1	683	a 0.08 on2 of7.wav	a 0.08 on4 of7.wav
149	1	590	a 0.08 on3 of7.wav	a 0.08 on5 of7.wav
150	1	461	a 0.08 on4 of7.wav	a 0.08 on6 of7.wav
151	1	626	a 0.08 on5 of7.wav	a 0.08 on7 of7.wav
152	1	647	a 0.12 on1 of7r.wav	a 0.12 on3 of7.wav
153	1	762	a 0.12 on2 of7.wav	a 0.12 on4 of7.wav
154	1	614	a 0.12 on3 of7.wav	a 0.12 on5 of7.wav
155	1	698	a 0.12 on4 of7.wav	a 0.12 on6 of7.wav
156	1	650	a 0.12 on5 of7.wav	a 0.12 on7 of7.wav
157	2	981	a 0.14 on1 of7r.wav	a 0.14 on3 of7.wav
158	1	899	a 0.14 on2 of7.wav	a 0.14 on4 of7.wav
159	1	713	a 0.14 on3 of7.wav	a 0.14 on5 of7.wav
160	2	937	a 0.14 on4 of7.wav	a 0.14 on6 of7.wav
161	1	848	a 0.14 on5 of7.wav	a 0.14 on7 of7.wav
162	1	677	a 0.16 on1 of7r.wav	a 0.16 on3 of7.wav
163	1	449	a 0.16 on2 of7.wav	a 0.16 on4 of7.wav
164	1	662	a 0.16 on3 of7.wav	a 0.16 on5 of7.wav
165	1	638	a 0.16 on4 of7.wav	a 0.16 on6 of7.wav
166	1	1204	a 0.16 on5 of7.wav	a 0.16 on7 of7.wav
167	1	493	a 0.18 on1 of7r.wav	a 0.18 on3 of7.wav
168	2	1016	a 0.18 on2 of7.wav	a 0.18 on4 of7.wav
169	2	927	a 0.18 on3 of7.wav	a 0.18 on5 of7.wav
170	2	786	a 0.18 on4 of7.wav	a 0.18 on6 of7.wav
171	2	930	a 0.18 on5 of7.wav	a 0.18 on7 of7.wav
172	1	647	i 0.1 on1 of7r.wav	i 0.1 on3 of7.wav
173	1	661	i 0.1 on2 of7.wav	i 0.1 on4 of7.wav
174	1	503	i 0.1 on3 of7.wav	i 0.1 on5 of7.wav
175	1	1114	i 0.1 on4 of7.wav	i 0.1 on6 of7.wav
176	1	530	i 0.1 on5 of7.wav	i 0.1 on7 of7.wav
177	1	626	i 0.2 on1 of7r.wav	i 0.2 on3 of7.wav
178	1	2699	i 0.2 on2 of7.wav	i 0.2 on4 of7.wav
179	2	1082	i 0.2 on3 of7.wav	i 0.2 on5 of7.wav
180	1	917	i 0.2 on4 of7.wav	i 0.2 on6 of7.wav
181	1	841	i 0.2 on5 of7.wav	i 0.2 on7 of7.wav
182	1	375	i 0.04 on1 of7r.wav	i 0.04 on3 of7.wav
183	1	696	i 0.04 on2 of7.wav	i 0.04 on4 of7.wav
184	1	561	i 0.04 on3 of7.wav	i 0.04 on5 of7.wav
185	1	646	i 0.04 on4 of7.wav	i 0.04 on6 of7.wav
186	1	549	i 0.04 on5 of7.wav	i 0.04 on7 of7.wav
187	1	493	i 0.06 on1 of7r.wav	i 0.06 on3 of7.wav
188	1	594	i 0.06 on2 of7.wav	i 0.06 on4 of7.wav
189	1	545	i 0.06 on3 of7.wav	i 0.06 on5 of7.wav
190	1	567	i 0.06 on4 of7.wav	i 0.06 on6 of7.wav
191	1	830	i 0.06 on5 of7.wav	i 0.06 on7 of7.wav
192	1	851	i 0.08 on1 of7r.wav	i 0.08 on3 of7.wav
193	1	493	i 0.08 on2 of7.wav	i 0.08 on4 of7.wav
194	1	657	i 0.08 on3 of7.wav	i 0.08 on5 of7.wav
195	1	685	i 0.08 on4 of7.wav	i 0.08 on6 of7.wav
196	1	588	i 0.08 on5 of7.wav	i 0.08 on7 of7.wav
197	1	581	i 0.12 on1 of7r.wav	i 0.12 on3 of7.wav
198	1	578	i 0.12 on2 of7.wav	i 0.12 on4 of7.wav
199	1	906	i 0.12 on3 of7.wav	i 0.12 on5 of7.wav
200	2	993	i 0.12 on4 of7.wav	i 0.12 on6 of7.wav
201	1	602	i 0.12 on5 of7.wav	i 0.12 on7 of7.wav
202	1	920	i 0.14 on1 of7r.wav	i 0.14 on3 of7.wav
203	1	826	i 0.14 on2 of7.wav	i 0.14 on4 of7.wav
204	2	865	i 0.14 on3 of7.wav	i 0.14 on5 of7.wav
205	1	431	i 0.14 on4 of7.wav	i 0.14 on6 of7.wav
206	1	490	i 0.14 on5 of7.wav	i 0.14 on7 of7.wav
207	1	604	i 0.16 on1 of7r.wav	i 0.16 on3 of7.wav
208	1	590	i 0.16 on2 of7.wav	i 0.16 on4 of7.wav
209	2	745	i 0.16 on3 of7.wav	i 0.16 on5 of7.wav
210	1	884	i 0.16 on4 of7.wav	i 0.16 on6 of7.wav
211	1	1138	i 0.16 on5 of7.wav	i 0.16 on7 of7.wav
212	1	613	i 0.18 on1 of7r.wav	i 0.18 on3 of7.wav
213	1	1161	i 0.18 on2 of7.wav	i 0.18 on4 of7.wav
214	2	721	i 0.18 on3 of7.wav	i 0.18 on5 of7.wav
215	2	717	i 0.18 on4 of7.wav	i 0.18 on6 of7.wav
216	1	934	i 0.18 on5 of7.wav	i 0.18 on7 of7.wav
217	1	807	a 0.1 on3 of7.wav	a 0.1 on1 of7r.wav
218	1	936	a 0.1 on4 of7.wav	a 0.1 on2 of7.wav
219	1	809	a 0.1 on5 of7.wav	a 0.1 on3 of7.wav
220	1	1023	a 0.1 on6 of7.wav	a 0.1 on4 of7.wav
221	1	679	a 0.1 on7 of7.wav	a 0.1 on5 of7.wav
222	1	537	a 0.2 on3 of7.wav	a 0.2 on1 of7r.wav
223	1	869	a 0.2 on4 of7.wav	a 0.2 on2 of7.wav
224	1	743	a 0.2 on5 of7.wav	a 0.2 on3 of7.wav
225	1	877	a 0.2 on6 of7.wav	a 0.2 on4 of7.wav
226	1	522	a 0.2 on7 of7.wav	a 0.2 on5 of7.wav
227	1	633	a 0.04 on3 of7.wav	a 0.04 on1 of7r.wav
228	1	481	a 0.04 on4 of7.wav	a 0.04 on2 of7.wav
229	1	681	a 0.04 on5 of7.wav	a 0.04 on3 of7.wav
230	1	482	a 0.04 on6 of7.wav	a 0.04 on4 of7.wav
231	1	489	a 0.04 on7 of7.wav	a 0.04 on5 of7.wav
232	1	598	a 0.06 on3 of7.wav	a 0.06 on1 of7r.wav
233	1	593	a 0.06 on4 of7.wav	a 0.06 on2 of7.wav
234	1	811	a 0.06 on5 of7.wav	a 0.06 on3 of7.wav
235	1	559	a 0.06 on6 of7.wav	a 0.06 on4 of7.wav
236	1	710	a 0.06 on7 of7.wav	a 0.06 on5 of7.wav
237	1	489	a 0.08 on3 of7.wav	a 0.08 on1 of7r.wav
238	1	965	a 0.08 on4 of7.wav	a 0.08 on2 of7.wav
239	1	687	a 0.08 on5 of7.wav	a 0.08 on3 of7.wav
240	1	445	a 0.08 on6 of7.wav	a 0.08 on4 of7.wav
241	1	430	a 0.08 on7 of7.wav	a 0.08 on5 of7.wav
242	1	529	a 0.12 on3 of7.wav	a 0.12 on1 of7r.wav
243	1	616	a 0.12 on4 of7.wav	a 0.12 on2 of7.wav
244	1	834	a 0.12 on5 of7.wav	a 0.12 on3 of7.wav
245	1	606	a 0.12 on6 of7.wav	a 0.12 on4 of7.wav
246	1	534	a 0.12 on7 of7.wav	a 0.12 on5 of7.wav
247	1	633	a 0.14 on3 of7.wav	a 0.14 on1 of7r.wav
248	1	835	a 0.14 on4 of7.wav	a 0.14 on2 of7.wav
249	1	525	a 0.14 on5 of7.wav	a 0.14 on3 of7.wav
250	1	537	a 0.14 on6 of7.wav	a 0.14 on4 of7.wav
251	1	581	a 0.14 on7 of7.wav	a 0.14 on5 of7.wav
252	1	526	a 0.16 on3 of7.wav	a 0.16 on1 of7r.wav
253	1	582	a 0.16 on4 of7.wav	a 0.16 on2 of7.wav
254	1	689	a 0.16 on5 of7.wav	a 0.16 on3 of7.wav
255	1	934	a 0.16 on6 of7.wav	a 0.16 on4 of7.wav
256	1	498	a 0.16 on7 of7.wav	a 0.16 on5 of7.wav
257	1	704	a 0.18 on3 of7.wav	a 0.18 on1 of7r.wav
258	1	576	a 0.18 on4 of7.wav	a 0.18 on2 of7.wav
259	1	1194	a 0.18 on5 of7.wav	a 0.18 on3 of7.wav
260	1	800	a 0.18 on6 of7.wav	a 0.18 on4 of7.wav
261	1	467	a 0.18 on7 of7.wav	a 0.18 on5 of7.wav
262	1	861	i 0.1 on3 of7.wav	i 0.1 on1 of7r.wav
263	1	541	i 0.1 on4 of7.wav	i 0.1 on2 of7.wav
264	1	674	i 0.1 on5 of7.wav	i 0.1 on3 of7.wav
265	1	438	i 0.1 on6 of7.wav	i 0.1 on4 of7.wav
266	1	662	i 0.1 on7 of7.wav	i 0.1 on5 of7.wav
267	1	553	i 0.2 on3 of7.wav	i 0.2 on1 of7r.wav
268	1	1213	i 0.2 on4 of7.wav	i 0.2 on2 of7.wav
269	1	1144	i 0.2 on5 of7.wav	i 0.2 on3 of7.wav
270	1	1243	i 0.2 on6 of7.wav	i 0.2 on4 of7.wav
271	1	755	i 0.2 on7 of7.wav	i 0.2 on5 of7.wav
272	1	706	i 0.04 on3 of7.wav	i 0.04 on1 of7r.wav
273	1	593	i 0.04 on4 of7.wav	i 0.04 on2 of7.wav
274	1	558	i 0.04 on5 of7.wav	i 0.04 on3 of7.wav
275	1	663	i 0.04 on6 of7.wav	i 0.04 on4 of7.wav
276	1	374	i 0.04 on7 of7.wav	i 0.04 on5 of7.wav
277	1	703	i 0.06 on3 of7.wav	i 0.06 on1 of7r.wav
278	1	610	i 0.06 on4 of7.wav	i 0.06 on2 of7.wav
279	1	386	i 0.06 on5 of7.wav	i 0.06 on3 of7.wav
280	1	762	i 0.06 on6 of7.wav	i 0.06 on4 of7.wav
281	1	569	i 0.06 on7 of7.wav	i 0.06 on5 of7.wav
282	1	495	i 0.08 on3 of7.wav	i 0.08 on1 of7r.wav
283	1	426	i 0.08 on4 of7.wav	i 0.08 on2 of7.wav
284	1	843	i 0.08 on5 of7.wav	i 0.08 on3 of7.wav
285	1	457	i 0.08 on6 of7.wav	i 0.08 on4 of7.wav
286	1	609	i 0.08 on7 of7.wav	i 0.08 on5 of7.wav
287	1	560	i 0.12 on3 of7.wav	i 0.12 on1 of7r.wav
288	1	746	i 0.12 on4 of7.wav	i 0.12 on2 of7.wav
289	1	467	i 0.12 on5 of7.wav	i 0.12 on3 of7.wav
290	1	705	i 0.12 on6 of7.wav	i 0.12 on4 of7.wav
291	1	832	i 0.12 on7 of7.wav	i 0.12 on5 of7.wav
292	1	610	i 0.14 on3 of7.wav	i 0.14 on1 of7r.wav
293	1	461	i 0.14 on4 of7.wav	i 0.14 on2 of7.wav
294	1	858	i 0.14 on5 of7.wav	i 0.14 on3 of7.wav
295	2	941	i 0.14 on6 of7.wav	i 0.14 on4 of7.wav
296	1	785	i 0.14 on7 of7.wav	i 0.14 on5 of7.wav
297	1	781	i 0.16 on3 of7.wav	i 0.16 on1 of7r.wav
298	1	698	i 0.16 on4 of7.wav	i 0.16 on2 of7.wav
299	1	994	i 0.16 on5 of7.wav	i 0.16 on3 of7.wav
300	2	678	i 0.16 on6 of7.wav	i 0.16 on4 of7.wav
301	1	849	i 0.16 on7 of7.wav	i 0.16 on5 of7.wav
302	1	661	i 0.18 on3 of7.wav	i 0.18 on1 of7r.wav
303	1	759	i 0.18 on4 of7.wav	i 0.18 on2 of7.wav
304	2	637	i 0.18 on5 of7.wav	i 0.18 on3 of7.wav
305	1	642	i 0.18 on6 of7.wav	i 0.18 on4 of7.wav
306	1	508	i 0.18 on7 of7.wav	i 0.18 on5 of7.wav
307	1	602	a 0.1 on1 of7r.wav	a 0.1 on1 of7r.wav
308	1	486	a 0.1 on2 of7.wav	a 0.1 on2 of7.wav
309	1	798	a 0.1 on3 of7.wav	a 0.1 on3 of7.wav
310	1	647	a 0.1 on4 of7.wav	a 0.1 on4 of7.wav
311	1	586	a 0.1 on5 of7.wav	a 0.1 on5 of7.wav
312	1	454	a 0.1 on6 of7.wav	a 0.1 on6 of7.wav
313	1	642	a 0.1 on7 of7.wav	a 0.1 on7 of7.wav
314	1	641	a 0.2 on1 of7r.wav	a 0.2 on1 of7r.wav
315	1	541	a 0.2 on2 of7.wav	a 0.2 on2 of7.wav
316	1	546	a 0.2 on3 of7.wav	a 0.2 on3 of7.wav
317	1	641	a 0.2 on4 of7.wav	a 0.2 on4 of7.wav
318	1	532	a 0.2 on5 of7.wav	a 0.2 on5 of7.wav
319	1	478	a 0.2 on6 of7.wav	a 0.2 on6 of7.wav
320	1	626	a 0.2 on7 of7.wav	a 0.2 on7 of7.wav
321	1	616	a 0.04 on1 of7r.wav	a 0.04 on1 of7r.wav
322	1	659	a 0.04 on2 of7.wav	a 0.04 on2 of7.wav
323	1	987	a 0.04 on3 of7.wav	a 0.04 on3 of7.wav
324	1	501	a 0.04 on4 of7.wav	a 0.04 on4 of7.wav
325	1	837	a 0.04 on5 of7.wav	a 0.04 on5 of7.wav
326	1	505	a 0.04 on6 of7.wav	a 0.04 on6 of7.wav
327	1	773	a 0.04 on7 of7.wav	a 0.04 on7 of7.wav
328	1	569	a 0.06 on1 of7r.wav	a 0.06 on1 of7r.wav
329	1	570	a 0.06 on2 of7.wav	a 0.06 on2 of7.wav
330	1	710	a 0.06 on3 of7.wav	a 0.06 on3 of7.wav
331	1	577	a 0.06 on4 of7.wav	a 0.06 on4 of7.wav
332	1	466	a 0.06 on5 of7.wav	a 0.06 on5 of7.wav
333	1	587	a 0.06 on6 of7.wav	a 0.06 on6 of7.wav
334	1	482	a 0.06 on7 of7.wav	a 0.06 on7 of7.wav
335	1	406	a 0.08 on1 of7r.wav	a 0.08 on1 of7r.wav
336	1	882	a 0.08 on2 of7.wav	a 0.08 on2 of7.wav
337	1	534	a 0.08 on3 of7.wav	a 0.08 on3 of7.wav
338	1	957	a 0.08 on4 of7.wav	a 0.08 on4 of7.wav
339	1	465	a 0.08 on5 of7.wav	a 0.08 on5 of7.wav
340	1	519	a 0.08 on6 of7.wav	a 0.08 on6 of7.wav
341	1	805	a 0.08 on7 of7.wav	a 0.08 on7 of7.wav
342	1	509	a 0.12 on1 of7r.wav	a 0.12 on1 of7r.wav
343	1	611	a 0.12 on2 of7.wav	a 0.12 on2 of7.wav
344	1	622	a 0.12 on3 of7.wav	a 0.12 on3 of7.wav
345	1	470	a 0.12 on4 of7.wav	a 0.12 on4 of7.wav
346	1	466	a 0.12 on5 of7.wav	a 0.12 on5 of7.wav
347	1	697	a 0.12 on6 of7.wav	a 0.12 on6 of7.wav
348	1	394	a 0.12 on7 of7.wav	a 0.12 on7 of7.wav
349	1	798	a 0.14 on1 of7r.wav	a 0.14 on1 of7r.wav
350	1	506	a 0.14 on2 of7.wav	a 0.14 on2 of7.wav
351	1	714	a 0.14 on3 of7.wav	a 0.14 on3 of7.wav
352	1	505	a 0.14 on4 of7.wav	a 0.14 on4 of7.wav
353	1	418	a 0.14 on5 of7.wav	a 0.14 on5 of7.wav
354	1	394	a 0.14 on6 of7.wav	a 0.14 on6 of7.wav
355	1	474	a 0.14 on7 of7.wav	a 0.14 on7 of7.wav
356	1	495	a 0.16 on1 of7r.wav	a 0.16 on1 of7r.wav
357	1	665	a 0.16 on2 of7.wav	a 0.16 on2 of7.wav
358	1	625	a 0.16 on3 of7.wav	a 0.16 on3 of7.wav
359	1	779	a 0.16 on4 of7.wav	a 0.16 on4 of7.wav
360	1	593	a 0.16 on5 of7.wav	a 0.16 on5 of7.wav
361	1	561	a 0.16 on6 of7.wav	a 0.16 on6 of7.wav
362	1	541	a 0.16 on7 of7.wav	a 0.16 on7 of7.wav
363	1	686	a 0.18 on1 of7r.wav	a 0.18 on1 of7r.wav
364	1	613	a 0.18 on2 of7.wav	a 0.18 on2 of7.wav
365	1	553	a 0.18 on3 of7.wav	a 0.18 on3 of7.wav
366	1	677	a 0.18 on4 of7.wav	a 0.18 on4 of7.wav
367	1	723	a 0.18 on5 of7.wav	a 0.18 on5 of7.wav
368	1	1052	a 0.18 on6 of7.wav	a 0.18 on6 of7.wav
369	1	1060	a 0.18 on7 of7.wav	a 0.18 on7 of7.wav
370	1	674	i 0.1 on1 of7r.wav	i 0.1 on1 of7r.wav
371	1	593	i 0.1 on2 of7.wav	i 0.1 on2 of7.wav
372	1	603	i 0.1 on3 of7.wav	i 0.1 on3 of7.wav
373	1	602	i 0.1 on4 of7.wav	i 0.1 on4 of7.wav
374	1	530	i 0.1 on5 of7.wav	i 0.1 on5 of7.wav
375	1	538	i 0.1 on6 of7.wav	i 0.1 on6 of7.wav
376	1	569	i 0.1 on7 of7.wav	i 0.1 on7 of7.wav
377	1	669	i 0.2 on1 of7r.wav	i 0.2 on1 of7r.wav
378	1	771	i 0.2 on2 of7.wav	i 0.2 on2 of7.wav
379	1	623	i 0.2 on3 of7.wav	i 0.2 on3 of7.wav
380	1	673	i 0.2 on4 of7.wav	i 0.2 on4 of7.wav
381	1	683	i 0.2 on5 of7.wav	i 0.2 on5 of7.wav
382	1	639	i 0.2 on6 of7.wav	i 0.2 on6 of7.wav
383	1	636	i 0.2 on7 of7.wav	i 0.2 on7 of7.wav
384	1	682	i 0.04 on1 of7r.wav	i 0.04 on1 of7r.wav
385	1	514	i 0.04 on2 of7.wav	i 0.04 on2 of7.wav
386	1	390	i 0.04 on3 of7.wav	i 0.04 on3 of7.wav
387	1	484	i 0.04 on4 of7.wav	i 0.04 on4 of7.wav
388	1	530	i 0.04 on5 of7.wav	i 0.04 on5 of7.wav
389	1	510	i 0.04 on6 of7.wav	i 0.04 on6 of7.wav
390	1	451	i 0.04 on7 of7.wav	i 0.04 on7 of7.wav
391	1	843	i 0.06 on1 of7r.wav	i 0.06 on1 of7r.wav
392	1	558	i 0.06 on2 of7.wav	i 0.06 on2 of7.wav
393	1	501	i 0.06 on3 of7.wav	i 0.06 on3 of7.wav
394	1	533	i 0.06 on4 of7.wav	i 0.06 on4 of7.wav
395	1	626	i 0.06 on5 of7.wav	i 0.06 on5 of7.wav
396	1	538	i 0.06 on6 of7.wav	i 0.06 on6 of7.wav
397	1	466	i 0.06 on7 of7.wav	i 0.06 on7 of7.wav
398	1	725	i 0.08 on1 of7r.wav	i 0.08 on1 of7r.wav
399	1	825	i 0.08 on2 of7.wav	i 0.08 on2 of7.wav
400	1	817	i 0.08 on3 of7.wav	i 0.08 on3 of7.wav
401	1	633	i 0.08 on4 of7.wav	i 0.08 on4 of7.wav
402	1	590	i 0.08 on5 of7.wav	i 0.08 on5 of7.wav
403	1	427	i 0.08 on6 of7.wav	i 0.08 on6 of7.wav
404	1	696	i 0.08 on7 of7.wav	i 0.08 on7 of7.wav
405	1	566	i 0.12 on1 of7r.wav	i 0.12 on1 of7r.wav
406	1	878	i 0.12 on2 of7.wav	i 0.12 on2 of7.wav
407	1	467	i 0.12 on3 of7.wav	i 0.12 on3 of7.wav
408	1	573	i 0.12 on4 of7.wav	i 0.12 on4 of7.wav
409	1	530	i 0.12 on5 of7.wav	i 0.12 on5 of7.wav
410	1	567	i 0.12 on6 of7.wav	i 0.12 on6 of7.wav
411	1	554	i 0.12 on7 of7.wav	i 0.12 on7 of7.wav
412	1	761	i 0.14 on1 of7r.wav	i 0.14 on1 of7r.wav
413	1	554	i 0.14 on2 of7.wav	i 0.14 on2 of7.wav
414	1	529	i 0.14 on3 of7.wav	i 0.14 on3 of7.wav
415	1	666	i 0.14 on4 of7.wav	i 0.14 on4 of7.wav
416	1	523	i 0.14 on5 of7.wav	i 0.14 on5 of7.wav
417	1	712	i 0.14 on6 of7.wav	i 0.14 on6 of7.wav
418	1	791	i 0.14 on7 of7.wav	i 0.14 on7 of7.wav
419	1	537	i 0.16 on1 of7r.wav	i 0.16 on1 of7r.wav
420	1	589	i 0.16 on2 of7.wav	i 0.16 on2 of7.wav
421	1	1014	i 0.16 on3 of7.wav	i 0.16 on3 of7.wav
422	1	649	i 0.16 on4 of7.wav	i 0.16 on4 of7.wav
423	1	713	i 0.16 on5 of7.wav	i 0.16 on5 of7.wav
424	1	514	i 0.16 on6 of7.wav	i 0.16 on6 of7.wav
425	1	513	i 0.16 on7 of7.wav	i 0.16 on7 of7.wav
426	1	534	i 0.18 on1 of7r.wav	i 0.18 on1 of7r.wav
427	1	838	i 0.18 on2 of7.wav	i 0.18 on2 of7.wav
428	1	715	i 0.18 on3 of7.wav	i 0.18 on3 of7.wav
429	1	793	i 0.18 on4 of7.wav	i 0.18 on4 of7.wav
430	1	619	i 0.18 on5 of7.wav	i 0.18 on5 of7.wav
431	1	597	i 0.18 on6 of7.wav	i 0.18 on6 of7.wav
432	1	550	i 0.18 on7 of7.wav	i 0.18 on7 of7.wav
433	1	670	a 0.1 on1 of7r.wav	a 0.1 on3 of7.wav
434	1	518	a 0.1 on2 of7.wav	a 0.1 on4 of7.wav
435	1	762	a 0.1 on3 of7.wav	a 0.1 on5 of7.wav
436	1	526	a 0.1 on4 of7.wav	a 0.1 on6 of7.wav
437	1	1170	a 0.1 on5 of7.wav	a 0.1 on7 of7.wav
438	1	597	a 0.2 on1 of7r.wav	a 0.2 on3 of7.wav
439	1	734	a 0.2 on2 of7.wav	a 0.2 on4 of7.wav
440	2	774	a 0.2 on3 of7.wav	a 0.2 on5 of7.wav
441	2	913	a 0.2 on4 of7.wav	a 0.2 on6 of7.wav
442	2	816	a 0.2 on5 of7.wav	a 0.2 on7 of7.wav
443	1	697	a 0.04 on1 of7r.wav	a 0.04 on3 of7.wav
444	1	561	a 0.04 on2 of7.wav	a 0.04 on4 of7.wav
445	1	634	a 0.04 on3 of7.wav	a 0.04 on5 of7.wav
446	1	525	a 0.04 on4 of7.wav	a 0.04 on6 of7.wav
447	1	442	a 0.04 on5 of7.wav	a 0.04 on7 of7.wav
448	1	444	a 0.06 on1 of7r.wav	a 0.06 on3 of7.wav
449	1	578	a 0.06 on2 of7.wav	a 0.06 on4 of7.wav
450	1	787	a 0.06 on3 of7.wav	a 0.06 on5 of7.wav
451	1	853	a 0.06 on4 of7.wav	a 0.06 on6 of7.wav
452	1	565	a 0.06 on5 of7.wav	a 0.06 on7 of7.wav
453	1	607	a 0.08 on1 of7r.wav	a 0.08 on3 of7.wav
454	1	386	a 0.08 on2 of7.wav	a 0.08 on4 of7.wav
455	1	593	a 0.08 on3 of7.wav	a 0.08 on5 of7.wav
456	1	562	a 0.08 on4 of7.wav	a 0.08 on6 of7.wav
457	1	695	a 0.08 on5 of7.wav	a 0.08 on7 of7.wav
458	1	747	a 0.12 on1 of7r.wav	a 0.12 on3 of7.wav
459	1	742	a 0.12 on2 of7.wav	a 0.12 on4 of7.wav
460	1	660	a 0.12 on3 of7.wav	a 0.12 on5 of7.wav
461	1	777	a 0.12 on4 of7.wav	a 0.12 on6 of7.wav
462	1	730	a 0.12 on5 of7.wav	a 0.12 on7 of7.wav
463	1	465	a 0.14 on1 of7r.wav	a 0.14 on3 of7.wav
464	1	638	a 0.14 on2 of7.wav	a 0.14 on4 of7.wav
465	1	1151	a 0.14 on3 of7.wav	a 0.14 on5 of7.wav
466	1	502	a 0.14 on4 of7.wav	a 0.14 on6 of7.wav
467	1	482	a 0.14 on5 of7.wav	a 0.14 on7 of7.wav
468	1	650	a 0.16 on1 of7r.wav	a 0.16 on3 of7.wav
469	1	802	a 0.16 on2 of7.wav	a 0.16 on4 of7.wav
470	1	786	a 0.16 on3 of7.wav	a 0.16 on5 of7.wav
471	1	530	a 0.16 on4 of7.wav	a 0.16 on6 of7.wav
472	1	586	a 0.16 on5 of7.wav	a 0.16 on7 of7.wav
473	1	717	a 0.18 on1 of7r.wav	a 0.18 on3 of7.wav
474	1	573	a 0.18 on2 of7.wav	a 0.18 on4 of7.wav
475	2	825	a 0.18 on3 of7.wav	a 0.18 on5 of7.wav
476	2	962	a 0.18 on4 of7.wav	a 0.18 on6 of7.wav
477	1	1529	a 0.18 on5 of7.wav	a 0.18 on7 of7.wav
478	1	478	i 0.1 on1 of7r.wav	i 0.1 on3 of7.wav
479	1	695	i 0.1 on2 of7.wav	i 0.1 on4 of7.wav
480	1	629	i 0.1 on3 of7.wav	i 0.1 on5 of7.wav
481	1	817	i 0.1 on4 of7.wav	i 0.1 on6 of7.wav
482	1	785	i 0.1 on5 of7.wav	i 0.1 on7 of7.wav
483	1	471	i 0.2 on1 of7r.wav	i 0.2 on3 of7.wav
484	1	625	i 0.2 on2 of7.wav	i 0.2 on4 of7.wav
485	2	799	i 0.2 on3 of7.wav	i 0.2 on5 of7.wav
486	2	778	i 0.2 on4 of7.wav	i 0.2 on6 of7.wav
487	2	1025	i 0.2 on5 of7.wav	i 0.2 on7 of7.wav
488	1	758	i 0.04 on1 of7r.wav	i 0.04 on3 of7.wav
489	1	553	i 0.04 on2 of7.wav	i 0.04 on4 of7.wav
490	1	667	i 0.04 on3 of7.wav	i 0.04 on5 of7.wav
491	1	589	i 0.04 on4 of7.wav	i 0.04 on6 of7.wav
492	1	399	i 0.04 on5 of7.wav	i 0.04 on7 of7.wav
493	1	753	i 0.06 on1 of7r.wav	i 0.06 on3 of7.wav
494	1	583	i 0.06 on2 of7.wav	i 0.06 on4 of7.wav
495	1	462	i 0.06 on3 of7.wav	i 0.06 on5 of7.wav
496	1	541	i 0.06 on4 of7.wav	i 0.06 on6 of7.wav
497	1	665	i 0.06 on5 of7.wav	i 0.06 on7 of7.wav
498	1	514	i 0.08 on1 of7r.wav	i 0.08 on3 of7.wav
499	1	961	i 0.08 on2 of7.wav	i 0.08 on4 of7.wav
500	1	1171	i 0.08 on3 of7.wav	i 0.08 on5 of7.wav
501	1	618	i 0.08 on4 of7.wav	i 0.08 on6 of7.wav
502	1	1133	i 0.08 on5 of7.wav	i 0.08 on7 of7.wav
503	1	630	i 0.12 on1 of7r.wav	i 0.12 on3 of7.wav
504	1	696	i 0.12 on2 of7.wav	i 0.12 on4 of7.wav
505	1	745	i 0.12 on3 of7.wav	i 0.12 on5 of7.wav
506	2	1019	i 0.12 on4 of7.wav	i 0.12 on6 of7.wav
507	1	629	i 0.12 on5 of7.wav	i 0.12 on7 of7.wav
508	1	614	i 0.14 on1 of7r.wav	i 0.14 on3 of7.wav
509	1	526	i 0.14 on2 of7.wav	i 0.14 on4 of7.wav
510	2	673	i 0.14 on3 of7.wav	i 0.14 on5 of7.wav
511	2	1035	i 0.14 on4 of7.wav	i 0.14 on6 of7.wav
512	2	1030	i 0.14 on5 of7.wav	i 0.14 on7 of7.wav
513	1	482	i 0.16 on1 of7r.wav	i 0.16 on3 of7.wav
514	1	531	i 0.16 on2 of7.wav	i 0.16 on4 of7.wav
515	1	1267	i 0.16 on3 of7.wav	i 0.16 on5 of7.wav
516	2	769	i 0.16 on4 of7.wav	i 0.16 on6 of7.wav
517	2	829	i 0.16 on5 of7.wav	i 0.16 on7 of7.wav
518	1	579	i 0.18 on1 of7r.wav	i 0.18 on3 of7.wav
519	2	1090	i 0.18 on2 of7.wav	i 0.18 on4 of7.wav
520	2	1438	i 0.18 on3 of7.wav	i 0.18 on5 of7.wav
521	2	617	i 0.18 on4 of7.wav	i 0.18 on6 of7.wav
522	2	745	i 0.18 on5 of7.wav	i 0.18 on7 of7.wav
523	1	565	a 0.1 on3 of7.wav	a 0.1 on1 of7r.wav
524	1	645	a 0.1 on4 of7.wav	a 0.1 on2 of7.wav
525	1	498	a 0.1 on5 of7.wav	a 0.1 on3 of7.wav
526	1	795	a 0.1 on6 of7.wav	a 0.1 on4 of7.wav
527	1	635	a 0.1 on7 of7.wav	a 0.1 on5 of7.wav
528	1	629	a 0.2 on3 of7.wav	a 0.2 on1 of7r.wav
529	1	702	a 0.2 on4 of7.wav	a 0.2 on2 of7.wav
530	1	661	a 0.2 on5 of7.wav	a 0.2 on3 of7.wav
531	1	854	a 0.2 on6 of7.wav	a 0.2 on4 of7.wav
532	1	910	a 0.2 on7 of7.wav	a 0.2 on5 of7.wav
533	1	591	a 0.04 on3 of7.wav	a 0.04 on1 of7r.wav
534	1	581	a 0.04 on4 of7.wav	a 0.04 on2 of7.wav
535	1	667	a 0.04 on5 of7.wav	a 0.04 on3 of7.wav
536	1	605	a 0.04 on6 of7.wav	a 0.04 on4 of7.wav
537	1	830	a 0.04 on7 of7.wav	a 0.04 on5 of7.wav
538	1	667	a 0.06 on3 of7.wav	a 0.06 on1 of7r.wav
539	1	650	a 0.06 on4 of7.wav	a 0.06 on2 of7.wav
540	1	464	a 0.06 on5 of7.wav	a 0.06 on3 of7.wav
541	1	421	a 0.06 on6 of7.wav	a 0.06 on4 of7.wav
542	1	433	a 0.06 on7 of7.wav	a 0.06 on5 of7.wav
543	1	718	a 0.08 on3 of7.wav	a 0.08 on1 of7r.wav
544	1	502	a 0.08 on4 of7.wav	a 0.08 on2 of7.wav
545	1	850	a 0.08 on5 of7.wav	a 0.08 on3 of7.wav
546	1	534	a 0.08 on6 of7.wav	a 0.08 on4 of7.wav
547	1	557	a 0.08 on7 of7.wav	a 0.08 on5 of7.wav
548	1	413	a 0.12 on3 of7.wav	a 0.12 on1 of7r.wav
549	1	665	a 0.12 on4 of7.wav	a 0.12 on2 of7.wav
550	1	702	a 0.12 on5 of7.wav	a 0.12 on3 of7.wav
551	1	543	a 0.12 on6 of7.wav	a 0.12 on4 of7.wav
552	1	660	a 0.12 on7 of7.wav	a 0.12 on5 of7.wav
553	1	477	a 0.14 on3 of7.wav	a 0.14 on1 of7r.wav
554	1	450	a 0.14 on4 of7.wav	a 0.14 on2 of7.wav
555	1	753	a 0.14 on5 of7.wav	a 0.14 on3 of7.wav
556	1	814	a 0.14 on6 of7.wav	a 0.14 on4 of7.wav
557	1	509	a 0.14 on7 of7.wav	a 0.14 on5 of7.wav
558	1	686	a 0.16 on3 of7.wav	a 0.16 on1 of7r.wav
559	1	1020	a 0.16 on4 of7.wav	a 0.16 on2 of7.wav
560	1	1143	a 0.16 on5 of7.wav	a 0.16 on3 of7.wav
561	1	725	a 0.16 on6 of7.wav	a 0.16 on4 of7.wav
562	1	554	a 0.16 on7 of7.wav	a 0.16 on5 of7.wav
563	1	675	a 0.18 on3 of7.wav	a 0.18 on1 of7r.wav
564	1	434	a 0.18 on4 of7.wav	a 0.18 on2 of7.wav
565	1	1238	a 0.18 on5 of7.wav	a 0.18 on3 of7.wav
566	1	869	a 0.18 on6 of7.wav	a 0.18 on4 of7.wav
567	1	459	a 0.18 on7 of7.wav	a 0.18 on5 of7.wav
568	1	517	i 0.1 on3 of7.wav	i 0.1 on1 of7r.wav
569	1	577	i 0.1 on4 of7.wav	i 0.1 on2 of7.wav
570	1	554	i 0.1 on5 of7.wav	i 0.1 on3 of7.wav
571	1	721	i 0.1 on6 of7.wav	i 0.1 on4 of7.wav
572	1	603	i 0.1 on7 of7.wav	i 0.1 on5 of7.wav
573	1	949	i 0.2 on3 of7.wav	i 0.2 on1 of7r.wav
574	1	909	i 0.2 on4 of7.wav	i 0.2 on2 of7.wav
575	1	845	i 0.2 on5 of7.wav	i 0.2 on3 of7.wav
576	1	746	i 0.2 on6 of7.wav	i 0.2 on4 of7.wav
577	1	738	i 0.2 on7 of7.wav	i 0.2 on5 of7.wav
578	1	690	i 0.04 on3 of7.wav	i 0.04 on1 of7r.wav
579	1	598	i 0.04 on4 of7.wav	i 0.04 on2 of7.wav
580	1	960	i 0.04 on5 of7.wav	i 0.04 on3 of7.wav
581	1	650	i 0.04 on6 of7.wav	i 0.04 on4 of7.wav
582	1	513	i 0.04 on7 of7.wav	i 0.04 on5 of7.wav
583	1	937	i 0.06 on3 of7.wav	i 0.06 on1 of7r.wav
584	1	425	i 0.06 on4 of7.wav	i 0.06 on2 of7.wav
585	1	889	i 0.06 on5 of7.wav	i 0.06 on3 of7.wav
586	1	521	i 0.06 on6 of7.wav	i 0.06 on4 of7.wav
587	1	725	i 0.06 on7 of7.wav	i 0.06 on5 of7.wav
588	1	528	i 0.08 on3 of7.wav	i 0.08 on1 of7r.wav
589	1	872	i 0.08 on4 of7.wav	i 0.08 on2 of7.wav
590	1	572	i 0.08 on5 of7.wav	i 0.08 on3 of7.wav
591	1	563	i 0.08 on6 of7.wav	i 0.08 on4 of7.wav
592	1	894	i 0.08 on7 of7.wav	i 0.08 on5 of7.wav
593	1	453	i 0.12 on3 of7.wav	i 0.12 on1 of7r.wav
594	1	706	i 0.12 on4 of7.wav	i 0.12 on2 of7.wav
595	1	683	i 0.12 on5 of7.wav	i 0.12 on3 of7.wav
596	2	964	i 0.12 on6 of7.wav	i 0.12 on4 of7.wav
597	1	522	i 0.12 on7 of7.wav	i 0.12 on5 of7.wav
598	1	834	i 0.14 on3 of7.wav	i 0.14 on1 of7r.wav
599	1	614	i 0.14 on4 of7.wav	i 0.14 on2 of7.wav
600	1	1085	i 0.14 on5 of7.wav	i 0.14 on3 of7.wav
601	1	1050	i 0.14 on6 of7.wav	i 0.14 on4 of7.wav
602	1	578	i 0.14 on7 of7.wav	i 0.14 on5 of7.wav
603	1	649	i 0.16 on3 of7.wav	i 0.16 on1 of7r.wav
604	1	599	i 0.16 on4 of7.wav	i 0.16 on2 of7.wav
605	2	801	i 0.16 on5 of7.wav	i 0.16 on3 of7.wav
606	2	983	i 0.16 on6 of7.wav	i 0.16 on4 of7.wav
607	2	909	i 0.16 on7 of7.wav	i 0.16 on5 of7.wav
608	1	661	i 0.18 on3 of7.wav	i 0.18 on1 of7r.wav
609	1	602	i 0.18 on4 of7.wav	i 0.18 on2 of7.wav
610	1	637	i 0.18 on5 of7.wav	i 0.18 on3 of7.wav
611	1	839	i 0.18 on6 of7.wav	i 0.18 on4 of7.wav
612	1	745	i 0.18 on7 of7.wav	i 0.18 on5 of7.wav
