# Supplementary material for: How musical experience affects tone perception efficiency by musicians of tonal and non-tonal speakers?
Source: PLoS One. 2020 May 8;15(5):e0232514. doi: 10.1371/journal.pone.0232514 (PMC7209303; doi:10.1371/journal.pone.0232514)
Supplement: S2 Raw Data — (ZIP) [file pone.0232514.s002.zip › RAW DATA Man musician/sub1idfalling.csv]

List2	stim1	Slide3.RESP	Slide3.RT
1	a 0.1 on1 of1.wav	1	783
2	a 0.1 on1 of2.wav	2	2368
3	a 0.1 on1 of3.wav	2	763
4	a 0.1 on1 of4.wav	2	1072
5	a 0.1 on1 of5.wav	2	739
6	a 0.1 on1 of6.wav	2	927
7	a 0.1 on1 of7.wav	2	591
8	a 0.2 on1 of1.wav	1	932
9	a 0.2 on1 of2.wav	1	575
10	a 0.2 on1 of3.wav	1	763
11	a 0.2 on1 of4.wav	2	710
12	a 0.2 on1 of5.wav	2	807
13	a 0.2 on1 of6.wav	2	751
14	a 0.2 on1 of7.wav	2	1219
15	a 0.04 on1 of1.wav	2	903
16	a 0.04 on1 of2.wav	2	1040
17	a 0.04 on1 of3.wav	2	754
18	a 0.04 on1 of4.wav	2	883
19	a 0.04 on1 of5.wav	2	666
20	a 0.04 on1 of6.wav	2	2148
21	a 0.04 on1 of7.wav	2	1530
22	a 0.06 on1 of1.wav	2	604
23	a 0.06 on1 of2.wav	2	611
24	a 0.06 on1 of3.wav	2	578
25	a 0.06 on1 of4.wav	2	942
26	a 0.06 on1 of5.wav	2	407
27	a 0.06 on1 of6.wav	2	811
28	a 0.06 on1 of7.wav	2	1710
29	a 0.08 on1 of1.wav	2	850
30	a 0.08 on1 of2.wav	2	695
31	a 0.08 on1 of3.wav	1	1000
32	a 0.08 on1 of4.wav	2	1542
33	a 0.08 on1 of5.wav	2	595
34	a 0.08 on1 of6.wav	2	2052
35	a 0.08 on1 of7.wav	2	619
36	a 0.12 on1 of1.wav	1	678
37	a 0.12 on1 of2.wav	1	531
38	a 0.12 on1 of3.wav	2	1167
39	a 0.12 on1 of4.wav	2	699
40	a 0.12 on1 of5.wav	2	1435
41	a 0.12 on1 of6.wav	2	803
42	a 0.12 on1 of7.wav	2	743
43	a 0.14 on1 of1.wav	1	702
44	a 0.14 on1 of2.wav	1	651
45	a 0.14 on1 of3.wav	2	710
46	a 0.14 on1 of4.wav	2	607
47	a 0.14 on1 of5.wav	2	775
48	a 0.14 on1 of6.wav	2	784
49	a 0.14 on1 of7.wav	2	1022
50	a 0.16 on1 of1.wav	1	710
51	a 0.16 on1 of2.wav	1	867
52	a 0.16 on1 of3.wav	1	518
53	a 0.16 on1 of4.wav	2	463
54	a 0.16 on1 of5.wav	2	591
55	a 0.16 on1 of6.wav	2	2347
56	a 0.16 on1 of7.wav	2	1162
57	a 0.18 on1 of1.wav	1	583
58	a 0.18 on1 of2.wav	1	507
59	a 0.18 on1 of3.wav	1	851
60	a 0.18 on1 of4.wav	2	726
61	a 0.18 on1 of5.wav	1	598
62	a 0.18 on1 of6.wav	2	1091
63	a 0.18 on1 of7.wav	2	991
64	i 0.1 on1 of1.wav	2	523
65	i 0.1 on1 of2.wav	1	683
66	i 0.1 on1 of3.wav	1	662
67	i 0.1 on1 of4.wav	2	1627
68	i 0.1 on1 of5.wav	2	2164
69	i 0.1 on1 of6.wav	1	1423
70	i 0.1 on1 of7.wav	2	683
71	i 0.2 on1 of1.wav	1	791
72	i 0.2 on1 of2.wav	1	815
73	i 0.2 on1 of3.wav	1	863
74	i 0.2 on1 of4.wav	1	843
75	i 0.2 on1 of5.wav	2	987
76	i 0.2 on1 of6.wav	2	1184
77	i 0.2 on1 of7.wav	2	576
78	i 0.04 on1 of1.wav	2	679
79	i 0.04 on1 of2.wav	2	758
80	i 0.04 on1 of3.wav	1	982
81	i 0.04 on1 of4.wav	2	963
82	i 0.04 on1 of5.wav	2	722
83	i 0.04 on1 of6.wav	2	1023
84	i 0.04 on1 of7.wav	2	534
85	i 0.06 on1 of1.wav	2	683
86	i 0.06 on1 of2.wav	2	779
87	i 0.06 on1 of3.wav	1	963
88	i 0.06 on1 of4.wav	2	518
89	i 0.06 on1 of5.wav	2	1931
90	i 0.06 on1 of6.wav	2	1238
91	i 0.06 on1 of7.wav	2	1235
92	i 0.08 on1 of1.wav	2	607
93	i 0.08 on1 of2.wav	1	1247
94	i 0.08 on1 of3.wav	2	679
95	i 0.08 on1 of4.wav	2	652
96	i 0.08 on1 of5.wav	2	563
97	i 0.08 on1 of6.wav	2	1018
98	i 0.08 on1 of7.wav	2	435
99	i 0.12 on1 of1.wav	1	491
100	i 0.12 on1 of2.wav	1	887
101	i 0.12 on1 of3.wav	1	723
102	i 0.12 on1 of4.wav	1	767
103	i 0.12 on1 of5.wav	2	1170
104	i 0.12 on1 of6.wav	2	892
105	i 0.12 on1 of7.wav	2	838
106	i 0.14 on1 of1.wav	1	699
107	i 0.14 on1 of2.wav	1	506
108	i 0.14 on1 of3.wav	2	2260
109	i 0.14 on1 of4.wav	1	911
110	i 0.14 on1 of5.wav	2	727
111	i 0.14 on1 of6.wav	2	2435
112	i 0.14 on1 of7.wav	2	623
113	i 0.16 on1 of1.wav	1	492
114	i 0.16 on1 of2.wav	1	658
115	i 0.16 on1 of3.wav	1	691
116	i 0.16 on1 of4.wav	2	690
117	i 0.16 on1 of5.wav	2	735
118	i 0.16 on1 of6.wav	2	631
119	i 0.16 on1 of7.wav	2	643
120	i 0.18 on1 of1.wav	1	542
121	i 0.18 on1 of2.wav	1	634
122	i 0.18 on1 of3.wav	1	731
123	i 0.18 on1 of4.wav	1	691
124	i 0.18 on1 of5.wav	2	619
125	i 0.18 on1 of6.wav	2	887
126	i 0.18 on1 of7.wav	2	746
127	a 0.1 on1 of1.wav	1	739
128	a 0.1 on1 of2.wav	1	715
129	a 0.1 on1 of3.wav	1	638
130	a 0.1 on1 of4.wav	2	891
131	a 0.1 on1 of5.wav	2	880
132	a 0.1 on1 of6.wav	2	683
133	a 0.1 on1 of7.wav	2	518
134	a 0.2 on1 of1.wav	1	746
135	a 0.2 on1 of2.wav	1	548
136	a 0.2 on1 of3.wav	2	1460
137	a 0.2 on1 of4.wav	1	978
138	a 0.2 on1 of5.wav	2	327
139	a 0.2 on1 of6.wav	2	575
140	a 0.2 on1 of7.wav	1	2056
141	a 0.04 on1 of1.wav	2	688
142	a 0.04 on1 of2.wav	2	2016
143	a 0.04 on1 of3.wav	2	599
144	a 0.04 on1 of4.wav	2	766
145	a 0.04 on1 of5.wav	2	1939
146	a 0.04 on1 of6.wav	2	1463
147	a 0.04 on1 of7.wav	2	3096
148	a 0.06 on1 of1.wav	1	1083
149	a 0.06 on1 of2.wav	2	596
150	a 0.06 on1 of3.wav	2	1206
151	a 0.06 on1 of4.wav	2	699
152	a 0.06 on1 of5.wav	2	714
153	a 0.06 on1 of6.wav	2	1199
154	a 0.06 on1 of7.wav	2	1055
155	a 0.08 on1 of1.wav	2	619
156	a 0.08 on1 of2.wav	2	496
157	a 0.08 on1 of3.wav	1	559
158	a 0.08 on1 of4.wav	2	4703
159	a 0.08 on1 of5.wav	2	858
160	a 0.08 on1 of6.wav	2	1288
161	a 0.08 on1 of7.wav	2	723
162	a 0.12 on1 of1.wav	1	624
163	a 0.12 on1 of2.wav	1	775
164	a 0.12 on1 of3.wav	2	1072
165	a 0.12 on1 of4.wav	2	655
166	a 0.12 on1 of5.wav	2	523
167	a 0.12 on1 of6.wav	2	811
168	a 0.12 on1 of7.wav	1	514
169	a 0.14 on1 of1.wav	1	731
170	a 0.14 on1 of2.wav	1	523
171	a 0.14 on1 of3.wav	1	411
172	a 0.14 on1 of4.wav	2	607
173	a 0.14 on1 of5.wav	2	975
174	a 0.14 on1 of6.wav	2	559
175	a 0.14 on1 of7.wav	2	547
176	a 0.16 on1 of1.wav	1	530
177	a 0.16 on1 of2.wav	1	5170
178	a 0.16 on1 of3.wav	1	623
179	a 0.16 on1 of4.wav	1	680
180	a 0.16 on1 of5.wav	2	1186
181	a 0.16 on1 of6.wav	2	851
182	a 0.16 on1 of7.wav	2	835
183	a 0.18 on1 of1.wav	1	1228
184	a 0.18 on1 of2.wav	1	640
185	a 0.18 on1 of3.wav	1	875
186	a 0.18 on1 of4.wav	1	695
187	a 0.18 on1 of5.wav	2	963
188	a 0.18 on1 of6.wav	2	896
189	a 0.18 on1 of7.wav	2	747
190	i 0.1 on1 of1.wav	1	646
191	i 0.1 on1 of2.wav	1	831
192	i 0.1 on1 of3.wav	1	727
193	i 0.1 on1 of4.wav	2	478
194	i 0.1 on1 of5.wav	2	1831
195	i 0.1 on1 of6.wav	1	739
196	i 0.1 on1 of7.wav	2	711
197	i 0.2 on1 of1.wav	1	555
198	i 0.2 on1 of2.wav	1	804
199	i 0.2 on1 of3.wav	2	655
200	i 0.2 on1 of4.wav	2	763
201	i 0.2 on1 of5.wav	2	1447
202	i 0.2 on1 of6.wav	2	904
203	i 0.2 on1 of7.wav	2	783
204	i 0.04 on1 of1.wav	2	831
205	i 0.04 on1 of2.wav	2	1146
206	i 0.04 on1 of3.wav	2	1551
207	i 0.04 on1 of4.wav	2	1780
208	i 0.04 on1 of5.wav	2	862
209	i 0.04 on1 of6.wav	2	838
210	i 0.04 on1 of7.wav	2	686
211	i 0.06 on1 of1.wav	2	583
212	i 0.06 on1 of2.wav	2	575
213	i 0.06 on1 of3.wav	2	907
214	i 0.06 on1 of4.wav	2	2612
215	i 0.06 on1 of5.wav	2	759
216	i 0.06 on1 of6.wav	2	638
217	i 0.06 on1 of7.wav	2	843
218	i 0.08 on1 of1.wav	1	615
219	i 0.08 on1 of2.wav	2	747
220	i 0.08 on1 of3.wav	2	2692
221	i 0.08 on1 of4.wav	2	490
222	i 0.08 on1 of5.wav	2	931
223	i 0.08 on1 of6.wav	2	779
224	i 0.08 on1 of7.wav	2	1551
225	i 0.12 on1 of1.wav	1	527
226	i 0.12 on1 of2.wav	1	1188
227	i 0.12 on1 of3.wav	1	854
228	i 0.12 on1 of4.wav	1	606
229	i 0.12 on1 of5.wav	2	1271
230	i 0.12 on1 of6.wav	2	687
231	i 0.12 on1 of7.wav	2	507
232	i 0.14 on1 of1.wav	1	566
233	i 0.14 on1 of2.wav	1	402
234	i 0.14 on1 of3.wav	1	559
235	i 0.14 on1 of4.wav	1	834
236	i 0.14 on1 of5.wav	2	856
237	i 0.14 on1 of6.wav	2	675
238	i 0.14 on1 of7.wav	2	590
239	i 0.16 on1 of1.wav	1	695
240	i 0.16 on1 of2.wav	1	578
241	i 0.16 on1 of3.wav	1	686
242	i 0.16 on1 of4.wav	1	926
243	i 0.16 on1 of5.wav	2	611
244	i 0.16 on1 of6.wav	2	1274
245	i 0.16 on1 of7.wav	2	479
246	i 0.18 on1 of1.wav	1	534
247	i 0.18 on1 of2.wav	1	700
248	i 0.18 on1 of3.wav	1	698
249	i 0.18 on1 of4.wav	2	482
250	i 0.18 on1 of5.wav	2	667
251	i 0.18 on1 of6.wav	1	1451
252	i 0.18 on1 of7.wav	2	771
253	a 0.1 on1 of1.wav	1	950
254	a 0.1 on1 of2.wav	1	838
255	a 0.1 on1 of3.wav	1	1331
256	a 0.1 on1 of4.wav	1	1055
257	a 0.1 on1 of5.wav	2	1366
258	a 0.1 on1 of6.wav	2	594
259	a 0.1 on1 of7.wav	2	814
260	a 0.2 on1 of1.wav	1	634
261	a 0.2 on1 of2.wav	1	1088
262	a 0.2 on1 of3.wav	1	511
263	a 0.2 on1 of4.wav	2	863
264	a 0.2 on1 of5.wav	1	1859
265	a 0.2 on1 of6.wav	2	930
266	a 0.2 on1 of7.wav	2	1112
267	a 0.04 on1 of1.wav	2	2112
268	a 0.04 on1 of2.wav	2	1135
269	a 0.04 on1 of3.wav	2	883
270	a 0.04 on1 of4.wav	2	751
271	a 0.04 on1 of5.wav	2	631
272	a 0.04 on1 of6.wav	2	1795
273	a 0.04 on1 of7.wav	2	679
274	a 0.06 on1 of1.wav	2	1003
275	a 0.06 on1 of2.wav	2	1034
276	a 0.06 on1 of3.wav	2	842
277	a 0.06 on1 of4.wav	2	515
278	a 0.06 on1 of5.wav	2	1687
279	a 0.06 on1 of6.wav	2	1300
280	a 0.06 on1 of7.wav	2	2580
281	a 0.08 on1 of1.wav	2	683
282	a 0.08 on1 of2.wav	1	1114
283	a 0.08 on1 of3.wav	2	734
284	a 0.08 on1 of4.wav	2	451
285	a 0.08 on1 of5.wav	2	679
286	a 0.08 on1 of6.wav	2	1639
287	a 0.08 on1 of7.wav	2	1475
288	a 0.12 on1 of1.wav	1	607
289	a 0.12 on1 of2.wav	1	591
290	a 0.12 on1 of3.wav	1	683
291	a 0.12 on1 of4.wav	2	830
292	a 0.12 on1 of5.wav	2	602
293	a 0.12 on1 of6.wav	2	972
294	a 0.12 on1 of7.wav	2	695
295	a 0.14 on1 of1.wav	1	947
296	a 0.14 on1 of2.wav	1	535
297	a 0.14 on1 of3.wav	1	695
298	a 0.14 on1 of4.wav	2	379
299	a 0.14 on1 of5.wav	2	1654
300	a 0.14 on1 of6.wav	2	1742
301	a 0.14 on1 of7.wav	2	1240
302	a 0.16 on1 of1.wav	1	566
303	a 0.16 on1 of2.wav	1	864
304	a 0.16 on1 of3.wav	2	771
305	a 0.16 on1 of4.wav	1	684
306	a 0.16 on1 of5.wav	2	623
307	a 0.16 on1 of6.wav	2	1847
308	a 0.16 on1 of7.wav	2	1031
309	a 0.18 on1 of1.wav	1	703
310	a 0.18 on1 of2.wav	1	567
311	a 0.18 on1 of3.wav	1	874
312	a 0.18 on1 of4.wav	2	731
313	a 0.18 on1 of5.wav	2	1626
314	a 0.18 on1 of6.wav	2	1191
315	a 0.18 on1 of7.wav	2	642
316	i 0.1 on1 of1.wav	1	776
317	i 0.1 on1 of2.wav	1	655
318	i 0.1 on1 of3.wav	2	483
319	i 0.1 on1 of4.wav	1	1511
320	i 0.1 on1 of5.wav	1	499
321	i 0.1 on1 of6.wav	2	583
322	i 0.1 on1 of7.wav	2	1287
323	i 0.2 on1 of1.wav	1	627
324	i 0.2 on1 of2.wav	1	514
325	i 0.2 on1 of3.wav	1	567
326	i 0.2 on1 of4.wav	2	767
327	i 0.2 on1 of5.wav	2	790
328	i 0.2 on1 of6.wav	2	899
329	i 0.2 on1 of7.wav	2	571
330	i 0.04 on1 of1.wav	2	1151
331	i 0.04 on1 of2.wav	2	958
332	i 0.04 on1 of3.wav	2	587
333	i 0.04 on1 of4.wav	2	694
334	i 0.04 on1 of5.wav	2	791
335	i 0.04 on1 of6.wav	1	1668
336	i 0.04 on1 of7.wav	2	1207
337	i 0.06 on1 of1.wav	2	808
338	i 0.06 on1 of2.wav	2	607
339	i 0.06 on1 of3.wav	2	644
340	i 0.06 on1 of4.wav	2	1387
341	i 0.06 on1 of5.wav	2	866
342	i 0.06 on1 of6.wav	2	2336
343	i 0.06 on1 of7.wav	2	823
344	i 0.08 on1 of1.wav	2	603
345	i 0.08 on1 of2.wav	2	844
346	i 0.08 on1 of3.wav	2	650
347	i 0.08 on1 of4.wav	1	886
348	i 0.08 on1 of5.wav	2	703
349	i 0.08 on1 of6.wav	2	446
350	i 0.08 on1 of7.wav	2	1007
351	i 0.12 on1 of1.wav	1	1044
352	i 0.12 on1 of2.wav	1	618
353	i 0.12 on1 of3.wav	2	579
354	i 0.12 on1 of4.wav	1	603
355	i 0.12 on1 of5.wav	2	1431
356	i 0.12 on1 of6.wav	2	966
357	i 0.12 on1 of7.wav	2	687
358	i 0.14 on1 of1.wav	1	923
359	i 0.14 on1 of2.wav	1	579
360	i 0.14 on1 of3.wav	1	691
361	i 0.14 on1 of4.wav	1	928
362	i 0.14 on1 of5.wav	2	846
363	i 0.14 on1 of6.wav	2	563
364	i 0.14 on1 of7.wav	2	543
365	i 0.16 on1 of1.wav	1	804
366	i 0.16 on1 of2.wav	1	704
367	i 0.16 on1 of3.wav	1	847
368	i 0.16 on1 of4.wav	2	770
369	i 0.16 on1 of5.wav	2	603
370	i 0.16 on1 of6.wav	2	714
371	i 0.16 on1 of7.wav	2	982
372	i 0.18 on1 of1.wav	1	410
373	i 0.18 on1 of2.wav	1	611
374	i 0.18 on1 of3.wav	1	570
375	i 0.18 on1 of4.wav	1	938
376	i 0.18 on1 of5.wav	2	723
377	i 0.18 on1 of6.wav	2	731
378	i 0.18 on1 of7.wav	2	895
379	a 0.1 on1 of1.wav	1	558
380	a 0.1 on1 of2.wav	1	979
381	a 0.1 on1 of3.wav	1	896
382	a 0.1 on1 of4.wav	2	1915
383	a 0.1 on1 of5.wav	2	763
384	a 0.1 on1 of6.wav	2	547
385	a 0.1 on1 of7.wav	2	1339
386	a 0.2 on1 of1.wav	1	655
387	a 0.2 on1 of2.wav	1	547
388	a 0.2 on1 of3.wav	1	506
389	a 0.2 on1 of4.wav	1	1099
390	a 0.2 on1 of5.wav	2	662
391	a 0.2 on1 of6.wav	2	800
392	a 0.2 on1 of7.wav	2	670
393	a 0.04 on1 of1.wav	2	1591
394	a 0.04 on1 of2.wav	1	674
395	a 0.04 on1 of3.wav	2	514
396	a 0.04 on1 of4.wav	1	735
397	a 0.04 on1 of5.wav	2	612
398	a 0.04 on1 of6.wav	2	1011
399	a 0.04 on1 of7.wav	2	714
400	a 0.06 on1 of1.wav	2	1303
401	a 0.06 on1 of2.wav	2	835
402	a 0.06 on1 of3.wav	2	778
403	a 0.06 on1 of4.wav	2	615
404	a 0.06 on1 of5.wav	2	707
405	a 0.06 on1 of6.wav	2	1319
406	a 0.06 on1 of7.wav	2	799
407	a 0.08 on1 of1.wav	2	730
408	a 0.08 on1 of2.wav	1	930
409	a 0.08 on1 of3.wav	1	803
410	a 0.08 on1 of4.wav	2	970
411	a 0.08 on1 of5.wav	2	699
412	a 0.08 on1 of6.wav	1	707
413	a 0.08 on1 of7.wav	2	751
414	a 0.12 on1 of1.wav	1	1140
415	a 0.12 on1 of2.wav	1	647
416	a 0.12 on1 of3.wav	1	1002
417	a 0.12 on1 of4.wav	1	1043
418	a 0.12 on1 of5.wav	2	751
419	a 0.12 on1 of6.wav	2	807
420	a 0.12 on1 of7.wav	2	1379
421	a 0.14 on1 of1.wav	1	551
422	a 0.14 on1 of2.wav	1	639
423	a 0.14 on1 of3.wav	1	727
424	a 0.14 on1 of4.wav	1	492
425	a 0.14 on1 of5.wav	2	1486
426	a 0.14 on1 of6.wav	2	1620
427	a 0.14 on1 of7.wav	2	751
428	a 0.16 on1 of1.wav	1	539
429	a 0.16 on1 of2.wav	1	1164
430	a 0.16 on1 of3.wav	1	644
431	a 0.16 on1 of4.wav	1	1034
432	a 0.16 on1 of5.wav	2	926
433	a 0.16 on1 of6.wav	2	1599
434	a 0.16 on1 of7.wav	2	722
435	a 0.18 on1 of1.wav	1	715
436	a 0.18 on1 of2.wav	1	670
437	a 0.18 on1 of3.wav	2	794
438	a 0.18 on1 of4.wav	1	475
439	a 0.18 on1 of5.wav	1	443
440	a 0.18 on1 of6.wav	2	1131
441	a 0.18 on1 of7.wav	1	582
442	i 0.1 on1 of1.wav	1	747
443	i 0.1 on1 of2.wav	1	650
444	i 0.1 on1 of3.wav	1	654
445	i 0.1 on1 of4.wav	2	782
446	i 0.1 on1 of5.wav	2	603
447	i 0.1 on1 of6.wav	2	908
448	i 0.1 on1 of7.wav	2	687
449	i 0.2 on1 of1.wav	1	635
450	i 0.2 on1 of2.wav	1	647
451	i 0.2 on1 of3.wav	2	698
452	i 0.2 on1 of4.wav	1	818
453	i 0.2 on1 of5.wav	2	872
454	i 0.2 on1 of6.wav	2	703
455	i 0.2 on1 of7.wav	2	686
456	i 0.04 on1 of1.wav	2	1143
457	i 0.04 on1 of2.wav	2	550
458	i 0.04 on1 of3.wav	2	586
459	i 0.04 on1 of4.wav	2	787
460	i 0.04 on1 of5.wav	2	694
461	i 0.04 on1 of6.wav	2	1127
462	i 0.04 on1 of7.wav	2	675
463	i 0.06 on1 of1.wav	2	1016
464	i 0.06 on1 of2.wav	2	654
465	i 0.06 on1 of3.wav	2	1274
466	i 0.06 on1 of4.wav	1	1266
467	i 0.06 on1 of5.wav	1	555
468	i 0.06 on1 of6.wav	2	454
469	i 0.06 on1 of7.wav	2	942
470	i 0.08 on1 of1.wav	2	682
471	i 0.08 on1 of2.wav	2	911
472	i 0.08 on1 of3.wav	2	742
473	i 0.08 on1 of4.wav	2	614
474	i 0.08 on1 of5.wav	2	2487
475	i 0.08 on1 of6.wav	2	1427
476	i 0.08 on1 of7.wav	2	1744
477	i 0.12 on1 of1.wav	1	763
478	i 0.12 on1 of2.wav	1	598
479	i 0.12 on1 of3.wav	2	670
480	i 0.12 on1 of4.wav	1	498
481	i 0.12 on1 of5.wav	2	1655
482	i 0.12 on1 of6.wav	2	2591
483	i 0.12 on1 of7.wav	2	2727
484	i 0.14 on1 of1.wav	1	614
485	i 0.14 on1 of2.wav	1	450
486	i 0.14 on1 of3.wav	1	690
487	i 0.14 on1 of4.wav	2	687
488	i 0.14 on1 of5.wav	2	1034
489	i 0.14 on1 of6.wav	1	747
490	i 0.14 on1 of7.wav	2	1011
491	i 0.16 on1 of1.wav	1	671
492	i 0.16 on1 of2.wav	1	555
493	i 0.16 on1 of3.wav	1	1028
494	i 0.16 on1 of4.wav	1	652
495	i 0.16 on1 of5.wav	2	1072
496	i 0.16 on1 of6.wav	2	1074
497	i 0.16 on1 of7.wav	2	782
498	i 0.18 on1 of1.wav	1	698
499	i 0.18 on1 of2.wav	1	447
500	i 0.18 on1 of3.wav	1	415
501	i 0.18 on1 of4.wav	1	991
502	i 0.18 on1 of5.wav	2	1102
503	i 0.18 on1 of6.wav	2	735
504	i 0.18 on1 of7.wav	2	607
505	a 0.1 on1 of1.wav	1	727
506	a 0.1 on1 of2.wav	1	780
507	a 0.1 on1 of3.wav	1	787
508	a 0.1 on1 of4.wav	1	674
509	a 0.1 on1 of5.wav	2	1171
510	a 0.1 on1 of6.wav	2	698
511	a 0.1 on1 of7.wav	2	1032
512	a 0.2 on1 of1.wav	1	598
513	a 0.2 on1 of2.wav	1	767
514	a 0.2 on1 of3.wav	1	1118
515	a 0.2 on1 of4.wav	1	835
516	a 0.2 on1 of5.wav	2	2663
517	a 0.2 on1 of6.wav	2	851
518	a 0.2 on1 of7.wav	1	754
519	a 0.04 on1 of1.wav	1	1311
520	a 0.04 on1 of2.wav	1	899
521	a 0.04 on1 of3.wav	2	783
522	a 0.04 on1 of4.wav	2	1416
523	a 0.04 on1 of5.wav	2	1515
524	a 0.04 on1 of6.wav	2	951
525	a 0.04 on1 of7.wav	2	1426
526	a 0.06 on1 of1.wav	2	1206
527	a 0.06 on1 of2.wav	2	1000
528	a 0.06 on1 of3.wav	1	935
529	a 0.06 on1 of4.wav	2	696
530	a 0.06 on1 of5.wav	2	1395
531	a 0.06 on1 of6.wav	2	467
532	a 0.06 on1 of7.wav	2	1014
533	a 0.08 on1 of1.wav	1	1138
534	a 0.08 on1 of2.wav	1	791
535	a 0.08 on1 of3.wav	2	782
536	a 0.08 on1 of4.wav	2	1936
537	a 0.08 on1 of5.wav	2	762
538	a 0.08 on1 of6.wav	2	744
539	a 0.08 on1 of7.wav	2	1136
540	a 0.12 on1 of1.wav	1	615
541	a 0.12 on1 of2.wav	1	968
542	a 0.12 on1 of3.wav	1	1795
543	a 0.12 on1 of4.wav	1	706
544	a 0.12 on1 of5.wav	1	1807
545	a 0.12 on1 of6.wav	2	1752
546	a 0.12 on1 of7.wav	2	1080
547	a 0.14 on1 of1.wav	1	606
548	a 0.14 on1 of2.wav	1	1390
549	a 0.14 on1 of3.wav	1	516
550	a 0.14 on1 of4.wav	2	719
551	a 0.14 on1 of5.wav	2	783
552	a 0.14 on1 of6.wav	1	1088
553	a 0.14 on1 of7.wav	2	835
554	a 0.16 on1 of1.wav	1	1002
555	a 0.16 on1 of2.wav	1	554
556	a 0.16 on1 of3.wav	1	619
557	a 0.16 on1 of4.wav	1	711
558	a 0.16 on1 of5.wav	2	1624
559	a 0.16 on1 of6.wav	2	795
560	a 0.16 on1 of7.wav	2	431
561	a 0.18 on1 of1.wav	1	622
562	a 0.18 on1 of2.wav	1	723
563	a 0.18 on1 of3.wav	1	526
564	a 0.18 on1 of4.wav	2	1038
565	a 0.18 on1 of5.wav	2	627
566	a 0.18 on1 of6.wav	2	991
567	a 0.18 on1 of7.wav	2	943
568	i 0.1 on1 of1.wav	1	927
569	i 0.1 on1 of2.wav	1	651
570	i 0.1 on1 of3.wav	2	1647
571	i 0.1 on1 of4.wav	1	739
572	i 0.1 on1 of5.wav	2	1760
573	i 0.1 on1 of6.wav	2	582
574	i 0.1 on1 of7.wav	2	1259
575	i 0.2 on1 of1.wav	1	511
576	i 0.2 on1 of2.wav	1	467
577	i 0.2 on1 of3.wav	1	899
578	i 0.2 on1 of4.wav	1	643
579	i 0.2 on1 of5.wav	1	1907
580	i 0.2 on1 of6.wav	2	807
581	i 0.2 on1 of7.wav	2	690
582	i 0.04 on1 of1.wav	2	644
583	i 0.04 on1 of2.wav	2	527
584	i 0.04 on1 of3.wav	1	1115
585	i 0.04 on1 of4.wav	2	707
586	i 0.04 on1 of5.wav	2	719
587	i 0.04 on1 of6.wav	2	2236
588	i 0.04 on1 of7.wav	2	712
589	i 0.06 on1 of1.wav	2	1291
590	i 0.06 on1 of2.wav	2	782
591	i 0.06 on1 of3.wav	2	2519
592	i 0.06 on1 of4.wav	2	719
593	i 0.06 on1 of5.wav	2	588
594	i 0.06 on1 of6.wav	2	687
595	i 0.06 on1 of7.wav	2	1284
596	i 0.08 on1 of1.wav	2	591
597	i 0.08 on1 of2.wav	2	651
598	i 0.08 on1 of3.wav	2	455
599	i 0.08 on1 of4.wav	2	591
600	i 0.08 on1 of5.wav	2	1390
601	i 0.08 on1 of6.wav	2	690
602	i 0.08 on1 of7.wav	2	446
603	i 0.12 on1 of1.wav	1	554
604	i 0.12 on1 of2.wav	1	659
605	i 0.12 on1 of3.wav	1	1251
606	i 0.12 on1 of4.wav	1	723
607	i 0.12 on1 of5.wav	2	374
608	i 0.12 on1 of6.wav	2	1124
609	i 0.12 on1 of7.wav	2	1471
610	i 0.14 on1 of1.wav	1	1120
611	i 0.14 on1 of2.wav	1	799
612	i 0.14 on1 of3.wav	1	443
613	i 0.14 on1 of4.wav	2	795
614	i 0.14 on1 of5.wav	2	727
615	i 0.14 on1 of6.wav	2	815
616	i 0.14 on1 of7.wav	2	507
617	i 0.16 on1 of1.wav	1	771
618	i 0.16 on1 of2.wav	1	638
619	i 0.16 on1 of3.wav	1	711
620	i 0.16 on1 of4.wav	1	766
621	i 0.16 on1 of5.wav	2	818
622	i 0.16 on1 of6.wav	2	1022
623	i 0.16 on1 of7.wav	2	694
624	i 0.18 on1 of1.wav	1	886
625	i 0.18 on1 of2.wav	1	566
626	i 0.18 on1 of3.wav	1	1252
627	i 0.18 on1 of4.wav	1	739
628	i 0.18 on1 of5.wav	2	818
629	i 0.18 on1 of6.wav	2	778
630	i 0.18 on1 of7.wav	2	839
