# Supplementary material for: How musical experience affects tone perception efficiency by musicians of tonal and non-tonal speakers?
Source: PLoS One. 2020 May 8;15(5):e0232514. doi: 10.1371/journal.pone.0232514 (PMC7209303; doi:10.1371/journal.pone.0232514)
Supplement: S2 Raw Data — (ZIP) [file pone.0232514.s002.zip › RAW DATA Man musician/sub1idrising.csv]

List2	stim1	Slide3.RESP	Slide3.RT
1	a 0.1 on1 of7r.wav	2	840
2	a 0.1 on2 of7.wav	2	1188
3	a 0.1 on3 of7.wav	2	1820
4	a 0.1 on4 of7.wav	1	548
5	a 0.1 on5 of7.wav	1	587
6	a 0.1 on6 of7.wav	1	300
7	a 0.1 on7 of7.wav	1	732
8	a 0.2 on1 of7r.wav	2	616
9	a 0.2 on2 of7.wav	1	575
10	a 0.2 on3 of7.wav	2	716
11	a 0.2 on4 of7.wav	2	919
12	a 0.2 on5 of7.wav	1	719
13	a 0.2 on6 of7.wav	1	567
14	a 0.2 on7 of7.wav	1	744
15	a 0.04 on1 of7r.wav	2	1401
16	a 0.04 on2 of7.wav	2	1696
17	a 0.04 on3 of7.wav	2	415
18	a 0.04 on4 of7.wav	2	504
19	a 0.04 on5 of7.wav	2	988
20	a 0.04 on6 of7.wav	2	672
21	a 0.04 on7 of7.wav	2	1271
22	a 0.06 on1 of7r.wav	2	552
23	a 0.06 on2 of7.wav	1	692
24	a 0.06 on3 of7.wav	2	748
25	a 0.06 on4 of7.wav	1	584
26	a 0.06 on5 of7.wav	2	892
27	a 0.06 on6 of7.wav	1	2384
28	a 0.06 on7 of7.wav	2	912
29	a 0.08 on1 of7r.wav	2	592
30	a 0.08 on2 of7.wav	2	521
31	a 0.08 on3 of7.wav	2	635
32	a 0.08 on4 of7.wav	2	900
33	a 0.08 on5 of7.wav	2	3825
34	a 0.08 on6 of7.wav	1	996
35	a 0.08 on7 of7.wav	1	1297
36	a 0.12 on1 of7r.wav	2	831
37	a 0.12 on2 of7.wav	2	844
38	a 0.12 on3 of7.wav	2	568
39	a 0.12 on4 of7.wav	2	764
40	a 0.12 on5 of7.wav	1	1052
41	a 0.12 on6 of7.wav	1	1187
42	a 0.12 on7 of7.wav	2	612
43	a 0.14 on1 of7r.wav	2	847
44	a 0.14 on2 of7.wav	2	515
45	a 0.14 on3 of7.wav	2	644
46	a 0.14 on4 of7.wav	1	1016
47	a 0.14 on5 of7.wav	1	1056
48	a 0.14 on6 of7.wav	1	760
49	a 0.14 on7 of7.wav	1	444
50	a 0.16 on1 of7r.wav	2	1591
51	a 0.16 on2 of7.wav	2	635
52	a 0.16 on3 of7.wav	2	599
53	a 0.16 on4 of7.wav	2	1032
54	a 0.16 on5 of7.wav	1	311
55	a 0.16 on6 of7.wav	1	668
56	a 0.16 on7 of7.wav	1	1123
57	a 0.18 on1 of7r.wav	2	619
58	a 0.18 on2 of7.wav	1	740
59	a 0.18 on3 of7.wav	2	920
60	a 0.18 on4 of7.wav	1	1176
61	a 0.18 on5 of7.wav	1	1041
62	a 0.18 on6 of7.wav	1	628
63	a 0.18 on7 of7.wav	1	647
64	i 0.1 on1 of7r.wav	2	736
65	i 0.1 on2 of7.wav	1	507
66	i 0.1 on3 of7.wav	1	753
67	i 0.1 on4 of7.wav	2	732
68	i 0.1 on5 of7.wav	1	1107
69	i 0.1 on6 of7.wav	1	716
70	i 0.1 on7 of7.wav	2	712
71	i 0.2 on1 of7r.wav	1	692
72	i 0.2 on2 of7.wav	2	543
73	i 0.2 on3 of7.wav	2	761
74	i 0.2 on4 of7.wav	1	556
75	i 0.2 on5 of7.wav	2	216
76	i 0.2 on6 of7.wav	1	711
77	i 0.2 on7 of7.wav	1	545
78	i 0.04 on1 of7r.wav	1	732
79	i 0.04 on2 of7.wav	2	601
80	i 0.04 on3 of7.wav	2	544
81	i 0.04 on4 of7.wav	1	640
82	i 0.04 on5 of7.wav	2	713
83	i 0.04 on6 of7.wav	2	559
84	i 0.04 on7 of7.wav	1	771
85	i 0.06 on1 of7r.wav	1	1595
86	i 0.06 on2 of7.wav	2	4379
87	i 0.06 on3 of7.wav	1	2299
88	i 0.06 on4 of7.wav	2	521
89	i 0.06 on5 of7.wav	1	1188
90	i 0.06 on6 of7.wav	2	752
91	i 0.06 on7 of7.wav	1	620
92	i 0.08 on1 of7r.wav	1	776
93	i 0.08 on2 of7.wav	2	563
94	i 0.08 on3 of7.wav	1	676
95	i 0.08 on4 of7.wav	2	488
96	i 0.08 on5 of7.wav	1	912
97	i 0.08 on6 of7.wav	2	596
98	i 0.08 on7 of7.wav	1	3008
99	i 0.12 on1 of7r.wav	2	575
100	i 0.12 on2 of7.wav	2	863
101	i 0.12 on3 of7.wav	2	639
102	i 0.12 on4 of7.wav	1	709
103	i 0.12 on5 of7.wav	1	828
104	i 0.12 on6 of7.wav	1	740
105	i 0.12 on7 of7.wav	1	496
106	i 0.14 on1 of7r.wav	2	719
107	i 0.14 on2 of7.wav	2	2488
108	i 0.14 on3 of7.wav	1	1112
109	i 0.14 on4 of7.wav	1	673
110	i 0.14 on5 of7.wav	1	792
111	i 0.14 on6 of7.wav	1	493
112	i 0.14 on7 of7.wav	1	825
113	i 0.16 on1 of7r.wav	2	23
114	i 0.16 on2 of7.wav	2	824
115	i 0.16 on3 of7.wav	1	836
116	i 0.16 on4 of7.wav	2	812
117	i 0.16 on5 of7.wav	1	1420
118	i 0.16 on6 of7.wav	1	543
119	i 0.16 on7 of7.wav	1	740
120	i 0.18 on1 of7r.wav	2	612
121	i 0.18 on2 of7.wav	2	936
122	i 0.18 on3 of7.wav	1	461
123	i 0.18 on4 of7.wav	1	613
124	i 0.18 on5 of7.wav	1	472
125	i 0.18 on6 of7.wav	1	605
126	i 0.18 on7 of7.wav	1	640
127	a 0.1 on1 of7r.wav	2	603
128	a 0.1 on2 of7.wav	2	524
129	a 0.1 on3 of7.wav	2	1555
130	a 0.1 on4 of7.wav	2	505
131	a 0.1 on5 of7.wav	2	780
132	a 0.1 on6 of7.wav	1	1109
133	a 0.1 on7 of7.wav	1	811
134	a 0.2 on1 of7r.wav	2	603
135	a 0.2 on2 of7.wav	2	588
136	a 0.2 on3 of7.wav	1	620
137	a 0.2 on4 of7.wav	1	700
138	a 0.2 on5 of7.wav	1	2192
139	a 0.2 on6 of7.wav	1	768
140	a 0.2 on7 of7.wav	1	1419
141	a 0.04 on1 of7r.wav	2	1547
142	a 0.04 on2 of7.wav	2	2207
143	a 0.04 on3 of7.wav	2	972
144	a 0.04 on4 of7.wav	2	516
145	a 0.04 on5 of7.wav	1	685
146	a 0.04 on6 of7.wav	2	644
147	a 0.04 on7 of7.wav	1	541
148	a 0.06 on1 of7r.wav	2	837
149	a 0.06 on2 of7.wav	1	668
150	a 0.06 on3 of7.wav	2	672
151	a 0.06 on4 of7.wav	2	783
152	a 0.06 on5 of7.wav	2	639
153	a 0.06 on6 of7.wav	2	584
154	a 0.06 on7 of7.wav	1	785
155	a 0.08 on1 of7r.wav	1	556
156	a 0.08 on2 of7.wav	1	968
157	a 0.08 on3 of7.wav	2	475
158	a 0.08 on4 of7.wav	1	608
159	a 0.08 on5 of7.wav	1	371
160	a 0.08 on6 of7.wav	2	719
161	a 0.08 on7 of7.wav	2	485
162	a 0.12 on1 of7r.wav	1	900
163	a 0.12 on2 of7.wav	1	765
164	a 0.12 on3 of7.wav	2	699
165	a 0.12 on4 of7.wav	1	968
166	a 0.12 on5 of7.wav	2	828
167	a 0.12 on6 of7.wav	1	624
168	a 0.12 on7 of7.wav	1	476
169	a 0.14 on1 of7r.wav	2	1080
170	a 0.14 on2 of7.wav	1	556
171	a 0.14 on3 of7.wav	1	527
172	a 0.14 on4 of7.wav	2	1003
173	a 0.14 on5 of7.wav	1	620
174	a 0.14 on6 of7.wav	1	1264
175	a 0.14 on7 of7.wav	2	8
176	a 0.16 on1 of7r.wav	2	1088
177	a 0.16 on2 of7.wav	2	652
178	a 0.16 on3 of7.wav	2	1739
179	a 0.16 on4 of7.wav	1	1128
180	a 0.16 on5 of7.wav	1	936
181	a 0.16 on6 of7.wav	1	764
182	a 0.16 on7 of7.wav	1	739
183	a 0.18 on1 of7r.wav	2	557
184	a 0.18 on2 of7.wav	2	699
185	a 0.18 on3 of7.wav	1	613
186	a 0.18 on4 of7.wav	1	939
187	a 0.18 on5 of7.wav	1	740
188	a 0.18 on6 of7.wav	1	635
189	a 0.18 on7 of7.wav	1	828
190	i 0.1 on1 of7r.wav	2	1039
191	i 0.1 on2 of7.wav	2	899
192	i 0.1 on3 of7.wav	2	541
193	i 0.1 on4 of7.wav	2	728
194	i 0.1 on5 of7.wav	1	641
195	i 0.1 on6 of7.wav	1	736
196	i 0.1 on7 of7.wav	1	943
197	i 0.2 on1 of7r.wav	1	680
198	i 0.2 on2 of7.wav	2	1056
199	i 0.2 on3 of7.wav	2	464
200	i 0.2 on4 of7.wav	1	609
201	i 0.2 on5 of7.wav	1	621
202	i 0.2 on6 of7.wav	1	630
203	i 0.2 on7 of7.wav	1	648
204	i 0.04 on1 of7r.wav	1	560
205	i 0.04 on2 of7.wav	2	632
206	i 0.04 on3 of7.wav	2	805
207	i 0.04 on4 of7.wav	2	940
208	i 0.04 on5 of7.wav	1	1595
209	i 0.04 on6 of7.wav	1	1240
210	i 0.04 on7 of7.wav	1	487
211	i 0.06 on1 of7r.wav	2	659
212	i 0.06 on2 of7.wav	2	2788
213	i 0.06 on3 of7.wav	2	1041
214	i 0.06 on4 of7.wav	1	804
215	i 0.06 on5 of7.wav	1	383
216	i 0.06 on6 of7.wav	2	619
217	i 0.06 on7 of7.wav	2	340
218	i 0.08 on1 of7r.wav	2	856
219	i 0.08 on2 of7.wav	2	1215
220	i 0.08 on3 of7.wav	1	891
221	i 0.08 on4 of7.wav	1	676
222	i 0.08 on5 of7.wav	1	884
223	i 0.08 on6 of7.wav	2	2240
224	i 0.08 on7 of7.wav	1	824
225	i 0.12 on1 of7r.wav	2	533
226	i 0.12 on2 of7.wav	2	973
227	i 0.12 on3 of7.wav	1	319
228	i 0.12 on4 of7.wav	1	480
229	i 0.12 on5 of7.wav	1	1532
230	i 0.12 on6 of7.wav	1	907
231	i 0.12 on7 of7.wav	1	759
232	i 0.14 on1 of7r.wav	1	587
233	i 0.14 on2 of7.wav	2	416
234	i 0.14 on3 of7.wav	2	780
235	i 0.14 on4 of7.wav	1	1120
236	i 0.14 on5 of7.wav	1	671
237	i 0.14 on6 of7.wav	1	593
238	i 0.14 on7 of7.wav	1	713
239	i 0.16 on1 of7r.wav	2	612
240	i 0.16 on2 of7.wav	1	965
241	i 0.16 on3 of7.wav	2	1056
242	i 0.16 on4 of7.wav	1	1040
243	i 0.16 on5 of7.wav	1	920
244	i 0.16 on6 of7.wav	1	724
245	i 0.16 on7 of7.wav	1	327
246	i 0.18 on1 of7r.wav	2	852
247	i 0.18 on2 of7.wav	1	552
248	i 0.18 on3 of7.wav	2	696
249	i 0.18 on4 of7.wav	1	704
250	i 0.18 on5 of7.wav	1	432
251	i 0.18 on6 of7.wav	1	592
252	i 0.18 on7 of7.wav	1	659
253	a 0.1 on1 of7r.wav	2	699
254	a 0.1 on2 of7.wav	2	592
255	a 0.1 on3 of7.wav	2	928
256	a 0.1 on4 of7.wav	2	1456
257	a 0.1 on5 of7.wav	2	1136
258	a 0.1 on6 of7.wav	1	1184
259	a 0.1 on7 of7.wav	1	649
260	a 0.2 on1 of7r.wav	1	593
261	a 0.2 on2 of7.wav	2	812
262	a 0.2 on3 of7.wav	2	592
263	a 0.2 on4 of7.wav	1	1235
264	a 0.2 on5 of7.wav	2	596
265	a 0.2 on6 of7.wav	1	2572
266	a 0.2 on7 of7.wav	1	836
267	a 0.04 on1 of7r.wav	2	607
268	a 0.04 on2 of7.wav	1	1008
269	a 0.04 on3 of7.wav	2	767
270	a 0.04 on4 of7.wav	2	628
271	a 0.04 on5 of7.wav	2	677
272	a 0.04 on6 of7.wav	2	608
273	a 0.04 on7 of7.wav	1	1888
274	a 0.06 on1 of7r.wav	2	545
275	a 0.06 on2 of7.wav	2	659
276	a 0.06 on3 of7.wav	2	508
277	a 0.06 on4 of7.wav	2	240
278	a 0.06 on5 of7.wav	2	447
279	a 0.06 on6 of7.wav	2	832
280	a 0.06 on7 of7.wav	2	1052
281	a 0.08 on1 of7r.wav	2	816
282	a 0.08 on2 of7.wav	2	583
283	a 0.08 on3 of7.wav	2	596
284	a 0.08 on4 of7.wav	2	579
285	a 0.08 on5 of7.wav	1	1336
286	a 0.08 on6 of7.wav	1	875
287	a 0.08 on7 of7.wav	1	904
288	a 0.12 on1 of7r.wav	1	676
289	a 0.12 on2 of7.wav	2	596
290	a 0.12 on3 of7.wav	2	860
291	a 0.12 on4 of7.wav	1	1087
292	a 0.12 on5 of7.wav	2	804
293	a 0.12 on6 of7.wav	1	1008
294	a 0.12 on7 of7.wav	2	620
295	a 0.14 on1 of7r.wav	2	640
296	a 0.14 on2 of7.wav	2	1033
297	a 0.14 on3 of7.wav	2	852
298	a 0.14 on4 of7.wav	2	956
299	a 0.14 on5 of7.wav	1	440
300	a 0.14 on6 of7.wav	2	492
301	a 0.14 on7 of7.wav	1	587
302	a 0.16 on1 of7r.wav	2	545
303	a 0.16 on2 of7.wav	2	948
304	a 0.16 on3 of7.wav	2	829
305	a 0.16 on4 of7.wav	1	696
306	a 0.16 on5 of7.wav	1	1096
307	a 0.16 on6 of7.wav	1	595
308	a 0.16 on7 of7.wav	1	788
309	a 0.18 on1 of7r.wav	2	1071
310	a 0.18 on2 of7.wav	2	528
311	a 0.18 on3 of7.wav	1	628
312	a 0.18 on4 of7.wav	1	964
313	a 0.18 on5 of7.wav	2	731
314	a 0.18 on6 of7.wav	1	421
315	a 0.18 on7 of7.wav	1	644
316	i 0.1 on1 of7r.wav	1	1103
317	i 0.1 on2 of7.wav	2	744
318	i 0.1 on3 of7.wav	2	1308
319	i 0.1 on4 of7.wav	1	736
320	i 0.1 on5 of7.wav	1	845
321	i 0.1 on6 of7.wav	1	1115
322	i 0.1 on7 of7.wav	1	571
323	i 0.2 on1 of7r.wav	2	649
324	i 0.2 on2 of7.wav	1	600
325	i 0.2 on3 of7.wav	2	616
326	i 0.2 on4 of7.wav	1	699
327	i 0.2 on5 of7.wav	1	880
328	i 0.2 on6 of7.wav	1	556
329	i 0.2 on7 of7.wav	1	561
330	i 0.04 on1 of7r.wav	2	749
331	i 0.04 on2 of7.wav	2	1235
332	i 0.04 on3 of7.wav	1	889
333	i 0.04 on4 of7.wav	1	547
334	i 0.04 on5 of7.wav	2	648
335	i 0.04 on6 of7.wav	1	1072
336	i 0.04 on7 of7.wav	1	761
337	i 0.06 on1 of7r.wav	1	697
338	i 0.06 on2 of7.wav	2	840
339	i 0.06 on3 of7.wav	2	665
340	i 0.06 on4 of7.wav	2	1076
341	i 0.06 on5 of7.wav	1	1356
342	i 0.06 on6 of7.wav	2	573
343	i 0.06 on7 of7.wav	2	947
344	i 0.08 on1 of7r.wav	2	732
345	i 0.08 on2 of7.wav	2	700
346	i 0.08 on3 of7.wav	1	608
347	i 0.08 on4 of7.wav	2	893
348	i 0.08 on5 of7.wav	1	315
349	i 0.08 on6 of7.wav	2	857
350	i 0.08 on7 of7.wav	2	16
351	i 0.12 on1 of7r.wav	2	744
352	i 0.12 on2 of7.wav	2	624
353	i 0.12 on3 of7.wav	1	695
354	i 0.12 on4 of7.wav	2	900
355	i 0.12 on5 of7.wav	1	793
356	i 0.12 on6 of7.wav	1	599
357	i 0.12 on7 of7.wav	1	551
358	i 0.14 on1 of7r.wav	1	727
359	i 0.14 on2 of7.wav	1	567
360	i 0.14 on3 of7.wav	2	707
361	i 0.14 on4 of7.wav	1	932
362	i 0.14 on5 of7.wav	2	475
363	i 0.14 on6 of7.wav	1	412
364	i 0.14 on7 of7.wav	1	729
365	i 0.16 on1 of7r.wav	2	944
366	i 0.16 on2 of7.wav	1	1604
367	i 0.16 on3 of7.wav	1	544
368	i 0.16 on4 of7.wav	1	880
369	i 0.16 on5 of7.wav	1	521
370	i 0.16 on6 of7.wav	1	600
371	i 0.16 on7 of7.wav	1	467
372	i 0.18 on1 of7r.wav	1	852
373	i 0.18 on2 of7.wav	2	968
374	i 0.18 on3 of7.wav	2	976
375	i 0.18 on4 of7.wav	1	512
376	i 0.18 on5 of7.wav	2	436
377	i 0.18 on6 of7.wav	1	459
378	i 0.18 on7 of7.wav	1	471
379	a 0.1 on1 of7r.wav	1	604
380	a 0.1 on2 of7.wav	1	465
381	a 0.1 on3 of7.wav	2	708
382	a 0.1 on4 of7.wav	1	557
383	a 0.1 on5 of7.wav	2	1024
384	a 0.1 on6 of7.wav	2	1592
385	a 0.1 on7 of7.wav	1	1032
386	a 0.2 on1 of7r.wav	2	511
387	a 0.2 on2 of7.wav	2	708
388	a 0.2 on3 of7.wav	1	904
389	a 0.2 on4 of7.wav	2	763
390	a 0.2 on5 of7.wav	2	457
391	a 0.2 on6 of7.wav	1	611
392	a 0.2 on7 of7.wav	1	619
393	a 0.04 on1 of7r.wav	1	664
394	a 0.04 on2 of7.wav	2	556
395	a 0.04 on3 of7.wav	2	953
396	a 0.04 on4 of7.wav	1	292
397	a 0.04 on5 of7.wav	2	856
398	a 0.04 on6 of7.wav	1	392
399	a 0.04 on7 of7.wav	2	671
400	a 0.06 on1 of7r.wav	2	979
401	a 0.06 on2 of7.wav	2	728
402	a 0.06 on3 of7.wav	2	732
403	a 0.06 on4 of7.wav	2	960
404	a 0.06 on5 of7.wav	2	728
405	a 0.06 on6 of7.wav	1	579
406	a 0.06 on7 of7.wav	1	820
407	a 0.08 on1 of7r.wav	1	589
408	a 0.08 on2 of7.wav	2	276
409	a 0.08 on3 of7.wav	2	1256
410	a 0.08 on4 of7.wav	2	808
411	a 0.08 on5 of7.wav	2	825
412	a 0.08 on6 of7.wav	1	1812
413	a 0.08 on7 of7.wav	2	848
414	a 0.12 on1 of7r.wav	1	764
415	a 0.12 on2 of7.wav	1	579
416	a 0.12 on3 of7.wav	2	924
417	a 0.12 on4 of7.wav	2	412
418	a 0.12 on5 of7.wav	1	824
419	a 0.12 on6 of7.wav	1	615
420	a 0.12 on7 of7.wav	1	575
421	a 0.14 on1 of7r.wav	2	747
422	a 0.14 on2 of7.wav	2	479
423	a 0.14 on3 of7.wav	2	748
424	a 0.14 on4 of7.wav	2	667
425	a 0.14 on5 of7.wav	1	803
426	a 0.14 on6 of7.wav	1	876
427	a 0.14 on7 of7.wav	1	1103
428	a 0.16 on1 of7r.wav	2	1700
429	a 0.16 on2 of7.wav	2	771
430	a 0.16 on3 of7.wav	2	1741
431	a 0.16 on4 of7.wav	1	925
432	a 0.16 on5 of7.wav	1	652
433	a 0.16 on6 of7.wav	1	1048
434	a 0.16 on7 of7.wav	1	625
435	a 0.18 on1 of7r.wav	2	645
436	a 0.18 on2 of7.wav	2	767
437	a 0.18 on3 of7.wav	2	1248
438	a 0.18 on4 of7.wav	1	1299
439	a 0.18 on5 of7.wav	1	720
440	a 0.18 on6 of7.wav	1	876
441	a 0.18 on7 of7.wav	2	708
442	i 0.1 on1 of7r.wav	1	900
443	i 0.1 on2 of7.wav	2	804
444	i 0.1 on3 of7.wav	1	600
445	i 0.1 on4 of7.wav	2	964
446	i 0.1 on5 of7.wav	2	1056
447	i 0.1 on6 of7.wav	1	705
448	i 0.1 on7 of7.wav	1	904
449	i 0.2 on1 of7r.wav	2	660
450	i 0.2 on2 of7.wav	1	287
451	i 0.2 on3 of7.wav	1	1352
452	i 0.2 on4 of7.wav	1	804
453	i 0.2 on5 of7.wav	1	723
454	i 0.2 on6 of7.wav	1	629
455	i 0.2 on7 of7.wav	1	540
456	i 0.04 on1 of7r.wav	1	660
457	i 0.04 on2 of7.wav	2	1659
458	i 0.04 on3 of7.wav	1	771
459	i 0.04 on4 of7.wav	1	1025
460	i 0.04 on5 of7.wav	1	623
461	i 0.04 on6 of7.wav	1	1004
462	i 0.04 on7 of7.wav	1	667
463	i 0.06 on1 of7r.wav	2	1445
464	i 0.06 on2 of7.wav	1	935
465	i 0.06 on3 of7.wav	1	760
466	i 0.06 on4 of7.wav	2	844
467	i 0.06 on5 of7.wav	2	736
468	i 0.06 on6 of7.wav	2	820
469	i 0.06 on7 of7.wav	2	160
470	i 0.08 on1 of7r.wav	2	1489
471	i 0.08 on2 of7.wav	2	1325
472	i 0.08 on3 of7.wav	2	736
473	i 0.08 on4 of7.wav	1	1116
474	i 0.08 on5 of7.wav	1	499
475	i 0.08 on6 of7.wav	2	981
476	i 0.08 on7 of7.wav	1	636
477	i 0.12 on1 of7r.wav	1	657
478	i 0.12 on2 of7.wav	2	615
479	i 0.12 on3 of7.wav	1	841
480	i 0.12 on4 of7.wav	2	519
481	i 0.12 on5 of7.wav	1	916
482	i 0.12 on6 of7.wav	1	536
483	i 0.12 on7 of7.wav	2	484
484	i 0.14 on1 of7r.wav	1	776
485	i 0.14 on2 of7.wav	2	696
486	i 0.14 on3 of7.wav	1	1188
487	i 0.14 on4 of7.wav	1	807
488	i 0.14 on5 of7.wav	1	893
489	i 0.14 on6 of7.wav	1	844
490	i 0.14 on7 of7.wav	1	512
491	i 0.16 on1 of7r.wav	2	632
492	i 0.16 on2 of7.wav	1	612
493	i 0.16 on3 of7.wav	2	736
494	i 0.16 on4 of7.wav	1	581
495	i 0.16 on5 of7.wav	1	323
496	i 0.16 on6 of7.wav	1	544
497	i 0.16 on7 of7.wav	1	483
498	i 0.18 on1 of7r.wav	2	749
499	i 0.18 on2 of7.wav	2	973
500	i 0.18 on3 of7.wav	1	652
501	i 0.18 on4 of7.wav	1	904
502	i 0.18 on5 of7.wav	1	600
503	i 0.18 on6 of7.wav	2	473
504	i 0.18 on7 of7.wav	1	620
505	a 0.1 on1 of7r.wav	2	535
506	a 0.1 on2 of7.wav	2	788
507	a 0.1 on3 of7.wav	2	736
508	a 0.1 on4 of7.wav	2	609
509	a 0.1 on5 of7.wav	1	740
510	a 0.1 on6 of7.wav	2	1291
511	a 0.1 on7 of7.wav	1	919
512	a 0.2 on1 of7r.wav	2	996
513	a 0.2 on2 of7.wav	2	821
514	a 0.2 on3 of7.wav	2	1096
515	a 0.2 on4 of7.wav	1	520
516	a 0.2 on5 of7.wav	2	712
517	a 0.2 on6 of7.wav	2	813
518	a 0.2 on7 of7.wav	1	721
519	a 0.04 on1 of7r.wav	2	356
520	a 0.04 on2 of7.wav	2	759
521	a 0.04 on3 of7.wav	2	676
522	a 0.04 on4 of7.wav	2	1091
523	a 0.04 on5 of7.wav	2	859
524	a 0.04 on6 of7.wav	2	840
525	a 0.04 on7 of7.wav	2	1008
526	a 0.06 on1 of7r.wav	2	964
527	a 0.06 on2 of7.wav	2	771
528	a 0.06 on3 of7.wav	2	692
529	a 0.06 on4 of7.wav	2	916
530	a 0.06 on5 of7.wav	2	820
531	a 0.06 on6 of7.wav	1	1072
532	a 0.06 on7 of7.wav	2	483
533	a 0.08 on1 of7r.wav	1	715
534	a 0.08 on2 of7.wav	2	704
535	a 0.08 on3 of7.wav	2	524
536	a 0.08 on4 of7.wav	1	383
537	a 0.08 on5 of7.wav	1	1224
538	a 0.08 on6 of7.wav	1	709
539	a 0.08 on7 of7.wav	1	704
540	a 0.12 on1 of7r.wav	1	597
541	a 0.12 on2 of7.wav	1	924
542	a 0.12 on3 of7.wav	2	724
543	a 0.12 on4 of7.wav	1	536
544	a 0.12 on5 of7.wav	1	557
545	a 0.12 on6 of7.wav	1	904
546	a 0.12 on7 of7.wav	1	1275
547	a 0.14 on1 of7r.wav	2	960
548	a 0.14 on2 of7.wav	2	749
549	a 0.14 on3 of7.wav	1	3793
550	a 0.14 on4 of7.wav	1	780
551	a 0.14 on5 of7.wav	1	935
552	a 0.14 on6 of7.wav	1	584
553	a 0.14 on7 of7.wav	1	895
554	a 0.16 on1 of7r.wav	2	832
555	a 0.16 on2 of7.wav	2	836
556	a 0.16 on3 of7.wav	2	552
557	a 0.16 on4 of7.wav	2	672
558	a 0.16 on5 of7.wav	1	1507
559	a 0.16 on6 of7.wav	1	724
560	a 0.16 on7 of7.wav	1	828
561	a 0.18 on1 of7r.wav	2	649
562	a 0.18 on2 of7.wav	2	1056
563	a 0.18 on3 of7.wav	1	1599
564	a 0.18 on4 of7.wav	1	537
565	a 0.18 on5 of7.wav	1	604
566	a 0.18 on6 of7.wav	1	512
567	a 0.18 on7 of7.wav	1	816
568	i 0.1 on1 of7r.wav	2	917
569	i 0.1 on2 of7.wav	2	705
570	i 0.1 on3 of7.wav	1	796
571	i 0.1 on4 of7.wav	2	553
572	i 0.1 on5 of7.wav	2	579
573	i 0.1 on6 of7.wav	1	707
574	i 0.1 on7 of7.wav	1	580
575	i 0.2 on1 of7r.wav	1	933
576	i 0.2 on2 of7.wav	2	548
577	i 0.2 on3 of7.wav	1	816
578	i 0.2 on4 of7.wav	2	900
579	i 0.2 on5 of7.wav	1	651
580	i 0.2 on6 of7.wav	1	569
581	i 0.2 on7 of7.wav	1	459
582	i 0.04 on1 of7r.wav	1	2444
583	i 0.04 on2 of7.wav	2	672
584	i 0.04 on3 of7.wav	2	760
585	i 0.04 on4 of7.wav	1	541
586	i 0.04 on5 of7.wav	2	596
587	i 0.04 on6 of7.wav	1	524
588	i 0.04 on7 of7.wav	2	912
589	i 0.06 on1 of7r.wav	2	1007
590	i 0.06 on2 of7.wav	2	648
591	i 0.06 on3 of7.wav	2	807
592	i 0.06 on4 of7.wav	1	440
593	i 0.06 on5 of7.wav	1	743
594	i 0.06 on6 of7.wav	2	1332
595	i 0.06 on7 of7.wav	2	815
596	i 0.08 on1 of7r.wav	2	780
597	i 0.08 on2 of7.wav	1	605
598	i 0.08 on3 of7.wav	1	796
599	i 0.08 on4 of7.wav	2	504
600	i 0.08 on5 of7.wav	1	820
601	i 0.08 on6 of7.wav	2	765
602	i 0.08 on7 of7.wav	1	515
603	i 0.12 on1 of7r.wav	2	572
604	i 0.12 on2 of7.wav	1	532
605	i 0.12 on3 of7.wav	2	600
606	i 0.12 on4 of7.wav	1	961
607	i 0.12 on5 of7.wav	2	524
608	i 0.12 on6 of7.wav	1	720
609	i 0.12 on7 of7.wav	2	408
610	i 0.14 on1 of7r.wav	1	692
611	i 0.14 on2 of7.wav	2	796
612	i 0.14 on3 of7.wav	1	747
613	i 0.14 on4 of7.wav	1	768
614	i 0.14 on5 of7.wav	1	577
615	i 0.14 on6 of7.wav	1	812
616	i 0.14 on7 of7.wav	1	973
617	i 0.16 on1 of7r.wav	2	629
618	i 0.16 on2 of7.wav	2	829
619	i 0.16 on3 of7.wav	2	737
620	i 0.16 on4 of7.wav	1	421
621	i 0.16 on5 of7.wav	1	427
622	i 0.16 on6 of7.wav	1	896
623	i 0.16 on7 of7.wav	1	781
624	i 0.18 on1 of7r.wav	1	788
625	i 0.18 on2 of7.wav	1	724
626	i 0.18 on3 of7.wav	2	796
627	i 0.18 on4 of7.wav	1	692
628	i 0.18 on5 of7.wav	2	469
629	i 0.18 on6 of7.wav	1	603
630	i 0.18 on7 of7.wav	1	681
