# Supplementary material for: How musical experience affects tone perception efficiency by musicians of tonal and non-tonal speakers?
Source: PLoS One. 2020 May 8;15(5):e0232514. doi: 10.1371/journal.pone.0232514 (PMC7209303; doi:10.1371/journal.pone.0232514)
Supplement: S2 Raw Data — (ZIP) [file pone.0232514.s002.zip › RAW DATA Man musician/sub1sdfalling.csv]

List2	Slide3.RESP	Slide3.RT	stim1	stim2
1	1	763	a 0.1 on1 of1.wav	a 0.1 on1 of1.wav
2	1	815	a 0.1 on1 of2.wav	a 0.1 on1 of2.wav
3	2	514	a 0.1 on1 of3.wav	a 0.1 on1 of3.wav
4	1	574	a 0.1 on1 of4.wav	a 0.1 on1 of4.wav
5	1	354	a 0.1 on1 of5.wav	a 0.1 on1 of5.wav
6	1	405	a 0.1 on1 of6.wav	a 0.1 on1 of6.wav
7	1	1599	a 0.1 on1 of7.wav	a 0.1 on1 of7.wav
8	1	620	a 0.2 on1 of1.wav	a 0.2 on1 of1.wav
9	1	749	a 0.2 on1 of2.wav	a 0.2 on1 of2.wav
10	1	1083	a 0.2 on1 of3.wav	a 0.2 on1 of3.wav
11	1	840	a 0.2 on1 of4.wav	a 0.2 on1 of4.wav
12	1	863	a 0.2 on1 of5.wav	a 0.2 on1 of5.wav
13	1	936	a 0.2 on1 of6.wav	a 0.2 on1 of6.wav
14	1	639	a 0.2 on1 of7.wav	a 0.2 on1 of7.wav
15	1	1303	a 0.04 on1 of1.wav	a 0.04 on1 of1.wav
16	1	715	a 0.04 on1 of2.wav	a 0.04 on1 of2.wav
17	1	723	a 0.04 on1 of3.wav	a 0.04 on1 of3.wav
18	1	838	a 0.04 on1 of4.wav	a 0.04 on1 of4.wav
19	1	708	a 0.04 on1 of5.wav	a 0.04 on1 of5.wav
20	1	516	a 0.04 on1 of6.wav	a 0.04 on1 of6.wav
21	2	294	a 0.04 on1 of7.wav	a 0.04 on1 of7.wav
22	1	2858	a 0.06 on1 of1.wav	a 0.06 on1 of1.wav
23	2	286	a 0.06 on1 of2.wav	a 0.06 on1 of2.wav
24	1	699	a 0.06 on1 of3.wav	a 0.06 on1 of3.wav
25	1	503	a 0.06 on1 of4.wav	a 0.06 on1 of4.wav
26	1	674	a 0.06 on1 of5.wav	a 0.06 on1 of5.wav
27	2	1015	a 0.06 on1 of6.wav	a 0.06 on1 of6.wav
28	1	768	a 0.06 on1 of7.wav	a 0.06 on1 of7.wav
29	1	724	a 0.08 on1 of1.wav	a 0.08 on1 of1.wav
30	1	612	a 0.08 on1 of2.wav	a 0.08 on1 of2.wav
31	1	710	a 0.08 on1 of3.wav	a 0.08 on1 of3.wav
32	2	419	a 0.08 on1 of4.wav	a 0.08 on1 of4.wav
33	1	1536	a 0.08 on1 of5.wav	a 0.08 on1 of5.wav
34	2	290	a 0.08 on1 of6.wav	a 0.08 on1 of6.wav
35	1	616	a 0.08 on1 of7.wav	a 0.08 on1 of7.wav
36	1	494	a 0.12 on1 of1.wav	a 0.12 on1 of1.wav
37	1	806	a 0.12 on1 of2.wav	a 0.12 on1 of2.wav
38	1	601	a 0.12 on1 of3.wav	a 0.12 on1 of3.wav
39	1	773	a 0.12 on1 of4.wav	a 0.12 on1 of4.wav
40	1	804	a 0.12 on1 of5.wav	a 0.12 on1 of5.wav
41	1	643	a 0.12 on1 of6.wav	a 0.12 on1 of6.wav
42	1	949	a 0.12 on1 of7.wav	a 0.12 on1 of7.wav
43	1	631	a 0.14 on1 of1.wav	a 0.14 on1 of1.wav
44	1	608	a 0.14 on1 of2.wav	a 0.14 on1 of2.wav
45	1	687	a 0.14 on1 of3.wav	a 0.14 on1 of3.wav
46	2	651	a 0.14 on1 of4.wav	a 0.14 on1 of4.wav
47	1	674	a 0.14 on1 of5.wav	a 0.14 on1 of5.wav
48	1	1398	a 0.14 on1 of6.wav	a 0.14 on1 of6.wav
49	1	505	a 0.14 on1 of7.wav	a 0.14 on1 of7.wav
50	1	643	a 0.16 on1 of1.wav	a 0.16 on1 of1.wav
51	1	906	a 0.16 on1 of2.wav	a 0.16 on1 of2.wav
52	1	707	a 0.16 on1 of3.wav	a 0.16 on1 of3.wav
53	1	739	a 0.16 on1 of4.wav	a 0.16 on1 of4.wav
54	1	760	a 0.16 on1 of5.wav	a 0.16 on1 of5.wav
55	1	987	a 0.16 on1 of6.wav	a 0.16 on1 of6.wav
56	1	795	a 0.16 on1 of7.wav	a 0.16 on1 of7.wav
57	1	632	a 0.18 on1 of1.wav	a 0.18 on1 of1.wav
58	1	1381	a 0.18 on1 of2.wav	a 0.18 on1 of2.wav
59	1	914	a 0.18 on1 of3.wav	a 0.18 on1 of3.wav
60	1	833	a 0.18 on1 of4.wav	a 0.18 on1 of4.wav
61	2	526	a 0.18 on1 of5.wav	a 0.18 on1 of5.wav
62	1	1508	a 0.18 on1 of6.wav	a 0.18 on1 of6.wav
63	1	587	a 0.18 on1 of7.wav	a 0.18 on1 of7.wav
64	1	519	i 0.1 on1 of1.wav	i 0.1 on1 of1.wav
65	1	805	i 0.1 on1 of2.wav	i 0.1 on1 of2.wav
66	1	640	i 0.1 on1 of3.wav	i 0.1 on1 of3.wav
67	1	855	i 0.1 on1 of4.wav	i 0.1 on1 of4.wav
68	1	1166	i 0.1 on1 of5.wav	i 0.1 on1 of5.wav
69	1	1519	i 0.1 on1 of6.wav	i 0.1 on1 of6.wav
70	1	546	i 0.1 on1 of7.wav	i 0.1 on1 of7.wav
71	1	442	i 0.2 on1 of1.wav	i 0.2 on1 of1.wav
72	1	583	i 0.2 on1 of2.wav	i 0.2 on1 of2.wav
73	1	748	i 0.2 on1 of3.wav	i 0.2 on1 of3.wav
74	1	867	i 0.2 on1 of4.wav	i 0.2 on1 of4.wav
75	1	978	i 0.2 on1 of5.wav	i 0.2 on1 of5.wav
76	1	696	i 0.2 on1 of6.wav	i 0.2 on1 of6.wav
77	1	968	i 0.2 on1 of7.wav	i 0.2 on1 of7.wav
78	2	2278	i 0.04 on1 of1.wav	i 0.04 on1 of1.wav
79	1	664	i 0.04 on1 of2.wav	i 0.04 on1 of2.wav
80	1	540	i 0.04 on1 of3.wav	i 0.04 on1 of3.wav
81	2	589	i 0.04 on1 of4.wav	i 0.04 on1 of4.wav
82	2	409	i 0.04 on1 of5.wav	i 0.04 on1 of5.wav
83	1	511	i 0.04 on1 of6.wav	i 0.04 on1 of6.wav
84	2	1991	i 0.04 on1 of7.wav	i 0.04 on1 of7.wav
85	1	711	i 0.06 on1 of1.wav	i 0.06 on1 of1.wav
86	1	659	i 0.06 on1 of2.wav	i 0.06 on1 of2.wav
87	1	899	i 0.06 on1 of3.wav	i 0.06 on1 of3.wav
88	1	948	i 0.06 on1 of4.wav	i 0.06 on1 of4.wav
89	1	881	i 0.06 on1 of5.wav	i 0.06 on1 of5.wav
90	1	871	i 0.06 on1 of6.wav	i 0.06 on1 of6.wav
91	1	545	i 0.06 on1 of7.wav	i 0.06 on1 of7.wav
92	1	908	i 0.08 on1 of1.wav	i 0.08 on1 of1.wav
93	1	995	i 0.08 on1 of2.wav	i 0.08 on1 of2.wav
94	1	787	i 0.08 on1 of3.wav	i 0.08 on1 of3.wav
95	1	695	i 0.08 on1 of4.wav	i 0.08 on1 of4.wav
96	1	794	i 0.08 on1 of5.wav	i 0.08 on1 of5.wav
97	1	1638	i 0.08 on1 of6.wav	i 0.08 on1 of6.wav
98	2	1209	i 0.08 on1 of7.wav	i 0.08 on1 of7.wav
99	1	298	i 0.12 on1 of1.wav	i 0.12 on1 of1.wav
100	1	455	i 0.12 on1 of2.wav	i 0.12 on1 of2.wav
101	1	399	i 0.12 on1 of3.wav	i 0.12 on1 of3.wav
102	1	513	i 0.12 on1 of4.wav	i 0.12 on1 of4.wav
103	1	1187	i 0.12 on1 of5.wav	i 0.12 on1 of5.wav
104	1	1727	i 0.12 on1 of6.wav	i 0.12 on1 of6.wav
105	1	888	i 0.12 on1 of7.wav	i 0.12 on1 of7.wav
106	1	471	i 0.14 on1 of1.wav	i 0.14 on1 of1.wav
107	1	556	i 0.14 on1 of2.wav	i 0.14 on1 of2.wav
108	1	511	i 0.14 on1 of3.wav	i 0.14 on1 of3.wav
109	1	751	i 0.14 on1 of4.wav	i 0.14 on1 of4.wav
110	1	1096	i 0.14 on1 of5.wav	i 0.14 on1 of5.wav
111	2	791	i 0.14 on1 of6.wav	i 0.14 on1 of6.wav
112	1	924	i 0.14 on1 of7.wav	i 0.14 on1 of7.wav
113	1	603	i 0.16 on1 of1.wav	i 0.16 on1 of1.wav
114	1	627	i 0.16 on1 of2.wav	i 0.16 on1 of2.wav
115	1	659	i 0.16 on1 of3.wav	i 0.16 on1 of3.wav
116	1	682	i 0.16 on1 of4.wav	i 0.16 on1 of4.wav
117	1	1140	i 0.16 on1 of5.wav	i 0.16 on1 of5.wav
118	2	986	i 0.16 on1 of6.wav	i 0.16 on1 of6.wav
119	1	748	i 0.16 on1 of7.wav	i 0.16 on1 of7.wav
120	1	571	i 0.18 on1 of1.wav	i 0.18 on1 of1.wav
121	1	591	i 0.18 on1 of2.wav	i 0.18 on1 of2.wav
122	1	743	i 0.18 on1 of3.wav	i 0.18 on1 of3.wav
123	1	880	i 0.18 on1 of4.wav	i 0.18 on1 of4.wav
124	1	971	i 0.18 on1 of5.wav	i 0.18 on1 of5.wav
125	1	554	i 0.18 on1 of6.wav	i 0.18 on1 of6.wav
126	1	815	i 0.18 on1 of7.wav	i 0.18 on1 of7.wav
127	1	762	a 0.1 on1 of1.wav	a 0.1 on1 of3.wav
128	1	329	a 0.1 on1 of2.wav	a 0.1 on1 of4.wav
129	1	414	a 0.1 on1 of3.wav	a 0.1 on1 of5.wav
130	2	962	a 0.1 on1 of4.wav	a 0.1 on1 of6.wav
131	1	610	a 0.1 on1 of5.wav	a 0.1 on1 of7.wav
132	2	687	a 0.2 on1 of1.wav	a 0.2 on1 of3.wav
133	2	878	a 0.2 on1 of2.wav	a 0.2 on1 of4.wav
134	2	872	a 0.2 on1 of3.wav	a 0.2 on1 of5.wav
135	2	892	a 0.2 on1 of4.wav	a 0.2 on1 of6.wav
136	1	605	a 0.2 on1 of5.wav	a 0.2 on1 of7.wav
137	2	314	a 0.04 on1 of1.wav	a 0.04 on1 of3.wav
138	1	2767	a 0.04 on1 of2.wav	a 0.04 on1 of4.wav
139	1	274	a 0.04 on1 of3.wav	a 0.04 on1 of5.wav
140	1	1964	a 0.04 on1 of4.wav	a 0.04 on1 of6.wav
141	1	403	a 0.04 on1 of5.wav	a 0.04 on1 of7.wav
142	1	1510	a 0.06 on1 of1.wav	a 0.06 on1 of3.wav
143	2	1523	a 0.06 on1 of2.wav	a 0.06 on1 of4.wav
144	1	732	a 0.06 on1 of3.wav	a 0.06 on1 of5.wav
145	1	651	a 0.06 on1 of4.wav	a 0.06 on1 of6.wav
146	2	1312	a 0.06 on1 of5.wav	a 0.06 on1 of7.wav
147	1	753	a 0.08 on1 of1.wav	a 0.08 on1 of3.wav
148	2	206	a 0.08 on1 of2.wav	a 0.08 on1 of4.wav
149	2	373	a 0.08 on1 of3.wav	a 0.08 on1 of5.wav
150	2	874	a 0.08 on1 of4.wav	a 0.08 on1 of6.wav
151	1	611	a 0.08 on1 of5.wav	a 0.08 on1 of7.wav
152	2	1383	a 0.12 on1 of1.wav	a 0.12 on1 of3.wav
153	1	1127	a 0.12 on1 of2.wav	a 0.12 on1 of4.wav
154	2	877	a 0.12 on1 of3.wav	a 0.12 on1 of5.wav
155	2	711	a 0.12 on1 of4.wav	a 0.12 on1 of6.wav
156	1	795	a 0.12 on1 of5.wav	a 0.12 on1 of7.wav
157	1	1072	a 0.14 on1 of1.wav	a 0.14 on1 of3.wav
158	1	623	a 0.14 on1 of2.wav	a 0.14 on1 of4.wav
159	1	1074	a 0.14 on1 of3.wav	a 0.14 on1 of5.wav
160	2	703	a 0.14 on1 of4.wav	a 0.14 on1 of6.wav
161	2	983	a 0.14 on1 of5.wav	a 0.14 on1 of7.wav
162	2	1046	a 0.16 on1 of1.wav	a 0.16 on1 of3.wav
163	1	731	a 0.16 on1 of2.wav	a 0.16 on1 of4.wav
164	2	655	a 0.16 on1 of3.wav	a 0.16 on1 of5.wav
165	1	992	a 0.16 on1 of4.wav	a 0.16 on1 of6.wav
166	2	826	a 0.16 on1 of5.wav	a 0.16 on1 of7.wav
167	1	886	a 0.18 on1 of1.wav	a 0.18 on1 of3.wav
168	2	779	a 0.18 on1 of2.wav	a 0.18 on1 of4.wav
169	2	1071	a 0.18 on1 of3.wav	a 0.18 on1 of5.wav
170	2	502	a 0.18 on1 of4.wav	a 0.18 on1 of6.wav
171	1	1619	a 0.18 on1 of5.wav	a 0.18 on1 of7.wav
172	1	509	i 0.1 on1 of1.wav	i 0.1 on1 of3.wav
173	1	1108	i 0.1 on1 of2.wav	i 0.1 on1 of4.wav
174	2	734	i 0.1 on1 of3.wav	i 0.1 on1 of5.wav
175	1	698	i 0.1 on1 of4.wav	i 0.1 on1 of6.wav
176	1	2400	i 0.1 on1 of5.wav	i 0.1 on1 of7.wav
177	2	746	i 0.2 on1 of1.wav	i 0.2 on1 of3.wav
178	2	856	i 0.2 on1 of2.wav	i 0.2 on1 of4.wav
179	1	588	i 0.2 on1 of3.wav	i 0.2 on1 of5.wav
180	1	542	i 0.2 on1 of4.wav	i 0.2 on1 of6.wav
181	1	1011	i 0.2 on1 of5.wav	i 0.2 on1 of7.wav
182	1	812	i 0.04 on1 of1.wav	i 0.04 on1 of3.wav
183	1	1370	i 0.04 on1 of2.wav	i 0.04 on1 of4.wav
184	2	640	i 0.04 on1 of3.wav	i 0.04 on1 of5.wav
185	1	513	i 0.04 on1 of4.wav	i 0.04 on1 of6.wav
186	1	1479	i 0.04 on1 of5.wav	i 0.04 on1 of7.wav
187	2	1151	i 0.06 on1 of1.wav	i 0.06 on1 of3.wav
188	2	1084	i 0.06 on1 of2.wav	i 0.06 on1 of4.wav
189	1	198	i 0.06 on1 of3.wav	i 0.06 on1 of5.wav
190	1	586	i 0.06 on1 of4.wav	i 0.06 on1 of6.wav
191	1	1247	i 0.06 on1 of5.wav	i 0.06 on1 of7.wav
192	2	454	i 0.08 on1 of1.wav	i 0.08 on1 of3.wav
193	1	750	i 0.08 on1 of2.wav	i 0.08 on1 of4.wav
194	2	295	i 0.08 on1 of3.wav	i 0.08 on1 of5.wav
195	1	823	i 0.08 on1 of4.wav	i 0.08 on1 of6.wav
196	1	543	i 0.08 on1 of5.wav	i 0.08 on1 of7.wav
197	1	595	i 0.12 on1 of1.wav	i 0.12 on1 of3.wav
198	1	521	i 0.12 on1 of2.wav	i 0.12 on1 of4.wav
199	1	1052	i 0.12 on1 of3.wav	i 0.12 on1 of5.wav
200	2	973	i 0.12 on1 of4.wav	i 0.12 on1 of6.wav
201	1	1659	i 0.12 on1 of5.wav	i 0.12 on1 of7.wav
202	1	759	i 0.14 on1 of1.wav	i 0.14 on1 of3.wav
203	1	994	i 0.14 on1 of2.wav	i 0.14 on1 of4.wav
204	2	911	i 0.14 on1 of3.wav	i 0.14 on1 of5.wav
205	1	694	i 0.14 on1 of4.wav	i 0.14 on1 of6.wav
206	1	1140	i 0.14 on1 of5.wav	i 0.14 on1 of7.wav
207	2	863	i 0.16 on1 of1.wav	i 0.16 on1 of3.wav
208	2	850	i 0.16 on1 of2.wav	i 0.16 on1 of4.wav
209	2	961	i 0.16 on1 of3.wav	i 0.16 on1 of5.wav
210	2	667	i 0.16 on1 of4.wav	i 0.16 on1 of6.wav
211	2	871	i 0.16 on1 of5.wav	i 0.16 on1 of7.wav
212	1	483	i 0.18 on1 of1.wav	i 0.18 on1 of3.wav
213	2	821	i 0.18 on1 of2.wav	i 0.18 on1 of4.wav
214	1	1527	i 0.18 on1 of3.wav	i 0.18 on1 of5.wav
215	2	664	i 0.18 on1 of4.wav	i 0.18 on1 of6.wav
216	2	406	i 0.18 on1 of5.wav	i 0.18 on1 of7.wav
217	2	998	a 0.1 on1 of3.wav	a 0.1 on1 of1.wav
218	1	378	a 0.1 on1 of4.wav	a 0.1 on1 of2.wav
219	2	1128	a 0.1 on1 of5.wav	a 0.1 on1 of3.wav
220	1	976	a 0.1 on1 of6.wav	a 0.1 on1 of4.wav
221	2	498	a 0.1 on1 of7.wav	a 0.1 on1 of5.wav
222	2	692	a 0.2 on1 of3.wav	a 0.2 on1 of1.wav
223	2	1051	a 0.2 on1 of4.wav	a 0.2 on1 of2.wav
224	1	1172	a 0.2 on1 of5.wav	a 0.2 on1 of3.wav
225	1	509	a 0.2 on1 of6.wav	a 0.2 on1 of4.wav
226	1	1024	a 0.2 on1 of7.wav	a 0.2 on1 of5.wav
227	1	498	a 0.04 on1 of3.wav	a 0.04 on1 of1.wav
228	2	578	a 0.04 on1 of4.wav	a 0.04 on1 of2.wav
229	1	667	a 0.04 on1 of5.wav	a 0.04 on1 of3.wav
230	1	999	a 0.04 on1 of6.wav	a 0.04 on1 of4.wav
231	1	486	a 0.04 on1 of7.wav	a 0.04 on1 of5.wav
232	1	326	a 0.06 on1 of3.wav	a 0.06 on1 of1.wav
233	1	363	a 0.06 on1 of4.wav	a 0.06 on1 of2.wav
234	1	723	a 0.06 on1 of5.wav	a 0.06 on1 of3.wav
235	2	858	a 0.06 on1 of6.wav	a 0.06 on1 of4.wav
236	1	226	a 0.06 on1 of7.wav	a 0.06 on1 of5.wav
237	1	676	a 0.08 on1 of3.wav	a 0.08 on1 of1.wav
238	2	654	a 0.08 on1 of4.wav	a 0.08 on1 of2.wav
239	1	539	a 0.08 on1 of5.wav	a 0.08 on1 of3.wav
240	2	922	a 0.08 on1 of6.wav	a 0.08 on1 of4.wav
241	2	1238	a 0.08 on1 of7.wav	a 0.08 on1 of5.wav
242	2	286	a 0.12 on1 of3.wav	a 0.12 on1 of1.wav
243	1	723	a 0.12 on1 of4.wav	a 0.12 on1 of2.wav
244	2	566	a 0.12 on1 of5.wav	a 0.12 on1 of3.wav
245	1	613	a 0.12 on1 of6.wav	a 0.12 on1 of4.wav
246	1	775	a 0.12 on1 of7.wav	a 0.12 on1 of5.wav
247	1	1660	a 0.14 on1 of3.wav	a 0.14 on1 of1.wav
248	2	1007	a 0.14 on1 of4.wav	a 0.14 on1 of2.wav
249	1	1231	a 0.14 on1 of5.wav	a 0.14 on1 of3.wav
250	1	1584	a 0.14 on1 of6.wav	a 0.14 on1 of4.wav
251	1	887	a 0.14 on1 of7.wav	a 0.14 on1 of5.wav
252	1	512	a 0.16 on1 of3.wav	a 0.16 on1 of1.wav
253	2	150	a 0.16 on1 of4.wav	a 0.16 on1 of2.wav
254	2	915	a 0.16 on1 of5.wav	a 0.16 on1 of3.wav
255	1	1268	a 0.16 on1 of6.wav	a 0.16 on1 of4.wav
256	1	434	a 0.16 on1 of7.wav	a 0.16 on1 of5.wav
257	1	557	a 0.18 on1 of3.wav	a 0.18 on1 of1.wav
258	1	290	a 0.18 on1 of4.wav	a 0.18 on1 of2.wav
259	1	3100	a 0.18 on1 of5.wav	a 0.18 on1 of3.wav
260	2	398	a 0.18 on1 of6.wav	a 0.18 on1 of4.wav
261	1	975	a 0.18 on1 of7.wav	a 0.18 on1 of5.wav
262	1	362	i 0.1 on1 of3.wav	i 0.1 on1 of1.wav
263	1	617	i 0.1 on1 of4.wav	i 0.1 on1 of2.wav
264	1	851	i 0.1 on1 of5.wav	i 0.1 on1 of3.wav
265	2	1175	i 0.1 on1 of6.wav	i 0.1 on1 of4.wav
266	1	450	i 0.1 on1 of7.wav	i 0.1 on1 of5.wav
267	1	985	i 0.2 on1 of3.wav	i 0.2 on1 of1.wav
268	2	947	i 0.2 on1 of4.wav	i 0.2 on1 of2.wav
269	1	817	i 0.2 on1 of5.wav	i 0.2 on1 of3.wav
270	2	2219	i 0.2 on1 of6.wav	i 0.2 on1 of4.wav
271	1	606	i 0.2 on1 of7.wav	i 0.2 on1 of5.wav
272	1	699	i 0.04 on1 of3.wav	i 0.04 on1 of1.wav
273	1	1081	i 0.04 on1 of4.wav	i 0.04 on1 of2.wav
274	2	533	i 0.04 on1 of5.wav	i 0.04 on1 of3.wav
275	1	640	i 0.04 on1 of6.wav	i 0.04 on1 of4.wav
276	2	643	i 0.04 on1 of7.wav	i 0.04 on1 of5.wav
277	2	1250	i 0.06 on1 of3.wav	i 0.06 on1 of1.wav
278	2	654	i 0.06 on1 of4.wav	i 0.06 on1 of2.wav
279	1	354	i 0.06 on1 of5.wav	i 0.06 on1 of3.wav
280	2	610	i 0.06 on1 of6.wav	i 0.06 on1 of4.wav
281	2	670	i 0.06 on1 of7.wav	i 0.06 on1 of5.wav
282	2	1300	i 0.08 on1 of3.wav	i 0.08 on1 of1.wav
283	2	317	i 0.08 on1 of4.wav	i 0.08 on1 of2.wav
284	1	777	i 0.08 on1 of5.wav	i 0.08 on1 of3.wav
285	2	868	i 0.08 on1 of6.wav	i 0.08 on1 of4.wav
286	1	708	i 0.08 on1 of7.wav	i 0.08 on1 of5.wav
287	1	490	i 0.12 on1 of3.wav	i 0.12 on1 of1.wav
288	1	596	i 0.12 on1 of4.wav	i 0.12 on1 of2.wav
289	2	1320	i 0.12 on1 of5.wav	i 0.12 on1 of3.wav
290	2	1660	i 0.12 on1 of6.wav	i 0.12 on1 of4.wav
291	1	1436	i 0.12 on1 of7.wav	i 0.12 on1 of5.wav
292	1	519	i 0.14 on1 of3.wav	i 0.14 on1 of1.wav
293	1	668	i 0.14 on1 of4.wav	i 0.14 on1 of2.wav
294	1	619	i 0.14 on1 of5.wav	i 0.14 on1 of3.wav
295	1	686	i 0.14 on1 of6.wav	i 0.14 on1 of4.wav
296	1	669	i 0.14 on1 of7.wav	i 0.14 on1 of5.wav
297	1	642	i 0.16 on1 of3.wav	i 0.16 on1 of1.wav
298	2	656	i 0.16 on1 of4.wav	i 0.16 on1 of2.wav
299	1	824	i 0.16 on1 of5.wav	i 0.16 on1 of3.wav
300	2	902	i 0.16 on1 of6.wav	i 0.16 on1 of4.wav
301	1	1400	i 0.16 on1 of7.wav	i 0.16 on1 of5.wav
302	2	755	i 0.18 on1 of3.wav	i 0.18 on1 of1.wav
303	1	799	i 0.18 on1 of4.wav	i 0.18 on1 of2.wav
304	2	1010	i 0.18 on1 of5.wav	i 0.18 on1 of3.wav
305	2	1004	i 0.18 on1 of6.wav	i 0.18 on1 of4.wav
306	2	1131	i 0.18 on1 of7.wav	i 0.18 on1 of5.wav
307	1	627	a 0.1 on1 of1.wav	a 0.1 on1 of1.wav
308	1	562	a 0.1 on1 of2.wav	a 0.1 on1 of2.wav
309	1	671	a 0.1 on1 of3.wav	a 0.1 on1 of3.wav
310	1	945	a 0.1 on1 of4.wav	a 0.1 on1 of4.wav
311	1	1415	a 0.1 on1 of5.wav	a 0.1 on1 of5.wav
312	1	699	a 0.1 on1 of6.wav	a 0.1 on1 of6.wav
313	2	983	a 0.1 on1 of7.wav	a 0.1 on1 of7.wav
314	1	680	a 0.2 on1 of1.wav	a 0.2 on1 of1.wav
315	1	667	a 0.2 on1 of2.wav	a 0.2 on1 of2.wav
316	1	880	a 0.2 on1 of3.wav	a 0.2 on1 of3.wav
317	2	486	a 0.2 on1 of4.wav	a 0.2 on1 of4.wav
318	1	766	a 0.2 on1 of5.wav	a 0.2 on1 of5.wav
319	1	671	a 0.2 on1 of6.wav	a 0.2 on1 of6.wav
320	2	390	a 0.2 on1 of7.wav	a 0.2 on1 of7.wav
321	2	886	a 0.04 on1 of1.wav	a 0.04 on1 of1.wav
322	2	534	a 0.04 on1 of2.wav	a 0.04 on1 of2.wav
323	1	751	a 0.04 on1 of3.wav	a 0.04 on1 of3.wav
324	1	1322	a 0.04 on1 of4.wav	a 0.04 on1 of4.wav
325	1	689	a 0.04 on1 of5.wav	a 0.04 on1 of5.wav
326	1	720	a 0.04 on1 of6.wav	a 0.04 on1 of6.wav
327	1	689	a 0.04 on1 of7.wav	a 0.04 on1 of7.wav
328	1	1018	a 0.06 on1 of1.wav	a 0.06 on1 of1.wav
329	1	548	a 0.06 on1 of2.wav	a 0.06 on1 of2.wav
330	1	1431	a 0.06 on1 of3.wav	a 0.06 on1 of3.wav
331	1	662	a 0.06 on1 of4.wav	a 0.06 on1 of4.wav
332	1	494	a 0.06 on1 of5.wav	a 0.06 on1 of5.wav
333	1	574	a 0.06 on1 of6.wav	a 0.06 on1 of6.wav
334	1	726	a 0.06 on1 of7.wav	a 0.06 on1 of7.wav
335	1	523	a 0.08 on1 of1.wav	a 0.08 on1 of1.wav
336	1	1699	a 0.08 on1 of2.wav	a 0.08 on1 of2.wav
337	1	847	a 0.08 on1 of3.wav	a 0.08 on1 of3.wav
338	1	441	a 0.08 on1 of4.wav	a 0.08 on1 of4.wav
339	2	1746	a 0.08 on1 of5.wav	a 0.08 on1 of5.wav
340	2	3229	a 0.08 on1 of6.wav	a 0.08 on1 of6.wav
341	1	570	a 0.08 on1 of7.wav	a 0.08 on1 of7.wav
342	1	708	a 0.12 on1 of1.wav	a 0.12 on1 of1.wav
343	1	687	a 0.12 on1 of2.wav	a 0.12 on1 of2.wav
344	1	727	a 0.12 on1 of3.wav	a 0.12 on1 of3.wav
345	1	1447	a 0.12 on1 of4.wav	a 0.12 on1 of4.wav
346	1	639	a 0.12 on1 of5.wav	a 0.12 on1 of5.wav
347	2	726	a 0.12 on1 of6.wav	a 0.12 on1 of6.wav
348	1	729	a 0.12 on1 of7.wav	a 0.12 on1 of7.wav
349	1	565	a 0.14 on1 of1.wav	a 0.14 on1 of1.wav
350	1	715	a 0.14 on1 of2.wav	a 0.14 on1 of2.wav
351	1	615	a 0.14 on1 of3.wav	a 0.14 on1 of3.wav
352	1	878	a 0.14 on1 of4.wav	a 0.14 on1 of4.wav
353	2	582	a 0.14 on1 of5.wav	a 0.14 on1 of5.wav
354	1	680	a 0.14 on1 of6.wav	a 0.14 on1 of6.wav
355	2	446	a 0.14 on1 of7.wav	a 0.14 on1 of7.wav
356	1	672	a 0.16 on1 of1.wav	a 0.16 on1 of1.wav
357	1	708	a 0.16 on1 of2.wav	a 0.16 on1 of2.wav
358	2	1126	a 0.16 on1 of3.wav	a 0.16 on1 of3.wav
359	1	629	a 0.16 on1 of4.wav	a 0.16 on1 of4.wav
360	1	62	a 0.16 on1 of5.wav	a 0.16 on1 of5.wav
361	2	594	a 0.16 on1 of6.wav	a 0.16 on1 of6.wav
362	1	775	a 0.16 on1 of7.wav	a 0.16 on1 of7.wav
363	1	1338	a 0.18 on1 of1.wav	a 0.18 on1 of1.wav
364	1	450	a 0.18 on1 of2.wav	a 0.18 on1 of2.wav
365	1	686	a 0.18 on1 of3.wav	a 0.18 on1 of3.wav
366	1	861	a 0.18 on1 of4.wav	a 0.18 on1 of4.wav
367	1	462	a 0.18 on1 of5.wav	a 0.18 on1 of5.wav
368	1	1017	a 0.18 on1 of6.wav	a 0.18 on1 of6.wav
369	1	658	a 0.18 on1 of7.wav	a 0.18 on1 of7.wav
370	1	659	i 0.1 on1 of1.wav	i 0.1 on1 of1.wav
371	1	690	i 0.1 on1 of2.wav	i 0.1 on1 of2.wav
372	1	516	i 0.1 on1 of3.wav	i 0.1 on1 of3.wav
373	1	662	i 0.1 on1 of4.wav	i 0.1 on1 of4.wav
374	2	703	i 0.1 on1 of5.wav	i 0.1 on1 of5.wav
375	2	259	i 0.1 on1 of6.wav	i 0.1 on1 of6.wav
376	1	850	i 0.1 on1 of7.wav	i 0.1 on1 of7.wav
377	1	1182	i 0.2 on1 of1.wav	i 0.2 on1 of1.wav
378	1	763	i 0.2 on1 of2.wav	i 0.2 on1 of2.wav
379	1	915	i 0.2 on1 of3.wav	i 0.2 on1 of3.wav
380	1	652	i 0.2 on1 of4.wav	i 0.2 on1 of4.wav
381	1	3023	i 0.2 on1 of5.wav	i 0.2 on1 of5.wav
382	1	582	i 0.2 on1 of6.wav	i 0.2 on1 of6.wav
383	1	846	i 0.2 on1 of7.wav	i 0.2 on1 of7.wav
384	1	534	i 0.04 on1 of1.wav	i 0.04 on1 of1.wav
385	1	579	i 0.04 on1 of2.wav	i 0.04 on1 of2.wav
386	1	874	i 0.04 on1 of3.wav	i 0.04 on1 of3.wav
387	1	856	i 0.04 on1 of4.wav	i 0.04 on1 of4.wav
388	2	406	i 0.04 on1 of5.wav	i 0.04 on1 of5.wav
389	1	682	i 0.04 on1 of6.wav	i 0.04 on1 of6.wav
390	1	2456	i 0.04 on1 of7.wav	i 0.04 on1 of7.wav
391	1	1000	i 0.06 on1 of1.wav	i 0.06 on1 of1.wav
392	2	710	i 0.06 on1 of2.wav	i 0.06 on1 of2.wav
393	1	662	i 0.06 on1 of3.wav	i 0.06 on1 of3.wav
394	1	783	i 0.06 on1 of4.wav	i 0.06 on1 of4.wav
395	1	916	i 0.06 on1 of5.wav	i 0.06 on1 of5.wav
396	1	832	i 0.06 on1 of6.wav	i 0.06 on1 of6.wav
397	2	491	i 0.06 on1 of7.wav	i 0.06 on1 of7.wav
398	1	635	i 0.08 on1 of1.wav	i 0.08 on1 of1.wav
399	2	490	i 0.08 on1 of2.wav	i 0.08 on1 of2.wav
400	1	844	i 0.08 on1 of3.wav	i 0.08 on1 of3.wav
401	1	1120	i 0.08 on1 of4.wav	i 0.08 on1 of4.wav
402	2	594	i 0.08 on1 of5.wav	i 0.08 on1 of5.wav
403	1	350	i 0.08 on1 of6.wav	i 0.08 on1 of6.wav
404	2	573	i 0.08 on1 of7.wav	i 0.08 on1 of7.wav
405	1	571	i 0.12 on1 of1.wav	i 0.12 on1 of1.wav
406	1	546	i 0.12 on1 of2.wav	i 0.12 on1 of2.wav
407	1	902	i 0.12 on1 of3.wav	i 0.12 on1 of3.wav
408	1	471	i 0.12 on1 of4.wav	i 0.12 on1 of4.wav
409	2	446	i 0.12 on1 of5.wav	i 0.12 on1 of5.wav
410	1	759	i 0.12 on1 of6.wav	i 0.12 on1 of6.wav
411	1	822	i 0.12 on1 of7.wav	i 0.12 on1 of7.wav
412	2	298	i 0.14 on1 of1.wav	i 0.14 on1 of1.wav
413	1	499	i 0.14 on1 of2.wav	i 0.14 on1 of2.wav
414	1	528	i 0.14 on1 of3.wav	i 0.14 on1 of3.wav
415	1	815	i 0.14 on1 of4.wav	i 0.14 on1 of4.wav
416	1	646	i 0.14 on1 of5.wav	i 0.14 on1 of5.wav
417	2	679	i 0.14 on1 of6.wav	i 0.14 on1 of6.wav
418	1	1284	i 0.14 on1 of7.wav	i 0.14 on1 of7.wav
419	1	519	i 0.16 on1 of1.wav	i 0.16 on1 of1.wav
420	1	435	i 0.16 on1 of2.wav	i 0.16 on1 of2.wav
421	1	530	i 0.16 on1 of3.wav	i 0.16 on1 of3.wav
422	1	722	i 0.16 on1 of4.wav	i 0.16 on1 of4.wav
423	1	812	i 0.16 on1 of5.wav	i 0.16 on1 of5.wav
424	1	768	i 0.16 on1 of6.wav	i 0.16 on1 of6.wav
425	2	634	i 0.16 on1 of7.wav	i 0.16 on1 of7.wav
426	1	755	i 0.18 on1 of1.wav	i 0.18 on1 of1.wav
427	1	550	i 0.18 on1 of2.wav	i 0.18 on1 of2.wav
428	1	923	i 0.18 on1 of3.wav	i 0.18 on1 of3.wav
429	1	969	i 0.18 on1 of4.wav	i 0.18 on1 of4.wav
430	1	687	i 0.18 on1 of5.wav	i 0.18 on1 of5.wav
431	2	511	i 0.18 on1 of6.wav	i 0.18 on1 of6.wav
432	1	966	i 0.18 on1 of7.wav	i 0.18 on1 of7.wav
433	2	971	a 0.1 on1 of1.wav	a 0.1 on1 of3.wav
434	1	602	a 0.1 on1 of2.wav	a 0.1 on1 of4.wav
435	2	974	a 0.1 on1 of3.wav	a 0.1 on1 of5.wav
436	1	730	a 0.1 on1 of4.wav	a 0.1 on1 of6.wav
437	1	495	a 0.1 on1 of5.wav	a 0.1 on1 of7.wav
438	2	1603	a 0.2 on1 of1.wav	a 0.2 on1 of3.wav
439	1	3461	a 0.2 on1 of2.wav	a 0.2 on1 of4.wav
440	1	941	a 0.2 on1 of3.wav	a 0.2 on1 of5.wav
441	1	670	a 0.2 on1 of4.wav	a 0.2 on1 of6.wav
442	2	614	a 0.2 on1 of5.wav	a 0.2 on1 of7.wav
443	1	591	a 0.04 on1 of1.wav	a 0.04 on1 of3.wav
444	1	584	a 0.04 on1 of2.wav	a 0.04 on1 of4.wav
445	2	635	a 0.04 on1 of3.wav	a 0.04 on1 of5.wav
446	2	421	a 0.04 on1 of4.wav	a 0.04 on1 of6.wav
447	1	1254	a 0.04 on1 of5.wav	a 0.04 on1 of7.wav
448	2	550	a 0.06 on1 of1.wav	a 0.06 on1 of3.wav
449	2	1208	a 0.06 on1 of2.wav	a 0.06 on1 of4.wav
450	1	1063	a 0.06 on1 of3.wav	a 0.06 on1 of5.wav
451	1	1270	a 0.06 on1 of4.wav	a 0.06 on1 of6.wav
452	2	654	a 0.06 on1 of5.wav	a 0.06 on1 of7.wav
453	1	634	a 0.08 on1 of1.wav	a 0.08 on1 of3.wav
454	2	739	a 0.08 on1 of2.wav	a 0.08 on1 of4.wav
455	2	1066	a 0.08 on1 of3.wav	a 0.08 on1 of5.wav
456	2	299	a 0.08 on1 of4.wav	a 0.08 on1 of6.wav
457	2	915	a 0.08 on1 of5.wav	a 0.08 on1 of7.wav
458	2	963	a 0.12 on1 of1.wav	a 0.12 on1 of3.wav
459	1	766	a 0.12 on1 of2.wav	a 0.12 on1 of4.wav
460	2	824	a 0.12 on1 of3.wav	a 0.12 on1 of5.wav
461	2	978	a 0.12 on1 of4.wav	a 0.12 on1 of6.wav
462	1	628	a 0.12 on1 of5.wav	a 0.12 on1 of7.wav
463	2	1099	a 0.14 on1 of1.wav	a 0.14 on1 of3.wav
464	2	1362	a 0.14 on1 of2.wav	a 0.14 on1 of4.wav
465	2	791	a 0.14 on1 of3.wav	a 0.14 on1 of5.wav
466	2	783	a 0.14 on1 of4.wav	a 0.14 on1 of6.wav
467	2	562	a 0.14 on1 of5.wav	a 0.14 on1 of7.wav
468	2	102	a 0.16 on1 of1.wav	a 0.16 on1 of3.wav
469	1	1431	a 0.16 on1 of2.wav	a 0.16 on1 of4.wav
470	2	667	a 0.16 on1 of3.wav	a 0.16 on1 of5.wav
471	2	1007	a 0.16 on1 of4.wav	a 0.16 on1 of6.wav
472	2	771	a 0.16 on1 of5.wav	a 0.16 on1 of7.wav
473	2	1096	a 0.18 on1 of1.wav	a 0.18 on1 of3.wav
474	2	767	a 0.18 on1 of2.wav	a 0.18 on1 of4.wav
475	2	897	a 0.18 on1 of3.wav	a 0.18 on1 of5.wav
476	2	474	a 0.18 on1 of4.wav	a 0.18 on1 of6.wav
477	1	724	a 0.18 on1 of5.wav	a 0.18 on1 of7.wav
478	1	751	i 0.1 on1 of1.wav	i 0.1 on1 of3.wav
479	2	748	i 0.1 on1 of2.wav	i 0.1 on1 of4.wav
480	2	681	i 0.1 on1 of3.wav	i 0.1 on1 of5.wav
481	1	955	i 0.1 on1 of4.wav	i 0.1 on1 of6.wav
482	1	711	i 0.1 on1 of5.wav	i 0.1 on1 of7.wav
483	2	931	i 0.2 on1 of1.wav	i 0.2 on1 of3.wav
484	2	800	i 0.2 on1 of2.wav	i 0.2 on1 of4.wav
485	2	734	i 0.2 on1 of3.wav	i 0.2 on1 of5.wav
486	1	651	i 0.2 on1 of4.wav	i 0.2 on1 of6.wav
487	1	680	i 0.2 on1 of5.wav	i 0.2 on1 of7.wav
488	1	680	i 0.04 on1 of1.wav	i 0.04 on1 of3.wav
489	1	654	i 0.04 on1 of2.wav	i 0.04 on1 of4.wav
490	1	553	i 0.04 on1 of3.wav	i 0.04 on1 of5.wav
491	1	846	i 0.04 on1 of4.wav	i 0.04 on1 of6.wav
492	1	936	i 0.04 on1 of5.wav	i 0.04 on1 of7.wav
493	1	1002	i 0.06 on1 of1.wav	i 0.06 on1 of3.wav
494	2	883	i 0.06 on1 of2.wav	i 0.06 on1 of4.wav
495	1	1944	i 0.06 on1 of3.wav	i 0.06 on1 of5.wav
496	1	623	i 0.06 on1 of4.wav	i 0.06 on1 of6.wav
497	1	657	i 0.06 on1 of5.wav	i 0.06 on1 of7.wav
498	1	601	i 0.08 on1 of1.wav	i 0.08 on1 of3.wav
499	1	966	i 0.08 on1 of2.wav	i 0.08 on1 of4.wav
500	1	732	i 0.08 on1 of3.wav	i 0.08 on1 of5.wav
501	1	640	i 0.08 on1 of4.wav	i 0.08 on1 of6.wav
502	1	943	i 0.08 on1 of5.wav	i 0.08 on1 of7.wav
503	1	631	i 0.12 on1 of1.wav	i 0.12 on1 of3.wav
504	1	728	i 0.12 on1 of2.wav	i 0.12 on1 of4.wav
505	2	690	i 0.12 on1 of3.wav	i 0.12 on1 of5.wav
506	1	999	i 0.12 on1 of4.wav	i 0.12 on1 of6.wav
507	1	675	i 0.12 on1 of5.wav	i 0.12 on1 of7.wav
508	1	1061	i 0.14 on1 of1.wav	i 0.14 on1 of3.wav
509	2	773	i 0.14 on1 of2.wav	i 0.14 on1 of4.wav
510	2	750	i 0.14 on1 of3.wav	i 0.14 on1 of5.wav
511	2	760	i 0.14 on1 of4.wav	i 0.14 on1 of6.wav
512	1	1599	i 0.14 on1 of5.wav	i 0.14 on1 of7.wav
513	1	1053	i 0.16 on1 of1.wav	i 0.16 on1 of3.wav
514	2	826	i 0.16 on1 of2.wav	i 0.16 on1 of4.wav
515	2	378	i 0.16 on1 of3.wav	i 0.16 on1 of5.wav
516	2	711	i 0.16 on1 of4.wav	i 0.16 on1 of6.wav
517	1	607	i 0.16 on1 of5.wav	i 0.16 on1 of7.wav
518	1	1043	i 0.18 on1 of1.wav	i 0.18 on1 of3.wav
519	2	900	i 0.18 on1 of2.wav	i 0.18 on1 of4.wav
520	1	666	i 0.18 on1 of3.wav	i 0.18 on1 of5.wav
521	1	835	i 0.18 on1 of4.wav	i 0.18 on1 of6.wav
522	1	842	i 0.18 on1 of5.wav	i 0.18 on1 of7.wav
523	2	711	a 0.1 on1 of3.wav	a 0.1 on1 of1.wav
524	1	682	a 0.1 on1 of4.wav	a 0.1 on1 of2.wav
525	1	594	a 0.1 on1 of5.wav	a 0.1 on1 of3.wav
526	2	1114	a 0.1 on1 of6.wav	a 0.1 on1 of4.wav
527	1	888	a 0.1 on1 of7.wav	a 0.1 on1 of5.wav
528	1	650	a 0.2 on1 of3.wav	a 0.2 on1 of1.wav
529	1	939	a 0.2 on1 of4.wav	a 0.2 on1 of2.wav
530	2	770	a 0.2 on1 of5.wav	a 0.2 on1 of3.wav
531	2	1086	a 0.2 on1 of6.wav	a 0.2 on1 of4.wav
532	1	602	a 0.2 on1 of7.wav	a 0.2 on1 of5.wav
533	1	606	a 0.04 on1 of3.wav	a 0.04 on1 of1.wav
534	1	999	a 0.04 on1 of4.wav	a 0.04 on1 of2.wav
535	2	414	a 0.04 on1 of5.wav	a 0.04 on1 of3.wav
536	1	519	a 0.04 on1 of6.wav	a 0.04 on1 of4.wav
537	1	278	a 0.04 on1 of7.wav	a 0.04 on1 of5.wav
538	1	919	a 0.06 on1 of3.wav	a 0.06 on1 of1.wav
539	1	1048	a 0.06 on1 of4.wav	a 0.06 on1 of2.wav
540	1	494	a 0.06 on1 of5.wav	a 0.06 on1 of3.wav
541	1	509	a 0.06 on1 of6.wav	a 0.06 on1 of4.wav
542	1	684	a 0.06 on1 of7.wav	a 0.06 on1 of5.wav
543	1	1160	a 0.08 on1 of3.wav	a 0.08 on1 of1.wav
544	1	1052	a 0.08 on1 of4.wav	a 0.08 on1 of2.wav
545	2	1205	a 0.08 on1 of5.wav	a 0.08 on1 of3.wav
546	1	1508	a 0.08 on1 of6.wav	a 0.08 on1 of4.wav
547	1	549	a 0.08 on1 of7.wav	a 0.08 on1 of5.wav
548	1	509	a 0.12 on1 of3.wav	a 0.12 on1 of1.wav
549	1	259	a 0.12 on1 of4.wav	a 0.12 on1 of2.wav
550	1	402	a 0.12 on1 of5.wav	a 0.12 on1 of3.wav
551	2	1875	a 0.12 on1 of6.wav	a 0.12 on1 of4.wav
552	1	554	a 0.12 on1 of7.wav	a 0.12 on1 of5.wav
553	1	831	a 0.14 on1 of3.wav	a 0.14 on1 of1.wav
554	2	782	a 0.14 on1 of4.wav	a 0.14 on1 of2.wav
555	2	855	a 0.14 on1 of5.wav	a 0.14 on1 of3.wav
556	1	419	a 0.14 on1 of6.wav	a 0.14 on1 of4.wav
557	1	574	a 0.14 on1 of7.wav	a 0.14 on1 of5.wav
558	2	845	a 0.16 on1 of3.wav	a 0.16 on1 of1.wav
559	2	674	a 0.16 on1 of4.wav	a 0.16 on1 of2.wav
560	1	873	a 0.16 on1 of5.wav	a 0.16 on1 of3.wav
561	2	523	a 0.16 on1 of6.wav	a 0.16 on1 of4.wav
562	1	1376	a 0.16 on1 of7.wav	a 0.16 on1 of5.wav
563	2	1123	a 0.18 on1 of3.wav	a 0.18 on1 of1.wav
564	1	1740	a 0.18 on1 of4.wav	a 0.18 on1 of2.wav
565	2	802	a 0.18 on1 of5.wav	a 0.18 on1 of3.wav
566	2	882	a 0.18 on1 of6.wav	a 0.18 on1 of4.wav
567	1	631	a 0.18 on1 of7.wav	a 0.18 on1 of5.wav
568	1	702	i 0.1 on1 of3.wav	i 0.1 on1 of1.wav
569	1	716	i 0.1 on1 of4.wav	i 0.1 on1 of2.wav
570	1	1255	i 0.1 on1 of5.wav	i 0.1 on1 of3.wav
571	2	698	i 0.1 on1 of6.wav	i 0.1 on1 of4.wav
572	1	810	i 0.1 on1 of7.wav	i 0.1 on1 of5.wav
573	1	1691	i 0.2 on1 of3.wav	i 0.2 on1 of1.wav
574	1	1088	i 0.2 on1 of4.wav	i 0.2 on1 of2.wav
575	2	518	i 0.2 on1 of5.wav	i 0.2 on1 of3.wav
576	2	1320	i 0.2 on1 of6.wav	i 0.2 on1 of4.wav
577	2	795	i 0.2 on1 of7.wav	i 0.2 on1 of5.wav
578	1	646	i 0.04 on1 of3.wav	i 0.04 on1 of1.wav
579	2	762	i 0.04 on1 of4.wav	i 0.04 on1 of2.wav
580	1	362	i 0.04 on1 of5.wav	i 0.04 on1 of3.wav
581	1	824	i 0.04 on1 of6.wav	i 0.04 on1 of4.wav
582	1	723	i 0.04 on1 of7.wav	i 0.04 on1 of5.wav
583	2	446	i 0.06 on1 of3.wav	i 0.06 on1 of1.wav
584	2	826	i 0.06 on1 of4.wav	i 0.06 on1 of2.wav
585	1	915	i 0.06 on1 of5.wav	i 0.06 on1 of3.wav
586	2	565	i 0.06 on1 of6.wav	i 0.06 on1 of4.wav
587	1	549	i 0.06 on1 of7.wav	i 0.06 on1 of5.wav
588	1	1064	i 0.08 on1 of3.wav	i 0.08 on1 of1.wav
589	1	620	i 0.08 on1 of4.wav	i 0.08 on1 of2.wav
590	2	630	i 0.08 on1 of5.wav	i 0.08 on1 of3.wav
591	2	1523	i 0.08 on1 of6.wav	i 0.08 on1 of4.wav
592	1	764	i 0.08 on1 of7.wav	i 0.08 on1 of5.wav
593	1	795	i 0.12 on1 of3.wav	i 0.12 on1 of1.wav
594	2	526	i 0.12 on1 of4.wav	i 0.12 on1 of2.wav
595	2	1136	i 0.12 on1 of5.wav	i 0.12 on1 of3.wav
596	2	710	i 0.12 on1 of6.wav	i 0.12 on1 of4.wav
597	2	1126	i 0.12 on1 of7.wav	i 0.12 on1 of5.wav
598	1	414	i 0.14 on1 of3.wav	i 0.14 on1 of1.wav
599	1	565	i 0.14 on1 of4.wav	i 0.14 on1 of2.wav
600	1	627	i 0.14 on1 of5.wav	i 0.14 on1 of3.wav
601	2	1291	i 0.14 on1 of6.wav	i 0.14 on1 of4.wav
602	1	817	i 0.14 on1 of7.wav	i 0.14 on1 of5.wav
603	1	584	i 0.16 on1 of3.wav	i 0.16 on1 of1.wav
604	1	534	i 0.16 on1 of4.wav	i 0.16 on1 of2.wav
605	2	967	i 0.16 on1 of5.wav	i 0.16 on1 of3.wav
606	2	1044	i 0.16 on1 of6.wav	i 0.16 on1 of4.wav
607	2	530	i 0.16 on1 of7.wav	i 0.16 on1 of5.wav
608	1	575	i 0.18 on1 of3.wav	i 0.18 on1 of1.wav
609	2	866	i 0.18 on1 of4.wav	i 0.18 on1 of2.wav
610	2	1047	i 0.18 on1 of5.wav	i 0.18 on1 of3.wav
611	2	747	i 0.18 on1 of6.wav	i 0.18 on1 of4.wav
612	1	780	i 0.18 on1 of7.wav	i 0.18 on1 of5.wav
