# Supplementary material for: How musical experience affects tone perception efficiency by musicians of tonal and non-tonal speakers?
Source: PLoS One. 2020 May 8;15(5):e0232514. doi: 10.1371/journal.pone.0232514 (PMC7209303; doi:10.1371/journal.pone.0232514)
Supplement: S2 Raw Data — (ZIP) [file pone.0232514.s002.zip › RAW DATA Man musician/sub1sdrising.csv]

List2	Slide3.RESP	Slide3.RT	stim1	stim2
1	1	278	a 0.1 on1 of7r.wav	a 0.1 on1 of7r.wav
2	1	433	a 0.1 on2 of7.wav	a 0.1 on2 of7.wav
3	2	214	a 0.1 on3 of7.wav	a 0.1 on3 of7.wav
4	1	446	a 0.1 on4 of7.wav	a 0.1 on4 of7.wav
5	1	1686	a 0.1 on5 of7.wav	a 0.1 on5 of7.wav
6	1	562	a 0.1 on6 of7.wav	a 0.1 on6 of7.wav
7	1	765	a 0.1 on7 of7.wav	a 0.1 on7 of7.wav
8	1	688	a 0.2 on1 of7r.wav	a 0.2 on1 of7r.wav
9	2	633	a 0.2 on2 of7.wav	a 0.2 on2 of7.wav
10	1	557	a 0.2 on3 of7.wav	a 0.2 on3 of7.wav
11	2	824	a 0.2 on4 of7.wav	a 0.2 on4 of7.wav
12	1	790	a 0.2 on5 of7.wav	a 0.2 on5 of7.wav
13	1	550	a 0.2 on6 of7.wav	a 0.2 on6 of7.wav
14	2	445	a 0.2 on7 of7.wav	a 0.2 on7 of7.wav
15	1	1224	a 0.04 on1 of7r.wav	a 0.04 on1 of7r.wav
16	1	771	a 0.04 on2 of7.wav	a 0.04 on2 of7.wav
17	2	348	a 0.04 on3 of7.wav	a 0.04 on3 of7.wav
18	1	717	a 0.04 on4 of7.wav	a 0.04 on4 of7.wav
19	1	607	a 0.04 on5 of7.wav	a 0.04 on5 of7.wav
20	1	434	a 0.04 on6 of7.wav	a 0.04 on6 of7.wav
21	1	1930	a 0.04 on7 of7.wav	a 0.04 on7 of7.wav
22	1	935	a 0.06 on1 of7r.wav	a 0.06 on1 of7r.wav
23	1	358	a 0.06 on2 of7.wav	a 0.06 on2 of7.wav
24	1	541	a 0.06 on3 of7.wav	a 0.06 on3 of7.wav
25	1	481	a 0.06 on4 of7.wav	a 0.06 on4 of7.wav
26	2	1115	a 0.06 on5 of7.wav	a 0.06 on5 of7.wav
27	1	804	a 0.06 on6 of7.wav	a 0.06 on6 of7.wav
28	2	267	a 0.06 on7 of7.wav	a 0.06 on7 of7.wav
29	2	680	a 0.08 on1 of7r.wav	a 0.08 on1 of7r.wav
30	1	110	a 0.08 on2 of7.wav	a 0.08 on2 of7.wav
31	1	663	a 0.08 on3 of7.wav	a 0.08 on3 of7.wav
32	1	430	a 0.08 on4 of7.wav	a 0.08 on4 of7.wav
33	2	321	a 0.08 on5 of7.wav	a 0.08 on5 of7.wav
34	1	463	a 0.08 on6 of7.wav	a 0.08 on6 of7.wav
35	1	869	a 0.08 on7 of7.wav	a 0.08 on7 of7.wav
36	1	366	a 0.12 on1 of7r.wav	a 0.12 on1 of7r.wav
37	1	883	a 0.12 on2 of7.wav	a 0.12 on2 of7.wav
38	1	283	a 0.12 on3 of7.wav	a 0.12 on3 of7.wav
39	1	330	a 0.12 on4 of7.wav	a 0.12 on4 of7.wav
40	1	554	a 0.12 on5 of7.wav	a 0.12 on5 of7.wav
41	2	265	a 0.12 on6 of7.wav	a 0.12 on6 of7.wav
42	2	387	a 0.12 on7 of7.wav	a 0.12 on7 of7.wav
43	2	518	a 0.14 on1 of7r.wav	a 0.14 on1 of7r.wav
44	1	509	a 0.14 on2 of7.wav	a 0.14 on2 of7.wav
45	1	1243	a 0.14 on3 of7.wav	a 0.14 on3 of7.wav
46	2	191	a 0.14 on4 of7.wav	a 0.14 on4 of7.wav
47	1	466	a 0.14 on5 of7.wav	a 0.14 on5 of7.wav
48	1	784	a 0.14 on6 of7.wav	a 0.14 on6 of7.wav
49	1	634	a 0.14 on7 of7.wav	a 0.14 on7 of7.wav
50	1	549	a 0.16 on1 of7r.wav	a 0.16 on1 of7r.wav
51	1	560	a 0.16 on2 of7.wav	a 0.16 on2 of7.wav
52	1	567	a 0.16 on3 of7.wav	a 0.16 on3 of7.wav
53	1	614	a 0.16 on4 of7.wav	a 0.16 on4 of7.wav
54	1	569	a 0.16 on5 of7.wav	a 0.16 on5 of7.wav
55	1	301	a 0.16 on6 of7.wav	a 0.16 on6 of7.wav
56	1	378	a 0.16 on7 of7.wav	a 0.16 on7 of7.wav
57	1	914	a 0.18 on1 of7r.wav	a 0.18 on1 of7r.wav
58	1	46	a 0.18 on2 of7.wav	a 0.18 on2 of7.wav
59	1	514	a 0.18 on3 of7.wav	a 0.18 on3 of7.wav
60	1	603	a 0.18 on4 of7.wav	a 0.18 on4 of7.wav
61	1	503	a 0.18 on5 of7.wav	a 0.18 on5 of7.wav
62	2	511	a 0.18 on6 of7.wav	a 0.18 on6 of7.wav
63	1	357	a 0.18 on7 of7.wav	a 0.18 on7 of7.wav
64	1	669	i 0.1 on1 of7r.wav	i 0.1 on1 of7r.wav
65	1	318	i 0.1 on2 of7.wav	i 0.1 on2 of7.wav
66	1	528	i 0.1 on3 of7.wav	i 0.1 on3 of7.wav
67	1	347	i 0.1 on4 of7.wav	i 0.1 on4 of7.wav
68	1	459	i 0.1 on5 of7.wav	i 0.1 on5 of7.wav
69	1	406	i 0.1 on6 of7.wav	i 0.1 on6 of7.wav
70	1	451	i 0.1 on7 of7.wav	i 0.1 on7 of7.wav
71	1	873	i 0.2 on1 of7r.wav	i 0.2 on1 of7r.wav
72	1	488	i 0.2 on2 of7.wav	i 0.2 on2 of7.wav
73	1	595	i 0.2 on3 of7.wav	i 0.2 on3 of7.wav
74	2	354	i 0.2 on4 of7.wav	i 0.2 on4 of7.wav
75	1	494	i 0.2 on5 of7.wav	i 0.2 on5 of7.wav
76	1	67	i 0.2 on6 of7.wav	i 0.2 on6 of7.wav
77	1	411	i 0.2 on7 of7.wav	i 0.2 on7 of7.wav
78	1	519	i 0.04 on1 of7r.wav	i 0.04 on1 of7r.wav
79	1	598	i 0.04 on2 of7.wav	i 0.04 on2 of7.wav
80	2	248	i 0.04 on3 of7.wav	i 0.04 on3 of7.wav
81	1	398	i 0.04 on4 of7.wav	i 0.04 on4 of7.wav
82	1	1059	i 0.04 on5 of7.wav	i 0.04 on5 of7.wav
83	1	578	i 0.04 on6 of7.wav	i 0.04 on6 of7.wav
84	1	414	i 0.04 on7 of7.wav	i 0.04 on7 of7.wav
85	1	698	i 0.06 on1 of7r.wav	i 0.06 on1 of7r.wav
86	1	411	i 0.06 on2 of7.wav	i 0.06 on2 of7.wav
87	1	474	i 0.06 on3 of7.wav	i 0.06 on3 of7.wav
88	1	231	i 0.06 on4 of7.wav	i 0.06 on4 of7.wav
89	1	918	i 0.06 on5 of7.wav	i 0.06 on5 of7.wav
90	1	786	i 0.06 on6 of7.wav	i 0.06 on6 of7.wav
91	1	330	i 0.06 on7 of7.wav	i 0.06 on7 of7.wav
92	2	431	i 0.08 on1 of7r.wav	i 0.08 on1 of7r.wav
93	1	737	i 0.08 on2 of7.wav	i 0.08 on2 of7.wav
94	2	613	i 0.08 on3 of7.wav	i 0.08 on3 of7.wav
95	1	295	i 0.08 on4 of7.wav	i 0.08 on4 of7.wav
96	1	314	i 0.08 on5 of7.wav	i 0.08 on5 of7.wav
97	1	115	i 0.08 on6 of7.wav	i 0.08 on6 of7.wav
98	1	843	i 0.08 on7 of7.wav	i 0.08 on7 of7.wav
99	1	463	i 0.12 on1 of7r.wav	i 0.12 on1 of7r.wav
100	2	38	i 0.12 on2 of7.wav	i 0.12 on2 of7.wav
101	1	1212	i 0.12 on3 of7.wav	i 0.12 on3 of7.wav
102	1	299	i 0.12 on4 of7.wav	i 0.12 on4 of7.wav
103	1	1266	i 0.12 on5 of7.wav	i 0.12 on5 of7.wav
104	1	1202	i 0.12 on6 of7.wav	i 0.12 on6 of7.wav
105	1	359	i 0.12 on7 of7.wav	i 0.12 on7 of7.wav
106	2	495	i 0.14 on1 of7r.wav	i 0.14 on1 of7r.wav
107	2	727	i 0.14 on2 of7.wav	i 0.14 on2 of7.wav
108	1	557	i 0.14 on3 of7.wav	i 0.14 on3 of7.wav
109	1	546	i 0.14 on4 of7.wav	i 0.14 on4 of7.wav
110	1	338	i 0.14 on5 of7.wav	i 0.14 on5 of7.wav
111	1	394	i 0.14 on6 of7.wav	i 0.14 on6 of7.wav
112	1	187	i 0.14 on7 of7.wav	i 0.14 on7 of7.wav
113	1	1308	i 0.16 on1 of7r.wav	i 0.16 on1 of7r.wav
114	1	891	i 0.16 on2 of7.wav	i 0.16 on2 of7.wav
115	1	766	i 0.16 on3 of7.wav	i 0.16 on3 of7.wav
116	1	879	i 0.16 on4 of7.wav	i 0.16 on4 of7.wav
117	2	738	i 0.16 on5 of7.wav	i 0.16 on5 of7.wav
118	1	406	i 0.16 on6 of7.wav	i 0.16 on6 of7.wav
119	1	90	i 0.16 on7 of7.wav	i 0.16 on7 of7.wav
120	1	525	i 0.18 on1 of7r.wav	i 0.18 on1 of7r.wav
121	1	438	i 0.18 on2 of7.wav	i 0.18 on2 of7.wav
122	1	586	i 0.18 on3 of7.wav	i 0.18 on3 of7.wav
123	2	523	i 0.18 on4 of7.wav	i 0.18 on4 of7.wav
124	1	783	i 0.18 on5 of7.wav	i 0.18 on5 of7.wav
125	1	784	i 0.18 on6 of7.wav	i 0.18 on6 of7.wav
126	1	486	i 0.18 on7 of7.wav	i 0.18 on7 of7.wav
127	2	359	a 0.1 on1 of7r.wav	a 0.1 on3 of7.wav
128	1	621	a 0.1 on2 of7.wav	a 0.1 on4 of7.wav
129	1	327	a 0.1 on3 of7.wav	a 0.1 on5 of7.wav
130	1	809	a 0.1 on4 of7.wav	a 0.1 on6 of7.wav
131	2	803	a 0.1 on5 of7.wav	a 0.1 on7 of7.wav
132	1	577	a 0.2 on1 of7r.wav	a 0.2 on3 of7.wav
133	1	739	a 0.2 on2 of7.wav	a 0.2 on4 of7.wav
134	1	705	a 0.2 on3 of7.wav	a 0.2 on5 of7.wav
135	1	863	a 0.2 on4 of7.wav	a 0.2 on6 of7.wav
136	2	765	a 0.2 on5 of7.wav	a 0.2 on7 of7.wav
137	2	423	a 0.04 on1 of7r.wav	a 0.04 on3 of7.wav
138	1	358	a 0.04 on2 of7.wav	a 0.04 on4 of7.wav
139	1	515	a 0.04 on3 of7.wav	a 0.04 on5 of7.wav
140	2	543	a 0.04 on4 of7.wav	a 0.04 on6 of7.wav
141	1	522	a 0.04 on5 of7.wav	a 0.04 on7 of7.wav
142	1	627	a 0.06 on1 of7r.wav	a 0.06 on3 of7.wav
143	1	587	a 0.06 on2 of7.wav	a 0.06 on4 of7.wav
144	2	822	a 0.06 on3 of7.wav	a 0.06 on5 of7.wav
145	2	1130	a 0.06 on4 of7.wav	a 0.06 on6 of7.wav
146	1	51	a 0.06 on5 of7.wav	a 0.06 on7 of7.wav
147	2	870	a 0.08 on1 of7r.wav	a 0.08 on3 of7.wav
148	1	406	a 0.08 on2 of7.wav	a 0.08 on4 of7.wav
149	1	594	a 0.08 on3 of7.wav	a 0.08 on5 of7.wav
150	1	329	a 0.08 on4 of7.wav	a 0.08 on6 of7.wav
151	2	375	a 0.08 on5 of7.wav	a 0.08 on7 of7.wav
152	1	802	a 0.12 on1 of7r.wav	a 0.12 on3 of7.wav
153	1	895	a 0.12 on2 of7.wav	a 0.12 on4 of7.wav
154	1	943	a 0.12 on3 of7.wav	a 0.12 on5 of7.wav
155	2	251	a 0.12 on4 of7.wav	a 0.12 on6 of7.wav
156	2	1018	a 0.12 on5 of7.wav	a 0.12 on7 of7.wav
157	1	63	a 0.14 on1 of7r.wav	a 0.14 on3 of7.wav
158	2	7	a 0.14 on2 of7.wav	a 0.14 on4 of7.wav
159	1	481	a 0.14 on3 of7.wav	a 0.14 on5 of7.wav
160	1	752	a 0.14 on4 of7.wav	a 0.14 on6 of7.wav
161	1	291	a 0.14 on5 of7.wav	a 0.14 on7 of7.wav
162	2	11	a 0.16 on1 of7r.wav	a 0.16 on3 of7.wav
163	1	471	a 0.16 on2 of7.wav	a 0.16 on4 of7.wav
164	2	826	a 0.16 on3 of7.wav	a 0.16 on5 of7.wav
165	1	387	a 0.16 on4 of7.wav	a 0.16 on6 of7.wav
166	1	521	a 0.16 on5 of7.wav	a 0.16 on7 of7.wav
167	1	491	a 0.18 on1 of7r.wav	a 0.18 on3 of7.wav
168	2	988	a 0.18 on2 of7.wav	a 0.18 on4 of7.wav
169	2	357	a 0.18 on3 of7.wav	a 0.18 on5 of7.wav
170	2	916	a 0.18 on4 of7.wav	a 0.18 on6 of7.wav
171	1	451	a 0.18 on5 of7.wav	a 0.18 on7 of7.wav
172	1	840	i 0.1 on1 of7r.wav	i 0.1 on3 of7.wav
173	2	1114	i 0.1 on2 of7.wav	i 0.1 on4 of7.wav
174	2	324	i 0.1 on3 of7.wav	i 0.1 on5 of7.wav
175	1	582	i 0.1 on4 of7.wav	i 0.1 on6 of7.wav
176	1	680	i 0.1 on5 of7.wav	i 0.1 on7 of7.wav
177	1	662	i 0.2 on1 of7r.wav	i 0.2 on3 of7.wav
178	2	671	i 0.2 on2 of7.wav	i 0.2 on4 of7.wav
179	1	176	i 0.2 on3 of7.wav	i 0.2 on5 of7.wav
180	2	986	i 0.2 on4 of7.wav	i 0.2 on6 of7.wav
181	2	1145	i 0.2 on5 of7.wav	i 0.2 on7 of7.wav
182	1	601	i 0.04 on1 of7r.wav	i 0.04 on3 of7.wav
183	1	147	i 0.04 on2 of7.wav	i 0.04 on4 of7.wav
184	1	303	i 0.04 on3 of7.wav	i 0.04 on5 of7.wav
185	1	924	i 0.04 on4 of7.wav	i 0.04 on6 of7.wav
186	2	528	i 0.04 on5 of7.wav	i 0.04 on7 of7.wav
187	1	502	i 0.06 on1 of7r.wav	i 0.06 on3 of7.wav
188	1	940	i 0.06 on2 of7.wav	i 0.06 on4 of7.wav
189	2	493	i 0.06 on3 of7.wav	i 0.06 on5 of7.wav
190	1	480	i 0.06 on4 of7.wav	i 0.06 on6 of7.wav
191	2	310	i 0.06 on5 of7.wav	i 0.06 on7 of7.wav
192	1	471	i 0.08 on1 of7r.wav	i 0.08 on3 of7.wav
193	1	937	i 0.08 on2 of7.wav	i 0.08 on4 of7.wav
194	1	306	i 0.08 on3 of7.wav	i 0.08 on5 of7.wav
195	1	225	i 0.08 on4 of7.wav	i 0.08 on6 of7.wav
196	1	674	i 0.08 on5 of7.wav	i 0.08 on7 of7.wav
197	1	595	i 0.12 on1 of7r.wav	i 0.12 on3 of7.wav
198	2	735	i 0.12 on2 of7.wav	i 0.12 on4 of7.wav
199	1	466	i 0.12 on3 of7.wav	i 0.12 on5 of7.wav
200	2	983	i 0.12 on4 of7.wav	i 0.12 on6 of7.wav
201	1	647	i 0.12 on5 of7.wav	i 0.12 on7 of7.wav
202	1	366	i 0.14 on1 of7r.wav	i 0.14 on3 of7.wav
203	2	280	i 0.14 on2 of7.wav	i 0.14 on4 of7.wav
204	1	314	i 0.14 on3 of7.wav	i 0.14 on5 of7.wav
205	2	926	i 0.14 on4 of7.wav	i 0.14 on6 of7.wav
206	1	736	i 0.14 on5 of7.wav	i 0.14 on7 of7.wav
207	2	808	i 0.16 on1 of7r.wav	i 0.16 on3 of7.wav
208	1	1005	i 0.16 on2 of7.wav	i 0.16 on4 of7.wav
209	2	405	i 0.16 on3 of7.wav	i 0.16 on5 of7.wav
210	2	743	i 0.16 on4 of7.wav	i 0.16 on6 of7.wav
211	2	479	i 0.16 on5 of7.wav	i 0.16 on7 of7.wav
212	1	377	i 0.18 on1 of7r.wav	i 0.18 on3 of7.wav
213	2	722	i 0.18 on2 of7.wav	i 0.18 on4 of7.wav
214	1	526	i 0.18 on3 of7.wav	i 0.18 on5 of7.wav
215	2	742	i 0.18 on4 of7.wav	i 0.18 on6 of7.wav
216	1	622	i 0.18 on5 of7.wav	i 0.18 on7 of7.wav
217	2	935	a 0.1 on3 of7.wav	a 0.1 on1 of7r.wav
218	1	235	a 0.1 on4 of7.wav	a 0.1 on2 of7.wav
219	1	749	a 0.1 on5 of7.wav	a 0.1 on3 of7.wav
220	2	2039	a 0.1 on6 of7.wav	a 0.1 on4 of7.wav
221	1	166	a 0.1 on7 of7.wav	a 0.1 on5 of7.wav
222	1	783	a 0.2 on3 of7.wav	a 0.2 on1 of7r.wav
223	1	565	a 0.2 on4 of7.wav	a 0.2 on2 of7.wav
224	2	601	a 0.2 on5 of7.wav	a 0.2 on3 of7.wav
225	1	1831	a 0.2 on6 of7.wav	a 0.2 on4 of7.wav
226	2	90	a 0.2 on7 of7.wav	a 0.2 on5 of7.wav
227	1	550	a 0.04 on3 of7.wav	a 0.04 on1 of7r.wav
228	1	1478	a 0.04 on4 of7.wav	a 0.04 on2 of7.wav
229	1	135	a 0.04 on5 of7.wav	a 0.04 on3 of7.wav
230	1	437	a 0.04 on6 of7.wav	a 0.04 on4 of7.wav
231	2	650	a 0.04 on7 of7.wav	a 0.04 on5 of7.wav
232	2	417	a 0.06 on3 of7.wav	a 0.06 on1 of7r.wav
233	1	707	a 0.06 on4 of7.wav	a 0.06 on2 of7.wav
234	1	818	a 0.06 on5 of7.wav	a 0.06 on3 of7.wav
235	1	454	a 0.06 on6 of7.wav	a 0.06 on4 of7.wav
236	1	454	a 0.06 on7 of7.wav	a 0.06 on5 of7.wav
237	1	619	a 0.08 on3 of7.wav	a 0.08 on1 of7r.wav
238	2	831	a 0.08 on4 of7.wav	a 0.08 on2 of7.wav
239	1	332	a 0.08 on5 of7.wav	a 0.08 on3 of7.wav
240	1	329	a 0.08 on6 of7.wav	a 0.08 on4 of7.wav
241	1	791	a 0.08 on7 of7.wav	a 0.08 on5 of7.wav
242	1	623	a 0.12 on3 of7.wav	a 0.12 on1 of7r.wav
243	1	369	a 0.12 on4 of7.wav	a 0.12 on2 of7.wav
244	2	706	a 0.12 on5 of7.wav	a 0.12 on3 of7.wav
245	2	227	a 0.12 on6 of7.wav	a 0.12 on4 of7.wav
246	1	285	a 0.12 on7 of7.wav	a 0.12 on5 of7.wav
247	2	630	a 0.14 on3 of7.wav	a 0.14 on1 of7r.wav
248	2	818	a 0.14 on4 of7.wav	a 0.14 on2 of7.wav
249	1	270	a 0.14 on5 of7.wav	a 0.14 on3 of7.wav
250	1	661	a 0.14 on6 of7.wav	a 0.14 on4 of7.wav
251	1	1175	a 0.14 on7 of7.wav	a 0.14 on5 of7.wav
252	1	735	a 0.16 on3 of7.wav	a 0.16 on1 of7r.wav
253	1	603	a 0.16 on4 of7.wav	a 0.16 on2 of7.wav
254	1	322	a 0.16 on5 of7.wav	a 0.16 on3 of7.wav
255	1	519	a 0.16 on6 of7.wav	a 0.16 on4 of7.wav
256	2	1166	a 0.16 on7 of7.wav	a 0.16 on5 of7.wav
257	2	175	a 0.18 on3 of7.wav	a 0.18 on1 of7r.wav
258	1	768	a 0.18 on4 of7.wav	a 0.18 on2 of7.wav
259	1	944	a 0.18 on5 of7.wav	a 0.18 on3 of7.wav
260	1	573	a 0.18 on6 of7.wav	a 0.18 on4 of7.wav
261	2	1384	a 0.18 on7 of7.wav	a 0.18 on5 of7.wav
262	2	439	i 0.1 on3 of7.wav	i 0.1 on1 of7r.wav
263	1	518	i 0.1 on4 of7.wav	i 0.1 on2 of7.wav
264	1	543	i 0.1 on5 of7.wav	i 0.1 on3 of7.wav
265	1	873	i 0.1 on6 of7.wav	i 0.1 on4 of7.wav
266	1	170	i 0.1 on7 of7.wav	i 0.1 on5 of7.wav
267	1	661	i 0.2 on3 of7.wav	i 0.2 on1 of7r.wav
268	1	798	i 0.2 on4 of7.wav	i 0.2 on2 of7.wav
269	1	985	i 0.2 on5 of7.wav	i 0.2 on3 of7.wav
270	2	663	i 0.2 on6 of7.wav	i 0.2 on4 of7.wav
271	2	217	i 0.2 on7 of7.wav	i 0.2 on5 of7.wav
272	1	383	i 0.04 on3 of7.wav	i 0.04 on1 of7r.wav
273	1	440	i 0.04 on4 of7.wav	i 0.04 on2 of7.wav
274	1	1895	i 0.04 on5 of7.wav	i 0.04 on3 of7.wav
275	1	22	i 0.04 on6 of7.wav	i 0.04 on4 of7.wav
276	1	708	i 0.04 on7 of7.wav	i 0.04 on5 of7.wav
277	2	711	i 0.06 on3 of7.wav	i 0.06 on1 of7r.wav
278	1	983	i 0.06 on4 of7.wav	i 0.06 on2 of7.wav
279	1	325	i 0.06 on5 of7.wav	i 0.06 on3 of7.wav
280	2	98	i 0.06 on6 of7.wav	i 0.06 on4 of7.wav
281	1	672	i 0.06 on7 of7.wav	i 0.06 on5 of7.wav
282	2	495	i 0.08 on3 of7.wav	i 0.08 on1 of7r.wav
283	1	1158	i 0.08 on4 of7.wav	i 0.08 on2 of7.wav
284	1	716	i 0.08 on5 of7.wav	i 0.08 on3 of7.wav
285	2	352	i 0.08 on6 of7.wav	i 0.08 on4 of7.wav
286	1	533	i 0.08 on7 of7.wav	i 0.08 on5 of7.wav
287	1	663	i 0.12 on3 of7.wav	i 0.12 on1 of7r.wav
288	1	1043	i 0.12 on4 of7.wav	i 0.12 on2 of7.wav
289	2	619	i 0.12 on5 of7.wav	i 0.12 on3 of7.wav
290	2	35	i 0.12 on6 of7.wav	i 0.12 on4 of7.wav
291	1	570	i 0.12 on7 of7.wav	i 0.12 on5 of7.wav
292	1	478	i 0.14 on3 of7.wav	i 0.14 on1 of7r.wav
293	1	567	i 0.14 on4 of7.wav	i 0.14 on2 of7.wav
294	2	523	i 0.14 on5 of7.wav	i 0.14 on3 of7.wav
295	1	254	i 0.14 on6 of7.wav	i 0.14 on4 of7.wav
296	1	470	i 0.14 on7 of7.wav	i 0.14 on5 of7.wav
297	1	739	i 0.16 on3 of7.wav	i 0.16 on1 of7r.wav
298	1	522	i 0.16 on4 of7.wav	i 0.16 on2 of7.wav
299	1	351	i 0.16 on5 of7.wav	i 0.16 on3 of7.wav
300	2	333	i 0.16 on6 of7.wav	i 0.16 on4 of7.wav
301	1	1014	i 0.16 on7 of7.wav	i 0.16 on5 of7.wav
302	1	814	i 0.18 on3 of7.wav	i 0.18 on1 of7r.wav
303	2	1359	i 0.18 on4 of7.wav	i 0.18 on2 of7.wav
304	2	771	i 0.18 on5 of7.wav	i 0.18 on3 of7.wav
305	2	971	i 0.18 on6 of7.wav	i 0.18 on4 of7.wav
306	1	584	i 0.18 on7 of7.wav	i 0.18 on5 of7.wav
307	1	398	a 0.1 on1 of7r.wav	a 0.1 on1 of7r.wav
308	1	362	a 0.1 on2 of7.wav	a 0.1 on2 of7.wav
309	2	229	a 0.1 on3 of7.wav	a 0.1 on3 of7.wav
310	1	454	a 0.1 on4 of7.wav	a 0.1 on4 of7.wav
311	2	252	a 0.1 on5 of7.wav	a 0.1 on5 of7.wav
312	1	535	a 0.1 on6 of7.wav	a 0.1 on6 of7.wav
313	1	587	a 0.1 on7 of7.wav	a 0.1 on7 of7.wav
314	1	525	a 0.2 on1 of7r.wav	a 0.2 on1 of7r.wav
315	2	463	a 0.2 on2 of7.wav	a 0.2 on2 of7.wav
316	1	367	a 0.2 on3 of7.wav	a 0.2 on3 of7.wav
317	1	734	a 0.2 on4 of7.wav	a 0.2 on4 of7.wav
318	1	293	a 0.2 on5 of7.wav	a 0.2 on5 of7.wav
319	1	275	a 0.2 on6 of7.wav	a 0.2 on6 of7.wav
320	1	286	a 0.2 on7 of7.wav	a 0.2 on7 of7.wav
321	1	571	a 0.04 on1 of7r.wav	a 0.04 on1 of7r.wav
322	1	330	a 0.04 on2 of7.wav	a 0.04 on2 of7.wav
323	1	281	a 0.04 on3 of7.wav	a 0.04 on3 of7.wav
324	1	406	a 0.04 on4 of7.wav	a 0.04 on4 of7.wav
325	2	297	a 0.04 on5 of7.wav	a 0.04 on5 of7.wav
326	2	3082	a 0.04 on6 of7.wav	a 0.04 on6 of7.wav
327	1	811	a 0.04 on7 of7.wav	a 0.04 on7 of7.wav
328	1	116	a 0.06 on1 of7r.wav	a 0.06 on1 of7r.wav
329	2	355	a 0.06 on2 of7.wav	a 0.06 on2 of7.wav
330	1	362	a 0.06 on3 of7.wav	a 0.06 on3 of7.wav
331	1	642	a 0.06 on4 of7.wav	a 0.06 on4 of7.wav
332	1	245	a 0.06 on5 of7.wav	a 0.06 on5 of7.wav
333	1	387	a 0.06 on6 of7.wav	a 0.06 on6 of7.wav
334	1	587	a 0.06 on7 of7.wav	a 0.06 on7 of7.wav
335	1	162	a 0.08 on1 of7r.wav	a 0.08 on1 of7r.wav
336	2	522	a 0.08 on2 of7.wav	a 0.08 on2 of7.wav
337	1	395	a 0.08 on3 of7.wav	a 0.08 on3 of7.wav
338	1	650	a 0.08 on4 of7.wav	a 0.08 on4 of7.wav
339	1	279	a 0.08 on5 of7.wav	a 0.08 on5 of7.wav
340	1	687	a 0.08 on6 of7.wav	a 0.08 on6 of7.wav
341	1	727	a 0.08 on7 of7.wav	a 0.08 on7 of7.wav
342	2	431	a 0.12 on1 of7r.wav	a 0.12 on1 of7r.wav
343	1	1803	a 0.12 on2 of7.wav	a 0.12 on2 of7.wav
344	1	458	a 0.12 on3 of7.wav	a 0.12 on3 of7.wav
345	1	650	a 0.12 on4 of7.wav	a 0.12 on4 of7.wav
346	2	646	a 0.12 on5 of7.wav	a 0.12 on5 of7.wav
347	1	342	a 0.12 on6 of7.wav	a 0.12 on6 of7.wav
348	1	390	a 0.12 on7 of7.wav	a 0.12 on7 of7.wav
349	1	706	a 0.14 on1 of7r.wav	a 0.14 on1 of7r.wav
350	2	917	a 0.14 on2 of7.wav	a 0.14 on2 of7.wav
351	1	735	a 0.14 on3 of7.wav	a 0.14 on3 of7.wav
352	1	486	a 0.14 on4 of7.wav	a 0.14 on4 of7.wav
353	1	578	a 0.14 on5 of7.wav	a 0.14 on5 of7.wav
354	2	23	a 0.14 on6 of7.wav	a 0.14 on6 of7.wav
355	1	754	a 0.14 on7 of7.wav	a 0.14 on7 of7.wav
356	1	830	a 0.16 on1 of7r.wav	a 0.16 on1 of7r.wav
357	1	503	a 0.16 on2 of7.wav	a 0.16 on2 of7.wav
358	1	991	a 0.16 on3 of7.wav	a 0.16 on3 of7.wav
359	2	334	a 0.16 on4 of7.wav	a 0.16 on4 of7.wav
360	1	798	a 0.16 on5 of7.wav	a 0.16 on5 of7.wav
361	2	275	a 0.16 on6 of7.wav	a 0.16 on6 of7.wav
362	1	787	a 0.16 on7 of7.wav	a 0.16 on7 of7.wav
363	1	131	a 0.18 on1 of7r.wav	a 0.18 on1 of7r.wav
364	1	338	a 0.18 on2 of7.wav	a 0.18 on2 of7.wav
365	1	856	a 0.18 on3 of7.wav	a 0.18 on3 of7.wav
366	1	525	a 0.18 on4 of7.wav	a 0.18 on4 of7.wav
367	1	482	a 0.18 on5 of7.wav	a 0.18 on5 of7.wav
368	1	602	a 0.18 on6 of7.wav	a 0.18 on6 of7.wav
369	1	470	a 0.18 on7 of7.wav	a 0.18 on7 of7.wav
370	2	746	i 0.1 on1 of7r.wav	i 0.1 on1 of7r.wav
371	1	62	i 0.1 on2 of7.wav	i 0.1 on2 of7.wav
372	1	834	i 0.1 on3 of7.wav	i 0.1 on3 of7.wav
373	2	506	i 0.1 on4 of7.wav	i 0.1 on4 of7.wav
374	1	649	i 0.1 on5 of7.wav	i 0.1 on5 of7.wav
375	1	378	i 0.1 on6 of7.wav	i 0.1 on6 of7.wav
376	1	307	i 0.1 on7 of7.wav	i 0.1 on7 of7.wav
377	1	565	i 0.2 on1 of7r.wav	i 0.2 on1 of7r.wav
378	2	327	i 0.2 on2 of7.wav	i 0.2 on2 of7.wav
379	1	540	i 0.2 on3 of7.wav	i 0.2 on3 of7.wav
380	1	274	i 0.2 on4 of7.wav	i 0.2 on4 of7.wav
381	1	466	i 0.2 on5 of7.wav	i 0.2 on5 of7.wav
382	1	533	i 0.2 on6 of7.wav	i 0.2 on6 of7.wav
383	1	627	i 0.2 on7 of7.wav	i 0.2 on7 of7.wav
384	1	1027	i 0.04 on1 of7r.wav	i 0.04 on1 of7r.wav
385	1	259	i 0.04 on2 of7.wav	i 0.04 on2 of7.wav
386	1	819	i 0.04 on3 of7.wav	i 0.04 on3 of7.wav
387	1	1438	i 0.04 on4 of7.wav	i 0.04 on4 of7.wav
388	2	869	i 0.04 on5 of7.wav	i 0.04 on5 of7.wav
389	2	406	i 0.04 on6 of7.wav	i 0.04 on6 of7.wav
390	1	558	i 0.04 on7 of7.wav	i 0.04 on7 of7.wav
391	1	964	i 0.06 on1 of7r.wav	i 0.06 on1 of7r.wav
392	1	530	i 0.06 on2 of7.wav	i 0.06 on2 of7.wav
393	1	1154	i 0.06 on3 of7.wav	i 0.06 on3 of7.wav
394	1	330	i 0.06 on4 of7.wav	i 0.06 on4 of7.wav
395	1	446	i 0.06 on5 of7.wav	i 0.06 on5 of7.wav
396	1	447	i 0.06 on6 of7.wav	i 0.06 on6 of7.wav
397	1	952	i 0.06 on7 of7.wav	i 0.06 on7 of7.wav
398	1	321	i 0.08 on1 of7r.wav	i 0.08 on1 of7r.wav
399	1	594	i 0.08 on2 of7.wav	i 0.08 on2 of7.wav
400	1	534	i 0.08 on3 of7.wav	i 0.08 on3 of7.wav
401	1	393	i 0.08 on4 of7.wav	i 0.08 on4 of7.wav
402	1	900	i 0.08 on5 of7.wav	i 0.08 on5 of7.wav
403	1	1607	i 0.08 on6 of7.wav	i 0.08 on6 of7.wav
404	1	293	i 0.08 on7 of7.wav	i 0.08 on7 of7.wav
405	1	571	i 0.12 on1 of7r.wav	i 0.12 on1 of7r.wav
406	1	451	i 0.12 on2 of7.wav	i 0.12 on2 of7.wav
407	2	1218	i 0.12 on3 of7.wav	i 0.12 on3 of7.wav
408	2	510	i 0.12 on4 of7.wav	i 0.12 on4 of7.wav
409	1	842	i 0.12 on5 of7.wav	i 0.12 on5 of7.wav
410	1	747	i 0.12 on6 of7.wav	i 0.12 on6 of7.wav
411	1	486	i 0.12 on7 of7.wav	i 0.12 on7 of7.wav
412	1	600	i 0.14 on1 of7r.wav	i 0.14 on1 of7r.wav
413	1	457	i 0.14 on2 of7.wav	i 0.14 on2 of7.wav
414	1	1126	i 0.14 on3 of7.wav	i 0.14 on3 of7.wav
415	1	507	i 0.14 on4 of7.wav	i 0.14 on4 of7.wav
416	1	1367	i 0.14 on5 of7.wav	i 0.14 on5 of7.wav
417	1	610	i 0.14 on6 of7.wav	i 0.14 on6 of7.wav
418	1	354	i 0.14 on7 of7.wav	i 0.14 on7 of7.wav
419	1	694	i 0.16 on1 of7r.wav	i 0.16 on1 of7r.wav
420	1	500	i 0.16 on2 of7.wav	i 0.16 on2 of7.wav
421	1	762	i 0.16 on3 of7.wav	i 0.16 on3 of7.wav
422	2	876	i 0.16 on4 of7.wav	i 0.16 on4 of7.wav
423	1	759	i 0.16 on5 of7.wav	i 0.16 on5 of7.wav
424	1	365	i 0.16 on6 of7.wav	i 0.16 on6 of7.wav
425	1	364	i 0.16 on7 of7.wav	i 0.16 on7 of7.wav
426	1	751	i 0.18 on1 of7r.wav	i 0.18 on1 of7r.wav
427	1	570	i 0.18 on2 of7.wav	i 0.18 on2 of7.wav
428	1	571	i 0.18 on3 of7.wav	i 0.18 on3 of7.wav
429	1	387	i 0.18 on4 of7.wav	i 0.18 on4 of7.wav
430	1	550	i 0.18 on5 of7.wav	i 0.18 on5 of7.wav
431	1	410	i 0.18 on6 of7.wav	i 0.18 on6 of7.wav
432	1	402	i 0.18 on7 of7.wav	i 0.18 on7 of7.wav
433	2	320	a 0.1 on1 of7r.wav	a 0.1 on3 of7.wav
434	1	246	a 0.1 on2 of7.wav	a 0.1 on4 of7.wav
435	2	463	a 0.1 on3 of7.wav	a 0.1 on5 of7.wav
436	1	169	a 0.1 on4 of7.wav	a 0.1 on6 of7.wav
437	1	355	a 0.1 on5 of7.wav	a 0.1 on7 of7.wav
438	1	702	a 0.2 on1 of7r.wav	a 0.2 on3 of7.wav
439	1	1108	a 0.2 on2 of7.wav	a 0.2 on4 of7.wav
440	2	382	a 0.2 on3 of7.wav	a 0.2 on5 of7.wav
441	1	874	a 0.2 on4 of7.wav	a 0.2 on6 of7.wav
442	1	1139	a 0.2 on5 of7.wav	a 0.2 on7 of7.wav
443	1	369	a 0.04 on1 of7r.wav	a 0.04 on3 of7.wav
444	1	854	a 0.04 on2 of7.wav	a 0.04 on4 of7.wav
445	1	430	a 0.04 on3 of7.wav	a 0.04 on5 of7.wav
446	1	763	a 0.04 on4 of7.wav	a 0.04 on6 of7.wav
447	1	2650	a 0.04 on5 of7.wav	a 0.04 on7 of7.wav
448	2	231	a 0.06 on1 of7r.wav	a 0.06 on3 of7.wav
449	1	505	a 0.06 on2 of7.wav	a 0.06 on4 of7.wav
450	2	699	a 0.06 on3 of7.wav	a 0.06 on5 of7.wav
451	2	307	a 0.06 on4 of7.wav	a 0.06 on6 of7.wav
452	1	230	a 0.06 on5 of7.wav	a 0.06 on7 of7.wav
453	1	23	a 0.08 on1 of7r.wav	a 0.08 on3 of7.wav
454	2	287	a 0.08 on2 of7.wav	a 0.08 on4 of7.wav
455	1	502	a 0.08 on3 of7.wav	a 0.08 on5 of7.wav
456	1	269	a 0.08 on4 of7.wav	a 0.08 on6 of7.wav
457	1	358	a 0.08 on5 of7.wav	a 0.08 on7 of7.wav
458	1	747	a 0.12 on1 of7r.wav	a 0.12 on3 of7.wav
459	2	686	a 0.12 on2 of7.wav	a 0.12 on4 of7.wav
460	1	1169	a 0.12 on3 of7.wav	a 0.12 on5 of7.wav
461	2	619	a 0.12 on4 of7.wav	a 0.12 on6 of7.wav
462	1	826	a 0.12 on5 of7.wav	a 0.12 on7 of7.wav
463	1	696	a 0.14 on1 of7r.wav	a 0.14 on3 of7.wav
464	1	607	a 0.14 on2 of7.wav	a 0.14 on4 of7.wav
465	2	3330	a 0.14 on3 of7.wav	a 0.14 on5 of7.wav
466	1	535	a 0.14 on4 of7.wav	a 0.14 on6 of7.wav
467	1	558	a 0.14 on5 of7.wav	a 0.14 on7 of7.wav
468	1	539	a 0.16 on1 of7r.wav	a 0.16 on3 of7.wav
469	1	419	a 0.16 on2 of7.wav	a 0.16 on4 of7.wav
470	1	440	a 0.16 on3 of7.wav	a 0.16 on5 of7.wav
471	1	439	a 0.16 on4 of7.wav	a 0.16 on6 of7.wav
472	1	994	a 0.16 on5 of7.wav	a 0.16 on7 of7.wav
473	1	543	a 0.18 on1 of7r.wav	a 0.18 on3 of7.wav
474	1	1030	a 0.18 on2 of7.wav	a 0.18 on4 of7.wav
475	1	86	a 0.18 on3 of7.wav	a 0.18 on5 of7.wav
476	2	1044	a 0.18 on4 of7.wav	a 0.18 on6 of7.wav
477	1	460	a 0.18 on5 of7.wav	a 0.18 on7 of7.wav
478	1	629	i 0.1 on1 of7r.wav	i 0.1 on3 of7.wav
479	1	932	i 0.1 on2 of7.wav	i 0.1 on4 of7.wav
480	1	335	i 0.1 on3 of7.wav	i 0.1 on5 of7.wav
481	2	679	i 0.1 on4 of7.wav	i 0.1 on6 of7.wav
482	1	210	i 0.1 on5 of7.wav	i 0.1 on7 of7.wav
483	1	65	i 0.2 on1 of7r.wav	i 0.2 on3 of7.wav
484	1	891	i 0.2 on2 of7.wav	i 0.2 on4 of7.wav
485	1	439	i 0.2 on3 of7.wav	i 0.2 on5 of7.wav
486	2	720	i 0.2 on4 of7.wav	i 0.2 on6 of7.wav
487	1	878	i 0.2 on5 of7.wav	i 0.2 on7 of7.wav
488	1	523	i 0.04 on1 of7r.wav	i 0.04 on3 of7.wav
489	1	870	i 0.04 on2 of7.wav	i 0.04 on4 of7.wav
490	1	163	i 0.04 on3 of7.wav	i 0.04 on5 of7.wav
491	1	443	i 0.04 on4 of7.wav	i 0.04 on6 of7.wav
492	1	7	i 0.04 on5 of7.wav	i 0.04 on7 of7.wav
493	1	334	i 0.06 on1 of7r.wav	i 0.06 on3 of7.wav
494	1	615	i 0.06 on2 of7.wav	i 0.06 on4 of7.wav
495	1	394	i 0.06 on3 of7.wav	i 0.06 on5 of7.wav
496	2	1048	i 0.06 on4 of7.wav	i 0.06 on6 of7.wav
497	1	219	i 0.06 on5 of7.wav	i 0.06 on7 of7.wav
498	1	387	i 0.08 on1 of7r.wav	i 0.08 on3 of7.wav
499	1	430	i 0.08 on2 of7.wav	i 0.08 on4 of7.wav
500	1	242	i 0.08 on3 of7.wav	i 0.08 on5 of7.wav
501	1	283	i 0.08 on4 of7.wav	i 0.08 on6 of7.wav
502	2	733	i 0.08 on5 of7.wav	i 0.08 on7 of7.wav
503	2	293	i 0.12 on1 of7r.wav	i 0.12 on3 of7.wav
504	1	395	i 0.12 on2 of7.wav	i 0.12 on4 of7.wav
505	1	372	i 0.12 on3 of7.wav	i 0.12 on5 of7.wav
506	1	505	i 0.12 on4 of7.wav	i 0.12 on6 of7.wav
507	1	150	i 0.12 on5 of7.wav	i 0.12 on7 of7.wav
508	1	179	i 0.14 on1 of7r.wav	i 0.14 on3 of7.wav
509	1	297	i 0.14 on2 of7.wav	i 0.14 on4 of7.wav
510	1	690	i 0.14 on3 of7.wav	i 0.14 on5 of7.wav
511	1	883	i 0.14 on4 of7.wav	i 0.14 on6 of7.wav
512	1	979	i 0.14 on5 of7.wav	i 0.14 on7 of7.wav
513	2	335	i 0.16 on1 of7r.wav	i 0.16 on3 of7.wav
514	1	294	i 0.16 on2 of7.wav	i 0.16 on4 of7.wav
515	1	419	i 0.16 on3 of7.wav	i 0.16 on5 of7.wav
516	2	994	i 0.16 on4 of7.wav	i 0.16 on6 of7.wav
517	1	327	i 0.16 on5 of7.wav	i 0.16 on7 of7.wav
518	1	91	i 0.18 on1 of7r.wav	i 0.18 on3 of7.wav
519	1	842	i 0.18 on2 of7.wav	i 0.18 on4 of7.wav
520	1	748	i 0.18 on3 of7.wav	i 0.18 on5 of7.wav
521	1	519	i 0.18 on4 of7.wav	i 0.18 on6 of7.wav
522	2	413	i 0.18 on5 of7.wav	i 0.18 on7 of7.wav
523	1	307	a 0.1 on3 of7.wav	a 0.1 on1 of7r.wav
524	1	871	a 0.1 on4 of7.wav	a 0.1 on2 of7.wav
525	1	227	a 0.1 on5 of7.wav	a 0.1 on3 of7.wav
526	2	2169	a 0.1 on6 of7.wav	a 0.1 on4 of7.wav
527	1	650	a 0.1 on7 of7.wav	a 0.1 on5 of7.wav
528	1	718	a 0.2 on3 of7.wav	a 0.2 on1 of7r.wav
529	1	562	a 0.2 on4 of7.wav	a 0.2 on2 of7.wav
530	2	1363	a 0.2 on5 of7.wav	a 0.2 on3 of7.wav
531	1	74	a 0.2 on6 of7.wav	a 0.2 on4 of7.wav
532	1	742	a 0.2 on7 of7.wav	a 0.2 on5 of7.wav
533	1	714	a 0.04 on3 of7.wav	a 0.04 on1 of7r.wav
534	1	449	a 0.04 on4 of7.wav	a 0.04 on2 of7.wav
535	1	617	a 0.04 on5 of7.wav	a 0.04 on3 of7.wav
536	2	112	a 0.04 on6 of7.wav	a 0.04 on4 of7.wav
537	1	538	a 0.04 on7 of7.wav	a 0.04 on5 of7.wav
538	1	480	a 0.06 on3 of7.wav	a 0.06 on1 of7r.wav
539	2	14	a 0.06 on4 of7.wav	a 0.06 on2 of7.wav
540	1	315	a 0.06 on5 of7.wav	a 0.06 on3 of7.wav
541	2	571	a 0.06 on6 of7.wav	a 0.06 on4 of7.wav
542	1	4235	a 0.06 on7 of7.wav	a 0.06 on5 of7.wav
543	1	1066	a 0.08 on3 of7.wav	a 0.08 on1 of7r.wav
544	2	597	a 0.08 on4 of7.wav	a 0.08 on2 of7.wav
545	1	763	a 0.08 on5 of7.wav	a 0.08 on3 of7.wav
546	1	579	a 0.08 on6 of7.wav	a 0.08 on4 of7.wav
547	1	351	a 0.08 on7 of7.wav	a 0.08 on5 of7.wav
548	1	755	a 0.12 on3 of7.wav	a 0.12 on1 of7r.wav
549	1	671	a 0.12 on4 of7.wav	a 0.12 on2 of7.wav
550	1	339	a 0.12 on5 of7.wav	a 0.12 on3 of7.wav
551	1	330	a 0.12 on6 of7.wav	a 0.12 on4 of7.wav
552	1	674	a 0.12 on7 of7.wav	a 0.12 on5 of7.wav
553	1	463	a 0.14 on3 of7.wav	a 0.14 on1 of7r.wav
554	2	477	a 0.14 on4 of7.wav	a 0.14 on2 of7.wav
555	1	274	a 0.14 on5 of7.wav	a 0.14 on3 of7.wav
556	1	534	a 0.14 on6 of7.wav	a 0.14 on4 of7.wav
557	1	626	a 0.14 on7 of7.wav	a 0.14 on5 of7.wav
558	1	715	a 0.16 on3 of7.wav	a 0.16 on1 of7r.wav
559	2	294	a 0.16 on4 of7.wav	a 0.16 on2 of7.wav
560	1	901	a 0.16 on5 of7.wav	a 0.16 on3 of7.wav
561	1	243	a 0.16 on6 of7.wav	a 0.16 on4 of7.wav
562	2	1035	a 0.16 on7 of7.wav	a 0.16 on5 of7.wav
563	1	601	a 0.18 on3 of7.wav	a 0.18 on1 of7r.wav
564	1	409	a 0.18 on4 of7.wav	a 0.18 on2 of7.wav
565	2	1002	a 0.18 on5 of7.wav	a 0.18 on3 of7.wav
566	1	306	a 0.18 on6 of7.wav	a 0.18 on4 of7.wav
567	1	851	a 0.18 on7 of7.wav	a 0.18 on5 of7.wav
568	1	843	i 0.1 on3 of7.wav	i 0.1 on1 of7r.wav
569	2	800	i 0.1 on4 of7.wav	i 0.1 on2 of7.wav
570	2	195	i 0.1 on5 of7.wav	i 0.1 on3 of7.wav
571	1	802	i 0.1 on6 of7.wav	i 0.1 on4 of7.wav
572	2	323	i 0.1 on7 of7.wav	i 0.1 on5 of7.wav
573	1	2558	i 0.2 on3 of7.wav	i 0.2 on1 of7r.wav
574	1	638	i 0.2 on4 of7.wav	i 0.2 on2 of7.wav
575	2	1482	i 0.2 on5 of7.wav	i 0.2 on3 of7.wav
576	1	365	i 0.2 on6 of7.wav	i 0.2 on4 of7.wav
577	2	847	i 0.2 on7 of7.wav	i 0.2 on5 of7.wav
578	1	500	i 0.04 on3 of7.wav	i 0.04 on1 of7r.wav
579	1	795	i 0.04 on4 of7.wav	i 0.04 on2 of7.wav
580	1	359	i 0.04 on5 of7.wav	i 0.04 on3 of7.wav
581	2	519	i 0.04 on6 of7.wav	i 0.04 on4 of7.wav
582	2	408	i 0.04 on7 of7.wav	i 0.04 on5 of7.wav
583	1	298	i 0.06 on3 of7.wav	i 0.06 on1 of7r.wav
584	2	928	i 0.06 on4 of7.wav	i 0.06 on2 of7.wav
585	2	999	i 0.06 on5 of7.wav	i 0.06 on3 of7.wav
586	2	995	i 0.06 on6 of7.wav	i 0.06 on4 of7.wav
587	1	578	i 0.06 on7 of7.wav	i 0.06 on5 of7.wav
588	1	1894	i 0.08 on3 of7.wav	i 0.08 on1 of7r.wav
589	2	707	i 0.08 on4 of7.wav	i 0.08 on2 of7.wav
590	1	991	i 0.08 on5 of7.wav	i 0.08 on3 of7.wav
591	1	706	i 0.08 on6 of7.wav	i 0.08 on4 of7.wav
592	2	565	i 0.08 on7 of7.wav	i 0.08 on5 of7.wav
593	2	778	i 0.12 on3 of7.wav	i 0.12 on1 of7r.wav
594	2	1091	i 0.12 on4 of7.wav	i 0.12 on2 of7.wav
595	1	745	i 0.12 on5 of7.wav	i 0.12 on3 of7.wav
596	1	6	i 0.12 on6 of7.wav	i 0.12 on4 of7.wav
597	1	283	i 0.12 on7 of7.wav	i 0.12 on5 of7.wav
598	2	789	i 0.14 on3 of7.wav	i 0.14 on1 of7r.wav
599	1	717	i 0.14 on4 of7.wav	i 0.14 on2 of7.wav
600	1	740	i 0.14 on5 of7.wav	i 0.14 on3 of7.wav
601	1	666	i 0.14 on6 of7.wav	i 0.14 on4 of7.wav
602	1	531	i 0.14 on7 of7.wav	i 0.14 on5 of7.wav
603	2	67	i 0.16 on3 of7.wav	i 0.16 on1 of7r.wav
604	1	818	i 0.16 on4 of7.wav	i 0.16 on2 of7.wav
605	2	795	i 0.16 on5 of7.wav	i 0.16 on3 of7.wav
606	1	486	i 0.16 on6 of7.wav	i 0.16 on4 of7.wav
607	2	876	i 0.16 on7 of7.wav	i 0.16 on5 of7.wav
608	2	378	i 0.18 on3 of7.wav	i 0.18 on1 of7r.wav
609	2	322	i 0.18 on4 of7.wav	i 0.18 on2 of7.wav
610	2	638	i 0.18 on5 of7.wav	i 0.18 on3 of7.wav
611	2	788	i 0.18 on6 of7.wav	i 0.18 on4 of7.wav
612	1	146	i 0.18 on7 of7.wav	i 0.18 on5 of7.wav
