# Supplementary material for: How musical experience affects tone perception efficiency by musicians of tonal and non-tonal speakers?
Source: PLoS One. 2020 May 8;15(5):e0232514. doi: 10.1371/journal.pone.0232514 (PMC7209303; doi:10.1371/journal.pone.0232514)
Supplement: S2 Raw Data — (ZIP) [file pone.0232514.s002.zip › RAW DATA Man musician/sub2idfalling.csv]

List2	stim1	Slide3.RESP	Slide3.RT
1	a 0.1 on1 of1.wav	2	4823
2	a 0.1 on1 of2.wav	1	747
3	a 0.1 on1 of3.wav	1	996
4	a 0.1 on1 of4.wav	1	735
5	a 0.1 on1 of5.wav	2	1011
6	a 0.1 on1 of6.wav	2	646
7	a 0.1 on1 of7.wav	2	1463
8	a 0.2 on1 of1.wav	1	670
9	a 0.2 on1 of2.wav	1	887
10	a 0.2 on1 of3.wav	1	776
11	a 0.2 on1 of4.wav	1	1560
12	a 0.2 on1 of5.wav	2	1019
13	a 0.2 on1 of6.wav	2	612
14	a 0.2 on1 of7.wav	2	570
15	a 0.04 on1 of1.wav	2	875
16	a 0.04 on1 of2.wav	1	735
17	a 0.04 on1 of3.wav	1	2903
18	a 0.04 on1 of4.wav	2	1571
19	a 0.04 on1 of5.wav	2	7038
20	a 0.04 on1 of6.wav	2	550
21	a 0.04 on1 of7.wav	2	1307
22	a 0.06 on1 of1.wav	2	991
23	a 0.06 on1 of2.wav	2	704
24	a 0.06 on1 of3.wav	1	999
25	a 0.06 on1 of4.wav	2	1383
26	a 0.06 on1 of5.wav	2	562
27	a 0.06 on1 of6.wav	2	847
28	a 0.06 on1 of7.wav	2	812
29	a 0.08 on1 of1.wav	1	1147
30	a 0.08 on1 of2.wav	2	722
31	a 0.08 on1 of3.wav	2	571
32	a 0.08 on1 of4.wav	2	1170
33	a 0.08 on1 of5.wav	2	947
34	a 0.08 on1 of6.wav	2	535
35	a 0.08 on1 of7.wav	2	523
36	a 0.12 on1 of1.wav	1	462
37	a 0.12 on1 of2.wav	1	646
38	a 0.12 on1 of3.wav	2	1382
39	a 0.12 on1 of4.wav	2	751
40	a 0.12 on1 of5.wav	2	523
41	a 0.12 on1 of6.wav	2	639
42	a 0.12 on1 of7.wav	1	378
43	a 0.14 on1 of1.wav	1	619
44	a 0.14 on1 of2.wav	1	799
45	a 0.14 on1 of3.wav	1	719
46	a 0.14 on1 of4.wav	2	479
47	a 0.14 on1 of5.wav	2	711
48	a 0.14 on1 of6.wav	2	742
49	a 0.14 on1 of7.wav	2	619
50	a 0.16 on1 of1.wav	1	903
51	a 0.16 on1 of2.wav	1	1111
52	a 0.16 on1 of3.wav	1	695
53	a 0.16 on1 of4.wav	1	776
54	a 0.16 on1 of5.wav	2	647
55	a 0.16 on1 of6.wav	2	687
56	a 0.16 on1 of7.wav	2	835
57	a 0.18 on1 of1.wav	1	571
58	a 0.18 on1 of2.wav	1	1182
59	a 0.18 on1 of3.wav	1	679
60	a 0.18 on1 of4.wav	2	779
61	a 0.18 on1 of5.wav	2	739
62	a 0.18 on1 of6.wav	2	638
63	a 0.18 on1 of7.wav	2	907
64	i 0.1 on1 of1.wav	1	884
65	i 0.1 on1 of2.wav	1	763
66	i 0.1 on1 of3.wav	1	1191
67	i 0.1 on1 of4.wav	1	920
68	i 0.1 on1 of5.wav	2	538
69	i 0.1 on1 of6.wav	1	2679
70	i 0.1 on1 of7.wav	2	1018
71	i 0.2 on1 of1.wav	1	711
72	i 0.2 on1 of2.wav	1	710
73	i 0.2 on1 of3.wav	1	1411
74	i 0.2 on1 of4.wav	2	923
75	i 0.2 on1 of5.wav	2	686
76	i 0.2 on1 of6.wav	2	979
77	i 0.2 on1 of7.wav	2	739
78	i 0.04 on1 of1.wav	2	726
79	i 0.04 on1 of2.wav	2	760
80	i 0.04 on1 of3.wav	1	868
81	i 0.04 on1 of4.wav	1	1664
82	i 0.04 on1 of5.wav	2	542
83	i 0.04 on1 of6.wav	2	940
84	i 0.04 on1 of7.wav	1	782
85	i 0.06 on1 of1.wav	2	1830
86	i 0.06 on1 of2.wav	1	1119
87	i 0.06 on1 of3.wav	2	567
88	i 0.06 on1 of4.wav	2	1650
89	i 0.06 on1 of5.wav	2	891
90	i 0.06 on1 of6.wav	2	1227
91	i 0.06 on1 of7.wav	2	655
92	i 0.08 on1 of1.wav	1	575
93	i 0.08 on1 of2.wav	2	638
94	i 0.08 on1 of3.wav	2	687
95	i 0.08 on1 of4.wav	1	1375
96	i 0.08 on1 of5.wav	2	575
97	i 0.08 on1 of6.wav	1	1702
98	i 0.08 on1 of7.wav	2	894
99	i 0.12 on1 of1.wav	1	1028
100	i 0.12 on1 of2.wav	1	670
101	i 0.12 on1 of3.wav	1	534
102	i 0.12 on1 of4.wav	1	687
103	i 0.12 on1 of5.wav	2	674
104	i 0.12 on1 of6.wav	2	618
105	i 0.12 on1 of7.wav	2	1340
106	i 0.14 on1 of1.wav	1	776
107	i 0.14 on1 of2.wav	1	644
108	i 0.14 on1 of3.wav	1	4119
109	i 0.14 on1 of4.wav	2	543
110	i 0.14 on1 of5.wav	1	2720
111	i 0.14 on1 of6.wav	2	1099
112	i 0.14 on1 of7.wav	1	683
113	i 0.16 on1 of1.wav	1	667
114	i 0.16 on1 of2.wav	1	538
115	i 0.16 on1 of3.wav	1	747
116	i 0.16 on1 of4.wav	2	1203
117	i 0.16 on1 of5.wav	2	744
118	i 0.16 on1 of6.wav	2	623
119	i 0.16 on1 of7.wav	2	1075
120	i 0.18 on1 of1.wav	1	646
121	i 0.18 on1 of2.wav	1	680
122	i 0.18 on1 of3.wav	1	634
123	i 0.18 on1 of4.wav	2	579
124	i 0.18 on1 of5.wav	2	686
125	i 0.18 on1 of6.wav	2	930
126	i 0.18 on1 of7.wav	2	947
127	a 0.1 on1 of1.wav	2	4787
128	a 0.1 on1 of2.wav	1	1523
129	a 0.1 on1 of3.wav	1	916
130	a 0.1 on1 of4.wav	2	818
131	a 0.1 on1 of5.wav	1	1452
132	a 0.1 on1 of6.wav	2	874
133	a 0.1 on1 of7.wav	2	686
134	a 0.2 on1 of1.wav	1	695
135	a 0.2 on1 of2.wav	1	723
136	a 0.2 on1 of3.wav	1	979
137	a 0.2 on1 of4.wav	1	1706
138	a 0.2 on1 of5.wav	2	583
139	a 0.2 on1 of6.wav	2	1656
140	a 0.2 on1 of7.wav	2	682
141	a 0.04 on1 of1.wav	2	687
142	a 0.04 on1 of2.wav	2	815
143	a 0.04 on1 of3.wav	2	894
144	a 0.04 on1 of4.wav	2	810
145	a 0.04 on1 of5.wav	2	887
146	a 0.04 on1 of6.wav	2	590
147	a 0.04 on1 of7.wav	2	1094
148	a 0.06 on1 of1.wav	2	539
149	a 0.06 on1 of2.wav	2	792
150	a 0.06 on1 of3.wav	2	727
151	a 0.06 on1 of4.wav	2	906
152	a 0.06 on1 of5.wav	2	1747
153	a 0.06 on1 of6.wav	1	856
154	a 0.06 on1 of7.wav	2	514
155	a 0.08 on1 of1.wav	1	766
156	a 0.08 on1 of2.wav	2	586
157	a 0.08 on1 of3.wav	1	747
158	a 0.08 on1 of4.wav	2	1087
159	a 0.08 on1 of5.wav	2	663
160	a 0.08 on1 of6.wav	2	940
161	a 0.08 on1 of7.wav	2	802
162	a 0.12 on1 of1.wav	1	707
163	a 0.12 on1 of2.wav	2	510
164	a 0.12 on1 of3.wav	1	1012
165	a 0.12 on1 of4.wav	1	975
166	a 0.12 on1 of5.wav	2	643
167	a 0.12 on1 of6.wav	2	627
168	a 0.12 on1 of7.wav	2	784
169	a 0.14 on1 of1.wav	1	567
170	a 0.14 on1 of2.wav	1	602
171	a 0.14 on1 of3.wav	1	791
172	a 0.14 on1 of4.wav	2	878
173	a 0.14 on1 of5.wav	1	979
174	a 0.14 on1 of6.wav	1	5439
175	a 0.14 on1 of7.wav	2	1192
176	a 0.16 on1 of1.wav	1	755
177	a 0.16 on1 of2.wav	1	538
178	a 0.16 on1 of3.wav	1	1007
179	a 0.16 on1 of4.wav	2	915
180	a 0.16 on1 of5.wav	2	1087
181	a 0.16 on1 of6.wav	2	651
182	a 0.16 on1 of7.wav	2	638
183	a 0.18 on1 of1.wav	1	610
184	a 0.18 on1 of2.wav	1	562
185	a 0.18 on1 of3.wav	1	1043
186	a 0.18 on1 of4.wav	2	684
187	a 0.18 on1 of5.wav	2	1140
188	a 0.18 on1 of6.wav	2	839
189	a 0.18 on1 of7.wav	2	715
190	i 0.1 on1 of1.wav	1	755
191	i 0.1 on1 of2.wav	1	776
192	i 0.1 on1 of3.wav	1	643
193	i 0.1 on1 of4.wav	2	1858
194	i 0.1 on1 of5.wav	2	691
195	i 0.1 on1 of6.wav	1	631
196	i 0.1 on1 of7.wav	1	2383
197	i 0.2 on1 of1.wav	1	678
198	i 0.2 on1 of2.wav	1	695
199	i 0.2 on1 of3.wav	1	878
200	i 0.2 on1 of4.wav	2	2046
201	i 0.2 on1 of5.wav	2	584
202	i 0.2 on1 of6.wav	2	795
203	i 0.2 on1 of7.wav	2	844
204	i 0.04 on1 of1.wav	1	1187
205	i 0.04 on1 of2.wav	2	507
206	i 0.04 on1 of3.wav	2	327
207	i 0.04 on1 of4.wav	2	722
208	i 0.04 on1 of5.wav	2	499
209	i 0.04 on1 of6.wav	2	2655
210	i 0.04 on1 of7.wav	2	934
211	i 0.06 on1 of1.wav	1	952
212	i 0.06 on1 of2.wav	2	959
213	i 0.06 on1 of3.wav	2	876
214	i 0.06 on1 of4.wav	2	930
215	i 0.06 on1 of5.wav	2	686
216	i 0.06 on1 of6.wav	1	4075
217	i 0.06 on1 of7.wav	1	623
218	i 0.08 on1 of1.wav	1	824
219	i 0.08 on1 of2.wav	2	1719
220	i 0.08 on1 of3.wav	1	847
221	i 0.08 on1 of4.wav	1	715
222	i 0.08 on1 of5.wav	1	639
223	i 0.08 on1 of6.wav	2	895
224	i 0.08 on1 of7.wav	1	2275
225	i 0.12 on1 of1.wav	1	759
226	i 0.12 on1 of2.wav	1	555
227	i 0.12 on1 of3.wav	1	963
228	i 0.12 on1 of4.wav	1	699
229	i 0.12 on1 of5.wav	2	582
230	i 0.12 on1 of6.wav	2	724
231	i 0.12 on1 of7.wav	2	898
232	i 0.14 on1 of1.wav	1	491
233	i 0.14 on1 of2.wav	1	786
234	i 0.14 on1 of3.wav	1	831
235	i 0.14 on1 of4.wav	2	686
236	i 0.14 on1 of5.wav	2	1255
237	i 0.14 on1 of6.wav	2	1027
238	i 0.14 on1 of7.wav	2	1163
239	i 0.16 on1 of1.wav	1	800
240	i 0.16 on1 of2.wav	1	479
241	i 0.16 on1 of3.wav	2	767
242	i 0.16 on1 of4.wav	1	1260
243	i 0.16 on1 of5.wav	2	902
244	i 0.16 on1 of6.wav	2	787
245	i 0.16 on1 of7.wav	2	743
246	i 0.18 on1 of1.wav	1	702
247	i 0.18 on1 of2.wav	1	759
248	i 0.18 on1 of3.wav	2	615
249	i 0.18 on1 of4.wav	2	811
250	i 0.18 on1 of5.wav	2	851
251	i 0.18 on1 of6.wav	2	651
252	i 0.18 on1 of7.wav	2	1055
253	a 0.1 on1 of1.wav	1	1671
254	a 0.1 on1 of2.wav	1	1514
255	a 0.1 on1 of3.wav	1	903
256	a 0.1 on1 of4.wav	1	920
257	a 0.1 on1 of5.wav	2	799
258	a 0.1 on1 of6.wav	2	935
259	a 0.1 on1 of7.wav	2	726
260	a 0.2 on1 of1.wav	1	619
261	a 0.2 on1 of2.wav	1	646
262	a 0.2 on1 of3.wav	1	896
263	a 0.2 on1 of4.wav	2	847
264	a 0.2 on1 of5.wav	2	650
265	a 0.2 on1 of6.wav	2	595
266	a 0.2 on1 of7.wav	2	587
267	a 0.04 on1 of1.wav	2	874
268	a 0.04 on1 of2.wav	2	523
269	a 0.04 on1 of3.wav	1	718
270	a 0.04 on1 of4.wav	2	682
271	a 0.04 on1 of5.wav	2	1090
272	a 0.04 on1 of6.wav	2	1055
273	a 0.04 on1 of7.wav	2	927
274	a 0.06 on1 of1.wav	2	3711
275	a 0.06 on1 of2.wav	2	646
276	a 0.06 on1 of3.wav	2	631
277	a 0.06 on1 of4.wav	2	563
278	a 0.06 on1 of5.wav	2	779
279	a 0.06 on1 of6.wav	1	1316
280	a 0.06 on1 of7.wav	2	918
281	a 0.08 on1 of1.wav	1	767
282	a 0.08 on1 of2.wav	1	1496
283	a 0.08 on1 of3.wav	1	968
284	a 0.08 on1 of4.wav	2	1075
285	a 0.08 on1 of5.wav	2	795
286	a 0.08 on1 of6.wav	2	716
287	a 0.08 on1 of7.wav	2	1095
288	a 0.12 on1 of1.wav	1	1110
289	a 0.12 on1 of2.wav	1	664
290	a 0.12 on1 of3.wav	1	936
291	a 0.12 on1 of4.wav	1	714
292	a 0.12 on1 of5.wav	2	818
293	a 0.12 on1 of6.wav	2	564
294	a 0.12 on1 of7.wav	2	735
295	a 0.14 on1 of1.wav	1	764
296	a 0.14 on1 of2.wav	1	955
297	a 0.14 on1 of3.wav	1	887
298	a 0.14 on1 of4.wav	1	1407
299	a 0.14 on1 of5.wav	2	658
300	a 0.14 on1 of6.wav	2	687
301	a 0.14 on1 of7.wav	2	632
302	a 0.16 on1 of1.wav	1	818
303	a 0.16 on1 of2.wav	1	704
304	a 0.16 on1 of3.wav	1	1115
305	a 0.16 on1 of4.wav	1	798
306	a 0.16 on1 of5.wav	2	651
307	a 0.16 on1 of6.wav	2	4798
308	a 0.16 on1 of7.wav	2	652
309	a 0.18 on1 of1.wav	1	739
310	a 0.18 on1 of2.wav	1	678
311	a 0.18 on1 of3.wav	1	798
312	a 0.18 on1 of4.wav	2	791
313	a 0.18 on1 of5.wav	2	687
314	a 0.18 on1 of6.wav	2	642
315	a 0.18 on1 of7.wav	2	699
316	i 0.1 on1 of1.wav	1	859
317	i 0.1 on1 of2.wav	1	755
318	i 0.1 on1 of3.wav	1	503
319	i 0.1 on1 of4.wav	2	983
320	i 0.1 on1 of5.wav	2	1892
321	i 0.1 on1 of6.wav	2	523
322	i 0.1 on1 of7.wav	2	1210
323	i 0.2 on1 of1.wav	1	787
324	i 0.2 on1 of2.wav	1	715
325	i 0.2 on1 of3.wav	1	860
326	i 0.2 on1 of4.wav	2	664
327	i 0.2 on1 of5.wav	2	755
328	i 0.2 on1 of6.wav	2	1004
329	i 0.2 on1 of7.wav	2	694
330	i 0.04 on1 of1.wav	1	903
331	i 0.04 on1 of2.wav	2	1218
332	i 0.04 on1 of3.wav	2	499
333	i 0.04 on1 of4.wav	2	486
334	i 0.04 on1 of5.wav	2	555
335	i 0.04 on1 of6.wav	2	778
336	i 0.04 on1 of7.wav	2	1158
337	i 0.06 on1 of1.wav	2	712
338	i 0.06 on1 of2.wav	2	471
339	i 0.06 on1 of3.wav	1	1239
340	i 0.06 on1 of4.wav	2	727
341	i 0.06 on1 of5.wav	2	511
342	i 0.06 on1 of6.wav	2	634
343	i 0.06 on1 of7.wav	2	867
344	i 0.08 on1 of1.wav	1	776
345	i 0.08 on1 of2.wav	1	1079
346	i 0.08 on1 of3.wav	1	875
347	i 0.08 on1 of4.wav	1	1047
348	i 0.08 on1 of5.wav	2	1314
349	i 0.08 on1 of6.wav	2	735
350	i 0.08 on1 of7.wav	2	610
351	i 0.12 on1 of1.wav	1	818
352	i 0.12 on1 of2.wav	1	631
353	i 0.12 on1 of3.wav	1	983
354	i 0.12 on1 of4.wav	1	735
355	i 0.12 on1 of5.wav	2	570
356	i 0.12 on1 of6.wav	2	708
357	i 0.12 on1 of7.wav	1	410
358	i 0.14 on1 of1.wav	1	671
359	i 0.14 on1 of2.wav	1	803
360	i 0.14 on1 of3.wav	1	636
361	i 0.14 on1 of4.wav	1	998
362	i 0.14 on1 of5.wav	2	663
363	i 0.14 on1 of6.wav	2	2682
364	i 0.14 on1 of7.wav	2	827
365	i 0.16 on1 of1.wav	1	847
366	i 0.16 on1 of2.wav	1	1583
367	i 0.16 on1 of3.wav	1	2779
368	i 0.16 on1 of4.wav	1	987
369	i 0.16 on1 of5.wav	2	1028
370	i 0.16 on1 of6.wav	2	595
371	i 0.16 on1 of7.wav	2	636
372	i 0.18 on1 of1.wav	1	775
373	i 0.18 on1 of2.wav	1	1114
374	i 0.18 on1 of3.wav	1	826
375	i 0.18 on1 of4.wav	1	2495
376	i 0.18 on1 of5.wav	2	800
377	i 0.18 on1 of6.wav	2	1059
378	i 0.18 on1 of7.wav	2	895
379	a 0.1 on1 of1.wav	1	707
380	a 0.1 on1 of2.wav	2	626
381	a 0.1 on1 of3.wav	1	1015
382	a 0.1 on1 of4.wav	2	690
383	a 0.1 on1 of5.wav	2	667
384	a 0.1 on1 of6.wav	2	624
385	a 0.1 on1 of7.wav	1	3311
386	a 0.2 on1 of1.wav	1	747
387	a 0.2 on1 of2.wav	1	772
388	a 0.2 on1 of3.wav	1	1212
389	a 0.2 on1 of4.wav	2	659
390	a 0.2 on1 of5.wav	1	803
391	a 0.2 on1 of6.wav	2	607
392	a 0.2 on1 of7.wav	2	667
393	a 0.04 on1 of1.wav	2	479
394	a 0.04 on1 of2.wav	2	924
395	a 0.04 on1 of3.wav	2	952
396	a 0.04 on1 of4.wav	2	788
397	a 0.04 on1 of5.wav	2	615
398	a 0.04 on1 of6.wav	2	1014
399	a 0.04 on1 of7.wav	2	4275
400	a 0.06 on1 of1.wav	2	1139
401	a 0.06 on1 of2.wav	2	674
402	a 0.06 on1 of3.wav	2	728
403	a 0.06 on1 of4.wav	2	511
404	a 0.06 on1 of5.wav	2	691
405	a 0.06 on1 of6.wav	2	1194
406	a 0.06 on1 of7.wav	2	687
407	a 0.08 on1 of1.wav	1	764
408	a 0.08 on1 of2.wav	1	1098
409	a 0.08 on1 of3.wav	1	715
410	a 0.08 on1 of4.wav	1	991
411	a 0.08 on1 of5.wav	2	948
412	a 0.08 on1 of6.wav	2	707
413	a 0.08 on1 of7.wav	2	783
414	a 0.12 on1 of1.wav	2	498
415	a 0.12 on1 of2.wav	2	375
416	a 0.12 on1 of3.wav	1	762
417	a 0.12 on1 of4.wav	1	1079
418	a 0.12 on1 of5.wav	2	932
419	a 0.12 on1 of6.wav	2	611
420	a 0.12 on1 of7.wav	2	923
421	a 0.14 on1 of1.wav	1	772
422	a 0.14 on1 of2.wav	1	724
423	a 0.14 on1 of3.wav	1	859
424	a 0.14 on1 of4.wav	1	940
425	a 0.14 on1 of5.wav	2	687
426	a 0.14 on1 of6.wav	2	851
427	a 0.14 on1 of7.wav	2	874
428	a 0.16 on1 of1.wav	1	635
429	a 0.16 on1 of2.wav	1	650
430	a 0.16 on1 of3.wav	1	716
431	a 0.16 on1 of4.wav	2	1651
432	a 0.16 on1 of5.wav	2	763
433	a 0.16 on1 of6.wav	2	751
434	a 0.16 on1 of7.wav	2	958
435	a 0.18 on1 of1.wav	1	668
436	a 0.18 on1 of2.wav	1	663
437	a 0.18 on1 of3.wav	2	1199
438	a 0.18 on1 of4.wav	2	810
439	a 0.18 on1 of5.wav	2	1735
440	a 0.18 on1 of6.wav	2	763
441	a 0.18 on1 of7.wav	2	674
442	i 0.1 on1 of1.wav	1	747
443	i 0.1 on1 of2.wav	1	838
444	i 0.1 on1 of3.wav	2	586
445	i 0.1 on1 of4.wav	1	495
446	i 0.1 on1 of5.wav	2	891
447	i 0.1 on1 of6.wav	2	860
448	i 0.1 on1 of7.wav	2	827
449	i 0.2 on1 of1.wav	1	838
450	i 0.2 on1 of2.wav	1	871
451	i 0.2 on1 of3.wav	1	899
452	i 0.2 on1 of4.wav	2	735
453	i 0.2 on1 of5.wav	2	759
454	i 0.2 on1 of6.wav	2	683
455	i 0.2 on1 of7.wav	2	751
456	i 0.04 on1 of1.wav	2	966
457	i 0.04 on1 of2.wav	2	730
458	i 0.04 on1 of3.wav	2	1059
459	i 0.04 on1 of4.wav	2	483
460	i 0.04 on1 of5.wav	2	551
461	i 0.04 on1 of6.wav	2	943
462	i 0.04 on1 of7.wav	2	806
463	i 0.06 on1 of1.wav	2	614
464	i 0.06 on1 of2.wav	2	659
465	i 0.06 on1 of3.wav	1	1876
466	i 0.06 on1 of4.wav	2	2467
467	i 0.06 on1 of5.wav	2	927
468	i 0.06 on1 of6.wav	2	639
469	i 0.06 on1 of7.wav	2	467
470	i 0.08 on1 of1.wav	1	810
471	i 0.08 on1 of2.wav	1	860
472	i 0.08 on1 of3.wav	2	562
473	i 0.08 on1 of4.wav	2	634
474	i 0.08 on1 of5.wav	2	610
475	i 0.08 on1 of6.wav	2	563
476	i 0.08 on1 of7.wav	2	791
477	i 0.12 on1 of1.wav	1	791
478	i 0.12 on1 of2.wav	1	894
479	i 0.12 on1 of3.wav	1	1176
480	i 0.12 on1 of4.wav	1	930
481	i 0.12 on1 of5.wav	2	807
482	i 0.12 on1 of6.wav	1	863
483	i 0.12 on1 of7.wav	2	1290
484	i 0.14 on1 of1.wav	1	1190
485	i 0.14 on1 of2.wav	1	514
486	i 0.14 on1 of3.wav	1	760
487	i 0.14 on1 of4.wav	1	807
488	i 0.14 on1 of5.wav	2	1114
489	i 0.14 on1 of6.wav	1	564
490	i 0.14 on1 of7.wav	2	571
491	i 0.16 on1 of1.wav	1	619
492	i 0.16 on1 of2.wav	1	743
493	i 0.16 on1 of3.wav	1	967
494	i 0.16 on1 of4.wav	2	1183
495	i 0.16 on1 of5.wav	2	818
496	i 0.16 on1 of6.wav	2	827
497	i 0.16 on1 of7.wav	2	2411
498	i 0.18 on1 of1.wav	1	643
499	i 0.18 on1 of2.wav	1	947
500	i 0.18 on1 of3.wav	1	734
501	i 0.18 on1 of4.wav	1	2256
502	i 0.18 on1 of5.wav	2	698
503	i 0.18 on1 of6.wav	2	9123
504	i 0.18 on1 of7.wav	2	634
505	a 0.1 on1 of1.wav	1	918
506	a 0.1 on1 of2.wav	2	1194
507	a 0.1 on1 of3.wav	2	827
508	a 0.1 on1 of4.wav	1	706
509	a 0.1 on1 of5.wav	2	612
510	a 0.1 on1 of6.wav	2	3515
511	a 0.1 on1 of7.wav	2	639
512	a 0.2 on1 of1.wav	1	698
513	a 0.2 on1 of2.wav	1	771
514	a 0.2 on1 of3.wav	2	616
515	a 0.2 on1 of4.wav	2	1714
516	a 0.2 on1 of5.wav	2	686
517	a 0.2 on1 of6.wav	2	499
518	a 0.2 on1 of7.wav	1	643
519	a 0.04 on1 of1.wav	2	523
520	a 0.04 on1 of2.wav	2	779
521	a 0.04 on1 of3.wav	2	511
522	a 0.04 on1 of4.wav	2	1042
523	a 0.04 on1 of5.wav	2	1862
524	a 0.04 on1 of6.wav	2	715
525	a 0.04 on1 of7.wav	2	566
526	a 0.06 on1 of1.wav	2	575
527	a 0.06 on1 of2.wav	2	606
528	a 0.06 on1 of3.wav	1	2523
529	a 0.06 on1 of4.wav	2	643
530	a 0.06 on1 of5.wav	2	2795
531	a 0.06 on1 of6.wav	1	879
532	a 0.06 on1 of7.wav	2	826
533	a 0.08 on1 of1.wav	1	767
534	a 0.08 on1 of2.wav	1	904
535	a 0.08 on1 of3.wav	2	522
536	a 0.08 on1 of4.wav	2	579
537	a 0.08 on1 of5.wav	2	883
538	a 0.08 on1 of6.wav	2	540
539	a 0.08 on1 of7.wav	2	896
540	a 0.12 on1 of1.wav	1	632
541	a 0.12 on1 of2.wav	1	634
542	a 0.12 on1 of3.wav	1	1146
543	a 0.12 on1 of4.wav	1	800
544	a 0.12 on1 of5.wav	2	647
545	a 0.12 on1 of6.wav	2	623
546	a 0.12 on1 of7.wav	2	779
547	a 0.14 on1 of1.wav	1	663
548	a 0.14 on1 of2.wav	1	867
549	a 0.14 on1 of3.wav	2	612
550	a 0.14 on1 of4.wav	1	734
551	a 0.14 on1 of5.wav	2	1207
552	a 0.14 on1 of6.wav	2	707
553	a 0.14 on1 of7.wav	2	892
554	a 0.16 on1 of1.wav	1	1396
555	a 0.16 on1 of2.wav	1	787
556	a 0.16 on1 of3.wav	1	634
557	a 0.16 on1 of4.wav	2	679
558	a 0.16 on1 of5.wav	2	575
559	a 0.16 on1 of6.wav	2	651
560	a 0.16 on1 of7.wav	2	982
561	a 0.18 on1 of1.wav	1	675
562	a 0.18 on1 of2.wav	1	722
563	a 0.18 on1 of3.wav	1	851
564	a 0.18 on1 of4.wav	2	595
565	a 0.18 on1 of5.wav	2	791
566	a 0.18 on1 of6.wav	2	747
567	a 0.18 on1 of7.wav	2	812
568	i 0.1 on1 of1.wav	1	1511
569	i 0.1 on1 of2.wav	2	467
570	i 0.1 on1 of3.wav	1	806
571	i 0.1 on1 of4.wav	2	562
572	i 0.1 on1 of5.wav	2	719
573	i 0.1 on1 of6.wav	2	999
574	i 0.1 on1 of7.wav	2	2244
575	i 0.2 on1 of1.wav	1	1250
576	i 0.2 on1 of2.wav	1	1023
577	i 0.2 on1 of3.wav	1	539
578	i 0.2 on1 of4.wav	2	582
579	i 0.2 on1 of5.wav	2	699
580	i 0.2 on1 of6.wav	2	851
581	i 0.2 on1 of7.wav	2	870
582	i 0.04 on1 of1.wav	1	1060
583	i 0.04 on1 of2.wav	2	994
584	i 0.04 on1 of3.wav	2	890
585	i 0.04 on1 of4.wav	2	571
586	i 0.04 on1 of5.wav	1	780
587	i 0.04 on1 of6.wav	1	667
588	i 0.04 on1 of7.wav	2	983
589	i 0.06 on1 of1.wav	2	582
590	i 0.06 on1 of2.wav	2	567
591	i 0.06 on1 of3.wav	2	5679
592	i 0.06 on1 of4.wav	2	743
593	i 0.06 on1 of5.wav	2	919
594	i 0.06 on1 of6.wav	2	743
595	i 0.06 on1 of7.wav	2	636
596	i 0.08 on1 of1.wav	1	1235
597	i 0.08 on1 of2.wav	1	714
598	i 0.08 on1 of3.wav	1	2207
599	i 0.08 on1 of4.wav	2	827
600	i 0.08 on1 of5.wav	1	591
601	i 0.08 on1 of6.wav	2	1990
602	i 0.08 on1 of7.wav	2	920
603	i 0.12 on1 of1.wav	1	590
604	i 0.12 on1 of2.wav	1	795
605	i 0.12 on1 of3.wav	1	770
606	i 0.12 on1 of4.wav	1	1124
607	i 0.12 on1 of5.wav	2	3076
608	i 0.12 on1 of6.wav	2	1187
609	i 0.12 on1 of7.wav	2	634
610	i 0.14 on1 of1.wav	1	1079
611	i 0.14 on1 of2.wav	1	575
612	i 0.14 on1 of3.wav	1	712
613	i 0.14 on1 of4.wav	1	711
614	i 0.14 on1 of5.wav	2	715
615	i 0.14 on1 of6.wav	1	607
616	i 0.14 on1 of7.wav	2	615
617	i 0.16 on1 of1.wav	1	646
618	i 0.16 on1 of2.wav	1	547
619	i 0.16 on1 of3.wav	1	570
620	i 0.16 on1 of4.wav	1	478
621	i 0.16 on1 of5.wav	2	519
622	i 0.16 on1 of6.wav	2	800
623	i 0.16 on1 of7.wav	2	503
624	i 0.18 on1 of1.wav	1	1303
625	i 0.18 on1 of2.wav	1	850
626	i 0.18 on1 of3.wav	1	819
627	i 0.18 on1 of4.wav	1	764
628	i 0.18 on1 of5.wav	2	1234
629	i 0.18 on1 of6.wav	2	679
630	i 0.18 on1 of7.wav	2	1111
