# Supplementary material for: How musical experience affects tone perception efficiency by musicians of tonal and non-tonal speakers?
Source: PLoS One. 2020 May 8;15(5):e0232514. doi: 10.1371/journal.pone.0232514 (PMC7209303; doi:10.1371/journal.pone.0232514)
Supplement: S2 Raw Data — (ZIP) [file pone.0232514.s002.zip › RAW DATA Man musician/sub2idrising.csv]

List2	stim1	Slide3.RESP	Slide3.RT
1	a 0.1 on1 of7r.wav	2	1353
2	a 0.1 on2 of7.wav	2	893
3	a 0.1 on3 of7.wav	2	825
4	a 0.1 on4 of7.wav	2	1222
5	a 0.1 on5 of7.wav	1	817
6	a 0.1 on6 of7.wav	1	693
7	a 0.1 on7 of7.wav	1	789
8	a 0.2 on1 of7r.wav	2	722
9	a 0.2 on2 of7.wav	2	733
10	a 0.2 on3 of7.wav	2	949
11	a 0.2 on4 of7.wav	2	993
12	a 0.2 on5 of7.wav	1	817
13	a 0.2 on6 of7.wav	1	817
14	a 0.2 on7 of7.wav	2	686
15	a 0.04 on1 of7r.wav	2	2402
16	a 0.04 on2 of7.wav	1	856
17	a 0.04 on3 of7.wav	1	1822
18	a 0.04 on4 of7.wav	2	1933
19	a 0.04 on5 of7.wav	1	910
20	a 0.04 on6 of7.wav	2	973
21	a 0.04 on7 of7.wav	2	1569
22	a 0.06 on1 of7r.wav	1	752
23	a 0.06 on2 of7.wav	1	1013
24	a 0.06 on3 of7.wav	1	1130
25	a 0.06 on4 of7.wav	1	3016
26	a 0.06 on5 of7.wav	2	2485
27	a 0.06 on6 of7.wav	2	701
28	a 0.06 on7 of7.wav	1	1249
29	a 0.08 on1 of7r.wav	2	693
30	a 0.08 on2 of7.wav	2	786
31	a 0.08 on3 of7.wav	1	1125
32	a 0.08 on4 of7.wav	1	1002
33	a 0.08 on5 of7.wav	1	586
34	a 0.08 on6 of7.wav	1	738
35	a 0.08 on7 of7.wav	1	670
36	a 0.12 on1 of7r.wav	2	1001
37	a 0.12 on2 of7.wav	2	2376
38	a 0.12 on3 of7.wav	1	1321
39	a 0.12 on4 of7.wav	1	793
40	a 0.12 on5 of7.wav	1	734
41	a 0.12 on6 of7.wav	1	762
42	a 0.12 on7 of7.wav	1	754
43	a 0.14 on1 of7r.wav	2	1398
44	a 0.14 on2 of7.wav	2	902
45	a 0.14 on3 of7.wav	2	1393
46	a 0.14 on4 of7.wav	2	702
47	a 0.14 on5 of7.wav	2	890
48	a 0.14 on6 of7.wav	1	597
49	a 0.14 on7 of7.wav	1	669
50	a 0.16 on1 of7r.wav	2	1029
51	a 0.16 on2 of7.wav	2	894
52	a 0.16 on3 of7.wav	2	857
53	a 0.16 on4 of7.wav	2	868
54	a 0.16 on5 of7.wav	1	1209
55	a 0.16 on6 of7.wav	1	2837
56	a 0.16 on7 of7.wav	1	825
57	a 0.18 on1 of7r.wav	2	1453
58	a 0.18 on2 of7.wav	2	1729
59	a 0.18 on3 of7.wav	1	1590
60	a 0.18 on4 of7.wav	2	1669
61	a 0.18 on5 of7.wav	1	850
62	a 0.18 on6 of7.wav	1	610
63	a 0.18 on7 of7.wav	1	713
64	i 0.1 on1 of7r.wav	2	662
65	i 0.1 on2 of7.wav	2	713
66	i 0.1 on3 of7.wav	1	1401
67	i 0.1 on4 of7.wav	1	876
68	i 0.1 on5 of7.wav	1	1024
69	i 0.1 on6 of7.wav	1	658
70	i 0.1 on7 of7.wav	1	622
71	i 0.2 on1 of7r.wav	2	1057
72	i 0.2 on2 of7.wav	2	757
73	i 0.2 on3 of7.wav	2	685
74	i 0.2 on4 of7.wav	2	1253
75	i 0.2 on5 of7.wav	1	1280
76	i 0.2 on6 of7.wav	1	593
77	i 0.2 on7 of7.wav	1	733
78	i 0.04 on1 of7r.wav	1	1617
79	i 0.04 on2 of7.wav	2	1097
80	i 0.04 on3 of7.wav	2	1278
81	i 0.04 on4 of7.wav	1	1033
82	i 0.04 on5 of7.wav	2	1066
83	i 0.04 on6 of7.wav	2	1846
84	i 0.04 on7 of7.wav	1	1401
85	i 0.06 on1 of7r.wav	1	1413
86	i 0.06 on2 of7.wav	1	2737
87	i 0.06 on3 of7.wav	1	1221
88	i 0.06 on4 of7.wav	1	1668
89	i 0.06 on5 of7.wav	2	794
90	i 0.06 on6 of7.wav	1	908
91	i 0.06 on7 of7.wav	2	574
92	i 0.08 on1 of7r.wav	2	661
93	i 0.08 on2 of7.wav	2	978
94	i 0.08 on3 of7.wav	1	1342
95	i 0.08 on4 of7.wav	2	1729
96	i 0.08 on5 of7.wav	1	776
97	i 0.08 on6 of7.wav	1	645
98	i 0.08 on7 of7.wav	1	705
99	i 0.12 on1 of7r.wav	2	1033
100	i 0.12 on2 of7.wav	2	641
101	i 0.12 on3 of7.wav	2	685
102	i 0.12 on4 of7.wav	1	1069
103	i 0.12 on5 of7.wav	1	882
104	i 0.12 on6 of7.wav	1	662
105	i 0.12 on7 of7.wav	1	889
106	i 0.14 on1 of7r.wav	2	745
107	i 0.14 on2 of7.wav	2	1337
108	i 0.14 on3 of7.wav	2	1210
109	i 0.14 on4 of7.wav	1	953
110	i 0.14 on5 of7.wav	1	617
111	i 0.14 on6 of7.wav	1	649
112	i 0.14 on7 of7.wav	1	754
113	i 0.16 on1 of7r.wav	2	742
114	i 0.16 on2 of7.wav	2	945
115	i 0.16 on3 of7.wav	2	813
116	i 0.16 on4 of7.wav	1	838
117	i 0.16 on5 of7.wav	1	913
118	i 0.16 on6 of7.wav	1	773
119	i 0.16 on7 of7.wav	1	790
120	i 0.18 on1 of7r.wav	2	705
121	i 0.18 on2 of7.wav	2	808
122	i 0.18 on3 of7.wav	1	926
123	i 0.18 on4 of7.wav	1	777
124	i 0.18 on5 of7.wav	1	648
125	i 0.18 on6 of7.wav	1	733
126	i 0.18 on7 of7.wav	1	657
127	a 0.1 on1 of7r.wav	2	1241
128	a 0.1 on2 of7.wav	2	925
129	a 0.1 on3 of7.wav	2	762
130	a 0.1 on4 of7.wav	1	1095
131	a 0.1 on5 of7.wav	1	1741
132	a 0.1 on6 of7.wav	1	809
133	a 0.1 on7 of7.wav	1	666
134	a 0.2 on1 of7r.wav	2	830
135	a 0.2 on2 of7.wav	2	1074
136	a 0.2 on3 of7.wav	2	1527
137	a 0.2 on4 of7.wav	1	922
138	a 0.2 on5 of7.wav	1	961
139	a 0.2 on6 of7.wav	1	665
140	a 0.2 on7 of7.wav	1	689
141	a 0.04 on1 of7r.wav	2	2606
142	a 0.04 on2 of7.wav	1	1193
143	a 0.04 on3 of7.wav	2	1305
144	a 0.04 on4 of7.wav	1	966
145	a 0.04 on5 of7.wav	2	1082
146	a 0.04 on6 of7.wav	1	1493
147	a 0.04 on7 of7.wav	1	637
148	a 0.06 on1 of7r.wav	1	1410
149	a 0.06 on2 of7.wav	2	689
150	a 0.06 on3 of7.wav	1	876
151	a 0.06 on4 of7.wav	2	725
152	a 0.06 on5 of7.wav	1	1229
153	a 0.06 on6 of7.wav	1	1985
154	a 0.06 on7 of7.wav	2	654
155	a 0.08 on1 of7r.wav	1	1729
156	a 0.08 on2 of7.wav	2	1369
157	a 0.08 on3 of7.wav	1	862
158	a 0.08 on4 of7.wav	1	1342
159	a 0.08 on5 of7.wav	1	1597
160	a 0.08 on6 of7.wav	1	908
161	a 0.08 on7 of7.wav	1	996
162	a 0.12 on1 of7r.wav	1	4216
163	a 0.12 on2 of7.wav	2	1177
164	a 0.12 on3 of7.wav	2	845
165	a 0.12 on4 of7.wav	1	1058
166	a 0.12 on5 of7.wav	1	869
167	a 0.12 on6 of7.wav	1	1328
168	a 0.12 on7 of7.wav	1	768
169	a 0.14 on1 of7r.wav	2	525
170	a 0.14 on2 of7.wav	2	1101
171	a 0.14 on3 of7.wav	2	768
172	a 0.14 on4 of7.wav	2	633
173	a 0.14 on5 of7.wav	1	836
174	a 0.14 on6 of7.wav	1	549
175	a 0.14 on7 of7.wav	1	769
176	a 0.16 on1 of7r.wav	2	1182
177	a 0.16 on2 of7.wav	2	777
178	a 0.16 on3 of7.wav	2	1026
179	a 0.16 on4 of7.wav	1	1945
180	a 0.16 on5 of7.wav	1	2001
181	a 0.16 on6 of7.wav	1	745
182	a 0.16 on7 of7.wav	1	719
183	a 0.18 on1 of7r.wav	2	833
184	a 0.18 on2 of7.wav	2	706
185	a 0.18 on3 of7.wav	1	1096
186	a 0.18 on4 of7.wav	1	1097
187	a 0.18 on5 of7.wav	1	841
188	a 0.18 on6 of7.wav	1	545
189	a 0.18 on7 of7.wav	1	586
190	i 0.1 on1 of7r.wav	2	885
191	i 0.1 on2 of7.wav	2	605
192	i 0.1 on3 of7.wav	2	609
193	i 0.1 on4 of7.wav	1	781
194	i 0.1 on5 of7.wav	1	969
195	i 0.1 on6 of7.wav	1	1048
196	i 0.1 on7 of7.wav	1	782
197	i 0.2 on1 of7r.wav	2	846
198	i 0.2 on2 of7.wav	2	1433
199	i 0.2 on3 of7.wav	2	897
200	i 0.2 on4 of7.wav	2	1309
201	i 0.2 on5 of7.wav	1	897
202	i 0.2 on6 of7.wav	1	1432
203	i 0.2 on7 of7.wav	1	610
204	i 0.04 on1 of7r.wav	2	1006
205	i 0.04 on2 of7.wav	2	949
206	i 0.04 on3 of7.wav	1	989
207	i 0.04 on4 of7.wav	2	1341
208	i 0.04 on5 of7.wav	2	2093
209	i 0.04 on6 of7.wav	1	1017
210	i 0.04 on7 of7.wav	2	873
211	i 0.06 on1 of7r.wav	2	545
212	i 0.06 on2 of7.wav	2	1050
213	i 0.06 on3 of7.wav	1	1677
214	i 0.06 on4 of7.wav	2	477
215	i 0.06 on5 of7.wav	1	889
216	i 0.06 on6 of7.wav	1	1082
217	i 0.06 on7 of7.wav	1	952
218	i 0.08 on1 of7r.wav	2	1425
219	i 0.08 on2 of7.wav	2	701
220	i 0.08 on3 of7.wav	1	840
221	i 0.08 on4 of7.wav	2	986
222	i 0.08 on5 of7.wav	1	985
223	i 0.08 on6 of7.wav	1	977
224	i 0.08 on7 of7.wav	1	958
225	i 0.12 on1 of7r.wav	2	809
226	i 0.12 on2 of7.wav	2	522
227	i 0.12 on3 of7.wav	2	549
228	i 0.12 on4 of7.wav	2	2014
229	i 0.12 on5 of7.wav	1	985
230	i 0.12 on6 of7.wav	1	777
231	i 0.12 on7 of7.wav	1	865
232	i 0.14 on1 of7r.wav	2	722
233	i 0.14 on2 of7.wav	2	1790
234	i 0.14 on3 of7.wav	2	1169
235	i 0.14 on4 of7.wav	1	990
236	i 0.14 on5 of7.wav	1	906
237	i 0.14 on6 of7.wav	1	692
238	i 0.14 on7 of7.wav	1	806
239	i 0.16 on1 of7r.wav	2	1401
240	i 0.16 on2 of7.wav	2	697
241	i 0.16 on3 of7.wav	2	1078
242	i 0.16 on4 of7.wav	2	830
243	i 0.16 on5 of7.wav	1	1029
244	i 0.16 on6 of7.wav	1	993
245	i 0.16 on7 of7.wav	1	793
246	i 0.18 on1 of7r.wav	2	1133
247	i 0.18 on2 of7.wav	2	713
248	i 0.18 on3 of7.wav	2	705
249	i 0.18 on4 of7.wav	1	1330
250	i 0.18 on5 of7.wav	1	865
251	i 0.18 on6 of7.wav	1	864
252	i 0.18 on7 of7.wav	1	497
253	a 0.1 on1 of7r.wav	2	1178
254	a 0.1 on2 of7.wav	2	821
255	a 0.1 on3 of7.wav	2	785
256	a 0.1 on4 of7.wav	1	817
257	a 0.1 on5 of7.wav	1	549
258	a 0.1 on6 of7.wav	1	713
259	a 0.1 on7 of7.wav	1	2221
260	a 0.2 on1 of7r.wav	2	969
261	a 0.2 on2 of7.wav	2	2024
262	a 0.2 on3 of7.wav	2	840
263	a 0.2 on4 of7.wav	2	1230
264	a 0.2 on5 of7.wav	1	1200
265	a 0.2 on6 of7.wav	1	617
266	a 0.2 on7 of7.wav	1	788
267	a 0.04 on1 of7r.wav	2	990
268	a 0.04 on2 of7.wav	2	1345
269	a 0.04 on3 of7.wav	1	1388
270	a 0.04 on4 of7.wav	1	797
271	a 0.04 on5 of7.wav	2	812
272	a 0.04 on6 of7.wav	2	2354
273	a 0.04 on7 of7.wav	1	617
274	a 0.06 on1 of7r.wav	2	949
275	a 0.06 on2 of7.wav	2	582
276	a 0.06 on3 of7.wav	2	1151
277	a 0.06 on4 of7.wav	1	969
278	a 0.06 on5 of7.wav	2	1373
279	a 0.06 on6 of7.wav	2	1066
280	a 0.06 on7 of7.wav	2	1134
281	a 0.08 on1 of7r.wav	2	533
282	a 0.08 on2 of7.wav	2	921
283	a 0.08 on3 of7.wav	1	1030
284	a 0.08 on4 of7.wav	1	1265
285	a 0.08 on5 of7.wav	1	678
286	a 0.08 on6 of7.wav	1	1233
287	a 0.08 on7 of7.wav	1	657
288	a 0.12 on1 of7r.wav	2	614
289	a 0.12 on2 of7.wav	2	1038
290	a 0.12 on3 of7.wav	2	914
291	a 0.12 on4 of7.wav	2	1261
292	a 0.12 on5 of7.wav	2	809
293	a 0.12 on6 of7.wav	1	1453
294	a 0.12 on7 of7.wav	1	618
295	a 0.14 on1 of7r.wav	2	850
296	a 0.14 on2 of7.wav	2	806
297	a 0.14 on3 of7.wav	2	845
298	a 0.14 on4 of7.wav	1	914
299	a 0.14 on5 of7.wav	1	649
300	a 0.14 on6 of7.wav	1	733
301	a 0.14 on7 of7.wav	1	645
302	a 0.16 on1 of7r.wav	2	906
303	a 0.16 on2 of7.wav	2	826
304	a 0.16 on3 of7.wav	2	850
305	a 0.16 on4 of7.wav	2	1722
306	a 0.16 on5 of7.wav	1	753
307	a 0.16 on6 of7.wav	1	820
308	a 0.16 on7 of7.wav	1	629
309	a 0.18 on1 of7r.wav	2	654
310	a 0.18 on2 of7.wav	2	1008
311	a 0.18 on3 of7.wav	2	770
312	a 0.18 on4 of7.wav	2	1284
313	a 0.18 on5 of7.wav	1	525
314	a 0.18 on6 of7.wav	2	982
315	a 0.18 on7 of7.wav	1	761
316	i 0.1 on1 of7r.wav	2	728
317	i 0.1 on2 of7.wav	2	605
318	i 0.1 on3 of7.wav	2	1321
319	i 0.1 on4 of7.wav	1	1005
320	i 0.1 on5 of7.wav	1	817
321	i 0.1 on6 of7.wav	1	701
322	i 0.1 on7 of7.wav	1	1054
323	i 0.2 on1 of7r.wav	2	730
324	i 0.2 on2 of7.wav	2	722
325	i 0.2 on3 of7.wav	2	1525
326	i 0.2 on4 of7.wav	1	1169
327	i 0.2 on5 of7.wav	1	1090
328	i 0.2 on6 of7.wav	1	590
329	i 0.2 on7 of7.wav	1	806
330	i 0.04 on1 of7r.wav	2	1409
331	i 0.04 on2 of7.wav	1	4489
332	i 0.04 on3 of7.wav	2	1018
333	i 0.04 on4 of7.wav	1	1081
334	i 0.04 on5 of7.wav	1	1489
335	i 0.04 on6 of7.wav	1	1065
336	i 0.04 on7 of7.wav	2	1034
337	i 0.06 on1 of7r.wav	2	1173
338	i 0.06 on2 of7.wav	2	890
339	i 0.06 on3 of7.wav	2	922
340	i 0.06 on4 of7.wav	2	546
341	i 0.06 on5 of7.wav	2	634
342	i 0.06 on6 of7.wav	2	742
343	i 0.06 on7 of7.wav	1	1274
344	i 0.08 on1 of7r.wav	2	885
345	i 0.08 on2 of7.wav	2	985
346	i 0.08 on3 of7.wav	2	694
347	i 0.08 on4 of7.wav	1	3653
348	i 0.08 on5 of7.wav	1	1221
349	i 0.08 on6 of7.wav	2	1258
350	i 0.08 on7 of7.wav	1	818
351	i 0.12 on1 of7r.wav	2	750
352	i 0.12 on2 of7.wav	2	626
353	i 0.12 on3 of7.wav	2	837
354	i 0.12 on4 of7.wav	1	1101
355	i 0.12 on5 of7.wav	1	835
356	i 0.12 on6 of7.wav	1	2354
357	i 0.12 on7 of7.wav	1	1117
358	i 0.14 on1 of7r.wav	2	1066
359	i 0.14 on2 of7.wav	2	593
360	i 0.14 on3 of7.wav	2	677
361	i 0.14 on4 of7.wav	1	1318
362	i 0.14 on5 of7.wav	1	970
363	i 0.14 on6 of7.wav	1	650
364	i 0.14 on7 of7.wav	1	936
365	i 0.16 on1 of7r.wav	2	1701
366	i 0.16 on2 of7.wav	2	670
367	i 0.16 on3 of7.wav	2	854
368	i 0.16 on4 of7.wav	1	1153
369	i 0.16 on5 of7.wav	1	676
370	i 0.16 on6 of7.wav	1	1000
371	i 0.16 on7 of7.wav	1	946
372	i 0.18 on1 of7r.wav	2	749
373	i 0.18 on2 of7.wav	2	1322
374	i 0.18 on3 of7.wav	2	981
375	i 0.18 on4 of7.wav	1	825
376	i 0.18 on5 of7.wav	1	777
377	i 0.18 on6 of7.wav	1	830
378	i 0.18 on7 of7.wav	1	797
379	a 0.1 on1 of7r.wav	2	682
380	a 0.1 on2 of7.wav	2	690
381	a 0.1 on3 of7.wav	2	742
382	a 0.1 on4 of7.wav	2	2198
383	a 0.1 on5 of7.wav	1	705
384	a 0.1 on6 of7.wav	1	889
385	a 0.1 on7 of7.wav	1	665
386	a 0.2 on1 of7r.wav	2	952
387	a 0.2 on2 of7.wav	2	726
388	a 0.2 on3 of7.wav	2	732
389	a 0.2 on4 of7.wav	1	1093
390	a 0.2 on5 of7.wav	1	958
391	a 0.2 on6 of7.wav	1	657
392	a 0.2 on7 of7.wav	1	598
393	a 0.04 on1 of7r.wav	1	1937
394	a 0.04 on2 of7.wav	2	1604
395	a 0.04 on3 of7.wav	1	2205
396	a 0.04 on4 of7.wav	1	1753
397	a 0.04 on5 of7.wav	2	1562
398	a 0.04 on6 of7.wav	1	768
399	a 0.04 on7 of7.wav	1	866
400	a 0.06 on1 of7r.wav	1	1929
401	a 0.06 on2 of7.wav	2	1142
402	a 0.06 on3 of7.wav	2	985
403	a 0.06 on4 of7.wav	2	1000
404	a 0.06 on5 of7.wav	1	921
405	a 0.06 on6 of7.wav	1	5066
406	a 0.06 on7 of7.wav	2	1814
407	a 0.08 on1 of7r.wav	1	1513
408	a 0.08 on2 of7.wav	1	981
409	a 0.08 on3 of7.wav	1	1034
410	a 0.08 on4 of7.wav	1	845
411	a 0.08 on5 of7.wav	1	727
412	a 0.08 on6 of7.wav	1	881
413	a 0.08 on7 of7.wav	1	2254
414	a 0.12 on1 of7r.wav	2	918
415	a 0.12 on2 of7.wav	2	910
416	a 0.12 on3 of7.wav	2	958
417	a 0.12 on4 of7.wav	1	965
418	a 0.12 on5 of7.wav	1	921
419	a 0.12 on6 of7.wav	1	890
420	a 0.12 on7 of7.wav	1	917
421	a 0.14 on1 of7r.wav	2	978
422	a 0.14 on2 of7.wav	2	1021
423	a 0.14 on3 of7.wav	2	968
424	a 0.14 on4 of7.wav	1	994
425	a 0.14 on5 of7.wav	1	610
426	a 0.14 on6 of7.wav	1	730
427	a 0.14 on7 of7.wav	1	718
428	a 0.16 on1 of7r.wav	2	874
429	a 0.16 on2 of7.wav	2	709
430	a 0.16 on3 of7.wav	2	558
431	a 0.16 on4 of7.wav	1	1285
432	a 0.16 on5 of7.wav	1	837
433	a 0.16 on6 of7.wav	1	825
434	a 0.16 on7 of7.wav	1	1045
435	a 0.18 on1 of7r.wav	2	902
436	a 0.18 on2 of7.wav	2	713
437	a 0.18 on3 of7.wav	2	866
438	a 0.18 on4 of7.wav	2	734
439	a 0.18 on5 of7.wav	1	622
440	a 0.18 on6 of7.wav	1	1240
441	a 0.18 on7 of7.wav	1	829
442	i 0.1 on1 of7r.wav	2	749
443	i 0.1 on2 of7.wav	2	1935
444	i 0.1 on3 of7.wav	2	609
445	i 0.1 on4 of7.wav	2	900
446	i 0.1 on5 of7.wav	1	970
447	i 0.1 on6 of7.wav	1	772
448	i 0.1 on7 of7.wav	1	705
449	i 0.2 on1 of7r.wav	2	844
450	i 0.2 on2 of7.wav	2	865
451	i 0.2 on3 of7.wav	2	789
452	i 0.2 on4 of7.wav	2	1629
453	i 0.2 on5 of7.wav	1	1262
454	i 0.2 on6 of7.wav	1	557
455	i 0.2 on7 of7.wav	1	709
456	i 0.04 on1 of7r.wav	2	673
457	i 0.04 on2 of7.wav	2	1106
458	i 0.04 on3 of7.wav	2	978
459	i 0.04 on4 of7.wav	1	1289
460	i 0.04 on5 of7.wav	2	645
461	i 0.04 on6 of7.wav	1	797
462	i 0.04 on7 of7.wav	1	1781
463	i 0.06 on1 of7r.wav	1	1461
464	i 0.06 on2 of7.wav	2	938
465	i 0.06 on3 of7.wav	1	1740
466	i 0.06 on4 of7.wav	1	1080
467	i 0.06 on5 of7.wav	1	745
468	i 0.06 on6 of7.wav	1	914
469	i 0.06 on7 of7.wav	2	1170
470	i 0.08 on1 of7r.wav	2	761
471	i 0.08 on2 of7.wav	1	776
472	i 0.08 on3 of7.wav	2	1154
473	i 0.08 on4 of7.wav	1	1129
474	i 0.08 on5 of7.wav	2	861
475	i 0.08 on6 of7.wav	1	3229
476	i 0.08 on7 of7.wav	1	1381
477	i 0.12 on1 of7r.wav	2	890
478	i 0.12 on2 of7.wav	2	857
479	i 0.12 on3 of7.wav	1	1357
480	i 0.12 on4 of7.wav	2	1236
481	i 0.12 on5 of7.wav	1	806
482	i 0.12 on6 of7.wav	1	836
483	i 0.12 on7 of7.wav	1	765
484	i 0.14 on1 of7r.wav	2	1110
485	i 0.14 on2 of7.wav	2	698
486	i 0.14 on3 of7.wav	2	530
487	i 0.14 on4 of7.wav	2	1086
488	i 0.14 on5 of7.wav	1	806
489	i 0.14 on6 of7.wav	1	742
490	i 0.14 on7 of7.wav	1	786
491	i 0.16 on1 of7r.wav	2	657
492	i 0.16 on2 of7.wav	1	869
493	i 0.16 on3 of7.wav	2	925
494	i 0.16 on4 of7.wav	1	989
495	i 0.16 on5 of7.wav	1	829
496	i 0.16 on6 of7.wav	1	701
497	i 0.16 on7 of7.wav	1	638
498	i 0.18 on1 of7r.wav	2	954
499	i 0.18 on2 of7.wav	2	969
500	i 0.18 on3 of7.wav	1	1281
501	i 0.18 on4 of7.wav	2	1857
502	i 0.18 on5 of7.wav	1	789
503	i 0.18 on6 of7.wav	1	762
504	i 0.18 on7 of7.wav	1	670
505	a 0.1 on1 of7r.wav	2	625
506	a 0.1 on2 of7.wav	2	973
507	a 0.1 on3 of7.wav	1	2397
508	a 0.1 on4 of7.wav	2	649
509	a 0.1 on5 of7.wav	1	749
510	a 0.1 on6 of7.wav	1	752
511	a 0.1 on7 of7.wav	1	906
512	a 0.2 on1 of7r.wav	2	837
513	a 0.2 on2 of7.wav	2	838
514	a 0.2 on3 of7.wav	2	1401
515	a 0.2 on4 of7.wav	1	969
516	a 0.2 on5 of7.wav	1	760
517	a 0.2 on6 of7.wav	1	569
518	a 0.2 on7 of7.wav	1	689
519	a 0.04 on1 of7r.wav	2	1069
520	a 0.04 on2 of7.wav	1	1420
521	a 0.04 on3 of7.wav	2	2198
522	a 0.04 on4 of7.wav	1	1714
523	a 0.04 on5 of7.wav	1	2721
524	a 0.04 on6 of7.wav	2	721
525	a 0.04 on7 of7.wav	1	1414
526	a 0.06 on1 of7r.wav	1	3321
527	a 0.06 on2 of7.wav	2	1213
528	a 0.06 on3 of7.wav	1	852
529	a 0.06 on4 of7.wav	2	889
530	a 0.06 on5 of7.wav	1	1056
531	a 0.06 on6 of7.wav	2	1058
532	a 0.06 on7 of7.wav	2	754
533	a 0.08 on1 of7r.wav	2	1097
534	a 0.08 on2 of7.wav	1	797
535	a 0.08 on3 of7.wav	1	897
536	a 0.08 on4 of7.wav	1	660
537	a 0.08 on5 of7.wav	2	2225
538	a 0.08 on6 of7.wav	1	580
539	a 0.08 on7 of7.wav	1	757
540	a 0.12 on1 of7r.wav	2	1581
541	a 0.12 on2 of7.wav	2	1121
542	a 0.12 on3 of7.wav	2	917
543	a 0.12 on4 of7.wav	2	842
544	a 0.12 on5 of7.wav	1	778
545	a 0.12 on6 of7.wav	1	674
546	a 0.12 on7 of7.wav	1	702
547	a 0.14 on1 of7r.wav	2	764
548	a 0.14 on2 of7.wav	2	774
549	a 0.14 on3 of7.wav	2	1001
550	a 0.14 on4 of7.wav	1	1381
551	a 0.14 on5 of7.wav	1	1252
552	a 0.14 on6 of7.wav	1	629
553	a 0.14 on7 of7.wav	1	1486
554	a 0.16 on1 of7r.wav	2	657
555	a 0.16 on2 of7.wav	2	962
556	a 0.16 on3 of7.wav	2	697
557	a 0.16 on4 of7.wav	1	781
558	a 0.16 on5 of7.wav	1	616
559	a 0.16 on6 of7.wav	1	641
560	a 0.16 on7 of7.wav	1	726
561	a 0.18 on1 of7r.wav	2	1300
562	a 0.18 on2 of7.wav	2	1033
563	a 0.18 on3 of7.wav	2	788
564	a 0.18 on4 of7.wav	2	709
565	a 0.18 on5 of7.wav	1	894
566	a 0.18 on6 of7.wav	1	682
567	a 0.18 on7 of7.wav	1	666
568	i 0.1 on1 of7r.wav	2	682
569	i 0.1 on2 of7.wav	2	1558
570	i 0.1 on3 of7.wav	1	568
571	i 0.1 on4 of7.wav	2	1002
572	i 0.1 on5 of7.wav	1	694
573	i 0.1 on6 of7.wav	1	1029
574	i 0.1 on7 of7.wav	1	826
575	i 0.2 on1 of7r.wav	2	1081
576	i 0.2 on2 of7.wav	2	741
577	i 0.2 on3 of7.wav	2	1697
578	i 0.2 on4 of7.wav	2	790
579	i 0.2 on5 of7.wav	1	881
580	i 0.2 on6 of7.wav	1	1016
581	i 0.2 on7 of7.wav	1	842
582	i 0.04 on1 of7r.wav	2	1217
583	i 0.04 on2 of7.wav	2	821
584	i 0.04 on3 of7.wav	2	1026
585	i 0.04 on4 of7.wav	1	649
586	i 0.04 on5 of7.wav	2	1137
587	i 0.04 on6 of7.wav	1	714
588	i 0.04 on7 of7.wav	2	1441
589	i 0.06 on1 of7r.wav	1	1006
590	i 0.06 on2 of7.wav	1	1202
591	i 0.06 on3 of7.wav	2	1798
592	i 0.06 on4 of7.wav	1	833
593	i 0.06 on5 of7.wav	2	774
594	i 0.06 on6 of7.wav	1	1786
595	i 0.06 on7 of7.wav	2	3016
596	i 0.08 on1 of7r.wav	2	1312
597	i 0.08 on2 of7.wav	2	644
598	i 0.08 on3 of7.wav	1	725
599	i 0.08 on4 of7.wav	2	1050
600	i 0.08 on5 of7.wav	2	1566
601	i 0.08 on6 of7.wav	1	1465
602	i 0.08 on7 of7.wav	1	865
603	i 0.12 on1 of7r.wav	1	1216
604	i 0.12 on2 of7.wav	2	701
605	i 0.12 on3 of7.wav	2	609
606	i 0.12 on4 of7.wav	2	1145
607	i 0.12 on5 of7.wav	1	857
608	i 0.12 on6 of7.wav	1	782
609	i 0.12 on7 of7.wav	1	914
610	i 0.14 on1 of7r.wav	2	537
611	i 0.14 on2 of7.wav	2	610
612	i 0.14 on3 of7.wav	2	1237
613	i 0.14 on4 of7.wav	2	2313
614	i 0.14 on5 of7.wav	1	710
615	i 0.14 on6 of7.wav	1	841
616	i 0.14 on7 of7.wav	1	678
617	i 0.16 on1 of7r.wav	2	769
618	i 0.16 on2 of7.wav	2	609
619	i 0.16 on3 of7.wav	2	1646
620	i 0.16 on4 of7.wav	1	909
621	i 0.16 on5 of7.wav	1	737
622	i 0.16 on6 of7.wav	1	1325
623	i 0.16 on7 of7.wav	1	628
624	i 0.18 on1 of7r.wav	2	1454
625	i 0.18 on2 of7.wav	2	1016
626	i 0.18 on3 of7.wav	2	750
627	i 0.18 on4 of7.wav	1	905
628	i 0.18 on5 of7.wav	1	757
629	i 0.18 on6 of7.wav	1	577
630	i 0.18 on7 of7.wav	1	745
