# Supplementary material for: How musical experience affects tone perception efficiency by musicians of tonal and non-tonal speakers?
Source: PLoS One. 2020 May 8;15(5):e0232514. doi: 10.1371/journal.pone.0232514 (PMC7209303; doi:10.1371/journal.pone.0232514)
Supplement: S2 Raw Data — (ZIP) [file pone.0232514.s002.zip › RAW DATA Man musician/sub2sdfalling.csv]

List2	Slide3.RESP	Slide3.RT	stim1	stim2
1	1	612	a 0.1 on1 of1.wav	a 0.1 on1 of1.wav
2	1	642	a 0.1 on1 of2.wav	a 0.1 on1 of2.wav
3	1	699	a 0.1 on1 of3.wav	a 0.1 on1 of3.wav
4	1	656	a 0.1 on1 of4.wav	a 0.1 on1 of4.wav
5	1	545	a 0.1 on1 of5.wav	a 0.1 on1 of5.wav
6	1	505	a 0.1 on1 of6.wav	a 0.1 on1 of6.wav
7	1	1242	a 0.1 on1 of7.wav	a 0.1 on1 of7.wav
8	1	618	a 0.2 on1 of1.wav	a 0.2 on1 of1.wav
9	1	606	a 0.2 on1 of2.wav	a 0.2 on1 of2.wav
10	1	689	a 0.2 on1 of3.wav	a 0.2 on1 of3.wav
11	1	966	a 0.2 on1 of4.wav	a 0.2 on1 of4.wav
12	1	721	a 0.2 on1 of5.wav	a 0.2 on1 of5.wav
13	1	635	a 0.2 on1 of6.wav	a 0.2 on1 of6.wav
14	1	630	a 0.2 on1 of7.wav	a 0.2 on1 of7.wav
15	1	390	a 0.04 on1 of1.wav	a 0.04 on1 of1.wav
16	1	623	a 0.04 on1 of2.wav	a 0.04 on1 of2.wav
17	1	1249	a 0.04 on1 of3.wav	a 0.04 on1 of3.wav
18	1	577	a 0.04 on1 of4.wav	a 0.04 on1 of4.wav
19	1	769	a 0.04 on1 of5.wav	a 0.04 on1 of5.wav
20	1	560	a 0.04 on1 of6.wav	a 0.04 on1 of6.wav
21	1	410	a 0.04 on1 of7.wav	a 0.04 on1 of7.wav
22	1	422	a 0.06 on1 of1.wav	a 0.06 on1 of1.wav
23	1	601	a 0.06 on1 of2.wav	a 0.06 on1 of2.wav
24	1	741	a 0.06 on1 of3.wav	a 0.06 on1 of3.wav
25	1	476	a 0.06 on1 of4.wav	a 0.06 on1 of4.wav
26	1	513	a 0.06 on1 of5.wav	a 0.06 on1 of5.wav
27	1	553	a 0.06 on1 of6.wav	a 0.06 on1 of6.wav
28	1	637	a 0.06 on1 of7.wav	a 0.06 on1 of7.wav
29	1	1430	a 0.08 on1 of1.wav	a 0.08 on1 of1.wav
30	1	550	a 0.08 on1 of2.wav	a 0.08 on1 of2.wav
31	1	1855	a 0.08 on1 of3.wav	a 0.08 on1 of3.wav
32	1	657	a 0.08 on1 of4.wav	a 0.08 on1 of4.wav
33	1	478	a 0.08 on1 of5.wav	a 0.08 on1 of5.wav
34	1	565	a 0.08 on1 of6.wav	a 0.08 on1 of6.wav
35	1	449	a 0.08 on1 of7.wav	a 0.08 on1 of7.wav
36	1	663	a 0.12 on1 of1.wav	a 0.12 on1 of1.wav
37	1	550	a 0.12 on1 of2.wav	a 0.12 on1 of2.wav
38	1	604	a 0.12 on1 of3.wav	a 0.12 on1 of3.wav
39	1	721	a 0.12 on1 of4.wav	a 0.12 on1 of4.wav
40	1	566	a 0.12 on1 of5.wav	a 0.12 on1 of5.wav
41	1	821	a 0.12 on1 of6.wav	a 0.12 on1 of6.wav
42	1	2882	a 0.12 on1 of7.wav	a 0.12 on1 of7.wav
43	1	562	a 0.14 on1 of1.wav	a 0.14 on1 of1.wav
44	1	551	a 0.14 on1 of2.wav	a 0.14 on1 of2.wav
45	1	533	a 0.14 on1 of3.wav	a 0.14 on1 of3.wav
46	1	762	a 0.14 on1 of4.wav	a 0.14 on1 of4.wav
47	1	531	a 0.14 on1 of5.wav	a 0.14 on1 of5.wav
48	1	505	a 0.14 on1 of6.wav	a 0.14 on1 of6.wav
49	1	502	a 0.14 on1 of7.wav	a 0.14 on1 of7.wav
50	1	840	a 0.16 on1 of1.wav	a 0.16 on1 of1.wav
51	1	618	a 0.16 on1 of2.wav	a 0.16 on1 of2.wav
52	1	806	a 0.16 on1 of3.wav	a 0.16 on1 of3.wav
53	1	1310	a 0.16 on1 of4.wav	a 0.16 on1 of4.wav
54	1	545	a 0.16 on1 of5.wav	a 0.16 on1 of5.wav
55	1	606	a 0.16 on1 of6.wav	a 0.16 on1 of6.wav
56	1	1572	a 0.16 on1 of7.wav	a 0.16 on1 of7.wav
57	1	563	a 0.18 on1 of1.wav	a 0.18 on1 of1.wav
58	1	499	a 0.18 on1 of2.wav	a 0.18 on1 of2.wav
59	1	522	a 0.18 on1 of3.wav	a 0.18 on1 of3.wav
60	1	1278	a 0.18 on1 of4.wav	a 0.18 on1 of4.wav
61	1	577	a 0.18 on1 of5.wav	a 0.18 on1 of5.wav
62	1	701	a 0.18 on1 of6.wav	a 0.18 on1 of6.wav
63	1	663	a 0.18 on1 of7.wav	a 0.18 on1 of7.wav
64	1	587	i 0.1 on1 of1.wav	i 0.1 on1 of1.wav
65	1	466	i 0.1 on1 of2.wav	i 0.1 on1 of2.wav
66	1	507	i 0.1 on1 of3.wav	i 0.1 on1 of3.wav
67	1	629	i 0.1 on1 of4.wav	i 0.1 on1 of4.wav
68	1	498	i 0.1 on1 of5.wav	i 0.1 on1 of5.wav
69	1	801	i 0.1 on1 of6.wav	i 0.1 on1 of6.wav
70	1	577	i 0.1 on1 of7.wav	i 0.1 on1 of7.wav
71	1	590	i 0.2 on1 of1.wav	i 0.2 on1 of1.wav
72	1	634	i 0.2 on1 of2.wav	i 0.2 on1 of2.wav
73	1	922	i 0.2 on1 of3.wav	i 0.2 on1 of3.wav
74	1	1706	i 0.2 on1 of4.wav	i 0.2 on1 of4.wav
75	1	729	i 0.2 on1 of5.wav	i 0.2 on1 of5.wav
76	1	861	i 0.2 on1 of6.wav	i 0.2 on1 of6.wav
77	1	834	i 0.2 on1 of7.wav	i 0.2 on1 of7.wav
78	1	642	i 0.04 on1 of1.wav	i 0.04 on1 of1.wav
79	1	617	i 0.04 on1 of2.wav	i 0.04 on1 of2.wav
80	1	521	i 0.04 on1 of3.wav	i 0.04 on1 of3.wav
81	1	766	i 0.04 on1 of4.wav	i 0.04 on1 of4.wav
82	1	1633	i 0.04 on1 of5.wav	i 0.04 on1 of5.wav
83	1	1938	i 0.04 on1 of6.wav	i 0.04 on1 of6.wav
84	1	460	i 0.04 on1 of7.wav	i 0.04 on1 of7.wav
85	1	553	i 0.06 on1 of1.wav	i 0.06 on1 of1.wav
86	1	649	i 0.06 on1 of2.wav	i 0.06 on1 of2.wav
87	1	542	i 0.06 on1 of3.wav	i 0.06 on1 of3.wav
88	1	637	i 0.06 on1 of4.wav	i 0.06 on1 of4.wav
89	1	768	i 0.06 on1 of5.wav	i 0.06 on1 of5.wav
90	1	1578	i 0.06 on1 of6.wav	i 0.06 on1 of6.wav
91	2	556	i 0.06 on1 of7.wav	i 0.06 on1 of7.wav
92	1	1328	i 0.08 on1 of1.wav	i 0.08 on1 of1.wav
93	1	610	i 0.08 on1 of2.wav	i 0.08 on1 of2.wav
94	1	541	i 0.08 on1 of3.wav	i 0.08 on1 of3.wav
95	1	530	i 0.08 on1 of4.wav	i 0.08 on1 of4.wav
96	1	479	i 0.08 on1 of5.wav	i 0.08 on1 of5.wav
97	1	439	i 0.08 on1 of6.wav	i 0.08 on1 of6.wav
98	1	517	i 0.08 on1 of7.wav	i 0.08 on1 of7.wav
99	1	586	i 0.12 on1 of1.wav	i 0.12 on1 of1.wav
100	1	741	i 0.12 on1 of2.wav	i 0.12 on1 of2.wav
101	1	851	i 0.12 on1 of3.wav	i 0.12 on1 of3.wav
102	1	782	i 0.12 on1 of4.wav	i 0.12 on1 of4.wav
103	1	889	i 0.12 on1 of5.wav	i 0.12 on1 of5.wav
104	1	476	i 0.12 on1 of6.wav	i 0.12 on1 of6.wav
105	1	657	i 0.12 on1 of7.wav	i 0.12 on1 of7.wav
106	1	874	i 0.14 on1 of1.wav	i 0.14 on1 of1.wav
107	1	552	i 0.14 on1 of2.wav	i 0.14 on1 of2.wav
108	1	773	i 0.14 on1 of3.wav	i 0.14 on1 of3.wav
109	1	548	i 0.14 on1 of4.wav	i 0.14 on1 of4.wav
110	1	561	i 0.14 on1 of5.wav	i 0.14 on1 of5.wav
111	1	737	i 0.14 on1 of6.wav	i 0.14 on1 of6.wav
112	1	652	i 0.14 on1 of7.wav	i 0.14 on1 of7.wav
113	1	664	i 0.16 on1 of1.wav	i 0.16 on1 of1.wav
114	1	653	i 0.16 on1 of2.wav	i 0.16 on1 of2.wav
115	1	591	i 0.16 on1 of3.wav	i 0.16 on1 of3.wav
116	1	766	i 0.16 on1 of4.wav	i 0.16 on1 of4.wav
117	1	860	i 0.16 on1 of5.wav	i 0.16 on1 of5.wav
118	1	825	i 0.16 on1 of6.wav	i 0.16 on1 of6.wav
119	1	1377	i 0.16 on1 of7.wav	i 0.16 on1 of7.wav
120	1	503	i 0.18 on1 of1.wav	i 0.18 on1 of1.wav
121	1	610	i 0.18 on1 of2.wav	i 0.18 on1 of2.wav
122	1	1239	i 0.18 on1 of3.wav	i 0.18 on1 of3.wav
123	1	988	i 0.18 on1 of4.wav	i 0.18 on1 of4.wav
124	1	529	i 0.18 on1 of5.wav	i 0.18 on1 of5.wav
125	1	589	i 0.18 on1 of6.wav	i 0.18 on1 of6.wav
126	1	750	i 0.18 on1 of7.wav	i 0.18 on1 of7.wav
127	1	1458	a 0.1 on1 of1.wav	a 0.1 on1 of3.wav
128	1	2842	a 0.1 on1 of2.wav	a 0.1 on1 of4.wav
129	1	690	a 0.1 on1 of3.wav	a 0.1 on1 of5.wav
130	1	501	a 0.1 on1 of4.wav	a 0.1 on1 of6.wav
131	1	537	a 0.1 on1 of5.wav	a 0.1 on1 of7.wav
132	2	1222	a 0.2 on1 of1.wav	a 0.2 on1 of3.wav
133	1	891	a 0.2 on1 of2.wav	a 0.2 on1 of4.wav
134	2	724	a 0.2 on1 of3.wav	a 0.2 on1 of5.wav
135	1	598	a 0.2 on1 of4.wav	a 0.2 on1 of6.wav
136	1	588	a 0.2 on1 of5.wav	a 0.2 on1 of7.wav
137	1	906	a 0.04 on1 of1.wav	a 0.04 on1 of3.wav
138	1	2318	a 0.04 on1 of2.wav	a 0.04 on1 of4.wav
139	1	593	a 0.04 on1 of3.wav	a 0.04 on1 of5.wav
140	1	1467	a 0.04 on1 of4.wav	a 0.04 on1 of6.wav
141	1	680	a 0.04 on1 of5.wav	a 0.04 on1 of7.wav
142	1	671	a 0.06 on1 of1.wav	a 0.06 on1 of3.wav
143	1	480	a 0.06 on1 of2.wav	a 0.06 on1 of4.wav
144	1	479	a 0.06 on1 of3.wav	a 0.06 on1 of5.wav
145	1	3176	a 0.06 on1 of4.wav	a 0.06 on1 of6.wav
146	1	559	a 0.06 on1 of5.wav	a 0.06 on1 of7.wav
147	1	603	a 0.08 on1 of1.wav	a 0.08 on1 of3.wav
148	1	581	a 0.08 on1 of2.wav	a 0.08 on1 of4.wav
149	1	573	a 0.08 on1 of3.wav	a 0.08 on1 of5.wav
150	1	590	a 0.08 on1 of4.wav	a 0.08 on1 of6.wav
151	1	562	a 0.08 on1 of5.wav	a 0.08 on1 of7.wav
152	1	366	a 0.12 on1 of1.wav	a 0.12 on1 of3.wav
153	2	700	a 0.12 on1 of2.wav	a 0.12 on1 of4.wav
154	1	561	a 0.12 on1 of3.wav	a 0.12 on1 of5.wav
155	1	570	a 0.12 on1 of4.wav	a 0.12 on1 of6.wav
156	1	849	a 0.12 on1 of5.wav	a 0.12 on1 of7.wav
157	2	1175	a 0.14 on1 of1.wav	a 0.14 on1 of3.wav
158	2	1389	a 0.14 on1 of2.wav	a 0.14 on1 of4.wav
159	2	1212	a 0.14 on1 of3.wav	a 0.14 on1 of5.wav
160	1	750	a 0.14 on1 of4.wav	a 0.14 on1 of6.wav
161	1	989	a 0.14 on1 of5.wav	a 0.14 on1 of7.wav
162	2	786	a 0.16 on1 of1.wav	a 0.16 on1 of3.wav
163	2	826	a 0.16 on1 of2.wav	a 0.16 on1 of4.wav
164	2	845	a 0.16 on1 of3.wav	a 0.16 on1 of5.wav
165	1	592	a 0.16 on1 of4.wav	a 0.16 on1 of6.wav
166	1	693	a 0.16 on1 of5.wav	a 0.16 on1 of7.wav
167	2	785	a 0.18 on1 of1.wav	a 0.18 on1 of3.wav
168	2	797	a 0.18 on1 of2.wav	a 0.18 on1 of4.wav
169	1	5665	a 0.18 on1 of3.wav	a 0.18 on1 of5.wav
170	1	823	a 0.18 on1 of4.wav	a 0.18 on1 of6.wav
171	1	2096	a 0.18 on1 of5.wav	a 0.18 on1 of7.wav
172	2	1250	i 0.1 on1 of1.wav	i 0.1 on1 of3.wav
173	1	1109	i 0.1 on1 of2.wav	i 0.1 on1 of4.wav
174	2	828	i 0.1 on1 of3.wav	i 0.1 on1 of5.wav
175	1	554	i 0.1 on1 of4.wav	i 0.1 on1 of6.wav
176	1	518	i 0.1 on1 of5.wav	i 0.1 on1 of7.wav
177	2	769	i 0.2 on1 of1.wav	i 0.2 on1 of3.wav
178	2	769	i 0.2 on1 of2.wav	i 0.2 on1 of4.wav
179	2	886	i 0.2 on1 of3.wav	i 0.2 on1 of5.wav
180	1	1647	i 0.2 on1 of4.wav	i 0.2 on1 of6.wav
181	1	730	i 0.2 on1 of5.wav	i 0.2 on1 of7.wav
182	1	542	i 0.04 on1 of1.wav	i 0.04 on1 of3.wav
183	1	985	i 0.04 on1 of2.wav	i 0.04 on1 of4.wav
184	1	549	i 0.04 on1 of3.wav	i 0.04 on1 of5.wav
185	1	462	i 0.04 on1 of4.wav	i 0.04 on1 of6.wav
186	1	698	i 0.04 on1 of5.wav	i 0.04 on1 of7.wav
187	1	876	i 0.06 on1 of1.wav	i 0.06 on1 of3.wav
188	1	571	i 0.06 on1 of2.wav	i 0.06 on1 of4.wav
189	1	1404	i 0.06 on1 of3.wav	i 0.06 on1 of5.wav
190	1	853	i 0.06 on1 of4.wav	i 0.06 on1 of6.wav
191	1	857	i 0.06 on1 of5.wav	i 0.06 on1 of7.wav
192	2	874	i 0.08 on1 of1.wav	i 0.08 on1 of3.wav
193	1	1261	i 0.08 on1 of2.wav	i 0.08 on1 of4.wav
194	1	494	i 0.08 on1 of3.wav	i 0.08 on1 of5.wav
195	1	1067	i 0.08 on1 of4.wav	i 0.08 on1 of6.wav
196	1	793	i 0.08 on1 of5.wav	i 0.08 on1 of7.wav
197	2	795	i 0.12 on1 of1.wav	i 0.12 on1 of3.wav
198	1	573	i 0.12 on1 of2.wav	i 0.12 on1 of4.wav
199	2	785	i 0.12 on1 of3.wav	i 0.12 on1 of5.wav
200	2	1065	i 0.12 on1 of4.wav	i 0.12 on1 of6.wav
201	1	966	i 0.12 on1 of5.wav	i 0.12 on1 of7.wav
202	2	1086	i 0.14 on1 of1.wav	i 0.14 on1 of3.wav
203	2	912	i 0.14 on1 of2.wav	i 0.14 on1 of4.wav
204	2	934	i 0.14 on1 of3.wav	i 0.14 on1 of5.wav
205	2	972	i 0.14 on1 of4.wav	i 0.14 on1 of6.wav
206	1	996	i 0.14 on1 of5.wav	i 0.14 on1 of7.wav
207	2	1175	i 0.16 on1 of1.wav	i 0.16 on1 of3.wav
208	2	827	i 0.16 on1 of2.wav	i 0.16 on1 of4.wav
209	2	976	i 0.16 on1 of3.wav	i 0.16 on1 of5.wav
210	1	1231	i 0.16 on1 of4.wav	i 0.16 on1 of6.wav
211	1	514	i 0.16 on1 of5.wav	i 0.16 on1 of7.wav
212	2	1034	i 0.18 on1 of1.wav	i 0.18 on1 of3.wav
213	1	1077	i 0.18 on1 of2.wav	i 0.18 on1 of4.wav
214	2	1030	i 0.18 on1 of3.wav	i 0.18 on1 of5.wav
215	1	1104	i 0.18 on1 of4.wav	i 0.18 on1 of6.wav
216	1	973	i 0.18 on1 of5.wav	i 0.18 on1 of7.wav
217	2	1141	a 0.1 on1 of3.wav	a 0.1 on1 of1.wav
218	1	888	a 0.1 on1 of4.wav	a 0.1 on1 of2.wav
219	1	702	a 0.1 on1 of5.wav	a 0.1 on1 of3.wav
220	2	1032	a 0.1 on1 of6.wav	a 0.1 on1 of4.wav
221	1	486	a 0.1 on1 of7.wav	a 0.1 on1 of5.wav
222	2	973	a 0.2 on1 of3.wav	a 0.2 on1 of1.wav
223	2	757	a 0.2 on1 of4.wav	a 0.2 on1 of2.wav
224	2	1189	a 0.2 on1 of5.wav	a 0.2 on1 of3.wav
225	1	631	a 0.2 on1 of6.wav	a 0.2 on1 of4.wav
226	1	633	a 0.2 on1 of7.wav	a 0.2 on1 of5.wav
227	1	1789	a 0.04 on1 of3.wav	a 0.04 on1 of1.wav
228	1	662	a 0.04 on1 of4.wav	a 0.04 on1 of2.wav
229	1	3538	a 0.04 on1 of5.wav	a 0.04 on1 of3.wav
230	1	783	a 0.04 on1 of6.wav	a 0.04 on1 of4.wav
231	1	689	a 0.04 on1 of7.wav	a 0.04 on1 of5.wav
232	2	1104	a 0.06 on1 of3.wav	a 0.06 on1 of1.wav
233	1	550	a 0.06 on1 of4.wav	a 0.06 on1 of2.wav
234	1	478	a 0.06 on1 of5.wav	a 0.06 on1 of3.wav
235	1	540	a 0.06 on1 of6.wav	a 0.06 on1 of4.wav
236	1	509	a 0.06 on1 of7.wav	a 0.06 on1 of5.wav
237	1	1399	a 0.08 on1 of3.wav	a 0.08 on1 of1.wav
238	1	631	a 0.08 on1 of4.wav	a 0.08 on1 of2.wav
239	1	483	a 0.08 on1 of5.wav	a 0.08 on1 of3.wav
240	1	1008	a 0.08 on1 of6.wav	a 0.08 on1 of4.wav
241	1	645	a 0.08 on1 of7.wav	a 0.08 on1 of5.wav
242	2	948	a 0.12 on1 of3.wav	a 0.12 on1 of1.wav
243	2	766	a 0.12 on1 of4.wav	a 0.12 on1 of2.wav
244	1	832	a 0.12 on1 of5.wav	a 0.12 on1 of3.wav
245	2	3862	a 0.12 on1 of6.wav	a 0.12 on1 of4.wav
246	1	703	a 0.12 on1 of7.wav	a 0.12 on1 of5.wav
247	2	834	a 0.14 on1 of3.wav	a 0.14 on1 of1.wav
248	2	745	a 0.14 on1 of4.wav	a 0.14 on1 of2.wav
249	2	756	a 0.14 on1 of5.wav	a 0.14 on1 of3.wav
250	1	1210	a 0.14 on1 of6.wav	a 0.14 on1 of4.wav
251	1	561	a 0.14 on1 of7.wav	a 0.14 on1 of5.wav
252	2	784	a 0.16 on1 of3.wav	a 0.16 on1 of1.wav
253	2	835	a 0.16 on1 of4.wav	a 0.16 on1 of2.wav
254	1	470	a 0.16 on1 of5.wav	a 0.16 on1 of3.wav
255	1	649	a 0.16 on1 of6.wav	a 0.16 on1 of4.wav
256	1	645	a 0.16 on1 of7.wav	a 0.16 on1 of5.wav
257	2	810	a 0.18 on1 of3.wav	a 0.18 on1 of1.wav
258	2	849	a 0.18 on1 of4.wav	a 0.18 on1 of2.wav
259	2	1985	a 0.18 on1 of5.wav	a 0.18 on1 of3.wav
260	1	6254	a 0.18 on1 of6.wav	a 0.18 on1 of4.wav
261	1	598	a 0.18 on1 of7.wav	a 0.18 on1 of5.wav
262	2	937	i 0.1 on1 of3.wav	i 0.1 on1 of1.wav
263	2	778	i 0.1 on1 of4.wav	i 0.1 on1 of2.wav
264	1	1080	i 0.1 on1 of5.wav	i 0.1 on1 of3.wav
265	1	905	i 0.1 on1 of6.wav	i 0.1 on1 of4.wav
266	1	521	i 0.1 on1 of7.wav	i 0.1 on1 of5.wav
267	2	800	i 0.2 on1 of3.wav	i 0.2 on1 of1.wav
268	2	773	i 0.2 on1 of4.wav	i 0.2 on1 of2.wav
269	2	1185	i 0.2 on1 of5.wav	i 0.2 on1 of3.wav
270	1	1250	i 0.2 on1 of6.wav	i 0.2 on1 of4.wav
271	1	1648	i 0.2 on1 of7.wav	i 0.2 on1 of5.wav
272	1	504	i 0.04 on1 of3.wav	i 0.04 on1 of1.wav
273	1	521	i 0.04 on1 of4.wav	i 0.04 on1 of2.wav
274	1	525	i 0.04 on1 of5.wav	i 0.04 on1 of3.wav
275	1	713	i 0.04 on1 of6.wav	i 0.04 on1 of4.wav
276	1	696	i 0.04 on1 of7.wav	i 0.04 on1 of5.wav
277	1	853	i 0.06 on1 of3.wav	i 0.06 on1 of1.wav
278	1	734	i 0.06 on1 of4.wav	i 0.06 on1 of2.wav
279	1	637	i 0.06 on1 of5.wav	i 0.06 on1 of3.wav
280	2	2949	i 0.06 on1 of6.wav	i 0.06 on1 of4.wav
281	1	446	i 0.06 on1 of7.wav	i 0.06 on1 of5.wav
282	2	1343	i 0.08 on1 of3.wav	i 0.08 on1 of1.wav
283	2	1426	i 0.08 on1 of4.wav	i 0.08 on1 of2.wav
284	1	570	i 0.08 on1 of5.wav	i 0.08 on1 of3.wav
285	1	506	i 0.08 on1 of6.wav	i 0.08 on1 of4.wav
286	1	749	i 0.08 on1 of7.wav	i 0.08 on1 of5.wav
287	1	1485	i 0.12 on1 of3.wav	i 0.12 on1 of1.wav
288	1	1520	i 0.12 on1 of4.wav	i 0.12 on1 of2.wav
289	2	977	i 0.12 on1 of5.wav	i 0.12 on1 of3.wav
290	2	1177	i 0.12 on1 of6.wav	i 0.12 on1 of4.wav
291	1	672	i 0.12 on1 of7.wav	i 0.12 on1 of5.wav
292	2	868	i 0.14 on1 of3.wav	i 0.14 on1 of1.wav
293	2	653	i 0.14 on1 of4.wav	i 0.14 on1 of2.wav
294	2	694	i 0.14 on1 of5.wav	i 0.14 on1 of3.wav
295	2	952	i 0.14 on1 of6.wav	i 0.14 on1 of4.wav
296	1	506	i 0.14 on1 of7.wav	i 0.14 on1 of5.wav
297	2	807	i 0.16 on1 of3.wav	i 0.16 on1 of1.wav
298	2	916	i 0.16 on1 of4.wav	i 0.16 on1 of2.wav
299	1	1814	i 0.16 on1 of5.wav	i 0.16 on1 of3.wav
300	1	1117	i 0.16 on1 of6.wav	i 0.16 on1 of4.wav
301	1	553	i 0.16 on1 of7.wav	i 0.16 on1 of5.wav
302	2	973	i 0.18 on1 of3.wav	i 0.18 on1 of1.wav
303	2	844	i 0.18 on1 of4.wav	i 0.18 on1 of2.wav
304	2	902	i 0.18 on1 of5.wav	i 0.18 on1 of3.wav
305	1	482	i 0.18 on1 of6.wav	i 0.18 on1 of4.wav
306	1	789	i 0.18 on1 of7.wav	i 0.18 on1 of5.wav
307	1	546	a 0.1 on1 of1.wav	a 0.1 on1 of1.wav
308	1	589	a 0.1 on1 of2.wav	a 0.1 on1 of2.wav
309	1	945	a 0.1 on1 of3.wav	a 0.1 on1 of3.wav
310	1	603	a 0.1 on1 of4.wav	a 0.1 on1 of4.wav
311	1	699	a 0.1 on1 of5.wav	a 0.1 on1 of5.wav
312	1	517	a 0.1 on1 of6.wav	a 0.1 on1 of6.wav
313	1	656	a 0.1 on1 of7.wav	a 0.1 on1 of7.wav
314	1	562	a 0.2 on1 of1.wav	a 0.2 on1 of1.wav
315	1	667	a 0.2 on1 of2.wav	a 0.2 on1 of2.wav
316	1	747	a 0.2 on1 of3.wav	a 0.2 on1 of3.wav
317	1	1290	a 0.2 on1 of4.wav	a 0.2 on1 of4.wav
318	1	770	a 0.2 on1 of5.wav	a 0.2 on1 of5.wav
319	1	619	a 0.2 on1 of6.wav	a 0.2 on1 of6.wav
320	1	609	a 0.2 on1 of7.wav	a 0.2 on1 of7.wav
321	1	520	a 0.04 on1 of1.wav	a 0.04 on1 of1.wav
322	1	694	a 0.04 on1 of2.wav	a 0.04 on1 of2.wav
323	1	558	a 0.04 on1 of3.wav	a 0.04 on1 of3.wav
324	1	510	a 0.04 on1 of4.wav	a 0.04 on1 of4.wav
325	1	507	a 0.04 on1 of5.wav	a 0.04 on1 of5.wav
326	1	668	a 0.04 on1 of6.wav	a 0.04 on1 of6.wav
327	1	477	a 0.04 on1 of7.wav	a 0.04 on1 of7.wav
328	1	650	a 0.06 on1 of1.wav	a 0.06 on1 of1.wav
329	1	838	a 0.06 on1 of2.wav	a 0.06 on1 of2.wav
330	1	526	a 0.06 on1 of3.wav	a 0.06 on1 of3.wav
331	1	753	a 0.06 on1 of4.wav	a 0.06 on1 of4.wav
332	1	502	a 0.06 on1 of5.wav	a 0.06 on1 of5.wav
333	1	564	a 0.06 on1 of6.wav	a 0.06 on1 of6.wav
334	1	482	a 0.06 on1 of7.wav	a 0.06 on1 of7.wav
335	1	510	a 0.08 on1 of1.wav	a 0.08 on1 of1.wav
336	1	2405	a 0.08 on1 of2.wav	a 0.08 on1 of2.wav
337	1	696	a 0.08 on1 of3.wav	a 0.08 on1 of3.wav
338	1	545	a 0.08 on1 of4.wav	a 0.08 on1 of4.wav
339	1	511	a 0.08 on1 of5.wav	a 0.08 on1 of5.wav
340	1	653	a 0.08 on1 of6.wav	a 0.08 on1 of6.wav
341	1	533	a 0.08 on1 of7.wav	a 0.08 on1 of7.wav
342	1	551	a 0.12 on1 of1.wav	a 0.12 on1 of1.wav
343	1	1078	a 0.12 on1 of2.wav	a 0.12 on1 of2.wav
344	1	991	a 0.12 on1 of3.wav	a 0.12 on1 of3.wav
345	1	4296	a 0.12 on1 of4.wav	a 0.12 on1 of4.wav
346	1	1093	a 0.12 on1 of5.wav	a 0.12 on1 of5.wav
347	1	513	a 0.12 on1 of6.wav	a 0.12 on1 of6.wav
348	1	577	a 0.12 on1 of7.wav	a 0.12 on1 of7.wav
349	1	698	a 0.14 on1 of1.wav	a 0.14 on1 of1.wav
350	1	713	a 0.14 on1 of2.wav	a 0.14 on1 of2.wav
351	1	590	a 0.14 on1 of3.wav	a 0.14 on1 of3.wav
352	1	577	a 0.14 on1 of4.wav	a 0.14 on1 of4.wav
353	1	1737	a 0.14 on1 of5.wav	a 0.14 on1 of5.wav
354	1	502	a 0.14 on1 of6.wav	a 0.14 on1 of6.wav
355	1	683	a 0.14 on1 of7.wav	a 0.14 on1 of7.wav
356	1	555	a 0.16 on1 of1.wav	a 0.16 on1 of1.wav
357	1	623	a 0.16 on1 of2.wav	a 0.16 on1 of2.wav
358	1	1149	a 0.16 on1 of3.wav	a 0.16 on1 of3.wav
359	1	656	a 0.16 on1 of4.wav	a 0.16 on1 of4.wav
360	1	598	a 0.16 on1 of5.wav	a 0.16 on1 of5.wav
361	1	636	a 0.16 on1 of6.wav	a 0.16 on1 of6.wav
362	1	454	a 0.16 on1 of7.wav	a 0.16 on1 of7.wav
363	1	438	a 0.18 on1 of1.wav	a 0.18 on1 of1.wav
364	1	546	a 0.18 on1 of2.wav	a 0.18 on1 of2.wav
365	2	1729	a 0.18 on1 of3.wav	a 0.18 on1 of3.wav
366	1	905	a 0.18 on1 of4.wav	a 0.18 on1 of4.wav
367	1	683	a 0.18 on1 of5.wav	a 0.18 on1 of5.wav
368	1	589	a 0.18 on1 of6.wav	a 0.18 on1 of6.wav
369	1	740	a 0.18 on1 of7.wav	a 0.18 on1 of7.wav
370	2	668	i 0.1 on1 of1.wav	i 0.1 on1 of1.wav
371	1	561	i 0.1 on1 of2.wav	i 0.1 on1 of2.wav
372	1	618	i 0.1 on1 of3.wav	i 0.1 on1 of3.wav
373	1	809	i 0.1 on1 of4.wav	i 0.1 on1 of4.wav
374	1	559	i 0.1 on1 of5.wav	i 0.1 on1 of5.wav
375	1	1099	i 0.1 on1 of6.wav	i 0.1 on1 of6.wav
376	1	608	i 0.1 on1 of7.wav	i 0.1 on1 of7.wav
377	1	736	i 0.2 on1 of1.wav	i 0.2 on1 of1.wav
378	1	578	i 0.2 on1 of2.wav	i 0.2 on1 of2.wav
379	1	774	i 0.2 on1 of3.wav	i 0.2 on1 of3.wav
380	1	644	i 0.2 on1 of4.wav	i 0.2 on1 of4.wav
381	1	897	i 0.2 on1 of5.wav	i 0.2 on1 of5.wav
382	1	551	i 0.2 on1 of6.wav	i 0.2 on1 of6.wav
383	1	650	i 0.2 on1 of7.wav	i 0.2 on1 of7.wav
384	1	643	i 0.04 on1 of1.wav	i 0.04 on1 of1.wav
385	1	729	i 0.04 on1 of2.wav	i 0.04 on1 of2.wav
386	1	523	i 0.04 on1 of3.wav	i 0.04 on1 of3.wav
387	1	989	i 0.04 on1 of4.wav	i 0.04 on1 of4.wav
388	1	912	i 0.04 on1 of5.wav	i 0.04 on1 of5.wav
389	1	492	i 0.04 on1 of6.wav	i 0.04 on1 of6.wav
390	1	515	i 0.04 on1 of7.wav	i 0.04 on1 of7.wav
391	1	633	i 0.06 on1 of1.wav	i 0.06 on1 of1.wav
392	1	674	i 0.06 on1 of2.wav	i 0.06 on1 of2.wav
393	1	451	i 0.06 on1 of3.wav	i 0.06 on1 of3.wav
394	1	1157	i 0.06 on1 of4.wav	i 0.06 on1 of4.wav
395	1	534	i 0.06 on1 of5.wav	i 0.06 on1 of5.wav
396	1	4636	i 0.06 on1 of6.wav	i 0.06 on1 of6.wav
397	1	1527	i 0.06 on1 of7.wav	i 0.06 on1 of7.wav
398	1	724	i 0.08 on1 of1.wav	i 0.08 on1 of1.wav
399	1	625	i 0.08 on1 of2.wav	i 0.08 on1 of2.wav
400	1	517	i 0.08 on1 of3.wav	i 0.08 on1 of3.wav
401	1	737	i 0.08 on1 of4.wav	i 0.08 on1 of4.wav
402	1	701	i 0.08 on1 of5.wav	i 0.08 on1 of5.wav
403	1	467	i 0.08 on1 of6.wav	i 0.08 on1 of6.wav
404	1	665	i 0.08 on1 of7.wav	i 0.08 on1 of7.wav
405	1	613	i 0.12 on1 of1.wav	i 0.12 on1 of1.wav
406	1	2526	i 0.12 on1 of2.wav	i 0.12 on1 of2.wav
407	1	820	i 0.12 on1 of3.wav	i 0.12 on1 of3.wav
408	1	519	i 0.12 on1 of4.wav	i 0.12 on1 of4.wav
409	1	710	i 0.12 on1 of5.wav	i 0.12 on1 of5.wav
410	1	549	i 0.12 on1 of6.wav	i 0.12 on1 of6.wav
411	1	1064	i 0.12 on1 of7.wav	i 0.12 on1 of7.wav
412	1	530	i 0.14 on1 of1.wav	i 0.14 on1 of1.wav
413	1	737	i 0.14 on1 of2.wav	i 0.14 on1 of2.wav
414	1	921	i 0.14 on1 of3.wav	i 0.14 on1 of3.wav
415	1	743	i 0.14 on1 of4.wav	i 0.14 on1 of4.wav
416	1	794	i 0.14 on1 of5.wav	i 0.14 on1 of5.wav
417	1	674	i 0.14 on1 of6.wav	i 0.14 on1 of6.wav
418	1	589	i 0.14 on1 of7.wav	i 0.14 on1 of7.wav
419	1	623	i 0.16 on1 of1.wav	i 0.16 on1 of1.wav
420	1	809	i 0.16 on1 of2.wav	i 0.16 on1 of2.wav
421	1	824	i 0.16 on1 of3.wav	i 0.16 on1 of3.wav
422	1	602	i 0.16 on1 of4.wav	i 0.16 on1 of4.wav
423	1	678	i 0.16 on1 of5.wav	i 0.16 on1 of5.wav
424	1	569	i 0.16 on1 of6.wav	i 0.16 on1 of6.wav
425	1	637	i 0.16 on1 of7.wav	i 0.16 on1 of7.wav
426	1	1333	i 0.18 on1 of1.wav	i 0.18 on1 of1.wav
427	1	1460	i 0.18 on1 of2.wav	i 0.18 on1 of2.wav
428	1	1426	i 0.18 on1 of3.wav	i 0.18 on1 of3.wav
429	1	755	i 0.18 on1 of4.wav	i 0.18 on1 of4.wav
430	1	713	i 0.18 on1 of5.wav	i 0.18 on1 of5.wav
431	1	782	i 0.18 on1 of6.wav	i 0.18 on1 of6.wav
432	1	549	i 0.18 on1 of7.wav	i 0.18 on1 of7.wav
433	1	2474	a 0.1 on1 of1.wav	a 0.1 on1 of3.wav
434	1	1077	a 0.1 on1 of2.wav	a 0.1 on1 of4.wav
435	1	761	a 0.1 on1 of3.wav	a 0.1 on1 of5.wav
436	2	1432	a 0.1 on1 of4.wav	a 0.1 on1 of6.wav
437	1	1035	a 0.1 on1 of5.wav	a 0.1 on1 of7.wav
438	2	794	a 0.2 on1 of1.wav	a 0.2 on1 of3.wav
439	2	974	a 0.2 on1 of2.wav	a 0.2 on1 of4.wav
440	2	975	a 0.2 on1 of3.wav	a 0.2 on1 of5.wav
441	1	498	a 0.2 on1 of4.wav	a 0.2 on1 of6.wav
442	1	518	a 0.2 on1 of5.wav	a 0.2 on1 of7.wav
443	1	575	a 0.04 on1 of1.wav	a 0.04 on1 of3.wav
444	1	2222	a 0.04 on1 of2.wav	a 0.04 on1 of4.wav
445	1	740	a 0.04 on1 of3.wav	a 0.04 on1 of5.wav
446	1	436	a 0.04 on1 of4.wav	a 0.04 on1 of6.wav
447	1	530	a 0.04 on1 of5.wav	a 0.04 on1 of7.wav
448	1	502	a 0.06 on1 of1.wav	a 0.06 on1 of3.wav
449	1	557	a 0.06 on1 of2.wav	a 0.06 on1 of4.wav
450	1	652	a 0.06 on1 of3.wav	a 0.06 on1 of5.wav
451	1	1353	a 0.06 on1 of4.wav	a 0.06 on1 of6.wav
452	1	598	a 0.06 on1 of5.wav	a 0.06 on1 of7.wav
453	1	1032	a 0.08 on1 of1.wav	a 0.08 on1 of3.wav
454	1	902	a 0.08 on1 of2.wav	a 0.08 on1 of4.wav
455	1	463	a 0.08 on1 of3.wav	a 0.08 on1 of5.wav
456	1	954	a 0.08 on1 of4.wav	a 0.08 on1 of6.wav
457	1	510	a 0.08 on1 of5.wav	a 0.08 on1 of7.wav
458	1	1233	a 0.12 on1 of1.wav	a 0.12 on1 of3.wav
459	1	2557	a 0.12 on1 of2.wav	a 0.12 on1 of4.wav
460	1	988	a 0.12 on1 of3.wav	a 0.12 on1 of5.wav
461	1	719	a 0.12 on1 of4.wav	a 0.12 on1 of6.wav
462	1	741	a 0.12 on1 of5.wav	a 0.12 on1 of7.wav
463	2	685	a 0.14 on1 of1.wav	a 0.14 on1 of3.wav
464	2	602	a 0.14 on1 of2.wav	a 0.14 on1 of4.wav
465	2	824	a 0.14 on1 of3.wav	a 0.14 on1 of5.wav
466	2	1062	a 0.14 on1 of4.wav	a 0.14 on1 of6.wav
467	1	661	a 0.14 on1 of5.wav	a 0.14 on1 of7.wav
468	2	1052	a 0.16 on1 of1.wav	a 0.16 on1 of3.wav
469	2	888	a 0.16 on1 of2.wav	a 0.16 on1 of4.wav
470	2	681	a 0.16 on1 of3.wav	a 0.16 on1 of5.wav
471	1	654	a 0.16 on1 of4.wav	a 0.16 on1 of6.wav
472	1	602	a 0.16 on1 of5.wav	a 0.16 on1 of7.wav
473	2	926	a 0.18 on1 of1.wav	a 0.18 on1 of3.wav
474	2	837	a 0.18 on1 of2.wav	a 0.18 on1 of4.wav
475	2	978	a 0.18 on1 of3.wav	a 0.18 on1 of5.wav
476	1	1422	a 0.18 on1 of4.wav	a 0.18 on1 of6.wav
477	1	895	a 0.18 on1 of5.wav	a 0.18 on1 of7.wav
478	1	1438	i 0.1 on1 of1.wav	i 0.1 on1 of3.wav
479	2	934	i 0.1 on1 of2.wav	i 0.1 on1 of4.wav
480	2	762	i 0.1 on1 of3.wav	i 0.1 on1 of5.wav
481	1	862	i 0.1 on1 of4.wav	i 0.1 on1 of6.wav
482	1	721	i 0.1 on1 of5.wav	i 0.1 on1 of7.wav
483	2	893	i 0.2 on1 of1.wav	i 0.2 on1 of3.wav
484	2	1215	i 0.2 on1 of2.wav	i 0.2 on1 of4.wav
485	2	864	i 0.2 on1 of3.wav	i 0.2 on1 of5.wav
486	2	1077	i 0.2 on1 of4.wav	i 0.2 on1 of6.wav
487	1	766	i 0.2 on1 of5.wav	i 0.2 on1 of7.wav
488	1	442	i 0.04 on1 of1.wav	i 0.04 on1 of3.wav
489	1	1385	i 0.04 on1 of2.wav	i 0.04 on1 of4.wav
490	1	812	i 0.04 on1 of3.wav	i 0.04 on1 of5.wav
491	1	2153	i 0.04 on1 of4.wav	i 0.04 on1 of6.wav
492	1	782	i 0.04 on1 of5.wav	i 0.04 on1 of7.wav
493	1	808	i 0.06 on1 of1.wav	i 0.06 on1 of3.wav
494	1	1766	i 0.06 on1 of2.wav	i 0.06 on1 of4.wav
495	1	645	i 0.06 on1 of3.wav	i 0.06 on1 of5.wav
496	1	447	i 0.06 on1 of4.wav	i 0.06 on1 of6.wav
497	1	3192	i 0.06 on1 of5.wav	i 0.06 on1 of7.wav
498	1	898	i 0.08 on1 of1.wav	i 0.08 on1 of3.wav
499	1	1086	i 0.08 on1 of2.wav	i 0.08 on1 of4.wav
500	1	1484	i 0.08 on1 of3.wav	i 0.08 on1 of5.wav
501	1	522	i 0.08 on1 of4.wav	i 0.08 on1 of6.wav
502	1	633	i 0.08 on1 of5.wav	i 0.08 on1 of7.wav
503	1	1190	i 0.12 on1 of1.wav	i 0.12 on1 of3.wav
504	1	593	i 0.12 on1 of2.wav	i 0.12 on1 of4.wav
505	2	1108	i 0.12 on1 of3.wav	i 0.12 on1 of5.wav
506	2	2330	i 0.12 on1 of4.wav	i 0.12 on1 of6.wav
507	1	585	i 0.12 on1 of5.wav	i 0.12 on1 of7.wav
508	2	825	i 0.14 on1 of1.wav	i 0.14 on1 of3.wav
509	2	895	i 0.14 on1 of2.wav	i 0.14 on1 of4.wav
510	2	734	i 0.14 on1 of3.wav	i 0.14 on1 of5.wav
511	2	1737	i 0.14 on1 of4.wav	i 0.14 on1 of6.wav
512	1	621	i 0.14 on1 of5.wav	i 0.14 on1 of7.wav
513	2	806	i 0.16 on1 of1.wav	i 0.16 on1 of3.wav
514	2	857	i 0.16 on1 of2.wav	i 0.16 on1 of4.wav
515	2	982	i 0.16 on1 of3.wav	i 0.16 on1 of5.wav
516	1	1012	i 0.16 on1 of4.wav	i 0.16 on1 of6.wav
517	1	725	i 0.16 on1 of5.wav	i 0.16 on1 of7.wav
518	2	1113	i 0.18 on1 of1.wav	i 0.18 on1 of3.wav
519	2	721	i 0.18 on1 of2.wav	i 0.18 on1 of4.wav
520	2	1053	i 0.18 on1 of3.wav	i 0.18 on1 of5.wav
521	2	1573	i 0.18 on1 of4.wav	i 0.18 on1 of6.wav
522	1	606	i 0.18 on1 of5.wav	i 0.18 on1 of7.wav
523	1	1647	a 0.1 on1 of3.wav	a 0.1 on1 of1.wav
524	2	1057	a 0.1 on1 of4.wav	a 0.1 on1 of2.wav
525	2	1313	a 0.1 on1 of5.wav	a 0.1 on1 of3.wav
526	1	1839	a 0.1 on1 of6.wav	a 0.1 on1 of4.wav
527	1	1214	a 0.1 on1 of7.wav	a 0.1 on1 of5.wav
528	2	977	a 0.2 on1 of3.wav	a 0.2 on1 of1.wav
529	2	588	a 0.2 on1 of4.wav	a 0.2 on1 of2.wav
530	2	1021	a 0.2 on1 of5.wav	a 0.2 on1 of3.wav
531	1	579	a 0.2 on1 of6.wav	a 0.2 on1 of4.wav
532	1	522	a 0.2 on1 of7.wav	a 0.2 on1 of5.wav
533	1	481	a 0.04 on1 of3.wav	a 0.04 on1 of1.wav
534	1	438	a 0.04 on1 of4.wav	a 0.04 on1 of2.wav
535	1	533	a 0.04 on1 of5.wav	a 0.04 on1 of3.wav
536	1	697	a 0.04 on1 of6.wav	a 0.04 on1 of4.wav
537	1	935	a 0.04 on1 of7.wav	a 0.04 on1 of5.wav
538	1	550	a 0.06 on1 of3.wav	a 0.06 on1 of1.wav
539	1	497	a 0.06 on1 of4.wav	a 0.06 on1 of2.wav
540	1	522	a 0.06 on1 of5.wav	a 0.06 on1 of3.wav
541	1	4942	a 0.06 on1 of6.wav	a 0.06 on1 of4.wav
542	1	504	a 0.06 on1 of7.wav	a 0.06 on1 of5.wav
543	1	1987	a 0.08 on1 of3.wav	a 0.08 on1 of1.wav
544	1	903	a 0.08 on1 of4.wav	a 0.08 on1 of2.wav
545	1	734	a 0.08 on1 of5.wav	a 0.08 on1 of3.wav
546	1	918	a 0.08 on1 of6.wav	a 0.08 on1 of4.wav
547	1	691	a 0.08 on1 of7.wav	a 0.08 on1 of5.wav
548	2	879	a 0.12 on1 of3.wav	a 0.12 on1 of1.wav
549	2	865	a 0.12 on1 of4.wav	a 0.12 on1 of2.wav
550	1	672	a 0.12 on1 of5.wav	a 0.12 on1 of3.wav
551	1	673	a 0.12 on1 of6.wav	a 0.12 on1 of4.wav
552	1	817	a 0.12 on1 of7.wav	a 0.12 on1 of5.wav
553	2	1270	a 0.14 on1 of3.wav	a 0.14 on1 of1.wav
554	2	862	a 0.14 on1 of4.wav	a 0.14 on1 of2.wav
555	1	1302	a 0.14 on1 of5.wav	a 0.14 on1 of3.wav
556	1	876	a 0.14 on1 of6.wav	a 0.14 on1 of4.wav
557	1	661	a 0.14 on1 of7.wav	a 0.14 on1 of5.wav
558	2	1050	a 0.16 on1 of3.wav	a 0.16 on1 of1.wav
559	2	819	a 0.16 on1 of4.wav	a 0.16 on1 of2.wav
560	2	855	a 0.16 on1 of5.wav	a 0.16 on1 of3.wav
561	1	534	a 0.16 on1 of6.wav	a 0.16 on1 of4.wav
562	1	701	a 0.16 on1 of7.wav	a 0.16 on1 of5.wav
563	2	715	a 0.18 on1 of3.wav	a 0.18 on1 of1.wav
564	2	886	a 0.18 on1 of4.wav	a 0.18 on1 of2.wav
565	2	789	a 0.18 on1 of5.wav	a 0.18 on1 of3.wav
566	1	645	a 0.18 on1 of6.wav	a 0.18 on1 of4.wav
567	1	785	a 0.18 on1 of7.wav	a 0.18 on1 of5.wav
568	2	1489	i 0.1 on1 of3.wav	i 0.1 on1 of1.wav
569	2	1303	i 0.1 on1 of4.wav	i 0.1 on1 of2.wav
570	2	855	i 0.1 on1 of5.wav	i 0.1 on1 of3.wav
571	1	1199	i 0.1 on1 of6.wav	i 0.1 on1 of4.wav
572	1	701	i 0.1 on1 of7.wav	i 0.1 on1 of5.wav
573	2	1008	i 0.2 on1 of3.wav	i 0.2 on1 of1.wav
574	2	1062	i 0.2 on1 of4.wav	i 0.2 on1 of2.wav
575	2	1048	i 0.2 on1 of5.wav	i 0.2 on1 of3.wav
576	1	2034	i 0.2 on1 of6.wav	i 0.2 on1 of4.wav
577	1	1018	i 0.2 on1 of7.wav	i 0.2 on1 of5.wav
578	1	637	i 0.04 on1 of3.wav	i 0.04 on1 of1.wav
579	1	4186	i 0.04 on1 of4.wav	i 0.04 on1 of2.wav
580	1	529	i 0.04 on1 of5.wav	i 0.04 on1 of3.wav
581	1	542	i 0.04 on1 of6.wav	i 0.04 on1 of4.wav
582	1	593	i 0.04 on1 of7.wav	i 0.04 on1 of5.wav
583	1	591	i 0.06 on1 of3.wav	i 0.06 on1 of1.wav
584	1	609	i 0.06 on1 of4.wav	i 0.06 on1 of2.wav
585	1	1382	i 0.06 on1 of5.wav	i 0.06 on1 of3.wav
586	1	1011	i 0.06 on1 of6.wav	i 0.06 on1 of4.wav
587	2	809	i 0.06 on1 of7.wav	i 0.06 on1 of5.wav
588	2	721	i 0.08 on1 of3.wav	i 0.08 on1 of1.wav
589	1	6192	i 0.08 on1 of4.wav	i 0.08 on1 of2.wav
590	1	691	i 0.08 on1 of5.wav	i 0.08 on1 of3.wav
591	1	1014	i 0.08 on1 of6.wav	i 0.08 on1 of4.wav
592	1	509	i 0.08 on1 of7.wav	i 0.08 on1 of5.wav
593	1	942	i 0.12 on1 of3.wav	i 0.12 on1 of1.wav
594	1	791	i 0.12 on1 of4.wav	i 0.12 on1 of2.wav
595	2	800	i 0.12 on1 of5.wav	i 0.12 on1 of3.wav
596	2	905	i 0.12 on1 of6.wav	i 0.12 on1 of4.wav
597	1	646	i 0.12 on1 of7.wav	i 0.12 on1 of5.wav
598	2	1064	i 0.14 on1 of3.wav	i 0.14 on1 of1.wav
599	2	2210	i 0.14 on1 of4.wav	i 0.14 on1 of2.wav
600	2	1454	i 0.14 on1 of5.wav	i 0.14 on1 of3.wav
601	1	603	i 0.14 on1 of6.wav	i 0.14 on1 of4.wav
602	2	1749	i 0.14 on1 of7.wav	i 0.14 on1 of5.wav
603	2	776	i 0.16 on1 of3.wav	i 0.16 on1 of1.wav
604	2	941	i 0.16 on1 of4.wav	i 0.16 on1 of2.wav
605	2	842	i 0.16 on1 of5.wav	i 0.16 on1 of3.wav
606	1	638	i 0.16 on1 of6.wav	i 0.16 on1 of4.wav
607	1	841	i 0.16 on1 of7.wav	i 0.16 on1 of5.wav
608	2	761	i 0.18 on1 of3.wav	i 0.18 on1 of1.wav
609	2	832	i 0.18 on1 of4.wav	i 0.18 on1 of2.wav
610	2	784	i 0.18 on1 of5.wav	i 0.18 on1 of3.wav
611	1	706	i 0.18 on1 of6.wav	i 0.18 on1 of4.wav
612	1	940	i 0.18 on1 of7.wav	i 0.18 on1 of5.wav
