# Supplementary material for: How musical experience affects tone perception efficiency by musicians of tonal and non-tonal speakers?
Source: PLoS One. 2020 May 8;15(5):e0232514. doi: 10.1371/journal.pone.0232514 (PMC7209303; doi:10.1371/journal.pone.0232514)
Supplement: S2 Raw Data — (ZIP) [file pone.0232514.s002.zip › RAW DATA Man musician/sub2sdrising.csv]

List2	Slide3.RESP	Slide3.RT	stim1	stim2
1	1	590	a 0.1 on1 of7r.wav	a 0.1 on1 of7r.wav
2	1	534	a 0.1 on2 of7.wav	a 0.1 on2 of7.wav
3	1	682	a 0.1 on3 of7.wav	a 0.1 on3 of7.wav
4	1	824	a 0.1 on4 of7.wav	a 0.1 on4 of7.wav
5	1	589	a 0.1 on5 of7.wav	a 0.1 on5 of7.wav
6	1	710	a 0.1 on6 of7.wav	a 0.1 on6 of7.wav
7	1	597	a 0.1 on7 of7.wav	a 0.1 on7 of7.wav
8	1	758	a 0.2 on1 of7r.wav	a 0.2 on1 of7r.wav
9	1	1780	a 0.2 on2 of7.wav	a 0.2 on2 of7.wav
10	1	746	a 0.2 on3 of7.wav	a 0.2 on3 of7.wav
11	1	705	a 0.2 on4 of7.wav	a 0.2 on4 of7.wav
12	1	770	a 0.2 on5 of7.wav	a 0.2 on5 of7.wav
13	1	541	a 0.2 on6 of7.wav	a 0.2 on6 of7.wav
14	1	623	a 0.2 on7 of7.wav	a 0.2 on7 of7.wav
15	1	582	a 0.04 on1 of7r.wav	a 0.04 on1 of7r.wav
16	1	1577	a 0.04 on2 of7.wav	a 0.04 on2 of7.wav
17	1	2090	a 0.04 on3 of7.wav	a 0.04 on3 of7.wav
18	1	669	a 0.04 on4 of7.wav	a 0.04 on4 of7.wav
19	1	573	a 0.04 on5 of7.wav	a 0.04 on5 of7.wav
20	1	549	a 0.04 on6 of7.wav	a 0.04 on6 of7.wav
21	1	533	a 0.04 on7 of7.wav	a 0.04 on7 of7.wav
22	1	597	a 0.06 on1 of7r.wav	a 0.06 on1 of7r.wav
23	1	625	a 0.06 on2 of7.wav	a 0.06 on2 of7.wav
24	1	802	a 0.06 on3 of7.wav	a 0.06 on3 of7.wav
25	1	534	a 0.06 on4 of7.wav	a 0.06 on4 of7.wav
26	1	734	a 0.06 on5 of7.wav	a 0.06 on5 of7.wav
27	1	548	a 0.06 on6 of7.wav	a 0.06 on6 of7.wav
28	1	637	a 0.06 on7 of7.wav	a 0.06 on7 of7.wav
29	1	674	a 0.08 on1 of7r.wav	a 0.08 on1 of7r.wav
30	1	894	a 0.08 on2 of7.wav	a 0.08 on2 of7.wav
31	1	685	a 0.08 on3 of7.wav	a 0.08 on3 of7.wav
32	1	598	a 0.08 on4 of7.wav	a 0.08 on4 of7.wav
33	1	724	a 0.08 on5 of7.wav	a 0.08 on5 of7.wav
34	1	774	a 0.08 on6 of7.wav	a 0.08 on6 of7.wav
35	1	720	a 0.08 on7 of7.wav	a 0.08 on7 of7.wav
36	1	573	a 0.12 on1 of7r.wav	a 0.12 on1 of7r.wav
37	1	560	a 0.12 on2 of7.wav	a 0.12 on2 of7.wav
38	1	549	a 0.12 on3 of7.wav	a 0.12 on3 of7.wav
39	1	686	a 0.12 on4 of7.wav	a 0.12 on4 of7.wav
40	1	646	a 0.12 on5 of7.wav	a 0.12 on5 of7.wav
41	1	820	a 0.12 on6 of7.wav	a 0.12 on6 of7.wav
42	1	517	a 0.12 on7 of7.wav	a 0.12 on7 of7.wav
43	1	551	a 0.14 on1 of7r.wav	a 0.14 on1 of7r.wav
44	1	799	a 0.14 on2 of7.wav	a 0.14 on2 of7.wav
45	1	645	a 0.14 on3 of7.wav	a 0.14 on3 of7.wav
46	1	1084	a 0.14 on4 of7.wav	a 0.14 on4 of7.wav
47	1	972	a 0.14 on5 of7.wav	a 0.14 on5 of7.wav
48	1	545	a 0.14 on6 of7.wav	a 0.14 on6 of7.wav
49	1	692	a 0.14 on7 of7.wav	a 0.14 on7 of7.wav
50	1	637	a 0.16 on1 of7r.wav	a 0.16 on1 of7r.wav
51	1	841	a 0.16 on2 of7.wav	a 0.16 on2 of7.wav
52	1	625	a 0.16 on3 of7.wav	a 0.16 on3 of7.wav
53	1	888	a 0.16 on4 of7.wav	a 0.16 on4 of7.wav
54	1	609	a 0.16 on5 of7.wav	a 0.16 on5 of7.wav
55	1	578	a 0.16 on6 of7.wav	a 0.16 on6 of7.wav
56	1	642	a 0.16 on7 of7.wav	a 0.16 on7 of7.wav
57	1	900	a 0.18 on1 of7r.wav	a 0.18 on1 of7r.wav
58	1	781	a 0.18 on2 of7.wav	a 0.18 on2 of7.wav
59	1	1318	a 0.18 on3 of7.wav	a 0.18 on3 of7.wav
60	1	646	a 0.18 on4 of7.wav	a 0.18 on4 of7.wav
61	1	634	a 0.18 on5 of7.wav	a 0.18 on5 of7.wav
62	1	626	a 0.18 on6 of7.wav	a 0.18 on6 of7.wav
63	1	560	a 0.18 on7 of7.wav	a 0.18 on7 of7.wav
64	1	517	i 0.1 on1 of7r.wav	i 0.1 on1 of7r.wav
65	1	574	i 0.1 on2 of7.wav	i 0.1 on2 of7.wav
66	1	593	i 0.1 on3 of7.wav	i 0.1 on3 of7.wav
67	1	737	i 0.1 on4 of7.wav	i 0.1 on4 of7.wav
68	1	583	i 0.1 on5 of7.wav	i 0.1 on5 of7.wav
69	1	586	i 0.1 on6 of7.wav	i 0.1 on6 of7.wav
70	1	537	i 0.1 on7 of7.wav	i 0.1 on7 of7.wav
71	1	645	i 0.2 on1 of7r.wav	i 0.2 on1 of7r.wav
72	1	721	i 0.2 on2 of7.wav	i 0.2 on2 of7.wav
73	1	1006	i 0.2 on3 of7.wav	i 0.2 on3 of7.wav
74	1	786	i 0.2 on4 of7.wav	i 0.2 on4 of7.wav
75	1	745	i 0.2 on5 of7.wav	i 0.2 on5 of7.wav
76	1	597	i 0.2 on6 of7.wav	i 0.2 on6 of7.wav
77	1	805	i 0.2 on7 of7.wav	i 0.2 on7 of7.wav
78	1	494	i 0.04 on1 of7r.wav	i 0.04 on1 of7r.wav
79	1	590	i 0.04 on2 of7.wav	i 0.04 on2 of7.wav
80	1	480	i 0.04 on3 of7.wav	i 0.04 on3 of7.wav
81	1	592	i 0.04 on4 of7.wav	i 0.04 on4 of7.wav
82	1	537	i 0.04 on5 of7.wav	i 0.04 on5 of7.wav
83	1	584	i 0.04 on6 of7.wav	i 0.04 on6 of7.wav
84	1	558	i 0.04 on7 of7.wav	i 0.04 on7 of7.wav
85	1	674	i 0.06 on1 of7r.wav	i 0.06 on1 of7r.wav
86	1	645	i 0.06 on2 of7.wav	i 0.06 on2 of7.wav
87	1	690	i 0.06 on3 of7.wav	i 0.06 on3 of7.wav
88	1	741	i 0.06 on4 of7.wav	i 0.06 on4 of7.wav
89	2	868	i 0.06 on5 of7.wav	i 0.06 on5 of7.wav
90	1	530	i 0.06 on6 of7.wav	i 0.06 on6 of7.wav
91	1	1123	i 0.06 on7 of7.wav	i 0.06 on7 of7.wav
92	1	442	i 0.08 on1 of7r.wav	i 0.08 on1 of7r.wav
93	1	676	i 0.08 on2 of7.wav	i 0.08 on2 of7.wav
94	1	549	i 0.08 on3 of7.wav	i 0.08 on3 of7.wav
95	1	766	i 0.08 on4 of7.wav	i 0.08 on4 of7.wav
96	1	724	i 0.08 on5 of7.wav	i 0.08 on5 of7.wav
97	1	686	i 0.08 on6 of7.wav	i 0.08 on6 of7.wav
98	1	637	i 0.08 on7 of7.wav	i 0.08 on7 of7.wav
99	2	488	i 0.12 on1 of7r.wav	i 0.12 on1 of7r.wav
100	1	586	i 0.12 on2 of7.wav	i 0.12 on2 of7.wav
101	1	541	i 0.12 on3 of7.wav	i 0.12 on3 of7.wav
102	1	756	i 0.12 on4 of7.wav	i 0.12 on4 of7.wav
103	1	581	i 0.12 on5 of7.wav	i 0.12 on5 of7.wav
104	1	782	i 0.12 on6 of7.wav	i 0.12 on6 of7.wav
105	1	569	i 0.12 on7 of7.wav	i 0.12 on7 of7.wav
106	1	645	i 0.14 on1 of7r.wav	i 0.14 on1 of7r.wav
107	1	617	i 0.14 on2 of7.wav	i 0.14 on2 of7.wav
108	1	841	i 0.14 on3 of7.wav	i 0.14 on3 of7.wav
109	1	972	i 0.14 on4 of7.wav	i 0.14 on4 of7.wav
110	2	665	i 0.14 on5 of7.wav	i 0.14 on5 of7.wav
111	1	848	i 0.14 on6 of7.wav	i 0.14 on6 of7.wav
112	1	808	i 0.14 on7 of7.wav	i 0.14 on7 of7.wav
113	1	556	i 0.16 on1 of7r.wav	i 0.16 on1 of7r.wav
114	1	738	i 0.16 on2 of7.wav	i 0.16 on2 of7.wav
115	1	677	i 0.16 on3 of7.wav	i 0.16 on3 of7.wav
116	2	1025	i 0.16 on4 of7.wav	i 0.16 on4 of7.wav
117	1	504	i 0.16 on5 of7.wav	i 0.16 on5 of7.wav
118	1	758	i 0.16 on6 of7.wav	i 0.16 on6 of7.wav
119	1	616	i 0.16 on7 of7.wav	i 0.16 on7 of7.wav
120	1	665	i 0.18 on1 of7r.wav	i 0.18 on1 of7r.wav
121	1	641	i 0.18 on2 of7.wav	i 0.18 on2 of7.wav
122	1	705	i 0.18 on3 of7.wav	i 0.18 on3 of7.wav
123	1	1154	i 0.18 on4 of7.wav	i 0.18 on4 of7.wav
124	1	706	i 0.18 on5 of7.wav	i 0.18 on5 of7.wav
125	1	1452	i 0.18 on6 of7.wav	i 0.18 on6 of7.wav
126	1	930	i 0.18 on7 of7.wav	i 0.18 on7 of7.wav
127	1	729	a 0.1 on1 of7r.wav	a 0.1 on3 of7.wav
128	1	936	a 0.1 on2 of7.wav	a 0.1 on4 of7.wav
129	1	726	a 0.1 on3 of7.wav	a 0.1 on5 of7.wav
130	2	760	a 0.1 on4 of7.wav	a 0.1 on6 of7.wav
131	1	1249	a 0.1 on5 of7.wav	a 0.1 on7 of7.wav
132	1	699	a 0.2 on1 of7r.wav	a 0.2 on3 of7.wav
133	1	821	a 0.2 on2 of7.wav	a 0.2 on4 of7.wav
134	2	616	a 0.2 on3 of7.wav	a 0.2 on5 of7.wav
135	1	975	a 0.2 on4 of7.wav	a 0.2 on6 of7.wav
136	2	1399	a 0.2 on5 of7.wav	a 0.2 on7 of7.wav
137	1	575	a 0.04 on1 of7r.wav	a 0.04 on3 of7.wav
138	1	636	a 0.04 on2 of7.wav	a 0.04 on4 of7.wav
139	1	877	a 0.04 on3 of7.wav	a 0.04 on5 of7.wav
140	1	940	a 0.04 on4 of7.wav	a 0.04 on6 of7.wav
141	1	476	a 0.04 on5 of7.wav	a 0.04 on7 of7.wav
142	1	436	a 0.06 on1 of7r.wav	a 0.06 on3 of7.wav
143	1	652	a 0.06 on2 of7.wav	a 0.06 on4 of7.wav
144	1	496	a 0.06 on3 of7.wav	a 0.06 on5 of7.wav
145	1	713	a 0.06 on4 of7.wav	a 0.06 on6 of7.wav
146	1	628	a 0.06 on5 of7.wav	a 0.06 on7 of7.wav
147	1	1656	a 0.08 on1 of7r.wav	a 0.08 on3 of7.wav
148	1	689	a 0.08 on2 of7.wav	a 0.08 on4 of7.wav
149	1	507	a 0.08 on3 of7.wav	a 0.08 on5 of7.wav
150	1	778	a 0.08 on4 of7.wav	a 0.08 on6 of7.wav
151	1	1013	a 0.08 on5 of7.wav	a 0.08 on7 of7.wav
152	1	559	a 0.12 on1 of7r.wav	a 0.12 on3 of7.wav
153	2	945	a 0.12 on2 of7.wav	a 0.12 on4 of7.wav
154	1	784	a 0.12 on3 of7.wav	a 0.12 on5 of7.wav
155	2	752	a 0.12 on4 of7.wav	a 0.12 on6 of7.wav
156	2	1134	a 0.12 on5 of7.wav	a 0.12 on7 of7.wav
157	1	572	a 0.14 on1 of7r.wav	a 0.14 on3 of7.wav
158	1	728	a 0.14 on2 of7.wav	a 0.14 on4 of7.wav
159	2	842	a 0.14 on3 of7.wav	a 0.14 on5 of7.wav
160	2	1218	a 0.14 on4 of7.wav	a 0.14 on6 of7.wav
161	1	584	a 0.14 on5 of7.wav	a 0.14 on7 of7.wav
162	1	1700	a 0.16 on1 of7r.wav	a 0.16 on3 of7.wav
163	1	1197	a 0.16 on2 of7.wav	a 0.16 on4 of7.wav
164	2	746	a 0.16 on3 of7.wav	a 0.16 on5 of7.wav
165	2	1092	a 0.16 on4 of7.wav	a 0.16 on6 of7.wav
166	2	1432	a 0.16 on5 of7.wav	a 0.16 on7 of7.wav
167	1	1250	a 0.18 on1 of7r.wav	a 0.18 on3 of7.wav
168	1	662	a 0.18 on2 of7.wav	a 0.18 on4 of7.wav
169	2	801	a 0.18 on3 of7.wav	a 0.18 on5 of7.wav
170	1	738	a 0.18 on4 of7.wav	a 0.18 on6 of7.wav
171	1	668	a 0.18 on5 of7.wav	a 0.18 on7 of7.wav
172	1	804	i 0.1 on1 of7r.wav	i 0.1 on3 of7.wav
173	1	536	i 0.1 on2 of7.wav	i 0.1 on4 of7.wav
174	1	929	i 0.1 on3 of7.wav	i 0.1 on5 of7.wav
175	2	1053	i 0.1 on4 of7.wav	i 0.1 on6 of7.wav
176	1	596	i 0.1 on5 of7.wav	i 0.1 on7 of7.wav
177	2	1401	i 0.2 on1 of7r.wav	i 0.2 on3 of7.wav
178	2	997	i 0.2 on2 of7.wav	i 0.2 on4 of7.wav
179	2	790	i 0.2 on3 of7.wav	i 0.2 on5 of7.wav
180	2	946	i 0.2 on4 of7.wav	i 0.2 on6 of7.wav
181	2	1657	i 0.2 on5 of7.wav	i 0.2 on7 of7.wav
182	1	646	i 0.04 on1 of7r.wav	i 0.04 on3 of7.wav
183	1	518	i 0.04 on2 of7.wav	i 0.04 on4 of7.wav
184	1	1198	i 0.04 on3 of7.wav	i 0.04 on5 of7.wav
185	1	605	i 0.04 on4 of7.wav	i 0.04 on6 of7.wav
186	1	504	i 0.04 on5 of7.wav	i 0.04 on7 of7.wav
187	1	713	i 0.06 on1 of7r.wav	i 0.06 on3 of7.wav
188	1	540	i 0.06 on2 of7.wav	i 0.06 on4 of7.wav
189	1	850	i 0.06 on3 of7.wav	i 0.06 on5 of7.wav
190	1	483	i 0.06 on4 of7.wav	i 0.06 on6 of7.wav
191	1	912	i 0.06 on5 of7.wav	i 0.06 on7 of7.wav
192	1	545	i 0.08 on1 of7r.wav	i 0.08 on3 of7.wav
193	1	1129	i 0.08 on2 of7.wav	i 0.08 on4 of7.wav
194	1	562	i 0.08 on3 of7.wav	i 0.08 on5 of7.wav
195	1	621	i 0.08 on4 of7.wav	i 0.08 on6 of7.wav
196	1	553	i 0.08 on5 of7.wav	i 0.08 on7 of7.wav
197	1	616	i 0.12 on1 of7r.wav	i 0.12 on3 of7.wav
198	1	573	i 0.12 on2 of7.wav	i 0.12 on4 of7.wav
199	2	706	i 0.12 on3 of7.wav	i 0.12 on5 of7.wav
200	2	1117	i 0.12 on4 of7.wav	i 0.12 on6 of7.wav
201	1	919	i 0.12 on5 of7.wav	i 0.12 on7 of7.wav
202	1	903	i 0.14 on1 of7r.wav	i 0.14 on3 of7.wav
203	2	730	i 0.14 on2 of7.wav	i 0.14 on4 of7.wav
204	2	994	i 0.14 on3 of7.wav	i 0.14 on5 of7.wav
205	2	1394	i 0.14 on4 of7.wav	i 0.14 on6 of7.wav
206	2	3916	i 0.14 on5 of7.wav	i 0.14 on7 of7.wav
207	1	785	i 0.16 on1 of7r.wav	i 0.16 on3 of7.wav
208	2	1096	i 0.16 on2 of7.wav	i 0.16 on4 of7.wav
209	2	724	i 0.16 on3 of7.wav	i 0.16 on5 of7.wav
210	2	817	i 0.16 on4 of7.wav	i 0.16 on6 of7.wav
211	2	969	i 0.16 on5 of7.wav	i 0.16 on7 of7.wav
212	1	778	i 0.18 on1 of7r.wav	i 0.18 on3 of7.wav
213	2	1029	i 0.18 on2 of7.wav	i 0.18 on4 of7.wav
214	2	1020	i 0.18 on3 of7.wav	i 0.18 on5 of7.wav
215	2	908	i 0.18 on4 of7.wav	i 0.18 on6 of7.wav
216	1	722	i 0.18 on5 of7.wav	i 0.18 on7 of7.wav
217	1	720	a 0.1 on3 of7.wav	a 0.1 on1 of7r.wav
218	1	1009	a 0.1 on4 of7.wav	a 0.1 on2 of7.wav
219	1	698	a 0.1 on5 of7.wav	a 0.1 on3 of7.wav
220	1	14264	a 0.1 on6 of7.wav	a 0.1 on4 of7.wav
221	1	958	a 0.1 on7 of7.wav	a 0.1 on5 of7.wav
222	1	641	a 0.2 on3 of7.wav	a 0.2 on1 of7r.wav
223	1	797	a 0.2 on4 of7.wav	a 0.2 on2 of7.wav
224	2	1048	a 0.2 on5 of7.wav	a 0.2 on3 of7.wav
225	1	837	a 0.2 on6 of7.wav	a 0.2 on4 of7.wav
226	2	1280	a 0.2 on7 of7.wav	a 0.2 on5 of7.wav
227	1	682	a 0.04 on3 of7.wav	a 0.04 on1 of7r.wav
228	2	532	a 0.04 on4 of7.wav	a 0.04 on2 of7.wav
229	1	720	a 0.04 on5 of7.wav	a 0.04 on3 of7.wav
230	1	480	a 0.04 on6 of7.wav	a 0.04 on4 of7.wav
231	1	602	a 0.04 on7 of7.wav	a 0.04 on5 of7.wav
232	1	699	a 0.06 on3 of7.wav	a 0.06 on1 of7r.wav
233	1	1024	a 0.06 on4 of7.wav	a 0.06 on2 of7.wav
234	1	489	a 0.06 on5 of7.wav	a 0.06 on3 of7.wav
235	1	544	a 0.06 on6 of7.wav	a 0.06 on4 of7.wav
236	1	649	a 0.06 on7 of7.wav	a 0.06 on5 of7.wav
237	1	1008	a 0.08 on3 of7.wav	a 0.08 on1 of7r.wav
238	1	654	a 0.08 on4 of7.wav	a 0.08 on2 of7.wav
239	1	804	a 0.08 on5 of7.wav	a 0.08 on3 of7.wav
240	1	729	a 0.08 on6 of7.wav	a 0.08 on4 of7.wav
241	1	597	a 0.08 on7 of7.wav	a 0.08 on5 of7.wav
242	1	817	a 0.12 on3 of7.wav	a 0.12 on1 of7r.wav
243	1	594	a 0.12 on4 of7.wav	a 0.12 on2 of7.wav
244	1	1598	a 0.12 on5 of7.wav	a 0.12 on3 of7.wav
245	1	1063	a 0.12 on6 of7.wav	a 0.12 on4 of7.wav
246	1	677	a 0.12 on7 of7.wav	a 0.12 on5 of7.wav
247	1	684	a 0.14 on3 of7.wav	a 0.14 on1 of7r.wav
248	1	786	a 0.14 on4 of7.wav	a 0.14 on2 of7.wav
249	1	597	a 0.14 on5 of7.wav	a 0.14 on3 of7.wav
250	1	941	a 0.14 on6 of7.wav	a 0.14 on4 of7.wav
251	1	611	a 0.14 on7 of7.wav	a 0.14 on5 of7.wav
252	1	987	a 0.16 on3 of7.wav	a 0.16 on1 of7r.wav
253	2	834	a 0.16 on4 of7.wav	a 0.16 on2 of7.wav
254	2	1662	a 0.16 on5 of7.wav	a 0.16 on3 of7.wav
255	2	1108	a 0.16 on6 of7.wav	a 0.16 on4 of7.wav
256	1	868	a 0.16 on7 of7.wav	a 0.16 on5 of7.wav
257	1	1298	a 0.18 on3 of7.wav	a 0.18 on1 of7r.wav
258	1	1480	a 0.18 on4 of7.wav	a 0.18 on2 of7.wav
259	2	1353	a 0.18 on5 of7.wav	a 0.18 on3 of7.wav
260	1	912	a 0.18 on6 of7.wav	a 0.18 on4 of7.wav
261	1	756	a 0.18 on7 of7.wav	a 0.18 on5 of7.wav
262	1	794	i 0.1 on3 of7.wav	i 0.1 on1 of7r.wav
263	1	533	i 0.1 on4 of7.wav	i 0.1 on2 of7.wav
264	1	1014	i 0.1 on5 of7.wav	i 0.1 on3 of7.wav
265	1	812	i 0.1 on6 of7.wav	i 0.1 on4 of7.wav
266	1	694	i 0.1 on7 of7.wav	i 0.1 on5 of7.wav
267	1	830	i 0.2 on3 of7.wav	i 0.2 on1 of7r.wav
268	1	725	i 0.2 on4 of7.wav	i 0.2 on2 of7.wav
269	1	752	i 0.2 on5 of7.wav	i 0.2 on3 of7.wav
270	1	1182	i 0.2 on6 of7.wav	i 0.2 on4 of7.wav
271	2	1648	i 0.2 on7 of7.wav	i 0.2 on5 of7.wav
272	1	501	i 0.04 on3 of7.wav	i 0.04 on1 of7r.wav
273	1	617	i 0.04 on4 of7.wav	i 0.04 on2 of7.wav
274	1	834	i 0.04 on5 of7.wav	i 0.04 on3 of7.wav
275	1	597	i 0.04 on6 of7.wav	i 0.04 on4 of7.wav
276	1	924	i 0.04 on7 of7.wav	i 0.04 on5 of7.wav
277	1	1364	i 0.06 on3 of7.wav	i 0.06 on1 of7r.wav
278	1	1018	i 0.06 on4 of7.wav	i 0.06 on2 of7.wav
279	1	513	i 0.06 on5 of7.wav	i 0.06 on3 of7.wav
280	1	637	i 0.06 on6 of7.wav	i 0.06 on4 of7.wav
281	1	584	i 0.06 on7 of7.wav	i 0.06 on5 of7.wav
282	1	488	i 0.08 on3 of7.wav	i 0.08 on1 of7r.wav
283	1	565	i 0.08 on4 of7.wav	i 0.08 on2 of7.wav
284	1	907	i 0.08 on5 of7.wav	i 0.08 on3 of7.wav
285	2	1152	i 0.08 on6 of7.wav	i 0.08 on4 of7.wav
286	1	764	i 0.08 on7 of7.wav	i 0.08 on5 of7.wav
287	1	931	i 0.12 on3 of7.wav	i 0.12 on1 of7r.wav
288	1	572	i 0.12 on4 of7.wav	i 0.12 on2 of7.wav
289	1	1091	i 0.12 on5 of7.wav	i 0.12 on3 of7.wav
290	1	939	i 0.12 on6 of7.wav	i 0.12 on4 of7.wav
291	1	620	i 0.12 on7 of7.wav	i 0.12 on5 of7.wav
292	2	802	i 0.14 on3 of7.wav	i 0.14 on1 of7r.wav
293	1	2106	i 0.14 on4 of7.wav	i 0.14 on2 of7.wav
294	1	738	i 0.14 on5 of7.wav	i 0.14 on3 of7.wav
295	1	820	i 0.14 on6 of7.wav	i 0.14 on4 of7.wav
296	1	700	i 0.14 on7 of7.wav	i 0.14 on5 of7.wav
297	1	855	i 0.16 on3 of7.wav	i 0.16 on1 of7r.wav
298	1	1055	i 0.16 on4 of7.wav	i 0.16 on2 of7.wav
299	1	844	i 0.16 on5 of7.wav	i 0.16 on3 of7.wav
300	2	908	i 0.16 on6 of7.wav	i 0.16 on4 of7.wav
301	1	997	i 0.16 on7 of7.wav	i 0.16 on5 of7.wav
302	1	886	i 0.18 on3 of7.wav	i 0.18 on1 of7r.wav
303	1	626	i 0.18 on4 of7.wav	i 0.18 on2 of7.wav
304	1	818	i 0.18 on5 of7.wav	i 0.18 on3 of7.wav
305	1	821	i 0.18 on6 of7.wav	i 0.18 on4 of7.wav
306	1	1078	i 0.18 on7 of7.wav	i 0.18 on5 of7.wav
307	1	618	a 0.1 on1 of7r.wav	a 0.1 on1 of7r.wav
308	1	642	a 0.1 on2 of7.wav	a 0.1 on2 of7.wav
309	1	762	a 0.1 on3 of7.wav	a 0.1 on3 of7.wav
310	1	1882	a 0.1 on4 of7.wav	a 0.1 on4 of7.wav
311	1	517	a 0.1 on5 of7.wav	a 0.1 on5 of7.wav
312	1	637	a 0.1 on6 of7.wav	a 0.1 on6 of7.wav
313	1	482	a 0.1 on7 of7.wav	a 0.1 on7 of7.wav
314	1	685	a 0.2 on1 of7r.wav	a 0.2 on1 of7r.wav
315	1	705	a 0.2 on2 of7.wav	a 0.2 on2 of7.wav
316	1	770	a 0.2 on3 of7.wav	a 0.2 on3 of7.wav
317	1	777	a 0.2 on4 of7.wav	a 0.2 on4 of7.wav
318	1	1140	a 0.2 on5 of7.wav	a 0.2 on5 of7.wav
319	1	641	a 0.2 on6 of7.wav	a 0.2 on6 of7.wav
320	1	629	a 0.2 on7 of7.wav	a 0.2 on7 of7.wav
321	1	473	a 0.04 on1 of7r.wav	a 0.04 on1 of7r.wav
322	1	769	a 0.04 on2 of7.wav	a 0.04 on2 of7.wav
323	1	658	a 0.04 on3 of7.wav	a 0.04 on3 of7.wav
324	1	461	a 0.04 on4 of7.wav	a 0.04 on4 of7.wav
325	1	637	a 0.04 on5 of7.wav	a 0.04 on5 of7.wav
326	1	532	a 0.04 on6 of7.wav	a 0.04 on6 of7.wav
327	1	1957	a 0.04 on7 of7.wav	a 0.04 on7 of7.wav
328	1	580	a 0.06 on1 of7r.wav	a 0.06 on1 of7r.wav
329	1	781	a 0.06 on2 of7.wav	a 0.06 on2 of7.wav
330	1	597	a 0.06 on3 of7.wav	a 0.06 on3 of7.wav
331	1	942	a 0.06 on4 of7.wav	a 0.06 on4 of7.wav
332	1	658	a 0.06 on5 of7.wav	a 0.06 on5 of7.wav
333	1	788	a 0.06 on6 of7.wav	a 0.06 on6 of7.wav
334	1	782	a 0.06 on7 of7.wav	a 0.06 on7 of7.wav
335	1	517	a 0.08 on1 of7r.wav	a 0.08 on1 of7r.wav
336	1	1240	a 0.08 on2 of7.wav	a 0.08 on2 of7.wav
337	1	608	a 0.08 on3 of7.wav	a 0.08 on3 of7.wav
338	1	549	a 0.08 on4 of7.wav	a 0.08 on4 of7.wav
339	1	558	a 0.08 on5 of7.wav	a 0.08 on5 of7.wav
340	1	597	a 0.08 on6 of7.wav	a 0.08 on6 of7.wav
341	1	644	a 0.08 on7 of7.wav	a 0.08 on7 of7.wav
342	1	826	a 0.12 on1 of7r.wav	a 0.12 on1 of7r.wav
343	1	626	a 0.12 on2 of7.wav	a 0.12 on2 of7.wav
344	1	722	a 0.12 on3 of7.wav	a 0.12 on3 of7.wav
345	1	1184	a 0.12 on4 of7.wav	a 0.12 on4 of7.wav
346	1	388	a 0.12 on5 of7.wav	a 0.12 on5 of7.wav
347	1	507	a 0.12 on6 of7.wav	a 0.12 on6 of7.wav
348	1	612	a 0.12 on7 of7.wav	a 0.12 on7 of7.wav
349	1	605	a 0.14 on1 of7r.wav	a 0.14 on1 of7r.wav
350	1	594	a 0.14 on2 of7.wav	a 0.14 on2 of7.wav
351	1	569	a 0.14 on3 of7.wav	a 0.14 on3 of7.wav
352	1	662	a 0.14 on4 of7.wav	a 0.14 on4 of7.wav
353	1	594	a 0.14 on5 of7.wav	a 0.14 on5 of7.wav
354	1	463	a 0.14 on6 of7.wav	a 0.14 on6 of7.wav
355	1	483	a 0.14 on7 of7.wav	a 0.14 on7 of7.wav
356	1	549	a 0.16 on1 of7r.wav	a 0.16 on1 of7r.wav
357	1	889	a 0.16 on2 of7.wav	a 0.16 on2 of7.wav
358	1	686	a 0.16 on3 of7.wav	a 0.16 on3 of7.wav
359	1	848	a 0.16 on4 of7.wav	a 0.16 on4 of7.wav
360	1	618	a 0.16 on5 of7.wav	a 0.16 on5 of7.wav
361	1	554	a 0.16 on6 of7.wav	a 0.16 on6 of7.wav
362	1	860	a 0.16 on7 of7.wav	a 0.16 on7 of7.wav
363	1	627	a 0.18 on1 of7r.wav	a 0.18 on1 of7r.wav
364	1	554	a 0.18 on2 of7.wav	a 0.18 on2 of7.wav
365	1	730	a 0.18 on3 of7.wav	a 0.18 on3 of7.wav
366	1	606	a 0.18 on4 of7.wav	a 0.18 on4 of7.wav
367	1	1020	a 0.18 on5 of7.wav	a 0.18 on5 of7.wav
368	1	716	a 0.18 on6 of7.wav	a 0.18 on6 of7.wav
369	1	585	a 0.18 on7 of7.wav	a 0.18 on7 of7.wav
370	1	638	i 0.1 on1 of7r.wav	i 0.1 on1 of7r.wav
371	1	698	i 0.1 on2 of7.wav	i 0.1 on2 of7.wav
372	1	703	i 0.1 on3 of7.wav	i 0.1 on3 of7.wav
373	1	597	i 0.1 on4 of7.wav	i 0.1 on4 of7.wav
374	1	757	i 0.1 on5 of7.wav	i 0.1 on5 of7.wav
375	1	542	i 0.1 on6 of7.wav	i 0.1 on6 of7.wav
376	1	573	i 0.1 on7 of7.wav	i 0.1 on7 of7.wav
377	1	805	i 0.2 on1 of7r.wav	i 0.2 on1 of7r.wav
378	1	694	i 0.2 on2 of7.wav	i 0.2 on2 of7.wav
379	1	555	i 0.2 on3 of7.wav	i 0.2 on3 of7.wav
380	1	895	i 0.2 on4 of7.wav	i 0.2 on4 of7.wav
381	1	1049	i 0.2 on5 of7.wav	i 0.2 on5 of7.wav
382	1	865	i 0.2 on6 of7.wav	i 0.2 on6 of7.wav
383	1	979	i 0.2 on7 of7.wav	i 0.2 on7 of7.wav
384	1	586	i 0.04 on1 of7r.wav	i 0.04 on1 of7r.wav
385	1	852	i 0.04 on2 of7.wav	i 0.04 on2 of7.wav
386	1	666	i 0.04 on3 of7.wav	i 0.04 on3 of7.wav
387	1	852	i 0.04 on4 of7.wav	i 0.04 on4 of7.wav
388	1	586	i 0.04 on5 of7.wav	i 0.04 on5 of7.wav
389	1	533	i 0.04 on6 of7.wav	i 0.04 on6 of7.wav
390	1	413	i 0.04 on7 of7.wav	i 0.04 on7 of7.wav
391	1	537	i 0.06 on1 of7r.wav	i 0.06 on1 of7r.wav
392	1	632	i 0.06 on2 of7.wav	i 0.06 on2 of7.wav
393	1	522	i 0.06 on3 of7.wav	i 0.06 on3 of7.wav
394	1	722	i 0.06 on4 of7.wav	i 0.06 on4 of7.wav
395	1	653	i 0.06 on5 of7.wav	i 0.06 on5 of7.wav
396	1	581	i 0.06 on6 of7.wav	i 0.06 on6 of7.wav
397	1	601	i 0.06 on7 of7.wav	i 0.06 on7 of7.wav
398	1	787	i 0.08 on1 of7r.wav	i 0.08 on1 of7r.wav
399	1	596	i 0.08 on2 of7.wav	i 0.08 on2 of7.wav
400	1	658	i 0.08 on3 of7.wav	i 0.08 on3 of7.wav
401	1	548	i 0.08 on4 of7.wav	i 0.08 on4 of7.wav
402	1	780	i 0.08 on5 of7.wav	i 0.08 on5 of7.wav
403	1	769	i 0.08 on6 of7.wav	i 0.08 on6 of7.wav
404	1	592	i 0.08 on7 of7.wav	i 0.08 on7 of7.wav
405	1	641	i 0.12 on1 of7r.wav	i 0.12 on1 of7r.wav
406	1	580	i 0.12 on2 of7.wav	i 0.12 on2 of7.wav
407	1	582	i 0.12 on3 of7.wav	i 0.12 on3 of7.wav
408	1	737	i 0.12 on4 of7.wav	i 0.12 on4 of7.wav
409	1	609	i 0.12 on5 of7.wav	i 0.12 on5 of7.wav
410	1	512	i 0.12 on6 of7.wav	i 0.12 on6 of7.wav
411	1	768	i 0.12 on7 of7.wav	i 0.12 on7 of7.wav
412	1	477	i 0.14 on1 of7r.wav	i 0.14 on1 of7r.wav
413	1	648	i 0.14 on2 of7.wav	i 0.14 on2 of7.wav
414	1	857	i 0.14 on3 of7.wav	i 0.14 on3 of7.wav
415	1	690	i 0.14 on4 of7.wav	i 0.14 on4 of7.wav
416	1	609	i 0.14 on5 of7.wav	i 0.14 on5 of7.wav
417	1	851	i 0.14 on6 of7.wav	i 0.14 on6 of7.wav
418	1	698	i 0.14 on7 of7.wav	i 0.14 on7 of7.wav
419	1	760	i 0.16 on1 of7r.wav	i 0.16 on1 of7r.wav
420	1	544	i 0.16 on2 of7.wav	i 0.16 on2 of7.wav
421	1	1288	i 0.16 on3 of7.wav	i 0.16 on3 of7.wav
422	1	697	i 0.16 on4 of7.wav	i 0.16 on4 of7.wav
423	1	541	i 0.16 on5 of7.wav	i 0.16 on5 of7.wav
424	1	479	i 0.16 on6 of7.wav	i 0.16 on6 of7.wav
425	1	780	i 0.16 on7 of7.wav	i 0.16 on7 of7.wav
426	1	685	i 0.18 on1 of7r.wav	i 0.18 on1 of7r.wav
427	1	645	i 0.18 on2 of7.wav	i 0.18 on2 of7.wav
428	1	816	i 0.18 on3 of7.wav	i 0.18 on3 of7.wav
429	1	1225	i 0.18 on4 of7.wav	i 0.18 on4 of7.wav
430	1	580	i 0.18 on5 of7.wav	i 0.18 on5 of7.wav
431	1	729	i 0.18 on6 of7.wav	i 0.18 on6 of7.wav
432	1	676	i 0.18 on7 of7.wav	i 0.18 on7 of7.wav
433	1	526	a 0.1 on1 of7r.wav	a 0.1 on3 of7.wav
434	1	500	a 0.1 on2 of7.wav	a 0.1 on4 of7.wav
435	1	1201	a 0.1 on3 of7.wav	a 0.1 on5 of7.wav
436	1	704	a 0.1 on4 of7.wav	a 0.1 on6 of7.wav
437	2	1088	a 0.1 on5 of7.wav	a 0.1 on7 of7.wav
438	1	789	a 0.2 on1 of7r.wav	a 0.2 on3 of7.wav
439	1	1590	a 0.2 on2 of7.wav	a 0.2 on4 of7.wav
440	2	1105	a 0.2 on3 of7.wav	a 0.2 on5 of7.wav
441	2	1057	a 0.2 on4 of7.wav	a 0.2 on6 of7.wav
442	1	833	a 0.2 on5 of7.wav	a 0.2 on7 of7.wav
443	1	476	a 0.04 on1 of7r.wav	a 0.04 on3 of7.wav
444	1	537	a 0.04 on2 of7.wav	a 0.04 on4 of7.wav
445	1	744	a 0.04 on3 of7.wav	a 0.04 on5 of7.wav
446	1	520	a 0.04 on4 of7.wav	a 0.04 on6 of7.wav
447	1	629	a 0.04 on5 of7.wav	a 0.04 on7 of7.wav
448	1	909	a 0.06 on1 of7r.wav	a 0.06 on3 of7.wav
449	1	625	a 0.06 on2 of7.wav	a 0.06 on4 of7.wav
450	1	725	a 0.06 on3 of7.wav	a 0.06 on5 of7.wav
451	1	514	a 0.06 on4 of7.wav	a 0.06 on6 of7.wav
452	1	514	a 0.06 on5 of7.wav	a 0.06 on7 of7.wav
453	1	742	a 0.08 on1 of7r.wav	a 0.08 on3 of7.wav
454	1	473	a 0.08 on2 of7.wav	a 0.08 on4 of7.wav
455	1	1937	a 0.08 on3 of7.wav	a 0.08 on5 of7.wav
456	2	1813	a 0.08 on4 of7.wav	a 0.08 on6 of7.wav
457	1	637	a 0.08 on5 of7.wav	a 0.08 on7 of7.wav
458	1	1644	a 0.12 on1 of7r.wav	a 0.12 on3 of7.wav
459	1	1297	a 0.12 on2 of7.wav	a 0.12 on4 of7.wav
460	2	886	a 0.12 on3 of7.wav	a 0.12 on5 of7.wav
461	1	511	a 0.12 on4 of7.wav	a 0.12 on6 of7.wav
462	1	998	a 0.12 on5 of7.wav	a 0.12 on7 of7.wav
463	1	672	a 0.14 on1 of7r.wav	a 0.14 on3 of7.wav
464	1	676	a 0.14 on2 of7.wav	a 0.14 on4 of7.wav
465	2	1268	a 0.14 on3 of7.wav	a 0.14 on5 of7.wav
466	2	1241	a 0.14 on4 of7.wav	a 0.14 on6 of7.wav
467	1	793	a 0.14 on5 of7.wav	a 0.14 on7 of7.wav
468	1	691	a 0.16 on1 of7r.wav	a 0.16 on3 of7.wav
469	1	1806	a 0.16 on2 of7.wav	a 0.16 on4 of7.wav
470	2	709	a 0.16 on3 of7.wav	a 0.16 on5 of7.wav
471	1	772	a 0.16 on4 of7.wav	a 0.16 on6 of7.wav
472	2	1561	a 0.16 on5 of7.wav	a 0.16 on7 of7.wav
473	1	696	a 0.18 on1 of7r.wav	a 0.18 on3 of7.wav
474	2	1061	a 0.18 on2 of7.wav	a 0.18 on4 of7.wav
475	2	569	a 0.18 on3 of7.wav	a 0.18 on5 of7.wav
476	2	1338	a 0.18 on4 of7.wav	a 0.18 on6 of7.wav
477	1	574	a 0.18 on5 of7.wav	a 0.18 on7 of7.wav
478	1	820	i 0.1 on1 of7r.wav	i 0.1 on3 of7.wav
479	1	707	i 0.1 on2 of7.wav	i 0.1 on4 of7.wav
480	1	794	i 0.1 on3 of7.wav	i 0.1 on5 of7.wav
481	2	837	i 0.1 on4 of7.wav	i 0.1 on6 of7.wav
482	1	650	i 0.1 on5 of7.wav	i 0.1 on7 of7.wav
483	1	758	i 0.2 on1 of7r.wav	i 0.2 on3 of7.wav
484	1	946	i 0.2 on2 of7.wav	i 0.2 on4 of7.wav
485	2	704	i 0.2 on3 of7.wav	i 0.2 on5 of7.wav
486	1	1085	i 0.2 on4 of7.wav	i 0.2 on6 of7.wav
487	2	1289	i 0.2 on5 of7.wav	i 0.2 on7 of7.wav
488	1	740	i 0.04 on1 of7r.wav	i 0.04 on3 of7.wav
489	1	529	i 0.04 on2 of7.wav	i 0.04 on4 of7.wav
490	1	620	i 0.04 on3 of7.wav	i 0.04 on5 of7.wav
491	1	658	i 0.04 on4 of7.wav	i 0.04 on6 of7.wav
492	1	692	i 0.04 on5 of7.wav	i 0.04 on7 of7.wav
493	1	590	i 0.06 on1 of7r.wav	i 0.06 on3 of7.wav
494	1	584	i 0.06 on2 of7.wav	i 0.06 on4 of7.wav
495	1	746	i 0.06 on3 of7.wav	i 0.06 on5 of7.wav
496	1	514	i 0.06 on4 of7.wav	i 0.06 on6 of7.wav
497	1	569	i 0.06 on5 of7.wav	i 0.06 on7 of7.wav
498	1	622	i 0.08 on1 of7r.wav	i 0.08 on3 of7.wav
499	1	762	i 0.08 on2 of7.wav	i 0.08 on4 of7.wav
500	1	1558	i 0.08 on3 of7.wav	i 0.08 on5 of7.wav
501	1	788	i 0.08 on4 of7.wav	i 0.08 on6 of7.wav
502	1	1336	i 0.08 on5 of7.wav	i 0.08 on7 of7.wav
503	1	645	i 0.12 on1 of7r.wav	i 0.12 on3 of7.wav
504	2	1236	i 0.12 on2 of7.wav	i 0.12 on4 of7.wav
505	2	1145	i 0.12 on3 of7.wav	i 0.12 on5 of7.wav
506	1	890	i 0.12 on4 of7.wav	i 0.12 on6 of7.wav
507	1	1408	i 0.12 on5 of7.wav	i 0.12 on7 of7.wav
508	2	760	i 0.14 on1 of7r.wav	i 0.14 on3 of7.wav
509	2	785	i 0.14 on2 of7.wav	i 0.14 on4 of7.wav
510	2	826	i 0.14 on3 of7.wav	i 0.14 on5 of7.wav
511	2	588	i 0.14 on4 of7.wav	i 0.14 on6 of7.wav
512	2	920	i 0.14 on5 of7.wav	i 0.14 on7 of7.wav
513	1	1250	i 0.16 on1 of7r.wav	i 0.16 on3 of7.wav
514	2	1005	i 0.16 on2 of7.wav	i 0.16 on4 of7.wav
515	2	696	i 0.16 on3 of7.wav	i 0.16 on5 of7.wav
516	2	1283	i 0.16 on4 of7.wav	i 0.16 on6 of7.wav
517	1	837	i 0.16 on5 of7.wav	i 0.16 on7 of7.wav
518	1	921	i 0.18 on1 of7r.wav	i 0.18 on3 of7.wav
519	2	869	i 0.18 on2 of7.wav	i 0.18 on4 of7.wav
520	2	996	i 0.18 on3 of7.wav	i 0.18 on5 of7.wav
521	1	981	i 0.18 on4 of7.wav	i 0.18 on6 of7.wav
522	1	954	i 0.18 on5 of7.wav	i 0.18 on7 of7.wav
523	1	600	a 0.1 on3 of7.wav	a 0.1 on1 of7r.wav
524	1	1058	a 0.1 on4 of7.wav	a 0.1 on2 of7.wav
525	1	829	a 0.1 on5 of7.wav	a 0.1 on3 of7.wav
526	2	1781	a 0.1 on6 of7.wav	a 0.1 on4 of7.wav
527	1	1797	a 0.1 on7 of7.wav	a 0.1 on5 of7.wav
528	1	806	a 0.2 on3 of7.wav	a 0.2 on1 of7r.wav
529	2	941	a 0.2 on4 of7.wav	a 0.2 on2 of7.wav
530	1	1485	a 0.2 on5 of7.wav	a 0.2 on3 of7.wav
531	1	810	a 0.2 on6 of7.wav	a 0.2 on4 of7.wav
532	2	1053	a 0.2 on7 of7.wav	a 0.2 on5 of7.wav
533	1	482	a 0.04 on3 of7.wav	a 0.04 on1 of7r.wav
534	1	521	a 0.04 on4 of7.wav	a 0.04 on2 of7.wav
535	1	602	a 0.04 on5 of7.wav	a 0.04 on3 of7.wav
536	1	1211	a 0.04 on6 of7.wav	a 0.04 on4 of7.wav
537	1	677	a 0.04 on7 of7.wav	a 0.04 on5 of7.wav
538	1	625	a 0.06 on3 of7.wav	a 0.06 on1 of7r.wav
539	1	726	a 0.06 on4 of7.wav	a 0.06 on2 of7.wav
540	1	602	a 0.06 on5 of7.wav	a 0.06 on3 of7.wav
541	1	552	a 0.06 on6 of7.wav	a 0.06 on4 of7.wav
542	1	548	a 0.06 on7 of7.wav	a 0.06 on5 of7.wav
543	1	741	a 0.08 on3 of7.wav	a 0.08 on1 of7r.wav
544	1	678	a 0.08 on4 of7.wav	a 0.08 on2 of7.wav
545	1	621	a 0.08 on5 of7.wav	a 0.08 on3 of7.wav
546	1	1136	a 0.08 on6 of7.wav	a 0.08 on4 of7.wav
547	1	586	a 0.08 on7 of7.wav	a 0.08 on5 of7.wav
548	1	624	a 0.12 on3 of7.wav	a 0.12 on1 of7r.wav
549	1	690	a 0.12 on4 of7.wav	a 0.12 on2 of7.wav
550	1	1042	a 0.12 on5 of7.wav	a 0.12 on3 of7.wav
551	1	913	a 0.12 on6 of7.wav	a 0.12 on4 of7.wav
552	1	751	a 0.12 on7 of7.wav	a 0.12 on5 of7.wav
553	1	541	a 0.14 on3 of7.wav	a 0.14 on1 of7r.wav
554	2	989	a 0.14 on4 of7.wav	a 0.14 on2 of7.wav
555	1	1213	a 0.14 on5 of7.wav	a 0.14 on3 of7.wav
556	1	825	a 0.14 on6 of7.wav	a 0.14 on4 of7.wav
557	1	849	a 0.14 on7 of7.wav	a 0.14 on5 of7.wav
558	2	1137	a 0.16 on3 of7.wav	a 0.16 on1 of7r.wav
559	1	710	a 0.16 on4 of7.wav	a 0.16 on2 of7.wav
560	2	1462	a 0.16 on5 of7.wav	a 0.16 on3 of7.wav
561	2	774	a 0.16 on6 of7.wav	a 0.16 on4 of7.wav
562	1	577	a 0.16 on7 of7.wav	a 0.16 on5 of7.wav
563	2	2325	a 0.18 on3 of7.wav	a 0.18 on1 of7r.wav
564	2	1353	a 0.18 on4 of7.wav	a 0.18 on2 of7.wav
565	1	1024	a 0.18 on5 of7.wav	a 0.18 on3 of7.wav
566	1	1132	a 0.18 on6 of7.wav	a 0.18 on4 of7.wav
567	1	1181	a 0.18 on7 of7.wav	a 0.18 on5 of7.wav
568	1	1190	i 0.1 on3 of7.wav	i 0.1 on1 of7r.wav
569	1	1706	i 0.1 on4 of7.wav	i 0.1 on2 of7.wav
570	1	636	i 0.1 on5 of7.wav	i 0.1 on3 of7.wav
571	1	894	i 0.1 on6 of7.wav	i 0.1 on4 of7.wav
572	1	449	i 0.1 on7 of7.wav	i 0.1 on5 of7.wav
573	1	773	i 0.2 on3 of7.wav	i 0.2 on1 of7r.wav
574	1	1208	i 0.2 on4 of7.wav	i 0.2 on2 of7.wav
575	2	1136	i 0.2 on5 of7.wav	i 0.2 on3 of7.wav
576	2	1097	i 0.2 on6 of7.wav	i 0.2 on4 of7.wav
577	2	868	i 0.2 on7 of7.wav	i 0.2 on5 of7.wav
578	1	608	i 0.04 on3 of7.wav	i 0.04 on1 of7r.wav
579	1	605	i 0.04 on4 of7.wav	i 0.04 on2 of7.wav
580	1	474	i 0.04 on5 of7.wav	i 0.04 on3 of7.wav
581	1	528	i 0.04 on6 of7.wav	i 0.04 on4 of7.wav
582	1	645	i 0.04 on7 of7.wav	i 0.04 on5 of7.wav
583	1	594	i 0.06 on3 of7.wav	i 0.06 on1 of7r.wav
584	1	511	i 0.06 on4 of7.wav	i 0.06 on2 of7.wav
585	1	447	i 0.06 on5 of7.wav	i 0.06 on3 of7.wav
586	1	753	i 0.06 on6 of7.wav	i 0.06 on4 of7.wav
587	1	570	i 0.06 on7 of7.wav	i 0.06 on5 of7.wav
588	1	680	i 0.08 on3 of7.wav	i 0.08 on1 of7r.wav
589	1	738	i 0.08 on4 of7.wav	i 0.08 on2 of7.wav
590	1	540	i 0.08 on5 of7.wav	i 0.08 on3 of7.wav
591	1	750	i 0.08 on6 of7.wav	i 0.08 on4 of7.wav
592	1	794	i 0.08 on7 of7.wav	i 0.08 on5 of7.wav
593	1	694	i 0.12 on3 of7.wav	i 0.12 on1 of7r.wav
594	1	884	i 0.12 on4 of7.wav	i 0.12 on2 of7.wav
595	1	1131	i 0.12 on5 of7.wav	i 0.12 on3 of7.wav
596	1	1348	i 0.12 on6 of7.wav	i 0.12 on4 of7.wav
597	1	1036	i 0.12 on7 of7.wav	i 0.12 on5 of7.wav
598	2	1494	i 0.14 on3 of7.wav	i 0.14 on1 of7r.wav
599	1	919	i 0.14 on4 of7.wav	i 0.14 on2 of7.wav
600	1	1170	i 0.14 on5 of7.wav	i 0.14 on3 of7.wav
601	1	1224	i 0.14 on6 of7.wav	i 0.14 on4 of7.wav
602	1	959	i 0.14 on7 of7.wav	i 0.14 on5 of7.wav
603	1	654	i 0.16 on3 of7.wav	i 0.16 on1 of7r.wav
604	1	760	i 0.16 on4 of7.wav	i 0.16 on2 of7.wav
605	1	861	i 0.16 on5 of7.wav	i 0.16 on3 of7.wav
606	1	709	i 0.16 on6 of7.wav	i 0.16 on4 of7.wav
607	1	969	i 0.16 on7 of7.wav	i 0.16 on5 of7.wav
608	1	1080	i 0.18 on3 of7.wav	i 0.18 on1 of7r.wav
609	2	2138	i 0.18 on4 of7.wav	i 0.18 on2 of7.wav
610	2	1278	i 0.18 on5 of7.wav	i 0.18 on3 of7.wav
611	2	988	i 0.18 on6 of7.wav	i 0.18 on4 of7.wav
612	1	881	i 0.18 on7 of7.wav	i 0.18 on5 of7.wav
