# Supplementary material for: How musical experience affects tone perception efficiency by musicians of tonal and non-tonal speakers?
Source: PLoS One. 2020 May 8;15(5):e0232514. doi: 10.1371/journal.pone.0232514 (PMC7209303; doi:10.1371/journal.pone.0232514)
Supplement: S2 Raw Data — (ZIP) [file pone.0232514.s002.zip › RAW DATA Man musician/sub3idfalling.csv]

List2	stim1	Slide3.RESP	Slide3.RT
1	a 0.1 on1 of1.wav	1	1159
2	a 0.1 on1 of2.wav	1	1079
3	a 0.1 on1 of3.wav	2	1107
4	a 0.1 on1 of4.wav	1	995
5	a 0.1 on1 of5.wav	1	874
6	a 0.1 on1 of6.wav	2	1195
7	a 0.1 on1 of7.wav	2	1059
8	a 0.2 on1 of1.wav	1	775
9	a 0.2 on1 of2.wav	1	843
10	a 0.2 on1 of3.wav	2	1443
11	a 0.2 on1 of4.wav	2	723
12	a 0.2 on1 of5.wav	2	858
13	a 0.2 on1 of6.wav	2	719
14	a 0.2 on1 of7.wav	2	1075
15	a 0.04 on1 of1.wav	1	875
16	a 0.04 on1 of2.wav	1	907
17	a 0.04 on1 of3.wav	1	803
18	a 0.04 on1 of4.wav	1	1067
19	a 0.04 on1 of5.wav	1	771
20	a 0.04 on1 of6.wav	1	675
21	a 0.04 on1 of7.wav	2	1479
22	a 0.06 on1 of1.wav	1	1603
23	a 0.06 on1 of2.wav	1	746
24	a 0.06 on1 of3.wav	1	1775
25	a 0.06 on1 of4.wav	1	967
26	a 0.06 on1 of5.wav	1	1567
27	a 0.06 on1 of6.wav	1	763
28	a 0.06 on1 of7.wav	1	594
29	a 0.08 on1 of1.wav	1	704
30	a 0.08 on1 of2.wav	1	963
31	a 0.08 on1 of3.wav	1	942
32	a 0.08 on1 of4.wav	1	715
33	a 0.08 on1 of5.wav	1	635
34	a 0.08 on1 of6.wav	1	879
35	a 0.08 on1 of7.wav	1	1123
36	a 0.12 on1 of1.wav	1	722
37	a 0.12 on1 of2.wav	1	795
38	a 0.12 on1 of3.wav	2	842
39	a 0.12 on1 of4.wav	2	1199
40	a 0.12 on1 of5.wav	2	1143
41	a 0.12 on1 of6.wav	2	743
42	a 0.12 on1 of7.wav	2	850
43	a 0.14 on1 of1.wav	1	746
44	a 0.14 on1 of2.wav	1	854
45	a 0.14 on1 of3.wav	1	2319
46	a 0.14 on1 of4.wav	1	690
47	a 0.14 on1 of5.wav	2	847
48	a 0.14 on1 of6.wav	2	1055
49	a 0.14 on1 of7.wav	2	1187
50	a 0.16 on1 of1.wav	1	1007
51	a 0.16 on1 of2.wav	1	835
52	a 0.16 on1 of3.wav	2	991
53	a 0.16 on1 of4.wav	2	883
54	a 0.16 on1 of5.wav	2	1031
55	a 0.16 on1 of6.wav	2	1651
56	a 0.16 on1 of7.wav	2	1107
57	a 0.18 on1 of1.wav	1	763
58	a 0.18 on1 of2.wav	1	942
59	a 0.18 on1 of3.wav	2	1563
60	a 0.18 on1 of4.wav	2	831
61	a 0.18 on1 of5.wav	2	1147
62	a 0.18 on1 of6.wav	2	1011
63	a 0.18 on1 of7.wav	2	891
64	i 0.1 on1 of1.wav	1	1019
65	i 0.1 on1 of2.wav	1	871
66	i 0.1 on1 of3.wav	1	843
67	i 0.1 on1 of4.wav	1	734
68	i 0.1 on1 of5.wav	1	739
69	i 0.1 on1 of6.wav	2	1131
70	i 0.1 on1 of7.wav	1	747
71	i 0.2 on1 of1.wav	1	1507
72	i 0.2 on1 of2.wav	1	911
73	i 0.2 on1 of3.wav	2	826
74	i 0.2 on1 of4.wav	2	871
75	i 0.2 on1 of5.wav	2	830
76	i 0.2 on1 of6.wav	2	943
77	i 0.2 on1 of7.wav	2	771
78	i 0.04 on1 of1.wav	1	687
79	i 0.04 on1 of2.wav	1	978
80	i 0.04 on1 of3.wav	1	827
81	i 0.04 on1 of4.wav	1	751
82	i 0.04 on1 of5.wav	1	871
83	i 0.04 on1 of6.wav	1	743
84	i 0.04 on1 of7.wav	1	730
85	i 0.06 on1 of1.wav	1	739
86	i 0.06 on1 of2.wav	1	1179
87	i 0.06 on1 of3.wav	1	1786
88	i 0.06 on1 of4.wav	1	1459
89	i 0.06 on1 of5.wav	1	823
90	i 0.06 on1 of6.wav	1	586
91	i 0.06 on1 of7.wav	1	1858
92	i 0.08 on1 of1.wav	1	634
93	i 0.08 on1 of2.wav	1	811
94	i 0.08 on1 of3.wav	1	791
95	i 0.08 on1 of4.wav	1	602
96	i 0.08 on1 of5.wav	1	943
97	i 0.08 on1 of6.wav	1	755
98	i 0.08 on1 of7.wav	1	758
99	i 0.12 on1 of1.wav	1	871
100	i 0.12 on1 of2.wav	1	819
101	i 0.12 on1 of3.wav	1	1230
102	i 0.12 on1 of4.wav	1	638
103	i 0.12 on1 of5.wav	2	1183
104	i 0.12 on1 of6.wav	1	1191
105	i 0.12 on1 of7.wav	2	1135
106	i 0.14 on1 of1.wav	1	1319
107	i 0.14 on1 of2.wav	1	1007
108	i 0.14 on1 of3.wav	1	947
109	i 0.14 on1 of4.wav	1	699
110	i 0.14 on1 of5.wav	2	1227
111	i 0.14 on1 of6.wav	2	1287
112	i 0.14 on1 of7.wav	2	1339
113	i 0.16 on1 of1.wav	1	819
114	i 0.16 on1 of2.wav	1	999
115	i 0.16 on1 of3.wav	1	882
116	i 0.16 on1 of4.wav	2	1015
117	i 0.16 on1 of5.wav	2	766
118	i 0.16 on1 of6.wav	1	598
119	i 0.16 on1 of7.wav	2	1175
120	i 0.18 on1 of1.wav	1	823
121	i 0.18 on1 of2.wav	1	850
122	i 0.18 on1 of3.wav	2	722
123	i 0.18 on1 of4.wav	2	815
124	i 0.18 on1 of5.wav	2	931
125	i 0.18 on1 of6.wav	2	747
126	i 0.18 on1 of7.wav	2	1091
127	a 0.1 on1 of1.wav	1	887
128	a 0.1 on1 of2.wav	1	939
129	a 0.1 on1 of3.wav	2	759
130	a 0.1 on1 of4.wav	1	1035
131	a 0.1 on1 of5.wav	1	939
132	a 0.1 on1 of6.wav	2	1091
133	a 0.1 on1 of7.wav	1	1247
134	a 0.2 on1 of1.wav	1	802
135	a 0.2 on1 of2.wav	1	918
136	a 0.2 on1 of3.wav	2	815
137	a 0.2 on1 of4.wav	2	799
138	a 0.2 on1 of5.wav	2	1047
139	a 0.2 on1 of6.wav	2	638
140	a 0.2 on1 of7.wav	2	1059
141	a 0.04 on1 of1.wav	1	627
142	a 0.04 on1 of2.wav	1	827
143	a 0.04 on1 of3.wav	1	1035
144	a 0.04 on1 of4.wav	1	974
145	a 0.04 on1 of5.wav	1	743
146	a 0.04 on1 of6.wav	1	799
147	a 0.04 on1 of7.wav	1	602
148	a 0.06 on1 of1.wav	1	942
149	a 0.06 on1 of2.wav	1	999
150	a 0.06 on1 of3.wav	1	691
151	a 0.06 on1 of4.wav	1	1375
152	a 0.06 on1 of5.wav	1	759
153	a 0.06 on1 of6.wav	1	1131
154	a 0.06 on1 of7.wav	1	662
155	a 0.08 on1 of1.wav	1	794
156	a 0.08 on1 of2.wav	2	1263
157	a 0.08 on1 of3.wav	1	831
158	a 0.08 on1 of4.wav	1	803
159	a 0.08 on1 of5.wav	1	714
160	a 0.08 on1 of6.wav	1	659
161	a 0.08 on1 of7.wav	1	795
162	a 0.12 on1 of1.wav	1	803
163	a 0.12 on1 of2.wav	1	927
164	a 0.12 on1 of3.wav	2	799
165	a 0.12 on1 of4.wav	2	1443
166	a 0.12 on1 of5.wav	2	1191
167	a 0.12 on1 of6.wav	2	1099
168	a 0.12 on1 of7.wav	2	927
169	a 0.14 on1 of1.wav	1	602
170	a 0.14 on1 of2.wav	1	779
171	a 0.14 on1 of3.wav	1	999
172	a 0.14 on1 of4.wav	1	1082
173	a 0.14 on1 of5.wav	2	1023
174	a 0.14 on1 of6.wav	2	963
175	a 0.14 on1 of7.wav	2	855
176	a 0.16 on1 of1.wav	1	730
177	a 0.16 on1 of2.wav	1	906
178	a 0.16 on1 of3.wav	2	795
179	a 0.16 on1 of4.wav	2	962
180	a 0.16 on1 of5.wav	2	1019
181	a 0.16 on1 of6.wav	2	783
182	a 0.16 on1 of7.wav	2	843
183	a 0.18 on1 of1.wav	1	687
184	a 0.18 on1 of2.wav	1	794
185	a 0.18 on1 of3.wav	2	691
186	a 0.18 on1 of4.wav	2	1395
187	a 0.18 on1 of5.wav	2	867
188	a 0.18 on1 of6.wav	2	651
189	a 0.18 on1 of7.wav	2	1479
190	i 0.1 on1 of1.wav	1	792
191	i 0.1 on1 of2.wav	1	810
192	i 0.1 on1 of3.wav	1	575
193	i 0.1 on1 of4.wav	1	954
194	i 0.1 on1 of5.wav	1	670
195	i 0.1 on1 of6.wav	1	843
196	i 0.1 on1 of7.wav	1	1843
197	i 0.2 on1 of1.wav	1	787
198	i 0.2 on1 of2.wav	1	1223
199	i 0.2 on1 of3.wav	2	702
200	i 0.2 on1 of4.wav	2	867
201	i 0.2 on1 of5.wav	2	795
202	i 0.2 on1 of6.wav	2	650
203	i 0.2 on1 of7.wav	2	1051
204	i 0.04 on1 of1.wav	1	711
205	i 0.04 on1 of2.wav	1	603
206	i 0.04 on1 of3.wav	1	667
207	i 0.04 on1 of4.wav	1	635
208	i 0.04 on1 of5.wav	1	591
209	i 0.04 on1 of6.wav	1	931
210	i 0.04 on1 of7.wav	1	811
211	i 0.06 on1 of1.wav	1	578
212	i 0.06 on1 of2.wav	1	587
213	i 0.06 on1 of3.wav	1	1067
214	i 0.06 on1 of4.wav	1	602
215	i 0.06 on1 of5.wav	1	723
216	i 0.06 on1 of6.wav	1	559
217	i 0.06 on1 of7.wav	1	1119
218	i 0.08 on1 of1.wav	1	1179
219	i 0.08 on1 of2.wav	1	751
220	i 0.08 on1 of3.wav	1	671
221	i 0.08 on1 of4.wav	1	662
222	i 0.08 on1 of5.wav	1	822
223	i 0.08 on1 of6.wav	1	1195
224	i 0.08 on1 of7.wav	1	1511
225	i 0.12 on1 of1.wav	1	987
226	i 0.12 on1 of2.wav	1	1771
227	i 0.12 on1 of3.wav	1	983
228	i 0.12 on1 of4.wav	1	1207
229	i 0.12 on1 of5.wav	2	2103
230	i 0.12 on1 of6.wav	2	1031
231	i 0.12 on1 of7.wav	2	1763
232	i 0.14 on1 of1.wav	1	1035
233	i 0.14 on1 of2.wav	1	1055
234	i 0.14 on1 of3.wav	1	628
235	i 0.14 on1 of4.wav	1	1147
236	i 0.14 on1 of5.wav	2	1227
237	i 0.14 on1 of6.wav	2	1187
238	i 0.14 on1 of7.wav	2	1214
239	i 0.16 on1 of1.wav	1	790
240	i 0.16 on1 of2.wav	1	775
241	i 0.16 on1 of3.wav	1	911
242	i 0.16 on1 of4.wav	2	991
243	i 0.16 on1 of5.wav	2	738
244	i 0.16 on1 of6.wav	2	1135
245	i 0.16 on1 of7.wav	2	758
246	i 0.18 on1 of1.wav	1	731
247	i 0.18 on1 of2.wav	1	686
248	i 0.18 on1 of3.wav	2	1223
249	i 0.18 on1 of4.wav	2	879
250	i 0.18 on1 of5.wav	2	755
251	i 0.18 on1 of6.wav	1	598
252	i 0.18 on1 of7.wav	2	1015
253	a 0.1 on1 of1.wav	1	1139
254	a 0.1 on1 of2.wav	1	974
255	a 0.1 on1 of3.wav	1	958
256	a 0.1 on1 of4.wav	1	1215
257	a 0.1 on1 of5.wav	1	598
258	a 0.1 on1 of6.wav	1	1119
259	a 0.1 on1 of7.wav	2	1090
260	a 0.2 on1 of1.wav	1	1035
261	a 0.2 on1 of2.wav	1	995
262	a 0.2 on1 of3.wav	2	1062
263	a 0.2 on1 of4.wav	2	831
264	a 0.2 on1 of5.wav	2	1115
265	a 0.2 on1 of6.wav	2	1979
266	a 0.2 on1 of7.wav	2	854
267	a 0.04 on1 of1.wav	1	919
268	a 0.04 on1 of2.wav	2	1323
269	a 0.04 on1 of3.wav	1	811
270	a 0.04 on1 of4.wav	1	682
271	a 0.04 on1 of5.wav	1	711
272	a 0.04 on1 of6.wav	1	967
273	a 0.04 on1 of7.wav	1	731
274	a 0.06 on1 of1.wav	2	1086
275	a 0.06 on1 of2.wav	1	767
276	a 0.06 on1 of3.wav	1	739
277	a 0.06 on1 of4.wav	1	931
278	a 0.06 on1 of5.wav	1	582
279	a 0.06 on1 of6.wav	1	782
280	a 0.06 on1 of7.wav	1	627
281	a 0.08 on1 of1.wav	1	858
282	a 0.08 on1 of2.wav	1	802
283	a 0.08 on1 of3.wav	1	1135
284	a 0.08 on1 of4.wav	2	687
285	a 0.08 on1 of5.wav	1	778
286	a 0.08 on1 of6.wav	1	747
287	a 0.08 on1 of7.wav	1	1478
288	a 0.12 on1 of1.wav	1	943
289	a 0.12 on1 of2.wav	2	959
290	a 0.12 on1 of3.wav	1	771
291	a 0.12 on1 of4.wav	1	883
292	a 0.12 on1 of5.wav	2	907
293	a 0.12 on1 of6.wav	2	1227
294	a 0.12 on1 of7.wav	2	1295
295	a 0.14 on1 of1.wav	1	634
296	a 0.14 on1 of2.wav	1	875
297	a 0.14 on1 of3.wav	1	1139
298	a 0.14 on1 of4.wav	2	731
299	a 0.14 on1 of5.wav	2	1435
300	a 0.14 on1 of6.wav	1	1042
301	a 0.14 on1 of7.wav	2	911
302	a 0.16 on1 of1.wav	1	787
303	a 0.16 on1 of2.wav	1	743
304	a 0.16 on1 of3.wav	1	1479
305	a 0.16 on1 of4.wav	2	879
306	a 0.16 on1 of5.wav	2	1054
307	a 0.16 on1 of6.wav	2	739
308	a 0.16 on1 of7.wav	2	763
309	a 0.18 on1 of1.wav	1	799
310	a 0.18 on1 of2.wav	1	711
311	a 0.18 on1 of3.wav	2	1443
312	a 0.18 on1 of4.wav	2	714
313	a 0.18 on1 of5.wav	2	759
314	a 0.18 on1 of6.wav	2	635
315	a 0.18 on1 of7.wav	2	682
316	i 0.1 on1 of1.wav	1	806
317	i 0.1 on1 of2.wav	1	1631
318	i 0.1 on1 of3.wav	1	662
319	i 0.1 on1 of4.wav	1	1055
320	i 0.1 on1 of5.wav	2	1595
321	i 0.1 on1 of6.wav	1	1107
322	i 0.1 on1 of7.wav	1	803
323	i 0.2 on1 of1.wav	1	791
324	i 0.2 on1 of2.wav	1	1267
325	i 0.2 on1 of3.wav	2	919
326	i 0.2 on1 of4.wav	2	867
327	i 0.2 on1 of5.wav	2	691
328	i 0.2 on1 of6.wav	2	731
329	i 0.2 on1 of7.wav	2	835
330	i 0.04 on1 of1.wav	1	655
331	i 0.04 on1 of2.wav	1	891
332	i 0.04 on1 of3.wav	1	707
333	i 0.04 on1 of4.wav	1	651
334	i 0.04 on1 of5.wav	1	642
335	i 0.04 on1 of6.wav	1	943
336	i 0.04 on1 of7.wav	1	891
337	i 0.06 on1 of1.wav	1	799
338	i 0.06 on1 of2.wav	1	675
339	i 0.06 on1 of3.wav	2	1103
340	i 0.06 on1 of4.wav	1	679
341	i 0.06 on1 of5.wav	1	839
342	i 0.06 on1 of6.wav	1	783
343	i 0.06 on1 of7.wav	1	946
344	i 0.08 on1 of1.wav	1	702
345	i 0.08 on1 of2.wav	1	958
346	i 0.08 on1 of3.wav	1	750
347	i 0.08 on1 of4.wav	1	722
348	i 0.08 on1 of5.wav	1	1387
349	i 0.08 on1 of6.wav	1	1107
350	i 0.08 on1 of7.wav	1	790
351	i 0.12 on1 of1.wav	1	1091
352	i 0.12 on1 of2.wav	1	1195
353	i 0.12 on1 of3.wav	1	619
354	i 0.12 on1 of4.wav	1	1011
355	i 0.12 on1 of5.wav	1	1171
356	i 0.12 on1 of6.wav	2	1475
357	i 0.12 on1 of7.wav	2	1035
358	i 0.14 on1 of1.wav	1	747
359	i 0.14 on1 of2.wav	1	871
360	i 0.14 on1 of3.wav	2	706
361	i 0.14 on1 of4.wav	2	1147
362	i 0.14 on1 of5.wav	2	1287
363	i 0.14 on1 of6.wav	2	650
364	i 0.14 on1 of7.wav	2	979
365	i 0.16 on1 of1.wav	1	1027
366	i 0.16 on1 of2.wav	1	875
367	i 0.16 on1 of3.wav	2	931
368	i 0.16 on1 of4.wav	2	907
369	i 0.16 on1 of5.wav	2	1207
370	i 0.16 on1 of6.wav	2	1235
371	i 0.16 on1 of7.wav	2	1079
372	i 0.18 on1 of1.wav	1	775
373	i 0.18 on1 of2.wav	1	827
374	i 0.18 on1 of3.wav	2	1283
375	i 0.18 on1 of4.wav	2	843
376	i 0.18 on1 of5.wav	2	1444
377	i 0.18 on1 of6.wav	2	951
378	i 0.18 on1 of7.wav	2	883
379	a 0.1 on1 of1.wav	1	578
380	a 0.1 on1 of2.wav	1	1083
381	a 0.1 on1 of3.wav	1	1347
382	a 0.1 on1 of4.wav	1	1359
383	a 0.1 on1 of5.wav	1	787
384	a 0.1 on1 of6.wav	1	714
385	a 0.1 on1 of7.wav	1	1371
386	a 0.2 on1 of1.wav	1	952
387	a 0.2 on1 of2.wav	1	999
388	a 0.2 on1 of3.wav	2	890
389	a 0.2 on1 of4.wav	2	847
390	a 0.2 on1 of5.wav	2	1227
391	a 0.2 on1 of6.wav	2	1315
392	a 0.2 on1 of7.wav	2	826
393	a 0.04 on1 of1.wav	1	635
394	a 0.04 on1 of2.wav	1	744
395	a 0.04 on1 of3.wav	1	895
396	a 0.04 on1 of4.wav	1	671
397	a 0.04 on1 of5.wav	2	1362
398	a 0.04 on1 of6.wav	1	639
399	a 0.04 on1 of7.wav	1	739
400	a 0.06 on1 of1.wav	1	803
401	a 0.06 on1 of2.wav	1	975
402	a 0.06 on1 of3.wav	1	795
403	a 0.06 on1 of4.wav	1	911
404	a 0.06 on1 of5.wav	1	803
405	a 0.06 on1 of6.wav	1	799
406	a 0.06 on1 of7.wav	1	698
407	a 0.08 on1 of1.wav	1	995
408	a 0.08 on1 of2.wav	1	790
409	a 0.08 on1 of3.wav	1	879
410	a 0.08 on1 of4.wav	1	666
411	a 0.08 on1 of5.wav	1	759
412	a 0.08 on1 of6.wav	1	1135
413	a 0.08 on1 of7.wav	1	859
414	a 0.12 on1 of1.wav	1	674
415	a 0.12 on1 of2.wav	1	919
416	a 0.12 on1 of3.wav	2	1207
417	a 0.12 on1 of4.wav	1	1290
418	a 0.12 on1 of5.wav	2	951
419	a 0.12 on1 of6.wav	1	875
420	a 0.12 on1 of7.wav	2	1183
421	a 0.14 on1 of1.wav	1	1075
422	a 0.14 on1 of2.wav	1	1627
423	a 0.14 on1 of3.wav	2	742
424	a 0.14 on1 of4.wav	1	926
425	a 0.14 on1 of5.wav	2	1315
426	a 0.14 on1 of6.wav	2	687
427	a 0.14 on1 of7.wav	2	1035
428	a 0.16 on1 of1.wav	1	1103
429	a 0.16 on1 of2.wav	1	899
430	a 0.16 on1 of3.wav	1	1670
431	a 0.16 on1 of4.wav	2	731
432	a 0.16 on1 of5.wav	2	858
433	a 0.16 on1 of6.wav	2	775
434	a 0.16 on1 of7.wav	2	691
435	a 0.18 on1 of1.wav	1	891
436	a 0.18 on1 of2.wav	1	766
437	a 0.18 on1 of3.wav	1	971
438	a 0.18 on1 of4.wav	2	1531
439	a 0.18 on1 of5.wav	2	898
440	a 0.18 on1 of6.wav	2	779
441	a 0.18 on1 of7.wav	2	722
442	i 0.1 on1 of1.wav	1	762
443	i 0.1 on1 of2.wav	1	719
444	i 0.1 on1 of3.wav	1	1199
445	i 0.1 on1 of4.wav	1	1242
446	i 0.1 on1 of5.wav	1	1135
447	i 0.1 on1 of6.wav	1	883
448	i 0.1 on1 of7.wav	1	967
449	i 0.2 on1 of1.wav	1	731
450	i 0.2 on1 of2.wav	1	638
451	i 0.2 on1 of3.wav	2	1167
452	i 0.2 on1 of4.wav	1	1219
453	i 0.2 on1 of5.wav	2	739
454	i 0.2 on1 of6.wav	2	887
455	i 0.2 on1 of7.wav	2	827
456	i 0.04 on1 of1.wav	1	699
457	i 0.04 on1 of2.wav	1	1171
458	i 0.04 on1 of3.wav	1	706
459	i 0.04 on1 of4.wav	1	1371
460	i 0.04 on1 of5.wav	1	763
461	i 0.04 on1 of6.wav	1	583
462	i 0.04 on1 of7.wav	1	606
463	i 0.06 on1 of1.wav	1	906
464	i 0.06 on1 of2.wav	1	623
465	i 0.06 on1 of3.wav	1	803
466	i 0.06 on1 of4.wav	1	879
467	i 0.06 on1 of5.wav	1	819
468	i 0.06 on1 of6.wav	1	623
469	i 0.06 on1 of7.wav	1	635
470	i 0.08 on1 of1.wav	1	1427
471	i 0.08 on1 of2.wav	1	1195
472	i 0.08 on1 of3.wav	1	715
473	i 0.08 on1 of4.wav	1	1435
474	i 0.08 on1 of5.wav	1	671
475	i 0.08 on1 of6.wav	1	1015
476	i 0.08 on1 of7.wav	1	563
477	i 0.12 on1 of1.wav	1	1115
478	i 0.12 on1 of2.wav	1	1083
479	i 0.12 on1 of3.wav	1	1547
480	i 0.12 on1 of4.wav	1	827
481	i 0.12 on1 of5.wav	2	1338
482	i 0.12 on1 of6.wav	2	1306
483	i 0.12 on1 of7.wav	1	1091
484	i 0.14 on1 of1.wav	1	703
485	i 0.14 on1 of2.wav	1	1967
486	i 0.14 on1 of3.wav	1	1356
487	i 0.14 on1 of4.wav	1	1079
488	i 0.14 on1 of5.wav	2	907
489	i 0.14 on1 of6.wav	2	906
490	i 0.14 on1 of7.wav	2	1170
491	i 0.16 on1 of1.wav	1	931
492	i 0.16 on1 of2.wav	1	1318
493	i 0.16 on1 of3.wav	2	1267
494	i 0.16 on1 of4.wav	2	983
495	i 0.16 on1 of5.wav	2	775
496	i 0.16 on1 of6.wav	2	967
497	i 0.16 on1 of7.wav	2	1043
498	i 0.18 on1 of1.wav	1	670
499	i 0.18 on1 of2.wav	2	942
500	i 0.18 on1 of3.wav	2	834
501	i 0.18 on1 of4.wav	2	770
502	i 0.18 on1 of5.wav	2	1050
503	i 0.18 on1 of6.wav	2	747
504	i 0.18 on1 of7.wav	2	1579
505	a 0.1 on1 of1.wav	2	943
506	a 0.1 on1 of2.wav	1	590
507	a 0.1 on1 of3.wav	1	698
508	a 0.1 on1 of4.wav	1	1358
509	a 0.1 on1 of5.wav	1	875
510	a 0.1 on1 of6.wav	1	1311
511	a 0.1 on1 of7.wav	1	1367
512	a 0.2 on1 of1.wav	1	694
513	a 0.2 on1 of2.wav	1	983
514	a 0.2 on1 of3.wav	1	839
515	a 0.2 on1 of4.wav	2	891
516	a 0.2 on1 of5.wav	2	871
517	a 0.2 on1 of6.wav	2	910
518	a 0.2 on1 of7.wav	2	667
519	a 0.04 on1 of1.wav	1	610
520	a 0.04 on1 of2.wav	1	1151
521	a 0.04 on1 of3.wav	1	1039
522	a 0.04 on1 of4.wav	1	703
523	a 0.04 on1 of5.wav	1	819
524	a 0.04 on1 of6.wav	2	742
525	a 0.04 on1 of7.wav	1	987
526	a 0.06 on1 of1.wav	1	1363
527	a 0.06 on1 of2.wav	1	979
528	a 0.06 on1 of3.wav	1	890
529	a 0.06 on1 of4.wav	1	1011
530	a 0.06 on1 of5.wav	1	871
531	a 0.06 on1 of6.wav	1	619
532	a 0.06 on1 of7.wav	1	839
533	a 0.08 on1 of1.wav	1	791
534	a 0.08 on1 of2.wav	1	807
535	a 0.08 on1 of3.wav	1	738
536	a 0.08 on1 of4.wav	1	843
537	a 0.08 on1 of5.wav	2	743
538	a 0.08 on1 of6.wav	1	711
539	a 0.08 on1 of7.wav	1	735
540	a 0.12 on1 of1.wav	1	1043
541	a 0.12 on1 of2.wav	1	850
542	a 0.12 on1 of3.wav	2	766
543	a 0.12 on1 of4.wav	1	1247
544	a 0.12 on1 of5.wav	2	1031
545	a 0.12 on1 of6.wav	2	1106
546	a 0.12 on1 of7.wav	2	683
547	a 0.14 on1 of1.wav	1	711
548	a 0.14 on1 of2.wav	2	607
549	a 0.14 on1 of3.wav	1	886
550	a 0.14 on1 of4.wav	1	570
551	a 0.14 on1 of5.wav	2	1035
552	a 0.14 on1 of6.wav	2	1855
553	a 0.14 on1 of7.wav	2	1075
554	a 0.16 on1 of1.wav	1	731
555	a 0.16 on1 of2.wav	1	814
556	a 0.16 on1 of3.wav	2	826
557	a 0.16 on1 of4.wav	2	762
558	a 0.16 on1 of5.wav	2	1019
559	a 0.16 on1 of6.wav	2	1327
560	a 0.16 on1 of7.wav	2	1899
561	a 0.18 on1 of1.wav	1	655
562	a 0.18 on1 of2.wav	1	1808
563	a 0.18 on1 of3.wav	1	903
564	a 0.18 on1 of4.wav	2	1051
565	a 0.18 on1 of5.wav	2	755
566	a 0.18 on1 of6.wav	2	799
567	a 0.18 on1 of7.wav	2	883
568	i 0.1 on1 of1.wav	1	886
569	i 0.1 on1 of2.wav	1	711
570	i 0.1 on1 of3.wav	1	687
571	i 0.1 on1 of4.wav	2	783
572	i 0.1 on1 of5.wav	1	1031
573	i 0.1 on1 of6.wav	2	1086
574	i 0.1 on1 of7.wav	1	847
575	i 0.2 on1 of1.wav	1	647
576	i 0.2 on1 of2.wav	1	799
577	i 0.2 on1 of3.wav	2	1071
578	i 0.2 on1 of4.wav	2	1843
579	i 0.2 on1 of5.wav	2	751
580	i 0.2 on1 of6.wav	2	787
581	i 0.2 on1 of7.wav	2	863
582	i 0.04 on1 of1.wav	1	658
583	i 0.04 on1 of2.wav	1	510
584	i 0.04 on1 of3.wav	1	646
585	i 0.04 on1 of4.wav	1	655
586	i 0.04 on1 of5.wav	1	651
587	i 0.04 on1 of6.wav	1	622
588	i 0.04 on1 of7.wav	1	971
589	i 0.06 on1 of1.wav	1	731
590	i 0.06 on1 of2.wav	1	702
591	i 0.06 on1 of3.wav	1	863
592	i 0.06 on1 of4.wav	1	619
593	i 0.06 on1 of5.wav	1	674
594	i 0.06 on1 of6.wav	1	803
595	i 0.06 on1 of7.wav	1	778
596	i 0.08 on1 of1.wav	1	871
597	i 0.08 on1 of2.wav	1	735
598	i 0.08 on1 of3.wav	1	751
599	i 0.08 on1 of4.wav	1	771
600	i 0.08 on1 of5.wav	1	643
601	i 0.08 on1 of6.wav	1	923
602	i 0.08 on1 of7.wav	1	582
603	i 0.12 on1 of1.wav	1	847
604	i 0.12 on1 of2.wav	1	1291
605	i 0.12 on1 of3.wav	1	782
606	i 0.12 on1 of4.wav	2	823
607	i 0.12 on1 of5.wav	1	1054
608	i 0.12 on1 of6.wav	1	943
609	i 0.12 on1 of7.wav	1	986
610	i 0.14 on1 of1.wav	1	839
611	i 0.14 on1 of2.wav	1	1219
612	i 0.14 on1 of3.wav	1	842
613	i 0.14 on1 of4.wav	2	1295
614	i 0.14 on1 of5.wav	1	554
615	i 0.14 on1 of6.wav	1	794
616	i 0.14 on1 of7.wav	1	842
617	i 0.16 on1 of1.wav	1	650
618	i 0.16 on1 of2.wav	1	879
619	i 0.16 on1 of3.wav	2	1019
620	i 0.16 on1 of4.wav	1	874
621	i 0.16 on1 of5.wav	2	667
622	i 0.16 on1 of6.wav	2	879
623	i 0.16 on1 of7.wav	2	791
624	i 0.18 on1 of1.wav	1	719
625	i 0.18 on1 of2.wav	1	794
626	i 0.18 on1 of3.wav	1	918
627	i 0.18 on1 of4.wav	2	1178
628	i 0.18 on1 of5.wav	2	939
629	i 0.18 on1 of6.wav	2	679
630	i 0.18 on1 of7.wav	2	955
