# Supplementary material for: How musical experience affects tone perception efficiency by musicians of tonal and non-tonal speakers?
Source: PLoS One. 2020 May 8;15(5):e0232514. doi: 10.1371/journal.pone.0232514 (PMC7209303; doi:10.1371/journal.pone.0232514)
Supplement: S2 Raw Data — (ZIP) [file pone.0232514.s002.zip › RAW DATA Man musician/sub3idrising.csv]

List2	stim1	Slide3.RESP	Slide3.RT
1	a 0.1 on1 of7r.wav	2	1006
2	a 0.1 on2 of7.wav	1	1066
3	a 0.1 on3 of7.wav	2	1410
4	a 0.1 on4 of7.wav	2	1218
5	a 0.1 on5 of7.wav	2	1118
6	a 0.1 on6 of7.wav	1	857
7	a 0.1 on7 of7.wav	1	1902
8	a 0.2 on1 of7r.wav	2	1654
9	a 0.2 on2 of7.wav	2	574
10	a 0.2 on3 of7.wav	2	802
11	a 0.2 on4 of7.wav	2	1162
12	a 0.2 on5 of7.wav	1	954
13	a 0.2 on6 of7.wav	1	681
14	a 0.2 on7 of7.wav	1	938
15	a 0.04 on1 of7r.wav	1	586
16	a 0.04 on2 of7.wav	1	645
17	a 0.04 on3 of7.wav	1	838
18	a 0.04 on4 of7.wav	1	1590
19	a 0.04 on5 of7.wav	1	1078
20	a 0.04 on6 of7.wav	1	1446
21	a 0.04 on7 of7.wav	1	877
22	a 0.06 on1 of7r.wav	1	766
23	a 0.06 on2 of7.wav	1	1955
24	a 0.06 on3 of7.wav	1	885
25	a 0.06 on4 of7.wav	1	665
26	a 0.06 on5 of7.wav	1	618
27	a 0.06 on6 of7.wav	1	1646
28	a 0.06 on7 of7.wav	1	714
29	a 0.08 on1 of7r.wav	2	1222
30	a 0.08 on2 of7.wav	1	926
31	a 0.08 on3 of7.wav	2	1266
32	a 0.08 on4 of7.wav	1	974
33	a 0.08 on5 of7.wav	1	722
34	a 0.08 on6 of7.wav	1	954
35	a 0.08 on7 of7.wav	1	1354
36	a 0.12 on1 of7r.wav	2	1073
37	a 0.12 on2 of7.wav	2	1466
38	a 0.12 on3 of7.wav	2	1255
39	a 0.12 on4 of7.wav	1	1086
40	a 0.12 on5 of7.wav	1	1081
41	a 0.12 on6 of7.wav	1	910
42	a 0.12 on7 of7.wav	1	1422
43	a 0.14 on1 of7r.wav	1	778
44	a 0.14 on2 of7.wav	2	750
45	a 0.14 on3 of7.wav	2	1234
46	a 0.14 on4 of7.wav	1	1082
47	a 0.14 on5 of7.wav	1	750
48	a 0.14 on6 of7.wav	1	910
49	a 0.14 on7 of7.wav	1	826
50	a 0.16 on1 of7r.wav	2	734
51	a 0.16 on2 of7.wav	2	914
52	a 0.16 on3 of7.wav	2	994
53	a 0.16 on4 of7.wav	1	1135
54	a 0.16 on5 of7.wav	1	982
55	a 0.16 on6 of7.wav	1	726
56	a 0.16 on7 of7.wav	1	1090
57	a 0.18 on1 of7r.wav	2	770
58	a 0.18 on2 of7.wav	2	1022
59	a 0.18 on3 of7.wav	2	838
60	a 0.18 on4 of7.wav	2	946
61	a 0.18 on5 of7.wav	1	978
62	a 0.18 on6 of7.wav	1	729
63	a 0.18 on7 of7.wav	1	858
64	i 0.1 on1 of7r.wav	2	757
65	i 0.1 on2 of7.wav	2	770
66	i 0.1 on3 of7.wav	1	710
67	i 0.1 on4 of7.wav	1	1153
68	i 0.1 on5 of7.wav	1	1090
69	i 0.1 on6 of7.wav	1	994
70	i 0.1 on7 of7.wav	1	521
71	i 0.2 on1 of7r.wav	2	1374
72	i 0.2 on2 of7.wav	2	806
73	i 0.2 on3 of7.wav	2	766
74	i 0.2 on4 of7.wav	2	669
75	i 0.2 on5 of7.wav	1	2554
76	i 0.2 on6 of7.wav	1	937
77	i 0.2 on7 of7.wav	1	1066
78	i 0.04 on1 of7r.wav	2	2063
79	i 0.04 on2 of7.wav	1	670
80	i 0.04 on3 of7.wav	1	922
81	i 0.04 on4 of7.wav	1	586
82	i 0.04 on5 of7.wav	2	1711
83	i 0.04 on6 of7.wav	1	850
84	i 0.04 on7 of7.wav	2	1297
85	i 0.06 on1 of7r.wav	1	889
86	i 0.06 on2 of7.wav	1	1233
87	i 0.06 on3 of7.wav	2	1687
88	i 0.06 on4 of7.wav	1	686
89	i 0.06 on5 of7.wav	2	1483
90	i 0.06 on6 of7.wav	2	2346
91	i 0.06 on7 of7.wav	2	2795
92	i 0.08 on1 of7r.wav	1	670
93	i 0.08 on2 of7.wav	1	1253
94	i 0.08 on3 of7.wav	1	845
95	i 0.08 on4 of7.wav	1	1782
96	i 0.08 on5 of7.wav	1	1197
97	i 0.08 on6 of7.wav	1	850
98	i 0.08 on7 of7.wav	1	1382
99	i 0.12 on1 of7r.wav	1	1550
100	i 0.12 on2 of7.wav	2	1434
101	i 0.12 on3 of7.wav	2	1351
102	i 0.12 on4 of7.wav	2	946
103	i 0.12 on5 of7.wav	1	473
104	i 0.12 on6 of7.wav	1	742
105	i 0.12 on7 of7.wav	1	998
106	i 0.14 on1 of7r.wav	2	942
107	i 0.14 on2 of7.wav	2	618
108	i 0.14 on3 of7.wav	2	1810
109	i 0.14 on4 of7.wav	2	1605
110	i 0.14 on5 of7.wav	2	814
111	i 0.14 on6 of7.wav	1	1354
112	i 0.14 on7 of7.wav	1	645
113	i 0.16 on1 of7r.wav	2	790
114	i 0.16 on2 of7.wav	2	546
115	i 0.16 on3 of7.wav	2	890
116	i 0.16 on4 of7.wav	2	858
117	i 0.16 on5 of7.wav	2	1710
118	i 0.16 on6 of7.wav	1	934
119	i 0.16 on7 of7.wav	1	642
120	i 0.18 on1 of7r.wav	2	1114
121	i 0.18 on2 of7.wav	2	805
122	i 0.18 on3 of7.wav	2	761
123	i 0.18 on4 of7.wav	2	1014
124	i 0.18 on5 of7.wav	1	1042
125	i 0.18 on6 of7.wav	1	925
126	i 0.18 on7 of7.wav	1	758
127	a 0.1 on1 of7r.wav	2	1070
128	a 0.1 on2 of7.wav	2	802
129	a 0.1 on3 of7.wav	2	1306
130	a 0.1 on4 of7.wav	1	1733
131	a 0.1 on5 of7.wav	1	1010
132	a 0.1 on6 of7.wav	1	594
133	a 0.1 on7 of7.wav	1	910
134	a 0.2 on1 of7r.wav	2	1362
135	a 0.2 on2 of7.wav	2	1206
136	a 0.2 on3 of7.wav	2	826
137	a 0.2 on4 of7.wav	2	3494
138	a 0.2 on5 of7.wav	1	1219
139	a 0.2 on6 of7.wav	1	810
140	a 0.2 on7 of7.wav	1	813
141	a 0.04 on1 of7r.wav	1	778
142	a 0.04 on2 of7.wav	1	2066
143	a 0.04 on3 of7.wav	1	1362
144	a 0.04 on4 of7.wav	2	1231
145	a 0.04 on5 of7.wav	1	749
146	a 0.04 on6 of7.wav	1	750
147	a 0.04 on7 of7.wav	1	874
148	a 0.06 on1 of7r.wav	1	794
149	a 0.06 on2 of7.wav	1	1410
150	a 0.06 on3 of7.wav	1	690
151	a 0.06 on4 of7.wav	1	870
152	a 0.06 on5 of7.wav	1	838
153	a 0.06 on6 of7.wav	1	693
154	a 0.06 on7 of7.wav	1	1326
155	a 0.08 on1 of7r.wav	2	1454
156	a 0.08 on2 of7.wav	1	677
157	a 0.08 on3 of7.wav	2	1470
158	a 0.08 on4 of7.wav	1	1050
159	a 0.08 on5 of7.wav	1	1622
160	a 0.08 on6 of7.wav	1	622
161	a 0.08 on7 of7.wav	1	737
162	a 0.12 on1 of7r.wav	2	829
163	a 0.12 on2 of7.wav	1	1029
164	a 0.12 on3 of7.wav	2	1411
165	a 0.12 on4 of7.wav	1	894
166	a 0.12 on5 of7.wav	1	1282
167	a 0.12 on6 of7.wav	1	938
168	a 0.12 on7 of7.wav	1	681
169	a 0.14 on1 of7r.wav	2	921
170	a 0.14 on2 of7.wav	2	910
171	a 0.14 on3 of7.wav	2	1575
172	a 0.14 on4 of7.wav	2	1150
173	a 0.14 on5 of7.wav	1	946
174	a 0.14 on6 of7.wav	1	970
175	a 0.14 on7 of7.wav	1	858
176	a 0.16 on1 of7r.wav	2	739
177	a 0.16 on2 of7.wav	2	1186
178	a 0.16 on3 of7.wav	2	1110
179	a 0.16 on4 of7.wav	1	1918
180	a 0.16 on5 of7.wav	1	1310
181	a 0.16 on6 of7.wav	1	830
182	a 0.16 on7 of7.wav	1	969
183	a 0.18 on1 of7r.wav	2	618
184	a 0.18 on2 of7.wav	2	750
185	a 0.18 on3 of7.wav	2	562
186	a 0.18 on4 of7.wav	2	878
187	a 0.18 on5 of7.wav	1	627
188	a 0.18 on6 of7.wav	1	858
189	a 0.18 on7 of7.wav	1	714
190	i 0.1 on1 of7r.wav	1	1166
191	i 0.1 on2 of7.wav	2	922
192	i 0.1 on3 of7.wav	2	1091
193	i 0.1 on4 of7.wav	1	945
194	i 0.1 on5 of7.wav	1	906
195	i 0.1 on6 of7.wav	2	1382
196	i 0.1 on7 of7.wav	1	1803
197	i 0.2 on1 of7r.wav	2	1118
198	i 0.2 on2 of7.wav	2	777
199	i 0.2 on3 of7.wav	2	813
200	i 0.2 on4 of7.wav	2	874
201	i 0.2 on5 of7.wav	1	821
202	i 0.2 on6 of7.wav	1	897
203	i 0.2 on7 of7.wav	1	767
204	i 0.04 on1 of7r.wav	1	1026
205	i 0.04 on2 of7.wav	1	746
206	i 0.04 on3 of7.wav	1	1578
207	i 0.04 on4 of7.wav	2	1415
208	i 0.04 on5 of7.wav	1	733
209	i 0.04 on6 of7.wav	1	1874
210	i 0.04 on7 of7.wav	2	1318
211	i 0.06 on1 of7r.wav	2	1387
212	i 0.06 on2 of7.wav	1	1041
213	i 0.06 on3 of7.wav	1	842
214	i 0.06 on4 of7.wav	1	726
215	i 0.06 on5 of7.wav	2	1647
216	i 0.06 on6 of7.wav	1	837
217	i 0.06 on7 of7.wav	1	870
218	i 0.08 on1 of7r.wav	1	1482
219	i 0.08 on2 of7.wav	2	767
220	i 0.08 on3 of7.wav	2	1101
221	i 0.08 on4 of7.wav	2	919
222	i 0.08 on5 of7.wav	1	1262
223	i 0.08 on6 of7.wav	1	1282
224	i 0.08 on7 of7.wav	2	1306
225	i 0.12 on1 of7r.wav	2	1194
226	i 0.12 on2 of7.wav	2	866
227	i 0.12 on3 of7.wav	1	1101
228	i 0.12 on4 of7.wav	2	1102
229	i 0.12 on5 of7.wav	2	962
230	i 0.12 on6 of7.wav	1	854
231	i 0.12 on7 of7.wav	1	794
232	i 0.14 on1 of7r.wav	2	689
233	i 0.14 on2 of7.wav	2	815
234	i 0.14 on3 of7.wav	2	842
235	i 0.14 on4 of7.wav	2	1166
236	i 0.14 on5 of7.wav	1	869
237	i 0.14 on6 of7.wav	1	1078
238	i 0.14 on7 of7.wav	1	718
239	i 0.16 on1 of7r.wav	2	666
240	i 0.16 on2 of7.wav	2	878
241	i 0.16 on3 of7.wav	2	654
242	i 0.16 on4 of7.wav	2	626
243	i 0.16 on5 of7.wav	2	678
244	i 0.16 on6 of7.wav	1	886
245	i 0.16 on7 of7.wav	1	701
246	i 0.18 on1 of7r.wav	2	778
247	i 0.18 on2 of7.wav	2	862
248	i 0.18 on3 of7.wav	2	950
249	i 0.18 on4 of7.wav	2	889
250	i 0.18 on5 of7.wav	1	518
251	i 0.18 on6 of7.wav	1	1230
252	i 0.18 on7 of7.wav	1	666
253	a 0.1 on1 of7r.wav	2	1963
254	a 0.1 on2 of7.wav	2	1410
255	a 0.1 on3 of7.wav	1	866
256	a 0.1 on4 of7.wav	2	958
257	a 0.1 on5 of7.wav	1	854
258	a 0.1 on6 of7.wav	1	1747
259	a 0.1 on7 of7.wav	1	938
260	a 0.2 on1 of7r.wav	2	810
261	a 0.2 on2 of7.wav	2	705
262	a 0.2 on3 of7.wav	2	1159
263	a 0.2 on4 of7.wav	2	798
264	a 0.2 on5 of7.wav	1	1209
265	a 0.2 on6 of7.wav	1	698
266	a 0.2 on7 of7.wav	1	978
267	a 0.04 on1 of7r.wav	2	1103
268	a 0.04 on2 of7.wav	1	913
269	a 0.04 on3 of7.wav	1	713
270	a 0.04 on4 of7.wav	1	930
271	a 0.04 on5 of7.wav	1	681
272	a 0.04 on6 of7.wav	1	2526
273	a 0.04 on7 of7.wav	1	1386
274	a 0.06 on1 of7r.wav	1	981
275	a 0.06 on2 of7.wav	2	909
276	a 0.06 on3 of7.wav	1	806
277	a 0.06 on4 of7.wav	1	602
278	a 0.06 on5 of7.wav	1	842
279	a 0.06 on6 of7.wav	1	650
280	a 0.06 on7 of7.wav	1	1911
281	a 0.08 on1 of7r.wav	2	2687
282	a 0.08 on2 of7.wav	1	706
283	a 0.08 on3 of7.wav	1	814
284	a 0.08 on4 of7.wav	1	1678
285	a 0.08 on5 of7.wav	1	1346
286	a 0.08 on6 of7.wav	1	534
287	a 0.08 on7 of7.wav	1	801
288	a 0.12 on1 of7r.wav	2	777
289	a 0.12 on2 of7.wav	2	1651
290	a 0.12 on3 of7.wav	2	1126
291	a 0.12 on4 of7.wav	1	982
292	a 0.12 on5 of7.wav	1	1222
293	a 0.12 on6 of7.wav	1	746
294	a 0.12 on7 of7.wav	1	826
295	a 0.14 on1 of7r.wav	2	1038
296	a 0.14 on2 of7.wav	2	1359
297	a 0.14 on3 of7.wav	2	1049
298	a 0.14 on4 of7.wav	1	974
299	a 0.14 on5 of7.wav	1	922
300	a 0.14 on6 of7.wav	1	821
301	a 0.14 on7 of7.wav	1	934
302	a 0.16 on1 of7r.wav	2	613
303	a 0.16 on2 of7.wav	2	1001
304	a 0.16 on3 of7.wav	2	994
305	a 0.16 on4 of7.wav	2	850
306	a 0.16 on5 of7.wav	1	942
307	a 0.16 on6 of7.wav	1	770
308	a 0.16 on7 of7.wav	1	666
309	a 0.18 on1 of7r.wav	2	1094
310	a 0.18 on2 of7.wav	2	802
311	a 0.18 on3 of7.wav	2	754
312	a 0.18 on4 of7.wav	1	1026
313	a 0.18 on5 of7.wav	1	762
314	a 0.18 on6 of7.wav	1	693
315	a 0.18 on7 of7.wav	1	906
316	i 0.1 on1 of7r.wav	2	1386
317	i 0.1 on2 of7.wav	2	1739
318	i 0.1 on3 of7.wav	2	925
319	i 0.1 on4 of7.wav	1	1806
320	i 0.1 on5 of7.wav	1	854
321	i 0.1 on6 of7.wav	1	701
322	i 0.1 on7 of7.wav	1	746
323	i 0.2 on1 of7r.wav	2	729
324	i 0.2 on2 of7.wav	2	770
325	i 0.2 on3 of7.wav	2	1015
326	i 0.2 on4 of7.wav	2	1663
327	i 0.2 on5 of7.wav	1	1154
328	i 0.2 on6 of7.wav	1	731
329	i 0.2 on7 of7.wav	1	846
330	i 0.04 on1 of7r.wav	2	1858
331	i 0.04 on2 of7.wav	1	729
332	i 0.04 on3 of7.wav	1	722
333	i 0.04 on4 of7.wav	1	1434
334	i 0.04 on5 of7.wav	1	873
335	i 0.04 on6 of7.wav	1	1926
336	i 0.04 on7 of7.wav	1	858
337	i 0.06 on1 of7r.wav	1	1918
338	i 0.06 on2 of7.wav	1	1118
339	i 0.06 on3 of7.wav	1	1390
340	i 0.06 on4 of7.wav	1	662
341	i 0.06 on5 of7.wav	1	810
342	i 0.06 on6 of7.wav	2	2998
343	i 0.06 on7 of7.wav	1	778
344	i 0.08 on1 of7r.wav	2	1042
345	i 0.08 on2 of7.wav	2	1262
346	i 0.08 on3 of7.wav	2	1634
347	i 0.08 on4 of7.wav	2	1094
348	i 0.08 on5 of7.wav	2	1338
349	i 0.08 on6 of7.wav	1	1306
350	i 0.08 on7 of7.wav	1	930
351	i 0.12 on1 of7r.wav	2	886
352	i 0.12 on2 of7.wav	2	1726
353	i 0.12 on3 of7.wav	2	1634
354	i 0.12 on4 of7.wav	2	995
355	i 0.12 on5 of7.wav	1	1614
356	i 0.12 on6 of7.wav	1	738
357	i 0.12 on7 of7.wav	1	1042
358	i 0.14 on1 of7r.wav	2	894
359	i 0.14 on2 of7.wav	2	1301
360	i 0.14 on3 of7.wav	2	846
361	i 0.14 on4 of7.wav	2	958
362	i 0.14 on5 of7.wav	1	682
363	i 0.14 on6 of7.wav	1	1417
364	i 0.14 on7 of7.wav	1	601
365	i 0.16 on1 of7r.wav	2	866
366	i 0.16 on2 of7.wav	2	1174
367	i 0.16 on3 of7.wav	2	786
368	i 0.16 on4 of7.wav	2	978
369	i 0.16 on5 of7.wav	2	1062
370	i 0.16 on6 of7.wav	1	929
371	i 0.16 on7 of7.wav	1	794
372	i 0.18 on1 of7r.wav	2	681
373	i 0.18 on2 of7.wav	2	1362
374	i 0.18 on3 of7.wav	2	1047
375	i 0.18 on4 of7.wav	2	1618
376	i 0.18 on5 of7.wav	1	786
377	i 0.18 on6 of7.wav	1	858
378	i 0.18 on7 of7.wav	1	770
379	a 0.1 on1 of7r.wav	1	1550
380	a 0.1 on2 of7.wav	2	1358
381	a 0.1 on3 of7.wav	2	1086
382	a 0.1 on4 of7.wav	2	906
383	a 0.1 on5 of7.wav	2	1266
384	a 0.1 on6 of7.wav	1	806
385	a 0.1 on7 of7.wav	1	750
386	a 0.2 on1 of7r.wav	2	1126
387	a 0.2 on2 of7.wav	2	998
388	a 0.2 on3 of7.wav	2	833
389	a 0.2 on4 of7.wav	2	2242
390	a 0.2 on5 of7.wav	2	1481
391	a 0.2 on6 of7.wav	1	658
392	a 0.2 on7 of7.wav	1	757
393	a 0.04 on1 of7r.wav	1	986
394	a 0.04 on2 of7.wav	1	1306
395	a 0.04 on3 of7.wav	1	693
396	a 0.04 on4 of7.wav	1	642
397	a 0.04 on5 of7.wav	1	606
398	a 0.04 on6 of7.wav	1	1598
399	a 0.04 on7 of7.wav	1	1326
400	a 0.06 on1 of7r.wav	1	510
401	a 0.06 on2 of7.wav	1	773
402	a 0.06 on3 of7.wav	1	682
403	a 0.06 on4 of7.wav	1	717
404	a 0.06 on5 of7.wav	1	1166
405	a 0.06 on6 of7.wav	1	874
406	a 0.06 on7 of7.wav	1	866
407	a 0.08 on1 of7r.wav	2	1182
408	a 0.08 on2 of7.wav	1	813
409	a 0.08 on3 of7.wav	2	866
410	a 0.08 on4 of7.wav	1	930
411	a 0.08 on5 of7.wav	1	1438
412	a 0.08 on6 of7.wav	1	814
413	a 0.08 on7 of7.wav	1	758
414	a 0.12 on1 of7r.wav	2	1134
415	a 0.12 on2 of7.wav	1	1466
416	a 0.12 on3 of7.wav	2	970
417	a 0.12 on4 of7.wav	1	1290
418	a 0.12 on5 of7.wav	1	897
419	a 0.12 on6 of7.wav	1	813
420	a 0.12 on7 of7.wav	1	761
421	a 0.14 on1 of7r.wav	2	1027
422	a 0.14 on2 of7.wav	2	930
423	a 0.14 on3 of7.wav	2	758
424	a 0.14 on4 of7.wav	2	785
425	a 0.14 on5 of7.wav	1	1043
426	a 0.14 on6 of7.wav	1	987
427	a 0.14 on7 of7.wav	1	717
428	a 0.16 on1 of7r.wav	2	906
429	a 0.16 on2 of7.wav	2	970
430	a 0.16 on3 of7.wav	2	873
431	a 0.16 on4 of7.wav	2	1386
432	a 0.16 on5 of7.wav	1	746
433	a 0.16 on6 of7.wav	1	542
434	a 0.16 on7 of7.wav	1	742
435	a 0.18 on1 of7r.wav	2	954
436	a 0.18 on2 of7.wav	2	662
437	a 0.18 on3 of7.wav	2	730
438	a 0.18 on4 of7.wav	2	1114
439	a 0.18 on5 of7.wav	1	653
440	a 0.18 on6 of7.wav	1	829
441	a 0.18 on7 of7.wav	1	842
442	i 0.1 on1 of7r.wav	2	649
443	i 0.1 on2 of7.wav	2	2899
444	i 0.1 on3 of7.wav	1	1058
445	i 0.1 on4 of7.wav	2	1519
446	i 0.1 on5 of7.wav	2	1158
447	i 0.1 on6 of7.wav	2	918
448	i 0.1 on7 of7.wav	1	910
449	i 0.2 on1 of7r.wav	2	1022
450	i 0.2 on2 of7.wav	2	638
451	i 0.2 on3 of7.wav	2	842
452	i 0.2 on4 of7.wav	2	838
453	i 0.2 on5 of7.wav	1	702
454	i 0.2 on6 of7.wav	1	686
455	i 0.2 on7 of7.wav	1	746
456	i 0.04 on1 of7r.wav	1	834
457	i 0.04 on2 of7.wav	1	854
458	i 0.04 on3 of7.wav	1	1058
459	i 0.04 on4 of7.wav	1	922
460	i 0.04 on5 of7.wav	1	2367
461	i 0.04 on6 of7.wav	1	785
462	i 0.04 on7 of7.wav	1	1170
463	i 0.06 on1 of7r.wav	1	1090
464	i 0.06 on2 of7.wav	1	1102
465	i 0.06 on3 of7.wav	1	741
466	i 0.06 on4 of7.wav	1	1002
467	i 0.06 on5 of7.wav	1	761
468	i 0.06 on6 of7.wav	1	966
469	i 0.06 on7 of7.wav	2	1118
470	i 0.08 on1 of7r.wav	1	1061
471	i 0.08 on2 of7.wav	1	773
472	i 0.08 on3 of7.wav	1	1461
473	i 0.08 on4 of7.wav	2	746
474	i 0.08 on5 of7.wav	2	2063
475	i 0.08 on6 of7.wav	1	2554
476	i 0.08 on7 of7.wav	1	846
477	i 0.12 on1 of7r.wav	2	1090
478	i 0.12 on2 of7.wav	2	846
479	i 0.12 on3 of7.wav	1	1586
480	i 0.12 on4 of7.wav	2	1090
481	i 0.12 on5 of7.wav	2	734
482	i 0.12 on6 of7.wav	1	1094
483	i 0.12 on7 of7.wav	1	1078
484	i 0.14 on1 of7r.wav	2	946
485	i 0.14 on2 of7.wav	2	938
486	i 0.14 on3 of7.wav	2	773
487	i 0.14 on4 of7.wav	2	1134
488	i 0.14 on5 of7.wav	1	726
489	i 0.14 on6 of7.wav	1	666
490	i 0.14 on7 of7.wav	1	1850
491	i 0.16 on1 of7r.wav	2	589
492	i 0.16 on2 of7.wav	2	750
493	i 0.16 on3 of7.wav	2	793
494	i 0.16 on4 of7.wav	1	261
495	i 0.16 on5 of7.wav	2	826
496	i 0.16 on6 of7.wav	1	677
497	i 0.16 on7 of7.wav	1	1009
498	i 0.18 on1 of7r.wav	2	810
499	i 0.18 on2 of7.wav	2	926
500	i 0.18 on3 of7.wav	2	798
501	i 0.18 on4 of7.wav	1	1250
502	i 0.18 on5 of7.wav	1	882
503	i 0.18 on6 of7.wav	1	838
504	i 0.18 on7 of7.wav	1	735
505	a 0.1 on1 of7r.wav	2	970
506	a 0.1 on2 of7.wav	2	1050
507	a 0.1 on3 of7.wav	2	985
508	a 0.1 on4 of7.wav	1	2118
509	a 0.1 on5 of7.wav	2	1011
510	a 0.1 on6 of7.wav	1	886
511	a 0.1 on7 of7.wav	1	845
512	a 0.2 on1 of7r.wav	2	942
513	a 0.2 on2 of7.wav	2	946
514	a 0.2 on3 of7.wav	2	661
515	a 0.2 on4 of7.wav	2	1082
516	a 0.2 on5 of7.wav	1	1298
517	a 0.2 on6 of7.wav	1	713
518	a 0.2 on7 of7.wav	1	882
519	a 0.04 on1 of7r.wav	1	1058
520	a 0.04 on2 of7.wav	1	1050
521	a 0.04 on3 of7.wav	1	1370
522	a 0.04 on4 of7.wav	2	2390
523	a 0.04 on5 of7.wav	1	1233
524	a 0.04 on6 of7.wav	1	1358
525	a 0.04 on7 of7.wav	1	1490
526	a 0.06 on1 of7r.wav	1	501
527	a 0.06 on2 of7.wav	1	885
528	a 0.06 on3 of7.wav	1	1570
529	a 0.06 on4 of7.wav	2	1547
530	a 0.06 on5 of7.wav	1	878
531	a 0.06 on6 of7.wav	1	906
532	a 0.06 on7 of7.wav	1	842
533	a 0.08 on1 of7r.wav	2	1690
534	a 0.08 on2 of7.wav	2	2418
535	a 0.08 on3 of7.wav	2	1067
536	a 0.08 on4 of7.wav	1	958
537	a 0.08 on5 of7.wav	1	1962
538	a 0.08 on6 of7.wav	1	1146
539	a 0.08 on7 of7.wav	1	757
540	a 0.12 on1 of7r.wav	2	1730
541	a 0.12 on2 of7.wav	2	2063
542	a 0.12 on3 of7.wav	2	986
543	a 0.12 on4 of7.wav	1	870
544	a 0.12 on5 of7.wav	1	1334
545	a 0.12 on6 of7.wav	1	1047
546	a 0.12 on7 of7.wav	1	737
547	a 0.14 on1 of7r.wav	2	1178
548	a 0.14 on2 of7.wav	2	778
549	a 0.14 on3 of7.wav	2	837
550	a 0.14 on4 of7.wav	1	2242
551	a 0.14 on5 of7.wav	1	1226
552	a 0.14 on6 of7.wav	1	894
553	a 0.14 on7 of7.wav	1	642
554	a 0.16 on1 of7r.wav	2	778
555	a 0.16 on2 of7.wav	2	750
556	a 0.16 on3 of7.wav	2	2011
557	a 0.16 on4 of7.wav	2	933
558	a 0.16 on5 of7.wav	1	850
559	a 0.16 on6 of7.wav	1	666
560	a 0.16 on7 of7.wav	1	761
561	a 0.18 on1 of7r.wav	2	762
562	a 0.18 on2 of7.wav	2	741
563	a 0.18 on3 of7.wav	2	718
564	a 0.18 on4 of7.wav	2	1278
565	a 0.18 on5 of7.wav	1	702
566	a 0.18 on6 of7.wav	1	718
567	a 0.18 on7 of7.wav	1	750
568	i 0.1 on1 of7r.wav	2	722
569	i 0.1 on2 of7.wav	2	918
570	i 0.1 on3 of7.wav	1	909
571	i 0.1 on4 of7.wav	2	1194
572	i 0.1 on5 of7.wav	1	890
573	i 0.1 on6 of7.wav	1	1246
574	i 0.1 on7 of7.wav	1	713
575	i 0.2 on1 of7r.wav	2	746
576	i 0.2 on2 of7.wav	2	770
577	i 0.2 on3 of7.wav	2	606
578	i 0.2 on4 of7.wav	2	925
579	i 0.2 on5 of7.wav	1	662
580	i 0.2 on6 of7.wav	1	895
581	i 0.2 on7 of7.wav	1	894
582	i 0.04 on1 of7r.wav	2	1726
583	i 0.04 on2 of7.wav	1	786
584	i 0.04 on3 of7.wav	1	878
585	i 0.04 on4 of7.wav	2	1635
586	i 0.04 on5 of7.wav	1	1522
587	i 0.04 on6 of7.wav	1	1178
588	i 0.04 on7 of7.wav	1	1798
589	i 0.06 on1 of7r.wav	1	1446
590	i 0.06 on2 of7.wav	1	897
591	i 0.06 on3 of7.wav	1	630
592	i 0.06 on4 of7.wav	1	1434
593	i 0.06 on5 of7.wav	1	809
594	i 0.06 on6 of7.wav	1	686
595	i 0.06 on7 of7.wav	1	1382
596	i 0.08 on1 of7r.wav	2	926
597	i 0.08 on2 of7.wav	1	978
598	i 0.08 on3 of7.wav	2	874
599	i 0.08 on4 of7.wav	2	1850
600	i 0.08 on5 of7.wav	1	726
601	i 0.08 on6 of7.wav	1	701
602	i 0.08 on7 of7.wav	2	1210
603	i 0.12 on1 of7r.wav	2	665
604	i 0.12 on2 of7.wav	2	874
605	i 0.12 on3 of7.wav	2	1059
606	i 0.12 on4 of7.wav	2	870
607	i 0.12 on5 of7.wav	2	979
608	i 0.12 on6 of7.wav	1	1085
609	i 0.12 on7 of7.wav	1	905
610	i 0.14 on1 of7r.wav	2	994
611	i 0.14 on2 of7.wav	2	894
612	i 0.14 on3 of7.wav	2	2130
613	i 0.14 on4 of7.wav	2	883
614	i 0.14 on5 of7.wav	2	698
615	i 0.14 on6 of7.wav	1	1130
616	i 0.14 on7 of7.wav	1	730
617	i 0.16 on1 of7r.wav	2	826
618	i 0.16 on2 of7.wav	2	653
619	i 0.16 on3 of7.wav	2	1175
620	i 0.16 on4 of7.wav	2	818
621	i 0.16 on5 of7.wav	1	734
622	i 0.16 on6 of7.wav	1	733
623	i 0.16 on7 of7.wav	1	986
624	i 0.18 on1 of7r.wav	2	907
625	i 0.18 on2 of7.wav	2	718
626	i 0.18 on3 of7.wav	2	986
627	i 0.18 on4 of7.wav	2	1410
628	i 0.18 on5 of7.wav	1	1562
629	i 0.18 on6 of7.wav	1	742
630	i 0.18 on7 of7.wav	1	743
