# Supplementary material for: How musical experience affects tone perception efficiency by musicians of tonal and non-tonal speakers?
Source: PLoS One. 2020 May 8;15(5):e0232514. doi: 10.1371/journal.pone.0232514 (PMC7209303; doi:10.1371/journal.pone.0232514)
Supplement: S2 Raw Data — (ZIP) [file pone.0232514.s002.zip › RAW DATA Man musician/sub3sdfalling.csv]

List2	Slide3.RESP	Slide3.RT	stim1	stim2
1	1	672	a 0.1 on1 of1.wav	a 0.1 on1 of1.wav
2	1	879	a 0.1 on1 of2.wav	a 0.1 on1 of2.wav
3	1	707	a 0.1 on1 of3.wav	a 0.1 on1 of3.wav
4	1	838	a 0.1 on1 of4.wav	a 0.1 on1 of4.wav
5	1	846	a 0.1 on1 of5.wav	a 0.1 on1 of5.wav
6	1	803	a 0.1 on1 of6.wav	a 0.1 on1 of6.wav
7	1	708	a 0.1 on1 of7.wav	a 0.1 on1 of7.wav
8	1	1121	a 0.2 on1 of1.wav	a 0.2 on1 of1.wav
9	1	817	a 0.2 on1 of2.wav	a 0.2 on1 of2.wav
10	1	833	a 0.2 on1 of3.wav	a 0.2 on1 of3.wav
11	1	889	a 0.2 on1 of4.wav	a 0.2 on1 of4.wav
12	1	919	a 0.2 on1 of5.wav	a 0.2 on1 of5.wav
13	1	1121	a 0.2 on1 of6.wav	a 0.2 on1 of6.wav
14	2	1102	a 0.2 on1 of7.wav	a 0.2 on1 of7.wav
15	1	618	a 0.04 on1 of1.wav	a 0.04 on1 of1.wav
16	1	585	a 0.04 on1 of2.wav	a 0.04 on1 of2.wav
17	1	889	a 0.04 on1 of3.wav	a 0.04 on1 of3.wav
18	1	574	a 0.04 on1 of4.wav	a 0.04 on1 of4.wav
19	1	962	a 0.04 on1 of5.wav	a 0.04 on1 of5.wav
20	1	770	a 0.04 on1 of6.wav	a 0.04 on1 of6.wav
21	1	1118	a 0.04 on1 of7.wav	a 0.04 on1 of7.wav
22	1	723	a 0.06 on1 of1.wav	a 0.06 on1 of1.wav
23	1	651	a 0.06 on1 of2.wav	a 0.06 on1 of2.wav
24	1	997	a 0.06 on1 of3.wav	a 0.06 on1 of3.wav
25	1	1037	a 0.06 on1 of4.wav	a 0.06 on1 of4.wav
26	1	775	a 0.06 on1 of5.wav	a 0.06 on1 of5.wav
27	1	640	a 0.06 on1 of6.wav	a 0.06 on1 of6.wav
28	1	930	a 0.06 on1 of7.wav	a 0.06 on1 of7.wav
29	1	690	a 0.08 on1 of1.wav	a 0.08 on1 of1.wav
30	1	652	a 0.08 on1 of2.wav	a 0.08 on1 of2.wav
31	1	827	a 0.08 on1 of3.wav	a 0.08 on1 of3.wav
32	1	868	a 0.08 on1 of4.wav	a 0.08 on1 of4.wav
33	1	738	a 0.08 on1 of5.wav	a 0.08 on1 of5.wav
34	1	658	a 0.08 on1 of6.wav	a 0.08 on1 of6.wav
35	1	645	a 0.08 on1 of7.wav	a 0.08 on1 of7.wav
36	1	913	a 0.12 on1 of1.wav	a 0.12 on1 of1.wav
37	1	937	a 0.12 on1 of2.wav	a 0.12 on1 of2.wav
38	1	949	a 0.12 on1 of3.wav	a 0.12 on1 of3.wav
39	1	1196	a 0.12 on1 of4.wav	a 0.12 on1 of4.wav
40	1	658	a 0.12 on1 of5.wav	a 0.12 on1 of5.wav
41	1	674	a 0.12 on1 of6.wav	a 0.12 on1 of6.wav
42	1	872	a 0.12 on1 of7.wav	a 0.12 on1 of7.wav
43	1	893	a 0.14 on1 of1.wav	a 0.14 on1 of1.wav
44	1	917	a 0.14 on1 of2.wav	a 0.14 on1 of2.wav
45	1	774	a 0.14 on1 of3.wav	a 0.14 on1 of3.wav
46	1	625	a 0.14 on1 of4.wav	a 0.14 on1 of4.wav
47	1	1317	a 0.14 on1 of5.wav	a 0.14 on1 of5.wav
48	1	1049	a 0.14 on1 of6.wav	a 0.14 on1 of6.wav
49	1	519	a 0.14 on1 of7.wav	a 0.14 on1 of7.wav
50	1	1049	a 0.16 on1 of1.wav	a 0.16 on1 of1.wav
51	1	1142	a 0.16 on1 of2.wav	a 0.16 on1 of2.wav
52	1	1067	a 0.16 on1 of3.wav	a 0.16 on1 of3.wav
53	1	811	a 0.16 on1 of4.wav	a 0.16 on1 of4.wav
54	1	1890	a 0.16 on1 of5.wav	a 0.16 on1 of5.wav
55	1	1087	a 0.16 on1 of6.wav	a 0.16 on1 of6.wav
56	1	571	a 0.16 on1 of7.wav	a 0.16 on1 of7.wav
57	1	729	a 0.18 on1 of1.wav	a 0.18 on1 of1.wav
58	1	875	a 0.18 on1 of2.wav	a 0.18 on1 of2.wav
59	1	1054	a 0.18 on1 of3.wav	a 0.18 on1 of3.wav
60	1	546	a 0.18 on1 of4.wav	a 0.18 on1 of4.wav
61	1	889	a 0.18 on1 of5.wav	a 0.18 on1 of5.wav
62	1	665	a 0.18 on1 of6.wav	a 0.18 on1 of6.wav
63	1	1194	a 0.18 on1 of7.wav	a 0.18 on1 of7.wav
64	1	657	i 0.1 on1 of1.wav	i 0.1 on1 of1.wav
65	1	892	i 0.1 on1 of2.wav	i 0.1 on1 of2.wav
66	1	771	i 0.1 on1 of3.wav	i 0.1 on1 of3.wav
67	1	1183	i 0.1 on1 of4.wav	i 0.1 on1 of4.wav
68	1	700	i 0.1 on1 of5.wav	i 0.1 on1 of5.wav
69	1	869	i 0.1 on1 of6.wav	i 0.1 on1 of6.wav
70	2	1447	i 0.1 on1 of7.wav	i 0.1 on1 of7.wav
71	1	889	i 0.2 on1 of1.wav	i 0.2 on1 of1.wav
72	1	1038	i 0.2 on1 of2.wav	i 0.2 on1 of2.wav
73	1	1247	i 0.2 on1 of3.wav	i 0.2 on1 of3.wav
74	1	909	i 0.2 on1 of4.wav	i 0.2 on1 of4.wav
75	1	984	i 0.2 on1 of5.wav	i 0.2 on1 of5.wav
76	1	959	i 0.2 on1 of6.wav	i 0.2 on1 of6.wav
77	1	1214	i 0.2 on1 of7.wav	i 0.2 on1 of7.wav
78	1	777	i 0.04 on1 of1.wav	i 0.04 on1 of1.wav
79	1	1014	i 0.04 on1 of2.wav	i 0.04 on1 of2.wav
80	1	801	i 0.04 on1 of3.wav	i 0.04 on1 of3.wav
81	1	782	i 0.04 on1 of4.wav	i 0.04 on1 of4.wav
82	1	622	i 0.04 on1 of5.wav	i 0.04 on1 of5.wav
83	1	758	i 0.04 on1 of6.wav	i 0.04 on1 of6.wav
84	1	770	i 0.04 on1 of7.wav	i 0.04 on1 of7.wav
85	1	711	i 0.06 on1 of1.wav	i 0.06 on1 of1.wav
86	1	815	i 0.06 on1 of2.wav	i 0.06 on1 of2.wav
87	1	865	i 0.06 on1 of3.wav	i 0.06 on1 of3.wav
88	1	619	i 0.06 on1 of4.wav	i 0.06 on1 of4.wav
89	1	1198	i 0.06 on1 of5.wav	i 0.06 on1 of5.wav
90	1	1334	i 0.06 on1 of6.wav	i 0.06 on1 of6.wav
91	1	659	i 0.06 on1 of7.wav	i 0.06 on1 of7.wav
92	1	646	i 0.08 on1 of1.wav	i 0.08 on1 of1.wav
93	1	864	i 0.08 on1 of2.wav	i 0.08 on1 of2.wav
94	1	894	i 0.08 on1 of3.wav	i 0.08 on1 of3.wav
95	1	834	i 0.08 on1 of4.wav	i 0.08 on1 of4.wav
96	1	1077	i 0.08 on1 of5.wav	i 0.08 on1 of5.wav
97	1	862	i 0.08 on1 of6.wav	i 0.08 on1 of6.wav
98	1	669	i 0.08 on1 of7.wav	i 0.08 on1 of7.wav
99	1	561	i 0.12 on1 of1.wav	i 0.12 on1 of1.wav
100	1	908	i 0.12 on1 of2.wav	i 0.12 on1 of2.wav
101	1	904	i 0.12 on1 of3.wav	i 0.12 on1 of3.wav
102	1	1370	i 0.12 on1 of4.wav	i 0.12 on1 of4.wav
103	1	1101	i 0.12 on1 of5.wav	i 0.12 on1 of5.wav
104	1	1382	i 0.12 on1 of6.wav	i 0.12 on1 of6.wav
105	1	876	i 0.12 on1 of7.wav	i 0.12 on1 of7.wav
106	1	806	i 0.14 on1 of1.wav	i 0.14 on1 of1.wav
107	1	907	i 0.14 on1 of2.wav	i 0.14 on1 of2.wav
108	1	904	i 0.14 on1 of3.wav	i 0.14 on1 of3.wav
109	1	958	i 0.14 on1 of4.wav	i 0.14 on1 of4.wav
110	1	834	i 0.14 on1 of5.wav	i 0.14 on1 of5.wav
111	1	1785	i 0.14 on1 of6.wav	i 0.14 on1 of6.wav
112	1	701	i 0.14 on1 of7.wav	i 0.14 on1 of7.wav
113	1	691	i 0.16 on1 of1.wav	i 0.16 on1 of1.wav
114	1	960	i 0.16 on1 of2.wav	i 0.16 on1 of2.wav
115	1	864	i 0.16 on1 of3.wav	i 0.16 on1 of3.wav
116	1	1271	i 0.16 on1 of4.wav	i 0.16 on1 of4.wav
117	1	1067	i 0.16 on1 of5.wav	i 0.16 on1 of5.wav
118	1	932	i 0.16 on1 of6.wav	i 0.16 on1 of6.wav
119	1	830	i 0.16 on1 of7.wav	i 0.16 on1 of7.wav
120	1	738	i 0.18 on1 of1.wav	i 0.18 on1 of1.wav
121	1	770	i 0.18 on1 of2.wav	i 0.18 on1 of2.wav
122	1	1110	i 0.18 on1 of3.wav	i 0.18 on1 of3.wav
123	1	1168	i 0.18 on1 of4.wav	i 0.18 on1 of4.wav
124	1	886	i 0.18 on1 of5.wav	i 0.18 on1 of5.wav
125	1	1001	i 0.18 on1 of6.wav	i 0.18 on1 of6.wav
126	1	950	i 0.18 on1 of7.wav	i 0.18 on1 of7.wav
127	1	1530	a 0.1 on1 of1.wav	a 0.1 on1 of3.wav
128	2	2082	a 0.1 on1 of2.wav	a 0.1 on1 of4.wav
129	2	1031	a 0.1 on1 of3.wav	a 0.1 on1 of5.wav
130	1	1106	a 0.1 on1 of4.wav	a 0.1 on1 of6.wav
131	1	671	a 0.1 on1 of5.wav	a 0.1 on1 of7.wav
132	2	925	a 0.2 on1 of1.wav	a 0.2 on1 of3.wav
133	2	822	a 0.2 on1 of2.wav	a 0.2 on1 of4.wav
134	2	1127	a 0.2 on1 of3.wav	a 0.2 on1 of5.wav
135	1	866	a 0.2 on1 of4.wav	a 0.2 on1 of6.wav
136	1	834	a 0.2 on1 of5.wav	a 0.2 on1 of7.wav
137	1	775	a 0.04 on1 of1.wav	a 0.04 on1 of3.wav
138	1	643	a 0.04 on1 of2.wav	a 0.04 on1 of4.wav
139	1	687	a 0.04 on1 of3.wav	a 0.04 on1 of5.wav
140	1	698	a 0.04 on1 of4.wav	a 0.04 on1 of6.wav
141	1	1009	a 0.04 on1 of5.wav	a 0.04 on1 of7.wav
142	1	1021	a 0.06 on1 of1.wav	a 0.06 on1 of3.wav
143	1	851	a 0.06 on1 of2.wav	a 0.06 on1 of4.wav
144	1	746	a 0.06 on1 of3.wav	a 0.06 on1 of5.wav
145	1	751	a 0.06 on1 of4.wav	a 0.06 on1 of6.wav
146	1	1675	a 0.06 on1 of5.wav	a 0.06 on1 of7.wav
147	1	842	a 0.08 on1 of1.wav	a 0.08 on1 of3.wav
148	1	813	a 0.08 on1 of2.wav	a 0.08 on1 of4.wav
149	1	795	a 0.08 on1 of3.wav	a 0.08 on1 of5.wav
150	1	854	a 0.08 on1 of4.wav	a 0.08 on1 of6.wav
151	1	257	a 0.08 on1 of5.wav	a 0.08 on1 of7.wav
152	2	951	a 0.12 on1 of1.wav	a 0.12 on1 of3.wav
153	2	1522	a 0.12 on1 of2.wav	a 0.12 on1 of4.wav
154	2	834	a 0.12 on1 of3.wav	a 0.12 on1 of5.wav
155	2	2191	a 0.12 on1 of4.wav	a 0.12 on1 of6.wav
156	1	772	a 0.12 on1 of5.wav	a 0.12 on1 of7.wav
157	2	966	a 0.14 on1 of1.wav	a 0.14 on1 of3.wav
158	2	1146	a 0.14 on1 of2.wav	a 0.14 on1 of4.wav
159	2	1082	a 0.14 on1 of3.wav	a 0.14 on1 of5.wav
160	2	1307	a 0.14 on1 of4.wav	a 0.14 on1 of6.wav
161	2	982	a 0.14 on1 of5.wav	a 0.14 on1 of7.wav
162	2	1008	a 0.16 on1 of1.wav	a 0.16 on1 of3.wav
163	2	802	a 0.16 on1 of2.wav	a 0.16 on1 of4.wav
164	1	819	a 0.16 on1 of3.wav	a 0.16 on1 of5.wav
165	1	1101	a 0.16 on1 of4.wav	a 0.16 on1 of6.wav
166	2	1293	a 0.16 on1 of5.wav	a 0.16 on1 of7.wav
167	2	839	a 0.18 on1 of1.wav	a 0.18 on1 of3.wav
168	2	1090	a 0.18 on1 of2.wav	a 0.18 on1 of4.wav
169	2	1061	a 0.18 on1 of3.wav	a 0.18 on1 of5.wav
170	2	1042	a 0.18 on1 of4.wav	a 0.18 on1 of6.wav
171	2	1022	a 0.18 on1 of5.wav	a 0.18 on1 of7.wav
172	2	893	i 0.1 on1 of1.wav	i 0.1 on1 of3.wav
173	2	1035	i 0.1 on1 of2.wav	i 0.1 on1 of4.wav
174	2	879	i 0.1 on1 of3.wav	i 0.1 on1 of5.wav
175	1	769	i 0.1 on1 of4.wav	i 0.1 on1 of6.wav
176	1	738	i 0.1 on1 of5.wav	i 0.1 on1 of7.wav
177	2	802	i 0.2 on1 of1.wav	i 0.2 on1 of3.wav
178	2	1305	i 0.2 on1 of2.wav	i 0.2 on1 of4.wav
179	2	973	i 0.2 on1 of3.wav	i 0.2 on1 of5.wav
180	2	1162	i 0.2 on1 of4.wav	i 0.2 on1 of6.wav
181	1	1186	i 0.2 on1 of5.wav	i 0.2 on1 of7.wav
182	1	751	i 0.04 on1 of1.wav	i 0.04 on1 of3.wav
183	1	810	i 0.04 on1 of2.wav	i 0.04 on1 of4.wav
184	1	773	i 0.04 on1 of3.wav	i 0.04 on1 of5.wav
185	1	949	i 0.04 on1 of4.wav	i 0.04 on1 of6.wav
186	1	826	i 0.04 on1 of5.wav	i 0.04 on1 of7.wav
187	1	934	i 0.06 on1 of1.wav	i 0.06 on1 of3.wav
188	1	1454	i 0.06 on1 of2.wav	i 0.06 on1 of4.wav
189	1	793	i 0.06 on1 of3.wav	i 0.06 on1 of5.wav
190	1	1137	i 0.06 on1 of4.wav	i 0.06 on1 of6.wav
191	1	810	i 0.06 on1 of5.wav	i 0.06 on1 of7.wav
192	2	1006	i 0.08 on1 of1.wav	i 0.08 on1 of3.wav
193	1	679	i 0.08 on1 of2.wav	i 0.08 on1 of4.wav
194	1	838	i 0.08 on1 of3.wav	i 0.08 on1 of5.wav
195	1	605	i 0.08 on1 of4.wav	i 0.08 on1 of6.wav
196	1	875	i 0.08 on1 of5.wav	i 0.08 on1 of7.wav
197	2	1039	i 0.12 on1 of1.wav	i 0.12 on1 of3.wav
198	2	1177	i 0.12 on1 of2.wav	i 0.12 on1 of4.wav
199	2	1010	i 0.12 on1 of3.wav	i 0.12 on1 of5.wav
200	2	1347	i 0.12 on1 of4.wav	i 0.12 on1 of6.wav
201	1	621	i 0.12 on1 of5.wav	i 0.12 on1 of7.wav
202	2	878	i 0.14 on1 of1.wav	i 0.14 on1 of3.wav
203	1	1970	i 0.14 on1 of2.wav	i 0.14 on1 of4.wav
204	2	839	i 0.14 on1 of3.wav	i 0.14 on1 of5.wav
205	2	1093	i 0.14 on1 of4.wav	i 0.14 on1 of6.wav
206	2	1060	i 0.14 on1 of5.wav	i 0.14 on1 of7.wav
207	2	1162	i 0.16 on1 of1.wav	i 0.16 on1 of3.wav
208	2	1014	i 0.16 on1 of2.wav	i 0.16 on1 of4.wav
209	2	938	i 0.16 on1 of3.wav	i 0.16 on1 of5.wav
210	1	2224	i 0.16 on1 of4.wav	i 0.16 on1 of6.wav
211	1	1314	i 0.16 on1 of5.wav	i 0.16 on1 of7.wav
212	2	799	i 0.18 on1 of1.wav	i 0.18 on1 of3.wav
213	2	1442	i 0.18 on1 of2.wav	i 0.18 on1 of4.wav
214	2	950	i 0.18 on1 of3.wav	i 0.18 on1 of5.wav
215	1	893	i 0.18 on1 of4.wav	i 0.18 on1 of6.wav
216	2	1138	i 0.18 on1 of5.wav	i 0.18 on1 of7.wav
217	1	897	a 0.1 on1 of3.wav	a 0.1 on1 of1.wav
218	2	1659	a 0.1 on1 of4.wav	a 0.1 on1 of2.wav
219	2	979	a 0.1 on1 of5.wav	a 0.1 on1 of3.wav
220	1	732	a 0.1 on1 of6.wav	a 0.1 on1 of4.wav
221	1	801	a 0.1 on1 of7.wav	a 0.1 on1 of5.wav
222	2	1224	a 0.2 on1 of3.wav	a 0.2 on1 of1.wav
223	2	1914	a 0.2 on1 of4.wav	a 0.2 on1 of2.wav
224	2	1192	a 0.2 on1 of5.wav	a 0.2 on1 of3.wav
225	1	1141	a 0.2 on1 of6.wav	a 0.2 on1 of4.wav
226	1	1366	a 0.2 on1 of7.wav	a 0.2 on1 of5.wav
227	1	554	a 0.04 on1 of3.wav	a 0.04 on1 of1.wav
228	1	493	a 0.04 on1 of4.wav	a 0.04 on1 of2.wav
229	1	849	a 0.04 on1 of5.wav	a 0.04 on1 of3.wav
230	1	654	a 0.04 on1 of6.wav	a 0.04 on1 of4.wav
231	1	786	a 0.04 on1 of7.wav	a 0.04 on1 of5.wav
232	1	1047	a 0.06 on1 of3.wav	a 0.06 on1 of1.wav
233	1	1087	a 0.06 on1 of4.wav	a 0.06 on1 of2.wav
234	1	668	a 0.06 on1 of5.wav	a 0.06 on1 of3.wav
235	1	769	a 0.06 on1 of6.wav	a 0.06 on1 of4.wav
236	1	739	a 0.06 on1 of7.wav	a 0.06 on1 of5.wav
237	2	1322	a 0.08 on1 of3.wav	a 0.08 on1 of1.wav
238	2	1069	a 0.08 on1 of4.wav	a 0.08 on1 of2.wav
239	2	981	a 0.08 on1 of5.wav	a 0.08 on1 of3.wav
240	1	824	a 0.08 on1 of6.wav	a 0.08 on1 of4.wav
241	1	477	a 0.08 on1 of7.wav	a 0.08 on1 of5.wav
242	2	1261	a 0.12 on1 of3.wav	a 0.12 on1 of1.wav
243	2	1033	a 0.12 on1 of4.wav	a 0.12 on1 of2.wav
244	1	1362	a 0.12 on1 of5.wav	a 0.12 on1 of3.wav
245	1	912	a 0.12 on1 of6.wav	a 0.12 on1 of4.wav
246	1	1297	a 0.12 on1 of7.wav	a 0.12 on1 of5.wav
247	2	1386	a 0.14 on1 of3.wav	a 0.14 on1 of1.wav
248	2	1516	a 0.14 on1 of4.wav	a 0.14 on1 of2.wav
249	1	709	a 0.14 on1 of5.wav	a 0.14 on1 of3.wav
250	2	1733	a 0.14 on1 of6.wav	a 0.14 on1 of4.wav
251	1	1198	a 0.14 on1 of7.wav	a 0.14 on1 of5.wav
252	2	618	a 0.16 on1 of3.wav	a 0.16 on1 of1.wav
253	2	946	a 0.16 on1 of4.wav	a 0.16 on1 of2.wav
254	1	842	a 0.16 on1 of5.wav	a 0.16 on1 of3.wav
255	2	1110	a 0.16 on1 of6.wav	a 0.16 on1 of4.wav
256	2	1054	a 0.16 on1 of7.wav	a 0.16 on1 of5.wav
257	2	866	a 0.18 on1 of3.wav	a 0.18 on1 of1.wav
258	2	1019	a 0.18 on1 of4.wav	a 0.18 on1 of2.wav
259	2	1827	a 0.18 on1 of5.wav	a 0.18 on1 of3.wav
260	1	1394	a 0.18 on1 of6.wav	a 0.18 on1 of4.wav
261	1	1845	a 0.18 on1 of7.wav	a 0.18 on1 of5.wav
262	2	890	i 0.1 on1 of3.wav	i 0.1 on1 of1.wav
263	2	872	i 0.1 on1 of4.wav	i 0.1 on1 of2.wav
264	1	1195	i 0.1 on1 of5.wav	i 0.1 on1 of3.wav
265	1	963	i 0.1 on1 of6.wav	i 0.1 on1 of4.wav
266	1	845	i 0.1 on1 of7.wav	i 0.1 on1 of5.wav
267	2	702	i 0.2 on1 of3.wav	i 0.2 on1 of1.wav
268	2	701	i 0.2 on1 of4.wav	i 0.2 on1 of2.wav
269	2	1105	i 0.2 on1 of5.wav	i 0.2 on1 of3.wav
270	2	1289	i 0.2 on1 of6.wav	i 0.2 on1 of4.wav
271	2	1629	i 0.2 on1 of7.wav	i 0.2 on1 of5.wav
272	1	757	i 0.04 on1 of3.wav	i 0.04 on1 of1.wav
273	1	1503	i 0.04 on1 of4.wav	i 0.04 on1 of2.wav
274	1	685	i 0.04 on1 of5.wav	i 0.04 on1 of3.wav
275	1	674	i 0.04 on1 of6.wav	i 0.04 on1 of4.wav
276	2	1217	i 0.04 on1 of7.wav	i 0.04 on1 of5.wav
277	1	763	i 0.06 on1 of3.wav	i 0.06 on1 of1.wav
278	1	955	i 0.06 on1 of4.wav	i 0.06 on1 of2.wav
279	1	874	i 0.06 on1 of5.wav	i 0.06 on1 of3.wav
280	2	799	i 0.06 on1 of6.wav	i 0.06 on1 of4.wav
281	1	641	i 0.06 on1 of7.wav	i 0.06 on1 of5.wav
282	2	1058	i 0.08 on1 of3.wav	i 0.08 on1 of1.wav
283	2	1073	i 0.08 on1 of4.wav	i 0.08 on1 of2.wav
284	1	958	i 0.08 on1 of5.wav	i 0.08 on1 of3.wav
285	1	598	i 0.08 on1 of6.wav	i 0.08 on1 of4.wav
286	1	841	i 0.08 on1 of7.wav	i 0.08 on1 of5.wav
287	2	1214	i 0.12 on1 of3.wav	i 0.12 on1 of1.wav
288	1	890	i 0.12 on1 of4.wav	i 0.12 on1 of2.wav
289	2	1538	i 0.12 on1 of5.wav	i 0.12 on1 of3.wav
290	2	1111	i 0.12 on1 of6.wav	i 0.12 on1 of4.wav
291	1	1558	i 0.12 on1 of7.wav	i 0.12 on1 of5.wav
292	2	1034	i 0.14 on1 of3.wav	i 0.14 on1 of1.wav
293	2	1186	i 0.14 on1 of4.wav	i 0.14 on1 of2.wav
294	2	1252	i 0.14 on1 of5.wav	i 0.14 on1 of3.wav
295	2	1429	i 0.14 on1 of6.wav	i 0.14 on1 of4.wav
296	2	2081	i 0.14 on1 of7.wav	i 0.14 on1 of5.wav
297	2	1045	i 0.16 on1 of3.wav	i 0.16 on1 of1.wav
298	2	1030	i 0.16 on1 of4.wav	i 0.16 on1 of2.wav
299	2	1078	i 0.16 on1 of5.wav	i 0.16 on1 of3.wav
300	2	1605	i 0.16 on1 of6.wav	i 0.16 on1 of4.wav
301	1	1303	i 0.16 on1 of7.wav	i 0.16 on1 of5.wav
302	2	746	i 0.18 on1 of3.wav	i 0.18 on1 of1.wav
303	2	1109	i 0.18 on1 of4.wav	i 0.18 on1 of2.wav
304	2	1904	i 0.18 on1 of5.wav	i 0.18 on1 of3.wav
305	1	1224	i 0.18 on1 of6.wav	i 0.18 on1 of4.wav
306	1	2198	i 0.18 on1 of7.wav	i 0.18 on1 of5.wav
307	1	929	a 0.1 on1 of1.wav	a 0.1 on1 of1.wav
308	1	820	a 0.1 on1 of2.wav	a 0.1 on1 of2.wav
309	1	902	a 0.1 on1 of3.wav	a 0.1 on1 of3.wav
310	1	638	a 0.1 on1 of4.wav	a 0.1 on1 of4.wav
311	1	769	a 0.1 on1 of5.wav	a 0.1 on1 of5.wav
312	2	958	a 0.1 on1 of6.wav	a 0.1 on1 of6.wav
313	1	962	a 0.1 on1 of7.wav	a 0.1 on1 of7.wav
314	1	761	a 0.2 on1 of1.wav	a 0.2 on1 of1.wav
315	1	694	a 0.2 on1 of2.wav	a 0.2 on1 of2.wav
316	1	1027	a 0.2 on1 of3.wav	a 0.2 on1 of3.wav
317	1	882	a 0.2 on1 of4.wav	a 0.2 on1 of4.wav
318	1	1427	a 0.2 on1 of5.wav	a 0.2 on1 of5.wav
319	1	1086	a 0.2 on1 of6.wav	a 0.2 on1 of6.wav
320	1	1154	a 0.2 on1 of7.wav	a 0.2 on1 of7.wav
321	1	1177	a 0.04 on1 of1.wav	a 0.04 on1 of1.wav
322	1	686	a 0.04 on1 of2.wav	a 0.04 on1 of2.wav
323	1	526	a 0.04 on1 of3.wav	a 0.04 on1 of3.wav
324	1	391	a 0.04 on1 of4.wav	a 0.04 on1 of4.wav
325	1	1061	a 0.04 on1 of5.wav	a 0.04 on1 of5.wav
326	1	773	a 0.04 on1 of6.wav	a 0.04 on1 of6.wav
327	1	614	a 0.04 on1 of7.wav	a 0.04 on1 of7.wav
328	1	698	a 0.06 on1 of1.wav	a 0.06 on1 of1.wav
329	1	623	a 0.06 on1 of2.wav	a 0.06 on1 of2.wav
330	1	1186	a 0.06 on1 of3.wav	a 0.06 on1 of3.wav
331	1	1389	a 0.06 on1 of4.wav	a 0.06 on1 of4.wav
332	1	860	a 0.06 on1 of5.wav	a 0.06 on1 of5.wav
333	1	627	a 0.06 on1 of6.wav	a 0.06 on1 of6.wav
334	1	1488	a 0.06 on1 of7.wav	a 0.06 on1 of7.wav
335	1	726	a 0.08 on1 of1.wav	a 0.08 on1 of1.wav
336	1	703	a 0.08 on1 of2.wav	a 0.08 on1 of2.wav
337	1	901	a 0.08 on1 of3.wav	a 0.08 on1 of3.wav
338	1	657	a 0.08 on1 of4.wav	a 0.08 on1 of4.wav
339	1	735	a 0.08 on1 of5.wav	a 0.08 on1 of5.wav
340	1	837	a 0.08 on1 of6.wav	a 0.08 on1 of6.wav
341	2	1622	a 0.08 on1 of7.wav	a 0.08 on1 of7.wav
342	1	606	a 0.12 on1 of1.wav	a 0.12 on1 of1.wav
343	1	724	a 0.12 on1 of2.wav	a 0.12 on1 of2.wav
344	1	1167	a 0.12 on1 of3.wav	a 0.12 on1 of3.wav
345	1	966	a 0.12 on1 of4.wav	a 0.12 on1 of4.wav
346	1	747	a 0.12 on1 of5.wav	a 0.12 on1 of5.wav
347	2	634	a 0.12 on1 of6.wav	a 0.12 on1 of6.wav
348	1	767	a 0.12 on1 of7.wav	a 0.12 on1 of7.wav
349	1	627	a 0.14 on1 of1.wav	a 0.14 on1 of1.wav
350	1	986	a 0.14 on1 of2.wav	a 0.14 on1 of2.wav
351	1	937	a 0.14 on1 of3.wav	a 0.14 on1 of3.wav
352	1	1118	a 0.14 on1 of4.wav	a 0.14 on1 of4.wav
353	1	808	a 0.14 on1 of5.wav	a 0.14 on1 of5.wav
354	1	797	a 0.14 on1 of6.wav	a 0.14 on1 of6.wav
355	1	794	a 0.14 on1 of7.wav	a 0.14 on1 of7.wav
356	1	728	a 0.16 on1 of1.wav	a 0.16 on1 of1.wav
357	1	822	a 0.16 on1 of2.wav	a 0.16 on1 of2.wav
358	1	718	a 0.16 on1 of3.wav	a 0.16 on1 of3.wav
359	1	1652	a 0.16 on1 of4.wav	a 0.16 on1 of4.wav
360	1	793	a 0.16 on1 of5.wav	a 0.16 on1 of5.wav
361	1	922	a 0.16 on1 of6.wav	a 0.16 on1 of6.wav
362	1	947	a 0.16 on1 of7.wav	a 0.16 on1 of7.wav
363	1	866	a 0.18 on1 of1.wav	a 0.18 on1 of1.wav
364	1	930	a 0.18 on1 of2.wav	a 0.18 on1 of2.wav
365	1	1228	a 0.18 on1 of3.wav	a 0.18 on1 of3.wav
366	1	1034	a 0.18 on1 of4.wav	a 0.18 on1 of4.wav
367	2	768	a 0.18 on1 of5.wav	a 0.18 on1 of5.wav
368	1	998	a 0.18 on1 of6.wav	a 0.18 on1 of6.wav
369	1	913	a 0.18 on1 of7.wav	a 0.18 on1 of7.wav
370	1	822	i 0.1 on1 of1.wav	i 0.1 on1 of1.wav
371	1	765	i 0.1 on1 of2.wav	i 0.1 on1 of2.wav
372	1	991	i 0.1 on1 of3.wav	i 0.1 on1 of3.wav
373	1	777	i 0.1 on1 of4.wav	i 0.1 on1 of4.wav
374	1	1145	i 0.1 on1 of5.wav	i 0.1 on1 of5.wav
375	1	2029	i 0.1 on1 of6.wav	i 0.1 on1 of6.wav
376	1	1146	i 0.1 on1 of7.wav	i 0.1 on1 of7.wav
377	1	1066	i 0.2 on1 of1.wav	i 0.2 on1 of1.wav
378	1	1056	i 0.2 on1 of2.wav	i 0.2 on1 of2.wav
379	1	938	i 0.2 on1 of3.wav	i 0.2 on1 of3.wav
380	1	1018	i 0.2 on1 of4.wav	i 0.2 on1 of4.wav
381	1	1231	i 0.2 on1 of5.wav	i 0.2 on1 of5.wav
382	1	1153	i 0.2 on1 of6.wav	i 0.2 on1 of6.wav
383	1	794	i 0.2 on1 of7.wav	i 0.2 on1 of7.wav
384	1	661	i 0.04 on1 of1.wav	i 0.04 on1 of1.wav
385	1	753	i 0.04 on1 of2.wav	i 0.04 on1 of2.wav
386	1	812	i 0.04 on1 of3.wav	i 0.04 on1 of3.wav
387	1	718	i 0.04 on1 of4.wav	i 0.04 on1 of4.wav
388	1	1057	i 0.04 on1 of5.wav	i 0.04 on1 of5.wav
389	1	607	i 0.04 on1 of6.wav	i 0.04 on1 of6.wav
390	1	733	i 0.04 on1 of7.wav	i 0.04 on1 of7.wav
391	1	676	i 0.06 on1 of1.wav	i 0.06 on1 of1.wav
392	1	827	i 0.06 on1 of2.wav	i 0.06 on1 of2.wav
393	1	1019	i 0.06 on1 of3.wav	i 0.06 on1 of3.wav
394	1	1216	i 0.06 on1 of4.wav	i 0.06 on1 of4.wav
395	1	802	i 0.06 on1 of5.wav	i 0.06 on1 of5.wav
396	1	977	i 0.06 on1 of6.wav	i 0.06 on1 of6.wav
397	1	2520	i 0.06 on1 of7.wav	i 0.06 on1 of7.wav
398	1	906	i 0.08 on1 of1.wav	i 0.08 on1 of1.wav
399	1	619	i 0.08 on1 of2.wav	i 0.08 on1 of2.wav
400	1	969	i 0.08 on1 of3.wav	i 0.08 on1 of3.wav
401	1	997	i 0.08 on1 of4.wav	i 0.08 on1 of4.wav
402	1	787	i 0.08 on1 of5.wav	i 0.08 on1 of5.wav
403	1	2403	i 0.08 on1 of6.wav	i 0.08 on1 of6.wav
404	1	1110	i 0.08 on1 of7.wav	i 0.08 on1 of7.wav
405	1	999	i 0.12 on1 of1.wav	i 0.12 on1 of1.wav
406	1	954	i 0.12 on1 of2.wav	i 0.12 on1 of2.wav
407	1	1145	i 0.12 on1 of3.wav	i 0.12 on1 of3.wav
408	1	1496	i 0.12 on1 of4.wav	i 0.12 on1 of4.wav
409	1	741	i 0.12 on1 of5.wav	i 0.12 on1 of5.wav
410	1	869	i 0.12 on1 of6.wav	i 0.12 on1 of6.wav
411	1	818	i 0.12 on1 of7.wav	i 0.12 on1 of7.wav
412	1	1022	i 0.14 on1 of1.wav	i 0.14 on1 of1.wav
413	1	870	i 0.14 on1 of2.wav	i 0.14 on1 of2.wav
414	1	1299	i 0.14 on1 of3.wav	i 0.14 on1 of3.wav
415	1	763	i 0.14 on1 of4.wav	i 0.14 on1 of4.wav
416	1	983	i 0.14 on1 of5.wav	i 0.14 on1 of5.wav
417	1	873	i 0.14 on1 of6.wav	i 0.14 on1 of6.wav
418	1	801	i 0.14 on1 of7.wav	i 0.14 on1 of7.wav
419	1	1046	i 0.16 on1 of1.wav	i 0.16 on1 of1.wav
420	1	1179	i 0.16 on1 of2.wav	i 0.16 on1 of2.wav
421	1	830	i 0.16 on1 of3.wav	i 0.16 on1 of3.wav
422	1	1549	i 0.16 on1 of4.wav	i 0.16 on1 of4.wav
423	1	1521	i 0.16 on1 of5.wav	i 0.16 on1 of5.wav
424	1	1828	i 0.16 on1 of6.wav	i 0.16 on1 of6.wav
425	1	828	i 0.16 on1 of7.wav	i 0.16 on1 of7.wav
426	1	720	i 0.18 on1 of1.wav	i 0.18 on1 of1.wav
427	1	682	i 0.18 on1 of2.wav	i 0.18 on1 of2.wav
428	1	861	i 0.18 on1 of3.wav	i 0.18 on1 of3.wav
429	1	850	i 0.18 on1 of4.wav	i 0.18 on1 of4.wav
430	1	1086	i 0.18 on1 of5.wav	i 0.18 on1 of5.wav
431	1	802	i 0.18 on1 of6.wav	i 0.18 on1 of6.wav
432	1	685	i 0.18 on1 of7.wav	i 0.18 on1 of7.wav
433	2	939	a 0.1 on1 of1.wav	a 0.1 on1 of3.wav
434	2	1143	a 0.1 on1 of2.wav	a 0.1 on1 of4.wav
435	1	1315	a 0.1 on1 of3.wav	a 0.1 on1 of5.wav
436	2	1415	a 0.1 on1 of4.wav	a 0.1 on1 of6.wav
437	1	737	a 0.1 on1 of5.wav	a 0.1 on1 of7.wav
438	2	1408	a 0.2 on1 of1.wav	a 0.2 on1 of3.wav
439	2	919	a 0.2 on1 of2.wav	a 0.2 on1 of4.wav
440	1	849	a 0.2 on1 of3.wav	a 0.2 on1 of5.wav
441	2	1150	a 0.2 on1 of4.wav	a 0.2 on1 of6.wav
442	1	947	a 0.2 on1 of5.wav	a 0.2 on1 of7.wav
443	1	1697	a 0.04 on1 of1.wav	a 0.04 on1 of3.wav
444	1	698	a 0.04 on1 of2.wav	a 0.04 on1 of4.wav
445	1	706	a 0.04 on1 of3.wav	a 0.04 on1 of5.wav
446	1	758	a 0.04 on1 of4.wav	a 0.04 on1 of6.wav
447	1	850	a 0.04 on1 of5.wav	a 0.04 on1 of7.wav
448	1	810	a 0.06 on1 of1.wav	a 0.06 on1 of3.wav
449	1	810	a 0.06 on1 of2.wav	a 0.06 on1 of4.wav
450	1	614	a 0.06 on1 of3.wav	a 0.06 on1 of5.wav
451	1	1151	a 0.06 on1 of4.wav	a 0.06 on1 of6.wav
452	1	825	a 0.06 on1 of5.wav	a 0.06 on1 of7.wav
453	2	1330	a 0.08 on1 of1.wav	a 0.08 on1 of3.wav
454	1	779	a 0.08 on1 of2.wav	a 0.08 on1 of4.wav
455	1	846	a 0.08 on1 of3.wav	a 0.08 on1 of5.wav
456	2	1450	a 0.08 on1 of4.wav	a 0.08 on1 of6.wav
457	1	1403	a 0.08 on1 of5.wav	a 0.08 on1 of7.wav
458	2	802	a 0.12 on1 of1.wav	a 0.12 on1 of3.wav
459	2	1174	a 0.12 on1 of2.wav	a 0.12 on1 of4.wav
460	2	1223	a 0.12 on1 of3.wav	a 0.12 on1 of5.wav
461	2	1551	a 0.12 on1 of4.wav	a 0.12 on1 of6.wav
462	1	2058	a 0.12 on1 of5.wav	a 0.12 on1 of7.wav
463	2	896	a 0.14 on1 of1.wav	a 0.14 on1 of3.wav
464	2	1918	a 0.14 on1 of2.wav	a 0.14 on1 of4.wav
465	2	1211	a 0.14 on1 of3.wav	a 0.14 on1 of5.wav
466	2	1217	a 0.14 on1 of4.wav	a 0.14 on1 of6.wav
467	2	1221	a 0.14 on1 of5.wav	a 0.14 on1 of7.wav
468	2	1042	a 0.16 on1 of1.wav	a 0.16 on1 of3.wav
469	2	1031	a 0.16 on1 of2.wav	a 0.16 on1 of4.wav
470	2	832	a 0.16 on1 of3.wav	a 0.16 on1 of5.wav
471	1	971	a 0.16 on1 of4.wav	a 0.16 on1 of6.wav
472	1	854	a 0.16 on1 of5.wav	a 0.16 on1 of7.wav
473	2	914	a 0.18 on1 of1.wav	a 0.18 on1 of3.wav
474	2	1298	a 0.18 on1 of2.wav	a 0.18 on1 of4.wav
475	2	962	a 0.18 on1 of3.wav	a 0.18 on1 of5.wav
476	2	916	a 0.18 on1 of4.wav	a 0.18 on1 of6.wav
477	1	994	a 0.18 on1 of5.wav	a 0.18 on1 of7.wav
478	1	854	i 0.1 on1 of1.wav	i 0.1 on1 of3.wav
479	1	767	i 0.1 on1 of2.wav	i 0.1 on1 of4.wav
480	2	1440	i 0.1 on1 of3.wav	i 0.1 on1 of5.wav
481	1	866	i 0.1 on1 of4.wav	i 0.1 on1 of6.wav
482	1	1049	i 0.1 on1 of5.wav	i 0.1 on1 of7.wav
483	2	1365	i 0.2 on1 of1.wav	i 0.2 on1 of3.wav
484	2	1165	i 0.2 on1 of2.wav	i 0.2 on1 of4.wav
485	1	87	i 0.2 on1 of3.wav	i 0.2 on1 of5.wav
486	2	1217	i 0.2 on1 of4.wav	i 0.2 on1 of6.wav
487	1	1557	i 0.2 on1 of5.wav	i 0.2 on1 of7.wav
488	1	917	i 0.04 on1 of1.wav	i 0.04 on1 of3.wav
489	1	1130	i 0.04 on1 of2.wav	i 0.04 on1 of4.wav
490	1	797	i 0.04 on1 of3.wav	i 0.04 on1 of5.wav
491	1	607	i 0.04 on1 of4.wav	i 0.04 on1 of6.wav
492	1	505	i 0.04 on1 of5.wav	i 0.04 on1 of7.wav
493	1	1082	i 0.06 on1 of1.wav	i 0.06 on1 of3.wav
494	1	1134	i 0.06 on1 of2.wav	i 0.06 on1 of4.wav
495	1	1249	i 0.06 on1 of3.wav	i 0.06 on1 of5.wav
496	1	507	i 0.06 on1 of4.wav	i 0.06 on1 of6.wav
497	1	1053	i 0.06 on1 of5.wav	i 0.06 on1 of7.wav
498	2	1224	i 0.08 on1 of1.wav	i 0.08 on1 of3.wav
499	2	1753	i 0.08 on1 of2.wav	i 0.08 on1 of4.wav
500	1	1113	i 0.08 on1 of3.wav	i 0.08 on1 of5.wav
501	2	1081	i 0.08 on1 of4.wav	i 0.08 on1 of6.wav
502	2	1530	i 0.08 on1 of5.wav	i 0.08 on1 of7.wav
503	2	1062	i 0.12 on1 of1.wav	i 0.12 on1 of3.wav
504	1	1581	i 0.12 on1 of2.wav	i 0.12 on1 of4.wav
505	2	1668	i 0.12 on1 of3.wav	i 0.12 on1 of5.wav
506	2	1188	i 0.12 on1 of4.wav	i 0.12 on1 of6.wav
507	1	1658	i 0.12 on1 of5.wav	i 0.12 on1 of7.wav
508	2	1103	i 0.14 on1 of1.wav	i 0.14 on1 of3.wav
509	2	871	i 0.14 on1 of2.wav	i 0.14 on1 of4.wav
510	2	922	i 0.14 on1 of3.wav	i 0.14 on1 of5.wav
511	1	743	i 0.14 on1 of4.wav	i 0.14 on1 of6.wav
512	1	810	i 0.14 on1 of5.wav	i 0.14 on1 of7.wav
513	2	880	i 0.16 on1 of1.wav	i 0.16 on1 of3.wav
514	2	834	i 0.16 on1 of2.wav	i 0.16 on1 of4.wav
515	2	1402	i 0.16 on1 of3.wav	i 0.16 on1 of5.wav
516	2	1041	i 0.16 on1 of4.wav	i 0.16 on1 of6.wav
517	2	1226	i 0.16 on1 of5.wav	i 0.16 on1 of7.wav
518	2	2589	i 0.18 on1 of1.wav	i 0.18 on1 of3.wav
519	2	1461	i 0.18 on1 of2.wav	i 0.18 on1 of4.wav
520	2	1229	i 0.18 on1 of3.wav	i 0.18 on1 of5.wav
521	2	1270	i 0.18 on1 of4.wav	i 0.18 on1 of6.wav
522	1	979	i 0.18 on1 of5.wav	i 0.18 on1 of7.wav
523	2	1100	a 0.1 on1 of3.wav	a 0.1 on1 of1.wav
524	2	1057	a 0.1 on1 of4.wav	a 0.1 on1 of2.wav
525	1	619	a 0.1 on1 of5.wav	a 0.1 on1 of3.wav
526	1	906	a 0.1 on1 of6.wav	a 0.1 on1 of4.wav
527	1	741	a 0.1 on1 of7.wav	a 0.1 on1 of5.wav
528	2	865	a 0.2 on1 of3.wav	a 0.2 on1 of1.wav
529	2	882	a 0.2 on1 of4.wav	a 0.2 on1 of2.wav
530	2	1179	a 0.2 on1 of5.wav	a 0.2 on1 of3.wav
531	2	1912	a 0.2 on1 of6.wav	a 0.2 on1 of4.wav
532	2	1042	a 0.2 on1 of7.wav	a 0.2 on1 of5.wav
533	1	1078	a 0.04 on1 of3.wav	a 0.04 on1 of1.wav
534	1	878	a 0.04 on1 of4.wav	a 0.04 on1 of2.wav
535	1	1397	a 0.04 on1 of5.wav	a 0.04 on1 of3.wav
536	1	1935	a 0.04 on1 of6.wav	a 0.04 on1 of4.wav
537	1	810	a 0.04 on1 of7.wav	a 0.04 on1 of5.wav
538	1	808	a 0.06 on1 of3.wav	a 0.06 on1 of1.wav
539	1	947	a 0.06 on1 of4.wav	a 0.06 on1 of2.wav
540	1	1753	a 0.06 on1 of5.wav	a 0.06 on1 of3.wav
541	1	1033	a 0.06 on1 of6.wav	a 0.06 on1 of4.wav
542	1	1033	a 0.06 on1 of7.wav	a 0.06 on1 of5.wav
543	2	1046	a 0.08 on1 of3.wav	a 0.08 on1 of1.wav
544	2	1199	a 0.08 on1 of4.wav	a 0.08 on1 of2.wav
545	1	1469	a 0.08 on1 of5.wav	a 0.08 on1 of3.wav
546	1	799	a 0.08 on1 of6.wav	a 0.08 on1 of4.wav
547	1	802	a 0.08 on1 of7.wav	a 0.08 on1 of5.wav
548	2	843	a 0.12 on1 of3.wav	a 0.12 on1 of1.wav
549	2	970	a 0.12 on1 of4.wav	a 0.12 on1 of2.wav
550	2	1786	a 0.12 on1 of5.wav	a 0.12 on1 of3.wav
551	2	1357	a 0.12 on1 of6.wav	a 0.12 on1 of4.wav
552	1	880	a 0.12 on1 of7.wav	a 0.12 on1 of5.wav
553	2	833	a 0.14 on1 of3.wav	a 0.14 on1 of1.wav
554	2	969	a 0.14 on1 of4.wav	a 0.14 on1 of2.wav
555	2	1130	a 0.14 on1 of5.wav	a 0.14 on1 of3.wav
556	2	1509	a 0.14 on1 of6.wav	a 0.14 on1 of4.wav
557	2	1261	a 0.14 on1 of7.wav	a 0.14 on1 of5.wav
558	2	1176	a 0.16 on1 of3.wav	a 0.16 on1 of1.wav
559	2	819	a 0.16 on1 of4.wav	a 0.16 on1 of2.wav
560	2	833	a 0.16 on1 of5.wav	a 0.16 on1 of3.wav
561	2	2329	a 0.16 on1 of6.wav	a 0.16 on1 of4.wav
562	1	963	a 0.16 on1 of7.wav	a 0.16 on1 of5.wav
563	2	955	a 0.18 on1 of3.wav	a 0.18 on1 of1.wav
564	2	909	a 0.18 on1 of4.wav	a 0.18 on1 of2.wav
565	2	1023	a 0.18 on1 of5.wav	a 0.18 on1 of3.wav
566	2	1657	a 0.18 on1 of6.wav	a 0.18 on1 of4.wav
567	1	1856	a 0.18 on1 of7.wav	a 0.18 on1 of5.wav
568	1	1031	i 0.1 on1 of3.wav	i 0.1 on1 of1.wav
569	1	956	i 0.1 on1 of4.wav	i 0.1 on1 of2.wav
570	1	892	i 0.1 on1 of5.wav	i 0.1 on1 of3.wav
571	2	1121	i 0.1 on1 of6.wav	i 0.1 on1 of4.wav
572	1	809	i 0.1 on1 of7.wav	i 0.1 on1 of5.wav
573	2	811	i 0.2 on1 of3.wav	i 0.2 on1 of1.wav
574	2	969	i 0.2 on1 of4.wav	i 0.2 on1 of2.wav
575	2	1082	i 0.2 on1 of5.wav	i 0.2 on1 of3.wav
576	2	1179	i 0.2 on1 of6.wav	i 0.2 on1 of4.wav
577	1	1373	i 0.2 on1 of7.wav	i 0.2 on1 of5.wav
578	1	501	i 0.04 on1 of3.wav	i 0.04 on1 of1.wav
579	1	768	i 0.04 on1 of4.wav	i 0.04 on1 of2.wav
580	1	1578	i 0.04 on1 of5.wav	i 0.04 on1 of3.wav
581	1	525	i 0.04 on1 of6.wav	i 0.04 on1 of4.wav
582	1	987	i 0.04 on1 of7.wav	i 0.04 on1 of5.wav
583	1	592	i 0.06 on1 of3.wav	i 0.06 on1 of1.wav
584	1	861	i 0.06 on1 of4.wav	i 0.06 on1 of2.wav
585	1	1110	i 0.06 on1 of5.wav	i 0.06 on1 of3.wav
586	1	1474	i 0.06 on1 of6.wav	i 0.06 on1 of4.wav
587	2	1090	i 0.06 on1 of7.wav	i 0.06 on1 of5.wav
588	2	1463	i 0.08 on1 of3.wav	i 0.08 on1 of1.wav
589	1	574	i 0.08 on1 of4.wav	i 0.08 on1 of2.wav
590	1	573	i 0.08 on1 of5.wav	i 0.08 on1 of3.wav
591	1	884	i 0.08 on1 of6.wav	i 0.08 on1 of4.wav
592	1	950	i 0.08 on1 of7.wav	i 0.08 on1 of5.wav
593	2	907	i 0.12 on1 of3.wav	i 0.12 on1 of1.wav
594	1	1382	i 0.12 on1 of4.wav	i 0.12 on1 of2.wav
595	1	995	i 0.12 on1 of5.wav	i 0.12 on1 of3.wav
596	2	1112	i 0.12 on1 of6.wav	i 0.12 on1 of4.wav
597	1	891	i 0.12 on1 of7.wav	i 0.12 on1 of5.wav
598	2	1051	i 0.14 on1 of3.wav	i 0.14 on1 of1.wav
599	2	1147	i 0.14 on1 of4.wav	i 0.14 on1 of2.wav
600	2	815	i 0.14 on1 of5.wav	i 0.14 on1 of3.wav
601	1	817	i 0.14 on1 of6.wav	i 0.14 on1 of4.wav
602	1	1137	i 0.14 on1 of7.wav	i 0.14 on1 of5.wav
603	2	1005	i 0.16 on1 of3.wav	i 0.16 on1 of1.wav
604	2	1102	i 0.16 on1 of4.wav	i 0.16 on1 of2.wav
605	2	1702	i 0.16 on1 of5.wav	i 0.16 on1 of3.wav
606	1	1440	i 0.16 on1 of6.wav	i 0.16 on1 of4.wav
607	2	1005	i 0.16 on1 of7.wav	i 0.16 on1 of5.wav
608	2	1149	i 0.18 on1 of3.wav	i 0.18 on1 of1.wav
609	2	954	i 0.18 on1 of4.wav	i 0.18 on1 of2.wav
610	2	1204	i 0.18 on1 of5.wav	i 0.18 on1 of3.wav
611	1	1419	i 0.18 on1 of6.wav	i 0.18 on1 of4.wav
612	1	923	i 0.18 on1 of7.wav	i 0.18 on1 of5.wav
