# Supplementary material for: How musical experience affects tone perception efficiency by musicians of tonal and non-tonal speakers?
Source: PLoS One. 2020 May 8;15(5):e0232514. doi: 10.1371/journal.pone.0232514 (PMC7209303; doi:10.1371/journal.pone.0232514)
Supplement: S2 Raw Data — (ZIP) [file pone.0232514.s002.zip › RAW DATA Man musician/sub3sdrising.csv]

List2	Slide3.RESP	Slide3.RT	stim1	stim2
1	1	857	a 0.1 on1 of7r.wav	a 0.1 on1 of7r.wav
2	1	658	a 0.1 on2 of7.wav	a 0.1 on2 of7.wav
3	1	821	a 0.1 on3 of7.wav	a 0.1 on3 of7.wav
4	1	891	a 0.1 on4 of7.wav	a 0.1 on4 of7.wav
5	1	824	a 0.1 on5 of7.wav	a 0.1 on5 of7.wav
6	1	526	a 0.1 on6 of7.wav	a 0.1 on6 of7.wav
7	1	772	a 0.1 on7 of7.wav	a 0.1 on7 of7.wav
8	1	663	a 0.2 on1 of7r.wav	a 0.2 on1 of7r.wav
9	1	897	a 0.2 on2 of7.wav	a 0.2 on2 of7.wav
10	1	864	a 0.2 on3 of7.wav	a 0.2 on3 of7.wav
11	1	824	a 0.2 on4 of7.wav	a 0.2 on4 of7.wav
12	1	917	a 0.2 on5 of7.wav	a 0.2 on5 of7.wav
13	1	808	a 0.2 on6 of7.wav	a 0.2 on6 of7.wav
14	1	779	a 0.2 on7 of7.wav	a 0.2 on7 of7.wav
15	1	539	a 0.04 on1 of7r.wav	a 0.04 on1 of7r.wav
16	1	801	a 0.04 on2 of7.wav	a 0.04 on2 of7.wav
17	1	883	a 0.04 on3 of7.wav	a 0.04 on3 of7.wav
18	1	888	a 0.04 on4 of7.wav	a 0.04 on4 of7.wav
19	1	797	a 0.04 on5 of7.wav	a 0.04 on5 of7.wav
20	1	1040	a 0.04 on6 of7.wav	a 0.04 on6 of7.wav
21	1	635	a 0.04 on7 of7.wav	a 0.04 on7 of7.wav
22	1	975	a 0.06 on1 of7r.wav	a 0.06 on1 of7r.wav
23	1	1109	a 0.06 on2 of7.wav	a 0.06 on2 of7.wav
24	1	567	a 0.06 on3 of7.wav	a 0.06 on3 of7.wav
25	1	669	a 0.06 on4 of7.wav	a 0.06 on4 of7.wav
26	1	757	a 0.06 on5 of7.wav	a 0.06 on5 of7.wav
27	1	797	a 0.06 on6 of7.wav	a 0.06 on6 of7.wav
28	1	665	a 0.06 on7 of7.wav	a 0.06 on7 of7.wav
29	1	807	a 0.08 on1 of7r.wav	a 0.08 on1 of7r.wav
30	1	626	a 0.08 on2 of7.wav	a 0.08 on2 of7.wav
31	1	624	a 0.08 on3 of7.wav	a 0.08 on3 of7.wav
32	1	523	a 0.08 on4 of7.wav	a 0.08 on4 of7.wav
33	1	655	a 0.08 on5 of7.wav	a 0.08 on5 of7.wav
34	1	809	a 0.08 on6 of7.wav	a 0.08 on6 of7.wav
35	1	733	a 0.08 on7 of7.wav	a 0.08 on7 of7.wav
36	1	674	a 0.12 on1 of7r.wav	a 0.12 on1 of7r.wav
37	1	1157	a 0.12 on2 of7.wav	a 0.12 on2 of7.wav
38	1	739	a 0.12 on3 of7.wav	a 0.12 on3 of7.wav
39	1	865	a 0.12 on4 of7.wav	a 0.12 on4 of7.wav
40	1	739	a 0.12 on5 of7.wav	a 0.12 on5 of7.wav
41	1	698	a 0.12 on6 of7.wav	a 0.12 on6 of7.wav
42	1	845	a 0.12 on7 of7.wav	a 0.12 on7 of7.wav
43	1	695	a 0.14 on1 of7r.wav	a 0.14 on1 of7r.wav
44	1	686	a 0.14 on2 of7.wav	a 0.14 on2 of7.wav
45	1	1245	a 0.14 on3 of7.wav	a 0.14 on3 of7.wav
46	1	1200	a 0.14 on4 of7.wav	a 0.14 on4 of7.wav
47	1	1176	a 0.14 on5 of7.wav	a 0.14 on5 of7.wav
48	1	665	a 0.14 on6 of7.wav	a 0.14 on6 of7.wav
49	1	739	a 0.14 on7 of7.wav	a 0.14 on7 of7.wav
50	1	1281	a 0.16 on1 of7r.wav	a 0.16 on1 of7r.wav
51	1	952	a 0.16 on2 of7.wav	a 0.16 on2 of7.wav
52	1	959	a 0.16 on3 of7.wav	a 0.16 on3 of7.wav
53	1	911	a 0.16 on4 of7.wav	a 0.16 on4 of7.wav
54	1	1346	a 0.16 on5 of7.wav	a 0.16 on5 of7.wav
55	1	801	a 0.16 on6 of7.wav	a 0.16 on6 of7.wav
56	1	607	a 0.16 on7 of7.wav	a 0.16 on7 of7.wav
57	1	639	a 0.18 on1 of7r.wav	a 0.18 on1 of7r.wav
58	1	878	a 0.18 on2 of7.wav	a 0.18 on2 of7.wav
59	1	1229	a 0.18 on3 of7.wav	a 0.18 on3 of7.wav
60	1	710	a 0.18 on4 of7.wav	a 0.18 on4 of7.wav
61	1	806	a 0.18 on5 of7.wav	a 0.18 on5 of7.wav
62	1	595	a 0.18 on6 of7.wav	a 0.18 on6 of7.wav
63	1	765	a 0.18 on7 of7.wav	a 0.18 on7 of7.wav
64	1	913	i 0.1 on1 of7r.wav	i 0.1 on1 of7r.wav
65	1	802	i 0.1 on2 of7.wav	i 0.1 on2 of7.wav
66	1	887	i 0.1 on3 of7.wav	i 0.1 on3 of7.wav
67	1	964	i 0.1 on4 of7.wav	i 0.1 on4 of7.wav
68	1	703	i 0.1 on5 of7.wav	i 0.1 on5 of7.wav
69	1	861	i 0.1 on6 of7.wav	i 0.1 on6 of7.wav
70	1	691	i 0.1 on7 of7.wav	i 0.1 on7 of7.wav
71	1	789	i 0.2 on1 of7r.wav	i 0.2 on1 of7r.wav
72	1	1063	i 0.2 on2 of7.wav	i 0.2 on2 of7.wav
73	1	1336	i 0.2 on3 of7.wav	i 0.2 on3 of7.wav
74	1	984	i 0.2 on4 of7.wav	i 0.2 on4 of7.wav
75	1	926	i 0.2 on5 of7.wav	i 0.2 on5 of7.wav
76	1	864	i 0.2 on6 of7.wav	i 0.2 on6 of7.wav
77	1	806	i 0.2 on7 of7.wav	i 0.2 on7 of7.wav
78	1	708	i 0.04 on1 of7r.wav	i 0.04 on1 of7r.wav
79	1	873	i 0.04 on2 of7.wav	i 0.04 on2 of7.wav
80	1	856	i 0.04 on3 of7.wav	i 0.04 on3 of7.wav
81	1	888	i 0.04 on4 of7.wav	i 0.04 on4 of7.wav
82	1	1101	i 0.04 on5 of7.wav	i 0.04 on5 of7.wav
83	1	714	i 0.04 on6 of7.wav	i 0.04 on6 of7.wav
84	1	703	i 0.04 on7 of7.wav	i 0.04 on7 of7.wav
85	1	788	i 0.06 on1 of7r.wav	i 0.06 on1 of7r.wav
86	1	720	i 0.06 on2 of7.wav	i 0.06 on2 of7.wav
87	1	652	i 0.06 on3 of7.wav	i 0.06 on3 of7.wav
88	1	668	i 0.06 on4 of7.wav	i 0.06 on4 of7.wav
89	1	699	i 0.06 on5 of7.wav	i 0.06 on5 of7.wav
90	1	831	i 0.06 on6 of7.wav	i 0.06 on6 of7.wav
91	1	554	i 0.06 on7 of7.wav	i 0.06 on7 of7.wav
92	1	471	i 0.08 on1 of7r.wav	i 0.08 on1 of7r.wav
93	1	1549	i 0.08 on2 of7.wav	i 0.08 on2 of7.wav
94	1	662	i 0.08 on3 of7.wav	i 0.08 on3 of7.wav
95	1	892	i 0.08 on4 of7.wav	i 0.08 on4 of7.wav
96	1	596	i 0.08 on5 of7.wav	i 0.08 on5 of7.wav
97	1	595	i 0.08 on6 of7.wav	i 0.08 on6 of7.wav
98	1	635	i 0.08 on7 of7.wav	i 0.08 on7 of7.wav
99	1	616	i 0.12 on1 of7r.wav	i 0.12 on1 of7r.wav
100	1	892	i 0.12 on2 of7.wav	i 0.12 on2 of7.wav
101	1	1320	i 0.12 on3 of7.wav	i 0.12 on3 of7.wav
102	1	1087	i 0.12 on4 of7.wav	i 0.12 on4 of7.wav
103	1	1252	i 0.12 on5 of7.wav	i 0.12 on5 of7.wav
104	1	848	i 0.12 on6 of7.wav	i 0.12 on6 of7.wav
105	1	853	i 0.12 on7 of7.wav	i 0.12 on7 of7.wav
106	1	867	i 0.14 on1 of7r.wav	i 0.14 on1 of7r.wav
107	1	956	i 0.14 on2 of7.wav	i 0.14 on2 of7.wav
108	1	956	i 0.14 on3 of7.wav	i 0.14 on3 of7.wav
109	1	547	i 0.14 on4 of7.wav	i 0.14 on4 of7.wav
110	1	852	i 0.14 on5 of7.wav	i 0.14 on5 of7.wav
111	1	1654	i 0.14 on6 of7.wav	i 0.14 on6 of7.wav
112	1	997	i 0.14 on7 of7.wav	i 0.14 on7 of7.wav
113	1	845	i 0.16 on1 of7r.wav	i 0.16 on1 of7r.wav
114	1	826	i 0.16 on2 of7.wav	i 0.16 on2 of7.wav
115	1	836	i 0.16 on3 of7.wav	i 0.16 on3 of7.wav
116	1	1441	i 0.16 on4 of7.wav	i 0.16 on4 of7.wav
117	1	835	i 0.16 on5 of7.wav	i 0.16 on5 of7.wav
118	1	956	i 0.16 on6 of7.wav	i 0.16 on6 of7.wav
119	1	837	i 0.16 on7 of7.wav	i 0.16 on7 of7.wav
120	1	1092	i 0.18 on1 of7r.wav	i 0.18 on1 of7r.wav
121	1	695	i 0.18 on2 of7.wav	i 0.18 on2 of7.wav
122	1	650	i 0.18 on3 of7.wav	i 0.18 on3 of7.wav
123	1	780	i 0.18 on4 of7.wav	i 0.18 on4 of7.wav
124	1	1027	i 0.18 on5 of7.wav	i 0.18 on5 of7.wav
125	1	789	i 0.18 on6 of7.wav	i 0.18 on6 of7.wav
126	1	832	i 0.18 on7 of7.wav	i 0.18 on7 of7.wav
127	1	785	a 0.1 on1 of7r.wav	a 0.1 on3 of7.wav
128	1	824	a 0.1 on2 of7.wav	a 0.1 on4 of7.wav
129	2	1215	a 0.1 on3 of7.wav	a 0.1 on5 of7.wav
130	1	635	a 0.1 on4 of7.wav	a 0.1 on6 of7.wav
131	1	1365	a 0.1 on5 of7.wav	a 0.1 on7 of7.wav
132	1	835	a 0.2 on1 of7r.wav	a 0.2 on3 of7.wav
133	1	1554	a 0.2 on2 of7.wav	a 0.2 on4 of7.wav
134	2	1622	a 0.2 on3 of7.wav	a 0.2 on5 of7.wav
135	1	960	a 0.2 on4 of7.wav	a 0.2 on6 of7.wav
136	2	876	a 0.2 on5 of7.wav	a 0.2 on7 of7.wav
137	1	673	a 0.04 on1 of7r.wav	a 0.04 on3 of7.wav
138	1	864	a 0.04 on2 of7.wav	a 0.04 on4 of7.wav
139	1	825	a 0.04 on3 of7.wav	a 0.04 on5 of7.wav
140	1	597	a 0.04 on4 of7.wav	a 0.04 on6 of7.wav
141	1	859	a 0.04 on5 of7.wav	a 0.04 on7 of7.wav
142	1	778	a 0.06 on1 of7r.wav	a 0.06 on3 of7.wav
143	1	901	a 0.06 on2 of7.wav	a 0.06 on4 of7.wav
144	1	575	a 0.06 on3 of7.wav	a 0.06 on5 of7.wav
145	1	825	a 0.06 on4 of7.wav	a 0.06 on6 of7.wav
146	1	889	a 0.06 on5 of7.wav	a 0.06 on7 of7.wav
147	1	1448	a 0.08 on1 of7r.wav	a 0.08 on3 of7.wav
148	2	1113	a 0.08 on2 of7.wav	a 0.08 on4 of7.wav
149	1	753	a 0.08 on3 of7.wav	a 0.08 on5 of7.wav
150	1	635	a 0.08 on4 of7.wav	a 0.08 on6 of7.wav
151	1	792	a 0.08 on5 of7.wav	a 0.08 on7 of7.wav
152	1	808	a 0.12 on1 of7r.wav	a 0.12 on3 of7.wav
153	1	865	a 0.12 on2 of7.wav	a 0.12 on4 of7.wav
154	2	1313	a 0.12 on3 of7.wav	a 0.12 on5 of7.wav
155	1	691	a 0.12 on4 of7.wav	a 0.12 on6 of7.wav
156	1	866	a 0.12 on5 of7.wav	a 0.12 on7 of7.wav
157	1	774	a 0.14 on1 of7r.wav	a 0.14 on3 of7.wav
158	1	1455	a 0.14 on2 of7.wav	a 0.14 on4 of7.wav
159	2	1371	a 0.14 on3 of7.wav	a 0.14 on5 of7.wav
160	2	864	a 0.14 on4 of7.wav	a 0.14 on6 of7.wav
161	2	1040	a 0.14 on5 of7.wav	a 0.14 on7 of7.wav
162	2	1062	a 0.16 on1 of7r.wav	a 0.16 on3 of7.wav
163	2	925	a 0.16 on2 of7.wav	a 0.16 on4 of7.wav
164	2	915	a 0.16 on3 of7.wav	a 0.16 on5 of7.wav
165	2	891	a 0.16 on4 of7.wav	a 0.16 on6 of7.wav
166	2	1448	a 0.16 on5 of7.wav	a 0.16 on7 of7.wav
167	2	1269	a 0.18 on1 of7r.wav	a 0.18 on3 of7.wav
168	1	1593	a 0.18 on2 of7.wav	a 0.18 on4 of7.wav
169	2	933	a 0.18 on3 of7.wav	a 0.18 on5 of7.wav
170	2	896	a 0.18 on4 of7.wav	a 0.18 on6 of7.wav
171	2	784	a 0.18 on5 of7.wav	a 0.18 on7 of7.wav
172	1	1024	i 0.1 on1 of7r.wav	i 0.1 on3 of7.wav
173	1	694	i 0.1 on2 of7.wav	i 0.1 on4 of7.wav
174	1	850	i 0.1 on3 of7.wav	i 0.1 on5 of7.wav
175	1	589	i 0.1 on4 of7.wav	i 0.1 on6 of7.wav
176	1	840	i 0.1 on5 of7.wav	i 0.1 on7 of7.wav
177	1	1171	i 0.2 on1 of7r.wav	i 0.2 on3 of7.wav
178	2	1107	i 0.2 on2 of7.wav	i 0.2 on4 of7.wav
179	2	1062	i 0.2 on3 of7.wav	i 0.2 on5 of7.wav
180	2	803	i 0.2 on4 of7.wav	i 0.2 on6 of7.wav
181	2	897	i 0.2 on5 of7.wav	i 0.2 on7 of7.wav
182	1	736	i 0.04 on1 of7r.wav	i 0.04 on3 of7.wav
183	1	740	i 0.04 on2 of7.wav	i 0.04 on4 of7.wav
184	1	844	i 0.04 on3 of7.wav	i 0.04 on5 of7.wav
185	1	829	i 0.04 on4 of7.wav	i 0.04 on6 of7.wav
186	2	1900	i 0.04 on5 of7.wav	i 0.04 on7 of7.wav
187	1	952	i 0.06 on1 of7r.wav	i 0.06 on3 of7.wav
188	1	635	i 0.06 on2 of7.wav	i 0.06 on4 of7.wav
189	1	617	i 0.06 on3 of7.wav	i 0.06 on5 of7.wav
190	1	871	i 0.06 on4 of7.wav	i 0.06 on6 of7.wav
191	1	632	i 0.06 on5 of7.wav	i 0.06 on7 of7.wav
192	1	951	i 0.08 on1 of7r.wav	i 0.08 on3 of7.wav
193	2	1080	i 0.08 on2 of7.wav	i 0.08 on4 of7.wav
194	1	865	i 0.08 on3 of7.wav	i 0.08 on5 of7.wav
195	1	689	i 0.08 on4 of7.wav	i 0.08 on6 of7.wav
196	1	697	i 0.08 on5 of7.wav	i 0.08 on7 of7.wav
197	1	728	i 0.12 on1 of7r.wav	i 0.12 on3 of7.wav
198	1	1260	i 0.12 on2 of7.wav	i 0.12 on4 of7.wav
199	2	1228	i 0.12 on3 of7.wav	i 0.12 on5 of7.wav
200	1	1717	i 0.12 on4 of7.wav	i 0.12 on6 of7.wav
201	2	1161	i 0.12 on5 of7.wav	i 0.12 on7 of7.wav
202	1	936	i 0.14 on1 of7r.wav	i 0.14 on3 of7.wav
203	1	664	i 0.14 on2 of7.wav	i 0.14 on4 of7.wav
204	2	924	i 0.14 on3 of7.wav	i 0.14 on5 of7.wav
205	2	841	i 0.14 on4 of7.wav	i 0.14 on6 of7.wav
206	2	1004	i 0.14 on5 of7.wav	i 0.14 on7 of7.wav
207	1	1082	i 0.16 on1 of7r.wav	i 0.16 on3 of7.wav
208	1	647	i 0.16 on2 of7.wav	i 0.16 on4 of7.wav
209	2	976	i 0.16 on3 of7.wav	i 0.16 on5 of7.wav
210	2	977	i 0.16 on4 of7.wav	i 0.16 on6 of7.wav
211	2	896	i 0.16 on5 of7.wav	i 0.16 on7 of7.wav
212	1	1416	i 0.18 on1 of7r.wav	i 0.18 on3 of7.wav
213	1	1152	i 0.18 on2 of7.wav	i 0.18 on4 of7.wav
214	2	865	i 0.18 on3 of7.wav	i 0.18 on5 of7.wav
215	1	1200	i 0.18 on4 of7.wav	i 0.18 on6 of7.wav
216	2	911	i 0.18 on5 of7.wav	i 0.18 on7 of7.wav
217	1	760	a 0.1 on3 of7.wav	a 0.1 on1 of7r.wav
218	1	795	a 0.1 on4 of7.wav	a 0.1 on2 of7.wav
219	1	771	a 0.1 on5 of7.wav	a 0.1 on3 of7.wav
220	1	564	a 0.1 on6 of7.wav	a 0.1 on4 of7.wav
221	1	627	a 0.1 on7 of7.wav	a 0.1 on5 of7.wav
222	1	757	a 0.2 on3 of7.wav	a 0.2 on1 of7r.wav
223	2	1244	a 0.2 on4 of7.wav	a 0.2 on2 of7.wav
224	2	1609	a 0.2 on5 of7.wav	a 0.2 on3 of7.wav
225	2	1585	a 0.2 on6 of7.wav	a 0.2 on4 of7.wav
226	2	1244	a 0.2 on7 of7.wav	a 0.2 on5 of7.wav
227	1	1010	a 0.04 on3 of7.wav	a 0.04 on1 of7r.wav
228	1	614	a 0.04 on4 of7.wav	a 0.04 on2 of7.wav
229	1	787	a 0.04 on5 of7.wav	a 0.04 on3 of7.wav
230	1	659	a 0.04 on6 of7.wav	a 0.04 on4 of7.wav
231	1	855	a 0.04 on7 of7.wav	a 0.04 on5 of7.wav
232	1	780	a 0.06 on3 of7.wav	a 0.06 on1 of7r.wav
233	1	1208	a 0.06 on4 of7.wav	a 0.06 on2 of7.wav
234	1	1012	a 0.06 on5 of7.wav	a 0.06 on3 of7.wav
235	1	535	a 0.06 on6 of7.wav	a 0.06 on4 of7.wav
236	1	558	a 0.06 on7 of7.wav	a 0.06 on5 of7.wav
237	1	628	a 0.08 on3 of7.wav	a 0.08 on1 of7r.wav
238	1	756	a 0.08 on4 of7.wav	a 0.08 on2 of7.wav
239	1	952	a 0.08 on5 of7.wav	a 0.08 on3 of7.wav
240	1	628	a 0.08 on6 of7.wav	a 0.08 on4 of7.wav
241	1	1084	a 0.08 on7 of7.wav	a 0.08 on5 of7.wav
242	1	651	a 0.12 on3 of7.wav	a 0.12 on1 of7r.wav
243	1	884	a 0.12 on4 of7.wav	a 0.12 on2 of7.wav
244	2	956	a 0.12 on5 of7.wav	a 0.12 on3 of7.wav
245	1	709	a 0.12 on6 of7.wav	a 0.12 on4 of7.wav
246	1	904	a 0.12 on7 of7.wav	a 0.12 on5 of7.wav
247	1	887	a 0.14 on3 of7.wav	a 0.14 on1 of7r.wav
248	1	993	a 0.14 on4 of7.wav	a 0.14 on2 of7.wav
249	1	1693	a 0.14 on5 of7.wav	a 0.14 on3 of7.wav
250	1	1306	a 0.14 on6 of7.wav	a 0.14 on4 of7.wav
251	1	575	a 0.14 on7 of7.wav	a 0.14 on5 of7.wav
252	1	919	a 0.16 on3 of7.wav	a 0.16 on1 of7r.wav
253	1	712	a 0.16 on4 of7.wav	a 0.16 on2 of7.wav
254	2	1604	a 0.16 on5 of7.wav	a 0.16 on3 of7.wav
255	1	1464	a 0.16 on6 of7.wav	a 0.16 on4 of7.wav
256	1	724	a 0.16 on7 of7.wav	a 0.16 on5 of7.wav
257	1	699	a 0.18 on3 of7.wav	a 0.18 on1 of7r.wav
258	1	792	a 0.18 on4 of7.wav	a 0.18 on2 of7.wav
259	1	698	a 0.18 on5 of7.wav	a 0.18 on3 of7.wav
260	2	1131	a 0.18 on6 of7.wav	a 0.18 on4 of7.wav
261	2	1002	a 0.18 on7 of7.wav	a 0.18 on5 of7.wav
262	1	1955	i 0.1 on3 of7.wav	i 0.1 on1 of7r.wav
263	1	592	i 0.1 on4 of7.wav	i 0.1 on2 of7.wav
264	1	679	i 0.1 on5 of7.wav	i 0.1 on3 of7.wav
265	1	536	i 0.1 on6 of7.wav	i 0.1 on4 of7.wav
266	2	945	i 0.1 on7 of7.wav	i 0.1 on5 of7.wav
267	1	734	i 0.2 on3 of7.wav	i 0.2 on1 of7r.wav
268	1	739	i 0.2 on4 of7.wav	i 0.2 on2 of7.wav
269	2	1093	i 0.2 on5 of7.wav	i 0.2 on3 of7.wav
270	2	1027	i 0.2 on6 of7.wav	i 0.2 on4 of7.wav
271	2	1224	i 0.2 on7 of7.wav	i 0.2 on5 of7.wav
272	1	755	i 0.04 on3 of7.wav	i 0.04 on1 of7r.wav
273	1	973	i 0.04 on4 of7.wav	i 0.04 on2 of7.wav
274	1	680	i 0.04 on5 of7.wav	i 0.04 on3 of7.wav
275	1	661	i 0.04 on6 of7.wav	i 0.04 on4 of7.wav
276	1	666	i 0.04 on7 of7.wav	i 0.04 on5 of7.wav
277	1	619	i 0.06 on3 of7.wav	i 0.06 on1 of7r.wav
278	2	1164	i 0.06 on4 of7.wav	i 0.06 on2 of7.wav
279	1	623	i 0.06 on5 of7.wav	i 0.06 on3 of7.wav
280	1	740	i 0.06 on6 of7.wav	i 0.06 on4 of7.wav
281	1	688	i 0.06 on7 of7.wav	i 0.06 on5 of7.wav
282	1	875	i 0.08 on3 of7.wav	i 0.08 on1 of7r.wav
283	1	1073	i 0.08 on4 of7.wav	i 0.08 on2 of7.wav
284	1	664	i 0.08 on5 of7.wav	i 0.08 on3 of7.wav
285	1	885	i 0.08 on6 of7.wav	i 0.08 on4 of7.wav
286	1	1092	i 0.08 on7 of7.wav	i 0.08 on5 of7.wav
287	1	679	i 0.12 on3 of7.wav	i 0.12 on1 of7r.wav
288	1	1350	i 0.12 on4 of7.wav	i 0.12 on2 of7.wav
289	2	1203	i 0.12 on5 of7.wav	i 0.12 on3 of7.wav
290	2	1031	i 0.12 on6 of7.wav	i 0.12 on4 of7.wav
291	1	860	i 0.12 on7 of7.wav	i 0.12 on5 of7.wav
292	1	852	i 0.14 on3 of7.wav	i 0.14 on1 of7r.wav
293	1	864	i 0.14 on4 of7.wav	i 0.14 on2 of7.wav
294	1	748	i 0.14 on5 of7.wav	i 0.14 on3 of7.wav
295	1	1477	i 0.14 on6 of7.wav	i 0.14 on4 of7.wav
296	1	823	i 0.14 on7 of7.wav	i 0.14 on5 of7.wav
297	1	853	i 0.16 on3 of7.wav	i 0.16 on1 of7r.wav
298	1	1296	i 0.16 on4 of7.wav	i 0.16 on2 of7.wav
299	1	867	i 0.16 on5 of7.wav	i 0.16 on3 of7.wav
300	2	888	i 0.16 on6 of7.wav	i 0.16 on4 of7.wav
301	2	1039	i 0.16 on7 of7.wav	i 0.16 on5 of7.wav
302	1	1369	i 0.18 on3 of7.wav	i 0.18 on1 of7r.wav
303	1	801	i 0.18 on4 of7.wav	i 0.18 on2 of7.wav
304	2	1183	i 0.18 on5 of7.wav	i 0.18 on3 of7.wav
305	1	893	i 0.18 on6 of7.wav	i 0.18 on4 of7.wav
306	2	1211	i 0.18 on7 of7.wav	i 0.18 on5 of7.wav
307	1	1140	a 0.1 on1 of7r.wav	a 0.1 on1 of7r.wav
308	1	809	a 0.1 on2 of7.wav	a 0.1 on2 of7.wav
309	1	720	a 0.1 on3 of7.wav	a 0.1 on3 of7.wav
310	1	656	a 0.1 on4 of7.wav	a 0.1 on4 of7.wav
311	1	928	a 0.1 on5 of7.wav	a 0.1 on5 of7.wav
312	2	1820	a 0.1 on6 of7.wav	a 0.1 on6 of7.wav
313	1	813	a 0.1 on7 of7.wav	a 0.1 on7 of7.wav
314	1	971	a 0.2 on1 of7r.wav	a 0.2 on1 of7r.wav
315	1	650	a 0.2 on2 of7.wav	a 0.2 on2 of7.wav
316	1	707	a 0.2 on3 of7.wav	a 0.2 on3 of7.wav
317	1	867	a 0.2 on4 of7.wav	a 0.2 on4 of7.wav
318	1	931	a 0.2 on5 of7.wav	a 0.2 on5 of7.wav
319	1	706	a 0.2 on6 of7.wav	a 0.2 on6 of7.wav
320	1	860	a 0.2 on7 of7.wav	a 0.2 on7 of7.wav
321	1	829	a 0.04 on1 of7r.wav	a 0.04 on1 of7r.wav
322	1	704	a 0.04 on2 of7.wav	a 0.04 on2 of7.wav
323	1	699	a 0.04 on3 of7.wav	a 0.04 on3 of7.wav
324	1	648	a 0.04 on4 of7.wav	a 0.04 on4 of7.wav
325	1	736	a 0.04 on5 of7.wav	a 0.04 on5 of7.wav
326	1	700	a 0.04 on6 of7.wav	a 0.04 on6 of7.wav
327	1	815	a 0.04 on7 of7.wav	a 0.04 on7 of7.wav
328	1	700	a 0.06 on1 of7r.wav	a 0.06 on1 of7r.wav
329	1	664	a 0.06 on2 of7.wav	a 0.06 on2 of7.wav
330	1	849	a 0.06 on3 of7.wav	a 0.06 on3 of7.wav
331	1	980	a 0.06 on4 of7.wav	a 0.06 on4 of7.wav
332	1	680	a 0.06 on5 of7.wav	a 0.06 on5 of7.wav
333	1	953	a 0.06 on6 of7.wav	a 0.06 on6 of7.wav
334	1	788	a 0.06 on7 of7.wav	a 0.06 on7 of7.wav
335	1	926	a 0.08 on1 of7r.wav	a 0.08 on1 of7r.wav
336	1	792	a 0.08 on2 of7.wav	a 0.08 on2 of7.wav
337	1	869	a 0.08 on3 of7.wav	a 0.08 on3 of7.wav
338	1	806	a 0.08 on4 of7.wav	a 0.08 on4 of7.wav
339	1	542	a 0.08 on5 of7.wav	a 0.08 on5 of7.wav
340	1	749	a 0.08 on6 of7.wav	a 0.08 on6 of7.wav
341	1	780	a 0.08 on7 of7.wav	a 0.08 on7 of7.wav
342	1	796	a 0.12 on1 of7r.wav	a 0.12 on1 of7r.wav
343	1	923	a 0.12 on2 of7.wav	a 0.12 on2 of7.wav
344	1	747	a 0.12 on3 of7.wav	a 0.12 on3 of7.wav
345	1	915	a 0.12 on4 of7.wav	a 0.12 on4 of7.wav
346	1	816	a 0.12 on5 of7.wav	a 0.12 on5 of7.wav
347	1	571	a 0.12 on6 of7.wav	a 0.12 on6 of7.wav
348	1	1412	a 0.12 on7 of7.wav	a 0.12 on7 of7.wav
349	1	1152	a 0.14 on1 of7r.wav	a 0.14 on1 of7r.wav
350	1	855	a 0.14 on2 of7.wav	a 0.14 on2 of7.wav
351	1	1316	a 0.14 on3 of7.wav	a 0.14 on3 of7.wav
352	1	786	a 0.14 on4 of7.wav	a 0.14 on4 of7.wav
353	1	972	a 0.14 on5 of7.wav	a 0.14 on5 of7.wav
354	1	972	a 0.14 on6 of7.wav	a 0.14 on6 of7.wav
355	1	845	a 0.14 on7 of7.wav	a 0.14 on7 of7.wav
356	1	679	a 0.16 on1 of7r.wav	a 0.16 on1 of7r.wav
357	1	1044	a 0.16 on2 of7.wav	a 0.16 on2 of7.wav
358	1	636	a 0.16 on3 of7.wav	a 0.16 on3 of7.wav
359	1	1041	a 0.16 on4 of7.wav	a 0.16 on4 of7.wav
360	1	1132	a 0.16 on5 of7.wav	a 0.16 on5 of7.wav
361	1	848	a 0.16 on6 of7.wav	a 0.16 on6 of7.wav
362	1	622	a 0.16 on7 of7.wav	a 0.16 on7 of7.wav
363	1	680	a 0.18 on1 of7r.wav	a 0.18 on1 of7r.wav
364	1	804	a 0.18 on2 of7.wav	a 0.18 on2 of7.wav
365	1	713	a 0.18 on3 of7.wav	a 0.18 on3 of7.wav
366	1	893	a 0.18 on4 of7.wav	a 0.18 on4 of7.wav
367	1	980	a 0.18 on5 of7.wav	a 0.18 on5 of7.wav
368	1	892	a 0.18 on6 of7.wav	a 0.18 on6 of7.wav
369	1	940	a 0.18 on7 of7.wav	a 0.18 on7 of7.wav
370	1	743	i 0.1 on1 of7r.wav	i 0.1 on1 of7r.wav
371	1	784	i 0.1 on2 of7.wav	i 0.1 on2 of7.wav
372	1	1460	i 0.1 on3 of7.wav	i 0.1 on3 of7.wav
373	1	1036	i 0.1 on4 of7.wav	i 0.1 on4 of7.wav
374	1	812	i 0.1 on5 of7.wav	i 0.1 on5 of7.wav
375	1	816	i 0.1 on6 of7.wav	i 0.1 on6 of7.wav
376	1	824	i 0.1 on7 of7.wav	i 0.1 on7 of7.wav
377	1	871	i 0.2 on1 of7r.wav	i 0.2 on1 of7r.wav
378	1	1089	i 0.2 on2 of7.wav	i 0.2 on2 of7.wav
379	1	684	i 0.2 on3 of7.wav	i 0.2 on3 of7.wav
380	1	949	i 0.2 on4 of7.wav	i 0.2 on4 of7.wav
381	1	1264	i 0.2 on5 of7.wav	i 0.2 on5 of7.wav
382	1	1273	i 0.2 on6 of7.wav	i 0.2 on6 of7.wav
383	1	579	i 0.2 on7 of7.wav	i 0.2 on7 of7.wav
384	1	646	i 0.04 on1 of7r.wav	i 0.04 on1 of7r.wav
385	1	909	i 0.04 on2 of7.wav	i 0.04 on2 of7.wav
386	1	863	i 0.04 on3 of7.wav	i 0.04 on3 of7.wav
387	1	780	i 0.04 on4 of7.wav	i 0.04 on4 of7.wav
388	1	700	i 0.04 on5 of7.wav	i 0.04 on5 of7.wav
389	1	694	i 0.04 on6 of7.wav	i 0.04 on6 of7.wav
390	1	687	i 0.04 on7 of7.wav	i 0.04 on7 of7.wav
391	1	723	i 0.06 on1 of7r.wav	i 0.06 on1 of7r.wav
392	1	2464	i 0.06 on2 of7.wav	i 0.06 on2 of7.wav
393	1	700	i 0.06 on3 of7.wav	i 0.06 on3 of7.wav
394	1	853	i 0.06 on4 of7.wav	i 0.06 on4 of7.wav
395	1	1017	i 0.06 on5 of7.wav	i 0.06 on5 of7.wav
396	1	713	i 0.06 on6 of7.wav	i 0.06 on6 of7.wav
397	2	888	i 0.06 on7 of7.wav	i 0.06 on7 of7.wav
398	1	769	i 0.08 on1 of7r.wav	i 0.08 on1 of7r.wav
399	1	885	i 0.08 on2 of7.wav	i 0.08 on2 of7.wav
400	1	1009	i 0.08 on3 of7.wav	i 0.08 on3 of7.wav
401	1	1165	i 0.08 on4 of7.wav	i 0.08 on4 of7.wav
402	1	829	i 0.08 on5 of7.wav	i 0.08 on5 of7.wav
403	1	641	i 0.08 on6 of7.wav	i 0.08 on6 of7.wav
404	1	1204	i 0.08 on7 of7.wav	i 0.08 on7 of7.wav
405	1	1437	i 0.12 on1 of7r.wav	i 0.12 on1 of7r.wav
406	1	553	i 0.12 on2 of7.wav	i 0.12 on2 of7.wav
407	1	1176	i 0.12 on3 of7.wav	i 0.12 on3 of7.wav
408	1	845	i 0.12 on4 of7.wav	i 0.12 on4 of7.wav
409	1	809	i 0.12 on5 of7.wav	i 0.12 on5 of7.wav
410	2	741	i 0.12 on6 of7.wav	i 0.12 on6 of7.wav
411	1	768	i 0.12 on7 of7.wav	i 0.12 on7 of7.wav
412	1	736	i 0.14 on1 of7r.wav	i 0.14 on1 of7r.wav
413	1	922	i 0.14 on2 of7.wav	i 0.14 on2 of7.wav
414	2	1385	i 0.14 on3 of7.wav	i 0.14 on3 of7.wav
415	1	1173	i 0.14 on4 of7.wav	i 0.14 on4 of7.wav
416	1	984	i 0.14 on5 of7.wav	i 0.14 on5 of7.wav
417	1	783	i 0.14 on6 of7.wav	i 0.14 on6 of7.wav
418	1	1004	i 0.14 on7 of7.wav	i 0.14 on7 of7.wav
419	1	803	i 0.16 on1 of7r.wav	i 0.16 on1 of7r.wav
420	1	1060	i 0.16 on2 of7.wav	i 0.16 on2 of7.wav
421	1	883	i 0.16 on3 of7.wav	i 0.16 on3 of7.wav
422	1	937	i 0.16 on4 of7.wav	i 0.16 on4 of7.wav
423	1	1104	i 0.16 on5 of7.wav	i 0.16 on5 of7.wav
424	1	1271	i 0.16 on6 of7.wav	i 0.16 on6 of7.wav
425	1	667	i 0.16 on7 of7.wav	i 0.16 on7 of7.wav
426	1	603	i 0.18 on1 of7r.wav	i 0.18 on1 of7r.wav
427	1	1008	i 0.18 on2 of7.wav	i 0.18 on2 of7.wav
428	1	824	i 0.18 on3 of7.wav	i 0.18 on3 of7.wav
429	1	1481	i 0.18 on4 of7.wav	i 0.18 on4 of7.wav
430	1	1133	i 0.18 on5 of7.wav	i 0.18 on5 of7.wav
431	1	984	i 0.18 on6 of7.wav	i 0.18 on6 of7.wav
432	1	765	i 0.18 on7 of7.wav	i 0.18 on7 of7.wav
433	1	781	a 0.1 on1 of7r.wav	a 0.1 on3 of7.wav
434	1	1070	a 0.1 on2 of7.wav	a 0.1 on4 of7.wav
435	2	1184	a 0.1 on3 of7.wav	a 0.1 on5 of7.wav
436	2	985	a 0.1 on4 of7.wav	a 0.1 on6 of7.wav
437	1	977	a 0.1 on5 of7.wav	a 0.1 on7 of7.wav
438	1	705	a 0.2 on1 of7r.wav	a 0.2 on3 of7.wav
439	1	1560	a 0.2 on2 of7.wav	a 0.2 on4 of7.wav
440	2	1052	a 0.2 on3 of7.wav	a 0.2 on5 of7.wav
441	2	840	a 0.2 on4 of7.wav	a 0.2 on6 of7.wav
442	2	812	a 0.2 on5 of7.wav	a 0.2 on7 of7.wav
443	1	546	a 0.04 on1 of7r.wav	a 0.04 on3 of7.wav
444	1	857	a 0.04 on2 of7.wav	a 0.04 on4 of7.wav
445	1	467	a 0.04 on3 of7.wav	a 0.04 on5 of7.wav
446	1	748	a 0.04 on4 of7.wav	a 0.04 on6 of7.wav
447	1	648	a 0.04 on5 of7.wav	a 0.04 on7 of7.wav
448	1	669	a 0.06 on1 of7r.wav	a 0.06 on3 of7.wav
449	1	551	a 0.06 on2 of7.wav	a 0.06 on4 of7.wav
450	1	639	a 0.06 on3 of7.wav	a 0.06 on5 of7.wav
451	1	1035	a 0.06 on4 of7.wav	a 0.06 on6 of7.wav
452	1	799	a 0.06 on5 of7.wav	a 0.06 on7 of7.wav
453	1	594	a 0.08 on1 of7r.wav	a 0.08 on3 of7.wav
454	1	1068	a 0.08 on2 of7.wav	a 0.08 on4 of7.wav
455	1	629	a 0.08 on3 of7.wav	a 0.08 on5 of7.wav
456	1	881	a 0.08 on4 of7.wav	a 0.08 on6 of7.wav
457	2	872	a 0.08 on5 of7.wav	a 0.08 on7 of7.wav
458	1	957	a 0.12 on1 of7r.wav	a 0.12 on3 of7.wav
459	2	1280	a 0.12 on2 of7.wav	a 0.12 on4 of7.wav
460	1	1809	a 0.12 on3 of7.wav	a 0.12 on5 of7.wav
461	2	1060	a 0.12 on4 of7.wav	a 0.12 on6 of7.wav
462	2	954	a 0.12 on5 of7.wav	a 0.12 on7 of7.wav
463	1	745	a 0.14 on1 of7r.wav	a 0.14 on3 of7.wav
464	1	773	a 0.14 on2 of7.wav	a 0.14 on4 of7.wav
465	2	1027	a 0.14 on3 of7.wav	a 0.14 on5 of7.wav
466	2	1244	a 0.14 on4 of7.wav	a 0.14 on6 of7.wav
467	2	1141	a 0.14 on5 of7.wav	a 0.14 on7 of7.wav
468	1	1124	a 0.16 on1 of7r.wav	a 0.16 on3 of7.wav
469	1	1412	a 0.16 on2 of7.wav	a 0.16 on4 of7.wav
470	2	1008	a 0.16 on3 of7.wav	a 0.16 on5 of7.wav
471	2	1143	a 0.16 on4 of7.wav	a 0.16 on6 of7.wav
472	2	944	a 0.16 on5 of7.wav	a 0.16 on7 of7.wav
473	1	977	a 0.18 on1 of7r.wav	a 0.18 on3 of7.wav
474	1	442	a 0.18 on2 of7.wav	a 0.18 on4 of7.wav
475	2	772	a 0.18 on3 of7.wav	a 0.18 on5 of7.wav
476	2	1105	a 0.18 on4 of7.wav	a 0.18 on6 of7.wav
477	2	945	a 0.18 on5 of7.wav	a 0.18 on7 of7.wav
478	1	1037	i 0.1 on1 of7r.wav	i 0.1 on3 of7.wav
479	1	1033	i 0.1 on2 of7.wav	i 0.1 on4 of7.wav
480	1	850	i 0.1 on3 of7.wav	i 0.1 on5 of7.wav
481	2	973	i 0.1 on4 of7.wav	i 0.1 on6 of7.wav
482	2	1621	i 0.1 on5 of7.wav	i 0.1 on7 of7.wav
483	1	859	i 0.2 on1 of7r.wav	i 0.2 on3 of7.wav
484	2	1159	i 0.2 on2 of7.wav	i 0.2 on4 of7.wav
485	2	1480	i 0.2 on3 of7.wav	i 0.2 on5 of7.wav
486	2	833	i 0.2 on4 of7.wav	i 0.2 on6 of7.wav
487	2	937	i 0.2 on5 of7.wav	i 0.2 on7 of7.wav
488	1	1096	i 0.04 on1 of7r.wav	i 0.04 on3 of7.wav
489	1	829	i 0.04 on2 of7.wav	i 0.04 on4 of7.wav
490	1	798	i 0.04 on3 of7.wav	i 0.04 on5 of7.wav
491	1	857	i 0.04 on4 of7.wav	i 0.04 on6 of7.wav
492	1	617	i 0.04 on5 of7.wav	i 0.04 on7 of7.wav
493	1	598	i 0.06 on1 of7r.wav	i 0.06 on3 of7.wav
494	2	1058	i 0.06 on2 of7.wav	i 0.06 on4 of7.wav
495	1	690	i 0.06 on3 of7.wav	i 0.06 on5 of7.wav
496	1	799	i 0.06 on4 of7.wav	i 0.06 on6 of7.wav
497	1	752	i 0.06 on5 of7.wav	i 0.06 on7 of7.wav
498	2	1001	i 0.08 on1 of7r.wav	i 0.08 on3 of7.wav
499	1	713	i 0.08 on2 of7.wav	i 0.08 on4 of7.wav
500	1	885	i 0.08 on3 of7.wav	i 0.08 on5 of7.wav
501	2	1132	i 0.08 on4 of7.wav	i 0.08 on6 of7.wav
502	2	1785	i 0.08 on5 of7.wav	i 0.08 on7 of7.wav
503	1	730	i 0.12 on1 of7r.wav	i 0.12 on3 of7.wav
504	1	1620	i 0.12 on2 of7.wav	i 0.12 on4 of7.wav
505	1	1097	i 0.12 on3 of7.wav	i 0.12 on5 of7.wav
506	2	1465	i 0.12 on4 of7.wav	i 0.12 on6 of7.wav
507	2	972	i 0.12 on5 of7.wav	i 0.12 on7 of7.wav
508	1	1692	i 0.14 on1 of7r.wav	i 0.14 on3 of7.wav
509	1	964	i 0.14 on2 of7.wav	i 0.14 on4 of7.wav
510	2	896	i 0.14 on3 of7.wav	i 0.14 on5 of7.wav
511	2	1072	i 0.14 on4 of7.wav	i 0.14 on6 of7.wav
512	2	1020	i 0.14 on5 of7.wav	i 0.14 on7 of7.wav
513	1	1207	i 0.16 on1 of7r.wav	i 0.16 on3 of7.wav
514	2	1132	i 0.16 on2 of7.wav	i 0.16 on4 of7.wav
515	1	779	i 0.16 on3 of7.wav	i 0.16 on5 of7.wav
516	2	864	i 0.16 on4 of7.wav	i 0.16 on6 of7.wav
517	2	1153	i 0.16 on5 of7.wav	i 0.16 on7 of7.wav
518	1	1020	i 0.18 on1 of7r.wav	i 0.18 on3 of7.wav
519	1	1912	i 0.18 on2 of7.wav	i 0.18 on4 of7.wav
520	2	1048	i 0.18 on3 of7.wav	i 0.18 on5 of7.wav
521	2	724	i 0.18 on4 of7.wav	i 0.18 on6 of7.wav
522	2	864	i 0.18 on5 of7.wav	i 0.18 on7 of7.wav
523	1	1114	a 0.1 on3 of7.wav	a 0.1 on1 of7r.wav
524	1	984	a 0.1 on4 of7.wav	a 0.1 on2 of7.wav
525	1	1080	a 0.1 on5 of7.wav	a 0.1 on3 of7.wav
526	1	737	a 0.1 on6 of7.wav	a 0.1 on4 of7.wav
527	1	807	a 0.1 on7 of7.wav	a 0.1 on5 of7.wav
528	1	663	a 0.2 on3 of7.wav	a 0.2 on1 of7r.wav
529	1	1062	a 0.2 on4 of7.wav	a 0.2 on2 of7.wav
530	1	867	a 0.2 on5 of7.wav	a 0.2 on3 of7.wav
531	2	1064	a 0.2 on6 of7.wav	a 0.2 on4 of7.wav
532	2	1115	a 0.2 on7 of7.wav	a 0.2 on5 of7.wav
533	1	668	a 0.04 on3 of7.wav	a 0.04 on1 of7r.wav
534	1	741	a 0.04 on4 of7.wav	a 0.04 on2 of7.wav
535	1	707	a 0.04 on5 of7.wav	a 0.04 on3 of7.wav
536	1	625	a 0.04 on6 of7.wav	a 0.04 on4 of7.wav
537	1	508	a 0.04 on7 of7.wav	a 0.04 on5 of7.wav
538	1	861	a 0.06 on3 of7.wav	a 0.06 on1 of7r.wav
539	1	665	a 0.06 on4 of7.wav	a 0.06 on2 of7.wav
540	1	948	a 0.06 on5 of7.wav	a 0.06 on3 of7.wav
541	1	736	a 0.06 on6 of7.wav	a 0.06 on4 of7.wav
542	1	896	a 0.06 on7 of7.wav	a 0.06 on5 of7.wav
543	1	671	a 0.08 on3 of7.wav	a 0.08 on1 of7r.wav
544	1	797	a 0.08 on4 of7.wav	a 0.08 on2 of7.wav
545	1	1156	a 0.08 on5 of7.wav	a 0.08 on3 of7.wav
546	1	673	a 0.08 on6 of7.wav	a 0.08 on4 of7.wav
547	1	664	a 0.08 on7 of7.wav	a 0.08 on5 of7.wav
548	1	563	a 0.12 on3 of7.wav	a 0.12 on1 of7r.wav
549	1	771	a 0.12 on4 of7.wav	a 0.12 on2 of7.wav
550	2	1549	a 0.12 on5 of7.wav	a 0.12 on3 of7.wav
551	1	692	a 0.12 on6 of7.wav	a 0.12 on4 of7.wav
552	1	1065	a 0.12 on7 of7.wav	a 0.12 on5 of7.wav
553	1	953	a 0.14 on3 of7.wav	a 0.14 on1 of7r.wav
554	1	708	a 0.14 on4 of7.wav	a 0.14 on2 of7.wav
555	2	941	a 0.14 on5 of7.wav	a 0.14 on3 of7.wav
556	2	1251	a 0.14 on6 of7.wav	a 0.14 on4 of7.wav
557	1	619	a 0.14 on7 of7.wav	a 0.14 on5 of7.wav
558	1	899	a 0.16 on3 of7.wav	a 0.16 on1 of7r.wav
559	2	1373	a 0.16 on4 of7.wav	a 0.16 on2 of7.wav
560	2	985	a 0.16 on5 of7.wav	a 0.16 on3 of7.wav
561	2	943	a 0.16 on6 of7.wav	a 0.16 on4 of7.wav
562	2	1199	a 0.16 on7 of7.wav	a 0.16 on5 of7.wav
563	1	1007	a 0.18 on3 of7.wav	a 0.18 on1 of7r.wav
564	1	884	a 0.18 on4 of7.wav	a 0.18 on2 of7.wav
565	2	1017	a 0.18 on5 of7.wav	a 0.18 on3 of7.wav
566	2	869	a 0.18 on6 of7.wav	a 0.18 on4 of7.wav
567	2	1060	a 0.18 on7 of7.wav	a 0.18 on5 of7.wav
568	2	1316	i 0.1 on3 of7.wav	i 0.1 on1 of7r.wav
569	2	929	i 0.1 on4 of7.wav	i 0.1 on2 of7.wav
570	1	675	i 0.1 on5 of7.wav	i 0.1 on3 of7.wav
571	1	1113	i 0.1 on6 of7.wav	i 0.1 on4 of7.wav
572	1	784	i 0.1 on7 of7.wav	i 0.1 on5 of7.wav
573	1	862	i 0.2 on3 of7.wav	i 0.2 on1 of7r.wav
574	1	820	i 0.2 on4 of7.wav	i 0.2 on2 of7.wav
575	2	1352	i 0.2 on5 of7.wav	i 0.2 on3 of7.wav
576	2	1261	i 0.2 on6 of7.wav	i 0.2 on4 of7.wav
577	2	828	i 0.2 on7 of7.wav	i 0.2 on5 of7.wav
578	1	564	i 0.04 on3 of7.wav	i 0.04 on1 of7r.wav
579	1	904	i 0.04 on4 of7.wav	i 0.04 on2 of7.wav
580	1	933	i 0.04 on5 of7.wav	i 0.04 on3 of7.wav
581	1	692	i 0.04 on6 of7.wav	i 0.04 on4 of7.wav
582	1	451	i 0.04 on7 of7.wav	i 0.04 on5 of7.wav
583	1	793	i 0.06 on3 of7.wav	i 0.06 on1 of7r.wav
584	1	778	i 0.06 on4 of7.wav	i 0.06 on2 of7.wav
585	1	756	i 0.06 on5 of7.wav	i 0.06 on3 of7.wav
586	1	936	i 0.06 on6 of7.wav	i 0.06 on4 of7.wav
587	1	897	i 0.06 on7 of7.wav	i 0.06 on5 of7.wav
588	1	656	i 0.08 on3 of7.wav	i 0.08 on1 of7r.wav
589	1	547	i 0.08 on4 of7.wav	i 0.08 on2 of7.wav
590	1	651	i 0.08 on5 of7.wav	i 0.08 on3 of7.wav
591	1	689	i 0.08 on6 of7.wav	i 0.08 on4 of7.wav
592	1	755	i 0.08 on7 of7.wav	i 0.08 on5 of7.wav
593	1	876	i 0.12 on3 of7.wav	i 0.12 on1 of7r.wav
594	1	929	i 0.12 on4 of7.wav	i 0.12 on2 of7.wav
595	1	1137	i 0.12 on5 of7.wav	i 0.12 on3 of7.wav
596	2	977	i 0.12 on6 of7.wav	i 0.12 on4 of7.wav
597	1	841	i 0.12 on7 of7.wav	i 0.12 on5 of7.wav
598	1	993	i 0.14 on3 of7.wav	i 0.14 on1 of7r.wav
599	1	575	i 0.14 on4 of7.wav	i 0.14 on2 of7.wav
600	1	773	i 0.14 on5 of7.wav	i 0.14 on3 of7.wav
601	2	984	i 0.14 on6 of7.wav	i 0.14 on4 of7.wav
602	1	965	i 0.14 on7 of7.wav	i 0.14 on5 of7.wav
603	1	1101	i 0.16 on3 of7.wav	i 0.16 on1 of7r.wav
604	1	1977	i 0.16 on4 of7.wav	i 0.16 on2 of7.wav
605	2	891	i 0.16 on5 of7.wav	i 0.16 on3 of7.wav
606	2	1036	i 0.16 on6 of7.wav	i 0.16 on4 of7.wav
607	1	763	i 0.16 on7 of7.wav	i 0.16 on5 of7.wav
608	1	1060	i 0.18 on3 of7.wav	i 0.18 on1 of7r.wav
609	1	1116	i 0.18 on4 of7.wav	i 0.18 on2 of7.wav
610	1	820	i 0.18 on5 of7.wav	i 0.18 on3 of7.wav
611	2	1425	i 0.18 on6 of7.wav	i 0.18 on4 of7.wav
612	2	1140	i 0.18 on7 of7.wav	i 0.18 on5 of7.wav
