# Supplementary material for: How musical experience affects tone perception efficiency by musicians of tonal and non-tonal speakers?
Source: PLoS One. 2020 May 8;15(5):e0232514. doi: 10.1371/journal.pone.0232514 (PMC7209303; doi:10.1371/journal.pone.0232514)
Supplement: S2 Raw Data — (ZIP) [file pone.0232514.s002.zip › RAW DATA Man musician/sub4idfalling.csv]

List2	stim1	Slide3.RESP	Slide3.RT
1	a 0.1 on1 of1.wav	1	1343
2	a 0.1 on1 of2.wav	2	958
3	a 0.1 on1 of3.wav	2	2008
4	a 0.1 on1 of4.wav	2	1248
5	a 0.1 on1 of5.wav	2	946
6	a 0.1 on1 of6.wav	2	1055
7	a 0.1 on1 of7.wav	2	904
8	a 0.2 on1 of1.wav	1	1060
9	a 0.2 on1 of2.wav	1	845
10	a 0.2 on1 of3.wav	2	1483
11	a 0.2 on1 of4.wav	2	826
12	a 0.2 on1 of5.wav	2	926
13	a 0.2 on1 of6.wav	2	720
14	a 0.2 on1 of7.wav	2	912
15	a 0.04 on1 of1.wav	1	1072
16	a 0.04 on1 of2.wav	1	1088
17	a 0.04 on1 of3.wav	1	1015
18	a 0.04 on1 of4.wav	1	931
19	a 0.04 on1 of5.wav	1	1359
20	a 0.04 on1 of6.wav	1	1311
21	a 0.04 on1 of7.wav	2	735
22	a 0.06 on1 of1.wav	2	931
23	a 0.06 on1 of2.wav	1	1115
24	a 0.06 on1 of3.wav	1	1066
25	a 0.06 on1 of4.wav	1	1287
26	a 0.06 on1 of5.wav	2	1126
27	a 0.06 on1 of6.wav	2	1692
28	a 0.06 on1 of7.wav	2	980
29	a 0.08 on1 of1.wav	1	1022
30	a 0.08 on1 of2.wav	1	1611
31	a 0.08 on1 of3.wav	2	1044
32	a 0.08 on1 of4.wav	2	1084
33	a 0.08 on1 of5.wav	1	1287
34	a 0.08 on1 of6.wav	2	939
35	a 0.08 on1 of7.wav	2	772
36	a 0.12 on1 of1.wav	1	1183
37	a 0.12 on1 of2.wav	1	1127
38	a 0.12 on1 of3.wav	1	960
39	a 0.12 on1 of4.wav	2	1225
40	a 0.12 on1 of5.wav	2	1399
41	a 0.12 on1 of6.wav	2	990
42	a 0.12 on1 of7.wav	2	1072
43	a 0.14 on1 of1.wav	1	908
44	a 0.14 on1 of2.wav	1	1871
45	a 0.14 on1 of3.wav	1	924
46	a 0.14 on1 of4.wav	2	1003
47	a 0.14 on1 of5.wav	2	1007
48	a 0.14 on1 of6.wav	2	848
49	a 0.14 on1 of7.wav	2	1255
50	a 0.16 on1 of1.wav	1	1022
51	a 0.16 on1 of2.wav	1	1152
52	a 0.16 on1 of3.wav	1	959
53	a 0.16 on1 of4.wav	1	1028
54	a 0.16 on1 of5.wav	2	1254
55	a 0.16 on1 of6.wav	2	767
56	a 0.16 on1 of7.wav	2	971
57	a 0.18 on1 of1.wav	1	1086
58	a 0.18 on1 of2.wav	1	871
59	a 0.18 on1 of3.wav	1	1276
60	a 0.18 on1 of4.wav	2	988
61	a 0.18 on1 of5.wav	2	1032
62	a 0.18 on1 of6.wav	2	679
63	a 0.18 on1 of7.wav	2	799
64	i 0.1 on1 of1.wav	1	1088
65	i 0.1 on1 of2.wav	2	899
66	i 0.1 on1 of3.wav	2	1448
67	i 0.1 on1 of4.wav	2	827
68	i 0.1 on1 of5.wav	2	607
69	i 0.1 on1 of6.wav	2	986
70	i 0.1 on1 of7.wav	2	1386
71	i 0.2 on1 of1.wav	1	983
72	i 0.2 on1 of2.wav	1	935
73	i 0.2 on1 of3.wav	1	834
74	i 0.2 on1 of4.wav	2	1040
75	i 0.2 on1 of5.wav	2	1100
76	i 0.2 on1 of6.wav	2	984
77	i 0.2 on1 of7.wav	2	1044
78	i 0.04 on1 of1.wav	1	886
79	i 0.04 on1 of2.wav	1	1034
80	i 0.04 on1 of3.wav	2	1179
81	i 0.04 on1 of4.wav	2	820
82	i 0.04 on1 of5.wav	1	1026
83	i 0.04 on1 of6.wav	2	970
84	i 0.04 on1 of7.wav	2	1160
85	i 0.06 on1 of1.wav	2	1258
86	i 0.06 on1 of2.wav	2	1546
87	i 0.06 on1 of3.wav	1	983
88	i 0.06 on1 of4.wav	1	956
89	i 0.06 on1 of5.wav	1	950
90	i 0.06 on1 of6.wav	1	842
91	i 0.06 on1 of7.wav	1	810
92	i 0.08 on1 of1.wav	1	1008
93	i 0.08 on1 of2.wav	2	968
94	i 0.08 on1 of3.wav	1	1502
95	i 0.08 on1 of4.wav	2	948
96	i 0.08 on1 of5.wav	2	1240
97	i 0.08 on1 of6.wav	1	1020
98	i 0.08 on1 of7.wav	2	796
99	i 0.12 on1 of1.wav	1	1144
100	i 0.12 on1 of2.wav	1	939
101	i 0.12 on1 of3.wav	1	976
102	i 0.12 on1 of4.wav	1	1067
103	i 0.12 on1 of5.wav	2	1015
104	i 0.12 on1 of6.wav	2	811
105	i 0.12 on1 of7.wav	2	963
106	i 0.14 on1 of1.wav	1	1080
107	i 0.14 on1 of2.wav	2	1180
108	i 0.14 on1 of3.wav	1	1004
109	i 0.14 on1 of4.wav	2	920
110	i 0.14 on1 of5.wav	2	718
111	i 0.14 on1 of6.wav	2	968
112	i 0.14 on1 of7.wav	2	1061
113	i 0.16 on1 of1.wav	1	1071
114	i 0.16 on1 of2.wav	1	760
115	i 0.16 on1 of3.wav	1	955
116	i 0.16 on1 of4.wav	2	1080
117	i 0.16 on1 of5.wav	2	711
118	i 0.16 on1 of6.wav	2	963
119	i 0.16 on1 of7.wav	2	988
120	i 0.18 on1 of1.wav	1	738
121	i 0.18 on1 of2.wav	1	894
122	i 0.18 on1 of3.wav	1	1022
123	i 0.18 on1 of4.wav	2	1003
124	i 0.18 on1 of5.wav	2	974
125	i 0.18 on1 of6.wav	2	826
126	i 0.18 on1 of7.wav	2	1012
127	a 0.1 on1 of1.wav	1	898
128	a 0.1 on1 of2.wav	1	1204
129	a 0.1 on1 of3.wav	2	1263
130	a 0.1 on1 of4.wav	2	1162
131	a 0.1 on1 of5.wav	2	1427
132	a 0.1 on1 of6.wav	2	1015
133	a 0.1 on1 of7.wav	2	1160
134	a 0.2 on1 of1.wav	1	927
135	a 0.2 on1 of2.wav	1	1172
136	a 0.2 on1 of3.wav	2	1386
137	a 0.2 on1 of4.wav	2	892
138	a 0.2 on1 of5.wav	2	1039
139	a 0.2 on1 of6.wav	2	1509
140	a 0.2 on1 of7.wav	2	982
141	a 0.04 on1 of1.wav	1	1179
142	a 0.04 on1 of2.wav	1	807
143	a 0.04 on1 of3.wav	1	771
144	a 0.04 on1 of4.wav	1	691
145	a 0.04 on1 of5.wav	2	1060
146	a 0.04 on1 of6.wav	1	1463
147	a 0.04 on1 of7.wav	2	1000
148	a 0.06 on1 of1.wav	2	930
149	a 0.06 on1 of2.wav	1	1015
150	a 0.06 on1 of3.wav	1	903
151	a 0.06 on1 of4.wav	2	932
152	a 0.06 on1 of5.wav	1	855
153	a 0.06 on1 of6.wav	2	1166
154	a 0.06 on1 of7.wav	2	1106
155	a 0.08 on1 of1.wav	1	1022
156	a 0.08 on1 of2.wav	1	1295
157	a 0.08 on1 of3.wav	1	1092
158	a 0.08 on1 of4.wav	2	952
159	a 0.08 on1 of5.wav	2	1168
160	a 0.08 on1 of6.wav	2	682
161	a 0.08 on1 of7.wav	2	686
162	a 0.12 on1 of1.wav	1	1179
163	a 0.12 on1 of2.wav	1	1235
164	a 0.12 on1 of3.wav	2	1147
165	a 0.12 on1 of4.wav	2	696
166	a 0.12 on1 of5.wav	2	794
167	a 0.12 on1 of6.wav	2	1058
168	a 0.12 on1 of7.wav	2	1028
169	a 0.14 on1 of1.wav	1	840
170	a 0.14 on1 of2.wav	1	1115
171	a 0.14 on1 of3.wav	1	1156
172	a 0.14 on1 of4.wav	2	1090
173	a 0.14 on1 of5.wav	2	818
174	a 0.14 on1 of6.wav	2	1121
175	a 0.14 on1 of7.wav	2	741
176	a 0.16 on1 of1.wav	1	1215
177	a 0.16 on1 of2.wav	1	1331
178	a 0.16 on1 of3.wav	1	1056
179	a 0.16 on1 of4.wav	1	1084
180	a 0.16 on1 of5.wav	2	734
181	a 0.16 on1 of6.wav	2	856
182	a 0.16 on1 of7.wav	2	1080
183	a 0.18 on1 of1.wav	1	987
184	a 0.18 on1 of2.wav	1	1011
185	a 0.18 on1 of3.wav	1	1607
186	a 0.18 on1 of4.wav	2	992
187	a 0.18 on1 of5.wav	2	912
188	a 0.18 on1 of6.wav	2	939
189	a 0.18 on1 of7.wav	2	822
190	i 0.1 on1 of1.wav	1	1007
191	i 0.1 on1 of2.wav	1	823
192	i 0.1 on1 of3.wav	1	871
193	i 0.1 on1 of4.wav	2	1096
194	i 0.1 on1 of5.wav	2	853
195	i 0.1 on1 of6.wav	2	878
196	i 0.1 on1 of7.wav	2	991
197	i 0.2 on1 of1.wav	1	934
198	i 0.2 on1 of2.wav	1	842
199	i 0.2 on1 of3.wav	1	1108
200	i 0.2 on1 of4.wav	2	1203
201	i 0.2 on1 of5.wav	2	879
202	i 0.2 on1 of6.wav	2	826
203	i 0.2 on1 of7.wav	2	1232
204	i 0.04 on1 of1.wav	1	2628
205	i 0.04 on1 of2.wav	1	920
206	i 0.04 on1 of3.wav	2	888
207	i 0.04 on1 of4.wav	2	834
208	i 0.04 on1 of5.wav	2	1348
209	i 0.04 on1 of6.wav	2	920
210	i 0.04 on1 of7.wav	2	1100
211	i 0.06 on1 of1.wav	2	836
212	i 0.06 on1 of2.wav	2	1415
213	i 0.06 on1 of3.wav	1	955
214	i 0.06 on1 of4.wav	1	1019
215	i 0.06 on1 of5.wav	1	1023
216	i 0.06 on1 of6.wav	1	866
217	i 0.06 on1 of7.wav	2	1304
218	i 0.08 on1 of1.wav	1	858
219	i 0.08 on1 of2.wav	1	959
220	i 0.08 on1 of3.wav	1	936
221	i 0.08 on1 of4.wav	2	895
222	i 0.08 on1 of5.wav	1	878
223	i 0.08 on1 of6.wav	2	1234
224	i 0.08 on1 of7.wav	1	895
225	i 0.12 on1 of1.wav	1	994
226	i 0.12 on1 of2.wav	1	1228
227	i 0.12 on1 of3.wav	1	1288
228	i 0.12 on1 of4.wav	2	1235
229	i 0.12 on1 of5.wav	2	990
230	i 0.12 on1 of6.wav	2	1071
231	i 0.12 on1 of7.wav	2	1099
232	i 0.14 on1 of1.wav	1	902
233	i 0.14 on1 of2.wav	1	1016
234	i 0.14 on1 of3.wav	1	860
235	i 0.14 on1 of4.wav	2	1129
236	i 0.14 on1 of5.wav	2	882
237	i 0.14 on1 of6.wav	2	1008
238	i 0.14 on1 of7.wav	2	843
239	i 0.16 on1 of1.wav	1	971
240	i 0.16 on1 of2.wav	1	842
241	i 0.16 on1 of3.wav	1	1050
242	i 0.16 on1 of4.wav	2	731
243	i 0.16 on1 of5.wav	2	1082
244	i 0.16 on1 of6.wav	2	1008
245	i 0.16 on1 of7.wav	2	1019
246	i 0.18 on1 of1.wav	1	836
247	i 0.18 on1 of2.wav	1	863
248	i 0.18 on1 of3.wav	1	1716
249	i 0.18 on1 of4.wav	2	1063
250	i 0.18 on1 of5.wav	2	1127
251	i 0.18 on1 of6.wav	1	927
252	i 0.18 on1 of7.wav	2	920
253	a 0.1 on1 of1.wav	1	968
254	a 0.1 on1 of2.wav	2	1132
255	a 0.1 on1 of3.wav	2	1020
256	a 0.1 on1 of4.wav	1	1451
257	a 0.1 on1 of5.wav	1	1172
258	a 0.1 on1 of6.wav	2	790
259	a 0.1 on1 of7.wav	2	1472
260	a 0.2 on1 of1.wav	1	1034
261	a 0.2 on1 of2.wav	1	1009
262	a 0.2 on1 of3.wav	2	1064
263	a 0.2 on1 of4.wav	2	1198
264	a 0.2 on1 of5.wav	2	967
265	a 0.2 on1 of6.wav	2	964
266	a 0.2 on1 of7.wav	2	1180
267	a 0.04 on1 of1.wav	2	1071
268	a 0.04 on1 of2.wav	1	1131
269	a 0.04 on1 of3.wav	1	1048
270	a 0.04 on1 of4.wav	1	1399
271	a 0.04 on1 of5.wav	1	782
272	a 0.04 on1 of6.wav	1	1104
273	a 0.04 on1 of7.wav	1	1004
274	a 0.06 on1 of1.wav	1	963
275	a 0.06 on1 of2.wav	1	902
276	a 0.06 on1 of3.wav	1	1311
277	a 0.06 on1 of4.wav	1	947
278	a 0.06 on1 of5.wav	1	782
279	a 0.06 on1 of6.wav	1	1547
280	a 0.06 on1 of7.wav	1	1407
281	a 0.08 on1 of1.wav	1	1092
282	a 0.08 on1 of2.wav	2	830
283	a 0.08 on1 of3.wav	1	922
284	a 0.08 on1 of4.wav	2	920
285	a 0.08 on1 of5.wav	2	859
286	a 0.08 on1 of6.wav	2	964
287	a 0.08 on1 of7.wav	2	1392
288	a 0.12 on1 of1.wav	1	979
289	a 0.12 on1 of2.wav	1	1183
290	a 0.12 on1 of3.wav	2	1640
291	a 0.12 on1 of4.wav	2	1043
292	a 0.12 on1 of5.wav	2	984
293	a 0.12 on1 of6.wav	2	1312
294	a 0.12 on1 of7.wav	2	852
295	a 0.14 on1 of1.wav	1	1026
296	a 0.14 on1 of2.wav	1	778
297	a 0.14 on1 of3.wav	2	1046
298	a 0.14 on1 of4.wav	2	1143
299	a 0.14 on1 of5.wav	2	956
300	a 0.14 on1 of6.wav	2	984
301	a 0.14 on1 of7.wav	2	898
302	a 0.16 on1 of1.wav	1	1055
303	a 0.16 on1 of2.wav	2	834
304	a 0.16 on1 of3.wav	1	962
305	a 0.16 on1 of4.wav	2	996
306	a 0.16 on1 of5.wav	2	824
307	a 0.16 on1 of6.wav	2	1027
308	a 0.16 on1 of7.wav	2	836
309	a 0.18 on1 of1.wav	1	1023
310	a 0.18 on1 of2.wav	1	927
311	a 0.18 on1 of3.wav	1	1364
312	a 0.18 on1 of4.wav	2	986
313	a 0.18 on1 of5.wav	2	798
314	a 0.18 on1 of6.wav	2	1502
315	a 0.18 on1 of7.wav	2	891
316	i 0.1 on1 of1.wav	1	795
317	i 0.1 on1 of2.wav	1	951
318	i 0.1 on1 of3.wav	1	1179
319	i 0.1 on1 of4.wav	2	1039
320	i 0.1 on1 of5.wav	2	916
321	i 0.1 on1 of6.wav	2	1054
322	i 0.1 on1 of7.wav	2	1202
323	i 0.2 on1 of1.wav	1	759
324	i 0.2 on1 of2.wav	1	872
325	i 0.2 on1 of3.wav	1	944
326	i 0.2 on1 of4.wav	2	1128
327	i 0.2 on1 of5.wav	2	888
328	i 0.2 on1 of6.wav	2	666
329	i 0.2 on1 of7.wav	2	1074
330	i 0.04 on1 of1.wav	1	1230
331	i 0.04 on1 of2.wav	1	1027
332	i 0.04 on1 of3.wav	2	1012
333	i 0.04 on1 of4.wav	1	968
334	i 0.04 on1 of5.wav	2	947
335	i 0.04 on1 of6.wav	1	875
336	i 0.04 on1 of7.wav	1	983
337	i 0.06 on1 of1.wav	1	1072
338	i 0.06 on1 of2.wav	1	1081
339	i 0.06 on1 of3.wav	1	1038
340	i 0.06 on1 of4.wav	2	829
341	i 0.06 on1 of5.wav	2	864
342	i 0.06 on1 of6.wav	2	1231
343	i 0.06 on1 of7.wav	1	911
344	i 0.08 on1 of1.wav	1	742
345	i 0.08 on1 of2.wav	2	840
346	i 0.08 on1 of3.wav	2	678
347	i 0.08 on1 of4.wav	2	884
348	i 0.08 on1 of5.wav	2	848
349	i 0.08 on1 of6.wav	2	947
350	i 0.08 on1 of7.wav	2	820
351	i 0.12 on1 of1.wav	1	1292
352	i 0.12 on1 of2.wav	2	1395
353	i 0.12 on1 of3.wav	2	1232
354	i 0.12 on1 of4.wav	2	1088
355	i 0.12 on1 of5.wav	2	902
356	i 0.12 on1 of6.wav	2	910
357	i 0.12 on1 of7.wav	2	836
358	i 0.14 on1 of1.wav	1	867
359	i 0.14 on1 of2.wav	1	1003
360	i 0.14 on1 of3.wav	1	794
361	i 0.14 on1 of4.wav	2	1031
362	i 0.14 on1 of5.wav	2	1056
363	i 0.14 on1 of6.wav	2	824
364	i 0.14 on1 of7.wav	2	879
365	i 0.16 on1 of1.wav	1	948
366	i 0.16 on1 of2.wav	1	911
367	i 0.16 on1 of3.wav	1	1148
368	i 0.16 on1 of4.wav	2	1040
369	i 0.16 on1 of5.wav	2	896
370	i 0.16 on1 of6.wav	2	912
371	i 0.16 on1 of7.wav	2	903
372	i 0.18 on1 of1.wav	1	868
373	i 0.18 on1 of2.wav	1	966
374	i 0.18 on1 of3.wav	2	950
375	i 0.18 on1 of4.wav	2	742
376	i 0.18 on1 of5.wav	2	682
377	i 0.18 on1 of6.wav	2	987
378	i 0.18 on1 of7.wav	2	868
379	a 0.1 on1 of1.wav	1	1107
380	a 0.1 on1 of2.wav	1	1007
381	a 0.1 on1 of3.wav	1	1367
382	a 0.1 on1 of4.wav	2	1654
383	a 0.1 on1 of5.wav	2	935
384	a 0.1 on1 of6.wav	2	1444
385	a 0.1 on1 of7.wav	2	1010
386	a 0.2 on1 of1.wav	2	1662
387	a 0.2 on1 of2.wav	2	698
388	a 0.2 on1 of3.wav	2	1076
389	a 0.2 on1 of4.wav	2	1247
390	a 0.2 on1 of5.wav	2	1012
391	a 0.2 on1 of6.wav	2	1050
392	a 0.2 on1 of7.wav	2	1139
393	a 0.04 on1 of1.wav	1	943
394	a 0.04 on1 of2.wav	1	1046
395	a 0.04 on1 of3.wav	2	864
396	a 0.04 on1 of4.wav	2	1022
397	a 0.04 on1 of5.wav	1	1074
398	a 0.04 on1 of6.wav	1	1272
399	a 0.04 on1 of7.wav	1	827
400	a 0.06 on1 of1.wav	1	1011
401	a 0.06 on1 of2.wav	2	1440
402	a 0.06 on1 of3.wav	1	1060
403	a 0.06 on1 of4.wav	2	1116
404	a 0.06 on1 of5.wav	1	1108
405	a 0.06 on1 of6.wav	1	1255
406	a 0.06 on1 of7.wav	1	1044
407	a 0.08 on1 of1.wav	1	832
408	a 0.08 on1 of2.wav	1	888
409	a 0.08 on1 of3.wav	2	879
410	a 0.08 on1 of4.wav	1	1023
411	a 0.08 on1 of5.wav	2	1214
412	a 0.08 on1 of6.wav	2	876
413	a 0.08 on1 of7.wav	2	668
414	a 0.12 on1 of1.wav	1	1476
415	a 0.12 on1 of2.wav	1	959
416	a 0.12 on1 of3.wav	1	1376
417	a 0.12 on1 of4.wav	2	1033
418	a 0.12 on1 of5.wav	2	1527
419	a 0.12 on1 of6.wav	2	974
420	a 0.12 on1 of7.wav	2	1223
421	a 0.14 on1 of1.wav	1	928
422	a 0.14 on1 of2.wav	1	682
423	a 0.14 on1 of3.wav	1	1031
424	a 0.14 on1 of4.wav	2	1518
425	a 0.14 on1 of5.wav	2	966
426	a 0.14 on1 of6.wav	2	773
427	a 0.14 on1 of7.wav	2	710
428	a 0.16 on1 of1.wav	1	1377
429	a 0.16 on1 of2.wav	1	943
430	a 0.16 on1 of3.wav	2	1155
431	a 0.16 on1 of4.wav	2	1055
432	a 0.16 on1 of5.wav	2	560
433	a 0.16 on1 of6.wav	2	910
434	a 0.16 on1 of7.wav	2	762
435	a 0.18 on1 of1.wav	1	734
436	a 0.18 on1 of2.wav	1	1211
437	a 0.18 on1 of3.wav	2	1084
438	a 0.18 on1 of4.wav	1	1090
439	a 0.18 on1 of5.wav	2	848
440	a 0.18 on1 of6.wav	2	919
441	a 0.18 on1 of7.wav	2	1372
442	i 0.1 on1 of1.wav	1	952
443	i 0.1 on1 of2.wav	1	726
444	i 0.1 on1 of3.wav	2	991
445	i 0.1 on1 of4.wav	2	820
446	i 0.1 on1 of5.wav	2	806
447	i 0.1 on1 of6.wav	2	787
448	i 0.1 on1 of7.wav	2	794
449	i 0.2 on1 of1.wav	1	919
450	i 0.2 on1 of2.wav	1	1323
451	i 0.2 on1 of3.wav	2	1015
452	i 0.2 on1 of4.wav	2	995
453	i 0.2 on1 of5.wav	2	810
454	i 0.2 on1 of6.wav	2	948
455	i 0.2 on1 of7.wav	2	808
456	i 0.04 on1 of1.wav	1	894
457	i 0.04 on1 of2.wav	1	956
458	i 0.04 on1 of3.wav	2	998
459	i 0.04 on1 of4.wav	2	882
460	i 0.04 on1 of5.wav	1	1019
461	i 0.04 on1 of6.wav	2	836
462	i 0.04 on1 of7.wav	2	855
463	i 0.06 on1 of1.wav	2	1072
464	i 0.06 on1 of2.wav	1	848
465	i 0.06 on1 of3.wav	2	918
466	i 0.06 on1 of4.wav	1	831
467	i 0.06 on1 of5.wav	1	1132
468	i 0.06 on1 of6.wav	2	980
469	i 0.06 on1 of7.wav	2	914
470	i 0.08 on1 of1.wav	1	1156
471	i 0.08 on1 of2.wav	1	927
472	i 0.08 on1 of3.wav	2	906
473	i 0.08 on1 of4.wav	1	1366
474	i 0.08 on1 of5.wav	1	1107
475	i 0.08 on1 of6.wav	2	1071
476	i 0.08 on1 of7.wav	2	920
477	i 0.12 on1 of1.wav	1	832
478	i 0.12 on1 of2.wav	1	883
479	i 0.12 on1 of3.wav	1	952
480	i 0.12 on1 of4.wav	1	1539
481	i 0.12 on1 of5.wav	2	988
482	i 0.12 on1 of6.wav	2	1016
483	i 0.12 on1 of7.wav	2	983
484	i 0.14 on1 of1.wav	1	1055
485	i 0.14 on1 of2.wav	1	1080
486	i 0.14 on1 of3.wav	1	977
487	i 0.14 on1 of4.wav	1	1072
488	i 0.14 on1 of5.wav	2	1823
489	i 0.14 on1 of6.wav	2	1062
490	i 0.14 on1 of7.wav	2	964
491	i 0.16 on1 of1.wav	1	858
492	i 0.16 on1 of2.wav	1	1055
493	i 0.16 on1 of3.wav	1	975
494	i 0.16 on1 of4.wav	2	993
495	i 0.16 on1 of5.wav	2	1075
496	i 0.16 on1 of6.wav	2	1063
497	i 0.16 on1 of7.wav	2	1032
498	i 0.18 on1 of1.wav	1	627
499	i 0.18 on1 of2.wav	1	940
500	i 0.18 on1 of3.wav	1	2027
501	i 0.18 on1 of4.wav	2	578
502	i 0.18 on1 of5.wav	2	824
503	i 0.18 on1 of6.wav	2	800
504	i 0.18 on1 of7.wav	2	784
505	a 0.1 on1 of1.wav	1	1136
506	a 0.1 on1 of2.wav	1	1595
507	a 0.1 on1 of3.wav	1	1567
508	a 0.1 on1 of4.wav	1	963
509	a 0.1 on1 of5.wav	2	987
510	a 0.1 on1 of6.wav	1	1040
511	a 0.1 on1 of7.wav	2	1002
512	a 0.2 on1 of1.wav	1	1524
513	a 0.2 on1 of2.wav	1	1063
514	a 0.2 on1 of3.wav	2	1160
515	a 0.2 on1 of4.wav	2	875
516	a 0.2 on1 of5.wav	2	730
517	a 0.2 on1 of6.wav	2	852
518	a 0.2 on1 of7.wav	2	907
519	a 0.04 on1 of1.wav	1	774
520	a 0.04 on1 of2.wav	1	999
521	a 0.04 on1 of3.wav	1	1287
522	a 0.04 on1 of4.wav	1	1144
523	a 0.04 on1 of5.wav	1	1187
524	a 0.04 on1 of6.wav	2	1067
525	a 0.04 on1 of7.wav	1	1248
526	a 0.06 on1 of1.wav	2	871
527	a 0.06 on1 of2.wav	2	1160
528	a 0.06 on1 of3.wav	1	1596
529	a 0.06 on1 of4.wav	1	931
530	a 0.06 on1 of5.wav	1	1743
531	a 0.06 on1 of6.wav	1	1091
532	a 0.06 on1 of7.wav	1	1328
533	a 0.08 on1 of1.wav	1	836
534	a 0.08 on1 of2.wav	1	654
535	a 0.08 on1 of3.wav	2	1340
536	a 0.08 on1 of4.wav	1	1047
537	a 0.08 on1 of5.wav	2	728
538	a 0.08 on1 of6.wav	2	1672
539	a 0.08 on1 of7.wav	1	1180
540	a 0.12 on1 of1.wav	1	971
541	a 0.12 on1 of2.wav	1	888
542	a 0.12 on1 of3.wav	2	946
543	a 0.12 on1 of4.wav	2	1382
544	a 0.12 on1 of5.wav	2	948
545	a 0.12 on1 of6.wav	2	1108
546	a 0.12 on1 of7.wav	2	1063
547	a 0.14 on1 of1.wav	1	1483
548	a 0.14 on1 of2.wav	1	850
549	a 0.14 on1 of3.wav	1	1257
550	a 0.14 on1 of4.wav	2	1012
551	a 0.14 on1 of5.wav	2	939
552	a 0.14 on1 of6.wav	2	716
553	a 0.14 on1 of7.wav	2	906
554	a 0.16 on1 of1.wav	1	1071
555	a 0.16 on1 of2.wav	1	1686
556	a 0.16 on1 of3.wav	1	1088
557	a 0.16 on1 of4.wav	2	1044
558	a 0.16 on1 of5.wav	2	1228
559	a 0.16 on1 of6.wav	2	1040
560	a 0.16 on1 of7.wav	2	1206
561	a 0.18 on1 of1.wav	1	830
562	a 0.18 on1 of2.wav	1	1251
563	a 0.18 on1 of3.wav	2	794
564	a 0.18 on1 of4.wav	2	1080
565	a 0.18 on1 of5.wav	2	920
566	a 0.18 on1 of6.wav	2	899
567	a 0.18 on1 of7.wav	2	814
568	i 0.1 on1 of1.wav	2	944
569	i 0.1 on1 of2.wav	1	778
570	i 0.1 on1 of3.wav	1	1250
571	i 0.1 on1 of4.wav	2	900
572	i 0.1 on1 of5.wav	2	1127
573	i 0.1 on1 of6.wav	2	910
574	i 0.1 on1 of7.wav	2	1088
575	i 0.2 on1 of1.wav	1	994
576	i 0.2 on1 of2.wav	1	1015
577	i 0.2 on1 of3.wav	1	955
578	i 0.2 on1 of4.wav	1	1072
579	i 0.2 on1 of5.wav	2	879
580	i 0.2 on1 of6.wav	2	995
581	i 0.2 on1 of7.wav	2	770
582	i 0.04 on1 of1.wav	2	839
583	i 0.04 on1 of2.wav	2	1116
584	i 0.04 on1 of3.wav	1	1136
585	i 0.04 on1 of4.wav	2	767
586	i 0.04 on1 of5.wav	1	1011
587	i 0.04 on1 of6.wav	2	1143
588	i 0.04 on1 of7.wav	1	878
589	i 0.06 on1 of1.wav	1	1114
590	i 0.06 on1 of2.wav	1	1082
591	i 0.06 on1 of3.wav	2	880
592	i 0.06 on1 of4.wav	2	900
593	i 0.06 on1 of5.wav	1	779
594	i 0.06 on1 of6.wav	2	665
595	i 0.06 on1 of7.wav	1	1267
596	i 0.08 on1 of1.wav	1	1072
597	i 0.08 on1 of2.wav	1	1055
598	i 0.08 on1 of3.wav	2	835
599	i 0.08 on1 of4.wav	2	959
600	i 0.08 on1 of5.wav	2	952
601	i 0.08 on1 of6.wav	2	728
602	i 0.08 on1 of7.wav	1	807
603	i 0.12 on1 of1.wav	1	991
604	i 0.12 on1 of2.wav	2	1365
605	i 0.12 on1 of3.wav	1	976
606	i 0.12 on1 of4.wav	2	1021
607	i 0.12 on1 of5.wav	2	1072
608	i 0.12 on1 of6.wav	2	1012
609	i 0.12 on1 of7.wav	2	874
610	i 0.14 on1 of1.wav	1	956
611	i 0.14 on1 of2.wav	1	1051
612	i 0.14 on1 of3.wav	1	991
613	i 0.14 on1 of4.wav	2	1036
614	i 0.14 on1 of5.wav	2	740
615	i 0.14 on1 of6.wav	2	959
616	i 0.14 on1 of7.wav	2	794
617	i 0.16 on1 of1.wav	1	928
618	i 0.16 on1 of2.wav	1	932
619	i 0.16 on1 of3.wav	1	979
620	i 0.16 on1 of4.wav	2	779
621	i 0.16 on1 of5.wav	2	967
622	i 0.16 on1 of6.wav	2	1179
623	i 0.16 on1 of7.wav	2	899
624	i 0.18 on1 of1.wav	1	984
625	i 0.18 on1 of2.wav	1	1735
626	i 0.18 on1 of3.wav	2	1207
627	i 0.18 on1 of4.wav	2	1124
628	i 0.18 on1 of5.wav	2	1000
629	i 0.18 on1 of6.wav	2	842
630	i 0.18 on1 of7.wav	2	727
