# Supplementary material for: How musical experience affects tone perception efficiency by musicians of tonal and non-tonal speakers?
Source: PLoS One. 2020 May 8;15(5):e0232514. doi: 10.1371/journal.pone.0232514 (PMC7209303; doi:10.1371/journal.pone.0232514)
Supplement: S2 Raw Data — (ZIP) [file pone.0232514.s002.zip › RAW DATA Man musician/sub4idrising.csv]

List2	stim1	Slide3.RESP	Slide3.RT
1	a 0.1 on1 of7r.wav	2	793
2	a 0.1 on2 of7.wav	2	794
3	a 0.1 on3 of7.wav	2	802
4	a 0.1 on4 of7.wav	2	661
5	a 0.1 on5 of7.wav	1	524
6	a 0.1 on6 of7.wav	1	846
7	a 0.1 on7 of7.wav	1	745
8	a 0.2 on1 of7r.wav	2	833
9	a 0.2 on2 of7.wav	2	685
10	a 0.2 on3 of7.wav	2	649
11	a 0.2 on4 of7.wav	1	1058
12	a 0.2 on5 of7.wav	2	910
13	a 0.2 on6 of7.wav	1	621
14	a 0.2 on7 of7.wav	1	950
15	a 0.04 on1 of7r.wav	2	745
16	a 0.04 on2 of7.wav	2	854
17	a 0.04 on3 of7.wav	1	850
18	a 0.04 on4 of7.wav	1	1254
19	a 0.04 on5 of7.wav	2	737
20	a 0.04 on6 of7.wav	2	621
21	a 0.04 on7 of7.wav	2	814
22	a 0.06 on1 of7r.wav	2	822
23	a 0.06 on2 of7.wav	1	805
24	a 0.06 on3 of7.wav	2	1050
25	a 0.06 on4 of7.wav	1	805
26	a 0.06 on5 of7.wav	1	733
27	a 0.06 on6 of7.wav	1	589
28	a 0.06 on7 of7.wav	1	873
29	a 0.08 on1 of7r.wav	2	654
30	a 0.08 on2 of7.wav	2	1494
31	a 0.08 on3 of7.wav	1	946
32	a 0.08 on4 of7.wav	1	717
33	a 0.08 on5 of7.wav	1	846
34	a 0.08 on6 of7.wav	1	677
35	a 0.08 on7 of7.wav	1	1194
36	a 0.12 on1 of7r.wav	2	841
37	a 0.12 on2 of7.wav	1	757
38	a 0.12 on3 of7.wav	2	1242
39	a 0.12 on4 of7.wav	1	689
40	a 0.12 on5 of7.wav	1	834
41	a 0.12 on6 of7.wav	1	689
42	a 0.12 on7 of7.wav	1	1083
43	a 0.14 on1 of7r.wav	2	686
44	a 0.14 on2 of7.wav	2	681
45	a 0.14 on3 of7.wav	2	930
46	a 0.14 on4 of7.wav	1	930
47	a 0.14 on5 of7.wav	1	613
48	a 0.14 on6 of7.wav	1	768
49	a 0.14 on7 of7.wav	1	613
50	a 0.16 on1 of7r.wav	2	817
51	a 0.16 on2 of7.wav	2	822
52	a 0.16 on3 of7.wav	2	745
53	a 0.16 on4 of7.wav	1	625
54	a 0.16 on5 of7.wav	1	898
55	a 0.16 on6 of7.wav	1	657
56	a 0.16 on7 of7.wav	1	601
57	a 0.18 on1 of7r.wav	2	834
58	a 0.18 on2 of7.wav	2	757
59	a 0.18 on3 of7.wav	2	705
60	a 0.18 on4 of7.wav	1	1025
61	a 0.18 on5 of7.wav	1	701
62	a 0.18 on6 of7.wav	1	862
63	a 0.18 on7 of7.wav	1	733
64	i 0.1 on1 of7r.wav	2	598
65	i 0.1 on2 of7.wav	2	629
66	i 0.1 on3 of7.wav	2	839
67	i 0.1 on4 of7.wav	1	629
68	i 0.1 on5 of7.wav	2	858
69	i 0.1 on6 of7.wav	2	741
70	i 0.1 on7 of7.wav	1	577
71	i 0.2 on1 of7r.wav	2	693
72	i 0.2 on2 of7.wav	2	874
73	i 0.2 on3 of7.wav	2	754
74	i 0.2 on4 of7.wav	1	825
75	i 0.2 on5 of7.wav	1	753
76	i 0.2 on6 of7.wav	1	653
77	i 0.2 on7 of7.wav	1	661
78	i 0.04 on1 of7r.wav	1	693
79	i 0.04 on2 of7.wav	2	766
80	i 0.04 on3 of7.wav	2	966
81	i 0.04 on4 of7.wav	1	1242
82	i 0.04 on5 of7.wav	1	746
83	i 0.04 on6 of7.wav	2	1138
84	i 0.04 on7 of7.wav	1	725
85	i 0.06 on1 of7r.wav	1	926
86	i 0.06 on2 of7.wav	2	921
87	i 0.06 on3 of7.wav	2	621
88	i 0.06 on4 of7.wav	1	1174
89	i 0.06 on5 of7.wav	1	822
90	i 0.06 on6 of7.wav	1	1433
91	i 0.06 on7 of7.wav	1	633
92	i 0.08 on1 of7r.wav	2	950
93	i 0.08 on2 of7.wav	2	810
94	i 0.08 on3 of7.wav	2	886
95	i 0.08 on4 of7.wav	2	589
96	i 0.08 on5 of7.wav	1	556
97	i 0.08 on6 of7.wav	1	878
98	i 0.08 on7 of7.wav	2	926
99	i 0.12 on1 of7r.wav	2	577
100	i 0.12 on2 of7.wav	2	681
101	i 0.12 on3 of7.wav	2	789
102	i 0.12 on4 of7.wav	1	781
103	i 0.12 on5 of7.wav	2	914
104	i 0.12 on6 of7.wav	1	633
105	i 0.12 on7 of7.wav	1	725
106	i 0.14 on1 of7r.wav	2	1003
107	i 0.14 on2 of7.wav	2	818
108	i 0.14 on3 of7.wav	1	641
109	i 0.14 on4 of7.wav	2	569
110	i 0.14 on5 of7.wav	1	1346
111	i 0.14 on6 of7.wav	1	774
112	i 0.14 on7 of7.wav	1	741
113	i 0.16 on1 of7r.wav	1	825
114	i 0.16 on2 of7.wav	2	733
115	i 0.16 on3 of7.wav	2	946
116	i 0.16 on4 of7.wav	2	1002
117	i 0.16 on5 of7.wav	1	690
118	i 0.16 on6 of7.wav	1	690
119	i 0.16 on7 of7.wav	1	686
120	i 0.18 on1 of7r.wav	2	698
121	i 0.18 on2 of7.wav	2	878
122	i 0.18 on3 of7.wav	2	753
123	i 0.18 on4 of7.wav	1	1570
124	i 0.18 on5 of7.wav	1	830
125	i 0.18 on6 of7.wav	1	662
126	i 0.18 on7 of7.wav	1	826
127	a 0.1 on1 of7r.wav	2	610
128	a 0.1 on2 of7.wav	2	589
129	a 0.1 on3 of7.wav	2	653
130	a 0.1 on4 of7.wav	2	754
131	a 0.1 on5 of7.wav	2	673
132	a 0.1 on6 of7.wav	1	918
133	a 0.1 on7 of7.wav	1	1097
134	a 0.2 on1 of7r.wav	2	837
135	a 0.2 on2 of7.wav	2	759
136	a 0.2 on3 of7.wav	2	717
137	a 0.2 on4 of7.wav	1	588
138	a 0.2 on5 of7.wav	1	689
139	a 0.2 on6 of7.wav	1	778
140	a 0.2 on7 of7.wav	1	697
141	a 0.04 on1 of7r.wav	1	970
142	a 0.04 on2 of7.wav	2	977
143	a 0.04 on3 of7.wav	1	805
144	a 0.04 on4 of7.wav	1	949
145	a 0.04 on5 of7.wav	2	794
146	a 0.04 on6 of7.wav	1	846
147	a 0.04 on7 of7.wav	1	637
148	a 0.06 on1 of7r.wav	1	513
149	a 0.06 on2 of7.wav	2	812
150	a 0.06 on3 of7.wav	2	866
151	a 0.06 on4 of7.wav	2	977
152	a 0.06 on5 of7.wav	2	1289
153	a 0.06 on6 of7.wav	1	741
154	a 0.06 on7 of7.wav	1	1162
155	a 0.08 on1 of7r.wav	2	705
156	a 0.08 on2 of7.wav	1	724
157	a 0.08 on3 of7.wav	1	754
158	a 0.08 on4 of7.wav	1	1375
159	a 0.08 on5 of7.wav	1	793
160	a 0.08 on6 of7.wav	1	812
161	a 0.08 on7 of7.wav	1	601
162	a 0.12 on1 of7r.wav	2	709
163	a 0.12 on2 of7.wav	2	766
164	a 0.12 on3 of7.wav	2	906
165	a 0.12 on4 of7.wav	1	925
166	a 0.12 on5 of7.wav	1	581
167	a 0.12 on6 of7.wav	1	669
168	a 0.12 on7 of7.wav	1	1183
169	a 0.14 on1 of7r.wav	2	786
170	a 0.14 on2 of7.wav	2	717
171	a 0.14 on3 of7.wav	2	978
172	a 0.14 on4 of7.wav	1	589
173	a 0.14 on5 of7.wav	1	785
174	a 0.14 on6 of7.wav	1	689
175	a 0.14 on7 of7.wav	1	858
176	a 0.16 on1 of7r.wav	2	833
177	a 0.16 on2 of7.wav	2	597
178	a 0.16 on3 of7.wav	2	833
179	a 0.16 on4 of7.wav	1	749
180	a 0.16 on5 of7.wav	1	669
181	a 0.16 on6 of7.wav	1	921
182	a 0.16 on7 of7.wav	1	670
183	a 0.18 on1 of7r.wav	2	665
184	a 0.18 on2 of7.wav	2	649
185	a 0.18 on3 of7.wav	2	883
186	a 0.18 on4 of7.wav	2	1067
187	a 0.18 on5 of7.wav	1	657
188	a 0.18 on6 of7.wav	1	721
189	a 0.18 on7 of7.wav	1	1322
190	i 0.1 on1 of7r.wav	1	673
191	i 0.1 on2 of7.wav	2	878
192	i 0.1 on3 of7.wav	1	893
193	i 0.1 on4 of7.wav	1	921
194	i 0.1 on5 of7.wav	1	745
195	i 0.1 on6 of7.wav	1	865
196	i 0.1 on7 of7.wav	1	1119
197	i 0.2 on1 of7r.wav	2	633
198	i 0.2 on2 of7.wav	2	633
199	i 0.2 on3 of7.wav	2	906
200	i 0.2 on4 of7.wav	2	1174
201	i 0.2 on5 of7.wav	1	621
202	i 0.2 on6 of7.wav	1	785
203	i 0.2 on7 of7.wav	1	729
204	i 0.04 on1 of7r.wav	2	1351
205	i 0.04 on2 of7.wav	2	633
206	i 0.04 on3 of7.wav	1	1086
207	i 0.04 on4 of7.wav	1	830
208	i 0.04 on5 of7.wav	1	677
209	i 0.04 on6 of7.wav	2	477
210	i 0.04 on7 of7.wav	1	997
211	i 0.06 on1 of7r.wav	2	1202
212	i 0.06 on2 of7.wav	2	773
213	i 0.06 on3 of7.wav	1	826
214	i 0.06 on4 of7.wav	1	637
215	i 0.06 on5 of7.wav	1	618
216	i 0.06 on6 of7.wav	1	681
217	i 0.06 on7 of7.wav	1	657
218	i 0.08 on1 of7r.wav	2	572
219	i 0.08 on2 of7.wav	2	1234
220	i 0.08 on3 of7.wav	2	693
221	i 0.08 on4 of7.wav	2	733
222	i 0.08 on5 of7.wav	2	949
223	i 0.08 on6 of7.wav	1	621
224	i 0.08 on7 of7.wav	1	621
225	i 0.12 on1 of7r.wav	2	954
226	i 0.12 on2 of7.wav	2	673
227	i 0.12 on3 of7.wav	2	553
228	i 0.12 on4 of7.wav	2	866
229	i 0.12 on5 of7.wav	1	1001
230	i 0.12 on6 of7.wav	1	693
231	i 0.12 on7 of7.wav	1	806
232	i 0.14 on1 of7r.wav	2	730
233	i 0.14 on2 of7.wav	2	661
234	i 0.14 on3 of7.wav	1	874
235	i 0.14 on4 of7.wav	1	697
236	i 0.14 on5 of7.wav	1	906
237	i 0.14 on6 of7.wav	1	677
238	i 0.14 on7 of7.wav	1	605
239	i 0.16 on1 of7r.wav	2	673
240	i 0.16 on2 of7.wav	2	753
241	i 0.16 on3 of7.wav	1	1406
242	i 0.16 on4 of7.wav	1	1014
243	i 0.16 on5 of7.wav	1	661
244	i 0.16 on6 of7.wav	1	867
245	i 0.16 on7 of7.wav	1	754
246	i 0.18 on1 of7r.wav	2	882
247	i 0.18 on2 of7.wav	2	811
248	i 0.18 on3 of7.wav	2	794
249	i 0.18 on4 of7.wav	1	853
250	i 0.18 on5 of7.wav	1	838
251	i 0.18 on6 of7.wav	1	693
252	i 0.18 on7 of7.wav	1	637
253	a 0.1 on1 of7r.wav	2	685
254	a 0.1 on2 of7.wav	2	677
255	a 0.1 on3 of7.wav	2	634
256	a 0.1 on4 of7.wav	2	1805
257	a 0.1 on5 of7.wav	1	689
258	a 0.1 on6 of7.wav	1	637
259	a 0.1 on7 of7.wav	1	790
260	a 0.2 on1 of7r.wav	2	709
261	a 0.2 on2 of7.wav	2	649
262	a 0.2 on3 of7.wav	2	802
263	a 0.2 on4 of7.wav	1	865
264	a 0.2 on5 of7.wav	1	769
265	a 0.2 on6 of7.wav	1	878
266	a 0.2 on7 of7.wav	1	1074
267	a 0.04 on1 of7r.wav	1	873
268	a 0.04 on2 of7.wav	2	962
269	a 0.04 on3 of7.wav	1	845
270	a 0.04 on4 of7.wav	2	842
271	a 0.04 on5 of7.wav	1	725
272	a 0.04 on6 of7.wav	1	1281
273	a 0.04 on7 of7.wav	1	585
274	a 0.06 on1 of7r.wav	2	870
275	a 0.06 on2 of7.wav	2	753
276	a 0.06 on3 of7.wav	1	565
277	a 0.06 on4 of7.wav	2	746
278	a 0.06 on5 of7.wav	1	689
279	a 0.06 on6 of7.wav	1	665
280	a 0.06 on7 of7.wav	1	733
281	a 0.08 on1 of7r.wav	1	1018
282	a 0.08 on2 of7.wav	2	832
283	a 0.08 on3 of7.wav	2	697
284	a 0.08 on4 of7.wav	2	1105
285	a 0.08 on5 of7.wav	1	813
286	a 0.08 on6 of7.wav	1	1090
287	a 0.08 on7 of7.wav	2	834
288	a 0.12 on1 of7r.wav	2	1073
289	a 0.12 on2 of7.wav	1	657
290	a 0.12 on3 of7.wav	2	629
291	a 0.12 on4 of7.wav	1	1154
292	a 0.12 on5 of7.wav	1	721
293	a 0.12 on6 of7.wav	1	689
294	a 0.12 on7 of7.wav	1	838
295	a 0.14 on1 of7r.wav	2	810
296	a 0.14 on2 of7.wav	2	676
297	a 0.14 on3 of7.wav	2	729
298	a 0.14 on4 of7.wav	1	842
299	a 0.14 on5 of7.wav	1	774
300	a 0.14 on6 of7.wav	1	769
301	a 0.14 on7 of7.wav	1	653
302	a 0.16 on1 of7r.wav	2	968
303	a 0.16 on2 of7.wav	2	701
304	a 0.16 on3 of7.wav	2	785
305	a 0.16 on4 of7.wav	1	589
306	a 0.16 on5 of7.wav	1	842
307	a 0.16 on6 of7.wav	1	657
308	a 0.16 on7 of7.wav	1	734
309	a 0.18 on1 of7r.wav	2	782
310	a 0.18 on2 of7.wav	2	701
311	a 0.18 on3 of7.wav	1	933
312	a 0.18 on4 of7.wav	1	1262
313	a 0.18 on5 of7.wav	1	680
314	a 0.18 on6 of7.wav	1	628
315	a 0.18 on7 of7.wav	1	742
316	i 0.1 on1 of7r.wav	2	1378
317	i 0.1 on2 of7.wav	2	789
318	i 0.1 on3 of7.wav	2	846
319	i 0.1 on4 of7.wav	1	677
320	i 0.1 on5 of7.wav	1	958
321	i 0.1 on6 of7.wav	1	637
322	i 0.1 on7 of7.wav	1	1010
323	i 0.2 on1 of7r.wav	2	666
324	i 0.2 on2 of7.wav	2	598
325	i 0.2 on3 of7.wav	2	982
326	i 0.2 on4 of7.wav	1	1058
327	i 0.2 on5 of7.wav	1	870
328	i 0.2 on6 of7.wav	1	676
329	i 0.2 on7 of7.wav	1	898
330	i 0.04 on1 of7r.wav	1	625
331	i 0.04 on2 of7.wav	2	965
332	i 0.04 on3 of7.wav	1	1018
333	i 0.04 on4 of7.wav	2	1029
334	i 0.04 on5 of7.wav	1	737
335	i 0.04 on6 of7.wav	1	809
336	i 0.04 on7 of7.wav	2	1086
337	i 0.06 on1 of7r.wav	1	998
338	i 0.06 on2 of7.wav	1	597
339	i 0.06 on3 of7.wav	2	806
340	i 0.06 on4 of7.wav	1	1066
341	i 0.06 on5 of7.wav	2	693
342	i 0.06 on6 of7.wav	2	677
343	i 0.06 on7 of7.wav	1	806
344	i 0.08 on1 of7r.wav	2	597
345	i 0.08 on2 of7.wav	2	729
346	i 0.08 on3 of7.wav	2	681
347	i 0.08 on4 of7.wav	2	1243
348	i 0.08 on5 of7.wav	1	713
349	i 0.08 on6 of7.wav	1	905
350	i 0.08 on7 of7.wav	1	681
351	i 0.12 on1 of7r.wav	2	934
352	i 0.12 on2 of7.wav	2	714
353	i 0.12 on3 of7.wav	2	756
354	i 0.12 on4 of7.wav	2	1457
355	i 0.12 on5 of7.wav	1	641
356	i 0.12 on6 of7.wav	1	754
357	i 0.12 on7 of7.wav	1	625
358	i 0.14 on1 of7r.wav	2	718
359	i 0.14 on2 of7.wav	2	938
360	i 0.14 on3 of7.wav	1	974
361	i 0.14 on4 of7.wav	1	926
362	i 0.14 on5 of7.wav	1	890
363	i 0.14 on6 of7.wav	1	762
364	i 0.14 on7 of7.wav	1	757
365	i 0.16 on1 of7r.wav	2	790
366	i 0.16 on2 of7.wav	2	701
367	i 0.16 on3 of7.wav	2	812
368	i 0.16 on4 of7.wav	1	848
369	i 0.16 on5 of7.wav	1	729
370	i 0.16 on6 of7.wav	1	901
371	i 0.16 on7 of7.wav	1	700
372	i 0.18 on1 of7r.wav	2	545
373	i 0.18 on2 of7.wav	2	657
374	i 0.18 on3 of7.wav	1	1122
375	i 0.18 on4 of7.wav	1	669
376	i 0.18 on5 of7.wav	1	706
377	i 0.18 on6 of7.wav	1	678
378	i 0.18 on7 of7.wav	1	730
379	a 0.1 on1 of7r.wav	2	737
380	a 0.1 on2 of7.wav	2	842
381	a 0.1 on3 of7.wav	2	894
382	a 0.1 on4 of7.wav	2	913
383	a 0.1 on5 of7.wav	1	882
384	a 0.1 on6 of7.wav	1	729
385	a 0.1 on7 of7.wav	1	665
386	a 0.2 on1 of7r.wav	2	798
387	a 0.2 on2 of7.wav	2	794
388	a 0.2 on3 of7.wav	2	805
389	a 0.2 on4 of7.wav	1	837
390	a 0.2 on5 of7.wav	1	661
391	a 0.2 on6 of7.wav	1	649
392	a 0.2 on7 of7.wav	1	781
393	a 0.04 on1 of7r.wav	2	621
394	a 0.04 on2 of7.wav	1	724
395	a 0.04 on3 of7.wav	1	629
396	a 0.04 on4 of7.wav	1	601
397	a 0.04 on5 of7.wav	1	697
398	a 0.04 on6 of7.wav	2	1050
399	a 0.04 on7 of7.wav	1	681
400	a 0.06 on1 of7r.wav	2	865
401	a 0.06 on2 of7.wav	2	1173
402	a 0.06 on3 of7.wav	2	1018
403	a 0.06 on4 of7.wav	1	625
404	a 0.06 on5 of7.wav	1	826
405	a 0.06 on6 of7.wav	1	841
406	a 0.06 on7 of7.wav	1	849
407	a 0.08 on1 of7r.wav	2	818
408	a 0.08 on2 of7.wav	2	798
409	a 0.08 on3 of7.wav	1	668
410	a 0.08 on4 of7.wav	1	862
411	a 0.08 on5 of7.wav	1	710
412	a 0.08 on6 of7.wav	1	1446
413	a 0.08 on7 of7.wav	1	649
414	a 0.12 on1 of7r.wav	2	869
415	a 0.12 on2 of7.wav	2	661
416	a 0.12 on3 of7.wav	2	1334
417	a 0.12 on4 of7.wav	1	1010
418	a 0.12 on5 of7.wav	1	593
419	a 0.12 on6 of7.wav	1	781
420	a 0.12 on7 of7.wav	1	970
421	a 0.14 on1 of7r.wav	2	1109
422	a 0.14 on2 of7.wav	2	649
423	a 0.14 on3 of7.wav	2	701
424	a 0.14 on4 of7.wav	1	625
425	a 0.14 on5 of7.wav	1	789
426	a 0.14 on6 of7.wav	1	545
427	a 0.14 on7 of7.wav	1	729
428	a 0.16 on1 of7r.wav	2	782
429	a 0.16 on2 of7.wav	2	729
430	a 0.16 on3 of7.wav	2	722
431	a 0.16 on4 of7.wav	1	1026
432	a 0.16 on5 of7.wav	1	624
433	a 0.16 on6 of7.wav	1	689
434	a 0.16 on7 of7.wav	1	681
435	a 0.18 on1 of7r.wav	2	666
436	a 0.18 on2 of7.wav	2	597
437	a 0.18 on3 of7.wav	2	941
438	a 0.18 on4 of7.wav	2	1050
439	a 0.18 on5 of7.wav	1	549
440	a 0.18 on6 of7.wav	1	838
441	a 0.18 on7 of7.wav	1	629
442	i 0.1 on1 of7r.wav	2	617
443	i 0.1 on2 of7.wav	2	1198
444	i 0.1 on3 of7.wav	2	1054
445	i 0.1 on4 of7.wav	2	1639
446	i 0.1 on5 of7.wav	1	629
447	i 0.1 on6 of7.wav	1	804
448	i 0.1 on7 of7.wav	1	592
449	i 0.2 on1 of7r.wav	2	660
450	i 0.2 on2 of7.wav	2	565
451	i 0.2 on3 of7.wav	2	649
452	i 0.2 on4 of7.wav	1	766
453	i 0.2 on5 of7.wav	1	765
454	i 0.2 on6 of7.wav	1	914
455	i 0.2 on7 of7.wav	1	705
456	i 0.04 on1 of7r.wav	2	890
457	i 0.04 on2 of7.wav	2	669
458	i 0.04 on3 of7.wav	2	862
459	i 0.04 on4 of7.wav	2	757
460	i 0.04 on5 of7.wav	1	729
461	i 0.04 on6 of7.wav	1	1078
462	i 0.04 on7 of7.wav	1	1050
463	i 0.06 on1 of7r.wav	1	774
464	i 0.06 on2 of7.wav	1	1057
465	i 0.06 on3 of7.wav	2	705
466	i 0.06 on4 of7.wav	1	1217
467	i 0.06 on5 of7.wav	2	938
468	i 0.06 on6 of7.wav	2	795
469	i 0.06 on7 of7.wav	2	689
470	i 0.08 on1 of7r.wav	2	733
471	i 0.08 on2 of7.wav	2	785
472	i 0.08 on3 of7.wav	1	1291
473	i 0.08 on4 of7.wav	1	648
474	i 0.08 on5 of7.wav	1	665
475	i 0.08 on6 of7.wav	1	766
476	i 0.08 on7 of7.wav	1	737
477	i 0.12 on1 of7r.wav	2	641
478	i 0.12 on2 of7.wav	2	1142
479	i 0.12 on3 of7.wav	1	1225
480	i 0.12 on4 of7.wav	1	769
481	i 0.12 on5 of7.wav	1	737
482	i 0.12 on6 of7.wav	1	699
483	i 0.12 on7 of7.wav	1	1061
484	i 0.14 on1 of7r.wav	2	681
485	i 0.14 on2 of7.wav	2	717
486	i 0.14 on3 of7.wav	2	1102
487	i 0.14 on4 of7.wav	1	849
488	i 0.14 on5 of7.wav	1	878
489	i 0.14 on6 of7.wav	1	617
490	i 0.14 on7 of7.wav	1	650
491	i 0.16 on1 of7r.wav	2	638
492	i 0.16 on2 of7.wav	2	825
493	i 0.16 on3 of7.wav	2	905
494	i 0.16 on4 of7.wav	1	841
495	i 0.16 on5 of7.wav	1	637
496	i 0.16 on6 of7.wav	1	850
497	i 0.16 on7 of7.wav	1	854
498	i 0.18 on1 of7r.wav	2	669
499	i 0.18 on2 of7.wav	2	754
500	i 0.18 on3 of7.wav	2	918
501	i 0.18 on4 of7.wav	1	732
502	i 0.18 on5 of7.wav	1	824
503	i 0.18 on6 of7.wav	1	757
504	i 0.18 on7 of7.wav	1	749
505	a 0.1 on1 of7r.wav	2	549
506	a 0.1 on2 of7.wav	2	838
507	a 0.1 on3 of7.wav	1	625
508	a 0.1 on4 of7.wav	1	808
509	a 0.1 on5 of7.wav	2	810
510	a 0.1 on6 of7.wav	1	653
511	a 0.1 on7 of7.wav	1	810
512	a 0.2 on1 of7r.wav	2	766
513	a 0.2 on2 of7.wav	2	1058
514	a 0.2 on3 of7.wav	2	738
515	a 0.2 on4 of7.wav	2	946
516	a 0.2 on5 of7.wav	1	658
517	a 0.2 on6 of7.wav	1	633
518	a 0.2 on7 of7.wav	1	809
519	a 0.04 on1 of7r.wav	1	1433
520	a 0.04 on2 of7.wav	2	790
521	a 0.04 on3 of7.wav	2	1137
522	a 0.04 on4 of7.wav	2	822
523	a 0.04 on5 of7.wav	2	829
524	a 0.04 on6 of7.wav	2	674
525	a 0.04 on7 of7.wav	1	1094
526	a 0.06 on1 of7r.wav	1	969
527	a 0.06 on2 of7.wav	1	890
528	a 0.06 on3 of7.wav	1	713
529	a 0.06 on4 of7.wav	1	541
530	a 0.06 on5 of7.wav	1	601
531	a 0.06 on6 of7.wav	1	617
532	a 0.06 on7 of7.wav	1	669
533	a 0.08 on1 of7r.wav	2	714
534	a 0.08 on2 of7.wav	1	640
535	a 0.08 on3 of7.wav	1	605
536	a 0.08 on4 of7.wav	2	1138
537	a 0.08 on5 of7.wav	1	1382
538	a 0.08 on6 of7.wav	1	990
539	a 0.08 on7 of7.wav	1	1082
540	a 0.12 on1 of7r.wav	2	621
541	a 0.12 on2 of7.wav	1	1145
542	a 0.12 on3 of7.wav	2	725
543	a 0.12 on4 of7.wav	1	624
544	a 0.12 on5 of7.wav	1	728
545	a 0.12 on6 of7.wav	1	745
546	a 0.12 on7 of7.wav	1	613
547	a 0.14 on1 of7r.wav	2	641
548	a 0.14 on2 of7.wav	2	1006
549	a 0.14 on3 of7.wav	1	609
550	a 0.14 on4 of7.wav	1	793
551	a 0.14 on5 of7.wav	1	714
552	a 0.14 on6 of7.wav	1	1002
553	a 0.14 on7 of7.wav	1	1099
554	a 0.16 on1 of7r.wav	2	617
555	a 0.16 on2 of7.wav	2	782
556	a 0.16 on3 of7.wav	2	966
557	a 0.16 on4 of7.wav	1	1006
558	a 0.16 on5 of7.wav	1	722
559	a 0.16 on6 of7.wav	1	1166
560	a 0.16 on7 of7.wav	1	922
561	a 0.18 on1 of7r.wav	2	713
562	a 0.18 on2 of7.wav	2	653
563	a 0.18 on3 of7.wav	2	738
564	a 0.18 on4 of7.wav	1	657
565	a 0.18 on5 of7.wav	1	734
566	a 0.18 on6 of7.wav	1	717
567	a 0.18 on7 of7.wav	1	705
568	i 0.1 on1 of7r.wav	2	564
569	i 0.1 on2 of7.wav	2	633
570	i 0.1 on3 of7.wav	2	829
571	i 0.1 on4 of7.wav	2	553
572	i 0.1 on5 of7.wav	2	730
573	i 0.1 on6 of7.wav	1	922
574	i 0.1 on7 of7.wav	1	990
575	i 0.2 on1 of7r.wav	2	681
576	i 0.2 on2 of7.wav	2	785
577	i 0.2 on3 of7.wav	2	617
578	i 0.2 on4 of7.wav	2	765
579	i 0.2 on5 of7.wav	1	577
580	i 0.2 on6 of7.wav	1	913
581	i 0.2 on7 of7.wav	1	625
582	i 0.04 on1 of7r.wav	2	593
583	i 0.04 on2 of7.wav	1	685
584	i 0.04 on3 of7.wav	2	1113
585	i 0.04 on4 of7.wav	2	552
586	i 0.04 on5 of7.wav	1	833
587	i 0.04 on6 of7.wav	2	673
588	i 0.04 on7 of7.wav	2	1130
589	i 0.06 on1 of7r.wav	2	780
590	i 0.06 on2 of7.wav	2	829
591	i 0.06 on3 of7.wav	1	681
592	i 0.06 on4 of7.wav	1	633
593	i 0.06 on5 of7.wav	1	942
594	i 0.06 on6 of7.wav	2	665
595	i 0.06 on7 of7.wav	1	1163
596	i 0.08 on1 of7r.wav	2	645
597	i 0.08 on2 of7.wav	2	806
598	i 0.08 on3 of7.wav	1	777
599	i 0.08 on4 of7.wav	2	830
600	i 0.08 on5 of7.wav	1	734
601	i 0.08 on6 of7.wav	1	1034
602	i 0.08 on7 of7.wav	1	745
603	i 0.12 on1 of7r.wav	2	541
604	i 0.12 on2 of7.wav	2	769
605	i 0.12 on3 of7.wav	1	918
606	i 0.12 on4 of7.wav	1	1002
607	i 0.12 on5 of7.wav	1	657
608	i 0.12 on6 of7.wav	1	689
609	i 0.12 on7 of7.wav	1	650
610	i 0.14 on1 of7r.wav	2	938
611	i 0.14 on2 of7.wav	2	1045
612	i 0.14 on3 of7.wav	2	1434
613	i 0.14 on4 of7.wav	1	862
614	i 0.14 on5 of7.wav	1	890
615	i 0.14 on6 of7.wav	1	814
616	i 0.14 on7 of7.wav	1	1259
617	i 0.16 on1 of7r.wav	2	1233
618	i 0.16 on2 of7.wav	2	878
619	i 0.16 on3 of7.wav	2	754
620	i 0.16 on4 of7.wav	2	953
621	i 0.16 on5 of7.wav	1	702
622	i 0.16 on6 of7.wav	1	706
623	i 0.16 on7 of7.wav	1	866
624	i 0.18 on1 of7r.wav	2	1041
625	i 0.18 on2 of7.wav	2	629
626	i 0.18 on3 of7.wav	2	662
627	i 0.18 on4 of7.wav	1	712
628	i 0.18 on5 of7.wav	1	814
629	i 0.18 on6 of7.wav	1	686
630	i 0.18 on7 of7.wav	1	644
