# Supplementary material for: How musical experience affects tone perception efficiency by musicians of tonal and non-tonal speakers?
Source: PLoS One. 2020 May 8;15(5):e0232514. doi: 10.1371/journal.pone.0232514 (PMC7209303; doi:10.1371/journal.pone.0232514)
Supplement: S2 Raw Data — (ZIP) [file pone.0232514.s002.zip › RAW DATA Man musician/sub4sdfalling.csv]

List2	Slide3.RESP	Slide3.RT	stim1	stim2
1	1	636	a 0.1 on1 of1.wav	a 0.1 on1 of1.wav
2	1	892	a 0.1 on1 of2.wav	a 0.1 on1 of2.wav
3	1	772	a 0.1 on1 of3.wav	a 0.1 on1 of3.wav
4	1	899	a 0.1 on1 of4.wav	a 0.1 on1 of4.wav
5	1	752	a 0.1 on1 of5.wav	a 0.1 on1 of5.wav
6	1	727	a 0.1 on1 of6.wav	a 0.1 on1 of6.wav
7	1	628	a 0.1 on1 of7.wav	a 0.1 on1 of7.wav
8	1	809	a 0.2 on1 of1.wav	a 0.2 on1 of1.wav
9	1	764	a 0.2 on1 of2.wav	a 0.2 on1 of2.wav
10	1	644	a 0.2 on1 of3.wav	a 0.2 on1 of3.wav
11	1	777	a 0.2 on1 of4.wav	a 0.2 on1 of4.wav
12	1	731	a 0.2 on1 of5.wav	a 0.2 on1 of5.wav
13	1	852	a 0.2 on1 of6.wav	a 0.2 on1 of6.wav
14	1	725	a 0.2 on1 of7.wav	a 0.2 on1 of7.wav
15	1	913	a 0.04 on1 of1.wav	a 0.04 on1 of1.wav
16	1	554	a 0.04 on1 of2.wav	a 0.04 on1 of2.wav
17	1	663	a 0.04 on1 of3.wav	a 0.04 on1 of3.wav
18	1	671	a 0.04 on1 of4.wav	a 0.04 on1 of4.wav
19	1	824	a 0.04 on1 of5.wav	a 0.04 on1 of5.wav
20	1	737	a 0.04 on1 of6.wav	a 0.04 on1 of6.wav
21	1	864	a 0.04 on1 of7.wav	a 0.04 on1 of7.wav
22	1	767	a 0.06 on1 of1.wav	a 0.06 on1 of1.wav
23	1	899	a 0.06 on1 of2.wav	a 0.06 on1 of2.wav
24	1	804	a 0.06 on1 of3.wav	a 0.06 on1 of3.wav
25	1	681	a 0.06 on1 of4.wav	a 0.06 on1 of4.wav
26	1	887	a 0.06 on1 of5.wav	a 0.06 on1 of5.wav
27	1	651	a 0.06 on1 of6.wav	a 0.06 on1 of6.wav
28	1	871	a 0.06 on1 of7.wav	a 0.06 on1 of7.wav
29	1	699	a 0.08 on1 of1.wav	a 0.08 on1 of1.wav
30	1	711	a 0.08 on1 of2.wav	a 0.08 on1 of2.wav
31	1	833	a 0.08 on1 of3.wav	a 0.08 on1 of3.wav
32	1	867	a 0.08 on1 of4.wav	a 0.08 on1 of4.wav
33	1	763	a 0.08 on1 of5.wav	a 0.08 on1 of5.wav
34	1	695	a 0.08 on1 of6.wav	a 0.08 on1 of6.wav
35	1	983	a 0.08 on1 of7.wav	a 0.08 on1 of7.wav
36	1	824	a 0.12 on1 of1.wav	a 0.12 on1 of1.wav
37	1	912	a 0.12 on1 of2.wav	a 0.12 on1 of2.wav
38	1	884	a 0.12 on1 of3.wav	a 0.12 on1 of3.wav
39	1	768	a 0.12 on1 of4.wav	a 0.12 on1 of4.wav
40	1	908	a 0.12 on1 of5.wav	a 0.12 on1 of5.wav
41	1	760	a 0.12 on1 of6.wav	a 0.12 on1 of6.wav
42	1	753	a 0.12 on1 of7.wav	a 0.12 on1 of7.wav
43	1	759	a 0.14 on1 of1.wav	a 0.14 on1 of1.wav
44	1	972	a 0.14 on1 of2.wav	a 0.14 on1 of2.wav
45	1	796	a 0.14 on1 of3.wav	a 0.14 on1 of3.wav
46	1	811	a 0.14 on1 of4.wav	a 0.14 on1 of4.wav
47	1	901	a 0.14 on1 of5.wav	a 0.14 on1 of5.wav
48	1	825	a 0.14 on1 of6.wav	a 0.14 on1 of6.wav
49	2	677	a 0.14 on1 of7.wav	a 0.14 on1 of7.wav
50	1	649	a 0.16 on1 of1.wav	a 0.16 on1 of1.wav
51	1	627	a 0.16 on1 of2.wav	a 0.16 on1 of2.wav
52	1	1325	a 0.16 on1 of3.wav	a 0.16 on1 of3.wav
53	1	1048	a 0.16 on1 of4.wav	a 0.16 on1 of4.wav
54	1	665	a 0.16 on1 of5.wav	a 0.16 on1 of5.wav
55	1	1339	a 0.16 on1 of6.wav	a 0.16 on1 of6.wav
56	1	761	a 0.16 on1 of7.wav	a 0.16 on1 of7.wav
57	1	984	a 0.18 on1 of1.wav	a 0.18 on1 of1.wav
58	1	841	a 0.18 on1 of2.wav	a 0.18 on1 of2.wav
59	2	1199	a 0.18 on1 of3.wav	a 0.18 on1 of3.wav
60	1	730	a 0.18 on1 of4.wav	a 0.18 on1 of4.wav
61	1	726	a 0.18 on1 of5.wav	a 0.18 on1 of5.wav
62	1	736	a 0.18 on1 of6.wav	a 0.18 on1 of6.wav
63	1	683	a 0.18 on1 of7.wav	a 0.18 on1 of7.wav
64	1	692	i 0.1 on1 of1.wav	i 0.1 on1 of1.wav
65	1	755	i 0.1 on1 of2.wav	i 0.1 on1 of2.wav
66	1	1016	i 0.1 on1 of3.wav	i 0.1 on1 of3.wav
67	1	754	i 0.1 on1 of4.wav	i 0.1 on1 of4.wav
68	1	704	i 0.1 on1 of5.wav	i 0.1 on1 of5.wav
69	1	764	i 0.1 on1 of6.wav	i 0.1 on1 of6.wav
70	1	671	i 0.1 on1 of7.wav	i 0.1 on1 of7.wav
71	1	744	i 0.2 on1 of1.wav	i 0.2 on1 of1.wav
72	1	671	i 0.2 on1 of2.wav	i 0.2 on1 of2.wav
73	1	1108	i 0.2 on1 of3.wav	i 0.2 on1 of3.wav
74	1	981	i 0.2 on1 of4.wav	i 0.2 on1 of4.wav
75	1	800	i 0.2 on1 of5.wav	i 0.2 on1 of5.wav
76	1	757	i 0.2 on1 of6.wav	i 0.2 on1 of6.wav
77	1	619	i 0.2 on1 of7.wav	i 0.2 on1 of7.wav
78	1	701	i 0.04 on1 of1.wav	i 0.04 on1 of1.wav
79	1	709	i 0.04 on1 of2.wav	i 0.04 on1 of2.wav
80	1	627	i 0.04 on1 of3.wav	i 0.04 on1 of3.wav
81	1	673	i 0.04 on1 of4.wav	i 0.04 on1 of4.wav
82	1	674	i 0.04 on1 of5.wav	i 0.04 on1 of5.wav
83	1	1973	i 0.04 on1 of6.wav	i 0.04 on1 of6.wav
84	1	580	i 0.04 on1 of7.wav	i 0.04 on1 of7.wav
85	1	851	i 0.06 on1 of1.wav	i 0.06 on1 of1.wav
86	1	612	i 0.06 on1 of2.wav	i 0.06 on1 of2.wav
87	1	764	i 0.06 on1 of3.wav	i 0.06 on1 of3.wav
88	1	687	i 0.06 on1 of4.wav	i 0.06 on1 of4.wav
89	2	1040	i 0.06 on1 of5.wav	i 0.06 on1 of5.wav
90	1	808	i 0.06 on1 of6.wav	i 0.06 on1 of6.wav
91	1	747	i 0.06 on1 of7.wav	i 0.06 on1 of7.wav
92	1	711	i 0.08 on1 of1.wav	i 0.08 on1 of1.wav
93	1	587	i 0.08 on1 of2.wav	i 0.08 on1 of2.wav
94	1	659	i 0.08 on1 of3.wav	i 0.08 on1 of3.wav
95	1	748	i 0.08 on1 of4.wav	i 0.08 on1 of4.wav
96	1	720	i 0.08 on1 of5.wav	i 0.08 on1 of5.wav
97	1	703	i 0.08 on1 of6.wav	i 0.08 on1 of6.wav
98	1	892	i 0.08 on1 of7.wav	i 0.08 on1 of7.wav
99	1	646	i 0.12 on1 of1.wav	i 0.12 on1 of1.wav
100	1	809	i 0.12 on1 of2.wav	i 0.12 on1 of2.wav
101	2	1309	i 0.12 on1 of3.wav	i 0.12 on1 of3.wav
102	1	827	i 0.12 on1 of4.wav	i 0.12 on1 of4.wav
103	1	787	i 0.12 on1 of5.wav	i 0.12 on1 of5.wav
104	1	839	i 0.12 on1 of6.wav	i 0.12 on1 of6.wav
105	1	801	i 0.12 on1 of7.wav	i 0.12 on1 of7.wav
106	1	667	i 0.14 on1 of1.wav	i 0.14 on1 of1.wav
107	1	864	i 0.14 on1 of2.wav	i 0.14 on1 of2.wav
108	1	879	i 0.14 on1 of3.wav	i 0.14 on1 of3.wav
109	1	995	i 0.14 on1 of4.wav	i 0.14 on1 of4.wav
110	1	780	i 0.14 on1 of5.wav	i 0.14 on1 of5.wav
111	1	821	i 0.14 on1 of6.wav	i 0.14 on1 of6.wav
112	1	832	i 0.14 on1 of7.wav	i 0.14 on1 of7.wav
113	1	712	i 0.16 on1 of1.wav	i 0.16 on1 of1.wav
114	1	846	i 0.16 on1 of2.wav	i 0.16 on1 of2.wav
115	2	1031	i 0.16 on1 of3.wav	i 0.16 on1 of3.wav
116	1	899	i 0.16 on1 of4.wav	i 0.16 on1 of4.wav
117	1	759	i 0.16 on1 of5.wav	i 0.16 on1 of5.wav
118	1	640	i 0.16 on1 of6.wav	i 0.16 on1 of6.wav
119	1	763	i 0.16 on1 of7.wav	i 0.16 on1 of7.wav
120	1	670	i 0.18 on1 of1.wav	i 0.18 on1 of1.wav
121	1	750	i 0.18 on1 of2.wav	i 0.18 on1 of2.wav
122	2	1075	i 0.18 on1 of3.wav	i 0.18 on1 of3.wav
123	1	641	i 0.18 on1 of4.wav	i 0.18 on1 of4.wav
124	1	872	i 0.18 on1 of5.wav	i 0.18 on1 of5.wav
125	1	839	i 0.18 on1 of6.wav	i 0.18 on1 of6.wav
126	1	683	i 0.18 on1 of7.wav	i 0.18 on1 of7.wav
127	2	807	a 0.1 on1 of1.wav	a 0.1 on1 of3.wav
128	1	737	a 0.1 on1 of2.wav	a 0.1 on1 of4.wav
129	2	711	a 0.1 on1 of3.wav	a 0.1 on1 of5.wav
130	1	1067	a 0.1 on1 of4.wav	a 0.1 on1 of6.wav
131	1	816	a 0.1 on1 of5.wav	a 0.1 on1 of7.wav
132	2	827	a 0.2 on1 of1.wav	a 0.2 on1 of3.wav
133	1	1179	a 0.2 on1 of2.wav	a 0.2 on1 of4.wav
134	2	723	a 0.2 on1 of3.wav	a 0.2 on1 of5.wav
135	1	847	a 0.2 on1 of4.wav	a 0.2 on1 of6.wav
136	2	797	a 0.2 on1 of5.wav	a 0.2 on1 of7.wav
137	1	669	a 0.04 on1 of1.wav	a 0.04 on1 of3.wav
138	1	792	a 0.04 on1 of2.wav	a 0.04 on1 of4.wav
139	1	727	a 0.04 on1 of3.wav	a 0.04 on1 of5.wav
140	1	684	a 0.04 on1 of4.wav	a 0.04 on1 of6.wav
141	1	681	a 0.04 on1 of5.wav	a 0.04 on1 of7.wav
142	1	755	a 0.06 on1 of1.wav	a 0.06 on1 of3.wav
143	1	570	a 0.06 on1 of2.wav	a 0.06 on1 of4.wav
144	1	591	a 0.06 on1 of3.wav	a 0.06 on1 of5.wav
145	1	868	a 0.06 on1 of4.wav	a 0.06 on1 of6.wav
146	1	755	a 0.06 on1 of5.wav	a 0.06 on1 of7.wav
147	2	691	a 0.08 on1 of1.wav	a 0.08 on1 of3.wav
148	1	771	a 0.08 on1 of2.wav	a 0.08 on1 of4.wav
149	2	939	a 0.08 on1 of3.wav	a 0.08 on1 of5.wav
150	1	839	a 0.08 on1 of4.wav	a 0.08 on1 of6.wav
151	1	949	a 0.08 on1 of5.wav	a 0.08 on1 of7.wav
152	2	744	a 0.12 on1 of1.wav	a 0.12 on1 of3.wav
153	2	724	a 0.12 on1 of2.wav	a 0.12 on1 of4.wav
154	1	764	a 0.12 on1 of3.wav	a 0.12 on1 of5.wav
155	1	715	a 0.12 on1 of4.wav	a 0.12 on1 of6.wav
156	1	832	a 0.12 on1 of5.wav	a 0.12 on1 of7.wav
157	1	1569	a 0.14 on1 of1.wav	a 0.14 on1 of3.wav
158	2	1504	a 0.14 on1 of2.wav	a 0.14 on1 of4.wav
159	2	672	a 0.14 on1 of3.wav	a 0.14 on1 of5.wav
160	2	1630	a 0.14 on1 of4.wav	a 0.14 on1 of6.wav
161	1	842	a 0.14 on1 of5.wav	a 0.14 on1 of7.wav
162	1	1513	a 0.16 on1 of1.wav	a 0.16 on1 of3.wav
163	2	775	a 0.16 on1 of2.wav	a 0.16 on1 of4.wav
164	2	716	a 0.16 on1 of3.wav	a 0.16 on1 of5.wav
165	1	640	a 0.16 on1 of4.wav	a 0.16 on1 of6.wav
166	1	783	a 0.16 on1 of5.wav	a 0.16 on1 of7.wav
167	2	783	a 0.18 on1 of1.wav	a 0.18 on1 of3.wav
168	2	702	a 0.18 on1 of2.wav	a 0.18 on1 of4.wav
169	2	968	a 0.18 on1 of3.wav	a 0.18 on1 of5.wav
170	1	1053	a 0.18 on1 of4.wav	a 0.18 on1 of6.wav
171	1	812	a 0.18 on1 of5.wav	a 0.18 on1 of7.wav
172	2	803	i 0.1 on1 of1.wav	i 0.1 on1 of3.wav
173	2	801	i 0.1 on1 of2.wav	i 0.1 on1 of4.wav
174	1	772	i 0.1 on1 of3.wav	i 0.1 on1 of5.wav
175	2	904	i 0.1 on1 of4.wav	i 0.1 on1 of6.wav
176	1	744	i 0.1 on1 of5.wav	i 0.1 on1 of7.wav
177	2	565	i 0.2 on1 of1.wav	i 0.2 on1 of3.wav
178	2	769	i 0.2 on1 of2.wav	i 0.2 on1 of4.wav
179	2	747	i 0.2 on1 of3.wav	i 0.2 on1 of5.wav
180	2	983	i 0.2 on1 of4.wav	i 0.2 on1 of6.wav
181	1	703	i 0.2 on1 of5.wav	i 0.2 on1 of7.wav
182	1	775	i 0.04 on1 of1.wav	i 0.04 on1 of3.wav
183	1	1111	i 0.04 on1 of2.wav	i 0.04 on1 of4.wav
184	1	671	i 0.04 on1 of3.wav	i 0.04 on1 of5.wav
185	1	736	i 0.04 on1 of4.wav	i 0.04 on1 of6.wav
186	1	725	i 0.04 on1 of5.wav	i 0.04 on1 of7.wav
187	1	752	i 0.06 on1 of1.wav	i 0.06 on1 of3.wav
188	1	1041	i 0.06 on1 of2.wav	i 0.06 on1 of4.wav
189	2	1221	i 0.06 on1 of3.wav	i 0.06 on1 of5.wav
190	2	1003	i 0.06 on1 of4.wav	i 0.06 on1 of6.wav
191	1	808	i 0.06 on1 of5.wav	i 0.06 on1 of7.wav
192	2	674	i 0.08 on1 of1.wav	i 0.08 on1 of3.wav
193	1	925	i 0.08 on1 of2.wav	i 0.08 on1 of4.wav
194	2	1007	i 0.08 on1 of3.wav	i 0.08 on1 of5.wav
195	1	920	i 0.08 on1 of4.wav	i 0.08 on1 of6.wav
196	1	793	i 0.08 on1 of5.wav	i 0.08 on1 of7.wav
197	2	1376	i 0.12 on1 of1.wav	i 0.12 on1 of3.wav
198	1	1095	i 0.12 on1 of2.wav	i 0.12 on1 of4.wav
199	1	946	i 0.12 on1 of3.wav	i 0.12 on1 of5.wav
200	2	1161	i 0.12 on1 of4.wav	i 0.12 on1 of6.wav
201	1	1153	i 0.12 on1 of5.wav	i 0.12 on1 of7.wav
202	2	1115	i 0.14 on1 of1.wav	i 0.14 on1 of3.wav
203	2	682	i 0.14 on1 of2.wav	i 0.14 on1 of4.wav
204	2	764	i 0.14 on1 of3.wav	i 0.14 on1 of5.wav
205	1	859	i 0.14 on1 of4.wav	i 0.14 on1 of6.wav
206	1	832	i 0.14 on1 of5.wav	i 0.14 on1 of7.wav
207	2	1256	i 0.16 on1 of1.wav	i 0.16 on1 of3.wav
208	2	901	i 0.16 on1 of2.wav	i 0.16 on1 of4.wav
209	2	799	i 0.16 on1 of3.wav	i 0.16 on1 of5.wav
210	2	913	i 0.16 on1 of4.wav	i 0.16 on1 of6.wav
211	1	825	i 0.16 on1 of5.wav	i 0.16 on1 of7.wav
212	2	695	i 0.18 on1 of1.wav	i 0.18 on1 of3.wav
213	1	1121	i 0.18 on1 of2.wav	i 0.18 on1 of4.wav
214	2	691	i 0.18 on1 of3.wav	i 0.18 on1 of5.wav
215	1	853	i 0.18 on1 of4.wav	i 0.18 on1 of6.wav
216	1	673	i 0.18 on1 of5.wav	i 0.18 on1 of7.wav
217	2	1029	a 0.1 on1 of3.wav	a 0.1 on1 of1.wav
218	2	715	a 0.1 on1 of4.wav	a 0.1 on1 of2.wav
219	1	999	a 0.1 on1 of5.wav	a 0.1 on1 of3.wav
220	2	1289	a 0.1 on1 of6.wav	a 0.1 on1 of4.wav
221	2	899	a 0.1 on1 of7.wav	a 0.1 on1 of5.wav
222	2	905	a 0.2 on1 of3.wav	a 0.2 on1 of1.wav
223	2	759	a 0.2 on1 of4.wav	a 0.2 on1 of2.wav
224	1	1193	a 0.2 on1 of5.wav	a 0.2 on1 of3.wav
225	1	826	a 0.2 on1 of6.wav	a 0.2 on1 of4.wav
226	1	740	a 0.2 on1 of7.wav	a 0.2 on1 of5.wav
227	1	744	a 0.04 on1 of3.wav	a 0.04 on1 of1.wav
228	1	721	a 0.04 on1 of4.wav	a 0.04 on1 of2.wav
229	1	753	a 0.04 on1 of5.wav	a 0.04 on1 of3.wav
230	1	707	a 0.04 on1 of6.wav	a 0.04 on1 of4.wav
231	1	634	a 0.04 on1 of7.wav	a 0.04 on1 of5.wav
232	1	897	a 0.06 on1 of3.wav	a 0.06 on1 of1.wav
233	1	700	a 0.06 on1 of4.wav	a 0.06 on1 of2.wav
234	1	912	a 0.06 on1 of5.wav	a 0.06 on1 of3.wav
235	1	611	a 0.06 on1 of6.wav	a 0.06 on1 of4.wav
236	1	634	a 0.06 on1 of7.wav	a 0.06 on1 of5.wav
237	2	979	a 0.08 on1 of3.wav	a 0.08 on1 of1.wav
238	2	1000	a 0.08 on1 of4.wav	a 0.08 on1 of2.wav
239	2	868	a 0.08 on1 of5.wav	a 0.08 on1 of3.wav
240	2	1191	a 0.08 on1 of6.wav	a 0.08 on1 of4.wav
241	1	760	a 0.08 on1 of7.wav	a 0.08 on1 of5.wav
242	2	659	a 0.12 on1 of3.wav	a 0.12 on1 of1.wav
243	2	644	a 0.12 on1 of4.wav	a 0.12 on1 of2.wav
244	2	847	a 0.12 on1 of5.wav	a 0.12 on1 of3.wav
245	2	1437	a 0.12 on1 of6.wav	a 0.12 on1 of4.wav
246	1	760	a 0.12 on1 of7.wav	a 0.12 on1 of5.wav
247	2	727	a 0.14 on1 of3.wav	a 0.14 on1 of1.wav
248	2	560	a 0.14 on1 of4.wav	a 0.14 on1 of2.wav
249	2	691	a 0.14 on1 of5.wav	a 0.14 on1 of3.wav
250	2	887	a 0.14 on1 of6.wav	a 0.14 on1 of4.wav
251	1	1323	a 0.14 on1 of7.wav	a 0.14 on1 of5.wav
252	2	776	a 0.16 on1 of3.wav	a 0.16 on1 of1.wav
253	2	739	a 0.16 on1 of4.wav	a 0.16 on1 of2.wav
254	2	873	a 0.16 on1 of5.wav	a 0.16 on1 of3.wav
255	2	1141	a 0.16 on1 of6.wav	a 0.16 on1 of4.wav
256	1	1197	a 0.16 on1 of7.wav	a 0.16 on1 of5.wav
257	2	662	a 0.18 on1 of3.wav	a 0.18 on1 of1.wav
258	2	975	a 0.18 on1 of4.wav	a 0.18 on1 of2.wav
259	1	1453	a 0.18 on1 of5.wav	a 0.18 on1 of3.wav
260	2	1023	a 0.18 on1 of6.wav	a 0.18 on1 of4.wav
261	1	723	a 0.18 on1 of7.wav	a 0.18 on1 of5.wav
262	2	979	i 0.1 on1 of3.wav	i 0.1 on1 of1.wav
263	2	628	i 0.1 on1 of4.wav	i 0.1 on1 of2.wav
264	2	972	i 0.1 on1 of5.wav	i 0.1 on1 of3.wav
265	1	935	i 0.1 on1 of6.wav	i 0.1 on1 of4.wav
266	1	973	i 0.1 on1 of7.wav	i 0.1 on1 of5.wav
267	2	1395	i 0.2 on1 of3.wav	i 0.2 on1 of1.wav
268	2	1067	i 0.2 on1 of4.wav	i 0.2 on1 of2.wav
269	2	1080	i 0.2 on1 of5.wav	i 0.2 on1 of3.wav
270	2	865	i 0.2 on1 of6.wav	i 0.2 on1 of4.wav
271	1	1036	i 0.2 on1 of7.wav	i 0.2 on1 of5.wav
272	1	647	i 0.04 on1 of3.wav	i 0.04 on1 of1.wav
273	1	676	i 0.04 on1 of4.wav	i 0.04 on1 of2.wav
274	1	697	i 0.04 on1 of5.wav	i 0.04 on1 of3.wav
275	1	499	i 0.04 on1 of6.wav	i 0.04 on1 of4.wav
276	1	784	i 0.04 on1 of7.wav	i 0.04 on1 of5.wav
277	1	815	i 0.06 on1 of3.wav	i 0.06 on1 of1.wav
278	1	647	i 0.06 on1 of4.wav	i 0.06 on1 of2.wav
279	2	1153	i 0.06 on1 of5.wav	i 0.06 on1 of3.wav
280	1	813	i 0.06 on1 of6.wav	i 0.06 on1 of4.wav
281	1	1046	i 0.06 on1 of7.wav	i 0.06 on1 of5.wav
282	2	871	i 0.08 on1 of3.wav	i 0.08 on1 of1.wav
283	2	1096	i 0.08 on1 of4.wav	i 0.08 on1 of2.wav
284	1	965	i 0.08 on1 of5.wav	i 0.08 on1 of3.wav
285	2	892	i 0.08 on1 of6.wav	i 0.08 on1 of4.wav
286	1	635	i 0.08 on1 of7.wav	i 0.08 on1 of5.wav
287	2	837	i 0.12 on1 of3.wav	i 0.12 on1 of1.wav
288	1	711	i 0.12 on1 of4.wav	i 0.12 on1 of2.wav
289	2	883	i 0.12 on1 of5.wav	i 0.12 on1 of3.wav
290	2	699	i 0.12 on1 of6.wav	i 0.12 on1 of4.wav
291	2	1055	i 0.12 on1 of7.wav	i 0.12 on1 of5.wav
292	2	923	i 0.14 on1 of3.wav	i 0.14 on1 of1.wav
293	2	676	i 0.14 on1 of4.wav	i 0.14 on1 of2.wav
294	2	949	i 0.14 on1 of5.wav	i 0.14 on1 of3.wav
295	1	1277	i 0.14 on1 of6.wav	i 0.14 on1 of4.wav
296	2	1075	i 0.14 on1 of7.wav	i 0.14 on1 of5.wav
297	2	812	i 0.16 on1 of3.wav	i 0.16 on1 of1.wav
298	2	1412	i 0.16 on1 of4.wav	i 0.16 on1 of2.wav
299	2	1129	i 0.16 on1 of5.wav	i 0.16 on1 of3.wav
300	2	852	i 0.16 on1 of6.wav	i 0.16 on1 of4.wav
301	1	1062	i 0.16 on1 of7.wav	i 0.16 on1 of5.wav
302	2	911	i 0.18 on1 of3.wav	i 0.18 on1 of1.wav
303	2	700	i 0.18 on1 of4.wav	i 0.18 on1 of2.wav
304	2	1028	i 0.18 on1 of5.wav	i 0.18 on1 of3.wav
305	1	868	i 0.18 on1 of6.wav	i 0.18 on1 of4.wav
306	1	871	i 0.18 on1 of7.wav	i 0.18 on1 of5.wav
307	1	801	a 0.1 on1 of1.wav	a 0.1 on1 of1.wav
308	1	1499	a 0.1 on1 of2.wav	a 0.1 on1 of2.wav
309	1	797	a 0.1 on1 of3.wav	a 0.1 on1 of3.wav
310	2	715	a 0.1 on1 of4.wav	a 0.1 on1 of4.wav
311	1	811	a 0.1 on1 of5.wav	a 0.1 on1 of5.wav
312	1	751	a 0.1 on1 of6.wav	a 0.1 on1 of6.wav
313	1	763	a 0.1 on1 of7.wav	a 0.1 on1 of7.wav
314	1	839	a 0.2 on1 of1.wav	a 0.2 on1 of1.wav
315	1	827	a 0.2 on1 of2.wav	a 0.2 on1 of2.wav
316	1	715	a 0.2 on1 of3.wav	a 0.2 on1 of3.wav
317	1	833	a 0.2 on1 of4.wav	a 0.2 on1 of4.wav
318	1	1203	a 0.2 on1 of5.wav	a 0.2 on1 of5.wav
319	1	964	a 0.2 on1 of6.wav	a 0.2 on1 of6.wav
320	1	728	a 0.2 on1 of7.wav	a 0.2 on1 of7.wav
321	1	747	a 0.04 on1 of1.wav	a 0.04 on1 of1.wav
322	1	679	a 0.04 on1 of2.wav	a 0.04 on1 of2.wav
323	1	579	a 0.04 on1 of3.wav	a 0.04 on1 of3.wav
324	1	616	a 0.04 on1 of4.wav	a 0.04 on1 of4.wav
325	1	648	a 0.04 on1 of5.wav	a 0.04 on1 of5.wav
326	1	857	a 0.04 on1 of6.wav	a 0.04 on1 of6.wav
327	1	658	a 0.04 on1 of7.wav	a 0.04 on1 of7.wav
328	1	686	a 0.06 on1 of1.wav	a 0.06 on1 of1.wav
329	1	787	a 0.06 on1 of2.wav	a 0.06 on1 of2.wav
330	1	623	a 0.06 on1 of3.wav	a 0.06 on1 of3.wav
331	1	730	a 0.06 on1 of4.wav	a 0.06 on1 of4.wav
332	1	639	a 0.06 on1 of5.wav	a 0.06 on1 of5.wav
333	1	615	a 0.06 on1 of6.wav	a 0.06 on1 of6.wav
334	1	828	a 0.06 on1 of7.wav	a 0.06 on1 of7.wav
335	1	838	a 0.08 on1 of1.wav	a 0.08 on1 of1.wav
336	1	1100	a 0.08 on1 of2.wav	a 0.08 on1 of2.wav
337	1	792	a 0.08 on1 of3.wav	a 0.08 on1 of3.wav
338	1	667	a 0.08 on1 of4.wav	a 0.08 on1 of4.wav
339	1	929	a 0.08 on1 of5.wav	a 0.08 on1 of5.wav
340	1	821	a 0.08 on1 of6.wav	a 0.08 on1 of6.wav
341	2	756	a 0.08 on1 of7.wav	a 0.08 on1 of7.wav
342	1	1203	a 0.12 on1 of1.wav	a 0.12 on1 of1.wav
343	1	627	a 0.12 on1 of2.wav	a 0.12 on1 of2.wav
344	1	741	a 0.12 on1 of3.wav	a 0.12 on1 of3.wav
345	1	808	a 0.12 on1 of4.wav	a 0.12 on1 of4.wav
346	1	749	a 0.12 on1 of5.wav	a 0.12 on1 of5.wav
347	1	751	a 0.12 on1 of6.wav	a 0.12 on1 of6.wav
348	1	683	a 0.12 on1 of7.wav	a 0.12 on1 of7.wav
349	1	868	a 0.14 on1 of1.wav	a 0.14 on1 of1.wav
350	1	983	a 0.14 on1 of2.wav	a 0.14 on1 of2.wav
351	1	956	a 0.14 on1 of3.wav	a 0.14 on1 of3.wav
352	1	1097	a 0.14 on1 of4.wav	a 0.14 on1 of4.wav
353	1	851	a 0.14 on1 of5.wav	a 0.14 on1 of5.wav
354	1	732	a 0.14 on1 of6.wav	a 0.14 on1 of6.wav
355	1	703	a 0.14 on1 of7.wav	a 0.14 on1 of7.wav
356	1	781	a 0.16 on1 of1.wav	a 0.16 on1 of1.wav
357	1	1169	a 0.16 on1 of2.wav	a 0.16 on1 of2.wav
358	1	845	a 0.16 on1 of3.wav	a 0.16 on1 of3.wav
359	1	755	a 0.16 on1 of4.wav	a 0.16 on1 of4.wav
360	1	809	a 0.16 on1 of5.wav	a 0.16 on1 of5.wav
361	1	1190	a 0.16 on1 of6.wav	a 0.16 on1 of6.wav
362	1	709	a 0.16 on1 of7.wav	a 0.16 on1 of7.wav
363	1	703	a 0.18 on1 of1.wav	a 0.18 on1 of1.wav
364	1	781	a 0.18 on1 of2.wav	a 0.18 on1 of2.wav
365	1	985	a 0.18 on1 of3.wav	a 0.18 on1 of3.wav
366	1	859	a 0.18 on1 of4.wav	a 0.18 on1 of4.wav
367	1	785	a 0.18 on1 of5.wav	a 0.18 on1 of5.wav
368	1	651	a 0.18 on1 of6.wav	a 0.18 on1 of6.wav
369	1	1439	a 0.18 on1 of7.wav	a 0.18 on1 of7.wav
370	1	673	i 0.1 on1 of1.wav	i 0.1 on1 of1.wav
371	1	763	i 0.1 on1 of2.wav	i 0.1 on1 of2.wav
372	2	1371	i 0.1 on1 of3.wav	i 0.1 on1 of3.wav
373	2	1287	i 0.1 on1 of4.wav	i 0.1 on1 of4.wav
374	1	671	i 0.1 on1 of5.wav	i 0.1 on1 of5.wav
375	1	792	i 0.1 on1 of6.wav	i 0.1 on1 of6.wav
376	1	748	i 0.1 on1 of7.wav	i 0.1 on1 of7.wav
377	1	805	i 0.2 on1 of1.wav	i 0.2 on1 of1.wav
378	1	654	i 0.2 on1 of2.wav	i 0.2 on1 of2.wav
379	1	883	i 0.2 on1 of3.wav	i 0.2 on1 of3.wav
380	1	776	i 0.2 on1 of4.wav	i 0.2 on1 of4.wav
381	1	775	i 0.2 on1 of5.wav	i 0.2 on1 of5.wav
382	1	807	i 0.2 on1 of6.wav	i 0.2 on1 of6.wav
383	1	771	i 0.2 on1 of7.wav	i 0.2 on1 of7.wav
384	1	897	i 0.04 on1 of1.wav	i 0.04 on1 of1.wav
385	1	721	i 0.04 on1 of2.wav	i 0.04 on1 of2.wav
386	1	884	i 0.04 on1 of3.wav	i 0.04 on1 of3.wav
387	1	716	i 0.04 on1 of4.wav	i 0.04 on1 of4.wav
388	1	698	i 0.04 on1 of5.wav	i 0.04 on1 of5.wav
389	1	715	i 0.04 on1 of6.wav	i 0.04 on1 of6.wav
390	1	571	i 0.04 on1 of7.wav	i 0.04 on1 of7.wav
391	1	1113	i 0.06 on1 of1.wav	i 0.06 on1 of1.wav
392	1	631	i 0.06 on1 of2.wav	i 0.06 on1 of2.wav
393	1	884	i 0.06 on1 of3.wav	i 0.06 on1 of3.wav
394	2	1203	i 0.06 on1 of4.wav	i 0.06 on1 of4.wav
395	1	723	i 0.06 on1 of5.wav	i 0.06 on1 of5.wav
396	1	842	i 0.06 on1 of6.wav	i 0.06 on1 of6.wav
397	1	939	i 0.06 on1 of7.wav	i 0.06 on1 of7.wav
398	1	913	i 0.08 on1 of1.wav	i 0.08 on1 of1.wav
399	1	687	i 0.08 on1 of2.wav	i 0.08 on1 of2.wav
400	1	693	i 0.08 on1 of3.wav	i 0.08 on1 of3.wav
401	1	817	i 0.08 on1 of4.wav	i 0.08 on1 of4.wav
402	1	725	i 0.08 on1 of5.wav	i 0.08 on1 of5.wav
403	1	1179	i 0.08 on1 of6.wav	i 0.08 on1 of6.wav
404	1	739	i 0.08 on1 of7.wav	i 0.08 on1 of7.wav
405	1	724	i 0.12 on1 of1.wav	i 0.12 on1 of1.wav
406	1	841	i 0.12 on1 of2.wav	i 0.12 on1 of2.wav
407	1	1009	i 0.12 on1 of3.wav	i 0.12 on1 of3.wav
408	2	672	i 0.12 on1 of4.wav	i 0.12 on1 of4.wav
409	2	754	i 0.12 on1 of5.wav	i 0.12 on1 of5.wav
410	1	1149	i 0.12 on1 of6.wav	i 0.12 on1 of6.wav
411	1	748	i 0.12 on1 of7.wav	i 0.12 on1 of7.wav
412	1	752	i 0.14 on1 of1.wav	i 0.14 on1 of1.wav
413	1	916	i 0.14 on1 of2.wav	i 0.14 on1 of2.wav
414	1	1008	i 0.14 on1 of3.wav	i 0.14 on1 of3.wav
415	1	1276	i 0.14 on1 of4.wav	i 0.14 on1 of4.wav
416	1	614	i 0.14 on1 of5.wav	i 0.14 on1 of5.wav
417	1	780	i 0.14 on1 of6.wav	i 0.14 on1 of6.wav
418	1	763	i 0.14 on1 of7.wav	i 0.14 on1 of7.wav
419	1	747	i 0.16 on1 of1.wav	i 0.16 on1 of1.wav
420	2	1335	i 0.16 on1 of2.wav	i 0.16 on1 of2.wav
421	1	1005	i 0.16 on1 of3.wav	i 0.16 on1 of3.wav
422	1	897	i 0.16 on1 of4.wav	i 0.16 on1 of4.wav
423	1	696	i 0.16 on1 of5.wav	i 0.16 on1 of5.wav
424	1	761	i 0.16 on1 of6.wav	i 0.16 on1 of6.wav
425	1	819	i 0.16 on1 of7.wav	i 0.16 on1 of7.wav
426	1	748	i 0.18 on1 of1.wav	i 0.18 on1 of1.wav
427	1	900	i 0.18 on1 of2.wav	i 0.18 on1 of2.wav
428	1	732	i 0.18 on1 of3.wav	i 0.18 on1 of3.wav
429	1	868	i 0.18 on1 of4.wav	i 0.18 on1 of4.wav
430	1	956	i 0.18 on1 of5.wav	i 0.18 on1 of5.wav
431	1	658	i 0.18 on1 of6.wav	i 0.18 on1 of6.wav
432	1	897	i 0.18 on1 of7.wav	i 0.18 on1 of7.wav
433	2	840	a 0.1 on1 of1.wav	a 0.1 on1 of3.wav
434	1	941	a 0.1 on1 of2.wav	a 0.1 on1 of4.wav
435	1	741	a 0.1 on1 of3.wav	a 0.1 on1 of5.wav
436	1	843	a 0.1 on1 of4.wav	a 0.1 on1 of6.wav
437	1	572	a 0.1 on1 of5.wav	a 0.1 on1 of7.wav
438	1	888	a 0.2 on1 of1.wav	a 0.2 on1 of3.wav
439	2	864	a 0.2 on1 of2.wav	a 0.2 on1 of4.wav
440	2	851	a 0.2 on1 of3.wav	a 0.2 on1 of5.wav
441	2	1044	a 0.2 on1 of4.wav	a 0.2 on1 of6.wav
442	1	853	a 0.2 on1 of5.wav	a 0.2 on1 of7.wav
443	1	680	a 0.04 on1 of1.wav	a 0.04 on1 of3.wav
444	1	695	a 0.04 on1 of2.wav	a 0.04 on1 of4.wav
445	1	931	a 0.04 on1 of3.wav	a 0.04 on1 of5.wav
446	1	699	a 0.04 on1 of4.wav	a 0.04 on1 of6.wav
447	1	655	a 0.04 on1 of5.wav	a 0.04 on1 of7.wav
448	1	855	a 0.06 on1 of1.wav	a 0.06 on1 of3.wav
449	1	763	a 0.06 on1 of2.wav	a 0.06 on1 of4.wav
450	1	848	a 0.06 on1 of3.wav	a 0.06 on1 of5.wav
451	1	621	a 0.06 on1 of4.wav	a 0.06 on1 of6.wav
452	1	699	a 0.06 on1 of5.wav	a 0.06 on1 of7.wav
453	1	1068	a 0.08 on1 of1.wav	a 0.08 on1 of3.wav
454	1	914	a 0.08 on1 of2.wav	a 0.08 on1 of4.wav
455	1	1025	a 0.08 on1 of3.wav	a 0.08 on1 of5.wav
456	2	1070	a 0.08 on1 of4.wav	a 0.08 on1 of6.wav
457	1	1099	a 0.08 on1 of5.wav	a 0.08 on1 of7.wav
458	2	951	a 0.12 on1 of1.wav	a 0.12 on1 of3.wav
459	2	739	a 0.12 on1 of2.wav	a 0.12 on1 of4.wav
460	1	802	a 0.12 on1 of3.wav	a 0.12 on1 of5.wav
461	1	828	a 0.12 on1 of4.wav	a 0.12 on1 of6.wav
462	1	780	a 0.12 on1 of5.wav	a 0.12 on1 of7.wav
463	1	1200	a 0.14 on1 of1.wav	a 0.14 on1 of3.wav
464	2	848	a 0.14 on1 of2.wav	a 0.14 on1 of4.wav
465	2	879	a 0.14 on1 of3.wav	a 0.14 on1 of5.wav
466	1	1855	a 0.14 on1 of4.wav	a 0.14 on1 of6.wav
467	1	1207	a 0.14 on1 of5.wav	a 0.14 on1 of7.wav
468	2	847	a 0.16 on1 of1.wav	a 0.16 on1 of3.wav
469	2	744	a 0.16 on1 of2.wav	a 0.16 on1 of4.wav
470	2	691	a 0.16 on1 of3.wav	a 0.16 on1 of5.wav
471	2	771	a 0.16 on1 of4.wav	a 0.16 on1 of6.wav
472	1	919	a 0.16 on1 of5.wav	a 0.16 on1 of7.wav
473	2	908	a 0.18 on1 of1.wav	a 0.18 on1 of3.wav
474	2	936	a 0.18 on1 of2.wav	a 0.18 on1 of4.wav
475	1	613	a 0.18 on1 of3.wav	a 0.18 on1 of5.wav
476	1	1181	a 0.18 on1 of4.wav	a 0.18 on1 of6.wav
477	1	745	a 0.18 on1 of5.wav	a 0.18 on1 of7.wav
478	2	1003	i 0.1 on1 of1.wav	i 0.1 on1 of3.wav
479	2	791	i 0.1 on1 of2.wav	i 0.1 on1 of4.wav
480	1	944	i 0.1 on1 of3.wav	i 0.1 on1 of5.wav
481	1	824	i 0.1 on1 of4.wav	i 0.1 on1 of6.wav
482	1	717	i 0.1 on1 of5.wav	i 0.1 on1 of7.wav
483	2	1041	i 0.2 on1 of1.wav	i 0.2 on1 of3.wav
484	2	876	i 0.2 on1 of2.wav	i 0.2 on1 of4.wav
485	2	883	i 0.2 on1 of3.wav	i 0.2 on1 of5.wav
486	2	914	i 0.2 on1 of4.wav	i 0.2 on1 of6.wav
487	1	1227	i 0.2 on1 of5.wav	i 0.2 on1 of7.wav
488	1	877	i 0.04 on1 of1.wav	i 0.04 on1 of3.wav
489	1	903	i 0.04 on1 of2.wav	i 0.04 on1 of4.wav
490	1	687	i 0.04 on1 of3.wav	i 0.04 on1 of5.wav
491	1	964	i 0.04 on1 of4.wav	i 0.04 on1 of6.wav
492	1	765	i 0.04 on1 of5.wav	i 0.04 on1 of7.wav
493	1	711	i 0.06 on1 of1.wav	i 0.06 on1 of3.wav
494	2	899	i 0.06 on1 of2.wav	i 0.06 on1 of4.wav
495	1	755	i 0.06 on1 of3.wav	i 0.06 on1 of5.wav
496	1	784	i 0.06 on1 of4.wav	i 0.06 on1 of6.wav
497	1	1073	i 0.06 on1 of5.wav	i 0.06 on1 of7.wav
498	2	1073	i 0.08 on1 of1.wav	i 0.08 on1 of3.wav
499	1	1140	i 0.08 on1 of2.wav	i 0.08 on1 of4.wav
500	1	937	i 0.08 on1 of3.wav	i 0.08 on1 of5.wav
501	1	785	i 0.08 on1 of4.wav	i 0.08 on1 of6.wav
502	1	795	i 0.08 on1 of5.wav	i 0.08 on1 of7.wav
503	2	677	i 0.12 on1 of1.wav	i 0.12 on1 of3.wav
504	1	934	i 0.12 on1 of2.wav	i 0.12 on1 of4.wav
505	2	1036	i 0.12 on1 of3.wav	i 0.12 on1 of5.wav
506	2	1200	i 0.12 on1 of4.wav	i 0.12 on1 of6.wav
507	1	997	i 0.12 on1 of5.wav	i 0.12 on1 of7.wav
508	1	1057	i 0.14 on1 of1.wav	i 0.14 on1 of3.wav
509	2	792	i 0.14 on1 of2.wav	i 0.14 on1 of4.wav
510	1	979	i 0.14 on1 of3.wav	i 0.14 on1 of5.wav
511	1	992	i 0.14 on1 of4.wav	i 0.14 on1 of6.wav
512	1	612	i 0.14 on1 of5.wav	i 0.14 on1 of7.wav
513	2	681	i 0.16 on1 of1.wav	i 0.16 on1 of3.wav
514	2	761	i 0.16 on1 of2.wav	i 0.16 on1 of4.wav
515	2	747	i 0.16 on1 of3.wav	i 0.16 on1 of5.wav
516	2	984	i 0.16 on1 of4.wav	i 0.16 on1 of6.wav
517	1	757	i 0.16 on1 of5.wav	i 0.16 on1 of7.wav
518	2	695	i 0.18 on1 of1.wav	i 0.18 on1 of3.wav
519	2	807	i 0.18 on1 of2.wav	i 0.18 on1 of4.wav
520	2	1009	i 0.18 on1 of3.wav	i 0.18 on1 of5.wav
521	1	991	i 0.18 on1 of4.wav	i 0.18 on1 of6.wav
522	1	1121	i 0.18 on1 of5.wav	i 0.18 on1 of7.wav
523	2	905	a 0.1 on1 of3.wav	a 0.1 on1 of1.wav
524	2	650	a 0.1 on1 of4.wav	a 0.1 on1 of2.wav
525	2	824	a 0.1 on1 of5.wav	a 0.1 on1 of3.wav
526	1	1033	a 0.1 on1 of6.wav	a 0.1 on1 of4.wav
527	1	1019	a 0.1 on1 of7.wav	a 0.1 on1 of5.wav
528	2	735	a 0.2 on1 of3.wav	a 0.2 on1 of1.wav
529	2	789	a 0.2 on1 of4.wav	a 0.2 on1 of2.wav
530	2	714	a 0.2 on1 of5.wav	a 0.2 on1 of3.wav
531	2	811	a 0.2 on1 of6.wav	a 0.2 on1 of4.wav
532	1	1276	a 0.2 on1 of7.wav	a 0.2 on1 of5.wav
533	1	639	a 0.04 on1 of3.wav	a 0.04 on1 of1.wav
534	1	767	a 0.04 on1 of4.wav	a 0.04 on1 of2.wav
535	1	897	a 0.04 on1 of5.wav	a 0.04 on1 of3.wav
536	2	937	a 0.04 on1 of6.wav	a 0.04 on1 of4.wav
537	1	859	a 0.04 on1 of7.wav	a 0.04 on1 of5.wav
538	1	586	a 0.06 on1 of3.wav	a 0.06 on1 of1.wav
539	1	981	a 0.06 on1 of4.wav	a 0.06 on1 of2.wav
540	1	717	a 0.06 on1 of5.wav	a 0.06 on1 of3.wav
541	1	885	a 0.06 on1 of6.wav	a 0.06 on1 of4.wav
542	1	715	a 0.06 on1 of7.wav	a 0.06 on1 of5.wav
543	2	779	a 0.08 on1 of3.wav	a 0.08 on1 of1.wav
544	2	933	a 0.08 on1 of4.wav	a 0.08 on1 of2.wav
545	2	1181	a 0.08 on1 of5.wav	a 0.08 on1 of3.wav
546	2	1061	a 0.08 on1 of6.wav	a 0.08 on1 of4.wav
547	1	767	a 0.08 on1 of7.wav	a 0.08 on1 of5.wav
548	2	735	a 0.12 on1 of3.wav	a 0.12 on1 of1.wav
549	2	691	a 0.12 on1 of4.wav	a 0.12 on1 of2.wav
550	2	715	a 0.12 on1 of5.wav	a 0.12 on1 of3.wav
551	2	820	a 0.12 on1 of6.wav	a 0.12 on1 of4.wav
552	1	705	a 0.12 on1 of7.wav	a 0.12 on1 of5.wav
553	2	2420	a 0.14 on1 of3.wav	a 0.14 on1 of1.wav
554	2	729	a 0.14 on1 of4.wav	a 0.14 on1 of2.wav
555	2	757	a 0.14 on1 of5.wav	a 0.14 on1 of3.wav
556	1	1128	a 0.14 on1 of6.wav	a 0.14 on1 of4.wav
557	1	676	a 0.14 on1 of7.wav	a 0.14 on1 of5.wav
558	2	785	a 0.16 on1 of3.wav	a 0.16 on1 of1.wav
559	2	777	a 0.16 on1 of4.wav	a 0.16 on1 of2.wav
560	2	848	a 0.16 on1 of5.wav	a 0.16 on1 of3.wav
561	1	880	a 0.16 on1 of6.wav	a 0.16 on1 of4.wav
562	1	876	a 0.16 on1 of7.wav	a 0.16 on1 of5.wav
563	2	729	a 0.18 on1 of3.wav	a 0.18 on1 of1.wav
564	2	963	a 0.18 on1 of4.wav	a 0.18 on1 of2.wav
565	2	708	a 0.18 on1 of5.wav	a 0.18 on1 of3.wav
566	1	1431	a 0.18 on1 of6.wav	a 0.18 on1 of4.wav
567	1	1253	a 0.18 on1 of7.wav	a 0.18 on1 of5.wav
568	2	1307	i 0.1 on1 of3.wav	i 0.1 on1 of1.wav
569	2	679	i 0.1 on1 of4.wav	i 0.1 on1 of2.wav
570	2	744	i 0.1 on1 of5.wav	i 0.1 on1 of3.wav
571	1	993	i 0.1 on1 of6.wav	i 0.1 on1 of4.wav
572	1	699	i 0.1 on1 of7.wav	i 0.1 on1 of5.wav
573	2	695	i 0.2 on1 of3.wav	i 0.2 on1 of1.wav
574	2	775	i 0.2 on1 of4.wav	i 0.2 on1 of2.wav
575	2	946	i 0.2 on1 of5.wav	i 0.2 on1 of3.wav
576	2	1184	i 0.2 on1 of6.wav	i 0.2 on1 of4.wav
577	1	1213	i 0.2 on1 of7.wav	i 0.2 on1 of5.wav
578	1	639	i 0.04 on1 of3.wav	i 0.04 on1 of1.wav
579	2	927	i 0.04 on1 of4.wav	i 0.04 on1 of2.wav
580	1	664	i 0.04 on1 of5.wav	i 0.04 on1 of3.wav
581	1	1108	i 0.04 on1 of6.wav	i 0.04 on1 of4.wav
582	1	632	i 0.04 on1 of7.wav	i 0.04 on1 of5.wav
583	2	711	i 0.06 on1 of3.wav	i 0.06 on1 of1.wav
584	2	827	i 0.06 on1 of4.wav	i 0.06 on1 of2.wav
585	2	979	i 0.06 on1 of5.wav	i 0.06 on1 of3.wav
586	2	1285	i 0.06 on1 of6.wav	i 0.06 on1 of4.wav
587	1	724	i 0.06 on1 of7.wav	i 0.06 on1 of5.wav
588	2	923	i 0.08 on1 of3.wav	i 0.08 on1 of1.wav
589	2	803	i 0.08 on1 of4.wav	i 0.08 on1 of2.wav
590	1	1465	i 0.08 on1 of5.wav	i 0.08 on1 of3.wav
591	1	908	i 0.08 on1 of6.wav	i 0.08 on1 of4.wav
592	1	767	i 0.08 on1 of7.wav	i 0.08 on1 of5.wav
593	2	895	i 0.12 on1 of3.wav	i 0.12 on1 of1.wav
594	2	787	i 0.12 on1 of4.wav	i 0.12 on1 of2.wav
595	1	1549	i 0.12 on1 of5.wav	i 0.12 on1 of3.wav
596	2	804	i 0.12 on1 of6.wav	i 0.12 on1 of4.wav
597	1	839	i 0.12 on1 of7.wav	i 0.12 on1 of5.wav
598	2	868	i 0.14 on1 of3.wav	i 0.14 on1 of1.wav
599	2	849	i 0.14 on1 of4.wav	i 0.14 on1 of2.wav
600	2	837	i 0.14 on1 of5.wav	i 0.14 on1 of3.wav
601	1	1154	i 0.14 on1 of6.wav	i 0.14 on1 of4.wav
602	1	840	i 0.14 on1 of7.wav	i 0.14 on1 of5.wav
603	2	784	i 0.16 on1 of3.wav	i 0.16 on1 of1.wav
604	2	824	i 0.16 on1 of4.wav	i 0.16 on1 of2.wav
605	2	779	i 0.16 on1 of5.wav	i 0.16 on1 of3.wav
606	2	827	i 0.16 on1 of6.wav	i 0.16 on1 of4.wav
607	1	829	i 0.16 on1 of7.wav	i 0.16 on1 of5.wav
608	2	755	i 0.18 on1 of3.wav	i 0.18 on1 of1.wav
609	2	651	i 0.18 on1 of4.wav	i 0.18 on1 of2.wav
610	2	1029	i 0.18 on1 of5.wav	i 0.18 on1 of3.wav
611	2	1107	i 0.18 on1 of6.wav	i 0.18 on1 of4.wav
612	1	625	i 0.18 on1 of7.wav	i 0.18 on1 of5.wav
