# Supplementary material for: How musical experience affects tone perception efficiency by musicians of tonal and non-tonal speakers?
Source: PLoS One. 2020 May 8;15(5):e0232514. doi: 10.1371/journal.pone.0232514 (PMC7209303; doi:10.1371/journal.pone.0232514)
Supplement: S2 Raw Data — (ZIP) [file pone.0232514.s002.zip › RAW DATA Man musician/sub4sdrising.csv]

List2	Slide3.RESP	Slide3.RT	stim1	stim2
1	1	758	a 0.1 on1 of7r.wav	a 0.1 on1 of7r.wav
2	1	1682	a 0.1 on2 of7.wav	a 0.1 on2 of7.wav
3	1	871	a 0.1 on3 of7.wav	a 0.1 on3 of7.wav
4	1	887	a 0.1 on4 of7.wav	a 0.1 on4 of7.wav
5	1	666	a 0.1 on5 of7.wav	a 0.1 on5 of7.wav
6	1	807	a 0.1 on6 of7.wav	a 0.1 on6 of7.wav
7	1	911	a 0.1 on7 of7.wav	a 0.1 on7 of7.wav
8	1	991	a 0.2 on1 of7r.wav	a 0.2 on1 of7r.wav
9	1	853	a 0.2 on2 of7.wav	a 0.2 on2 of7.wav
10	1	1119	a 0.2 on3 of7.wav	a 0.2 on3 of7.wav
11	1	1032	a 0.2 on4 of7.wav	a 0.2 on4 of7.wav
12	1	1154	a 0.2 on5 of7.wav	a 0.2 on5 of7.wav
13	1	880	a 0.2 on6 of7.wav	a 0.2 on6 of7.wav
14	1	699	a 0.2 on7 of7.wav	a 0.2 on7 of7.wav
15	1	923	a 0.04 on1 of7r.wav	a 0.04 on1 of7r.wav
16	1	726	a 0.04 on2 of7.wav	a 0.04 on2 of7.wav
17	1	911	a 0.04 on3 of7.wav	a 0.04 on3 of7.wav
18	1	1512	a 0.04 on4 of7.wav	a 0.04 on4 of7.wav
19	1	759	a 0.04 on5 of7.wav	a 0.04 on5 of7.wav
20	1	614	a 0.04 on6 of7.wav	a 0.04 on6 of7.wav
21	1	763	a 0.04 on7 of7.wav	a 0.04 on7 of7.wav
22	1	694	a 0.06 on1 of7r.wav	a 0.06 on1 of7r.wav
23	1	753	a 0.06 on2 of7.wav	a 0.06 on2 of7.wav
24	1	891	a 0.06 on3 of7.wav	a 0.06 on3 of7.wav
25	1	755	a 0.06 on4 of7.wav	a 0.06 on4 of7.wav
26	1	927	a 0.06 on5 of7.wav	a 0.06 on5 of7.wav
27	1	925	a 0.06 on6 of7.wav	a 0.06 on6 of7.wav
28	1	863	a 0.06 on7 of7.wav	a 0.06 on7 of7.wav
29	1	891	a 0.08 on1 of7r.wav	a 0.08 on1 of7r.wav
30	1	805	a 0.08 on2 of7.wav	a 0.08 on2 of7.wav
31	1	963	a 0.08 on3 of7.wav	a 0.08 on3 of7.wav
32	1	795	a 0.08 on4 of7.wav	a 0.08 on4 of7.wav
33	1	659	a 0.08 on5 of7.wav	a 0.08 on5 of7.wav
34	1	799	a 0.08 on6 of7.wav	a 0.08 on6 of7.wav
35	1	821	a 0.08 on7 of7.wav	a 0.08 on7 of7.wav
36	1	773	a 0.12 on1 of7r.wav	a 0.12 on1 of7r.wav
37	1	798	a 0.12 on2 of7.wav	a 0.12 on2 of7.wav
38	1	1279	a 0.12 on3 of7.wav	a 0.12 on3 of7.wav
39	1	723	a 0.12 on4 of7.wav	a 0.12 on4 of7.wav
40	1	839	a 0.12 on5 of7.wav	a 0.12 on5 of7.wav
41	1	995	a 0.12 on6 of7.wav	a 0.12 on6 of7.wav
42	1	1855	a 0.12 on7 of7.wav	a 0.12 on7 of7.wav
43	1	826	a 0.14 on1 of7r.wav	a 0.14 on1 of7r.wav
44	1	1133	a 0.14 on2 of7.wav	a 0.14 on2 of7.wav
45	1	1307	a 0.14 on3 of7.wav	a 0.14 on3 of7.wav
46	1	982	a 0.14 on4 of7.wav	a 0.14 on4 of7.wav
47	1	907	a 0.14 on5 of7.wav	a 0.14 on5 of7.wav
48	1	801	a 0.14 on6 of7.wav	a 0.14 on6 of7.wav
49	1	764	a 0.14 on7 of7.wav	a 0.14 on7 of7.wav
50	2	986	a 0.16 on1 of7r.wav	a 0.16 on1 of7r.wav
51	1	675	a 0.16 on2 of7.wav	a 0.16 on2 of7.wav
52	1	907	a 0.16 on3 of7.wav	a 0.16 on3 of7.wav
53	1	1234	a 0.16 on4 of7.wav	a 0.16 on4 of7.wav
54	1	723	a 0.16 on5 of7.wav	a 0.16 on5 of7.wav
55	1	1069	a 0.16 on6 of7.wav	a 0.16 on6 of7.wav
56	1	717	a 0.16 on7 of7.wav	a 0.16 on7 of7.wav
57	1	806	a 0.18 on1 of7r.wav	a 0.18 on1 of7r.wav
58	1	825	a 0.18 on2 of7.wav	a 0.18 on2 of7.wav
59	1	853	a 0.18 on3 of7.wav	a 0.18 on3 of7.wav
60	1	995	a 0.18 on4 of7.wav	a 0.18 on4 of7.wav
61	1	793	a 0.18 on5 of7.wav	a 0.18 on5 of7.wav
62	1	1255	a 0.18 on6 of7.wav	a 0.18 on6 of7.wav
63	1	731	a 0.18 on7 of7.wav	a 0.18 on7 of7.wav
64	1	975	i 0.1 on1 of7r.wav	i 0.1 on1 of7r.wav
65	1	855	i 0.1 on2 of7.wav	i 0.1 on2 of7.wav
66	1	786	i 0.1 on3 of7.wav	i 0.1 on3 of7.wav
67	1	1282	i 0.1 on4 of7.wav	i 0.1 on4 of7.wav
68	1	850	i 0.1 on5 of7.wav	i 0.1 on5 of7.wav
69	1	1050	i 0.1 on6 of7.wav	i 0.1 on6 of7.wav
70	1	1116	i 0.1 on7 of7.wav	i 0.1 on7 of7.wav
71	1	987	i 0.2 on1 of7r.wav	i 0.2 on1 of7r.wav
72	1	661	i 0.2 on2 of7.wav	i 0.2 on2 of7.wav
73	1	854	i 0.2 on3 of7.wav	i 0.2 on3 of7.wav
74	1	971	i 0.2 on4 of7.wav	i 0.2 on4 of7.wav
75	1	739	i 0.2 on5 of7.wav	i 0.2 on5 of7.wav
76	1	865	i 0.2 on6 of7.wav	i 0.2 on6 of7.wav
77	1	743	i 0.2 on7 of7.wav	i 0.2 on7 of7.wav
78	1	1031	i 0.04 on1 of7r.wav	i 0.04 on1 of7r.wav
79	1	773	i 0.04 on2 of7.wav	i 0.04 on2 of7.wav
80	1	678	i 0.04 on3 of7.wav	i 0.04 on3 of7.wav
81	1	867	i 0.04 on4 of7.wav	i 0.04 on4 of7.wav
82	1	683	i 0.04 on5 of7.wav	i 0.04 on5 of7.wav
83	1	557	i 0.04 on6 of7.wav	i 0.04 on6 of7.wav
84	1	1055	i 0.04 on7 of7.wav	i 0.04 on7 of7.wav
85	1	969	i 0.06 on1 of7r.wav	i 0.06 on1 of7r.wav
86	1	1222	i 0.06 on2 of7.wav	i 0.06 on2 of7.wav
87	1	775	i 0.06 on3 of7.wav	i 0.06 on3 of7.wav
88	1	826	i 0.06 on4 of7.wav	i 0.06 on4 of7.wav
89	1	786	i 0.06 on5 of7.wav	i 0.06 on5 of7.wav
90	1	786	i 0.06 on6 of7.wav	i 0.06 on6 of7.wav
91	1	894	i 0.06 on7 of7.wav	i 0.06 on7 of7.wav
92	1	763	i 0.08 on1 of7r.wav	i 0.08 on1 of7r.wav
93	1	1368	i 0.08 on2 of7.wav	i 0.08 on2 of7.wav
94	1	992	i 0.08 on3 of7.wav	i 0.08 on3 of7.wav
95	1	954	i 0.08 on4 of7.wav	i 0.08 on4 of7.wav
96	1	807	i 0.08 on5 of7.wav	i 0.08 on5 of7.wav
97	1	940	i 0.08 on6 of7.wav	i 0.08 on6 of7.wav
98	1	1069	i 0.08 on7 of7.wav	i 0.08 on7 of7.wav
99	1	1091	i 0.12 on1 of7r.wav	i 0.12 on1 of7r.wav
100	1	815	i 0.12 on2 of7.wav	i 0.12 on2 of7.wav
101	1	706	i 0.12 on3 of7.wav	i 0.12 on3 of7.wav
102	1	805	i 0.12 on4 of7.wav	i 0.12 on4 of7.wav
103	1	834	i 0.12 on5 of7.wav	i 0.12 on5 of7.wav
104	1	798	i 0.12 on6 of7.wav	i 0.12 on6 of7.wav
105	1	733	i 0.12 on7 of7.wav	i 0.12 on7 of7.wav
106	1	1120	i 0.14 on1 of7r.wav	i 0.14 on1 of7r.wav
107	1	1289	i 0.14 on2 of7.wav	i 0.14 on2 of7.wav
108	1	1137	i 0.14 on3 of7.wav	i 0.14 on3 of7.wav
109	1	971	i 0.14 on4 of7.wav	i 0.14 on4 of7.wav
110	1	837	i 0.14 on5 of7.wav	i 0.14 on5 of7.wav
111	1	781	i 0.14 on6 of7.wav	i 0.14 on6 of7.wav
112	1	891	i 0.14 on7 of7.wav	i 0.14 on7 of7.wav
113	1	782	i 0.16 on1 of7r.wav	i 0.16 on1 of7r.wav
114	1	745	i 0.16 on2 of7.wav	i 0.16 on2 of7.wav
115	1	605	i 0.16 on3 of7.wav	i 0.16 on3 of7.wav
116	1	999	i 0.16 on4 of7.wav	i 0.16 on4 of7.wav
117	1	697	i 0.16 on5 of7.wav	i 0.16 on5 of7.wav
118	1	747	i 0.16 on6 of7.wav	i 0.16 on6 of7.wav
119	1	815	i 0.16 on7 of7.wav	i 0.16 on7 of7.wav
120	1	930	i 0.18 on1 of7r.wav	i 0.18 on1 of7r.wav
121	1	923	i 0.18 on2 of7.wav	i 0.18 on2 of7.wav
122	1	969	i 0.18 on3 of7.wav	i 0.18 on3 of7.wav
123	1	971	i 0.18 on4 of7.wav	i 0.18 on4 of7.wav
124	1	766	i 0.18 on5 of7.wav	i 0.18 on5 of7.wav
125	1	757	i 0.18 on6 of7.wav	i 0.18 on6 of7.wav
126	1	1067	i 0.18 on7 of7.wav	i 0.18 on7 of7.wav
127	1	1268	a 0.1 on1 of7r.wav	a 0.1 on3 of7.wav
128	1	771	a 0.1 on2 of7.wav	a 0.1 on4 of7.wav
129	1	1376	a 0.1 on3 of7.wav	a 0.1 on5 of7.wav
130	2	1227	a 0.1 on4 of7.wav	a 0.1 on6 of7.wav
131	1	1254	a 0.1 on5 of7.wav	a 0.1 on7 of7.wav
132	1	1167	a 0.2 on1 of7r.wav	a 0.2 on3 of7.wav
133	1	1134	a 0.2 on2 of7.wav	a 0.2 on4 of7.wav
134	2	947	a 0.2 on3 of7.wav	a 0.2 on5 of7.wav
135	1	2212	a 0.2 on4 of7.wav	a 0.2 on6 of7.wav
136	2	965	a 0.2 on5 of7.wav	a 0.2 on7 of7.wav
137	1	1181	a 0.04 on1 of7r.wav	a 0.04 on3 of7.wav
138	1	1192	a 0.04 on2 of7.wav	a 0.04 on4 of7.wav
139	1	970	a 0.04 on3 of7.wav	a 0.04 on5 of7.wav
140	1	733	a 0.04 on4 of7.wav	a 0.04 on6 of7.wav
141	1	845	a 0.04 on5 of7.wav	a 0.04 on7 of7.wav
142	1	778	a 0.06 on1 of7r.wav	a 0.06 on3 of7.wav
143	1	1163	a 0.06 on2 of7.wav	a 0.06 on4 of7.wav
144	1	786	a 0.06 on3 of7.wav	a 0.06 on5 of7.wav
145	1	779	a 0.06 on4 of7.wav	a 0.06 on6 of7.wav
146	1	588	a 0.06 on5 of7.wav	a 0.06 on7 of7.wav
147	1	996	a 0.08 on1 of7r.wav	a 0.08 on3 of7.wav
148	1	722	a 0.08 on2 of7.wav	a 0.08 on4 of7.wav
149	2	662	a 0.08 on3 of7.wav	a 0.08 on5 of7.wav
150	1	978	a 0.08 on4 of7.wav	a 0.08 on6 of7.wav
151	1	1576	a 0.08 on5 of7.wav	a 0.08 on7 of7.wav
152	1	783	a 0.12 on1 of7r.wav	a 0.12 on3 of7.wav
153	1	908	a 0.12 on2 of7.wav	a 0.12 on4 of7.wav
154	2	975	a 0.12 on3 of7.wav	a 0.12 on5 of7.wav
155	1	951	a 0.12 on4 of7.wav	a 0.12 on6 of7.wav
156	1	775	a 0.12 on5 of7.wav	a 0.12 on7 of7.wav
157	2	1230	a 0.14 on1 of7r.wav	a 0.14 on3 of7.wav
158	2	914	a 0.14 on2 of7.wav	a 0.14 on4 of7.wav
159	2	923	a 0.14 on3 of7.wav	a 0.14 on5 of7.wav
160	1	907	a 0.14 on4 of7.wav	a 0.14 on6 of7.wav
161	1	1058	a 0.14 on5 of7.wav	a 0.14 on7 of7.wav
162	1	1468	a 0.16 on1 of7r.wav	a 0.16 on3 of7.wav
163	1	750	a 0.16 on2 of7.wav	a 0.16 on4 of7.wav
164	2	785	a 0.16 on3 of7.wav	a 0.16 on5 of7.wav
165	2	1258	a 0.16 on4 of7.wav	a 0.16 on6 of7.wav
166	1	1063	a 0.16 on5 of7.wav	a 0.16 on7 of7.wav
167	2	911	a 0.18 on1 of7r.wav	a 0.18 on3 of7.wav
168	1	1372	a 0.18 on2 of7.wav	a 0.18 on4 of7.wav
169	2	834	a 0.18 on3 of7.wav	a 0.18 on5 of7.wav
170	2	1441	a 0.18 on4 of7.wav	a 0.18 on6 of7.wav
171	2	1169	a 0.18 on5 of7.wav	a 0.18 on7 of7.wav
172	2	1267	i 0.1 on1 of7r.wav	i 0.1 on3 of7.wav
173	1	1207	i 0.1 on2 of7.wav	i 0.1 on4 of7.wav
174	1	1007	i 0.1 on3 of7.wav	i 0.1 on5 of7.wav
175	1	997	i 0.1 on4 of7.wav	i 0.1 on6 of7.wav
176	1	1579	i 0.1 on5 of7.wav	i 0.1 on7 of7.wav
177	2	997	i 0.2 on1 of7r.wav	i 0.2 on3 of7.wav
178	2	917	i 0.2 on2 of7.wav	i 0.2 on4 of7.wav
179	2	1111	i 0.2 on3 of7.wav	i 0.2 on5 of7.wav
180	2	1125	i 0.2 on4 of7.wav	i 0.2 on6 of7.wav
181	1	1429	i 0.2 on5 of7.wav	i 0.2 on7 of7.wav
182	1	1043	i 0.04 on1 of7r.wav	i 0.04 on3 of7.wav
183	1	867	i 0.04 on2 of7.wav	i 0.04 on4 of7.wav
184	1	634	i 0.04 on3 of7.wav	i 0.04 on5 of7.wav
185	1	1488	i 0.04 on4 of7.wav	i 0.04 on6 of7.wav
186	1	695	i 0.04 on5 of7.wav	i 0.04 on7 of7.wav
187	1	979	i 0.06 on1 of7r.wav	i 0.06 on3 of7.wav
188	1	1174	i 0.06 on2 of7.wav	i 0.06 on4 of7.wav
189	1	923	i 0.06 on3 of7.wav	i 0.06 on5 of7.wav
190	1	745	i 0.06 on4 of7.wav	i 0.06 on6 of7.wav
191	1	1147	i 0.06 on5 of7.wav	i 0.06 on7 of7.wav
192	1	993	i 0.08 on1 of7r.wav	i 0.08 on3 of7.wav
193	1	659	i 0.08 on2 of7.wav	i 0.08 on4 of7.wav
194	1	853	i 0.08 on3 of7.wav	i 0.08 on5 of7.wav
195	1	963	i 0.08 on4 of7.wav	i 0.08 on6 of7.wav
196	1	826	i 0.08 on5 of7.wav	i 0.08 on7 of7.wav
197	1	1029	i 0.12 on1 of7r.wav	i 0.12 on3 of7.wav
198	2	1463	i 0.12 on2 of7.wav	i 0.12 on4 of7.wav
199	2	806	i 0.12 on3 of7.wav	i 0.12 on5 of7.wav
200	2	802	i 0.12 on4 of7.wav	i 0.12 on6 of7.wav
201	1	1498	i 0.12 on5 of7.wav	i 0.12 on7 of7.wav
202	1	1510	i 0.14 on1 of7r.wav	i 0.14 on3 of7.wav
203	2	759	i 0.14 on2 of7.wav	i 0.14 on4 of7.wav
204	1	1376	i 0.14 on3 of7.wav	i 0.14 on5 of7.wav
205	2	914	i 0.14 on4 of7.wav	i 0.14 on6 of7.wav
206	1	982	i 0.14 on5 of7.wav	i 0.14 on7 of7.wav
207	2	875	i 0.16 on1 of7r.wav	i 0.16 on3 of7.wav
208	2	770	i 0.16 on2 of7.wav	i 0.16 on4 of7.wav
209	2	923	i 0.16 on3 of7.wav	i 0.16 on5 of7.wav
210	2	810	i 0.16 on4 of7.wav	i 0.16 on6 of7.wav
211	1	688	i 0.16 on5 of7.wav	i 0.16 on7 of7.wav
212	2	1011	i 0.18 on1 of7r.wav	i 0.18 on3 of7.wav
213	2	827	i 0.18 on2 of7.wav	i 0.18 on4 of7.wav
214	2	1042	i 0.18 on3 of7.wav	i 0.18 on5 of7.wav
215	1	1051	i 0.18 on4 of7.wav	i 0.18 on6 of7.wav
216	1	1226	i 0.18 on5 of7.wav	i 0.18 on7 of7.wav
217	1	734	a 0.1 on3 of7.wav	a 0.1 on1 of7r.wav
218	1	889	a 0.1 on4 of7.wav	a 0.1 on2 of7.wav
219	2	693	a 0.1 on5 of7.wav	a 0.1 on3 of7.wav
220	2	1022	a 0.1 on6 of7.wav	a 0.1 on4 of7.wav
221	1	1105	a 0.1 on7 of7.wav	a 0.1 on5 of7.wav
222	1	853	a 0.2 on3 of7.wav	a 0.2 on1 of7r.wav
223	1	1125	a 0.2 on4 of7.wav	a 0.2 on2 of7.wav
224	2	677	a 0.2 on5 of7.wav	a 0.2 on3 of7.wav
225	1	1226	a 0.2 on6 of7.wav	a 0.2 on4 of7.wav
226	2	734	a 0.2 on7 of7.wav	a 0.2 on5 of7.wav
227	1	1014	a 0.04 on3 of7.wav	a 0.04 on1 of7r.wav
228	1	1039	a 0.04 on4 of7.wav	a 0.04 on2 of7.wav
229	1	805	a 0.04 on5 of7.wav	a 0.04 on3 of7.wav
230	1	4281	a 0.04 on6 of7.wav	a 0.04 on4 of7.wav
231	1	887	a 0.04 on7 of7.wav	a 0.04 on5 of7.wav
232	1	715	a 0.06 on3 of7.wav	a 0.06 on1 of7r.wav
233	1	1083	a 0.06 on4 of7.wav	a 0.06 on2 of7.wav
234	1	1066	a 0.06 on5 of7.wav	a 0.06 on3 of7.wav
235	1	1055	a 0.06 on6 of7.wav	a 0.06 on4 of7.wav
236	1	1381	a 0.06 on7 of7.wav	a 0.06 on5 of7.wav
237	1	2780	a 0.08 on3 of7.wav	a 0.08 on1 of7r.wav
238	1	823	a 0.08 on4 of7.wav	a 0.08 on2 of7.wav
239	1	815	a 0.08 on5 of7.wav	a 0.08 on3 of7.wav
240	1	769	a 0.08 on6 of7.wav	a 0.08 on4 of7.wav
241	1	917	a 0.08 on7 of7.wav	a 0.08 on5 of7.wav
242	1	1199	a 0.12 on3 of7.wav	a 0.12 on1 of7r.wav
243	2	653	a 0.12 on4 of7.wav	a 0.12 on2 of7.wav
244	1	955	a 0.12 on5 of7.wav	a 0.12 on3 of7.wav
245	2	834	a 0.12 on6 of7.wav	a 0.12 on4 of7.wav
246	1	895	a 0.12 on7 of7.wav	a 0.12 on5 of7.wav
247	1	778	a 0.14 on3 of7.wav	a 0.14 on1 of7r.wav
248	2	795	a 0.14 on4 of7.wav	a 0.14 on2 of7.wav
249	2	706	a 0.14 on5 of7.wav	a 0.14 on3 of7.wav
250	2	991	a 0.14 on6 of7.wav	a 0.14 on4 of7.wav
251	1	1143	a 0.14 on7 of7.wav	a 0.14 on5 of7.wav
252	1	1143	a 0.16 on3 of7.wav	a 0.16 on1 of7r.wav
253	2	713	a 0.16 on4 of7.wav	a 0.16 on2 of7.wav
254	2	978	a 0.16 on5 of7.wav	a 0.16 on3 of7.wav
255	2	812	a 0.16 on6 of7.wav	a 0.16 on4 of7.wav
256	2	1014	a 0.16 on7 of7.wav	a 0.16 on5 of7.wav
257	1	1243	a 0.18 on3 of7.wav	a 0.18 on1 of7r.wav
258	1	1121	a 0.18 on4 of7.wav	a 0.18 on2 of7.wav
259	2	795	a 0.18 on5 of7.wav	a 0.18 on3 of7.wav
260	2	997	a 0.18 on6 of7.wav	a 0.18 on4 of7.wav
261	2	1239	a 0.18 on7 of7.wav	a 0.18 on5 of7.wav
262	1	1539	i 0.1 on3 of7.wav	i 0.1 on1 of7r.wav
263	1	754	i 0.1 on4 of7.wav	i 0.1 on2 of7.wav
264	1	1591	i 0.1 on5 of7.wav	i 0.1 on3 of7.wav
265	1	803	i 0.1 on6 of7.wav	i 0.1 on4 of7.wav
266	1	737	i 0.1 on7 of7.wav	i 0.1 on5 of7.wav
267	1	867	i 0.2 on3 of7.wav	i 0.2 on1 of7r.wav
268	2	1018	i 0.2 on4 of7.wav	i 0.2 on2 of7.wav
269	2	753	i 0.2 on5 of7.wav	i 0.2 on3 of7.wav
270	2	938	i 0.2 on6 of7.wav	i 0.2 on4 of7.wav
271	2	1087	i 0.2 on7 of7.wav	i 0.2 on5 of7.wav
272	1	803	i 0.04 on3 of7.wav	i 0.04 on1 of7r.wav
273	1	965	i 0.04 on4 of7.wav	i 0.04 on2 of7.wav
274	1	785	i 0.04 on5 of7.wav	i 0.04 on3 of7.wav
275	1	1224	i 0.04 on6 of7.wav	i 0.04 on4 of7.wav
276	1	1292	i 0.04 on7 of7.wav	i 0.04 on5 of7.wav
277	1	597	i 0.06 on3 of7.wav	i 0.06 on1 of7r.wav
278	1	1060	i 0.06 on4 of7.wav	i 0.06 on2 of7.wav
279	1	802	i 0.06 on5 of7.wav	i 0.06 on3 of7.wav
280	1	805	i 0.06 on6 of7.wav	i 0.06 on4 of7.wav
281	1	697	i 0.06 on7 of7.wav	i 0.06 on5 of7.wav
282	1	891	i 0.08 on3 of7.wav	i 0.08 on1 of7r.wav
283	1	786	i 0.08 on4 of7.wav	i 0.08 on2 of7.wav
284	1	851	i 0.08 on5 of7.wav	i 0.08 on3 of7.wav
285	1	714	i 0.08 on6 of7.wav	i 0.08 on4 of7.wav
286	1	1051	i 0.08 on7 of7.wav	i 0.08 on5 of7.wav
287	1	953	i 0.12 on3 of7.wav	i 0.12 on1 of7r.wav
288	1	1127	i 0.12 on4 of7.wav	i 0.12 on2 of7.wav
289	1	907	i 0.12 on5 of7.wav	i 0.12 on3 of7.wav
290	1	1507	i 0.12 on6 of7.wav	i 0.12 on4 of7.wav
291	1	1539	i 0.12 on7 of7.wav	i 0.12 on5 of7.wav
292	1	858	i 0.14 on3 of7.wav	i 0.14 on1 of7r.wav
293	2	857	i 0.14 on4 of7.wav	i 0.14 on2 of7.wav
294	1	1542	i 0.14 on5 of7.wav	i 0.14 on3 of7.wav
295	2	917	i 0.14 on6 of7.wav	i 0.14 on4 of7.wav
296	1	942	i 0.14 on7 of7.wav	i 0.14 on5 of7.wav
297	1	767	i 0.16 on3 of7.wav	i 0.16 on1 of7r.wav
298	1	1052	i 0.16 on4 of7.wav	i 0.16 on2 of7.wav
299	2	915	i 0.16 on5 of7.wav	i 0.16 on3 of7.wav
300	2	729	i 0.16 on6 of7.wav	i 0.16 on4 of7.wav
301	2	974	i 0.16 on7 of7.wav	i 0.16 on5 of7.wav
302	1	741	i 0.18 on3 of7.wav	i 0.18 on1 of7r.wav
303	1	1009	i 0.18 on4 of7.wav	i 0.18 on2 of7.wav
304	2	863	i 0.18 on5 of7.wav	i 0.18 on3 of7.wav
305	2	897	i 0.18 on6 of7.wav	i 0.18 on4 of7.wav
306	2	1218	i 0.18 on7 of7.wav	i 0.18 on5 of7.wav
307	1	858	a 0.1 on1 of7r.wav	a 0.1 on1 of7r.wav
308	1	852	a 0.1 on2 of7.wav	a 0.1 on2 of7.wav
309	1	847	a 0.1 on3 of7.wav	a 0.1 on3 of7.wav
310	2	1620	a 0.1 on4 of7.wav	a 0.1 on4 of7.wav
311	1	1307	a 0.1 on5 of7.wav	a 0.1 on5 of7.wav
312	1	933	a 0.1 on6 of7.wav	a 0.1 on6 of7.wav
313	1	823	a 0.1 on7 of7.wav	a 0.1 on7 of7.wav
314	1	817	a 0.2 on1 of7r.wav	a 0.2 on1 of7r.wav
315	1	964	a 0.2 on2 of7.wav	a 0.2 on2 of7.wav
316	1	855	a 0.2 on3 of7.wav	a 0.2 on3 of7.wav
317	1	995	a 0.2 on4 of7.wav	a 0.2 on4 of7.wav
318	1	946	a 0.2 on5 of7.wav	a 0.2 on5 of7.wav
319	1	1355	a 0.2 on6 of7.wav	a 0.2 on6 of7.wav
320	1	774	a 0.2 on7 of7.wav	a 0.2 on7 of7.wav
321	1	855	a 0.04 on1 of7r.wav	a 0.04 on1 of7r.wav
322	1	566	a 0.04 on2 of7.wav	a 0.04 on2 of7.wav
323	1	791	a 0.04 on3 of7.wav	a 0.04 on3 of7.wav
324	1	677	a 0.04 on4 of7.wav	a 0.04 on4 of7.wav
325	1	609	a 0.04 on5 of7.wav	a 0.04 on5 of7.wav
326	1	833	a 0.04 on6 of7.wav	a 0.04 on6 of7.wav
327	1	1127	a 0.04 on7 of7.wav	a 0.04 on7 of7.wav
328	1	1515	a 0.06 on1 of7r.wav	a 0.06 on1 of7r.wav
329	1	728	a 0.06 on2 of7.wav	a 0.06 on2 of7.wav
330	1	871	a 0.06 on3 of7.wav	a 0.06 on3 of7.wav
331	1	899	a 0.06 on4 of7.wav	a 0.06 on4 of7.wav
332	1	1422	a 0.06 on5 of7.wav	a 0.06 on5 of7.wav
333	1	686	a 0.06 on6 of7.wav	a 0.06 on6 of7.wav
334	1	769	a 0.06 on7 of7.wav	a 0.06 on7 of7.wav
335	1	737	a 0.08 on1 of7r.wav	a 0.08 on1 of7r.wav
336	1	851	a 0.08 on2 of7.wav	a 0.08 on2 of7.wav
337	1	966	a 0.08 on3 of7.wav	a 0.08 on3 of7.wav
338	1	750	a 0.08 on4 of7.wav	a 0.08 on4 of7.wav
339	1	666	a 0.08 on5 of7.wav	a 0.08 on5 of7.wav
340	1	966	a 0.08 on6 of7.wav	a 0.08 on6 of7.wav
341	1	1066	a 0.08 on7 of7.wav	a 0.08 on7 of7.wav
342	1	1040	a 0.12 on1 of7r.wav	a 0.12 on1 of7r.wav
343	2	1126	a 0.12 on2 of7.wav	a 0.12 on2 of7.wav
344	1	835	a 0.12 on3 of7.wav	a 0.12 on3 of7.wav
345	1	935	a 0.12 on4 of7.wav	a 0.12 on4 of7.wav
346	1	807	a 0.12 on5 of7.wav	a 0.12 on5 of7.wav
347	1	788	a 0.12 on6 of7.wav	a 0.12 on6 of7.wav
348	1	929	a 0.12 on7 of7.wav	a 0.12 on7 of7.wav
349	1	911	a 0.14 on1 of7r.wav	a 0.14 on1 of7r.wav
350	1	1250	a 0.14 on2 of7.wav	a 0.14 on2 of7.wav
351	1	1031	a 0.14 on3 of7.wav	a 0.14 on3 of7.wav
352	1	1247	a 0.14 on4 of7.wav	a 0.14 on4 of7.wav
353	1	988	a 0.14 on5 of7.wav	a 0.14 on5 of7.wav
354	1	1107	a 0.14 on6 of7.wav	a 0.14 on6 of7.wav
355	1	625	a 0.14 on7 of7.wav	a 0.14 on7 of7.wav
356	1	846	a 0.16 on1 of7r.wav	a 0.16 on1 of7r.wav
357	1	1007	a 0.16 on2 of7.wav	a 0.16 on2 of7.wav
358	1	1033	a 0.16 on3 of7.wav	a 0.16 on3 of7.wav
359	1	1127	a 0.16 on4 of7.wav	a 0.16 on4 of7.wav
360	1	737	a 0.16 on5 of7.wav	a 0.16 on5 of7.wav
361	1	741	a 0.16 on6 of7.wav	a 0.16 on6 of7.wav
362	1	785	a 0.16 on7 of7.wav	a 0.16 on7 of7.wav
363	1	911	a 0.18 on1 of7r.wav	a 0.18 on1 of7r.wav
364	1	1204	a 0.18 on2 of7.wav	a 0.18 on2 of7.wav
365	1	941	a 0.18 on3 of7.wav	a 0.18 on3 of7.wav
366	1	1242	a 0.18 on4 of7.wav	a 0.18 on4 of7.wav
367	1	987	a 0.18 on5 of7.wav	a 0.18 on5 of7.wav
368	1	617	a 0.18 on6 of7.wav	a 0.18 on6 of7.wav
369	1	810	a 0.18 on7 of7.wav	a 0.18 on7 of7.wav
370	1	727	i 0.1 on1 of7r.wav	i 0.1 on1 of7r.wav
371	1	1003	i 0.1 on2 of7.wav	i 0.1 on2 of7.wav
372	1	839	i 0.1 on3 of7.wav	i 0.1 on3 of7.wav
373	1	1084	i 0.1 on4 of7.wav	i 0.1 on4 of7.wav
374	1	941	i 0.1 on5 of7.wav	i 0.1 on5 of7.wav
375	1	749	i 0.1 on6 of7.wav	i 0.1 on6 of7.wav
376	1	759	i 0.1 on7 of7.wav	i 0.1 on7 of7.wav
377	1	843	i 0.2 on1 of7r.wav	i 0.2 on1 of7r.wav
378	1	837	i 0.2 on2 of7.wav	i 0.2 on2 of7.wav
379	1	1012	i 0.2 on3 of7.wav	i 0.2 on3 of7.wav
380	1	822	i 0.2 on4 of7.wav	i 0.2 on4 of7.wav
381	1	1247	i 0.2 on5 of7.wav	i 0.2 on5 of7.wav
382	1	814	i 0.2 on6 of7.wav	i 0.2 on6 of7.wav
383	1	840	i 0.2 on7 of7.wav	i 0.2 on7 of7.wav
384	1	765	i 0.04 on1 of7r.wav	i 0.04 on1 of7r.wav
385	1	682	i 0.04 on2 of7.wav	i 0.04 on2 of7.wav
386	1	1211	i 0.04 on3 of7.wav	i 0.04 on3 of7.wav
387	1	847	i 0.04 on4 of7.wav	i 0.04 on4 of7.wav
388	1	590	i 0.04 on5 of7.wav	i 0.04 on5 of7.wav
389	1	665	i 0.04 on6 of7.wav	i 0.04 on6 of7.wav
390	1	1042	i 0.04 on7 of7.wav	i 0.04 on7 of7.wav
391	1	842	i 0.06 on1 of7r.wav	i 0.06 on1 of7r.wav
392	1	914	i 0.06 on2 of7.wav	i 0.06 on2 of7.wav
393	1	541	i 0.06 on3 of7.wav	i 0.06 on3 of7.wav
394	1	1059	i 0.06 on4 of7.wav	i 0.06 on4 of7.wav
395	1	1035	i 0.06 on5 of7.wav	i 0.06 on5 of7.wav
396	1	923	i 0.06 on6 of7.wav	i 0.06 on6 of7.wav
397	1	1660	i 0.06 on7 of7.wav	i 0.06 on7 of7.wav
398	1	835	i 0.08 on1 of7r.wav	i 0.08 on1 of7r.wav
399	1	821	i 0.08 on2 of7.wav	i 0.08 on2 of7.wav
400	1	715	i 0.08 on3 of7.wav	i 0.08 on3 of7.wav
401	1	874	i 0.08 on4 of7.wav	i 0.08 on4 of7.wav
402	1	659	i 0.08 on5 of7.wav	i 0.08 on5 of7.wav
403	1	1091	i 0.08 on6 of7.wav	i 0.08 on6 of7.wav
404	1	729	i 0.08 on7 of7.wav	i 0.08 on7 of7.wav
405	1	846	i 0.12 on1 of7r.wav	i 0.12 on1 of7r.wav
406	1	810	i 0.12 on2 of7.wav	i 0.12 on2 of7.wav
407	2	1052	i 0.12 on3 of7.wav	i 0.12 on3 of7.wav
408	1	791	i 0.12 on4 of7.wav	i 0.12 on4 of7.wav
409	1	763	i 0.12 on5 of7.wav	i 0.12 on5 of7.wav
410	1	785	i 0.12 on6 of7.wav	i 0.12 on6 of7.wav
411	1	987	i 0.12 on7 of7.wav	i 0.12 on7 of7.wav
412	1	741	i 0.14 on1 of7r.wav	i 0.14 on1 of7r.wav
413	1	794	i 0.14 on2 of7.wav	i 0.14 on2 of7.wav
414	2	1018	i 0.14 on3 of7.wav	i 0.14 on3 of7.wav
415	1	710	i 0.14 on4 of7.wav	i 0.14 on4 of7.wav
416	1	780	i 0.14 on5 of7.wav	i 0.14 on5 of7.wav
417	1	975	i 0.14 on6 of7.wav	i 0.14 on6 of7.wav
418	1	794	i 0.14 on7 of7.wav	i 0.14 on7 of7.wav
419	1	863	i 0.16 on1 of7r.wav	i 0.16 on1 of7r.wav
420	1	761	i 0.16 on2 of7.wav	i 0.16 on2 of7.wav
421	1	1205	i 0.16 on3 of7.wav	i 0.16 on3 of7.wav
422	1	899	i 0.16 on4 of7.wav	i 0.16 on4 of7.wav
423	1	1178	i 0.16 on5 of7.wav	i 0.16 on5 of7.wav
424	1	727	i 0.16 on6 of7.wav	i 0.16 on6 of7.wav
425	1	721	i 0.16 on7 of7.wav	i 0.16 on7 of7.wav
426	1	1158	i 0.18 on1 of7r.wav	i 0.18 on1 of7r.wav
427	1	1243	i 0.18 on2 of7.wav	i 0.18 on2 of7.wav
428	1	890	i 0.18 on3 of7.wav	i 0.18 on3 of7.wav
429	1	1007	i 0.18 on4 of7.wav	i 0.18 on4 of7.wav
430	1	886	i 0.18 on5 of7.wav	i 0.18 on5 of7.wav
431	1	867	i 0.18 on6 of7.wav	i 0.18 on6 of7.wav
432	1	1044	i 0.18 on7 of7.wav	i 0.18 on7 of7.wav
433	1	961	a 0.1 on1 of7r.wav	a 0.1 on3 of7.wav
434	1	749	a 0.1 on2 of7.wav	a 0.1 on4 of7.wav
435	1	747	a 0.1 on3 of7.wav	a 0.1 on5 of7.wav
436	2	758	a 0.1 on4 of7.wav	a 0.1 on6 of7.wav
437	1	975	a 0.1 on5 of7.wav	a 0.1 on7 of7.wav
438	1	1441	a 0.2 on1 of7r.wav	a 0.2 on3 of7.wav
439	1	997	a 0.2 on2 of7.wav	a 0.2 on4 of7.wav
440	2	709	a 0.2 on3 of7.wav	a 0.2 on5 of7.wav
441	2	1120	a 0.2 on4 of7.wav	a 0.2 on6 of7.wav
442	2	1485	a 0.2 on5 of7.wav	a 0.2 on7 of7.wav
443	1	1419	a 0.04 on1 of7r.wav	a 0.04 on3 of7.wav
444	1	721	a 0.04 on2 of7.wav	a 0.04 on4 of7.wav
445	1	694	a 0.04 on3 of7.wav	a 0.04 on5 of7.wav
446	1	609	a 0.04 on4 of7.wav	a 0.04 on6 of7.wav
447	1	962	a 0.04 on5 of7.wav	a 0.04 on7 of7.wav
448	1	757	a 0.06 on1 of7r.wav	a 0.06 on3 of7.wav
449	1	1210	a 0.06 on2 of7.wav	a 0.06 on4 of7.wav
450	1	1030	a 0.06 on3 of7.wav	a 0.06 on5 of7.wav
451	1	1059	a 0.06 on4 of7.wav	a 0.06 on6 of7.wav
452	1	967	a 0.06 on5 of7.wav	a 0.06 on7 of7.wav
453	1	755	a 0.08 on1 of7r.wav	a 0.08 on3 of7.wav
454	1	879	a 0.08 on2 of7.wav	a 0.08 on4 of7.wav
455	1	937	a 0.08 on3 of7.wav	a 0.08 on5 of7.wav
456	1	1033	a 0.08 on4 of7.wav	a 0.08 on6 of7.wav
457	1	861	a 0.08 on5 of7.wav	a 0.08 on7 of7.wav
458	1	845	a 0.12 on1 of7r.wav	a 0.12 on3 of7.wav
459	2	982	a 0.12 on2 of7.wav	a 0.12 on4 of7.wav
460	2	1319	a 0.12 on3 of7.wav	a 0.12 on5 of7.wav
461	1	1640	a 0.12 on4 of7.wav	a 0.12 on6 of7.wav
462	1	963	a 0.12 on5 of7.wav	a 0.12 on7 of7.wav
463	1	1523	a 0.14 on1 of7r.wav	a 0.14 on3 of7.wav
464	2	963	a 0.14 on2 of7.wav	a 0.14 on4 of7.wav
465	2	1072	a 0.14 on3 of7.wav	a 0.14 on5 of7.wav
466	1	1051	a 0.14 on4 of7.wav	a 0.14 on6 of7.wav
467	2	782	a 0.14 on5 of7.wav	a 0.14 on7 of7.wav
468	2	902	a 0.16 on1 of7r.wav	a 0.16 on3 of7.wav
469	2	710	a 0.16 on2 of7.wav	a 0.16 on4 of7.wav
470	2	742	a 0.16 on3 of7.wav	a 0.16 on5 of7.wav
471	1	939	a 0.16 on4 of7.wav	a 0.16 on6 of7.wav
472	1	1314	a 0.16 on5 of7.wav	a 0.16 on7 of7.wav
473	2	743	a 0.18 on1 of7r.wav	a 0.18 on3 of7.wav
474	2	956	a 0.18 on2 of7.wav	a 0.18 on4 of7.wav
475	2	755	a 0.18 on3 of7.wav	a 0.18 on5 of7.wav
476	2	1259	a 0.18 on4 of7.wav	a 0.18 on6 of7.wav
477	1	1267	a 0.18 on5 of7.wav	a 0.18 on7 of7.wav
478	1	943	i 0.1 on1 of7r.wav	i 0.1 on3 of7.wav
479	1	685	i 0.1 on2 of7.wav	i 0.1 on4 of7.wav
480	1	926	i 0.1 on3 of7.wav	i 0.1 on5 of7.wav
481	1	1031	i 0.1 on4 of7.wav	i 0.1 on6 of7.wav
482	2	1346	i 0.1 on5 of7.wav	i 0.1 on7 of7.wav
483	1	1240	i 0.2 on1 of7r.wav	i 0.2 on3 of7.wav
484	2	1062	i 0.2 on2 of7.wav	i 0.2 on4 of7.wav
485	2	738	i 0.2 on3 of7.wav	i 0.2 on5 of7.wav
486	2	1322	i 0.2 on4 of7.wav	i 0.2 on6 of7.wav
487	1	1305	i 0.2 on5 of7.wav	i 0.2 on7 of7.wav
488	1	577	i 0.04 on1 of7r.wav	i 0.04 on3 of7.wav
489	1	751	i 0.04 on2 of7.wav	i 0.04 on4 of7.wav
490	1	748	i 0.04 on3 of7.wav	i 0.04 on5 of7.wav
491	1	851	i 0.04 on4 of7.wav	i 0.04 on6 of7.wav
492	1	751	i 0.04 on5 of7.wav	i 0.04 on7 of7.wav
493	1	654	i 0.06 on1 of7r.wav	i 0.06 on3 of7.wav
494	1	1112	i 0.06 on2 of7.wav	i 0.06 on4 of7.wav
495	1	814	i 0.06 on3 of7.wav	i 0.06 on5 of7.wav
496	1	941	i 0.06 on4 of7.wav	i 0.06 on6 of7.wav
497	1	715	i 0.06 on5 of7.wav	i 0.06 on7 of7.wav
498	1	991	i 0.08 on1 of7r.wav	i 0.08 on3 of7.wav
499	1	1055	i 0.08 on2 of7.wav	i 0.08 on4 of7.wav
500	1	721	i 0.08 on3 of7.wav	i 0.08 on5 of7.wav
501	1	1686	i 0.08 on4 of7.wav	i 0.08 on6 of7.wav
502	1	1201	i 0.08 on5 of7.wav	i 0.08 on7 of7.wav
503	1	1022	i 0.12 on1 of7r.wav	i 0.12 on3 of7.wav
504	2	1115	i 0.12 on2 of7.wav	i 0.12 on4 of7.wav
505	1	898	i 0.12 on3 of7.wav	i 0.12 on5 of7.wav
506	2	814	i 0.12 on4 of7.wav	i 0.12 on6 of7.wav
507	1	1330	i 0.12 on5 of7.wav	i 0.12 on7 of7.wav
508	1	1368	i 0.14 on1 of7r.wav	i 0.14 on3 of7.wav
509	1	1047	i 0.14 on2 of7.wav	i 0.14 on4 of7.wav
510	2	1013	i 0.14 on3 of7.wav	i 0.14 on5 of7.wav
511	1	857	i 0.14 on4 of7.wav	i 0.14 on6 of7.wav
512	1	1047	i 0.14 on5 of7.wav	i 0.14 on7 of7.wav
513	2	1187	i 0.16 on1 of7r.wav	i 0.16 on3 of7.wav
514	2	762	i 0.16 on2 of7.wav	i 0.16 on4 of7.wav
515	2	798	i 0.16 on3 of7.wav	i 0.16 on5 of7.wav
516	2	831	i 0.16 on4 of7.wav	i 0.16 on6 of7.wav
517	1	1517	i 0.16 on5 of7.wav	i 0.16 on7 of7.wav
518	1	1062	i 0.18 on1 of7r.wav	i 0.18 on3 of7.wav
519	2	1099	i 0.18 on2 of7.wav	i 0.18 on4 of7.wav
520	2	998	i 0.18 on3 of7.wav	i 0.18 on5 of7.wav
521	1	1190	i 0.18 on4 of7.wav	i 0.18 on6 of7.wav
522	1	947	i 0.18 on5 of7.wav	i 0.18 on7 of7.wav
523	1	1295	a 0.1 on3 of7.wav	a 0.1 on1 of7r.wav
524	1	761	a 0.1 on4 of7.wav	a 0.1 on2 of7.wav
525	2	742	a 0.1 on5 of7.wav	a 0.1 on3 of7.wav
526	1	1211	a 0.1 on6 of7.wav	a 0.1 on4 of7.wav
527	1	962	a 0.1 on7 of7.wav	a 0.1 on5 of7.wav
528	1	701	a 0.2 on3 of7.wav	a 0.2 on1 of7r.wav
529	1	1175	a 0.2 on4 of7.wav	a 0.2 on2 of7.wav
530	2	1016	a 0.2 on5 of7.wav	a 0.2 on3 of7.wav
531	1	1058	a 0.2 on6 of7.wav	a 0.2 on4 of7.wav
532	2	1899	a 0.2 on7 of7.wav	a 0.2 on5 of7.wav
533	1	927	a 0.04 on3 of7.wav	a 0.04 on1 of7r.wav
534	1	1120	a 0.04 on4 of7.wav	a 0.04 on2 of7.wav
535	1	1014	a 0.04 on5 of7.wav	a 0.04 on3 of7.wav
536	1	866	a 0.04 on6 of7.wav	a 0.04 on4 of7.wav
537	1	602	a 0.04 on7 of7.wav	a 0.04 on5 of7.wav
538	1	742	a 0.06 on3 of7.wav	a 0.06 on1 of7r.wav
539	1	792	a 0.06 on4 of7.wav	a 0.06 on2 of7.wav
540	1	734	a 0.06 on5 of7.wav	a 0.06 on3 of7.wav
541	1	831	a 0.06 on6 of7.wav	a 0.06 on4 of7.wav
542	1	853	a 0.06 on7 of7.wav	a 0.06 on5 of7.wav
543	1	804	a 0.08 on3 of7.wav	a 0.08 on1 of7r.wav
544	2	933	a 0.08 on4 of7.wav	a 0.08 on2 of7.wav
545	1	971	a 0.08 on5 of7.wav	a 0.08 on3 of7.wav
546	1	851	a 0.08 on6 of7.wav	a 0.08 on4 of7.wav
547	1	898	a 0.08 on7 of7.wav	a 0.08 on5 of7.wav
548	1	1030	a 0.12 on3 of7.wav	a 0.12 on1 of7r.wav
549	1	1156	a 0.12 on4 of7.wav	a 0.12 on2 of7.wav
550	2	982	a 0.12 on5 of7.wav	a 0.12 on3 of7.wav
551	1	633	a 0.12 on6 of7.wav	a 0.12 on4 of7.wav
552	2	714	a 0.12 on7 of7.wav	a 0.12 on5 of7.wav
553	1	1358	a 0.14 on3 of7.wav	a 0.14 on1 of7r.wav
554	2	892	a 0.14 on4 of7.wav	a 0.14 on2 of7.wav
555	1	1077	a 0.14 on5 of7.wav	a 0.14 on3 of7.wav
556	1	1419	a 0.14 on6 of7.wav	a 0.14 on4 of7.wav
557	1	766	a 0.14 on7 of7.wav	a 0.14 on5 of7.wav
558	1	883	a 0.16 on3 of7.wav	a 0.16 on1 of7r.wav
559	2	774	a 0.16 on4 of7.wav	a 0.16 on2 of7.wav
560	2	859	a 0.16 on5 of7.wav	a 0.16 on3 of7.wav
561	2	934	a 0.16 on6 of7.wav	a 0.16 on4 of7.wav
562	2	1166	a 0.16 on7 of7.wav	a 0.16 on5 of7.wav
563	1	1347	a 0.18 on3 of7.wav	a 0.18 on1 of7r.wav
564	1	1881	a 0.18 on4 of7.wav	a 0.18 on2 of7.wav
565	2	1085	a 0.18 on5 of7.wav	a 0.18 on3 of7.wav
566	2	754	a 0.18 on6 of7.wav	a 0.18 on4 of7.wav
567	2	750	a 0.18 on7 of7.wav	a 0.18 on5 of7.wav
568	1	930	i 0.1 on3 of7.wav	i 0.1 on1 of7r.wav
569	2	1161	i 0.1 on4 of7.wav	i 0.1 on2 of7.wav
570	1	804	i 0.1 on5 of7.wav	i 0.1 on3 of7.wav
571	1	814	i 0.1 on6 of7.wav	i 0.1 on4 of7.wav
572	1	1016	i 0.1 on7 of7.wav	i 0.1 on5 of7.wav
573	1	928	i 0.2 on3 of7.wav	i 0.2 on1 of7r.wav
574	2	672	i 0.2 on4 of7.wav	i 0.2 on2 of7.wav
575	2	809	i 0.2 on5 of7.wav	i 0.2 on3 of7.wav
576	2	874	i 0.2 on6 of7.wav	i 0.2 on4 of7.wav
577	2	1347	i 0.2 on7 of7.wav	i 0.2 on5 of7.wav
578	1	802	i 0.04 on3 of7.wav	i 0.04 on1 of7r.wav
579	1	833	i 0.04 on4 of7.wav	i 0.04 on2 of7.wav
580	1	625	i 0.04 on5 of7.wav	i 0.04 on3 of7.wav
581	1	980	i 0.04 on6 of7.wav	i 0.04 on4 of7.wav
582	1	822	i 0.04 on7 of7.wav	i 0.04 on5 of7.wav
583	1	835	i 0.06 on3 of7.wav	i 0.06 on1 of7r.wav
584	1	1022	i 0.06 on4 of7.wav	i 0.06 on2 of7.wav
585	1	902	i 0.06 on5 of7.wav	i 0.06 on3 of7.wav
586	1	891	i 0.06 on6 of7.wav	i 0.06 on4 of7.wav
587	1	1072	i 0.06 on7 of7.wav	i 0.06 on5 of7.wav
588	1	955	i 0.08 on3 of7.wav	i 0.08 on1 of7r.wav
589	1	975	i 0.08 on4 of7.wav	i 0.08 on2 of7.wav
590	1	757	i 0.08 on5 of7.wav	i 0.08 on3 of7.wav
591	1	1111	i 0.08 on6 of7.wav	i 0.08 on4 of7.wav
592	1	839	i 0.08 on7 of7.wav	i 0.08 on5 of7.wav
593	1	1227	i 0.12 on3 of7.wav	i 0.12 on1 of7r.wav
594	2	803	i 0.12 on4 of7.wav	i 0.12 on2 of7.wav
595	1	1163	i 0.12 on5 of7.wav	i 0.12 on3 of7.wav
596	2	850	i 0.12 on6 of7.wav	i 0.12 on4 of7.wav
597	1	1522	i 0.12 on7 of7.wav	i 0.12 on5 of7.wav
598	2	1438	i 0.14 on3 of7.wav	i 0.14 on1 of7r.wav
599	2	880	i 0.14 on4 of7.wav	i 0.14 on2 of7.wav
600	2	826	i 0.14 on5 of7.wav	i 0.14 on3 of7.wav
601	2	786	i 0.14 on6 of7.wav	i 0.14 on4 of7.wav
602	1	1458	i 0.14 on7 of7.wav	i 0.14 on5 of7.wav
603	1	899	i 0.16 on3 of7.wav	i 0.16 on1 of7r.wav
604	2	806	i 0.16 on4 of7.wav	i 0.16 on2 of7.wav
605	1	1294	i 0.16 on5 of7.wav	i 0.16 on3 of7.wav
606	2	1354	i 0.16 on6 of7.wav	i 0.16 on4 of7.wav
607	2	881	i 0.16 on7 of7.wav	i 0.16 on5 of7.wav
608	1	793	i 0.18 on3 of7.wav	i 0.18 on1 of7r.wav
609	2	1038	i 0.18 on4 of7.wav	i 0.18 on2 of7.wav
610	1	1262	i 0.18 on5 of7.wav	i 0.18 on3 of7.wav
611	2	927	i 0.18 on6 of7.wav	i 0.18 on4 of7.wav
612	2	998	i 0.18 on7 of7.wav	i 0.18 on5 of7.wav
