# Supplementary material for: How musical experience affects tone perception efficiency by musicians of tonal and non-tonal speakers?
Source: PLoS One. 2020 May 8;15(5):e0232514. doi: 10.1371/journal.pone.0232514 (PMC7209303; doi:10.1371/journal.pone.0232514)
Supplement: S2 Raw Data — (ZIP) [file pone.0232514.s002.zip › RAW DATA Man musician/sub5idfalling.csv]

List2	stim1	Slide3.RESP	Slide3.RT
1	a 0.1 on1 of1.wav	1	655
2	a 0.1 on1 of2.wav	1	602
3	a 0.1 on1 of3.wav	2	667
4	a 0.1 on1 of4.wav	1	647
5	a 0.1 on1 of5.wav	2	1443
6	a 0.1 on1 of6.wav	2	1194
7	a 0.1 on1 of7.wav	2	1146
8	a 0.2 on1 of1.wav	1	862
9	a 0.2 on1 of2.wav	1	874
10	a 0.2 on1 of3.wav	1	902
11	a 0.2 on1 of4.wav	1	1526
12	a 0.2 on1 of5.wav	2	534
13	a 0.2 on1 of6.wav	2	802
14	a 0.2 on1 of7.wav	2	677
15	a 0.04 on1 of1.wav	1	743
16	a 0.04 on1 of2.wav	1	711
17	a 0.04 on1 of3.wav	1	1079
18	a 0.04 on1 of4.wav	2	911
19	a 0.04 on1 of5.wav	2	1362
20	a 0.04 on1 of6.wav	2	1009
21	a 0.04 on1 of7.wav	2	911
22	a 0.06 on1 of1.wav	2	646
23	a 0.06 on1 of2.wav	2	1366
24	a 0.06 on1 of3.wav	1	523
25	a 0.06 on1 of4.wav	2	1142
26	a 0.06 on1 of5.wav	2	1215
27	a 0.06 on1 of6.wav	2	657
28	a 0.06 on1 of7.wav	1	791
29	a 0.08 on1 of1.wav	1	1490
30	a 0.08 on1 of2.wav	1	583
31	a 0.08 on1 of3.wav	2	637
32	a 0.08 on1 of4.wav	2	1459
33	a 0.08 on1 of5.wav	2	658
34	a 0.08 on1 of6.wav	2	642
35	a 0.08 on1 of7.wav	2	794
36	a 0.12 on1 of1.wav	1	1318
37	a 0.12 on1 of2.wav	1	638
38	a 0.12 on1 of3.wav	1	779
39	a 0.12 on1 of4.wav	1	1081
40	a 0.12 on1 of5.wav	2	1198
41	a 0.12 on1 of6.wav	1	959
42	a 0.12 on1 of7.wav	2	615
43	a 0.14 on1 of1.wav	1	739
44	a 0.14 on1 of2.wav	2	686
45	a 0.14 on1 of3.wav	1	681
46	a 0.14 on1 of4.wav	1	773
47	a 0.14 on1 of5.wav	2	835
48	a 0.14 on1 of6.wav	2	857
49	a 0.14 on1 of7.wav	2	1718
50	a 0.16 on1 of1.wav	1	559
51	a 0.16 on1 of2.wav	1	686
52	a 0.16 on1 of3.wav	1	1075
53	a 0.16 on1 of4.wav	1	1218
54	a 0.16 on1 of5.wav	2	563
55	a 0.16 on1 of6.wav	2	1434
56	a 0.16 on1 of7.wav	2	694
57	a 0.18 on1 of1.wav	1	547
58	a 0.18 on1 of2.wav	1	755
59	a 0.18 on1 of3.wav	1	655
60	a 0.18 on1 of4.wav	1	1003
61	a 0.18 on1 of5.wav	2	910
62	a 0.18 on1 of6.wav	2	1150
63	a 0.18 on1 of7.wav	2	589
64	i 0.1 on1 of1.wav	1	937
65	i 0.1 on1 of2.wav	2	831
66	i 0.1 on1 of3.wav	1	787
67	i 0.1 on1 of4.wav	2	1359
68	i 0.1 on1 of5.wav	2	737
69	i 0.1 on1 of6.wav	2	810
70	i 0.1 on1 of7.wav	1	711
71	i 0.2 on1 of1.wav	1	690
72	i 0.2 on1 of2.wav	1	759
73	i 0.2 on1 of3.wav	2	2322
74	i 0.2 on1 of4.wav	2	1071
75	i 0.2 on1 of5.wav	2	1555
76	i 0.2 on1 of6.wav	2	1030
77	i 0.2 on1 of7.wav	2	907
78	i 0.04 on1 of1.wav	1	775
79	i 0.04 on1 of2.wav	1	2362
80	i 0.04 on1 of3.wav	1	951
81	i 0.04 on1 of4.wav	1	1287
82	i 0.04 on1 of5.wav	1	739
83	i 0.04 on1 of6.wav	2	718
84	i 0.04 on1 of7.wav	1	782
85	i 0.06 on1 of1.wav	1	803
86	i 0.06 on1 of2.wav	1	655
87	i 0.06 on1 of3.wav	2	665
88	i 0.06 on1 of4.wav	1	2083
89	i 0.06 on1 of5.wav	1	706
90	i 0.06 on1 of6.wav	2	819
91	i 0.06 on1 of7.wav	2	1970
92	i 0.08 on1 of1.wav	2	1450
93	i 0.08 on1 of2.wav	1	842
94	i 0.08 on1 of3.wav	2	766
95	i 0.08 on1 of4.wav	2	890
96	i 0.08 on1 of5.wav	2	907
97	i 0.08 on1 of6.wav	2	902
98	i 0.08 on1 of7.wav	1	859
99	i 0.12 on1 of1.wav	1	2303
100	i 0.12 on1 of2.wav	1	782
101	i 0.12 on1 of3.wav	1	1138
102	i 0.12 on1 of4.wav	1	1002
103	i 0.12 on1 of5.wav	2	766
104	i 0.12 on1 of6.wav	1	923
105	i 0.12 on1 of7.wav	2	733
106	i 0.14 on1 of1.wav	1	858
107	i 0.14 on1 of2.wav	2	555
108	i 0.14 on1 of3.wav	1	853
109	i 0.14 on1 of4.wav	2	923
110	i 0.14 on1 of5.wav	2	818
111	i 0.14 on1 of6.wav	2	867
112	i 0.14 on1 of7.wav	2	1115
113	i 0.16 on1 of1.wav	1	734
114	i 0.16 on1 of2.wav	1	671
115	i 0.16 on1 of3.wav	1	1514
116	i 0.16 on1 of4.wav	1	1611
117	i 0.16 on1 of5.wav	1	778
118	i 0.16 on1 of6.wav	1	850
119	i 0.16 on1 of7.wav	2	654
120	i 0.18 on1 of1.wav	1	2599
121	i 0.18 on1 of2.wav	1	806
122	i 0.18 on1 of3.wav	1	1170
123	i 0.18 on1 of4.wav	1	1582
124	i 0.18 on1 of5.wav	2	950
125	i 0.18 on1 of6.wav	2	650
126	i 0.18 on1 of7.wav	2	826
127	a 0.1 on1 of1.wav	1	810
128	a 0.1 on1 of2.wav	1	649
129	a 0.1 on1 of3.wav	1	657
130	a 0.1 on1 of4.wav	1	763
131	a 0.1 on1 of5.wav	1	615
132	a 0.1 on1 of6.wav	2	830
133	a 0.1 on1 of7.wav	2	794
134	a 0.2 on1 of1.wav	1	561
135	a 0.2 on1 of2.wav	1	629
136	a 0.2 on1 of3.wav	1	745
137	a 0.2 on1 of4.wav	1	1495
138	a 0.2 on1 of5.wav	2	1118
139	a 0.2 on1 of6.wav	2	843
140	a 0.2 on1 of7.wav	2	569
141	a 0.04 on1 of1.wav	1	703
142	a 0.04 on1 of2.wav	1	583
143	a 0.04 on1 of3.wav	1	665
144	a 0.04 on1 of4.wav	2	1326
145	a 0.04 on1 of5.wav	1	1490
146	a 0.04 on1 of6.wav	2	946
147	a 0.04 on1 of7.wav	2	1670
148	a 0.06 on1 of1.wav	1	1377
149	a 0.06 on1 of2.wav	2	687
150	a 0.06 on1 of3.wav	1	711
151	a 0.06 on1 of4.wav	1	699
152	a 0.06 on1 of5.wav	2	1017
153	a 0.06 on1 of6.wav	2	774
154	a 0.06 on1 of7.wav	1	631
155	a 0.08 on1 of1.wav	1	1030
156	a 0.08 on1 of2.wav	1	471
157	a 0.08 on1 of3.wav	1	663
158	a 0.08 on1 of4.wav	1	1019
159	a 0.08 on1 of5.wav	1	1090
160	a 0.08 on1 of6.wav	1	807
161	a 0.08 on1 of7.wav	1	651
162	a 0.12 on1 of1.wav	1	762
163	a 0.12 on1 of2.wav	1	626
164	a 0.12 on1 of3.wav	1	770
165	a 0.12 on1 of4.wav	1	727
166	a 0.12 on1 of5.wav	1	743
167	a 0.12 on1 of6.wav	1	1674
168	a 0.12 on1 of7.wav	2	2371
169	a 0.14 on1 of1.wav	1	711
170	a 0.14 on1 of2.wav	1	682
171	a 0.14 on1 of3.wav	1	650
172	a 0.14 on1 of4.wav	1	774
173	a 0.14 on1 of5.wav	1	1011
174	a 0.14 on1 of6.wav	2	631
175	a 0.14 on1 of7.wav	2	787
176	a 0.16 on1 of1.wav	1	818
177	a 0.16 on1 of2.wav	1	569
178	a 0.16 on1 of3.wav	1	938
179	a 0.16 on1 of4.wav	1	681
180	a 0.16 on1 of5.wav	2	873
181	a 0.16 on1 of6.wav	2	747
182	a 0.16 on1 of7.wav	2	846
183	a 0.18 on1 of1.wav	1	593
184	a 0.18 on1 of2.wav	1	722
185	a 0.18 on1 of3.wav	1	665
186	a 0.18 on1 of4.wav	1	1223
187	a 0.18 on1 of5.wav	2	1257
188	a 0.18 on1 of6.wav	2	607
189	a 0.18 on1 of7.wav	2	675
190	i 0.1 on1 of1.wav	1	710
191	i 0.1 on1 of2.wav	1	555
192	i 0.1 on1 of3.wav	1	853
193	i 0.1 on1 of4.wav	2	799
194	i 0.1 on1 of5.wav	2	751
195	i 0.1 on1 of6.wav	2	818
196	i 0.1 on1 of7.wav	2	742
197	i 0.2 on1 of1.wav	1	875
198	i 0.2 on1 of2.wav	1	751
199	i 0.2 on1 of3.wav	2	978
200	i 0.2 on1 of4.wav	2	1194
201	i 0.2 on1 of5.wav	2	875
202	i 0.2 on1 of6.wav	2	849
203	i 0.2 on1 of7.wav	2	630
204	i 0.04 on1 of1.wav	1	954
205	i 0.04 on1 of2.wav	1	1158
206	i 0.04 on1 of3.wav	1	687
207	i 0.04 on1 of4.wav	1	687
208	i 0.04 on1 of5.wav	2	1310
209	i 0.04 on1 of6.wav	2	1286
210	i 0.04 on1 of7.wav	1	1446
211	i 0.06 on1 of1.wav	1	771
212	i 0.06 on1 of2.wav	2	531
213	i 0.06 on1 of3.wav	2	778
214	i 0.06 on1 of4.wav	2	762
215	i 0.06 on1 of5.wav	2	886
216	i 0.06 on1 of6.wav	2	738
217	i 0.06 on1 of7.wav	1	950
218	i 0.08 on1 of1.wav	1	2542
219	i 0.08 on1 of2.wav	2	890
220	i 0.08 on1 of3.wav	2	867
221	i 0.08 on1 of4.wav	2	1106
222	i 0.08 on1 of5.wav	2	817
223	i 0.08 on1 of6.wav	2	899
224	i 0.08 on1 of7.wav	2	1631
225	i 0.12 on1 of1.wav	1	958
226	i 0.12 on1 of2.wav	2	597
227	i 0.12 on1 of3.wav	1	1710
228	i 0.12 on1 of4.wav	1	935
229	i 0.12 on1 of5.wav	2	1447
230	i 0.12 on1 of6.wav	2	858
231	i 0.12 on1 of7.wav	1	2206
232	i 0.14 on1 of1.wav	1	711
233	i 0.14 on1 of2.wav	1	606
234	i 0.14 on1 of3.wav	1	717
235	i 0.14 on1 of4.wav	2	1510
236	i 0.14 on1 of5.wav	2	1834
237	i 0.14 on1 of6.wav	2	562
238	i 0.14 on1 of7.wav	2	1130
239	i 0.16 on1 of1.wav	1	534
240	i 0.16 on1 of2.wav	1	714
241	i 0.16 on1 of3.wav	1	693
242	i 0.16 on1 of4.wav	1	847
243	i 0.16 on1 of5.wav	2	1113
244	i 0.16 on1 of6.wav	1	658
245	i 0.16 on1 of7.wav	2	445
246	i 0.18 on1 of1.wav	1	866
247	i 0.18 on1 of2.wav	1	927
248	i 0.18 on1 of3.wav	2	847
249	i 0.18 on1 of4.wav	2	1045
250	i 0.18 on1 of5.wav	2	575
251	i 0.18 on1 of6.wav	2	599
252	i 0.18 on1 of7.wav	2	691
253	a 0.1 on1 of1.wav	1	850
254	a 0.1 on1 of2.wav	1	1435
255	a 0.1 on1 of3.wav	1	890
256	a 0.1 on1 of4.wav	1	1107
257	a 0.1 on1 of5.wav	1	771
258	a 0.1 on1 of6.wav	2	745
259	a 0.1 on1 of7.wav	2	1201
260	a 0.2 on1 of1.wav	1	978
261	a 0.2 on1 of2.wav	1	678
262	a 0.2 on1 of3.wav	1	1002
263	a 0.2 on1 of4.wav	2	706
264	a 0.2 on1 of5.wav	2	1114
265	a 0.2 on1 of6.wav	2	578
266	a 0.2 on1 of7.wav	2	710
267	a 0.04 on1 of1.wav	2	758
268	a 0.04 on1 of2.wav	1	579
269	a 0.04 on1 of3.wav	2	1134
270	a 0.04 on1 of4.wav	1	1789
271	a 0.04 on1 of5.wav	1	962
272	a 0.04 on1 of6.wav	2	810
273	a 0.04 on1 of7.wav	1	1503
274	a 0.06 on1 of1.wav	1	709
275	a 0.06 on1 of2.wav	1	882
276	a 0.06 on1 of3.wav	1	1318
277	a 0.06 on1 of4.wav	1	821
278	a 0.06 on1 of5.wav	2	746
279	a 0.06 on1 of6.wav	1	630
280	a 0.06 on1 of7.wav	2	842
281	a 0.08 on1 of1.wav	1	706
282	a 0.08 on1 of2.wav	1	961
283	a 0.08 on1 of3.wav	1	1355
284	a 0.08 on1 of4.wav	1	1115
285	a 0.08 on1 of5.wav	1	1090
286	a 0.08 on1 of6.wav	2	618
287	a 0.08 on1 of7.wav	2	1946
288	a 0.12 on1 of1.wav	1	678
289	a 0.12 on1 of2.wav	1	797
290	a 0.12 on1 of3.wav	1	590
291	a 0.12 on1 of4.wav	2	686
292	a 0.12 on1 of5.wav	2	706
293	a 0.12 on1 of6.wav	2	854
294	a 0.12 on1 of7.wav	2	834
295	a 0.14 on1 of1.wav	1	610
296	a 0.14 on1 of2.wav	1	687
297	a 0.14 on1 of3.wav	1	650
298	a 0.14 on1 of4.wav	1	1001
299	a 0.14 on1 of5.wav	2	1166
300	a 0.14 on1 of6.wav	2	1066
301	a 0.14 on1 of7.wav	2	1074
302	a 0.16 on1 of1.wav	1	739
303	a 0.16 on1 of2.wav	1	750
304	a 0.16 on1 of3.wav	1	647
305	a 0.16 on1 of4.wav	1	1039
306	a 0.16 on1 of5.wav	1	899
307	a 0.16 on1 of6.wav	2	1043
308	a 0.16 on1 of7.wav	2	679
309	a 0.18 on1 of1.wav	1	557
310	a 0.18 on1 of2.wav	1	666
311	a 0.18 on1 of3.wav	1	822
312	a 0.18 on1 of4.wav	1	1203
313	a 0.18 on1 of5.wav	2	1334
314	a 0.18 on1 of6.wav	2	681
315	a 0.18 on1 of7.wav	2	891
316	i 0.1 on1 of1.wav	1	603
317	i 0.1 on1 of2.wav	1	1295
318	i 0.1 on1 of3.wav	2	1602
319	i 0.1 on1 of4.wav	2	730
320	i 0.1 on1 of5.wav	2	843
321	i 0.1 on1 of6.wav	1	1446
322	i 0.1 on1 of7.wav	2	618
323	i 0.2 on1 of1.wav	1	850
324	i 0.2 on1 of2.wav	1	610
325	i 0.2 on1 of3.wav	2	2855
326	i 0.2 on1 of4.wav	2	1011
327	i 0.2 on1 of5.wav	2	910
328	i 0.2 on1 of6.wav	2	734
329	i 0.2 on1 of7.wav	2	1019
330	i 0.04 on1 of1.wav	1	2019
331	i 0.04 on1 of2.wav	1	654
332	i 0.04 on1 of3.wav	2	777
333	i 0.04 on1 of4.wav	2	1678
334	i 0.04 on1 of5.wav	2	899
335	i 0.04 on1 of6.wav	1	658
336	i 0.04 on1 of7.wav	1	683
337	i 0.06 on1 of1.wav	2	575
338	i 0.06 on1 of2.wav	2	2679
339	i 0.06 on1 of3.wav	2	910
340	i 0.06 on1 of4.wav	2	899
341	i 0.06 on1 of5.wav	1	762
342	i 0.06 on1 of6.wav	2	514
343	i 0.06 on1 of7.wav	2	729
344	i 0.08 on1 of1.wav	1	627
345	i 0.08 on1 of2.wav	2	690
346	i 0.08 on1 of3.wav	2	911
347	i 0.08 on1 of4.wav	1	903
348	i 0.08 on1 of5.wav	1	627
349	i 0.08 on1 of6.wav	1	751
350	i 0.08 on1 of7.wav	1	873
351	i 0.12 on1 of1.wav	1	605
352	i 0.12 on1 of2.wav	1	739
353	i 0.12 on1 of3.wav	1	859
354	i 0.12 on1 of4.wav	1	659
355	i 0.12 on1 of5.wav	2	754
356	i 0.12 on1 of6.wav	2	1235
357	i 0.12 on1 of7.wav	2	871
358	i 0.14 on1 of1.wav	1	641
359	i 0.14 on1 of2.wav	1	610
360	i 0.14 on1 of3.wav	1	810
361	i 0.14 on1 of4.wav	1	1781
362	i 0.14 on1 of5.wav	2	1186
363	i 0.14 on1 of6.wav	1	646
364	i 0.14 on1 of7.wav	2	1087
365	i 0.16 on1 of1.wav	1	762
366	i 0.16 on1 of2.wav	1	786
367	i 0.16 on1 of3.wav	1	738
368	i 0.16 on1 of4.wav	1	849
369	i 0.16 on1 of5.wav	2	905
370	i 0.16 on1 of6.wav	2	634
371	i 0.16 on1 of7.wav	2	903
372	i 0.18 on1 of1.wav	1	875
373	i 0.18 on1 of2.wav	1	1223
374	i 0.18 on1 of3.wav	2	881
375	i 0.18 on1 of4.wav	1	857
376	i 0.18 on1 of5.wav	2	701
377	i 0.18 on1 of6.wav	2	566
378	i 0.18 on1 of7.wav	2	703
379	a 0.1 on1 of1.wav	1	814
380	a 0.1 on1 of2.wav	1	1842
381	a 0.1 on1 of3.wav	1	663
382	a 0.1 on1 of4.wav	1	714
383	a 0.1 on1 of5.wav	2	1615
384	a 0.1 on1 of6.wav	2	1367
385	a 0.1 on1 of7.wav	2	686
386	a 0.2 on1 of1.wav	1	659
387	a 0.2 on1 of2.wav	1	862
388	a 0.2 on1 of3.wav	1	1254
389	a 0.2 on1 of4.wav	1	1307
390	a 0.2 on1 of5.wav	2	777
391	a 0.2 on1 of6.wav	2	878
392	a 0.2 on1 of7.wav	2	669
393	a 0.04 on1 of1.wav	1	1223
394	a 0.04 on1 of2.wav	2	694
395	a 0.04 on1 of3.wav	1	739
396	a 0.04 on1 of4.wav	1	843
397	a 0.04 on1 of5.wav	2	910
398	a 0.04 on1 of6.wav	1	937
399	a 0.04 on1 of7.wav	1	1073
400	a 0.06 on1 of1.wav	1	921
401	a 0.06 on1 of2.wav	2	755
402	a 0.06 on1 of3.wav	2	882
403	a 0.06 on1 of4.wav	2	842
404	a 0.06 on1 of5.wav	1	727
405	a 0.06 on1 of6.wav	1	926
406	a 0.06 on1 of7.wav	1	1382
407	a 0.08 on1 of1.wav	1	695
408	a 0.08 on1 of2.wav	1	754
409	a 0.08 on1 of3.wav	1	746
410	a 0.08 on1 of4.wav	1	971
411	a 0.08 on1 of5.wav	1	687
412	a 0.08 on1 of6.wav	2	958
413	a 0.08 on1 of7.wav	2	2243
414	a 0.12 on1 of1.wav	1	794
415	a 0.12 on1 of2.wav	1	843
416	a 0.12 on1 of3.wav	1	654
417	a 0.12 on1 of4.wav	1	914
418	a 0.12 on1 of5.wav	2	966
419	a 0.12 on1 of6.wav	1	682
420	a 0.12 on1 of7.wav	2	1062
421	a 0.14 on1 of1.wav	2	830
422	a 0.14 on1 of2.wav	1	570
423	a 0.14 on1 of3.wav	1	1013
424	a 0.14 on1 of4.wav	1	602
425	a 0.14 on1 of5.wav	2	753
426	a 0.14 on1 of6.wav	2	822
427	a 0.14 on1 of7.wav	2	790
428	a 0.16 on1 of1.wav	1	794
429	a 0.16 on1 of2.wav	1	663
430	a 0.16 on1 of3.wav	1	487
431	a 0.16 on1 of4.wav	1	843
432	a 0.16 on1 of5.wav	1	594
433	a 0.16 on1 of6.wav	2	967
434	a 0.16 on1 of7.wav	2	854
435	a 0.18 on1 of1.wav	1	834
436	a 0.18 on1 of2.wav	1	811
437	a 0.18 on1 of3.wav	1	873
438	a 0.18 on1 of4.wav	2	875
439	a 0.18 on1 of5.wav	2	934
440	a 0.18 on1 of6.wav	2	770
441	a 0.18 on1 of7.wav	2	1079
442	i 0.1 on1 of1.wav	2	862
443	i 0.1 on1 of2.wav	1	614
444	i 0.1 on1 of3.wav	2	1982
445	i 0.1 on1 of4.wav	2	1847
446	i 0.1 on1 of5.wav	2	726
447	i 0.1 on1 of6.wav	1	1250
448	i 0.1 on1 of7.wav	2	774
449	i 0.2 on1 of1.wav	1	618
450	i 0.2 on1 of2.wav	1	763
451	i 0.2 on1 of3.wav	1	1278
452	i 0.2 on1 of4.wav	2	1674
453	i 0.2 on1 of5.wav	2	766
454	i 0.2 on1 of6.wav	2	825
455	i 0.2 on1 of7.wav	2	1015
456	i 0.04 on1 of1.wav	1	723
457	i 0.04 on1 of2.wav	2	658
458	i 0.04 on1 of3.wav	2	671
459	i 0.04 on1 of4.wav	2	558
460	i 0.04 on1 of5.wav	2	917
461	i 0.04 on1 of6.wav	2	681
462	i 0.04 on1 of7.wav	2	598
463	i 0.06 on1 of1.wav	1	799
464	i 0.06 on1 of2.wav	2	545
465	i 0.06 on1 of3.wav	1	651
466	i 0.06 on1 of4.wav	2	1115
467	i 0.06 on1 of5.wav	1	1086
468	i 0.06 on1 of6.wav	2	1262
469	i 0.06 on1 of7.wav	1	646
470	i 0.08 on1 of1.wav	1	1266
471	i 0.08 on1 of2.wav	2	786
472	i 0.08 on1 of3.wav	1	627
473	i 0.08 on1 of4.wav	2	970
474	i 0.08 on1 of5.wav	1	610
475	i 0.08 on1 of6.wav	2	755
476	i 0.08 on1 of7.wav	2	1067
477	i 0.12 on1 of1.wav	2	890
478	i 0.12 on1 of2.wav	1	999
479	i 0.12 on1 of3.wav	2	886
480	i 0.12 on1 of4.wav	1	602
481	i 0.12 on1 of5.wav	2	778
482	i 0.12 on1 of6.wav	1	714
483	i 0.12 on1 of7.wav	2	1907
484	i 0.14 on1 of1.wav	1	842
485	i 0.14 on1 of2.wav	1	1078
486	i 0.14 on1 of3.wav	1	975
487	i 0.14 on1 of4.wav	1	919
488	i 0.14 on1 of5.wav	2	671
489	i 0.14 on1 of6.wav	1	714
490	i 0.14 on1 of7.wav	2	922
491	i 0.16 on1 of1.wav	1	674
492	i 0.16 on1 of2.wav	1	831
493	i 0.16 on1 of3.wav	1	569
494	i 0.16 on1 of4.wav	2	767
495	i 0.16 on1 of5.wav	1	1158
496	i 0.16 on1 of6.wav	2	794
497	i 0.16 on1 of7.wav	2	2066
498	i 0.18 on1 of1.wav	1	677
499	i 0.18 on1 of2.wav	1	770
500	i 0.18 on1 of3.wav	1	767
501	i 0.18 on1 of4.wav	2	885
502	i 0.18 on1 of5.wav	2	1735
503	i 0.18 on1 of6.wav	2	975
504	i 0.18 on1 of7.wav	2	815
505	a 0.1 on1 of1.wav	1	781
506	a 0.1 on1 of2.wav	1	786
507	a 0.1 on1 of3.wav	1	741
508	a 0.1 on1 of4.wav	1	1034
509	a 0.1 on1 of5.wav	1	681
510	a 0.1 on1 of6.wav	1	522
511	a 0.1 on1 of7.wav	2	677
512	a 0.2 on1 of1.wav	1	771
513	a 0.2 on1 of2.wav	1	934
514	a 0.2 on1 of3.wav	1	1134
515	a 0.2 on1 of4.wav	1	1115
516	a 0.2 on1 of5.wav	2	638
517	a 0.2 on1 of6.wav	2	730
518	a 0.2 on1 of7.wav	2	751
519	a 0.04 on1 of1.wav	1	998
520	a 0.04 on1 of2.wav	2	745
521	a 0.04 on1 of3.wav	1	655
522	a 0.04 on1 of4.wav	1	1182
523	a 0.04 on1 of5.wav	1	862
524	a 0.04 on1 of6.wav	2	738
525	a 0.04 on1 of7.wav	2	651
526	a 0.06 on1 of1.wav	1	1083
527	a 0.06 on1 of2.wav	1	859
528	a 0.06 on1 of3.wav	2	738
529	a 0.06 on1 of4.wav	2	1218
530	a 0.06 on1 of5.wav	2	1414
531	a 0.06 on1 of6.wav	2	1277
532	a 0.06 on1 of7.wav	2	543
533	a 0.08 on1 of1.wav	1	723
534	a 0.08 on1 of2.wav	1	726
535	a 0.08 on1 of3.wav	1	683
536	a 0.08 on1 of4.wav	2	1162
537	a 0.08 on1 of5.wav	1	854
538	a 0.08 on1 of6.wav	2	682
539	a 0.08 on1 of7.wav	1	830
540	a 0.12 on1 of1.wav	1	818
541	a 0.12 on1 of2.wav	1	742
542	a 0.12 on1 of3.wav	1	783
543	a 0.12 on1 of4.wav	1	679
544	a 0.12 on1 of5.wav	2	642
545	a 0.12 on1 of6.wav	1	675
546	a 0.12 on1 of7.wav	2	1886
547	a 0.14 on1 of1.wav	1	1010
548	a 0.14 on1 of2.wav	1	874
549	a 0.14 on1 of3.wav	1	746
550	a 0.14 on1 of4.wav	1	694
551	a 0.14 on1 of5.wav	1	891
552	a 0.14 on1 of6.wav	2	806
553	a 0.14 on1 of7.wav	2	859
554	a 0.16 on1 of1.wav	1	578
555	a 0.16 on1 of2.wav	1	562
556	a 0.16 on1 of3.wav	1	658
557	a 0.16 on1 of4.wav	1	671
558	a 0.16 on1 of5.wav	2	825
559	a 0.16 on1 of6.wav	2	643
560	a 0.16 on1 of7.wav	2	611
561	a 0.18 on1 of1.wav	1	658
562	a 0.18 on1 of2.wav	1	607
563	a 0.18 on1 of3.wav	1	930
564	a 0.18 on1 of4.wav	1	853
565	a 0.18 on1 of5.wav	2	730
566	a 0.18 on1 of6.wav	2	578
567	a 0.18 on1 of7.wav	2	974
568	i 0.1 on1 of1.wav	1	1383
569	i 0.1 on1 of2.wav	1	870
570	i 0.1 on1 of3.wav	1	1206
571	i 0.1 on1 of4.wav	2	714
572	i 0.1 on1 of5.wav	2	1122
573	i 0.1 on1 of6.wav	2	674
574	i 0.1 on1 of7.wav	2	1022
575	i 0.2 on1 of1.wav	1	601
576	i 0.2 on1 of2.wav	1	2030
577	i 0.2 on1 of3.wav	1	987
578	i 0.2 on1 of4.wav	1	1198
579	i 0.2 on1 of5.wav	2	938
580	i 0.2 on1 of6.wav	2	603
581	i 0.2 on1 of7.wav	2	1099
582	i 0.04 on1 of1.wav	1	522
583	i 0.04 on1 of2.wav	2	978
584	i 0.04 on1 of3.wav	1	801
585	i 0.04 on1 of4.wav	2	1229
586	i 0.04 on1 of5.wav	2	698
587	i 0.04 on1 of6.wav	1	611
588	i 0.04 on1 of7.wav	1	775
589	i 0.06 on1 of1.wav	2	906
590	i 0.06 on1 of2.wav	1	713
591	i 0.06 on1 of3.wav	1	2302
592	i 0.06 on1 of4.wav	1	655
593	i 0.06 on1 of5.wav	2	763
594	i 0.06 on1 of6.wav	2	2739
595	i 0.06 on1 of7.wav	2	629
596	i 0.08 on1 of1.wav	2	643
597	i 0.08 on1 of2.wav	2	1030
598	i 0.08 on1 of3.wav	1	658
599	i 0.08 on1 of4.wav	2	1619
600	i 0.08 on1 of5.wav	2	1593
601	i 0.08 on1 of6.wav	2	778
602	i 0.08 on1 of7.wav	2	1066
603	i 0.12 on1 of1.wav	1	1014
604	i 0.12 on1 of2.wav	2	670
605	i 0.12 on1 of3.wav	2	947
606	i 0.12 on1 of4.wav	1	1102
607	i 0.12 on1 of5.wav	1	958
608	i 0.12 on1 of6.wav	2	823
609	i 0.12 on1 of7.wav	2	751
610	i 0.14 on1 of1.wav	1	577
611	i 0.14 on1 of2.wav	1	1067
612	i 0.14 on1 of3.wav	1	602
613	i 0.14 on1 of4.wav	2	706
614	i 0.14 on1 of5.wav	2	1177
615	i 0.14 on1 of6.wav	2	803
616	i 0.14 on1 of7.wav	2	742
617	i 0.16 on1 of1.wav	1	711
618	i 0.16 on1 of2.wav	1	706
619	i 0.16 on1 of3.wav	1	543
620	i 0.16 on1 of4.wav	2	750
621	i 0.16 on1 of5.wav	2	586
622	i 0.16 on1 of6.wav	1	954
623	i 0.16 on1 of7.wav	2	2006
624	i 0.18 on1 of1.wav	1	803
625	i 0.18 on1 of2.wav	1	578
626	i 0.18 on1 of3.wav	1	738
627	i 0.18 on1 of4.wav	1	966
628	i 0.18 on1 of5.wav	2	871
629	i 0.18 on1 of6.wav	2	1098
630	i 0.18 on1 of7.wav	2	674
