# Supplementary material for: How musical experience affects tone perception efficiency by musicians of tonal and non-tonal speakers?
Source: PLoS One. 2020 May 8;15(5):e0232514. doi: 10.1371/journal.pone.0232514 (PMC7209303; doi:10.1371/journal.pone.0232514)
Supplement: S2 Raw Data — (ZIP) [file pone.0232514.s002.zip › RAW DATA Man musician/sub5idrising.csv]

List2	stim1	Slide3.RESP	Slide3.RT
1	a 0.1 on1 of7r.wav	2	832
2	a 0.1 on2 of7.wav	2	1117
3	a 0.1 on3 of7.wav	2	561
4	a 0.1 on4 of7.wav	2	845
5	a 0.1 on5 of7.wav	1	485
6	a 0.1 on6 of7.wav	1	993
7	a 0.1 on7 of7.wav	2	800
8	a 0.2 on1 of7r.wav	2	777
9	a 0.2 on2 of7.wav	2	601
10	a 0.2 on3 of7.wav	2	660
11	a 0.2 on4 of7.wav	1	801
12	a 0.2 on5 of7.wav	1	745
13	a 0.2 on6 of7.wav	1	896
14	a 0.2 on7 of7.wav	1	689
15	a 0.04 on1 of7r.wav	1	685
16	a 0.04 on2 of7.wav	1	660
17	a 0.04 on3 of7.wav	1	793
18	a 0.04 on4 of7.wav	1	608
19	a 0.04 on5 of7.wav	1	788
20	a 0.04 on6 of7.wav	1	728
21	a 0.04 on7 of7.wav	1	476
22	a 0.06 on1 of7r.wav	1	861
23	a 0.06 on2 of7.wav	1	632
24	a 0.06 on3 of7.wav	1	565
25	a 0.06 on4 of7.wav	1	517
26	a 0.06 on5 of7.wav	1	480
27	a 0.06 on6 of7.wav	1	1149
28	a 0.06 on7 of7.wav	1	516
29	a 0.08 on1 of7r.wav	2	468
30	a 0.08 on2 of7.wav	1	792
31	a 0.08 on3 of7.wav	2	652
32	a 0.08 on4 of7.wav	1	557
33	a 0.08 on5 of7.wav	1	572
34	a 0.08 on6 of7.wav	1	733
35	a 0.08 on7 of7.wav	1	721
36	a 0.12 on1 of7r.wav	2	644
37	a 0.12 on2 of7.wav	1	605
38	a 0.12 on3 of7.wav	2	905
39	a 0.12 on4 of7.wav	1	689
40	a 0.12 on5 of7.wav	1	965
41	a 0.12 on6 of7.wav	1	388
42	a 0.12 on7 of7.wav	1	914
43	a 0.14 on1 of7r.wav	2	632
44	a 0.14 on2 of7.wav	2	528
45	a 0.14 on3 of7.wav	2	1328
46	a 0.14 on4 of7.wav	1	852
47	a 0.14 on5 of7.wav	1	689
48	a 0.14 on6 of7.wav	2	440
49	a 0.14 on7 of7.wav	1	713
50	a 0.16 on1 of7r.wav	2	636
51	a 0.16 on2 of7.wav	2	836
52	a 0.16 on3 of7.wav	2	1065
53	a 0.16 on4 of7.wav	1	1184
54	a 0.16 on5 of7.wav	1	557
55	a 0.16 on6 of7.wav	1	788
56	a 0.16 on7 of7.wav	1	468
57	a 0.18 on1 of7r.wav	2	601
58	a 0.18 on2 of7.wav	2	552
59	a 0.18 on3 of7.wav	2	649
60	a 0.18 on4 of7.wav	1	2729
61	a 0.18 on5 of7.wav	1	681
62	a 0.18 on6 of7.wav	1	529
63	a 0.18 on7 of7.wav	1	845
64	i 0.1 on1 of7r.wav	1	792
65	i 0.1 on2 of7.wav	2	808
66	i 0.1 on3 of7.wav	1	701
67	i 0.1 on4 of7.wav	1	689
68	i 0.1 on5 of7.wav	1	773
69	i 0.1 on6 of7.wav	1	665
70	i 0.1 on7 of7.wav	1	825
71	i 0.2 on1 of7r.wav	2	525
72	i 0.2 on2 of7.wav	1	545
73	i 0.2 on3 of7.wav	2	728
74	i 0.2 on4 of7.wav	1	1476
75	i 0.2 on5 of7.wav	1	601
76	i 0.2 on6 of7.wav	1	665
77	i 0.2 on7 of7.wav	1	954
78	i 0.04 on1 of7r.wav	1	524
79	i 0.04 on2 of7.wav	1	629
80	i 0.04 on3 of7.wav	1	788
81	i 0.04 on4 of7.wav	1	489
82	i 0.04 on5 of7.wav	1	485
83	i 0.04 on6 of7.wav	2	772
84	i 0.04 on7 of7.wav	1	645
85	i 0.06 on1 of7r.wav	1	866
86	i 0.06 on2 of7.wav	1	760
87	i 0.06 on3 of7.wav	1	569
88	i 0.06 on4 of7.wav	1	909
89	i 0.06 on5 of7.wav	1	581
90	i 0.06 on6 of7.wav	1	533
91	i 0.06 on7 of7.wav	1	657
92	i 0.08 on1 of7r.wav	1	612
93	i 0.08 on2 of7.wav	1	681
94	i 0.08 on3 of7.wav	1	609
95	i 0.08 on4 of7.wav	1	556
96	i 0.08 on5 of7.wav	1	608
97	i 0.08 on6 of7.wav	1	1477
98	i 0.08 on7 of7.wav	1	533
99	i 0.12 on1 of7r.wav	2	685
100	i 0.12 on2 of7.wav	1	772
101	i 0.12 on3 of7.wav	2	744
102	i 0.12 on4 of7.wav	1	601
103	i 0.12 on5 of7.wav	1	572
104	i 0.12 on6 of7.wav	1	701
105	i 0.12 on7 of7.wav	1	689
106	i 0.14 on1 of7r.wav	2	652
107	i 0.14 on2 of7.wav	2	745
108	i 0.14 on3 of7.wav	1	649
109	i 0.14 on4 of7.wav	1	876
110	i 0.14 on5 of7.wav	1	792
111	i 0.14 on6 of7.wav	1	1017
112	i 0.14 on7 of7.wav	1	877
113	i 0.16 on1 of7r.wav	2	709
114	i 0.16 on2 of7.wav	2	861
115	i 0.16 on3 of7.wav	2	1077
116	i 0.16 on4 of7.wav	2	516
117	i 0.16 on5 of7.wav	1	720
118	i 0.16 on6 of7.wav	1	777
119	i 0.16 on7 of7.wav	1	581
120	i 0.18 on1 of7r.wav	2	565
121	i 0.18 on2 of7.wav	2	588
122	i 0.18 on3 of7.wav	2	688
123	i 0.18 on4 of7.wav	1	789
124	i 0.18 on5 of7.wav	1	696
125	i 0.18 on6 of7.wav	1	717
126	i 0.18 on7 of7.wav	1	753
127	a 0.1 on1 of7r.wav	2	705
128	a 0.1 on2 of7.wav	2	892
129	a 0.1 on3 of7.wav	1	452
130	a 0.1 on4 of7.wav	1	1032
131	a 0.1 on5 of7.wav	1	720
132	a 0.1 on6 of7.wav	1	596
133	a 0.1 on7 of7.wav	1	633
134	a 0.2 on1 of7r.wav	2	609
135	a 0.2 on2 of7.wav	2	853
136	a 0.2 on3 of7.wav	2	672
137	a 0.2 on4 of7.wav	1	820
138	a 0.2 on5 of7.wav	1	712
139	a 0.2 on6 of7.wav	1	645
140	a 0.2 on7 of7.wav	1	749
141	a 0.04 on1 of7r.wav	1	1001
142	a 0.04 on2 of7.wav	1	1081
143	a 0.04 on3 of7.wav	1	1492
144	a 0.04 on4 of7.wav	1	789
145	a 0.04 on5 of7.wav	1	1413
146	a 0.04 on6 of7.wav	1	828
147	a 0.04 on7 of7.wav	1	781
148	a 0.06 on1 of7r.wav	1	609
149	a 0.06 on2 of7.wav	1	489
150	a 0.06 on3 of7.wav	1	696
151	a 0.06 on4 of7.wav	1	553
152	a 0.06 on5 of7.wav	1	669
153	a 0.06 on6 of7.wav	1	480
154	a 0.06 on7 of7.wav	1	549
155	a 0.08 on1 of7r.wav	2	885
156	a 0.08 on2 of7.wav	2	797
157	a 0.08 on3 of7.wav	1	702
158	a 0.08 on4 of7.wav	2	1301
159	a 0.08 on5 of7.wav	1	581
160	a 0.08 on6 of7.wav	1	581
161	a 0.08 on7 of7.wav	1	1125
162	a 0.12 on1 of7r.wav	2	585
163	a 0.12 on2 of7.wav	1	1044
164	a 0.12 on3 of7.wav	2	608
165	a 0.12 on4 of7.wav	1	705
166	a 0.12 on5 of7.wav	1	585
167	a 0.12 on6 of7.wav	1	696
168	a 0.12 on7 of7.wav	1	740
169	a 0.14 on1 of7r.wav	2	709
170	a 0.14 on2 of7.wav	2	633
171	a 0.14 on3 of7.wav	2	897
172	a 0.14 on4 of7.wav	1	732
173	a 0.14 on5 of7.wav	1	792
174	a 0.14 on6 of7.wav	1	553
175	a 0.14 on7 of7.wav	1	612
176	a 0.16 on1 of7r.wav	2	653
177	a 0.16 on2 of7.wav	2	677
178	a 0.16 on3 of7.wav	2	560
179	a 0.16 on4 of7.wav	1	1194
180	a 0.16 on5 of7.wav	1	680
181	a 0.16 on6 of7.wav	1	505
182	a 0.16 on7 of7.wav	1	1257
183	a 0.18 on1 of7r.wav	2	648
184	a 0.18 on2 of7.wav	2	621
185	a 0.18 on3 of7.wav	2	945
186	a 0.18 on4 of7.wav	2	1241
187	a 0.18 on5 of7.wav	1	605
188	a 0.18 on6 of7.wav	1	849
189	a 0.18 on7 of7.wav	1	413
190	i 0.1 on1 of7r.wav	1	865
191	i 0.1 on2 of7.wav	2	713
192	i 0.1 on3 of7.wav	1	921
193	i 0.1 on4 of7.wav	1	641
194	i 0.1 on5 of7.wav	1	809
195	i 0.1 on6 of7.wav	1	501
196	i 0.1 on7 of7.wav	1	785
197	i 0.2 on1 of7r.wav	2	617
198	i 0.2 on2 of7.wav	2	769
199	i 0.2 on3 of7.wav	2	856
200	i 0.2 on4 of7.wav	2	889
201	i 0.2 on5 of7.wav	1	632
202	i 0.2 on6 of7.wav	1	617
203	i 0.2 on7 of7.wav	1	1168
204	i 0.04 on1 of7r.wav	1	729
205	i 0.04 on2 of7.wav	2	801
206	i 0.04 on3 of7.wav	1	721
207	i 0.04 on4 of7.wav	1	1017
208	i 0.04 on5 of7.wav	1	473
209	i 0.04 on6 of7.wav	1	937
210	i 0.04 on7 of7.wav	1	520
211	i 0.06 on1 of7r.wav	1	764
212	i 0.06 on2 of7.wav	1	541
213	i 0.06 on3 of7.wav	1	768
214	i 0.06 on4 of7.wav	1	697
215	i 0.06 on5 of7.wav	1	820
216	i 0.06 on6 of7.wav	1	560
217	i 0.06 on7 of7.wav	1	660
218	i 0.08 on1 of7r.wav	2	812
219	i 0.08 on2 of7.wav	2	886
220	i 0.08 on3 of7.wav	1	757
221	i 0.08 on4 of7.wav	2	716
222	i 0.08 on5 of7.wav	1	957
223	i 0.08 on6 of7.wav	1	549
224	i 0.08 on7 of7.wav	1	705
225	i 0.12 on1 of7r.wav	1	533
226	i 0.12 on2 of7.wav	1	560
227	i 0.12 on3 of7.wav	1	640
228	i 0.12 on4 of7.wav	1	820
229	i 0.12 on5 of7.wav	1	608
230	i 0.12 on6 of7.wav	1	601
231	i 0.12 on7 of7.wav	1	1185
232	i 0.14 on1 of7r.wav	2	997
233	i 0.14 on2 of7.wav	1	608
234	i 0.14 on3 of7.wav	2	1317
235	i 0.14 on4 of7.wav	1	456
236	i 0.14 on5 of7.wav	1	468
237	i 0.14 on6 of7.wav	1	641
238	i 0.14 on7 of7.wav	1	645
239	i 0.16 on1 of7r.wav	2	621
240	i 0.16 on2 of7.wav	2	624
241	i 0.16 on3 of7.wav	2	709
242	i 0.16 on4 of7.wav	2	773
243	i 0.16 on5 of7.wav	1	725
244	i 0.16 on6 of7.wav	1	782
245	i 0.16 on7 of7.wav	1	488
246	i 0.18 on1 of7r.wav	2	529
247	i 0.18 on2 of7.wav	2	529
248	i 0.18 on3 of7.wav	2	1005
249	i 0.18 on4 of7.wav	2	1144
250	i 0.18 on5 of7.wav	2	789
251	i 0.18 on6 of7.wav	1	721
252	i 0.18 on7 of7.wav	1	768
253	a 0.1 on1 of7r.wav	1	564
254	a 0.1 on2 of7.wav	2	665
255	a 0.1 on3 of7.wav	2	816
256	a 0.1 on4 of7.wav	1	684
257	a 0.1 on5 of7.wav	1	596
258	a 0.1 on6 of7.wav	1	589
259	a 0.1 on7 of7.wav	1	733
260	a 0.2 on1 of7r.wav	2	966
261	a 0.2 on2 of7.wav	2	752
262	a 0.2 on3 of7.wav	2	645
263	a 0.2 on4 of7.wav	2	1165
264	a 0.2 on5 of7.wav	1	393
265	a 0.2 on6 of7.wav	1	616
266	a 0.2 on7 of7.wav	1	824
267	a 0.04 on1 of7r.wav	1	524
268	a 0.04 on2 of7.wav	1	580
269	a 0.04 on3 of7.wav	1	761
270	a 0.04 on4 of7.wav	1	484
271	a 0.04 on5 of7.wav	1	828
272	a 0.04 on6 of7.wav	1	461
273	a 0.04 on7 of7.wav	1	700
274	a 0.06 on1 of7r.wav	1	886
275	a 0.06 on2 of7.wav	1	1148
276	a 0.06 on3 of7.wav	1	488
277	a 0.06 on4 of7.wav	1	612
278	a 0.06 on5 of7.wav	1	665
279	a 0.06 on6 of7.wav	1	633
280	a 0.06 on7 of7.wav	1	608
281	a 0.08 on1 of7r.wav	1	709
282	a 0.08 on2 of7.wav	2	577
283	a 0.08 on3 of7.wav	1	537
284	a 0.08 on4 of7.wav	1	585
285	a 0.08 on5 of7.wav	1	1997
286	a 0.08 on6 of7.wav	1	561
287	a 0.08 on7 of7.wav	1	465
288	a 0.12 on1 of7r.wav	2	645
289	a 0.12 on2 of7.wav	2	836
290	a 0.12 on3 of7.wav	1	805
291	a 0.12 on4 of7.wav	2	641
292	a 0.12 on5 of7.wav	1	532
293	a 0.12 on6 of7.wav	1	524
294	a 0.12 on7 of7.wav	1	480
295	a 0.14 on1 of7r.wav	2	581
296	a 0.14 on2 of7.wav	2	617
297	a 0.14 on3 of7.wav	2	681
298	a 0.14 on4 of7.wav	1	541
299	a 0.14 on5 of7.wav	1	873
300	a 0.14 on6 of7.wav	1	557
301	a 0.14 on7 of7.wav	1	601
302	a 0.16 on1 of7r.wav	2	1393
303	a 0.16 on2 of7.wav	2	677
304	a 0.16 on3 of7.wav	2	933
305	a 0.16 on4 of7.wav	1	585
306	a 0.16 on5 of7.wav	1	501
307	a 0.16 on6 of7.wav	1	801
308	a 0.16 on7 of7.wav	2	592
309	a 0.18 on1 of7r.wav	2	845
310	a 0.18 on2 of7.wav	2	689
311	a 0.18 on3 of7.wav	2	756
312	a 0.18 on4 of7.wav	1	609
313	a 0.18 on5 of7.wav	1	933
314	a 0.18 on6 of7.wav	1	733
315	a 0.18 on7 of7.wav	1	793
316	i 0.1 on1 of7r.wav	1	628
317	i 0.1 on2 of7.wav	1	616
318	i 0.1 on3 of7.wav	1	2597
319	i 0.1 on4 of7.wav	2	588
320	i 0.1 on5 of7.wav	1	624
321	i 0.1 on6 of7.wav	1	633
322	i 0.1 on7 of7.wav	2	1326
323	i 0.2 on1 of7r.wav	2	824
324	i 0.2 on2 of7.wav	2	741
325	i 0.2 on3 of7.wav	2	609
326	i 0.2 on4 of7.wav	2	856
327	i 0.2 on5 of7.wav	1	801
328	i 0.2 on6 of7.wav	1	557
329	i 0.2 on7 of7.wav	1	740
330	i 0.04 on1 of7r.wav	1	740
331	i 0.04 on2 of7.wav	1	668
332	i 0.04 on3 of7.wav	1	537
333	i 0.04 on4 of7.wav	1	685
334	i 0.04 on5 of7.wav	1	632
335	i 0.04 on6 of7.wav	2	504
336	i 0.04 on7 of7.wav	1	617
337	i 0.06 on1 of7r.wav	1	629
338	i 0.06 on2 of7.wav	1	724
339	i 0.06 on3 of7.wav	1	765
340	i 0.06 on4 of7.wav	1	561
341	i 0.06 on5 of7.wav	1	613
342	i 0.06 on6 of7.wav	1	672
343	i 0.06 on7 of7.wav	1	772
344	i 0.08 on1 of7r.wav	1	565
345	i 0.08 on2 of7.wav	1	873
346	i 0.08 on3 of7.wav	1	461
347	i 0.08 on4 of7.wav	1	648
348	i 0.08 on5 of7.wav	1	1005
349	i 0.08 on6 of7.wav	1	712
350	i 0.08 on7 of7.wav	1	517
351	i 0.12 on1 of7r.wav	2	1096
352	i 0.12 on2 of7.wav	2	1121
353	i 0.12 on3 of7.wav	1	846
354	i 0.12 on4 of7.wav	2	477
355	i 0.12 on5 of7.wav	1	814
356	i 0.12 on6 of7.wav	1	516
357	i 0.12 on7 of7.wav	1	417
358	i 0.14 on1 of7r.wav	2	825
359	i 0.14 on2 of7.wav	1	485
360	i 0.14 on3 of7.wav	2	869
361	i 0.14 on4 of7.wav	2	1213
362	i 0.14 on5 of7.wav	1	1341
363	i 0.14 on6 of7.wav	1	1752
364	i 0.14 on7 of7.wav	1	741
365	i 0.16 on1 of7r.wav	2	1128
366	i 0.16 on2 of7.wav	2	537
367	i 0.16 on3 of7.wav	2	688
368	i 0.16 on4 of7.wav	2	713
369	i 0.16 on5 of7.wav	1	453
370	i 0.16 on6 of7.wav	1	608
371	i 0.16 on7 of7.wav	1	745
372	i 0.18 on1 of7r.wav	2	721
373	i 0.18 on2 of7.wav	2	725
374	i 0.18 on3 of7.wav	2	677
375	i 0.18 on4 of7.wav	1	532
376	i 0.18 on5 of7.wav	1	862
377	i 0.18 on6 of7.wav	1	545
378	i 0.18 on7 of7.wav	1	656
379	a 0.1 on1 of7r.wav	2	589
380	a 0.1 on2 of7.wav	1	553
381	a 0.1 on3 of7.wav	1	866
382	a 0.1 on4 of7.wav	1	632
383	a 0.1 on5 of7.wav	1	973
384	a 0.1 on6 of7.wav	1	468
385	a 0.1 on7 of7.wav	1	1044
386	a 0.2 on1 of7r.wav	2	625
387	a 0.2 on2 of7.wav	2	940
388	a 0.2 on3 of7.wav	2	753
389	a 0.2 on4 of7.wav	2	961
390	a 0.2 on5 of7.wav	1	620
391	a 0.2 on6 of7.wav	1	565
392	a 0.2 on7 of7.wav	1	785
393	a 0.04 on1 of7r.wav	1	813
394	a 0.04 on2 of7.wav	2	953
395	a 0.04 on3 of7.wav	1	605
396	a 0.04 on4 of7.wav	1	868
397	a 0.04 on5 of7.wav	1	2732
398	a 0.04 on6 of7.wav	1	745
399	a 0.04 on7 of7.wav	1	877
400	a 0.06 on1 of7r.wav	1	729
401	a 0.06 on2 of7.wav	1	464
402	a 0.06 on3 of7.wav	1	553
403	a 0.06 on4 of7.wav	1	649
404	a 0.06 on5 of7.wav	1	1101
405	a 0.06 on6 of7.wav	1	533
406	a 0.06 on7 of7.wav	2	1016
407	a 0.08 on1 of7r.wav	1	1157
408	a 0.08 on2 of7.wav	2	665
409	a 0.08 on3 of7.wav	1	604
410	a 0.08 on4 of7.wav	2	1149
411	a 0.08 on5 of7.wav	1	672
412	a 0.08 on6 of7.wav	1	569
413	a 0.08 on7 of7.wav	1	520
414	a 0.12 on1 of7r.wav	1	433
415	a 0.12 on2 of7.wav	2	737
416	a 0.12 on3 of7.wav	2	500
417	a 0.12 on4 of7.wav	2	1109
418	a 0.12 on5 of7.wav	1	649
419	a 0.12 on6 of7.wav	1	909
420	a 0.12 on7 of7.wav	1	625
421	a 0.14 on1 of7r.wav	2	808
422	a 0.14 on2 of7.wav	2	885
423	a 0.14 on3 of7.wav	2	740
424	a 0.14 on4 of7.wav	2	640
425	a 0.14 on5 of7.wav	1	641
426	a 0.14 on6 of7.wav	1	897
427	a 0.14 on7 of7.wav	1	632
428	a 0.16 on1 of7r.wav	2	592
429	a 0.16 on2 of7.wav	2	692
430	a 0.16 on3 of7.wav	2	681
431	a 0.16 on4 of7.wav	2	709
432	a 0.16 on5 of7.wav	1	616
433	a 0.16 on6 of7.wav	1	1005
434	a 0.16 on7 of7.wav	1	761
435	a 0.18 on1 of7r.wav	2	577
436	a 0.18 on2 of7.wav	2	564
437	a 0.18 on3 of7.wav	2	577
438	a 0.18 on4 of7.wav	1	653
439	a 0.18 on5 of7.wav	1	605
440	a 0.18 on6 of7.wav	1	553
441	a 0.18 on7 of7.wav	1	680
442	i 0.1 on1 of7r.wav	2	625
443	i 0.1 on2 of7.wav	1	757
444	i 0.1 on3 of7.wav	1	880
445	i 0.1 on4 of7.wav	1	597
446	i 0.1 on5 of7.wav	1	640
447	i 0.1 on6 of7.wav	1	556
448	i 0.1 on7 of7.wav	1	545
449	i 0.2 on1 of7r.wav	2	557
450	i 0.2 on2 of7.wav	2	677
451	i 0.2 on3 of7.wav	2	700
452	i 0.2 on4 of7.wav	2	749
453	i 0.2 on5 of7.wav	2	489
454	i 0.2 on6 of7.wav	1	749
455	i 0.2 on7 of7.wav	1	777
456	i 0.04 on1 of7r.wav	1	576
457	i 0.04 on2 of7.wav	1	737
458	i 0.04 on3 of7.wav	1	633
459	i 0.04 on4 of7.wav	1	841
460	i 0.04 on5 of7.wav	2	1326
461	i 0.04 on6 of7.wav	1	713
462	i 0.04 on7 of7.wav	1	601
463	i 0.06 on1 of7r.wav	1	729
464	i 0.06 on2 of7.wav	1	589
465	i 0.06 on3 of7.wav	1	660
466	i 0.06 on4 of7.wav	1	1221
467	i 0.06 on5 of7.wav	1	537
468	i 0.06 on6 of7.wav	1	836
469	i 0.06 on7 of7.wav	1	784
470	i 0.08 on1 of7r.wav	1	777
471	i 0.08 on2 of7.wav	1	584
472	i 0.08 on3 of7.wav	1	953
473	i 0.08 on4 of7.wav	1	525
474	i 0.08 on5 of7.wav	1	653
475	i 0.08 on6 of7.wav	1	660
476	i 0.08 on7 of7.wav	1	648
477	i 0.12 on1 of7r.wav	1	417
478	i 0.12 on2 of7.wav	1	584
479	i 0.12 on3 of7.wav	2	664
480	i 0.12 on4 of7.wav	1	793
481	i 0.12 on5 of7.wav	1	697
482	i 0.12 on6 of7.wav	1	600
483	i 0.12 on7 of7.wav	1	1405
484	i 0.14 on1 of7r.wav	2	585
485	i 0.14 on2 of7.wav	1	781
486	i 0.14 on3 of7.wav	1	689
487	i 0.14 on4 of7.wav	1	609
488	i 0.14 on5 of7.wav	1	601
489	i 0.14 on6 of7.wav	1	769
490	i 0.14 on7 of7.wav	1	645
491	i 0.16 on1 of7r.wav	2	740
492	i 0.16 on2 of7.wav	2	693
493	i 0.16 on3 of7.wav	2	829
494	i 0.16 on4 of7.wav	2	828
495	i 0.16 on5 of7.wav	1	797
496	i 0.16 on6 of7.wav	1	709
497	i 0.16 on7 of7.wav	1	620
498	i 0.18 on1 of7r.wav	2	676
499	i 0.18 on2 of7.wav	2	809
500	i 0.18 on3 of7.wav	2	533
501	i 0.18 on4 of7.wav	2	841
502	i 0.18 on5 of7.wav	1	616
503	i 0.18 on6 of7.wav	1	537
504	i 0.18 on7 of7.wav	1	665
505	a 0.1 on1 of7r.wav	2	733
506	a 0.1 on2 of7.wav	1	696
507	a 0.1 on3 of7.wav	1	609
508	a 0.1 on4 of7.wav	1	697
509	a 0.1 on5 of7.wav	1	560
510	a 0.1 on6 of7.wav	1	537
511	a 0.1 on7 of7.wav	1	553
512	a 0.2 on1 of7r.wav	2	537
513	a 0.2 on2 of7.wav	2	796
514	a 0.2 on3 of7.wav	2	644
515	a 0.2 on4 of7.wav	1	958
516	a 0.2 on5 of7.wav	1	681
517	a 0.2 on6 of7.wav	1	860
518	a 0.2 on7 of7.wav	1	640
519	a 0.04 on1 of7r.wav	2	701
520	a 0.04 on2 of7.wav	1	1208
521	a 0.04 on3 of7.wav	1	592
522	a 0.04 on4 of7.wav	1	580
523	a 0.04 on5 of7.wav	1	2485
524	a 0.04 on6 of7.wav	1	784
525	a 0.04 on7 of7.wav	1	952
526	a 0.06 on1 of7r.wav	1	1060
527	a 0.06 on2 of7.wav	1	617
528	a 0.06 on3 of7.wav	1	569
529	a 0.06 on4 of7.wav	1	716
530	a 0.06 on5 of7.wav	1	689
531	a 0.06 on6 of7.wav	1	572
532	a 0.06 on7 of7.wav	1	933
533	a 0.08 on1 of7r.wav	1	521
534	a 0.08 on2 of7.wav	1	493
535	a 0.08 on3 of7.wav	1	568
536	a 0.08 on4 of7.wav	1	545
537	a 0.08 on5 of7.wav	1	657
538	a 0.08 on6 of7.wav	1	754
539	a 0.08 on7 of7.wav	1	492
540	a 0.12 on1 of7r.wav	2	925
541	a 0.12 on2 of7.wav	1	1349
542	a 0.12 on3 of7.wav	2	661
543	a 0.12 on4 of7.wav	1	688
544	a 0.12 on5 of7.wav	2	880
545	a 0.12 on6 of7.wav	1	497
546	a 0.12 on7 of7.wav	1	612
547	a 0.14 on1 of7r.wav	2	784
548	a 0.14 on2 of7.wav	2	792
549	a 0.14 on3 of7.wav	1	901
550	a 0.14 on4 of7.wav	2	889
551	a 0.14 on5 of7.wav	1	424
552	a 0.14 on6 of7.wav	1	756
553	a 0.14 on7 of7.wav	1	782
554	a 0.16 on1 of7r.wav	2	581
555	a 0.16 on2 of7.wav	2	932
556	a 0.16 on3 of7.wav	1	772
557	a 0.16 on4 of7.wav	2	677
558	a 0.16 on5 of7.wav	1	573
559	a 0.16 on6 of7.wav	1	637
560	a 0.16 on7 of7.wav	1	453
561	a 0.18 on1 of7r.wav	2	601
562	a 0.18 on2 of7.wav	2	428
563	a 0.18 on3 of7.wav	2	756
564	a 0.18 on4 of7.wav	1	549
565	a 0.18 on5 of7.wav	1	481
566	a 0.18 on6 of7.wav	1	664
567	a 0.18 on7 of7.wav	1	825
568	i 0.1 on1 of7r.wav	1	749
569	i 0.1 on2 of7.wav	2	545
570	i 0.1 on3 of7.wav	1	813
571	i 0.1 on4 of7.wav	1	668
572	i 0.1 on5 of7.wav	1	798
573	i 0.1 on6 of7.wav	1	872
574	i 0.1 on7 of7.wav	1	973
575	i 0.2 on1 of7r.wav	2	724
576	i 0.2 on2 of7.wav	2	569
577	i 0.2 on3 of7.wav	2	1381
578	i 0.2 on4 of7.wav	2	889
579	i 0.2 on5 of7.wav	1	717
580	i 0.2 on6 of7.wav	1	452
581	i 0.2 on7 of7.wav	1	672
582	i 0.04 on1 of7r.wav	1	469
583	i 0.04 on2 of7.wav	1	533
584	i 0.04 on3 of7.wav	2	728
585	i 0.04 on4 of7.wav	1	605
586	i 0.04 on5 of7.wav	1	589
587	i 0.04 on6 of7.wav	1	888
588	i 0.04 on7 of7.wav	1	668
589	i 0.06 on1 of7r.wav	1	673
590	i 0.06 on2 of7.wav	2	1284
591	i 0.06 on3 of7.wav	1	652
592	i 0.06 on4 of7.wav	1	489
593	i 0.06 on5 of7.wav	1	1024
594	i 0.06 on6 of7.wav	1	1053
595	i 0.06 on7 of7.wav	1	1210
596	i 0.08 on1 of7r.wav	1	584
597	i 0.08 on2 of7.wav	2	717
598	i 0.08 on3 of7.wav	1	617
599	i 0.08 on4 of7.wav	1	497
600	i 0.08 on5 of7.wav	1	725
601	i 0.08 on6 of7.wav	1	616
602	i 0.08 on7 of7.wav	1	737
603	i 0.12 on1 of7r.wav	2	556
604	i 0.12 on2 of7.wav	1	744
605	i 0.12 on3 of7.wav	1	645
606	i 0.12 on4 of7.wav	1	776
607	i 0.12 on5 of7.wav	1	701
608	i 0.12 on6 of7.wav	1	752
609	i 0.12 on7 of7.wav	1	1068
610	i 0.14 on1 of7r.wav	2	589
611	i 0.14 on2 of7.wav	2	641
612	i 0.14 on3 of7.wav	2	881
613	i 0.14 on4 of7.wav	1	1729
614	i 0.14 on5 of7.wav	1	721
615	i 0.14 on6 of7.wav	1	693
616	i 0.14 on7 of7.wav	1	501
617	i 0.16 on1 of7r.wav	2	580
618	i 0.16 on2 of7.wav	2	625
619	i 0.16 on3 of7.wav	2	673
620	i 0.16 on4 of7.wav	2	877
621	i 0.16 on5 of7.wav	1	884
622	i 0.16 on6 of7.wav	1	880
623	i 0.16 on7 of7.wav	1	729
624	i 0.18 on1 of7r.wav	2	569
625	i 0.18 on2 of7.wav	2	817
626	i 0.18 on3 of7.wav	2	780
627	i 0.18 on4 of7.wav	1	688
628	i 0.18 on5 of7.wav	1	705
629	i 0.18 on6 of7.wav	1	557
630	i 0.18 on7 of7.wav	1	840
