# Supplementary material for: How musical experience affects tone perception efficiency by musicians of tonal and non-tonal speakers?
Source: PLoS One. 2020 May 8;15(5):e0232514. doi: 10.1371/journal.pone.0232514 (PMC7209303; doi:10.1371/journal.pone.0232514)
Supplement: S2 Raw Data — (ZIP) [file pone.0232514.s002.zip › RAW DATA Man musician/sub5sdfalling.csv]

List2	Slide3.RESP	Slide3.RT	stim1	stim2
1	1	652	a 0.1 on1 of1.wav	a 0.1 on1 of1.wav
2	1	544	a 0.1 on1 of2.wav	a 0.1 on1 of2.wav
3	1	600	a 0.1 on1 of3.wav	a 0.1 on1 of3.wav
4	1	622	a 0.1 on1 of4.wav	a 0.1 on1 of4.wav
5	1	566	a 0.1 on1 of5.wav	a 0.1 on1 of5.wav
6	1	680	a 0.1 on1 of6.wav	a 0.1 on1 of6.wav
7	1	888	a 0.1 on1 of7.wav	a 0.1 on1 of7.wav
8	1	895	a 0.2 on1 of1.wav	a 0.2 on1 of1.wav
9	1	559	a 0.2 on1 of2.wav	a 0.2 on1 of2.wav
10	1	586	a 0.2 on1 of3.wav	a 0.2 on1 of3.wav
11	1	682	a 0.2 on1 of4.wav	a 0.2 on1 of4.wav
12	1	890	a 0.2 on1 of5.wav	a 0.2 on1 of5.wav
13	1	1132	a 0.2 on1 of6.wav	a 0.2 on1 of6.wav
14	1	876	a 0.2 on1 of7.wav	a 0.2 on1 of7.wav
15	1	674	a 0.04 on1 of1.wav	a 0.04 on1 of1.wav
16	1	939	a 0.04 on1 of2.wav	a 0.04 on1 of2.wav
17	1	1190	a 0.04 on1 of3.wav	a 0.04 on1 of3.wav
18	1	480	a 0.04 on1 of4.wav	a 0.04 on1 of4.wav
19	1	652	a 0.04 on1 of5.wav	a 0.04 on1 of5.wav
20	1	547	a 0.04 on1 of6.wav	a 0.04 on1 of6.wav
21	1	672	a 0.04 on1 of7.wav	a 0.04 on1 of7.wav
22	1	644	a 0.06 on1 of1.wav	a 0.06 on1 of1.wav
23	1	718	a 0.06 on1 of2.wav	a 0.06 on1 of2.wav
24	1	998	a 0.06 on1 of3.wav	a 0.06 on1 of3.wav
25	1	1044	a 0.06 on1 of4.wav	a 0.06 on1 of4.wav
26	1	557	a 0.06 on1 of5.wav	a 0.06 on1 of5.wav
27	1	646	a 0.06 on1 of6.wav	a 0.06 on1 of6.wav
28	1	595	a 0.06 on1 of7.wav	a 0.06 on1 of7.wav
29	1	824	a 0.08 on1 of1.wav	a 0.08 on1 of1.wav
30	1	914	a 0.08 on1 of2.wav	a 0.08 on1 of2.wav
31	1	546	a 0.08 on1 of3.wav	a 0.08 on1 of3.wav
32	1	578	a 0.08 on1 of4.wav	a 0.08 on1 of4.wav
33	1	684	a 0.08 on1 of5.wav	a 0.08 on1 of5.wav
34	1	724	a 0.08 on1 of6.wav	a 0.08 on1 of6.wav
35	1	628	a 0.08 on1 of7.wav	a 0.08 on1 of7.wav
36	1	756	a 0.12 on1 of1.wav	a 0.12 on1 of1.wav
37	2	1011	a 0.12 on1 of2.wav	a 0.12 on1 of2.wav
38	1	618	a 0.12 on1 of3.wav	a 0.12 on1 of3.wav
39	1	780	a 0.12 on1 of4.wav	a 0.12 on1 of4.wav
40	1	1140	a 0.12 on1 of5.wav	a 0.12 on1 of5.wav
41	1	548	a 0.12 on1 of6.wav	a 0.12 on1 of6.wav
42	1	847	a 0.12 on1 of7.wav	a 0.12 on1 of7.wav
43	1	618	a 0.14 on1 of1.wav	a 0.14 on1 of1.wav
44	1	648	a 0.14 on1 of2.wav	a 0.14 on1 of2.wav
45	1	901	a 0.14 on1 of3.wav	a 0.14 on1 of3.wav
46	1	844	a 0.14 on1 of4.wav	a 0.14 on1 of4.wav
47	1	788	a 0.14 on1 of5.wav	a 0.14 on1 of5.wav
48	1	790	a 0.14 on1 of6.wav	a 0.14 on1 of6.wav
49	1	760	a 0.14 on1 of7.wav	a 0.14 on1 of7.wav
50	1	718	a 0.16 on1 of1.wav	a 0.16 on1 of1.wav
51	1	882	a 0.16 on1 of2.wav	a 0.16 on1 of2.wav
52	1	1140	a 0.16 on1 of3.wav	a 0.16 on1 of3.wav
53	1	931	a 0.16 on1 of4.wav	a 0.16 on1 of4.wav
54	1	847	a 0.16 on1 of5.wav	a 0.16 on1 of5.wav
55	1	835	a 0.16 on1 of6.wav	a 0.16 on1 of6.wav
56	1	710	a 0.16 on1 of7.wav	a 0.16 on1 of7.wav
57	1	727	a 0.18 on1 of1.wav	a 0.18 on1 of1.wav
58	1	701	a 0.18 on1 of2.wav	a 0.18 on1 of2.wav
59	1	535	a 0.18 on1 of3.wav	a 0.18 on1 of3.wav
60	1	998	a 0.18 on1 of4.wav	a 0.18 on1 of4.wav
61	1	1323	a 0.18 on1 of5.wav	a 0.18 on1 of5.wav
62	1	815	a 0.18 on1 of6.wav	a 0.18 on1 of6.wav
63	2	682	a 0.18 on1 of7.wav	a 0.18 on1 of7.wav
64	1	638	i 0.1 on1 of1.wav	i 0.1 on1 of1.wav
65	1	648	i 0.1 on1 of2.wav	i 0.1 on1 of2.wav
66	1	920	i 0.1 on1 of3.wav	i 0.1 on1 of3.wav
67	1	667	i 0.1 on1 of4.wav	i 0.1 on1 of4.wav
68	1	702	i 0.1 on1 of5.wav	i 0.1 on1 of5.wav
69	1	784	i 0.1 on1 of6.wav	i 0.1 on1 of6.wav
70	1	980	i 0.1 on1 of7.wav	i 0.1 on1 of7.wav
71	1	720	i 0.2 on1 of1.wav	i 0.2 on1 of1.wav
72	1	543	i 0.2 on1 of2.wav	i 0.2 on1 of2.wav
73	1	1147	i 0.2 on1 of3.wav	i 0.2 on1 of3.wav
74	1	824	i 0.2 on1 of4.wav	i 0.2 on1 of4.wav
75	1	852	i 0.2 on1 of5.wav	i 0.2 on1 of5.wav
76	1	585	i 0.2 on1 of6.wav	i 0.2 on1 of6.wav
77	1	866	i 0.2 on1 of7.wav	i 0.2 on1 of7.wav
78	1	679	i 0.04 on1 of1.wav	i 0.04 on1 of1.wav
79	1	415	i 0.04 on1 of2.wav	i 0.04 on1 of2.wav
80	1	647	i 0.04 on1 of3.wav	i 0.04 on1 of3.wav
81	1	626	i 0.04 on1 of4.wav	i 0.04 on1 of4.wav
82	1	828	i 0.04 on1 of5.wav	i 0.04 on1 of5.wav
83	1	1000	i 0.04 on1 of6.wav	i 0.04 on1 of6.wav
84	1	629	i 0.04 on1 of7.wav	i 0.04 on1 of7.wav
85	1	511	i 0.06 on1 of1.wav	i 0.06 on1 of1.wav
86	1	828	i 0.06 on1 of2.wav	i 0.06 on1 of2.wav
87	1	752	i 0.06 on1 of3.wav	i 0.06 on1 of3.wav
88	1	1064	i 0.06 on1 of4.wav	i 0.06 on1 of4.wav
89	1	984	i 0.06 on1 of5.wav	i 0.06 on1 of5.wav
90	1	603	i 0.06 on1 of6.wav	i 0.06 on1 of6.wav
91	1	802	i 0.06 on1 of7.wav	i 0.06 on1 of7.wav
92	1	706	i 0.08 on1 of1.wav	i 0.08 on1 of1.wav
93	1	519	i 0.08 on1 of2.wav	i 0.08 on1 of2.wav
94	1	842	i 0.08 on1 of3.wav	i 0.08 on1 of3.wav
95	1	389	i 0.08 on1 of4.wav	i 0.08 on1 of4.wav
96	1	606	i 0.08 on1 of5.wav	i 0.08 on1 of5.wav
97	1	827	i 0.08 on1 of6.wav	i 0.08 on1 of6.wav
98	1	636	i 0.08 on1 of7.wav	i 0.08 on1 of7.wav
99	2	1256	i 0.12 on1 of1.wav	i 0.12 on1 of1.wav
100	1	564	i 0.12 on1 of2.wav	i 0.12 on1 of2.wav
101	1	652	i 0.12 on1 of3.wav	i 0.12 on1 of3.wav
102	1	724	i 0.12 on1 of4.wav	i 0.12 on1 of4.wav
103	1	900	i 0.12 on1 of5.wav	i 0.12 on1 of5.wav
104	1	926	i 0.12 on1 of6.wav	i 0.12 on1 of6.wav
105	1	638	i 0.12 on1 of7.wav	i 0.12 on1 of7.wav
106	1	1179	i 0.14 on1 of1.wav	i 0.14 on1 of1.wav
107	1	1512	i 0.14 on1 of2.wav	i 0.14 on1 of2.wav
108	1	1015	i 0.14 on1 of3.wav	i 0.14 on1 of3.wav
109	1	1588	i 0.14 on1 of4.wav	i 0.14 on1 of4.wav
110	1	571	i 0.14 on1 of5.wav	i 0.14 on1 of5.wav
111	1	712	i 0.14 on1 of6.wav	i 0.14 on1 of6.wav
112	2	1100	i 0.14 on1 of7.wav	i 0.14 on1 of7.wav
113	1	730	i 0.16 on1 of1.wav	i 0.16 on1 of1.wav
114	1	723	i 0.16 on1 of2.wav	i 0.16 on1 of2.wav
115	1	730	i 0.16 on1 of3.wav	i 0.16 on1 of3.wav
116	2	1916	i 0.16 on1 of4.wav	i 0.16 on1 of4.wav
117	2	810	i 0.16 on1 of5.wav	i 0.16 on1 of5.wav
118	2	866	i 0.16 on1 of6.wav	i 0.16 on1 of6.wav
119	1	731	i 0.16 on1 of7.wav	i 0.16 on1 of7.wav
120	1	947	i 0.18 on1 of1.wav	i 0.18 on1 of1.wav
121	1	811	i 0.18 on1 of2.wav	i 0.18 on1 of2.wav
122	1	888	i 0.18 on1 of3.wav	i 0.18 on1 of3.wav
123	1	603	i 0.18 on1 of4.wav	i 0.18 on1 of4.wav
124	1	972	i 0.18 on1 of5.wav	i 0.18 on1 of5.wav
125	1	684	i 0.18 on1 of6.wav	i 0.18 on1 of6.wav
126	1	898	i 0.18 on1 of7.wav	i 0.18 on1 of7.wav
127	1	1046	a 0.1 on1 of1.wav	a 0.1 on1 of3.wav
128	1	652	a 0.1 on1 of2.wav	a 0.1 on1 of4.wav
129	1	674	a 0.1 on1 of3.wav	a 0.1 on1 of5.wav
130	1	1948	a 0.1 on1 of4.wav	a 0.1 on1 of6.wav
131	1	812	a 0.1 on1 of5.wav	a 0.1 on1 of7.wav
132	1	1463	a 0.2 on1 of1.wav	a 0.2 on1 of3.wav
133	2	845	a 0.2 on1 of2.wav	a 0.2 on1 of4.wav
134	2	888	a 0.2 on1 of3.wav	a 0.2 on1 of5.wav
135	1	972	a 0.2 on1 of4.wav	a 0.2 on1 of6.wav
136	1	678	a 0.2 on1 of5.wav	a 0.2 on1 of7.wav
137	1	723	a 0.04 on1 of1.wav	a 0.04 on1 of3.wav
138	1	507	a 0.04 on1 of2.wav	a 0.04 on1 of4.wav
139	1	598	a 0.04 on1 of3.wav	a 0.04 on1 of5.wav
140	1	835	a 0.04 on1 of4.wav	a 0.04 on1 of6.wav
141	1	760	a 0.04 on1 of5.wav	a 0.04 on1 of7.wav
142	1	524	a 0.06 on1 of1.wav	a 0.06 on1 of3.wav
143	1	924	a 0.06 on1 of2.wav	a 0.06 on1 of4.wav
144	1	608	a 0.06 on1 of3.wav	a 0.06 on1 of5.wav
145	1	694	a 0.06 on1 of4.wav	a 0.06 on1 of6.wav
146	1	550	a 0.06 on1 of5.wav	a 0.06 on1 of7.wav
147	1	683	a 0.08 on1 of1.wav	a 0.08 on1 of3.wav
148	1	519	a 0.08 on1 of2.wav	a 0.08 on1 of4.wav
149	1	994	a 0.08 on1 of3.wav	a 0.08 on1 of5.wav
150	1	1074	a 0.08 on1 of4.wav	a 0.08 on1 of6.wav
151	1	544	a 0.08 on1 of5.wav	a 0.08 on1 of7.wav
152	1	1132	a 0.12 on1 of1.wav	a 0.12 on1 of3.wav
153	1	932	a 0.12 on1 of2.wav	a 0.12 on1 of4.wav
154	2	972	a 0.12 on1 of3.wav	a 0.12 on1 of5.wav
155	1	1024	a 0.12 on1 of4.wav	a 0.12 on1 of6.wav
156	2	1064	a 0.12 on1 of5.wav	a 0.12 on1 of7.wav
157	2	972	a 0.14 on1 of1.wav	a 0.14 on1 of3.wav
158	2	860	a 0.14 on1 of2.wav	a 0.14 on1 of4.wav
159	2	613	a 0.14 on1 of3.wav	a 0.14 on1 of5.wav
160	2	606	a 0.14 on1 of4.wav	a 0.14 on1 of6.wav
161	1	1268	a 0.14 on1 of5.wav	a 0.14 on1 of7.wav
162	2	718	a 0.16 on1 of1.wav	a 0.16 on1 of3.wav
163	2	770	a 0.16 on1 of2.wav	a 0.16 on1 of4.wav
164	2	759	a 0.16 on1 of3.wav	a 0.16 on1 of5.wav
165	2	796	a 0.16 on1 of4.wav	a 0.16 on1 of6.wav
166	2	658	a 0.16 on1 of5.wav	a 0.16 on1 of7.wav
167	1	750	a 0.18 on1 of1.wav	a 0.18 on1 of3.wav
168	2	1186	a 0.18 on1 of2.wav	a 0.18 on1 of4.wav
169	2	2035	a 0.18 on1 of3.wav	a 0.18 on1 of5.wav
170	2	626	a 0.18 on1 of4.wav	a 0.18 on1 of6.wav
171	1	838	a 0.18 on1 of5.wav	a 0.18 on1 of7.wav
172	2	782	i 0.1 on1 of1.wav	i 0.1 on1 of3.wav
173	2	880	i 0.1 on1 of2.wav	i 0.1 on1 of4.wav
174	2	1001	i 0.1 on1 of3.wav	i 0.1 on1 of5.wav
175	1	920	i 0.1 on1 of4.wav	i 0.1 on1 of6.wav
176	1	1068	i 0.1 on1 of5.wav	i 0.1 on1 of7.wav
177	1	1528	i 0.2 on1 of1.wav	i 0.2 on1 of3.wav
178	2	878	i 0.2 on1 of2.wav	i 0.2 on1 of4.wav
179	2	923	i 0.2 on1 of3.wav	i 0.2 on1 of5.wav
180	2	823	i 0.2 on1 of4.wav	i 0.2 on1 of6.wav
181	1	676	i 0.2 on1 of5.wav	i 0.2 on1 of7.wav
182	1	842	i 0.04 on1 of1.wav	i 0.04 on1 of3.wav
183	1	578	i 0.04 on1 of2.wav	i 0.04 on1 of4.wav
184	1	792	i 0.04 on1 of3.wav	i 0.04 on1 of5.wav
185	1	515	i 0.04 on1 of4.wav	i 0.04 on1 of6.wav
186	1	790	i 0.04 on1 of5.wav	i 0.04 on1 of7.wav
187	1	826	i 0.06 on1 of1.wav	i 0.06 on1 of3.wav
188	1	476	i 0.06 on1 of2.wav	i 0.06 on1 of4.wav
189	1	679	i 0.06 on1 of3.wav	i 0.06 on1 of5.wav
190	1	411	i 0.06 on1 of4.wav	i 0.06 on1 of6.wav
191	1	900	i 0.06 on1 of5.wav	i 0.06 on1 of7.wav
192	2	1300	i 0.08 on1 of1.wav	i 0.08 on1 of3.wav
193	1	676	i 0.08 on1 of2.wav	i 0.08 on1 of4.wav
194	1	896	i 0.08 on1 of3.wav	i 0.08 on1 of5.wav
195	1	788	i 0.08 on1 of4.wav	i 0.08 on1 of6.wav
196	1	699	i 0.08 on1 of5.wav	i 0.08 on1 of7.wav
197	1	855	i 0.12 on1 of1.wav	i 0.12 on1 of3.wav
198	1	776	i 0.12 on1 of2.wav	i 0.12 on1 of4.wav
199	1	836	i 0.12 on1 of3.wav	i 0.12 on1 of5.wav
200	1	634	i 0.12 on1 of4.wav	i 0.12 on1 of6.wav
201	1	688	i 0.12 on1 of5.wav	i 0.12 on1 of7.wav
202	1	962	i 0.14 on1 of1.wav	i 0.14 on1 of3.wav
203	1	742	i 0.14 on1 of2.wav	i 0.14 on1 of4.wav
204	2	892	i 0.14 on1 of3.wav	i 0.14 on1 of5.wav
205	2	774	i 0.14 on1 of4.wav	i 0.14 on1 of6.wav
206	1	894	i 0.14 on1 of5.wav	i 0.14 on1 of7.wav
207	2	791	i 0.16 on1 of1.wav	i 0.16 on1 of3.wav
208	2	866	i 0.16 on1 of2.wav	i 0.16 on1 of4.wav
209	2	810	i 0.16 on1 of3.wav	i 0.16 on1 of5.wav
210	2	814	i 0.16 on1 of4.wav	i 0.16 on1 of6.wav
211	2	858	i 0.16 on1 of5.wav	i 0.16 on1 of7.wav
212	2	846	i 0.18 on1 of1.wav	i 0.18 on1 of3.wav
213	2	836	i 0.18 on1 of2.wav	i 0.18 on1 of4.wav
214	1	714	i 0.18 on1 of3.wav	i 0.18 on1 of5.wav
215	2	1306	i 0.18 on1 of4.wav	i 0.18 on1 of6.wav
216	1	776	i 0.18 on1 of5.wav	i 0.18 on1 of7.wav
217	1	652	a 0.1 on1 of3.wav	a 0.1 on1 of1.wav
218	1	639	a 0.1 on1 of4.wav	a 0.1 on1 of2.wav
219	1	879	a 0.1 on1 of5.wav	a 0.1 on1 of3.wav
220	1	556	a 0.1 on1 of6.wav	a 0.1 on1 of4.wav
221	1	606	a 0.1 on1 of7.wav	a 0.1 on1 of5.wav
222	2	1144	a 0.2 on1 of3.wav	a 0.2 on1 of1.wav
223	2	962	a 0.2 on1 of4.wav	a 0.2 on1 of2.wav
224	1	1056	a 0.2 on1 of5.wav	a 0.2 on1 of3.wav
225	1	1376	a 0.2 on1 of6.wav	a 0.2 on1 of4.wav
226	2	831	a 0.2 on1 of7.wav	a 0.2 on1 of5.wav
227	1	554	a 0.04 on1 of3.wav	a 0.04 on1 of1.wav
228	1	719	a 0.04 on1 of4.wav	a 0.04 on1 of2.wav
229	1	840	a 0.04 on1 of5.wav	a 0.04 on1 of3.wav
230	1	574	a 0.04 on1 of6.wav	a 0.04 on1 of4.wav
231	1	658	a 0.04 on1 of7.wav	a 0.04 on1 of5.wav
232	1	792	a 0.06 on1 of3.wav	a 0.06 on1 of1.wav
233	1	618	a 0.06 on1 of4.wav	a 0.06 on1 of2.wav
234	1	584	a 0.06 on1 of5.wav	a 0.06 on1 of3.wav
235	1	523	a 0.06 on1 of6.wav	a 0.06 on1 of4.wav
236	1	618	a 0.06 on1 of7.wav	a 0.06 on1 of5.wav
237	1	738	a 0.08 on1 of3.wav	a 0.08 on1 of1.wav
238	1	594	a 0.08 on1 of4.wav	a 0.08 on1 of2.wav
239	1	848	a 0.08 on1 of5.wav	a 0.08 on1 of3.wav
240	1	574	a 0.08 on1 of6.wav	a 0.08 on1 of4.wav
241	1	690	a 0.08 on1 of7.wav	a 0.08 on1 of5.wav
242	2	802	a 0.12 on1 of3.wav	a 0.12 on1 of1.wav
243	2	1014	a 0.12 on1 of4.wav	a 0.12 on1 of2.wav
244	2	715	a 0.12 on1 of5.wav	a 0.12 on1 of3.wav
245	1	720	a 0.12 on1 of6.wav	a 0.12 on1 of4.wav
246	1	1150	a 0.12 on1 of7.wav	a 0.12 on1 of5.wav
247	2	1296	a 0.14 on1 of3.wav	a 0.14 on1 of1.wav
248	2	1036	a 0.14 on1 of4.wav	a 0.14 on1 of2.wav
249	2	843	a 0.14 on1 of5.wav	a 0.14 on1 of3.wav
250	2	924	a 0.14 on1 of6.wav	a 0.14 on1 of4.wav
251	1	944	a 0.14 on1 of7.wav	a 0.14 on1 of5.wav
252	2	814	a 0.16 on1 of3.wav	a 0.16 on1 of1.wav
253	2	970	a 0.16 on1 of4.wav	a 0.16 on1 of2.wav
254	1	792	a 0.16 on1 of5.wav	a 0.16 on1 of3.wav
255	2	1111	a 0.16 on1 of6.wav	a 0.16 on1 of4.wav
256	1	690	a 0.16 on1 of7.wav	a 0.16 on1 of5.wav
257	2	984	a 0.18 on1 of3.wav	a 0.18 on1 of1.wav
258	2	706	a 0.18 on1 of4.wav	a 0.18 on1 of2.wav
259	1	674	a 0.18 on1 of5.wav	a 0.18 on1 of3.wav
260	1	785	a 0.18 on1 of6.wav	a 0.18 on1 of4.wav
261	2	1080	a 0.18 on1 of7.wav	a 0.18 on1 of5.wav
262	1	726	i 0.1 on1 of3.wav	i 0.1 on1 of1.wav
263	2	891	i 0.1 on1 of4.wav	i 0.1 on1 of2.wav
264	1	784	i 0.1 on1 of5.wav	i 0.1 on1 of3.wav
265	1	634	i 0.1 on1 of6.wav	i 0.1 on1 of4.wav
266	1	804	i 0.1 on1 of7.wav	i 0.1 on1 of5.wav
267	2	843	i 0.2 on1 of3.wav	i 0.2 on1 of1.wav
268	1	882	i 0.2 on1 of4.wav	i 0.2 on1 of2.wav
269	2	980	i 0.2 on1 of5.wav	i 0.2 on1 of3.wav
270	1	802	i 0.2 on1 of6.wav	i 0.2 on1 of4.wav
271	1	744	i 0.2 on1 of7.wav	i 0.2 on1 of5.wav
272	1	718	i 0.04 on1 of3.wav	i 0.04 on1 of1.wav
273	1	875	i 0.04 on1 of4.wav	i 0.04 on1 of2.wav
274	1	554	i 0.04 on1 of5.wav	i 0.04 on1 of3.wav
275	1	582	i 0.04 on1 of6.wav	i 0.04 on1 of4.wav
276	1	587	i 0.04 on1 of7.wav	i 0.04 on1 of5.wav
277	1	454	i 0.06 on1 of3.wav	i 0.06 on1 of1.wav
278	1	708	i 0.06 on1 of4.wav	i 0.06 on1 of2.wav
279	1	679	i 0.06 on1 of5.wav	i 0.06 on1 of3.wav
280	1	574	i 0.06 on1 of6.wav	i 0.06 on1 of4.wav
281	1	644	i 0.06 on1 of7.wav	i 0.06 on1 of5.wav
282	1	1232	i 0.08 on1 of3.wav	i 0.08 on1 of1.wav
283	1	606	i 0.08 on1 of4.wav	i 0.08 on1 of2.wav
284	1	515	i 0.08 on1 of5.wav	i 0.08 on1 of3.wav
285	1	588	i 0.08 on1 of6.wav	i 0.08 on1 of4.wav
286	1	802	i 0.08 on1 of7.wav	i 0.08 on1 of5.wav
287	2	738	i 0.12 on1 of3.wav	i 0.12 on1 of1.wav
288	1	858	i 0.12 on1 of4.wav	i 0.12 on1 of2.wav
289	1	794	i 0.12 on1 of5.wav	i 0.12 on1 of3.wav
290	1	774	i 0.12 on1 of6.wav	i 0.12 on1 of4.wav
291	2	1228	i 0.12 on1 of7.wav	i 0.12 on1 of5.wav
292	2	1419	i 0.14 on1 of3.wav	i 0.14 on1 of1.wav
293	2	1144	i 0.14 on1 of4.wav	i 0.14 on1 of2.wav
294	2	928	i 0.14 on1 of5.wav	i 0.14 on1 of3.wav
295	1	588	i 0.14 on1 of6.wav	i 0.14 on1 of4.wav
296	2	726	i 0.14 on1 of7.wav	i 0.14 on1 of5.wav
297	2	1080	i 0.16 on1 of3.wav	i 0.16 on1 of1.wav
298	2	830	i 0.16 on1 of4.wav	i 0.16 on1 of2.wav
299	1	710	i 0.16 on1 of5.wav	i 0.16 on1 of3.wav
300	1	1041	i 0.16 on1 of6.wav	i 0.16 on1 of4.wav
301	1	914	i 0.16 on1 of7.wav	i 0.16 on1 of5.wav
302	2	850	i 0.18 on1 of3.wav	i 0.18 on1 of1.wav
303	2	1164	i 0.18 on1 of4.wav	i 0.18 on1 of2.wav
304	2	914	i 0.18 on1 of5.wav	i 0.18 on1 of3.wav
305	1	887	i 0.18 on1 of6.wav	i 0.18 on1 of4.wav
306	1	752	i 0.18 on1 of7.wav	i 0.18 on1 of5.wav
307	1	633	a 0.1 on1 of1.wav	a 0.1 on1 of1.wav
308	1	820	a 0.1 on1 of2.wav	a 0.1 on1 of2.wav
309	1	638	a 0.1 on1 of3.wav	a 0.1 on1 of3.wav
310	1	536	a 0.1 on1 of4.wav	a 0.1 on1 of4.wav
311	1	658	a 0.1 on1 of5.wav	a 0.1 on1 of5.wav
312	1	859	a 0.1 on1 of6.wav	a 0.1 on1 of6.wav
313	1	579	a 0.1 on1 of7.wav	a 0.1 on1 of7.wav
314	1	806	a 0.2 on1 of1.wav	a 0.2 on1 of1.wav
315	1	639	a 0.2 on1 of2.wav	a 0.2 on1 of2.wav
316	1	908	a 0.2 on1 of3.wav	a 0.2 on1 of3.wav
317	1	999	a 0.2 on1 of4.wav	a 0.2 on1 of4.wav
318	1	696	a 0.2 on1 of5.wav	a 0.2 on1 of5.wav
319	2	656	a 0.2 on1 of6.wav	a 0.2 on1 of6.wav
320	2	836	a 0.2 on1 of7.wav	a 0.2 on1 of7.wav
321	1	528	a 0.04 on1 of1.wav	a 0.04 on1 of1.wav
322	1	618	a 0.04 on1 of2.wav	a 0.04 on1 of2.wav
323	1	634	a 0.04 on1 of3.wav	a 0.04 on1 of3.wav
324	1	568	a 0.04 on1 of4.wav	a 0.04 on1 of4.wav
325	2	644	a 0.04 on1 of5.wav	a 0.04 on1 of5.wav
326	1	810	a 0.04 on1 of6.wav	a 0.04 on1 of6.wav
327	1	848	a 0.04 on1 of7.wav	a 0.04 on1 of7.wav
328	1	536	a 0.06 on1 of1.wav	a 0.06 on1 of1.wav
329	1	638	a 0.06 on1 of2.wav	a 0.06 on1 of2.wav
330	1	775	a 0.06 on1 of3.wav	a 0.06 on1 of3.wav
331	1	796	a 0.06 on1 of4.wav	a 0.06 on1 of4.wav
332	1	672	a 0.06 on1 of5.wav	a 0.06 on1 of5.wav
333	1	614	a 0.06 on1 of6.wav	a 0.06 on1 of6.wav
334	1	564	a 0.06 on1 of7.wav	a 0.06 on1 of7.wav
335	1	734	a 0.08 on1 of1.wav	a 0.08 on1 of1.wav
336	1	698	a 0.08 on1 of2.wav	a 0.08 on1 of2.wav
337	1	592	a 0.08 on1 of3.wav	a 0.08 on1 of3.wav
338	1	747	a 0.08 on1 of4.wav	a 0.08 on1 of4.wav
339	1	799	a 0.08 on1 of5.wav	a 0.08 on1 of5.wav
340	1	887	a 0.08 on1 of6.wav	a 0.08 on1 of6.wav
341	1	991	a 0.08 on1 of7.wav	a 0.08 on1 of7.wav
342	1	654	a 0.12 on1 of1.wav	a 0.12 on1 of1.wav
343	1	616	a 0.12 on1 of2.wav	a 0.12 on1 of2.wav
344	1	658	a 0.12 on1 of3.wav	a 0.12 on1 of3.wav
345	1	708	a 0.12 on1 of4.wav	a 0.12 on1 of4.wav
346	1	590	a 0.12 on1 of5.wav	a 0.12 on1 of5.wav
347	1	1860	a 0.12 on1 of6.wav	a 0.12 on1 of6.wav
348	1	691	a 0.12 on1 of7.wav	a 0.12 on1 of7.wav
349	1	836	a 0.14 on1 of1.wav	a 0.14 on1 of1.wav
350	1	570	a 0.14 on1 of2.wav	a 0.14 on1 of2.wav
351	1	715	a 0.14 on1 of3.wav	a 0.14 on1 of3.wav
352	2	834	a 0.14 on1 of4.wav	a 0.14 on1 of4.wav
353	2	840	a 0.14 on1 of5.wav	a 0.14 on1 of5.wav
354	1	698	a 0.14 on1 of6.wav	a 0.14 on1 of6.wav
355	1	675	a 0.14 on1 of7.wav	a 0.14 on1 of7.wav
356	1	816	a 0.16 on1 of1.wav	a 0.16 on1 of1.wav
357	1	674	a 0.16 on1 of2.wav	a 0.16 on1 of2.wav
358	1	831	a 0.16 on1 of3.wav	a 0.16 on1 of3.wav
359	1	876	a 0.16 on1 of4.wav	a 0.16 on1 of4.wav
360	1	2147	a 0.16 on1 of5.wav	a 0.16 on1 of5.wav
361	1	726	a 0.16 on1 of6.wav	a 0.16 on1 of6.wav
362	1	656	a 0.16 on1 of7.wav	a 0.16 on1 of7.wav
363	1	784	a 0.18 on1 of1.wav	a 0.18 on1 of1.wav
364	1	835	a 0.18 on1 of2.wav	a 0.18 on1 of2.wav
365	1	1907	a 0.18 on1 of3.wav	a 0.18 on1 of3.wav
366	1	1324	a 0.18 on1 of4.wav	a 0.18 on1 of4.wav
367	2	740	a 0.18 on1 of5.wav	a 0.18 on1 of5.wav
368	1	1028	a 0.18 on1 of6.wav	a 0.18 on1 of6.wav
369	1	652	a 0.18 on1 of7.wav	a 0.18 on1 of7.wav
370	1	788	i 0.1 on1 of1.wav	i 0.1 on1 of1.wav
371	1	732	i 0.1 on1 of2.wav	i 0.1 on1 of2.wav
372	1	703	i 0.1 on1 of3.wav	i 0.1 on1 of3.wav
373	1	828	i 0.1 on1 of4.wav	i 0.1 on1 of4.wav
374	1	574	i 0.1 on1 of5.wav	i 0.1 on1 of5.wav
375	1	786	i 0.1 on1 of6.wav	i 0.1 on1 of6.wav
376	1	671	i 0.1 on1 of7.wav	i 0.1 on1 of7.wav
377	1	700	i 0.2 on1 of1.wav	i 0.2 on1 of1.wav
378	1	876	i 0.2 on1 of2.wav	i 0.2 on1 of2.wav
379	1	847	i 0.2 on1 of3.wav	i 0.2 on1 of3.wav
380	1	582	i 0.2 on1 of4.wav	i 0.2 on1 of4.wav
381	1	872	i 0.2 on1 of5.wav	i 0.2 on1 of5.wav
382	1	782	i 0.2 on1 of6.wav	i 0.2 on1 of6.wav
383	1	735	i 0.2 on1 of7.wav	i 0.2 on1 of7.wav
384	1	693	i 0.04 on1 of1.wav	i 0.04 on1 of1.wav
385	1	639	i 0.04 on1 of2.wav	i 0.04 on1 of2.wav
386	1	668	i 0.04 on1 of3.wav	i 0.04 on1 of3.wav
387	1	468	i 0.04 on1 of4.wav	i 0.04 on1 of4.wav
388	1	417	i 0.04 on1 of5.wav	i 0.04 on1 of5.wav
389	1	460	i 0.04 on1 of6.wav	i 0.04 on1 of6.wav
390	1	828	i 0.04 on1 of7.wav	i 0.04 on1 of7.wav
391	1	620	i 0.06 on1 of1.wav	i 0.06 on1 of1.wav
392	1	747	i 0.06 on1 of2.wav	i 0.06 on1 of2.wav
393	1	958	i 0.06 on1 of3.wav	i 0.06 on1 of3.wav
394	1	1332	i 0.06 on1 of4.wav	i 0.06 on1 of4.wav
395	1	852	i 0.06 on1 of5.wav	i 0.06 on1 of5.wav
396	1	728	i 0.06 on1 of6.wav	i 0.06 on1 of6.wav
397	1	568	i 0.06 on1 of7.wav	i 0.06 on1 of7.wav
398	1	560	i 0.08 on1 of1.wav	i 0.08 on1 of1.wav
399	1	476	i 0.08 on1 of2.wav	i 0.08 on1 of2.wav
400	2	794	i 0.08 on1 of3.wav	i 0.08 on1 of3.wav
401	1	884	i 0.08 on1 of4.wav	i 0.08 on1 of4.wav
402	1	647	i 0.08 on1 of5.wav	i 0.08 on1 of5.wav
403	1	1027	i 0.08 on1 of6.wav	i 0.08 on1 of6.wav
404	1	462	i 0.08 on1 of7.wav	i 0.08 on1 of7.wav
405	1	746	i 0.12 on1 of1.wav	i 0.12 on1 of1.wav
406	1	1176	i 0.12 on1 of2.wav	i 0.12 on1 of2.wav
407	1	639	i 0.12 on1 of3.wav	i 0.12 on1 of3.wav
408	1	1012	i 0.12 on1 of4.wav	i 0.12 on1 of4.wav
409	1	770	i 0.12 on1 of5.wav	i 0.12 on1 of5.wav
410	2	747	i 0.12 on1 of6.wav	i 0.12 on1 of6.wav
411	1	598	i 0.12 on1 of7.wav	i 0.12 on1 of7.wav
412	1	724	i 0.14 on1 of1.wav	i 0.14 on1 of1.wav
413	1	606	i 0.14 on1 of2.wav	i 0.14 on1 of2.wav
414	1	952	i 0.14 on1 of3.wav	i 0.14 on1 of3.wav
415	2	846	i 0.14 on1 of4.wav	i 0.14 on1 of4.wav
416	1	1008	i 0.14 on1 of5.wav	i 0.14 on1 of5.wav
417	1	1055	i 0.14 on1 of6.wav	i 0.14 on1 of6.wav
418	1	823	i 0.14 on1 of7.wav	i 0.14 on1 of7.wav
419	1	811	i 0.16 on1 of1.wav	i 0.16 on1 of1.wav
420	1	824	i 0.16 on1 of2.wav	i 0.16 on1 of2.wav
421	1	764	i 0.16 on1 of3.wav	i 0.16 on1 of3.wav
422	1	667	i 0.16 on1 of4.wav	i 0.16 on1 of4.wav
423	1	996	i 0.16 on1 of5.wav	i 0.16 on1 of5.wav
424	1	643	i 0.16 on1 of6.wav	i 0.16 on1 of6.wav
425	2	546	i 0.16 on1 of7.wav	i 0.16 on1 of7.wav
426	1	568	i 0.18 on1 of1.wav	i 0.18 on1 of1.wav
427	1	680	i 0.18 on1 of2.wav	i 0.18 on1 of2.wav
428	1	627	i 0.18 on1 of3.wav	i 0.18 on1 of3.wav
429	1	866	i 0.18 on1 of4.wav	i 0.18 on1 of4.wav
430	1	530	i 0.18 on1 of5.wav	i 0.18 on1 of5.wav
431	1	702	i 0.18 on1 of6.wav	i 0.18 on1 of6.wav
432	1	948	i 0.18 on1 of7.wav	i 0.18 on1 of7.wav
433	2	911	a 0.1 on1 of1.wav	a 0.1 on1 of3.wav
434	1	742	a 0.1 on1 of2.wav	a 0.1 on1 of4.wav
435	1	707	a 0.1 on1 of3.wav	a 0.1 on1 of5.wav
436	2	955	a 0.1 on1 of4.wav	a 0.1 on1 of6.wav
437	1	903	a 0.1 on1 of5.wav	a 0.1 on1 of7.wav
438	2	982	a 0.2 on1 of1.wav	a 0.2 on1 of3.wav
439	1	414	a 0.2 on1 of2.wav	a 0.2 on1 of4.wav
440	2	746	a 0.2 on1 of3.wav	a 0.2 on1 of5.wav
441	1	864	a 0.2 on1 of4.wav	a 0.2 on1 of6.wav
442	1	894	a 0.2 on1 of5.wav	a 0.2 on1 of7.wav
443	1	511	a 0.04 on1 of1.wav	a 0.04 on1 of3.wav
444	1	611	a 0.04 on1 of2.wav	a 0.04 on1 of4.wav
445	1	592	a 0.04 on1 of3.wav	a 0.04 on1 of5.wav
446	1	558	a 0.04 on1 of4.wav	a 0.04 on1 of6.wav
447	1	802	a 0.04 on1 of5.wav	a 0.04 on1 of7.wav
448	1	538	a 0.06 on1 of1.wav	a 0.06 on1 of3.wav
449	1	787	a 0.06 on1 of2.wav	a 0.06 on1 of4.wav
450	1	562	a 0.06 on1 of3.wav	a 0.06 on1 of5.wav
451	1	2804	a 0.06 on1 of4.wav	a 0.06 on1 of6.wav
452	1	522	a 0.06 on1 of5.wav	a 0.06 on1 of7.wav
453	1	838	a 0.08 on1 of1.wav	a 0.08 on1 of3.wav
454	1	578	a 0.08 on1 of2.wav	a 0.08 on1 of4.wav
455	1	530	a 0.08 on1 of3.wav	a 0.08 on1 of5.wav
456	1	579	a 0.08 on1 of4.wav	a 0.08 on1 of6.wav
457	2	910	a 0.08 on1 of5.wav	a 0.08 on1 of7.wav
458	2	1067	a 0.12 on1 of1.wav	a 0.12 on1 of3.wav
459	2	674	a 0.12 on1 of2.wav	a 0.12 on1 of4.wav
460	2	1583	a 0.12 on1 of3.wav	a 0.12 on1 of5.wav
461	1	838	a 0.12 on1 of4.wav	a 0.12 on1 of6.wav
462	2	750	a 0.12 on1 of5.wav	a 0.12 on1 of7.wav
463	2	831	a 0.14 on1 of1.wav	a 0.14 on1 of3.wav
464	2	1148	a 0.14 on1 of2.wav	a 0.14 on1 of4.wav
465	2	822	a 0.14 on1 of3.wav	a 0.14 on1 of5.wav
466	2	1170	a 0.14 on1 of4.wav	a 0.14 on1 of6.wav
467	1	534	a 0.14 on1 of5.wav	a 0.14 on1 of7.wav
468	1	842	a 0.16 on1 of1.wav	a 0.16 on1 of3.wav
469	2	2144	a 0.16 on1 of2.wav	a 0.16 on1 of4.wav
470	2	906	a 0.16 on1 of3.wav	a 0.16 on1 of5.wav
471	1	1002	a 0.16 on1 of4.wav	a 0.16 on1 of6.wav
472	1	758	a 0.16 on1 of5.wav	a 0.16 on1 of7.wav
473	2	831	a 0.18 on1 of1.wav	a 0.18 on1 of3.wav
474	2	1056	a 0.18 on1 of2.wav	a 0.18 on1 of4.wav
475	2	782	a 0.18 on1 of3.wav	a 0.18 on1 of5.wav
476	2	1820	a 0.18 on1 of4.wav	a 0.18 on1 of6.wav
477	1	834	a 0.18 on1 of5.wav	a 0.18 on1 of7.wav
478	1	526	i 0.1 on1 of1.wav	i 0.1 on1 of3.wav
479	2	711	i 0.1 on1 of2.wav	i 0.1 on1 of4.wav
480	1	690	i 0.1 on1 of3.wav	i 0.1 on1 of5.wav
481	1	489	i 0.1 on1 of4.wav	i 0.1 on1 of6.wav
482	1	580	i 0.1 on1 of5.wav	i 0.1 on1 of7.wav
483	2	722	i 0.2 on1 of1.wav	i 0.2 on1 of3.wav
484	2	923	i 0.2 on1 of2.wav	i 0.2 on1 of4.wav
485	1	658	i 0.2 on1 of3.wav	i 0.2 on1 of5.wav
486	1	828	i 0.2 on1 of4.wav	i 0.2 on1 of6.wav
487	1	936	i 0.2 on1 of5.wav	i 0.2 on1 of7.wav
488	1	691	i 0.04 on1 of1.wav	i 0.04 on1 of3.wav
489	1	783	i 0.04 on1 of2.wav	i 0.04 on1 of4.wav
490	1	446	i 0.04 on1 of3.wav	i 0.04 on1 of5.wav
491	1	751	i 0.04 on1 of4.wav	i 0.04 on1 of6.wav
492	1	518	i 0.04 on1 of5.wav	i 0.04 on1 of7.wav
493	1	856	i 0.06 on1 of1.wav	i 0.06 on1 of3.wav
494	1	747	i 0.06 on1 of2.wav	i 0.06 on1 of4.wav
495	1	588	i 0.06 on1 of3.wav	i 0.06 on1 of5.wav
496	1	650	i 0.06 on1 of4.wav	i 0.06 on1 of6.wav
497	1	846	i 0.06 on1 of5.wav	i 0.06 on1 of7.wav
498	1	702	i 0.08 on1 of1.wav	i 0.08 on1 of3.wav
499	1	607	i 0.08 on1 of2.wav	i 0.08 on1 of4.wav
500	2	843	i 0.08 on1 of3.wav	i 0.08 on1 of5.wav
501	1	564	i 0.08 on1 of4.wav	i 0.08 on1 of6.wav
502	1	840	i 0.08 on1 of5.wav	i 0.08 on1 of7.wav
503	1	691	i 0.12 on1 of1.wav	i 0.12 on1 of3.wav
504	1	924	i 0.12 on1 of2.wav	i 0.12 on1 of4.wav
505	2	738	i 0.12 on1 of3.wav	i 0.12 on1 of5.wav
506	2	826	i 0.12 on1 of4.wav	i 0.12 on1 of6.wav
507	1	686	i 0.12 on1 of5.wav	i 0.12 on1 of7.wav
508	1	764	i 0.14 on1 of1.wav	i 0.14 on1 of3.wav
509	2	840	i 0.14 on1 of2.wav	i 0.14 on1 of4.wav
510	2	787	i 0.14 on1 of3.wav	i 0.14 on1 of5.wav
511	1	744	i 0.14 on1 of4.wav	i 0.14 on1 of6.wav
512	1	875	i 0.14 on1 of5.wav	i 0.14 on1 of7.wav
513	2	778	i 0.16 on1 of1.wav	i 0.16 on1 of3.wav
514	2	772	i 0.16 on1 of2.wav	i 0.16 on1 of4.wav
515	2	1095	i 0.16 on1 of3.wav	i 0.16 on1 of5.wav
516	1	1446	i 0.16 on1 of4.wav	i 0.16 on1 of6.wav
517	2	907	i 0.16 on1 of5.wav	i 0.16 on1 of7.wav
518	2	950	i 0.18 on1 of1.wav	i 0.18 on1 of3.wav
519	2	836	i 0.18 on1 of2.wav	i 0.18 on1 of4.wav
520	2	1880	i 0.18 on1 of3.wav	i 0.18 on1 of5.wav
521	2	1500	i 0.18 on1 of4.wav	i 0.18 on1 of6.wav
522	2	955	i 0.18 on1 of5.wav	i 0.18 on1 of7.wav
523	2	831	a 0.1 on1 of3.wav	a 0.1 on1 of1.wav
524	2	838	a 0.1 on1 of4.wav	a 0.1 on1 of2.wav
525	2	956	a 0.1 on1 of5.wav	a 0.1 on1 of3.wav
526	2	875	a 0.1 on1 of6.wav	a 0.1 on1 of4.wav
527	1	706	a 0.1 on1 of7.wav	a 0.1 on1 of5.wav
528	2	850	a 0.2 on1 of3.wav	a 0.2 on1 of1.wav
529	2	1010	a 0.2 on1 of4.wav	a 0.2 on1 of2.wav
530	2	1126	a 0.2 on1 of5.wav	a 0.2 on1 of3.wav
531	1	851	a 0.2 on1 of6.wav	a 0.2 on1 of4.wav
532	1	970	a 0.2 on1 of7.wav	a 0.2 on1 of5.wav
533	1	599	a 0.04 on1 of3.wav	a 0.04 on1 of1.wav
534	1	619	a 0.04 on1 of4.wav	a 0.04 on1 of2.wav
535	1	612	a 0.04 on1 of5.wav	a 0.04 on1 of3.wav
536	1	776	a 0.04 on1 of6.wav	a 0.04 on1 of4.wav
537	1	467	a 0.04 on1 of7.wav	a 0.04 on1 of5.wav
538	1	582	a 0.06 on1 of3.wav	a 0.06 on1 of1.wav
539	1	430	a 0.06 on1 of4.wav	a 0.06 on1 of2.wav
540	1	602	a 0.06 on1 of5.wav	a 0.06 on1 of3.wav
541	1	562	a 0.06 on1 of6.wav	a 0.06 on1 of4.wav
542	2	1027	a 0.06 on1 of7.wav	a 0.06 on1 of5.wav
543	1	1147	a 0.08 on1 of3.wav	a 0.08 on1 of1.wav
544	1	555	a 0.08 on1 of4.wav	a 0.08 on1 of2.wav
545	1	1052	a 0.08 on1 of5.wav	a 0.08 on1 of3.wav
546	1	888	a 0.08 on1 of6.wav	a 0.08 on1 of4.wav
547	1	632	a 0.08 on1 of7.wav	a 0.08 on1 of5.wav
548	2	900	a 0.12 on1 of3.wav	a 0.12 on1 of1.wav
549	2	1020	a 0.12 on1 of4.wav	a 0.12 on1 of2.wav
550	2	1123	a 0.12 on1 of5.wav	a 0.12 on1 of3.wav
551	1	746	a 0.12 on1 of6.wav	a 0.12 on1 of4.wav
552	1	1056	a 0.12 on1 of7.wav	a 0.12 on1 of5.wav
553	1	1755	a 0.14 on1 of3.wav	a 0.14 on1 of1.wav
554	2	642	a 0.14 on1 of4.wav	a 0.14 on1 of2.wav
555	2	904	a 0.14 on1 of5.wav	a 0.14 on1 of3.wav
556	2	939	a 0.14 on1 of6.wav	a 0.14 on1 of4.wav
557	1	1503	a 0.14 on1 of7.wav	a 0.14 on1 of5.wav
558	2	1792	a 0.16 on1 of3.wav	a 0.16 on1 of1.wav
559	2	980	a 0.16 on1 of4.wav	a 0.16 on1 of2.wav
560	2	903	a 0.16 on1 of5.wav	a 0.16 on1 of3.wav
561	2	964	a 0.16 on1 of6.wav	a 0.16 on1 of4.wav
562	1	963	a 0.16 on1 of7.wav	a 0.16 on1 of5.wav
563	2	812	a 0.18 on1 of3.wav	a 0.18 on1 of1.wav
564	2	951	a 0.18 on1 of4.wav	a 0.18 on1 of2.wav
565	2	1027	a 0.18 on1 of5.wav	a 0.18 on1 of3.wav
566	2	1222	a 0.18 on1 of6.wav	a 0.18 on1 of4.wav
567	2	696	a 0.18 on1 of7.wav	a 0.18 on1 of5.wav
568	1	814	i 0.1 on1 of3.wav	i 0.1 on1 of1.wav
569	1	1026	i 0.1 on1 of4.wav	i 0.1 on1 of2.wav
570	1	555	i 0.1 on1 of5.wav	i 0.1 on1 of3.wav
571	1	770	i 0.1 on1 of6.wav	i 0.1 on1 of4.wav
572	1	765	i 0.1 on1 of7.wav	i 0.1 on1 of5.wav
573	1	894	i 0.2 on1 of3.wav	i 0.2 on1 of1.wav
574	2	827	i 0.2 on1 of4.wav	i 0.2 on1 of2.wav
575	2	851	i 0.2 on1 of5.wav	i 0.2 on1 of3.wav
576	1	816	i 0.2 on1 of6.wav	i 0.2 on1 of4.wav
577	1	1004	i 0.2 on1 of7.wav	i 0.2 on1 of5.wav
578	1	668	i 0.04 on1 of3.wav	i 0.04 on1 of1.wav
579	1	684	i 0.04 on1 of4.wav	i 0.04 on1 of2.wav
580	1	624	i 0.04 on1 of5.wav	i 0.04 on1 of3.wav
581	1	516	i 0.04 on1 of6.wav	i 0.04 on1 of4.wav
582	1	464	i 0.04 on1 of7.wav	i 0.04 on1 of5.wav
583	1	511	i 0.06 on1 of3.wav	i 0.06 on1 of1.wav
584	1	860	i 0.06 on1 of4.wav	i 0.06 on1 of2.wav
585	1	471	i 0.06 on1 of5.wav	i 0.06 on1 of3.wav
586	1	982	i 0.06 on1 of6.wav	i 0.06 on1 of4.wav
587	1	855	i 0.06 on1 of7.wav	i 0.06 on1 of5.wav
588	1	1084	i 0.08 on1 of3.wav	i 0.08 on1 of1.wav
589	1	784	i 0.08 on1 of4.wav	i 0.08 on1 of2.wav
590	1	436	i 0.08 on1 of5.wav	i 0.08 on1 of3.wav
591	1	734	i 0.08 on1 of6.wav	i 0.08 on1 of4.wav
592	1	804	i 0.08 on1 of7.wav	i 0.08 on1 of5.wav
593	1	828	i 0.12 on1 of3.wav	i 0.12 on1 of1.wav
594	1	1168	i 0.12 on1 of4.wav	i 0.12 on1 of2.wav
595	1	1070	i 0.12 on1 of5.wav	i 0.12 on1 of3.wav
596	1	475	i 0.12 on1 of6.wav	i 0.12 on1 of4.wav
597	1	826	i 0.12 on1 of7.wav	i 0.12 on1 of5.wav
598	1	748	i 0.14 on1 of3.wav	i 0.14 on1 of1.wav
599	2	751	i 0.14 on1 of4.wav	i 0.14 on1 of2.wav
600	2	931	i 0.14 on1 of5.wav	i 0.14 on1 of3.wav
601	1	1612	i 0.14 on1 of6.wav	i 0.14 on1 of4.wav
602	1	1484	i 0.14 on1 of7.wav	i 0.14 on1 of5.wav
603	1	814	i 0.16 on1 of3.wav	i 0.16 on1 of1.wav
604	1	1211	i 0.16 on1 of4.wav	i 0.16 on1 of2.wav
605	1	636	i 0.16 on1 of5.wav	i 0.16 on1 of3.wav
606	2	778	i 0.16 on1 of6.wav	i 0.16 on1 of4.wav
607	1	784	i 0.16 on1 of7.wav	i 0.16 on1 of5.wav
608	2	1628	i 0.18 on1 of3.wav	i 0.18 on1 of1.wav
609	1	879	i 0.18 on1 of4.wav	i 0.18 on1 of2.wav
610	2	1184	i 0.18 on1 of5.wav	i 0.18 on1 of3.wav
611	1	1120	i 0.18 on1 of6.wav	i 0.18 on1 of4.wav
612	1	591	i 0.18 on1 of7.wav	i 0.18 on1 of5.wav
