# Supplementary material for: How musical experience affects tone perception efficiency by musicians of tonal and non-tonal speakers?
Source: PLoS One. 2020 May 8;15(5):e0232514. doi: 10.1371/journal.pone.0232514 (PMC7209303; doi:10.1371/journal.pone.0232514)
Supplement: S2 Raw Data — (ZIP) [file pone.0232514.s002.zip › RAW DATA Man musician/sub5sdrising.csv]

List2	Slide3.RESP	Slide3.RT	stim1	stim2
1	1	656	a 0.1 on1 of7r.wav	a 0.1 on1 of7r.wav
2	1	647	a 0.1 on2 of7.wav	a 0.1 on2 of7.wav
3	1	757	a 0.1 on3 of7.wav	a 0.1 on3 of7.wav
4	1	759	a 0.1 on4 of7.wav	a 0.1 on4 of7.wav
5	1	688	a 0.1 on5 of7.wav	a 0.1 on5 of7.wav
6	1	610	a 0.1 on6 of7.wav	a 0.1 on6 of7.wav
7	1	581	a 0.1 on7 of7.wav	a 0.1 on7 of7.wav
8	1	782	a 0.2 on1 of7r.wav	a 0.2 on1 of7r.wav
9	1	716	a 0.2 on2 of7.wav	a 0.2 on2 of7.wav
10	1	807	a 0.2 on3 of7.wav	a 0.2 on3 of7.wav
11	1	742	a 0.2 on4 of7.wav	a 0.2 on4 of7.wav
12	1	640	a 0.2 on5 of7.wav	a 0.2 on5 of7.wav
13	1	663	a 0.2 on6 of7.wav	a 0.2 on6 of7.wav
14	1	621	a 0.2 on7 of7.wav	a 0.2 on7 of7.wav
15	1	530	a 0.04 on1 of7r.wav	a 0.04 on1 of7r.wav
16	1	536	a 0.04 on2 of7.wav	a 0.04 on2 of7.wav
17	1	599	a 0.04 on3 of7.wav	a 0.04 on3 of7.wav
18	1	474	a 0.04 on4 of7.wav	a 0.04 on4 of7.wav
19	1	475	a 0.04 on5 of7.wav	a 0.04 on5 of7.wav
20	1	604	a 0.04 on6 of7.wav	a 0.04 on6 of7.wav
21	1	589	a 0.04 on7 of7.wav	a 0.04 on7 of7.wav
22	1	616	a 0.06 on1 of7r.wav	a 0.06 on1 of7r.wav
23	1	620	a 0.06 on2 of7.wav	a 0.06 on2 of7.wav
24	1	639	a 0.06 on3 of7.wav	a 0.06 on3 of7.wav
25	1	542	a 0.06 on4 of7.wav	a 0.06 on4 of7.wav
26	1	603	a 0.06 on5 of7.wav	a 0.06 on5 of7.wav
27	1	519	a 0.06 on6 of7.wav	a 0.06 on6 of7.wav
28	1	642	a 0.06 on7 of7.wav	a 0.06 on7 of7.wav
29	1	546	a 0.08 on1 of7r.wav	a 0.08 on1 of7r.wav
30	1	1183	a 0.08 on2 of7.wav	a 0.08 on2 of7.wav
31	1	519	a 0.08 on3 of7.wav	a 0.08 on3 of7.wav
32	1	520	a 0.08 on4 of7.wav	a 0.08 on4 of7.wav
33	1	487	a 0.08 on5 of7.wav	a 0.08 on5 of7.wav
34	1	834	a 0.08 on6 of7.wav	a 0.08 on6 of7.wav
35	1	496	a 0.08 on7 of7.wav	a 0.08 on7 of7.wav
36	1	677	a 0.12 on1 of7r.wav	a 0.12 on1 of7r.wav
37	1	563	a 0.12 on2 of7.wav	a 0.12 on2 of7.wav
38	1	1194	a 0.12 on3 of7.wav	a 0.12 on3 of7.wav
39	1	604	a 0.12 on4 of7.wav	a 0.12 on4 of7.wav
40	1	591	a 0.12 on5 of7.wav	a 0.12 on5 of7.wav
41	1	928	a 0.12 on6 of7.wav	a 0.12 on6 of7.wav
42	1	687	a 0.12 on7 of7.wav	a 0.12 on7 of7.wav
43	1	744	a 0.14 on1 of7r.wav	a 0.14 on1 of7r.wav
44	2	763	a 0.14 on2 of7.wav	a 0.14 on2 of7.wav
45	2	800	a 0.14 on3 of7.wav	a 0.14 on3 of7.wav
46	1	873	a 0.14 on4 of7.wav	a 0.14 on4 of7.wav
47	1	1190	a 0.14 on5 of7.wav	a 0.14 on5 of7.wav
48	1	681	a 0.14 on6 of7.wav	a 0.14 on6 of7.wav
49	1	739	a 0.14 on7 of7.wav	a 0.14 on7 of7.wav
50	1	683	a 0.16 on1 of7r.wav	a 0.16 on1 of7r.wav
51	1	803	a 0.16 on2 of7.wav	a 0.16 on2 of7.wav
52	1	631	a 0.16 on3 of7.wav	a 0.16 on3 of7.wav
53	1	723	a 0.16 on4 of7.wav	a 0.16 on4 of7.wav
54	1	624	a 0.16 on5 of7.wav	a 0.16 on5 of7.wav
55	1	596	a 0.16 on6 of7.wav	a 0.16 on6 of7.wav
56	1	652	a 0.16 on7 of7.wav	a 0.16 on7 of7.wav
57	1	784	a 0.18 on1 of7r.wav	a 0.18 on1 of7r.wav
58	2	667	a 0.18 on2 of7.wav	a 0.18 on2 of7.wav
59	1	976	a 0.18 on3 of7.wav	a 0.18 on3 of7.wav
60	1	795	a 0.18 on4 of7.wav	a 0.18 on4 of7.wav
61	1	587	a 0.18 on5 of7.wav	a 0.18 on5 of7.wav
62	1	642	a 0.18 on6 of7.wav	a 0.18 on6 of7.wav
63	1	692	a 0.18 on7 of7.wav	a 0.18 on7 of7.wav
64	1	523	i 0.1 on1 of7r.wav	i 0.1 on1 of7r.wav
65	1	599	i 0.1 on2 of7.wav	i 0.1 on2 of7.wav
66	1	1014	i 0.1 on3 of7.wav	i 0.1 on3 of7.wav
67	1	624	i 0.1 on4 of7.wav	i 0.1 on4 of7.wav
68	1	639	i 0.1 on5 of7.wav	i 0.1 on5 of7.wav
69	1	491	i 0.1 on6 of7.wav	i 0.1 on6 of7.wav
70	1	665	i 0.1 on7 of7.wav	i 0.1 on7 of7.wav
71	1	630	i 0.2 on1 of7r.wav	i 0.2 on1 of7r.wav
72	1	704	i 0.2 on2 of7.wav	i 0.2 on2 of7.wav
73	1	732	i 0.2 on3 of7.wav	i 0.2 on3 of7.wav
74	1	628	i 0.2 on4 of7.wav	i 0.2 on4 of7.wav
75	1	776	i 0.2 on5 of7.wav	i 0.2 on5 of7.wav
76	1	655	i 0.2 on6 of7.wav	i 0.2 on6 of7.wav
77	1	771	i 0.2 on7 of7.wav	i 0.2 on7 of7.wav
78	1	454	i 0.04 on1 of7r.wav	i 0.04 on1 of7r.wav
79	1	556	i 0.04 on2 of7.wav	i 0.04 on2 of7.wav
80	1	544	i 0.04 on3 of7.wav	i 0.04 on3 of7.wav
81	1	651	i 0.04 on4 of7.wav	i 0.04 on4 of7.wav
82	1	613	i 0.04 on5 of7.wav	i 0.04 on5 of7.wav
83	1	659	i 0.04 on6 of7.wav	i 0.04 on6 of7.wav
84	1	520	i 0.04 on7 of7.wav	i 0.04 on7 of7.wav
85	1	692	i 0.06 on1 of7r.wav	i 0.06 on1 of7r.wav
86	1	719	i 0.06 on2 of7.wav	i 0.06 on2 of7.wav
87	1	580	i 0.06 on3 of7.wav	i 0.06 on3 of7.wav
88	1	564	i 0.06 on4 of7.wav	i 0.06 on4 of7.wav
89	1	687	i 0.06 on5 of7.wav	i 0.06 on5 of7.wav
90	1	644	i 0.06 on6 of7.wav	i 0.06 on6 of7.wav
91	1	467	i 0.06 on7 of7.wav	i 0.06 on7 of7.wav
92	1	407	i 0.08 on1 of7r.wav	i 0.08 on1 of7r.wav
93	1	761	i 0.08 on2 of7.wav	i 0.08 on2 of7.wav
94	1	535	i 0.08 on3 of7.wav	i 0.08 on3 of7.wav
95	1	543	i 0.08 on4 of7.wav	i 0.08 on4 of7.wav
96	1	680	i 0.08 on5 of7.wav	i 0.08 on5 of7.wav
97	1	607	i 0.08 on6 of7.wav	i 0.08 on6 of7.wav
98	1	520	i 0.08 on7 of7.wav	i 0.08 on7 of7.wav
99	1	915	i 0.12 on1 of7r.wav	i 0.12 on1 of7r.wav
100	1	547	i 0.12 on2 of7.wav	i 0.12 on2 of7.wav
101	1	771	i 0.12 on3 of7.wav	i 0.12 on3 of7.wav
102	1	523	i 0.12 on4 of7.wav	i 0.12 on4 of7.wav
103	1	680	i 0.12 on5 of7.wav	i 0.12 on5 of7.wav
104	1	514	i 0.12 on6 of7.wav	i 0.12 on6 of7.wav
105	1	635	i 0.12 on7 of7.wav	i 0.12 on7 of7.wav
106	1	542	i 0.14 on1 of7r.wav	i 0.14 on1 of7r.wav
107	1	2352	i 0.14 on2 of7.wav	i 0.14 on2 of7.wav
108	1	894	i 0.14 on3 of7.wav	i 0.14 on3 of7.wav
109	1	568	i 0.14 on4 of7.wav	i 0.14 on4 of7.wav
110	1	671	i 0.14 on5 of7.wav	i 0.14 on5 of7.wav
111	1	687	i 0.14 on6 of7.wav	i 0.14 on6 of7.wav
112	1	625	i 0.14 on7 of7.wav	i 0.14 on7 of7.wav
113	1	778	i 0.16 on1 of7r.wav	i 0.16 on1 of7r.wav
114	1	828	i 0.16 on2 of7.wav	i 0.16 on2 of7.wav
115	1	596	i 0.16 on3 of7.wav	i 0.16 on3 of7.wav
116	1	583	i 0.16 on4 of7.wav	i 0.16 on4 of7.wav
117	1	470	i 0.16 on5 of7.wav	i 0.16 on5 of7.wav
118	1	669	i 0.16 on6 of7.wav	i 0.16 on6 of7.wav
119	1	530	i 0.16 on7 of7.wav	i 0.16 on7 of7.wav
120	1	951	i 0.18 on1 of7r.wav	i 0.18 on1 of7r.wav
121	1	820	i 0.18 on2 of7.wav	i 0.18 on2 of7.wav
122	1	748	i 0.18 on3 of7.wav	i 0.18 on3 of7.wav
123	1	891	i 0.18 on4 of7.wav	i 0.18 on4 of7.wav
124	1	751	i 0.18 on5 of7.wav	i 0.18 on5 of7.wav
125	1	809	i 0.18 on6 of7.wav	i 0.18 on6 of7.wav
126	1	763	i 0.18 on7 of7.wav	i 0.18 on7 of7.wav
127	1	588	a 0.1 on1 of7r.wav	a 0.1 on3 of7.wav
128	1	715	a 0.1 on2 of7.wav	a 0.1 on4 of7.wav
129	1	738	a 0.1 on3 of7.wav	a 0.1 on5 of7.wav
130	1	716	a 0.1 on4 of7.wav	a 0.1 on6 of7.wav
131	1	595	a 0.1 on5 of7.wav	a 0.1 on7 of7.wav
132	1	996	a 0.2 on1 of7r.wav	a 0.2 on3 of7.wav
133	2	862	a 0.2 on2 of7.wav	a 0.2 on4 of7.wav
134	2	972	a 0.2 on3 of7.wav	a 0.2 on5 of7.wav
135	2	775	a 0.2 on4 of7.wav	a 0.2 on6 of7.wav
136	1	707	a 0.2 on5 of7.wav	a 0.2 on7 of7.wav
137	1	623	a 0.04 on1 of7r.wav	a 0.04 on3 of7.wav
138	1	660	a 0.04 on2 of7.wav	a 0.04 on4 of7.wav
139	1	745	a 0.04 on3 of7.wav	a 0.04 on5 of7.wav
140	1	620	a 0.04 on4 of7.wav	a 0.04 on6 of7.wav
141	1	452	a 0.04 on5 of7.wav	a 0.04 on7 of7.wav
142	1	499	a 0.06 on1 of7r.wav	a 0.06 on3 of7.wav
143	2	711	a 0.06 on2 of7.wav	a 0.06 on4 of7.wav
144	1	640	a 0.06 on3 of7.wav	a 0.06 on5 of7.wav
145	1	548	a 0.06 on4 of7.wav	a 0.06 on6 of7.wav
146	1	623	a 0.06 on5 of7.wav	a 0.06 on7 of7.wav
147	1	570	a 0.08 on1 of7r.wav	a 0.08 on3 of7.wav
148	1	608	a 0.08 on2 of7.wav	a 0.08 on4 of7.wav
149	1	655	a 0.08 on3 of7.wav	a 0.08 on5 of7.wav
150	1	636	a 0.08 on4 of7.wav	a 0.08 on6 of7.wav
151	1	516	a 0.08 on5 of7.wav	a 0.08 on7 of7.wav
152	1	679	a 0.12 on1 of7r.wav	a 0.12 on3 of7.wav
153	1	602	a 0.12 on2 of7.wav	a 0.12 on4 of7.wav
154	2	1047	a 0.12 on3 of7.wav	a 0.12 on5 of7.wav
155	1	657	a 0.12 on4 of7.wav	a 0.12 on6 of7.wav
156	1	568	a 0.12 on5 of7.wav	a 0.12 on7 of7.wav
157	1	563	a 0.14 on1 of7r.wav	a 0.14 on3 of7.wav
158	1	655	a 0.14 on2 of7.wav	a 0.14 on4 of7.wav
159	2	792	a 0.14 on3 of7.wav	a 0.14 on5 of7.wav
160	2	1032	a 0.14 on4 of7.wav	a 0.14 on6 of7.wav
161	2	823	a 0.14 on5 of7.wav	a 0.14 on7 of7.wav
162	1	840	a 0.16 on1 of7r.wav	a 0.16 on3 of7.wav
163	2	767	a 0.16 on2 of7.wav	a 0.16 on4 of7.wav
164	2	607	a 0.16 on3 of7.wav	a 0.16 on5 of7.wav
165	2	746	a 0.16 on4 of7.wav	a 0.16 on6 of7.wav
166	2	828	a 0.16 on5 of7.wav	a 0.16 on7 of7.wav
167	1	659	a 0.18 on1 of7r.wav	a 0.18 on3 of7.wav
168	1	724	a 0.18 on2 of7.wav	a 0.18 on4 of7.wav
169	2	900	a 0.18 on3 of7.wav	a 0.18 on5 of7.wav
170	1	675	a 0.18 on4 of7.wav	a 0.18 on6 of7.wav
171	1	719	a 0.18 on5 of7.wav	a 0.18 on7 of7.wav
172	1	443	i 0.1 on1 of7r.wav	i 0.1 on3 of7.wav
173	1	506	i 0.1 on2 of7.wav	i 0.1 on4 of7.wav
174	1	712	i 0.1 on3 of7.wav	i 0.1 on5 of7.wav
175	2	738	i 0.1 on4 of7.wav	i 0.1 on6 of7.wav
176	1	438	i 0.1 on5 of7.wav	i 0.1 on7 of7.wav
177	1	600	i 0.2 on1 of7r.wav	i 0.2 on3 of7.wav
178	1	832	i 0.2 on2 of7.wav	i 0.2 on4 of7.wav
179	2	759	i 0.2 on3 of7.wav	i 0.2 on5 of7.wav
180	1	762	i 0.2 on4 of7.wav	i 0.2 on6 of7.wav
181	2	967	i 0.2 on5 of7.wav	i 0.2 on7 of7.wav
182	1	503	i 0.04 on1 of7r.wav	i 0.04 on3 of7.wav
183	1	815	i 0.04 on2 of7.wav	i 0.04 on4 of7.wav
184	1	591	i 0.04 on3 of7.wav	i 0.04 on5 of7.wav
185	1	459	i 0.04 on4 of7.wav	i 0.04 on6 of7.wav
186	1	585	i 0.04 on5 of7.wav	i 0.04 on7 of7.wav
187	1	685	i 0.06 on1 of7r.wav	i 0.06 on3 of7.wav
188	1	798	i 0.06 on2 of7.wav	i 0.06 on4 of7.wav
189	1	650	i 0.06 on3 of7.wav	i 0.06 on5 of7.wav
190	1	542	i 0.06 on4 of7.wav	i 0.06 on6 of7.wav
191	1	533	i 0.06 on5 of7.wav	i 0.06 on7 of7.wav
192	1	534	i 0.08 on1 of7r.wav	i 0.08 on3 of7.wav
193	1	1886	i 0.08 on2 of7.wav	i 0.08 on4 of7.wav
194	1	571	i 0.08 on3 of7.wav	i 0.08 on5 of7.wav
195	1	496	i 0.08 on4 of7.wav	i 0.08 on6 of7.wav
196	1	571	i 0.08 on5 of7.wav	i 0.08 on7 of7.wav
197	1	1194	i 0.12 on1 of7r.wav	i 0.12 on3 of7.wav
198	2	1219	i 0.12 on2 of7.wav	i 0.12 on4 of7.wav
199	1	739	i 0.12 on3 of7.wav	i 0.12 on5 of7.wav
200	2	847	i 0.12 on4 of7.wav	i 0.12 on6 of7.wav
201	2	896	i 0.12 on5 of7.wav	i 0.12 on7 of7.wav
202	1	822	i 0.14 on1 of7r.wav	i 0.14 on3 of7.wav
203	2	795	i 0.14 on2 of7.wav	i 0.14 on4 of7.wav
204	2	634	i 0.14 on3 of7.wav	i 0.14 on5 of7.wav
205	2	948	i 0.14 on4 of7.wav	i 0.14 on6 of7.wav
206	2	820	i 0.14 on5 of7.wav	i 0.14 on7 of7.wav
207	1	1856	i 0.16 on1 of7r.wav	i 0.16 on3 of7.wav
208	1	880	i 0.16 on2 of7.wav	i 0.16 on4 of7.wav
209	1	803	i 0.16 on3 of7.wav	i 0.16 on5 of7.wav
210	2	816	i 0.16 on4 of7.wav	i 0.16 on6 of7.wav
211	1	519	i 0.16 on5 of7.wav	i 0.16 on7 of7.wav
212	2	494	i 0.18 on1 of7r.wav	i 0.18 on3 of7.wav
213	2	888	i 0.18 on2 of7.wav	i 0.18 on4 of7.wav
214	2	642	i 0.18 on3 of7.wav	i 0.18 on5 of7.wav
215	1	538	i 0.18 on4 of7.wav	i 0.18 on6 of7.wav
216	1	748	i 0.18 on5 of7.wav	i 0.18 on7 of7.wav
217	1	772	a 0.1 on3 of7.wav	a 0.1 on1 of7r.wav
218	1	603	a 0.1 on4 of7.wav	a 0.1 on2 of7.wav
219	2	683	a 0.1 on5 of7.wav	a 0.1 on3 of7.wav
220	1	580	a 0.1 on6 of7.wav	a 0.1 on4 of7.wav
221	1	556	a 0.1 on7 of7.wav	a 0.1 on5 of7.wav
222	1	1268	a 0.2 on3 of7.wav	a 0.2 on1 of7r.wav
223	2	742	a 0.2 on4 of7.wav	a 0.2 on2 of7.wav
224	2	454	a 0.2 on5 of7.wav	a 0.2 on3 of7.wav
225	2	931	a 0.2 on6 of7.wav	a 0.2 on4 of7.wav
226	1	1036	a 0.2 on7 of7.wav	a 0.2 on5 of7.wav
227	1	498	a 0.04 on3 of7.wav	a 0.04 on1 of7r.wav
228	1	572	a 0.04 on4 of7.wav	a 0.04 on2 of7.wav
229	1	570	a 0.04 on5 of7.wav	a 0.04 on3 of7.wav
230	1	895	a 0.04 on6 of7.wav	a 0.04 on4 of7.wav
231	1	584	a 0.04 on7 of7.wav	a 0.04 on5 of7.wav
232	1	570	a 0.06 on3 of7.wav	a 0.06 on1 of7r.wav
233	1	626	a 0.06 on4 of7.wav	a 0.06 on2 of7.wav
234	1	431	a 0.06 on5 of7.wav	a 0.06 on3 of7.wav
235	1	602	a 0.06 on6 of7.wav	a 0.06 on4 of7.wav
236	1	551	a 0.06 on7 of7.wav	a 0.06 on5 of7.wav
237	1	1132	a 0.08 on3 of7.wav	a 0.08 on1 of7r.wav
238	2	418	a 0.08 on4 of7.wav	a 0.08 on2 of7.wav
239	1	584	a 0.08 on5 of7.wav	a 0.08 on3 of7.wav
240	1	596	a 0.08 on6 of7.wav	a 0.08 on4 of7.wav
241	1	584	a 0.08 on7 of7.wav	a 0.08 on5 of7.wav
242	1	527	a 0.12 on3 of7.wav	a 0.12 on1 of7r.wav
243	2	824	a 0.12 on4 of7.wav	a 0.12 on2 of7.wav
244	1	576	a 0.12 on5 of7.wav	a 0.12 on3 of7.wav
245	1	458	a 0.12 on6 of7.wav	a 0.12 on4 of7.wav
246	1	857	a 0.12 on7 of7.wav	a 0.12 on5 of7.wav
247	1	503	a 0.14 on3 of7.wav	a 0.14 on1 of7r.wav
248	2	712	a 0.14 on4 of7.wav	a 0.14 on2 of7.wav
249	1	776	a 0.14 on5 of7.wav	a 0.14 on3 of7.wav
250	1	858	a 0.14 on6 of7.wav	a 0.14 on4 of7.wav
251	1	573	a 0.14 on7 of7.wav	a 0.14 on5 of7.wav
252	1	572	a 0.16 on3 of7.wav	a 0.16 on1 of7r.wav
253	2	691	a 0.16 on4 of7.wav	a 0.16 on2 of7.wav
254	2	708	a 0.16 on5 of7.wav	a 0.16 on3 of7.wav
255	1	979	a 0.16 on6 of7.wav	a 0.16 on4 of7.wav
256	1	744	a 0.16 on7 of7.wav	a 0.16 on5 of7.wav
257	1	555	a 0.18 on3 of7.wav	a 0.18 on1 of7r.wav
258	1	732	a 0.18 on4 of7.wav	a 0.18 on2 of7.wav
259	2	687	a 0.18 on5 of7.wav	a 0.18 on3 of7.wav
260	2	863	a 0.18 on6 of7.wav	a 0.18 on4 of7.wav
261	1	775	a 0.18 on7 of7.wav	a 0.18 on5 of7.wav
262	1	671	i 0.1 on3 of7.wav	i 0.1 on1 of7r.wav
263	2	695	i 0.1 on4 of7.wav	i 0.1 on2 of7.wav
264	1	870	i 0.1 on5 of7.wav	i 0.1 on3 of7.wav
265	1	790	i 0.1 on6 of7.wav	i 0.1 on4 of7.wav
266	1	722	i 0.1 on7 of7.wav	i 0.1 on5 of7.wav
267	1	615	i 0.2 on3 of7.wav	i 0.2 on1 of7r.wav
268	2	1014	i 0.2 on4 of7.wav	i 0.2 on2 of7.wav
269	2	990	i 0.2 on5 of7.wav	i 0.2 on3 of7.wav
270	2	803	i 0.2 on6 of7.wav	i 0.2 on4 of7.wav
271	1	715	i 0.2 on7 of7.wav	i 0.2 on5 of7.wav
272	1	607	i 0.04 on3 of7.wav	i 0.04 on1 of7r.wav
273	1	488	i 0.04 on4 of7.wav	i 0.04 on2 of7.wav
274	1	398	i 0.04 on5 of7.wav	i 0.04 on3 of7.wav
275	1	715	i 0.04 on6 of7.wav	i 0.04 on4 of7.wav
276	1	559	i 0.04 on7 of7.wav	i 0.04 on5 of7.wav
277	1	620	i 0.06 on3 of7.wav	i 0.06 on1 of7r.wav
278	1	630	i 0.06 on4 of7.wav	i 0.06 on2 of7.wav
279	1	491	i 0.06 on5 of7.wav	i 0.06 on3 of7.wav
280	1	811	i 0.06 on6 of7.wav	i 0.06 on4 of7.wav
281	1	606	i 0.06 on7 of7.wav	i 0.06 on5 of7.wav
282	1	580	i 0.08 on3 of7.wav	i 0.08 on1 of7r.wav
283	1	768	i 0.08 on4 of7.wav	i 0.08 on2 of7.wav
284	1	614	i 0.08 on5 of7.wav	i 0.08 on3 of7.wav
285	1	655	i 0.08 on6 of7.wav	i 0.08 on4 of7.wav
286	1	605	i 0.08 on7 of7.wav	i 0.08 on5 of7.wav
287	1	700	i 0.12 on3 of7.wav	i 0.12 on1 of7r.wav
288	1	562	i 0.12 on4 of7.wav	i 0.12 on2 of7.wav
289	1	1021	i 0.12 on5 of7.wav	i 0.12 on3 of7.wav
290	2	716	i 0.12 on6 of7.wav	i 0.12 on4 of7.wav
291	1	615	i 0.12 on7 of7.wav	i 0.12 on5 of7.wav
292	1	615	i 0.14 on3 of7.wav	i 0.14 on1 of7r.wav
293	1	656	i 0.14 on4 of7.wav	i 0.14 on2 of7.wav
294	2	824	i 0.14 on5 of7.wav	i 0.14 on3 of7.wav
295	2	766	i 0.14 on6 of7.wav	i 0.14 on4 of7.wav
296	1	807	i 0.14 on7 of7.wav	i 0.14 on5 of7.wav
297	1	554	i 0.16 on3 of7.wav	i 0.16 on1 of7r.wav
298	1	793	i 0.16 on4 of7.wav	i 0.16 on2 of7.wav
299	1	318	i 0.16 on5 of7.wav	i 0.16 on3 of7.wav
300	2	620	i 0.16 on6 of7.wav	i 0.16 on4 of7.wav
301	1	676	i 0.16 on7 of7.wav	i 0.16 on5 of7.wav
302	1	787	i 0.18 on3 of7.wav	i 0.18 on1 of7r.wav
303	1	635	i 0.18 on4 of7.wav	i 0.18 on2 of7.wav
304	2	1570	i 0.18 on5 of7.wav	i 0.18 on3 of7.wav
305	1	890	i 0.18 on6 of7.wav	i 0.18 on4 of7.wav
306	1	612	i 0.18 on7 of7.wav	i 0.18 on5 of7.wav
307	1	611	a 0.1 on1 of7r.wav	a 0.1 on1 of7r.wav
308	1	663	a 0.1 on2 of7.wav	a 0.1 on2 of7.wav
309	2	1006	a 0.1 on3 of7.wav	a 0.1 on3 of7.wav
310	1	572	a 0.1 on4 of7.wav	a 0.1 on4 of7.wav
311	1	555	a 0.1 on5 of7.wav	a 0.1 on5 of7.wav
312	1	939	a 0.1 on6 of7.wav	a 0.1 on6 of7.wav
313	1	572	a 0.1 on7 of7.wav	a 0.1 on7 of7.wav
314	1	758	a 0.2 on1 of7r.wav	a 0.2 on1 of7r.wav
315	1	772	a 0.2 on2 of7.wav	a 0.2 on2 of7.wav
316	1	611	a 0.2 on3 of7.wav	a 0.2 on3 of7.wav
317	1	883	a 0.2 on4 of7.wav	a 0.2 on4 of7.wav
318	1	688	a 0.2 on5 of7.wav	a 0.2 on5 of7.wav
319	1	631	a 0.2 on6 of7.wav	a 0.2 on6 of7.wav
320	1	631	a 0.2 on7 of7.wav	a 0.2 on7 of7.wav
321	1	468	a 0.04 on1 of7r.wav	a 0.04 on1 of7r.wav
322	1	725	a 0.04 on2 of7.wav	a 0.04 on2 of7.wav
323	1	499	a 0.04 on3 of7.wav	a 0.04 on3 of7.wav
324	1	647	a 0.04 on4 of7.wav	a 0.04 on4 of7.wav
325	1	812	a 0.04 on5 of7.wav	a 0.04 on5 of7.wav
326	1	535	a 0.04 on6 of7.wav	a 0.04 on6 of7.wav
327	1	567	a 0.04 on7 of7.wav	a 0.04 on7 of7.wav
328	1	679	a 0.06 on1 of7r.wav	a 0.06 on1 of7r.wav
329	1	536	a 0.06 on2 of7.wav	a 0.06 on2 of7.wav
330	1	839	a 0.06 on3 of7.wav	a 0.06 on3 of7.wav
331	1	572	a 0.06 on4 of7.wav	a 0.06 on4 of7.wav
332	1	624	a 0.06 on5 of7.wav	a 0.06 on5 of7.wav
333	1	439	a 0.06 on6 of7.wav	a 0.06 on6 of7.wav
334	1	583	a 0.06 on7 of7.wav	a 0.06 on7 of7.wav
335	1	512	a 0.08 on1 of7r.wav	a 0.08 on1 of7r.wav
336	2	463	a 0.08 on2 of7.wav	a 0.08 on2 of7.wav
337	1	568	a 0.08 on3 of7.wav	a 0.08 on3 of7.wav
338	1	746	a 0.08 on4 of7.wav	a 0.08 on4 of7.wav
339	1	681	a 0.08 on5 of7.wav	a 0.08 on5 of7.wav
340	1	383	a 0.08 on6 of7.wav	a 0.08 on6 of7.wav
341	1	623	a 0.08 on7 of7.wav	a 0.08 on7 of7.wav
342	1	415	a 0.12 on1 of7r.wav	a 0.12 on1 of7r.wav
343	2	731	a 0.12 on2 of7.wav	a 0.12 on2 of7.wav
344	1	845	a 0.12 on3 of7.wav	a 0.12 on3 of7.wav
345	1	684	a 0.12 on4 of7.wav	a 0.12 on4 of7.wav
346	1	1075	a 0.12 on5 of7.wav	a 0.12 on5 of7.wav
347	1	587	a 0.12 on6 of7.wav	a 0.12 on6 of7.wav
348	1	629	a 0.12 on7 of7.wav	a 0.12 on7 of7.wav
349	1	743	a 0.14 on1 of7r.wav	a 0.14 on1 of7r.wav
350	1	712	a 0.14 on2 of7.wav	a 0.14 on2 of7.wav
351	1	777	a 0.14 on3 of7.wav	a 0.14 on3 of7.wav
352	1	727	a 0.14 on4 of7.wav	a 0.14 on4 of7.wav
353	1	666	a 0.14 on5 of7.wav	a 0.14 on5 of7.wav
354	1	960	a 0.14 on6 of7.wav	a 0.14 on6 of7.wav
355	1	643	a 0.14 on7 of7.wav	a 0.14 on7 of7.wav
356	1	981	a 0.16 on1 of7r.wav	a 0.16 on1 of7r.wav
357	1	616	a 0.16 on2 of7.wav	a 0.16 on2 of7.wav
358	1	660	a 0.16 on3 of7.wav	a 0.16 on3 of7.wav
359	1	615	a 0.16 on4 of7.wav	a 0.16 on4 of7.wav
360	1	757	a 0.16 on5 of7.wav	a 0.16 on5 of7.wav
361	1	583	a 0.16 on6 of7.wav	a 0.16 on6 of7.wav
362	1	723	a 0.16 on7 of7.wav	a 0.16 on7 of7.wav
363	1	640	a 0.18 on1 of7r.wav	a 0.18 on1 of7r.wav
364	1	629	a 0.18 on2 of7.wav	a 0.18 on2 of7.wav
365	1	820	a 0.18 on3 of7.wav	a 0.18 on3 of7.wav
366	1	884	a 0.18 on4 of7.wav	a 0.18 on4 of7.wav
367	1	688	a 0.18 on5 of7.wav	a 0.18 on5 of7.wav
368	1	747	a 0.18 on6 of7.wav	a 0.18 on6 of7.wav
369	1	647	a 0.18 on7 of7.wav	a 0.18 on7 of7.wav
370	1	687	i 0.1 on1 of7r.wav	i 0.1 on1 of7r.wav
371	1	723	i 0.1 on2 of7.wav	i 0.1 on2 of7.wav
372	1	582	i 0.1 on3 of7.wav	i 0.1 on3 of7.wav
373	1	464	i 0.1 on4 of7.wav	i 0.1 on4 of7.wav
374	1	840	i 0.1 on5 of7.wav	i 0.1 on5 of7.wav
375	1	664	i 0.1 on6 of7.wav	i 0.1 on6 of7.wav
376	2	1006	i 0.1 on7 of7.wav	i 0.1 on7 of7.wav
377	1	631	i 0.2 on1 of7r.wav	i 0.2 on1 of7r.wav
378	1	741	i 0.2 on2 of7.wav	i 0.2 on2 of7.wav
379	1	767	i 0.2 on3 of7.wav	i 0.2 on3 of7.wav
380	2	714	i 0.2 on4 of7.wav	i 0.2 on4 of7.wav
381	1	870	i 0.2 on5 of7.wav	i 0.2 on5 of7.wav
382	1	562	i 0.2 on6 of7.wav	i 0.2 on6 of7.wav
383	1	579	i 0.2 on7 of7.wav	i 0.2 on7 of7.wav
384	1	456	i 0.04 on1 of7r.wav	i 0.04 on1 of7r.wav
385	1	575	i 0.04 on2 of7.wav	i 0.04 on2 of7.wav
386	1	616	i 0.04 on3 of7.wav	i 0.04 on3 of7.wav
387	1	819	i 0.04 on4 of7.wav	i 0.04 on4 of7.wav
388	1	629	i 0.04 on5 of7.wav	i 0.04 on5 of7.wav
389	1	528	i 0.04 on6 of7.wav	i 0.04 on6 of7.wav
390	1	719	i 0.04 on7 of7.wav	i 0.04 on7 of7.wav
391	1	504	i 0.06 on1 of7r.wav	i 0.06 on1 of7r.wav
392	1	628	i 0.06 on2 of7.wav	i 0.06 on2 of7.wav
393	1	651	i 0.06 on3 of7.wav	i 0.06 on3 of7.wav
394	1	487	i 0.06 on4 of7.wav	i 0.06 on4 of7.wav
395	1	668	i 0.06 on5 of7.wav	i 0.06 on5 of7.wav
396	1	444	i 0.06 on6 of7.wav	i 0.06 on6 of7.wav
397	1	604	i 0.06 on7 of7.wav	i 0.06 on7 of7.wav
398	1	520	i 0.08 on1 of7r.wav	i 0.08 on1 of7r.wav
399	1	640	i 0.08 on2 of7.wav	i 0.08 on2 of7.wav
400	1	636	i 0.08 on3 of7.wav	i 0.08 on3 of7.wav
401	1	819	i 0.08 on4 of7.wav	i 0.08 on4 of7.wav
402	1	526	i 0.08 on5 of7.wav	i 0.08 on5 of7.wav
403	1	488	i 0.08 on6 of7.wav	i 0.08 on6 of7.wav
404	1	783	i 0.08 on7 of7.wav	i 0.08 on7 of7.wav
405	1	560	i 0.12 on1 of7r.wav	i 0.12 on1 of7r.wav
406	1	623	i 0.12 on2 of7.wav	i 0.12 on2 of7.wav
407	1	734	i 0.12 on3 of7.wav	i 0.12 on3 of7.wav
408	1	567	i 0.12 on4 of7.wav	i 0.12 on4 of7.wav
409	1	563	i 0.12 on5 of7.wav	i 0.12 on5 of7.wav
410	1	578	i 0.12 on6 of7.wav	i 0.12 on6 of7.wav
411	1	744	i 0.12 on7 of7.wav	i 0.12 on7 of7.wav
412	1	787	i 0.14 on1 of7r.wav	i 0.14 on1 of7r.wav
413	1	864	i 0.14 on2 of7.wav	i 0.14 on2 of7.wav
414	1	498	i 0.14 on3 of7.wav	i 0.14 on3 of7.wav
415	1	648	i 0.14 on4 of7.wav	i 0.14 on4 of7.wav
416	1	901	i 0.14 on5 of7.wav	i 0.14 on5 of7.wav
417	1	562	i 0.14 on6 of7.wav	i 0.14 on6 of7.wav
418	1	623	i 0.14 on7 of7.wav	i 0.14 on7 of7.wav
419	1	679	i 0.16 on1 of7r.wav	i 0.16 on1 of7r.wav
420	1	684	i 0.16 on2 of7.wav	i 0.16 on2 of7.wav
421	1	882	i 0.16 on3 of7.wav	i 0.16 on3 of7.wav
422	1	732	i 0.16 on4 of7.wav	i 0.16 on4 of7.wav
423	1	1458	i 0.16 on5 of7.wav	i 0.16 on5 of7.wav
424	1	671	i 0.16 on6 of7.wav	i 0.16 on6 of7.wav
425	1	670	i 0.16 on7 of7.wav	i 0.16 on7 of7.wav
426	1	803	i 0.18 on1 of7r.wav	i 0.18 on1 of7r.wav
427	1	623	i 0.18 on2 of7.wav	i 0.18 on2 of7.wav
428	1	863	i 0.18 on3 of7.wav	i 0.18 on3 of7.wav
429	1	875	i 0.18 on4 of7.wav	i 0.18 on4 of7.wav
430	1	659	i 0.18 on5 of7.wav	i 0.18 on5 of7.wav
431	1	620	i 0.18 on6 of7.wav	i 0.18 on6 of7.wav
432	1	627	i 0.18 on7 of7.wav	i 0.18 on7 of7.wav
433	1	828	a 0.1 on1 of7r.wav	a 0.1 on3 of7.wav
434	1	702	a 0.1 on2 of7.wav	a 0.1 on4 of7.wav
435	1	730	a 0.1 on3 of7.wav	a 0.1 on5 of7.wav
436	1	707	a 0.1 on4 of7.wav	a 0.1 on6 of7.wav
437	1	511	a 0.1 on5 of7.wav	a 0.1 on7 of7.wav
438	1	841	a 0.2 on1 of7r.wav	a 0.2 on3 of7.wav
439	1	921	a 0.2 on2 of7.wav	a 0.2 on4 of7.wav
440	2	830	a 0.2 on3 of7.wav	a 0.2 on5 of7.wav
441	2	1331	a 0.2 on4 of7.wav	a 0.2 on6 of7.wav
442	1	646	a 0.2 on5 of7.wav	a 0.2 on7 of7.wav
443	1	547	a 0.04 on1 of7r.wav	a 0.04 on3 of7.wav
444	1	1156	a 0.04 on2 of7.wav	a 0.04 on4 of7.wav
445	1	627	a 0.04 on3 of7.wav	a 0.04 on5 of7.wav
446	1	500	a 0.04 on4 of7.wav	a 0.04 on6 of7.wav
447	1	756	a 0.04 on5 of7.wav	a 0.04 on7 of7.wav
448	2	811	a 0.06 on1 of7r.wav	a 0.06 on3 of7.wav
449	1	567	a 0.06 on2 of7.wav	a 0.06 on4 of7.wav
450	1	586	a 0.06 on3 of7.wav	a 0.06 on5 of7.wav
451	1	598	a 0.06 on4 of7.wav	a 0.06 on6 of7.wav
452	1	665	a 0.06 on5 of7.wav	a 0.06 on7 of7.wav
453	1	568	a 0.08 on1 of7r.wav	a 0.08 on3 of7.wav
454	1	600	a 0.08 on2 of7.wav	a 0.08 on4 of7.wav
455	1	628	a 0.08 on3 of7.wav	a 0.08 on5 of7.wav
456	1	807	a 0.08 on4 of7.wav	a 0.08 on6 of7.wav
457	1	810	a 0.08 on5 of7.wav	a 0.08 on7 of7.wav
458	1	747	a 0.12 on1 of7r.wav	a 0.12 on3 of7.wav
459	1	552	a 0.12 on2 of7.wav	a 0.12 on4 of7.wav
460	1	717	a 0.12 on3 of7.wav	a 0.12 on5 of7.wav
461	2	795	a 0.12 on4 of7.wav	a 0.12 on6 of7.wav
462	1	499	a 0.12 on5 of7.wav	a 0.12 on7 of7.wav
463	1	715	a 0.14 on1 of7r.wav	a 0.14 on3 of7.wav
464	2	738	a 0.14 on2 of7.wav	a 0.14 on4 of7.wav
465	2	859	a 0.14 on3 of7.wav	a 0.14 on5 of7.wav
466	1	652	a 0.14 on4 of7.wav	a 0.14 on6 of7.wav
467	1	651	a 0.14 on5 of7.wav	a 0.14 on7 of7.wav
468	1	732	a 0.16 on1 of7r.wav	a 0.16 on3 of7.wav
469	2	1025	a 0.16 on2 of7.wav	a 0.16 on4 of7.wav
470	2	575	a 0.16 on3 of7.wav	a 0.16 on5 of7.wav
471	1	594	a 0.16 on4 of7.wav	a 0.16 on6 of7.wav
472	1	1540	a 0.16 on5 of7.wav	a 0.16 on7 of7.wav
473	1	800	a 0.18 on1 of7r.wav	a 0.18 on3 of7.wav
474	1	787	a 0.18 on2 of7.wav	a 0.18 on4 of7.wav
475	2	816	a 0.18 on3 of7.wav	a 0.18 on5 of7.wav
476	2	1003	a 0.18 on4 of7.wav	a 0.18 on6 of7.wav
477	2	963	a 0.18 on5 of7.wav	a 0.18 on7 of7.wav
478	1	591	i 0.1 on1 of7r.wav	i 0.1 on3 of7.wav
479	1	1160	i 0.1 on2 of7.wav	i 0.1 on4 of7.wav
480	1	656	i 0.1 on3 of7.wav	i 0.1 on5 of7.wav
481	2	708	i 0.1 on4 of7.wav	i 0.1 on6 of7.wav
482	1	575	i 0.1 on5 of7.wav	i 0.1 on7 of7.wav
483	2	660	i 0.2 on1 of7r.wav	i 0.2 on3 of7.wav
484	2	1212	i 0.2 on2 of7.wav	i 0.2 on4 of7.wav
485	2	1104	i 0.2 on3 of7.wav	i 0.2 on5 of7.wav
486	1	926	i 0.2 on4 of7.wav	i 0.2 on6 of7.wav
487	2	946	i 0.2 on5 of7.wav	i 0.2 on7 of7.wav
488	1	819	i 0.04 on1 of7r.wav	i 0.04 on3 of7.wav
489	1	763	i 0.04 on2 of7.wav	i 0.04 on4 of7.wav
490	1	451	i 0.04 on3 of7.wav	i 0.04 on5 of7.wav
491	1	681	i 0.04 on4 of7.wav	i 0.04 on6 of7.wav
492	1	524	i 0.04 on5 of7.wav	i 0.04 on7 of7.wav
493	1	679	i 0.06 on1 of7r.wav	i 0.06 on3 of7.wav
494	1	751	i 0.06 on2 of7.wav	i 0.06 on4 of7.wav
495	2	811	i 0.06 on3 of7.wav	i 0.06 on5 of7.wav
496	1	491	i 0.06 on4 of7.wav	i 0.06 on6 of7.wav
497	1	491	i 0.06 on5 of7.wav	i 0.06 on7 of7.wav
498	1	643	i 0.08 on1 of7r.wav	i 0.08 on3 of7.wav
499	1	592	i 0.08 on2 of7.wav	i 0.08 on4 of7.wav
500	1	659	i 0.08 on3 of7.wav	i 0.08 on5 of7.wav
501	1	679	i 0.08 on4 of7.wav	i 0.08 on6 of7.wav
502	1	398	i 0.08 on5 of7.wav	i 0.08 on7 of7.wav
503	1	909	i 0.12 on1 of7r.wav	i 0.12 on3 of7.wav
504	1	631	i 0.12 on2 of7.wav	i 0.12 on4 of7.wav
505	1	668	i 0.12 on3 of7.wav	i 0.12 on5 of7.wav
506	2	631	i 0.12 on4 of7.wav	i 0.12 on6 of7.wav
507	1	725	i 0.12 on5 of7.wav	i 0.12 on7 of7.wav
508	2	808	i 0.14 on1 of7r.wav	i 0.14 on3 of7.wav
509	1	747	i 0.14 on2 of7.wav	i 0.14 on4 of7.wav
510	2	682	i 0.14 on3 of7.wav	i 0.14 on5 of7.wav
511	2	659	i 0.14 on4 of7.wav	i 0.14 on6 of7.wav
512	1	326	i 0.14 on5 of7.wav	i 0.14 on7 of7.wav
513	2	889	i 0.16 on1 of7r.wav	i 0.16 on3 of7.wav
514	1	698	i 0.16 on2 of7.wav	i 0.16 on4 of7.wav
515	2	740	i 0.16 on3 of7.wav	i 0.16 on5 of7.wav
516	1	853	i 0.16 on4 of7.wav	i 0.16 on6 of7.wav
517	1	650	i 0.16 on5 of7.wav	i 0.16 on7 of7.wav
518	1	1851	i 0.18 on1 of7r.wav	i 0.18 on3 of7.wav
519	2	846	i 0.18 on2 of7.wav	i 0.18 on4 of7.wav
520	2	903	i 0.18 on3 of7.wav	i 0.18 on5 of7.wav
521	1	595	i 0.18 on4 of7.wav	i 0.18 on6 of7.wav
522	2	936	i 0.18 on5 of7.wav	i 0.18 on7 of7.wav
523	1	772	a 0.1 on3 of7.wav	a 0.1 on1 of7r.wav
524	2	866	a 0.1 on4 of7.wav	a 0.1 on2 of7.wav
525	2	647	a 0.1 on5 of7.wav	a 0.1 on3 of7.wav
526	1	819	a 0.1 on6 of7.wav	a 0.1 on4 of7.wav
527	1	666	a 0.1 on7 of7.wav	a 0.1 on5 of7.wav
528	1	954	a 0.2 on3 of7.wav	a 0.2 on1 of7r.wav
529	1	786	a 0.2 on4 of7.wav	a 0.2 on2 of7.wav
530	2	687	a 0.2 on5 of7.wav	a 0.2 on3 of7.wav
531	1	1032	a 0.2 on6 of7.wav	a 0.2 on4 of7.wav
532	2	933	a 0.2 on7 of7.wav	a 0.2 on5 of7.wav
533	1	434	a 0.04 on3 of7.wav	a 0.04 on1 of7r.wav
534	1	484	a 0.04 on4 of7.wav	a 0.04 on2 of7.wav
535	1	370	a 0.04 on5 of7.wav	a 0.04 on3 of7.wav
536	1	1022	a 0.04 on6 of7.wav	a 0.04 on4 of7.wav
537	1	591	a 0.04 on7 of7.wav	a 0.04 on5 of7.wav
538	2	586	a 0.06 on3 of7.wav	a 0.06 on1 of7r.wav
539	1	3492	a 0.06 on4 of7.wav	a 0.06 on2 of7.wav
540	1	675	a 0.06 on5 of7.wav	a 0.06 on3 of7.wav
541	1	755	a 0.06 on6 of7.wav	a 0.06 on4 of7.wav
542	1	625	a 0.06 on7 of7.wav	a 0.06 on5 of7.wav
543	1	604	a 0.08 on3 of7.wav	a 0.08 on1 of7r.wav
544	1	374	a 0.08 on4 of7.wav	a 0.08 on2 of7.wav
545	1	695	a 0.08 on5 of7.wav	a 0.08 on3 of7.wav
546	1	548	a 0.08 on6 of7.wav	a 0.08 on4 of7.wav
547	1	811	a 0.08 on7 of7.wav	a 0.08 on5 of7.wav
548	1	672	a 0.12 on3 of7.wav	a 0.12 on1 of7r.wav
549	1	835	a 0.12 on4 of7.wav	a 0.12 on2 of7.wav
550	1	407	a 0.12 on5 of7.wav	a 0.12 on3 of7.wav
551	1	582	a 0.12 on6 of7.wav	a 0.12 on4 of7.wav
552	1	714	a 0.12 on7 of7.wav	a 0.12 on5 of7.wav
553	1	684	a 0.14 on3 of7.wav	a 0.14 on1 of7r.wav
554	2	775	a 0.14 on4 of7.wav	a 0.14 on2 of7.wav
555	2	969	a 0.14 on5 of7.wav	a 0.14 on3 of7.wav
556	1	787	a 0.14 on6 of7.wav	a 0.14 on4 of7.wav
557	1	660	a 0.14 on7 of7.wav	a 0.14 on5 of7.wav
558	1	776	a 0.16 on3 of7.wav	a 0.16 on1 of7r.wav
559	2	676	a 0.16 on4 of7.wav	a 0.16 on2 of7.wav
560	2	807	a 0.16 on5 of7.wav	a 0.16 on3 of7.wav
561	2	686	a 0.16 on6 of7.wav	a 0.16 on4 of7.wav
562	1	1116	a 0.16 on7 of7.wav	a 0.16 on5 of7.wav
563	1	590	a 0.18 on3 of7.wav	a 0.18 on1 of7r.wav
564	1	660	a 0.18 on4 of7.wav	a 0.18 on2 of7.wav
565	1	692	a 0.18 on5 of7.wav	a 0.18 on3 of7.wav
566	1	778	a 0.18 on6 of7.wav	a 0.18 on4 of7.wav
567	1	1039	a 0.18 on7 of7.wav	a 0.18 on5 of7.wav
568	1	780	i 0.1 on3 of7.wav	i 0.1 on1 of7r.wav
569	1	1193	i 0.1 on4 of7.wav	i 0.1 on2 of7.wav
570	1	748	i 0.1 on5 of7.wav	i 0.1 on3 of7.wav
571	2	905	i 0.1 on6 of7.wav	i 0.1 on4 of7.wav
572	1	671	i 0.1 on7 of7.wav	i 0.1 on5 of7.wav
573	1	623	i 0.2 on3 of7.wav	i 0.2 on1 of7r.wav
574	1	596	i 0.2 on4 of7.wav	i 0.2 on2 of7.wav
575	2	665	i 0.2 on5 of7.wav	i 0.2 on3 of7.wav
576	1	884	i 0.2 on6 of7.wav	i 0.2 on4 of7.wav
577	1	659	i 0.2 on7 of7.wav	i 0.2 on5 of7.wav
578	1	683	i 0.04 on3 of7.wav	i 0.04 on1 of7r.wav
579	1	619	i 0.04 on4 of7.wav	i 0.04 on2 of7.wav
580	1	566	i 0.04 on5 of7.wav	i 0.04 on3 of7.wav
581	1	394	i 0.04 on6 of7.wav	i 0.04 on4 of7.wav
582	1	576	i 0.04 on7 of7.wav	i 0.04 on5 of7.wav
583	1	483	i 0.06 on3 of7.wav	i 0.06 on1 of7r.wav
584	1	502	i 0.06 on4 of7.wav	i 0.06 on2 of7.wav
585	1	558	i 0.06 on5 of7.wav	i 0.06 on3 of7.wav
586	1	520	i 0.06 on6 of7.wav	i 0.06 on4 of7.wav
587	1	631	i 0.06 on7 of7.wav	i 0.06 on5 of7.wav
588	1	510	i 0.08 on3 of7.wav	i 0.08 on1 of7r.wav
589	1	539	i 0.08 on4 of7.wav	i 0.08 on2 of7.wav
590	1	712	i 0.08 on5 of7.wav	i 0.08 on3 of7.wav
591	1	595	i 0.08 on6 of7.wav	i 0.08 on4 of7.wav
592	1	561	i 0.08 on7 of7.wav	i 0.08 on5 of7.wav
593	2	1263	i 0.12 on3 of7.wav	i 0.12 on1 of7r.wav
594	1	628	i 0.12 on4 of7.wav	i 0.12 on2 of7.wav
595	1	612	i 0.12 on5 of7.wav	i 0.12 on3 of7.wav
596	2	652	i 0.12 on6 of7.wav	i 0.12 on4 of7.wav
597	1	764	i 0.12 on7 of7.wav	i 0.12 on5 of7.wav
598	1	795	i 0.14 on3 of7.wav	i 0.14 on1 of7r.wav
599	1	1021	i 0.14 on4 of7.wav	i 0.14 on2 of7.wav
600	1	987	i 0.14 on5 of7.wav	i 0.14 on3 of7.wav
601	1	836	i 0.14 on6 of7.wav	i 0.14 on4 of7.wav
602	1	775	i 0.14 on7 of7.wav	i 0.14 on5 of7.wav
603	1	618	i 0.16 on3 of7.wav	i 0.16 on1 of7r.wav
604	1	747	i 0.16 on4 of7.wav	i 0.16 on2 of7.wav
605	2	750	i 0.16 on5 of7.wav	i 0.16 on3 of7.wav
606	1	932	i 0.16 on6 of7.wav	i 0.16 on4 of7.wav
607	1	804	i 0.16 on7 of7.wav	i 0.16 on5 of7.wav
608	1	776	i 0.18 on3 of7.wav	i 0.18 on1 of7r.wav
609	2	924	i 0.18 on4 of7.wav	i 0.18 on2 of7.wav
610	1	647	i 0.18 on5 of7.wav	i 0.18 on3 of7.wav
611	1	824	i 0.18 on6 of7.wav	i 0.18 on4 of7.wav
612	1	799	i 0.18 on7 of7.wav	i 0.18 on5 of7.wav
