# Supplementary material for: How musical experience affects tone perception efficiency by musicians of tonal and non-tonal speakers?
Source: PLoS One. 2020 May 8;15(5):e0232514. doi: 10.1371/journal.pone.0232514 (PMC7209303; doi:10.1371/journal.pone.0232514)
Supplement: S2 Raw Data — (ZIP) [file pone.0232514.s002.zip › RAW DATA Man musician/sub6idfalling.csv]

List2	stim1	Slide3.RESP	Slide3.RT
1	a 0.1 on1 of1.wav	1	525
2	a 0.1 on1 of2.wav	1	701
3	a 0.1 on1 of3.wav	2	712
4	a 0.1 on1 of4.wav	2	484
5	a 0.1 on1 of5.wav	2	633
6	a 0.1 on1 of6.wav	1	698
7	a 0.1 on1 of7.wav	2	464
8	a 0.2 on1 of1.wav	1	665
9	a 0.2 on1 of2.wav	1	624
10	a 0.2 on1 of3.wav	2	505
11	a 0.2 on1 of4.wav	2	604
12	a 0.2 on1 of5.wav	2	576
13	a 0.2 on1 of6.wav	2	484
14	a 0.2 on1 of7.wav	2	610
15	a 0.04 on1 of1.wav	2	1025
16	a 0.04 on1 of2.wav	1	516
17	a 0.04 on1 of3.wav	1	665
18	a 0.04 on1 of4.wav	1	617
19	a 0.04 on1 of5.wav	1	673
20	a 0.04 on1 of6.wav	1	637
21	a 0.04 on1 of7.wav	1	553
22	a 0.06 on1 of1.wav	1	2597
23	a 0.06 on1 of2.wav	2	497
24	a 0.06 on1 of3.wav	2	1673
25	a 0.06 on1 of4.wav	2	936
26	a 0.06 on1 of5.wav	2	552
27	a 0.06 on1 of6.wav	1	960
28	a 0.06 on1 of7.wav	1	601
29	a 0.08 on1 of1.wav	1	728
30	a 0.08 on1 of2.wav	1	688
31	a 0.08 on1 of3.wav	1	777
32	a 0.08 on1 of4.wav	2	637
33	a 0.08 on1 of5.wav	1	945
34	a 0.08 on1 of6.wav	2	665
35	a 0.08 on1 of7.wav	2	1921
36	a 0.12 on1 of1.wav	1	545
37	a 0.12 on1 of2.wav	1	544
38	a 0.12 on1 of3.wav	1	1049
39	a 0.12 on1 of4.wav	2	497
40	a 0.12 on1 of5.wav	2	529
41	a 0.12 on1 of6.wav	2	412
42	a 0.12 on1 of7.wav	2	633
43	a 0.14 on1 of1.wav	1	625
44	a 0.14 on1 of2.wav	1	553
45	a 0.14 on1 of3.wav	1	857
46	a 0.14 on1 of4.wav	1	733
47	a 0.14 on1 of5.wav	2	605
48	a 0.14 on1 of6.wav	2	580
49	a 0.14 on1 of7.wav	2	497
50	a 0.16 on1 of1.wav	1	2526
51	a 0.16 on1 of2.wav	1	577
52	a 0.16 on1 of3.wav	1	725
53	a 0.16 on1 of4.wav	2	497
54	a 0.16 on1 of5.wav	2	564
55	a 0.16 on1 of6.wav	2	488
56	a 0.16 on1 of7.wav	2	457
57	a 0.18 on1 of1.wav	1	489
58	a 0.18 on1 of2.wav	1	512
59	a 0.18 on1 of3.wav	1	681
60	a 0.18 on1 of4.wav	2	456
61	a 0.18 on1 of5.wav	2	505
62	a 0.18 on1 of6.wav	2	409
63	a 0.18 on1 of7.wav	2	457
64	i 0.1 on1 of1.wav	1	625
65	i 0.1 on1 of2.wav	1	617
66	i 0.1 on1 of3.wav	1	524
67	i 0.1 on1 of4.wav	2	469
68	i 0.1 on1 of5.wav	2	1397
69	i 0.1 on1 of6.wav	2	597
70	i 0.1 on1 of7.wav	2	532
71	i 0.2 on1 of1.wav	1	609
72	i 0.2 on1 of2.wav	1	644
73	i 0.2 on1 of3.wav	2	1481
74	i 0.2 on1 of4.wav	2	721
75	i 0.2 on1 of5.wav	2	497
76	i 0.2 on1 of6.wav	2	904
77	i 0.2 on1 of7.wav	2	621
78	i 0.04 on1 of1.wav	1	553
79	i 0.04 on1 of2.wav	1	760
80	i 0.04 on1 of3.wav	1	613
81	i 0.04 on1 of4.wav	2	1289
82	i 0.04 on1 of5.wav	1	486
83	i 0.04 on1 of6.wav	1	441
84	i 0.04 on1 of7.wav	1	590
85	i 0.06 on1 of1.wav	1	445
86	i 0.06 on1 of2.wav	1	957
87	i 0.06 on1 of3.wav	1	1401
88	i 0.06 on1 of4.wav	1	637
89	i 0.06 on1 of5.wav	1	440
90	i 0.06 on1 of6.wav	1	697
91	i 0.06 on1 of7.wav	2	1265
92	i 0.08 on1 of1.wav	1	557
93	i 0.08 on1 of2.wav	1	605
94	i 0.08 on1 of3.wav	2	573
95	i 0.08 on1 of4.wav	2	581
96	i 0.08 on1 of5.wav	2	573
97	i 0.08 on1 of6.wav	1	1302
98	i 0.08 on1 of7.wav	1	946
99	i 0.12 on1 of1.wav	1	433
100	i 0.12 on1 of2.wav	1	449
101	i 0.12 on1 of3.wav	1	737
102	i 0.12 on1 of4.wav	1	925
103	i 0.12 on1 of5.wav	2	548
104	i 0.12 on1 of6.wav	2	537
105	i 0.12 on1 of7.wav	2	524
106	i 0.14 on1 of1.wav	1	561
107	i 0.14 on1 of2.wav	1	604
108	i 0.14 on1 of3.wav	1	460
109	i 0.14 on1 of4.wav	2	964
110	i 0.14 on1 of5.wav	1	380
111	i 0.14 on1 of6.wav	2	769
112	i 0.14 on1 of7.wav	2	541
113	i 0.16 on1 of1.wav	1	981
114	i 0.16 on1 of2.wav	1	421
115	i 0.16 on1 of3.wav	2	2025
116	i 0.16 on1 of4.wav	2	768
117	i 0.16 on1 of5.wav	2	548
118	i 0.16 on1 of6.wav	2	568
119	i 0.16 on1 of7.wav	2	565
120	i 0.18 on1 of1.wav	1	721
121	i 0.18 on1 of2.wav	1	569
122	i 0.18 on1 of3.wav	2	1009
123	i 0.18 on1 of4.wav	2	505
124	i 0.18 on1 of5.wav	2	545
125	i 0.18 on1 of6.wav	2	600
126	i 0.18 on1 of7.wav	2	589
127	a 0.1 on1 of1.wav	1	509
128	a 0.1 on1 of2.wav	1	1265
129	a 0.1 on1 of3.wav	1	781
130	a 0.1 on1 of4.wav	1	649
131	a 0.1 on1 of5.wav	1	665
132	a 0.1 on1 of6.wav	2	521
133	a 0.1 on1 of7.wav	2	1753
134	a 0.2 on1 of1.wav	1	570
135	a 0.2 on1 of2.wav	1	617
136	a 0.2 on1 of3.wav	2	1594
137	a 0.2 on1 of4.wav	2	1373
138	a 0.2 on1 of5.wav	2	465
139	a 0.2 on1 of6.wav	2	761
140	a 0.2 on1 of7.wav	2	581
141	a 0.04 on1 of1.wav	1	610
142	a 0.04 on1 of2.wav	1	482
143	a 0.04 on1 of3.wav	1	662
144	a 0.04 on1 of4.wav	2	1029
145	a 0.04 on1 of5.wav	2	725
146	a 0.04 on1 of6.wav	1	525
147	a 0.04 on1 of7.wav	2	1312
148	a 0.06 on1 of1.wav	2	456
149	a 0.06 on1 of2.wav	1	697
150	a 0.06 on1 of3.wav	1	1150
151	a 0.06 on1 of4.wav	1	696
152	a 0.06 on1 of5.wav	2	473
153	a 0.06 on1 of6.wav	2	572
154	a 0.06 on1 of7.wav	2	448
155	a 0.08 on1 of1.wav	1	557
156	a 0.08 on1 of2.wav	1	660
157	a 0.08 on1 of3.wav	2	649
158	a 0.08 on1 of4.wav	2	929
159	a 0.08 on1 of5.wav	2	528
160	a 0.08 on1 of6.wav	2	714
161	a 0.08 on1 of7.wav	2	524
162	a 0.12 on1 of1.wav	1	896
163	a 0.12 on1 of2.wav	1	633
164	a 0.12 on1 of3.wav	2	965
165	a 0.12 on1 of4.wav	1	1016
166	a 0.12 on1 of5.wav	2	448
167	a 0.12 on1 of6.wav	2	513
168	a 0.12 on1 of7.wav	2	624
169	a 0.14 on1 of1.wav	1	604
170	a 0.14 on1 of2.wav	2	672
171	a 0.14 on1 of3.wav	1	536
172	a 0.14 on1 of4.wav	2	568
173	a 0.14 on1 of5.wav	2	556
174	a 0.14 on1 of6.wav	2	428
175	a 0.14 on1 of7.wav	2	456
176	a 0.16 on1 of1.wav	1	734
177	a 0.16 on1 of2.wav	1	428
178	a 0.16 on1 of3.wav	1	738
179	a 0.16 on1 of4.wav	2	1489
180	a 0.16 on1 of5.wav	2	925
181	a 0.16 on1 of6.wav	2	461
182	a 0.16 on1 of7.wav	2	440
183	a 0.18 on1 of1.wav	1	800
184	a 0.18 on1 of2.wav	1	497
185	a 0.18 on1 of3.wav	1	912
186	a 0.18 on1 of4.wav	2	680
187	a 0.18 on1 of5.wav	2	533
188	a 0.18 on1 of6.wav	2	521
189	a 0.18 on1 of7.wav	2	489
190	i 0.1 on1 of1.wav	1	1001
191	i 0.1 on1 of2.wav	1	601
192	i 0.1 on1 of3.wav	1	578
193	i 0.1 on1 of4.wav	2	833
194	i 0.1 on1 of5.wav	1	1361
195	i 0.1 on1 of6.wav	2	849
196	i 0.1 on1 of7.wav	2	604
197	i 0.2 on1 of1.wav	1	445
198	i 0.2 on1 of2.wav	1	468
199	i 0.2 on1 of3.wav	2	521
200	i 0.2 on1 of4.wav	2	653
201	i 0.2 on1 of5.wav	2	440
202	i 0.2 on1 of6.wav	2	633
203	i 0.2 on1 of7.wav	2	649
204	i 0.04 on1 of1.wav	1	516
205	i 0.04 on1 of2.wav	1	477
206	i 0.04 on1 of3.wav	1	561
207	i 0.04 on1 of4.wav	2	588
208	i 0.04 on1 of5.wav	1	549
209	i 0.04 on1 of6.wav	1	849
210	i 0.04 on1 of7.wav	1	3536
211	i 0.06 on1 of1.wav	2	552
212	i 0.06 on1 of2.wav	1	705
213	i 0.06 on1 of3.wav	2	680
214	i 0.06 on1 of4.wav	2	893
215	i 0.06 on1 of5.wav	2	1448
216	i 0.06 on1 of6.wav	1	513
217	i 0.06 on1 of7.wav	2	616
218	i 0.08 on1 of1.wav	1	629
219	i 0.08 on1 of2.wav	1	522
220	i 0.08 on1 of3.wav	1	1093
221	i 0.08 on1 of4.wav	1	634
222	i 0.08 on1 of5.wav	1	533
223	i 0.08 on1 of6.wav	1	749
224	i 0.08 on1 of7.wav	1	581
225	i 0.12 on1 of1.wav	1	468
226	i 0.12 on1 of2.wav	1	505
227	i 0.12 on1 of3.wav	1	585
228	i 0.12 on1 of4.wav	2	712
229	i 0.12 on1 of5.wav	2	669
230	i 0.12 on1 of6.wav	2	605
231	i 0.12 on1 of7.wav	2	597
232	i 0.14 on1 of1.wav	1	413
233	i 0.14 on1 of2.wav	1	469
234	i 0.14 on1 of3.wav	1	441
235	i 0.14 on1 of4.wav	2	525
236	i 0.14 on1 of5.wav	2	545
237	i 0.14 on1 of6.wav	2	1458
238	i 0.14 on1 of7.wav	2	661
239	i 0.16 on1 of1.wav	1	393
240	i 0.16 on1 of2.wav	1	593
241	i 0.16 on1 of3.wav	1	697
242	i 0.16 on1 of4.wav	2	617
243	i 0.16 on1 of5.wav	2	660
244	i 0.16 on1 of6.wav	2	1260
245	i 0.16 on1 of7.wav	2	581
246	i 0.18 on1 of1.wav	1	561
247	i 0.18 on1 of2.wav	1	718
248	i 0.18 on1 of3.wav	1	766
249	i 0.18 on1 of4.wav	2	724
250	i 0.18 on1 of5.wav	2	456
251	i 0.18 on1 of6.wav	2	566
252	i 0.18 on1 of7.wav	2	649
253	a 0.1 on1 of1.wav	1	709
254	a 0.1 on1 of2.wav	1	664
255	a 0.1 on1 of3.wav	1	565
256	a 0.1 on1 of4.wav	2	921
257	a 0.1 on1 of5.wav	2	412
258	a 0.1 on1 of6.wav	2	636
259	a 0.1 on1 of7.wav	2	608
260	a 0.2 on1 of1.wav	1	533
261	a 0.2 on1 of2.wav	1	517
262	a 0.2 on1 of3.wav	2	1081
263	a 0.2 on1 of4.wav	2	377
264	a 0.2 on1 of5.wav	2	697
265	a 0.2 on1 of6.wav	2	793
266	a 0.2 on1 of7.wav	2	389
267	a 0.04 on1 of1.wav	1	588
268	a 0.04 on1 of2.wav	2	761
269	a 0.04 on1 of3.wav	1	713
270	a 0.04 on1 of4.wav	2	929
271	a 0.04 on1 of5.wav	1	605
272	a 0.04 on1 of6.wav	1	549
273	a 0.04 on1 of7.wav	1	601
274	a 0.06 on1 of1.wav	2	516
275	a 0.06 on1 of2.wav	2	813
276	a 0.06 on1 of3.wav	2	488
277	a 0.06 on1 of4.wav	2	432
278	a 0.06 on1 of5.wav	1	589
279	a 0.06 on1 of6.wav	2	620
280	a 0.06 on1 of7.wav	2	456
281	a 0.08 on1 of1.wav	1	560
282	a 0.08 on1 of2.wav	2	868
283	a 0.08 on1 of3.wav	1	1417
284	a 0.08 on1 of4.wav	1	1453
285	a 0.08 on1 of5.wav	2	2013
286	a 0.08 on1 of6.wav	2	460
287	a 0.08 on1 of7.wav	2	856
288	a 0.12 on1 of1.wav	1	497
289	a 0.12 on1 of2.wav	1	616
290	a 0.12 on1 of3.wav	2	721
291	a 0.12 on1 of4.wav	2	500
292	a 0.12 on1 of5.wav	2	604
293	a 0.12 on1 of6.wav	2	524
294	a 0.12 on1 of7.wav	2	504
295	a 0.14 on1 of1.wav	1	537
296	a 0.14 on1 of2.wav	1	600
297	a 0.14 on1 of3.wav	2	376
298	a 0.14 on1 of4.wav	1	601
299	a 0.14 on1 of5.wav	2	641
300	a 0.14 on1 of6.wav	2	901
301	a 0.14 on1 of7.wav	2	553
302	a 0.16 on1 of1.wav	1	545
303	a 0.16 on1 of2.wav	1	2236
304	a 0.16 on1 of3.wav	1	809
305	a 0.16 on1 of4.wav	1	1073
306	a 0.16 on1 of5.wav	2	845
307	a 0.16 on1 of6.wav	2	1129
308	a 0.16 on1 of7.wav	2	464
309	a 0.18 on1 of1.wav	1	481
310	a 0.18 on1 of2.wav	1	817
311	a 0.18 on1 of3.wav	2	653
312	a 0.18 on1 of4.wav	2	637
313	a 0.18 on1 of5.wav	2	416
314	a 0.18 on1 of6.wav	2	501
315	a 0.18 on1 of7.wav	2	401
316	i 0.1 on1 of1.wav	1	553
317	i 0.1 on1 of2.wav	1	593
318	i 0.1 on1 of3.wav	2	557
319	i 0.1 on1 of4.wav	2	1577
320	i 0.1 on1 of5.wav	2	524
321	i 0.1 on1 of6.wav	2	444
322	i 0.1 on1 of7.wav	2	952
323	i 0.2 on1 of1.wav	1	616
324	i 0.2 on1 of2.wav	1	533
325	i 0.2 on1 of3.wav	2	717
326	i 0.2 on1 of4.wav	2	2417
327	i 0.2 on1 of5.wav	2	364
328	i 0.2 on1 of6.wav	2	808
329	i 0.2 on1 of7.wav	2	692
330	i 0.04 on1 of1.wav	2	584
331	i 0.04 on1 of2.wav	2	1016
332	i 0.04 on1 of3.wav	1	506
333	i 0.04 on1 of4.wav	1	480
334	i 0.04 on1 of5.wav	1	781
335	i 0.04 on1 of6.wav	2	660
336	i 0.04 on1 of7.wav	2	517
337	i 0.06 on1 of1.wav	2	1068
338	i 0.06 on1 of2.wav	1	530
339	i 0.06 on1 of3.wav	2	680
340	i 0.06 on1 of4.wav	1	709
341	i 0.06 on1 of5.wav	2	688
342	i 0.06 on1 of6.wav	2	545
343	i 0.06 on1 of7.wav	2	600
344	i 0.08 on1 of1.wav	1	760
345	i 0.08 on1 of2.wav	1	624
346	i 0.08 on1 of3.wav	1	633
347	i 0.08 on1 of4.wav	2	436
348	i 0.08 on1 of5.wav	2	860
349	i 0.08 on1 of6.wav	1	833
350	i 0.08 on1 of7.wav	1	693
351	i 0.12 on1 of1.wav	1	585
352	i 0.12 on1 of2.wav	1	748
353	i 0.12 on1 of3.wav	1	457
354	i 0.12 on1 of4.wav	2	697
355	i 0.12 on1 of5.wav	2	500
356	i 0.12 on1 of6.wav	2	716
357	i 0.12 on1 of7.wav	2	825
358	i 0.14 on1 of1.wav	1	505
359	i 0.14 on1 of2.wav	1	601
360	i 0.14 on1 of3.wav	1	596
361	i 0.14 on1 of4.wav	2	425
362	i 0.14 on1 of5.wav	2	672
363	i 0.14 on1 of6.wav	2	553
364	i 0.14 on1 of7.wav	2	656
365	i 0.16 on1 of1.wav	1	461
366	i 0.16 on1 of2.wav	1	601
367	i 0.16 on1 of3.wav	1	638
368	i 0.16 on1 of4.wav	2	780
369	i 0.16 on1 of5.wav	2	709
370	i 0.16 on1 of6.wav	2	577
371	i 0.16 on1 of7.wav	2	629
372	i 0.18 on1 of1.wav	1	436
373	i 0.18 on1 of2.wav	1	488
374	i 0.18 on1 of3.wav	1	2297
375	i 0.18 on1 of4.wav	2	597
376	i 0.18 on1 of5.wav	2	581
377	i 0.18 on1 of6.wav	2	493
378	i 0.18 on1 of7.wav	2	541
379	a 0.1 on1 of1.wav	1	621
380	a 0.1 on1 of2.wav	2	632
381	a 0.1 on1 of3.wav	2	900
382	a 0.1 on1 of4.wav	2	568
383	a 0.1 on1 of5.wav	2	677
384	a 0.1 on1 of6.wav	2	537
385	a 0.1 on1 of7.wav	2	534
386	a 0.2 on1 of1.wav	1	505
387	a 0.2 on1 of2.wav	1	457
388	a 0.2 on1 of3.wav	1	640
389	a 0.2 on1 of4.wav	2	900
390	a 0.2 on1 of5.wav	2	676
391	a 0.2 on1 of6.wav	2	601
392	a 0.2 on1 of7.wav	2	509
393	a 0.04 on1 of1.wav	1	661
394	a 0.04 on1 of2.wav	1	669
395	a 0.04 on1 of3.wav	1	625
396	a 0.04 on1 of4.wav	1	670
397	a 0.04 on1 of5.wav	2	421
398	a 0.04 on1 of6.wav	1	1000
399	a 0.04 on1 of7.wav	2	1129
400	a 0.06 on1 of1.wav	1	573
401	a 0.06 on1 of2.wav	2	584
402	a 0.06 on1 of3.wav	1	581
403	a 0.06 on1 of4.wav	1	1668
404	a 0.06 on1 of5.wav	1	736
405	a 0.06 on1 of6.wav	2	724
406	a 0.06 on1 of7.wav	2	909
407	a 0.08 on1 of1.wav	1	725
408	a 0.08 on1 of2.wav	1	729
409	a 0.08 on1 of3.wav	1	641
410	a 0.08 on1 of4.wav	2	457
411	a 0.08 on1 of5.wav	2	616
412	a 0.08 on1 of6.wav	2	444
413	a 0.08 on1 of7.wav	2	1045
414	a 0.12 on1 of1.wav	1	508
415	a 0.12 on1 of2.wav	1	593
416	a 0.12 on1 of3.wav	1	2481
417	a 0.12 on1 of4.wav	2	732
418	a 0.12 on1 of5.wav	2	465
419	a 0.12 on1 of6.wav	2	568
420	a 0.12 on1 of7.wav	2	569
421	a 0.14 on1 of1.wav	1	630
422	a 0.14 on1 of2.wav	1	400
423	a 0.14 on1 of3.wav	2	556
424	a 0.14 on1 of4.wav	2	553
425	a 0.14 on1 of5.wav	2	552
426	a 0.14 on1 of6.wav	2	473
427	a 0.14 on1 of7.wav	2	517
428	a 0.16 on1 of1.wav	1	580
429	a 0.16 on1 of2.wav	1	820
430	a 0.16 on1 of3.wav	2	517
431	a 0.16 on1 of4.wav	2	1229
432	a 0.16 on1 of5.wav	2	440
433	a 0.16 on1 of6.wav	2	436
434	a 0.16 on1 of7.wav	2	420
435	a 0.18 on1 of1.wav	1	657
436	a 0.18 on1 of2.wav	1	449
437	a 0.18 on1 of3.wav	2	837
438	a 0.18 on1 of4.wav	2	648
439	a 0.18 on1 of5.wav	2	661
440	a 0.18 on1 of6.wav	2	540
441	a 0.18 on1 of7.wav	2	649
442	i 0.1 on1 of1.wav	1	549
443	i 0.1 on1 of2.wav	1	556
444	i 0.1 on1 of3.wav	1	400
445	i 0.1 on1 of4.wav	2	629
446	i 0.1 on1 of5.wav	2	525
447	i 0.1 on1 of6.wav	2	1225
448	i 0.1 on1 of7.wav	2	698
449	i 0.2 on1 of1.wav	1	428
450	i 0.2 on1 of2.wav	1	484
451	i 0.2 on1 of3.wav	2	856
452	i 0.2 on1 of4.wav	2	485
453	i 0.2 on1 of5.wav	2	664
454	i 0.2 on1 of6.wav	2	569
455	i 0.2 on1 of7.wav	2	581
456	i 0.04 on1 of1.wav	1	558
457	i 0.04 on1 of2.wav	1	585
458	i 0.04 on1 of3.wav	1	494
459	i 0.04 on1 of4.wav	1	617
460	i 0.04 on1 of5.wav	1	844
461	i 0.04 on1 of6.wav	2	536
462	i 0.04 on1 of7.wav	2	564
463	i 0.06 on1 of1.wav	1	548
464	i 0.06 on1 of2.wav	2	421
465	i 0.06 on1 of3.wav	1	1257
466	i 0.06 on1 of4.wav	2	2041
467	i 0.06 on1 of5.wav	1	600
468	i 0.06 on1 of6.wav	1	568
469	i 0.06 on1 of7.wav	1	633
470	i 0.08 on1 of1.wav	2	440
471	i 0.08 on1 of2.wav	1	770
472	i 0.08 on1 of3.wav	1	841
473	i 0.08 on1 of4.wav	2	496
474	i 0.08 on1 of5.wav	1	2672
475	i 0.08 on1 of6.wav	2	821
476	i 0.08 on1 of7.wav	2	664
477	i 0.12 on1 of1.wav	1	477
478	i 0.12 on1 of2.wav	1	609
479	i 0.12 on1 of3.wav	2	868
480	i 0.12 on1 of4.wav	2	577
481	i 0.12 on1 of5.wav	2	476
482	i 0.12 on1 of6.wav	1	1065
483	i 0.12 on1 of7.wav	2	380
484	i 0.14 on1 of1.wav	1	513
485	i 0.14 on1 of2.wav	1	544
486	i 0.14 on1 of3.wav	2	572
487	i 0.14 on1 of4.wav	1	1017
488	i 0.14 on1 of5.wav	2	645
489	i 0.14 on1 of6.wav	2	469
490	i 0.14 on1 of7.wav	2	568
491	i 0.16 on1 of1.wav	1	1680
492	i 0.16 on1 of2.wav	1	889
493	i 0.16 on1 of3.wav	1	605
494	i 0.16 on1 of4.wav	2	2073
495	i 0.16 on1 of5.wav	2	620
496	i 0.16 on1 of6.wav	2	512
497	i 0.16 on1 of7.wav	2	500
498	i 0.18 on1 of1.wav	1	452
499	i 0.18 on1 of2.wav	1	476
500	i 0.18 on1 of3.wav	1	684
501	i 0.18 on1 of4.wav	2	541
502	i 0.18 on1 of5.wav	2	620
503	i 0.18 on1 of6.wav	2	528
504	i 0.18 on1 of7.wav	2	541
505	a 0.1 on1 of1.wav	1	753
506	a 0.1 on1 of2.wav	1	613
507	a 0.1 on1 of3.wav	1	681
508	a 0.1 on1 of4.wav	1	630
509	a 0.1 on1 of5.wav	2	785
510	a 0.1 on1 of6.wav	2	636
511	a 0.1 on1 of7.wav	2	913
512	a 0.2 on1 of1.wav	1	581
513	a 0.2 on1 of2.wav	1	521
514	a 0.2 on1 of3.wav	1	1293
515	a 0.2 on1 of4.wav	2	664
516	a 0.2 on1 of5.wav	2	552
517	a 0.2 on1 of6.wav	2	505
518	a 0.2 on1 of7.wav	2	765
519	a 0.04 on1 of1.wav	1	609
520	a 0.04 on1 of2.wav	2	897
521	a 0.04 on1 of3.wav	2	492
522	a 0.04 on1 of4.wav	2	812
523	a 0.04 on1 of5.wav	2	657
524	a 0.04 on1 of6.wav	1	1417
525	a 0.04 on1 of7.wav	1	1068
526	a 0.06 on1 of1.wav	1	746
527	a 0.06 on1 of2.wav	2	468
528	a 0.06 on1 of3.wav	2	732
529	a 0.06 on1 of4.wav	2	553
530	a 0.06 on1 of5.wav	1	649
531	a 0.06 on1 of6.wav	1	597
532	a 0.06 on1 of7.wav	2	716
533	a 0.08 on1 of1.wav	1	597
534	a 0.08 on1 of2.wav	1	688
535	a 0.08 on1 of3.wav	2	684
536	a 0.08 on1 of4.wav	2	517
537	a 0.08 on1 of5.wav	2	480
538	a 0.08 on1 of6.wav	2	888
539	a 0.08 on1 of7.wav	2	569
540	a 0.12 on1 of1.wav	2	536
541	a 0.12 on1 of2.wav	1	1025
542	a 0.12 on1 of3.wav	2	493
543	a 0.12 on1 of4.wav	2	457
544	a 0.12 on1 of5.wav	2	593
545	a 0.12 on1 of6.wav	2	509
546	a 0.12 on1 of7.wav	2	472
547	a 0.14 on1 of1.wav	1	509
548	a 0.14 on1 of2.wav	1	600
549	a 0.14 on1 of3.wav	1	760
550	a 0.14 on1 of4.wav	2	489
551	a 0.14 on1 of5.wav	2	380
552	a 0.14 on1 of6.wav	2	844
553	a 0.14 on1 of7.wav	2	536
554	a 0.16 on1 of1.wav	1	513
555	a 0.16 on1 of2.wav	1	560
556	a 0.16 on1 of3.wav	2	1034
557	a 0.16 on1 of4.wav	2	649
558	a 0.16 on1 of5.wav	2	473
559	a 0.16 on1 of6.wav	2	549
560	a 0.16 on1 of7.wav	2	536
561	a 0.18 on1 of1.wav	1	537
562	a 0.18 on1 of2.wav	1	532
563	a 0.18 on1 of3.wav	2	440
564	a 0.18 on1 of4.wav	2	697
565	a 0.18 on1 of5.wav	2	436
566	a 0.18 on1 of6.wav	2	605
567	a 0.18 on1 of7.wav	2	428
568	i 0.1 on1 of1.wav	1	401
569	i 0.1 on1 of2.wav	1	493
570	i 0.1 on1 of3.wav	1	566
571	i 0.1 on1 of4.wav	2	809
572	i 0.1 on1 of5.wav	2	489
573	i 0.1 on1 of6.wav	2	1205
574	i 0.1 on1 of7.wav	2	1857
575	i 0.2 on1 of1.wav	1	761
576	i 0.2 on1 of2.wav	1	537
577	i 0.2 on1 of3.wav	2	1602
578	i 0.2 on1 of4.wav	2	708
579	i 0.2 on1 of5.wav	2	1281
580	i 0.2 on1 of6.wav	2	633
581	i 0.2 on1 of7.wav	2	561
582	i 0.04 on1 of1.wav	2	416
583	i 0.04 on1 of2.wav	2	549
584	i 0.04 on1 of3.wav	2	457
585	i 0.04 on1 of4.wav	1	833
586	i 0.04 on1 of5.wav	2	381
587	i 0.04 on1 of6.wav	2	817
588	i 0.04 on1 of7.wav	1	456
589	i 0.06 on1 of1.wav	1	625
590	i 0.06 on1 of2.wav	1	633
591	i 0.06 on1 of3.wav	1	601
592	i 0.06 on1 of4.wav	2	736
593	i 0.06 on1 of5.wav	2	840
594	i 0.06 on1 of6.wav	1	501
595	i 0.06 on1 of7.wav	1	550
596	i 0.08 on1 of1.wav	1	1338
597	i 0.08 on1 of2.wav	1	632
598	i 0.08 on1 of3.wav	1	498
599	i 0.08 on1 of4.wav	1	505
600	i 0.08 on1 of5.wav	2	785
601	i 0.08 on1 of6.wav	2	905
602	i 0.08 on1 of7.wav	2	841
603	i 0.12 on1 of1.wav	1	484
604	i 0.12 on1 of2.wav	1	537
605	i 0.12 on1 of3.wav	1	514
606	i 0.12 on1 of4.wav	1	573
607	i 0.12 on1 of5.wav	2	1013
608	i 0.12 on1 of6.wav	2	1802
609	i 0.12 on1 of7.wav	2	1265
610	i 0.14 on1 of1.wav	1	389
611	i 0.14 on1 of2.wav	1	476
612	i 0.14 on1 of3.wav	1	594
613	i 0.14 on1 of4.wav	1	857
614	i 0.14 on1 of5.wav	2	584
615	i 0.14 on1 of6.wav	2	516
616	i 0.14 on1 of7.wav	2	761
617	i 0.16 on1 of1.wav	1	588
618	i 0.16 on1 of2.wav	1	521
619	i 0.16 on1 of3.wav	1	637
620	i 0.16 on1 of4.wav	2	693
621	i 0.16 on1 of5.wav	2	541
622	i 0.16 on1 of6.wav	2	537
623	i 0.16 on1 of7.wav	2	452
624	i 0.18 on1 of1.wav	1	553
625	i 0.18 on1 of2.wav	1	580
626	i 0.18 on1 of3.wav	2	640
627	i 0.18 on1 of4.wav	2	637
628	i 0.18 on1 of5.wav	2	548
629	i 0.18 on1 of6.wav	2	461
630	i 0.18 on1 of7.wav	2	493
