# Supplementary material for: How musical experience affects tone perception efficiency by musicians of tonal and non-tonal speakers?
Source: PLoS One. 2020 May 8;15(5):e0232514. doi: 10.1371/journal.pone.0232514 (PMC7209303; doi:10.1371/journal.pone.0232514)
Supplement: S2 Raw Data — (ZIP) [file pone.0232514.s002.zip › RAW DATA Man musician/sub6idrising.csv]

List2	stim1	Slide3.RESP	Slide3.RT
1	a 0.1 on1 of7r.wav	2	571
2	a 0.1 on2 of7.wav	2	596
3	a 0.1 on3 of7.wav	2	636
4	a 0.1 on4 of7.wav	1	379
5	a 0.1 on5 of7.wav	2	1952
6	a 0.1 on6 of7.wav	2	2624
7	a 0.1 on7 of7.wav	1	991
8	a 0.2 on1 of7r.wav	2	840
9	a 0.2 on2 of7.wav	2	695
10	a 0.2 on3 of7.wav	2	504
11	a 0.2 on4 of7.wav	1	651
12	a 0.2 on5 of7.wav	1	1179
13	a 0.2 on6 of7.wav	1	547
14	a 0.2 on7 of7.wav	1	635
15	a 0.04 on1 of7r.wav	2	619
16	a 0.04 on2 of7.wav	2	530
17	a 0.04 on3 of7.wav	2	1268
18	a 0.04 on4 of7.wav	2	559
19	a 0.04 on5 of7.wav	1	664
20	a 0.04 on6 of7.wav	1	3212
21	a 0.04 on7 of7.wav	1	548
22	a 0.06 on1 of7r.wav	1	739
23	a 0.06 on2 of7.wav	2	558
24	a 0.06 on3 of7.wav	2	567
25	a 0.06 on4 of7.wav	2	1588
26	a 0.06 on5 of7.wav	1	435
27	a 0.06 on6 of7.wav	2	459
28	a 0.06 on7 of7.wav	1	803
29	a 0.08 on1 of7r.wav	2	459
30	a 0.08 on2 of7.wav	2	591
31	a 0.08 on3 of7.wav	1	1320
32	a 0.08 on4 of7.wav	1	380
33	a 0.08 on5 of7.wav	1	552
34	a 0.08 on6 of7.wav	1	655
35	a 0.08 on7 of7.wav	1	475
36	a 0.12 on1 of7r.wav	2	840
37	a 0.12 on2 of7.wav	2	551
38	a 0.12 on3 of7.wav	2	668
39	a 0.12 on4 of7.wav	1	520
40	a 0.12 on5 of7.wav	1	528
41	a 0.12 on6 of7.wav	2	455
42	a 0.12 on7 of7.wav	1	695
43	a 0.14 on1 of7r.wav	2	568
44	a 0.14 on2 of7.wav	2	655
45	a 0.14 on3 of7.wav	1	395
46	a 0.14 on4 of7.wav	2	1040
47	a 0.14 on5 of7.wav	1	3656
48	a 0.14 on6 of7.wav	1	703
49	a 0.14 on7 of7.wav	1	499
50	a 0.16 on1 of7r.wav	2	679
51	a 0.16 on2 of7.wav	2	383
52	a 0.16 on3 of7.wav	2	711
53	a 0.16 on4 of7.wav	1	896
54	a 0.16 on5 of7.wav	1	614
55	a 0.16 on6 of7.wav	1	566
56	a 0.16 on7 of7.wav	1	551
57	a 0.18 on1 of7r.wav	2	600
58	a 0.18 on2 of7.wav	2	656
59	a 0.18 on3 of7.wav	2	792
60	a 0.18 on4 of7.wav	1	856
61	a 0.18 on5 of7.wav	1	499
62	a 0.18 on6 of7.wav	1	447
63	a 0.18 on7 of7.wav	1	524
64	i 0.1 on1 of7r.wav	2	911
65	i 0.1 on2 of7.wav	2	555
66	i 0.1 on3 of7.wav	1	687
67	i 0.1 on4 of7.wav	2	1619
68	i 0.1 on5 of7.wav	2	790
69	i 0.1 on6 of7.wav	1	1072
70	i 0.1 on7 of7.wav	1	510
71	i 0.2 on1 of7r.wav	2	579
72	i 0.2 on2 of7.wav	2	583
73	i 0.2 on3 of7.wav	2	1204
74	i 0.2 on4 of7.wav	1	784
75	i 0.2 on5 of7.wav	1	551
76	i 0.2 on6 of7.wav	1	504
77	i 0.2 on7 of7.wav	1	459
78	i 0.04 on1 of7r.wav	1	651
79	i 0.04 on2 of7.wav	1	1099
80	i 0.04 on3 of7.wav	1	580
81	i 0.04 on4 of7.wav	1	827
82	i 0.04 on5 of7.wav	1	652
83	i 0.04 on6 of7.wav	2	899
84	i 0.04 on7 of7.wav	1	679
85	i 0.06 on1 of7r.wav	1	736
86	i 0.06 on2 of7.wav	1	464
87	i 0.06 on3 of7.wav	2	564
88	i 0.06 on4 of7.wav	2	959
89	i 0.06 on5 of7.wav	2	475
90	i 0.06 on6 of7.wav	2	432
91	i 0.06 on7 of7.wav	1	571
92	i 0.08 on1 of7r.wav	2	582
93	i 0.08 on2 of7.wav	2	503
94	i 0.08 on3 of7.wav	1	550
95	i 0.08 on4 of7.wav	2	479
96	i 0.08 on5 of7.wav	2	1192
97	i 0.08 on6 of7.wav	2	672
98	i 0.08 on7 of7.wav	1	675
99	i 0.12 on1 of7r.wav	2	735
100	i 0.12 on2 of7.wav	2	1119
101	i 0.12 on3 of7.wav	2	887
102	i 0.12 on4 of7.wav	2	571
103	i 0.12 on5 of7.wav	2	491
104	i 0.12 on6 of7.wav	1	479
105	i 0.12 on7 of7.wav	1	548
106	i 0.14 on1 of7r.wav	2	556
107	i 0.14 on2 of7.wav	2	439
108	i 0.14 on3 of7.wav	2	1448
109	i 0.14 on4 of7.wav	2	512
110	i 0.14 on5 of7.wav	1	443
111	i 0.14 on6 of7.wav	1	523
112	i 0.14 on7 of7.wav	1	607
113	i 0.16 on1 of7r.wav	2	451
114	i 0.16 on2 of7.wav	1	707
115	i 0.16 on3 of7.wav	2	735
116	i 0.16 on4 of7.wav	1	723
117	i 0.16 on5 of7.wav	1	363
118	i 0.16 on6 of7.wav	1	635
119	i 0.16 on7 of7.wav	1	459
120	i 0.18 on1 of7r.wav	2	451
121	i 0.18 on2 of7.wav	2	491
122	i 0.18 on3 of7.wav	2	683
123	i 0.18 on4 of7.wav	1	454
124	i 0.18 on5 of7.wav	1	331
125	i 0.18 on6 of7.wav	1	443
126	i 0.18 on7 of7.wav	1	504
127	a 0.1 on1 of7r.wav	2	520
128	a 0.1 on2 of7.wav	2	938
129	a 0.1 on3 of7.wav	2	746
130	a 0.1 on4 of7.wav	2	1483
131	a 0.1 on5 of7.wav	1	859
132	a 0.1 on6 of7.wav	2	559
133	a 0.1 on7 of7.wav	1	451
134	a 0.2 on1 of7r.wav	2	487
135	a 0.2 on2 of7.wav	2	643
136	a 0.2 on3 of7.wav	2	595
137	a 0.2 on4 of7.wav	1	1512
138	a 0.2 on5 of7.wav	1	752
139	a 0.2 on6 of7.wav	1	548
140	a 0.2 on7 of7.wav	1	443
141	a 0.04 on1 of7r.wav	2	463
142	a 0.04 on2 of7.wav	2	602
143	a 0.04 on3 of7.wav	2	534
144	a 0.04 on4 of7.wav	1	631
145	a 0.04 on5 of7.wav	1	812
146	a 0.04 on6 of7.wav	1	608
147	a 0.04 on7 of7.wav	1	503
148	a 0.06 on1 of7r.wav	1	528
149	a 0.06 on2 of7.wav	1	848
150	a 0.06 on3 of7.wav	2	755
151	a 0.06 on4 of7.wav	1	1364
152	a 0.06 on5 of7.wav	2	3576
153	a 0.06 on6 of7.wav	2	946
154	a 0.06 on7 of7.wav	1	683
155	a 0.08 on1 of7r.wav	2	523
156	a 0.08 on2 of7.wav	2	559
157	a 0.08 on3 of7.wav	1	750
158	a 0.08 on4 of7.wav	2	683
159	a 0.08 on5 of7.wav	1	587
160	a 0.08 on6 of7.wav	1	635
161	a 0.08 on7 of7.wav	1	571
162	a 0.12 on1 of7r.wav	2	495
163	a 0.12 on2 of7.wav	2	827
164	a 0.12 on3 of7.wav	1	591
165	a 0.12 on4 of7.wav	1	635
166	a 0.12 on5 of7.wav	1	487
167	a 0.12 on6 of7.wav	1	607
168	a 0.12 on7 of7.wav	1	507
169	a 0.14 on1 of7r.wav	2	523
170	a 0.14 on2 of7.wav	2	611
171	a 0.14 on3 of7.wav	2	900
172	a 0.14 on4 of7.wav	1	780
173	a 0.14 on5 of7.wav	1	443
174	a 0.14 on6 of7.wav	1	436
175	a 0.14 on7 of7.wav	1	543
176	a 0.16 on1 of7r.wav	2	846
177	a 0.16 on2 of7.wav	2	756
178	a 0.16 on3 of7.wav	2	2136
179	a 0.16 on4 of7.wav	1	1852
180	a 0.16 on5 of7.wav	1	431
181	a 0.16 on6 of7.wav	1	683
182	a 0.16 on7 of7.wav	1	528
183	a 0.18 on1 of7r.wav	2	587
184	a 0.18 on2 of7.wav	2	752
185	a 0.18 on3 of7.wav	2	483
186	a 0.18 on4 of7.wav	1	1084
187	a 0.18 on5 of7.wav	1	439
188	a 0.18 on6 of7.wav	1	419
189	a 0.18 on7 of7.wav	1	523
190	i 0.1 on1 of7r.wav	2	799
191	i 0.1 on2 of7.wav	2	555
192	i 0.1 on3 of7.wav	1	1099
193	i 0.1 on4 of7.wav	2	1271
194	i 0.1 on5 of7.wav	1	619
195	i 0.1 on6 of7.wav	1	603
196	i 0.1 on7 of7.wav	1	759
197	i 0.2 on1 of7r.wav	2	595
198	i 0.2 on2 of7.wav	2	740
199	i 0.2 on3 of7.wav	2	983
200	i 0.2 on4 of7.wav	1	3748
201	i 0.2 on5 of7.wav	1	331
202	i 0.2 on6 of7.wav	1	643
203	i 0.2 on7 of7.wav	1	507
204	i 0.04 on1 of7r.wav	1	827
205	i 0.04 on2 of7.wav	1	331
206	i 0.04 on3 of7.wav	1	656
207	i 0.04 on4 of7.wav	2	1164
208	i 0.04 on5 of7.wav	1	651
209	i 0.04 on6 of7.wav	1	556
210	i 0.04 on7 of7.wav	2	523
211	i 0.06 on1 of7r.wav	2	543
212	i 0.06 on2 of7.wav	1	748
213	i 0.06 on3 of7.wav	1	807
214	i 0.06 on4 of7.wav	2	879
215	i 0.06 on5 of7.wav	2	619
216	i 0.06 on6 of7.wav	2	551
217	i 0.06 on7 of7.wav	2	2559
218	i 0.08 on1 of7r.wav	1	459
219	i 0.08 on2 of7.wav	2	691
220	i 0.08 on3 of7.wav	2	419
221	i 0.08 on4 of7.wav	2	550
222	i 0.08 on5 of7.wav	1	467
223	i 0.08 on6 of7.wav	1	516
224	i 0.08 on7 of7.wav	1	1404
225	i 0.12 on1 of7r.wav	2	531
226	i 0.12 on2 of7.wav	1	403
227	i 0.12 on3 of7.wav	2	623
228	i 0.12 on4 of7.wav	2	798
229	i 0.12 on5 of7.wav	1	559
230	i 0.12 on6 of7.wav	1	503
231	i 0.12 on7 of7.wav	1	932
232	i 0.14 on1 of7r.wav	2	614
233	i 0.14 on2 of7.wav	2	644
234	i 0.14 on3 of7.wav	2	898
235	i 0.14 on4 of7.wav	2	1456
236	i 0.14 on5 of7.wav	1	1147
237	i 0.14 on6 of7.wav	1	459
238	i 0.14 on7 of7.wav	1	556
239	i 0.16 on1 of7r.wav	2	495
240	i 0.16 on2 of7.wav	2	511
241	i 0.16 on3 of7.wav	2	787
242	i 0.16 on4 of7.wav	1	487
243	i 0.16 on5 of7.wav	1	984
244	i 0.16 on6 of7.wav	1	1155
245	i 0.16 on7 of7.wav	1	431
246	i 0.18 on1 of7r.wav	2	459
247	i 0.18 on2 of7.wav	2	483
248	i 0.18 on3 of7.wav	1	968
249	i 0.18 on4 of7.wav	1	563
250	i 0.18 on5 of7.wav	1	492
251	i 0.18 on6 of7.wav	1	776
252	i 0.18 on7 of7.wav	1	419
253	a 0.1 on1 of7r.wav	2	687
254	a 0.1 on2 of7.wav	2	1203
255	a 0.1 on3 of7.wav	2	592
256	a 0.1 on4 of7.wav	2	619
257	a 0.1 on5 of7.wav	1	479
258	a 0.1 on6 of7.wav	1	575
259	a 0.1 on7 of7.wav	1	451
260	a 0.2 on1 of7r.wav	2	500
261	a 0.2 on2 of7.wav	2	804
262	a 0.2 on3 of7.wav	2	727
263	a 0.2 on4 of7.wav	1	483
264	a 0.2 on5 of7.wav	1	586
265	a 0.2 on6 of7.wav	1	584
266	a 0.2 on7 of7.wav	1	536
267	a 0.04 on1 of7r.wav	1	696
268	a 0.04 on2 of7.wav	1	604
269	a 0.04 on3 of7.wav	1	544
270	a 0.04 on4 of7.wav	2	634
271	a 0.04 on5 of7.wav	1	615
272	a 0.04 on6 of7.wav	1	560
273	a 0.04 on7 of7.wav	2	623
274	a 0.06 on1 of7r.wav	1	955
275	a 0.06 on2 of7.wav	2	1316
276	a 0.06 on3 of7.wav	2	887
277	a 0.06 on4 of7.wav	1	739
278	a 0.06 on5 of7.wav	1	523
279	a 0.06 on6 of7.wav	1	543
280	a 0.06 on7 of7.wav	1	460
281	a 0.08 on1 of7r.wav	2	567
282	a 0.08 on2 of7.wav	2	555
283	a 0.08 on3 of7.wav	1	611
284	a 0.08 on4 of7.wav	1	683
285	a 0.08 on5 of7.wav	1	895
286	a 0.08 on6 of7.wav	1	611
287	a 0.08 on7 of7.wav	1	427
288	a 0.12 on1 of7r.wav	2	407
289	a 0.12 on2 of7.wav	2	527
290	a 0.12 on3 of7.wav	2	755
291	a 0.12 on4 of7.wav	2	471
292	a 0.12 on5 of7.wav	2	720
293	a 0.12 on6 of7.wav	1	618
294	a 0.12 on7 of7.wav	1	904
295	a 0.14 on1 of7r.wav	2	551
296	a 0.14 on2 of7.wav	2	692
297	a 0.14 on3 of7.wav	2	411
298	a 0.14 on4 of7.wav	1	454
299	a 0.14 on5 of7.wav	2	780
300	a 0.14 on6 of7.wav	1	495
301	a 0.14 on7 of7.wav	1	476
302	a 0.16 on1 of7r.wav	2	604
303	a 0.16 on2 of7.wav	2	723
304	a 0.16 on3 of7.wav	2	879
305	a 0.16 on4 of7.wav	1	507
306	a 0.16 on5 of7.wav	1	536
307	a 0.16 on6 of7.wav	1	1083
308	a 0.16 on7 of7.wav	1	511
309	a 0.18 on1 of7r.wav	2	720
310	a 0.18 on2 of7.wav	2	1671
311	a 0.18 on3 of7.wav	1	1351
312	a 0.18 on4 of7.wav	1	1743
313	a 0.18 on5 of7.wav	1	531
314	a 0.18 on6 of7.wav	1	494
315	a 0.18 on7 of7.wav	1	419
316	i 0.1 on1 of7r.wav	2	611
317	i 0.1 on2 of7.wav	2	556
318	i 0.1 on3 of7.wav	2	575
319	i 0.1 on4 of7.wav	2	555
320	i 0.1 on5 of7.wav	2	812
321	i 0.1 on6 of7.wav	1	563
322	i 0.1 on7 of7.wav	1	643
323	i 0.2 on1 of7r.wav	2	604
324	i 0.2 on2 of7.wav	2	648
325	i 0.2 on3 of7.wav	2	447
326	i 0.2 on4 of7.wav	1	463
327	i 0.2 on5 of7.wav	1	608
328	i 0.2 on6 of7.wav	1	719
329	i 0.2 on7 of7.wav	1	500
330	i 0.04 on1 of7r.wav	2	660
331	i 0.04 on2 of7.wav	2	444
332	i 0.04 on3 of7.wav	1	683
333	i 0.04 on4 of7.wav	1	763
334	i 0.04 on5 of7.wav	1	567
335	i 0.04 on6 of7.wav	1	1376
336	i 0.04 on7 of7.wav	1	640
337	i 0.06 on1 of7r.wav	2	687
338	i 0.06 on2 of7.wav	1	503
339	i 0.06 on3 of7.wav	2	480
340	i 0.06 on4 of7.wav	2	995
341	i 0.06 on5 of7.wav	1	834
342	i 0.06 on6 of7.wav	1	631
343	i 0.06 on7 of7.wav	1	534
344	i 0.08 on1 of7r.wav	2	467
345	i 0.08 on2 of7.wav	2	538
346	i 0.08 on3 of7.wav	1	892
347	i 0.08 on4 of7.wav	1	391
348	i 0.08 on5 of7.wav	1	607
349	i 0.08 on6 of7.wav	1	731
350	i 0.08 on7 of7.wav	2	2616
351	i 0.12 on1 of7r.wav	2	659
352	i 0.12 on2 of7.wav	2	638
353	i 0.12 on3 of7.wav	2	591
354	i 0.12 on4 of7.wav	2	908
355	i 0.12 on5 of7.wav	2	616
356	i 0.12 on6 of7.wav	1	600
357	i 0.12 on7 of7.wav	1	443
358	i 0.14 on1 of7r.wav	2	491
359	i 0.14 on2 of7.wav	2	563
360	i 0.14 on3 of7.wav	2	626
361	i 0.14 on4 of7.wav	2	508
362	i 0.14 on5 of7.wav	1	619
363	i 0.14 on6 of7.wav	1	435
364	i 0.14 on7 of7.wav	1	475
365	i 0.16 on1 of7r.wav	2	579
366	i 0.16 on2 of7.wav	1	374
367	i 0.16 on3 of7.wav	2	1511
368	i 0.16 on4 of7.wav	1	447
369	i 0.16 on5 of7.wav	1	563
370	i 0.16 on6 of7.wav	1	428
371	i 0.16 on7 of7.wav	1	648
372	i 0.18 on1 of7r.wav	2	680
373	i 0.18 on2 of7.wav	2	711
374	i 0.18 on3 of7.wav	2	643
375	i 0.18 on4 of7.wav	1	568
376	i 0.18 on5 of7.wav	1	651
377	i 0.18 on6 of7.wav	1	443
378	i 0.18 on7 of7.wav	1	495
379	a 0.1 on1 of7r.wav	2	632
380	a 0.1 on2 of7.wav	2	1264
381	a 0.1 on3 of7.wav	2	347
382	a 0.1 on4 of7.wav	2	987
383	a 0.1 on5 of7.wav	1	455
384	a 0.1 on6 of7.wav	1	639
385	a 0.1 on7 of7.wav	1	900
386	a 0.2 on1 of7r.wav	2	527
387	a 0.2 on2 of7.wav	2	1095
388	a 0.2 on3 of7.wav	2	487
389	a 0.2 on4 of7.wav	1	542
390	a 0.2 on5 of7.wav	1	552
391	a 0.2 on6 of7.wav	1	567
392	a 0.2 on7 of7.wav	1	699
393	a 0.04 on1 of7r.wav	1	720
394	a 0.04 on2 of7.wav	2	915
395	a 0.04 on3 of7.wav	2	594
396	a 0.04 on4 of7.wav	1	687
397	a 0.04 on5 of7.wav	1	776
398	a 0.04 on6 of7.wav	1	600
399	a 0.04 on7 of7.wav	1	507
400	a 0.06 on1 of7r.wav	1	1095
401	a 0.06 on2 of7.wav	2	1652
402	a 0.06 on3 of7.wav	2	467
403	a 0.06 on4 of7.wav	2	1032
404	a 0.06 on5 of7.wav	2	706
405	a 0.06 on6 of7.wav	1	524
406	a 0.06 on7 of7.wav	1	1159
407	a 0.08 on1 of7r.wav	2	583
408	a 0.08 on2 of7.wav	2	792
409	a 0.08 on3 of7.wav	2	708
410	a 0.08 on4 of7.wav	1	783
411	a 0.08 on5 of7.wav	1	683
412	a 0.08 on6 of7.wav	1	600
413	a 0.08 on7 of7.wav	1	927
414	a 0.12 on1 of7r.wav	2	951
415	a 0.12 on2 of7.wav	1	492
416	a 0.12 on3 of7.wav	1	747
417	a 0.12 on4 of7.wav	1	463
418	a 0.12 on5 of7.wav	1	383
419	a 0.12 on6 of7.wav	1	495
420	a 0.12 on7 of7.wav	1	363
421	a 0.14 on1 of7r.wav	2	435
422	a 0.14 on2 of7.wav	2	1520
423	a 0.14 on3 of7.wav	2	1619
424	a 0.14 on4 of7.wav	1	694
425	a 0.14 on5 of7.wav	1	591
426	a 0.14 on6 of7.wav	1	423
427	a 0.14 on7 of7.wav	1	391
428	a 0.16 on1 of7r.wav	2	511
429	a 0.16 on2 of7.wav	2	1020
430	a 0.16 on3 of7.wav	2	663
431	a 0.16 on4 of7.wav	1	508
432	a 0.16 on5 of7.wav	1	459
433	a 0.16 on6 of7.wav	1	607
434	a 0.16 on7 of7.wav	1	719
435	a 0.18 on1 of7r.wav	2	579
436	a 0.18 on2 of7.wav	2	543
437	a 0.18 on3 of7.wav	1	691
438	a 0.18 on4 of7.wav	1	547
439	a 0.18 on5 of7.wav	1	488
440	a 0.18 on6 of7.wav	1	359
441	a 0.18 on7 of7.wav	1	747
442	i 0.1 on1 of7r.wav	2	498
443	i 0.1 on2 of7.wav	2	575
444	i 0.1 on3 of7.wav	2	615
445	i 0.1 on4 of7.wav	2	764
446	i 0.1 on5 of7.wav	2	764
447	i 0.1 on6 of7.wav	1	475
448	i 0.1 on7 of7.wav	1	667
449	i 0.2 on1 of7r.wav	2	566
450	i 0.2 on2 of7.wav	2	467
451	i 0.2 on3 of7.wav	2	955
452	i 0.2 on4 of7.wav	1	507
453	i 0.2 on5 of7.wav	1	422
454	i 0.2 on6 of7.wav	1	502
455	i 0.2 on7 of7.wav	1	572
456	i 0.04 on1 of7r.wav	1	483
457	i 0.04 on2 of7.wav	1	504
458	i 0.04 on3 of7.wav	1	739
459	i 0.04 on4 of7.wav	1	607
460	i 0.04 on5 of7.wav	1	680
461	i 0.04 on6 of7.wav	2	907
462	i 0.04 on7 of7.wav	2	5044
463	i 0.06 on1 of7r.wav	2	1335
464	i 0.06 on2 of7.wav	2	587
465	i 0.06 on3 of7.wav	1	1459
466	i 0.06 on4 of7.wav	2	671
467	i 0.06 on5 of7.wav	2	819
468	i 0.06 on6 of7.wav	2	779
469	i 0.06 on7 of7.wav	2	527
470	i 0.08 on1 of7r.wav	2	435
471	i 0.08 on2 of7.wav	2	704
472	i 0.08 on3 of7.wav	2	1127
473	i 0.08 on4 of7.wav	2	735
474	i 0.08 on5 of7.wav	1	959
475	i 0.08 on6 of7.wav	2	508
476	i 0.08 on7 of7.wav	1	539
477	i 0.12 on1 of7r.wav	2	1407
478	i 0.12 on2 of7.wav	2	604
479	i 0.12 on3 of7.wav	1	895
480	i 0.12 on4 of7.wav	2	1384
481	i 0.12 on5 of7.wav	1	435
482	i 0.12 on6 of7.wav	1	1268
483	i 0.12 on7 of7.wav	1	624
484	i 0.14 on1 of7r.wav	2	1036
485	i 0.14 on2 of7.wav	2	458
486	i 0.14 on3 of7.wav	1	576
487	i 0.14 on4 of7.wav	1	650
488	i 0.14 on5 of7.wav	1	1332
489	i 0.14 on6 of7.wav	1	399
490	i 0.14 on7 of7.wav	1	383
491	i 0.16 on1 of7r.wav	2	651
492	i 0.16 on2 of7.wav	2	887
493	i 0.16 on3 of7.wav	2	499
494	i 0.16 on4 of7.wav	1	522
495	i 0.16 on5 of7.wav	1	547
496	i 0.16 on6 of7.wav	1	414
497	i 0.16 on7 of7.wav	1	1352
498	i 0.18 on1 of7r.wav	2	602
499	i 0.18 on2 of7.wav	2	602
500	i 0.18 on3 of7.wav	2	835
501	i 0.18 on4 of7.wav	1	819
502	i 0.18 on5 of7.wav	1	490
503	i 0.18 on6 of7.wav	1	466
504	i 0.18 on7 of7.wav	1	519
505	a 0.1 on1 of7r.wav	2	591
506	a 0.1 on2 of7.wav	2	339
507	a 0.1 on3 of7.wav	2	800
508	a 0.1 on4 of7.wav	2	1416
509	a 0.1 on5 of7.wav	2	778
510	a 0.1 on6 of7.wav	1	1000
511	a 0.1 on7 of7.wav	1	591
512	a 0.2 on1 of7r.wav	2	555
513	a 0.2 on2 of7.wav	2	499
514	a 0.2 on3 of7.wav	2	727
515	a 0.2 on4 of7.wav	1	1364
516	a 0.2 on5 of7.wav	1	527
517	a 0.2 on6 of7.wav	1	504
518	a 0.2 on7 of7.wav	1	735
519	a 0.04 on1 of7r.wav	2	599
520	a 0.04 on2 of7.wav	1	816
521	a 0.04 on3 of7.wav	1	1208
522	a 0.04 on4 of7.wav	2	1482
523	a 0.04 on5 of7.wav	1	871
524	a 0.04 on6 of7.wav	1	920
525	a 0.04 on7 of7.wav	1	512
526	a 0.06 on1 of7r.wav	1	683
527	a 0.06 on2 of7.wav	2	499
528	a 0.06 on3 of7.wav	1	807
529	a 0.06 on4 of7.wav	1	587
530	a 0.06 on5 of7.wav	1	659
531	a 0.06 on6 of7.wav	1	791
532	a 0.06 on7 of7.wav	1	574
533	a 0.08 on1 of7r.wav	1	576
534	a 0.08 on2 of7.wav	2	571
535	a 0.08 on3 of7.wav	1	875
536	a 0.08 on4 of7.wav	2	499
537	a 0.08 on5 of7.wav	1	583
538	a 0.08 on6 of7.wav	1	494
539	a 0.08 on7 of7.wav	1	647
540	a 0.12 on1 of7r.wav	2	455
541	a 0.12 on2 of7.wav	2	572
542	a 0.12 on3 of7.wav	2	631
543	a 0.12 on4 of7.wav	1	491
544	a 0.12 on5 of7.wav	2	811
545	a 0.12 on6 of7.wav	1	907
546	a 0.12 on7 of7.wav	1	503
547	a 0.14 on1 of7r.wav	2	1095
548	a 0.14 on2 of7.wav	2	1371
549	a 0.14 on3 of7.wav	2	671
550	a 0.14 on4 of7.wav	1	1132
551	a 0.14 on5 of7.wav	1	511
552	a 0.14 on6 of7.wav	1	551
553	a 0.14 on7 of7.wav	1	527
554	a 0.16 on1 of7r.wav	2	956
555	a 0.16 on2 of7.wav	2	471
556	a 0.16 on3 of7.wav	2	503
557	a 0.16 on4 of7.wav	1	848
558	a 0.16 on5 of7.wav	1	447
559	a 0.16 on6 of7.wav	1	804
560	a 0.16 on7 of7.wav	1	455
561	a 0.18 on1 of7r.wav	2	635
562	a 0.18 on2 of7.wav	2	455
563	a 0.18 on3 of7.wav	2	659
564	a 0.18 on4 of7.wav	1	475
565	a 0.18 on5 of7.wav	1	482
566	a 0.18 on6 of7.wav	1	520
567	a 0.18 on7 of7.wav	1	663
568	i 0.1 on1 of7r.wav	2	1016
569	i 0.1 on2 of7.wav	2	1108
570	i 0.1 on3 of7.wav	1	560
571	i 0.1 on4 of7.wav	2	1991
572	i 0.1 on5 of7.wav	1	403
573	i 0.1 on6 of7.wav	1	876
574	i 0.1 on7 of7.wav	1	423
575	i 0.2 on1 of7r.wav	2	1639
576	i 0.2 on2 of7.wav	2	623
577	i 0.2 on3 of7.wav	2	664
578	i 0.2 on4 of7.wav	1	459
579	i 0.2 on5 of7.wav	1	407
580	i 0.2 on6 of7.wav	1	371
581	i 0.2 on7 of7.wav	1	434
582	i 0.04 on1 of7r.wav	1	900
583	i 0.04 on2 of7.wav	2	507
584	i 0.04 on3 of7.wav	1	495
585	i 0.04 on4 of7.wav	2	651
586	i 0.04 on5 of7.wav	1	1319
587	i 0.04 on6 of7.wav	1	515
588	i 0.04 on7 of7.wav	1	503
589	i 0.06 on1 of7r.wav	2	631
590	i 0.06 on2 of7.wav	1	824
591	i 0.06 on3 of7.wav	1	479
592	i 0.06 on4 of7.wav	2	664
593	i 0.06 on5 of7.wav	2	828
594	i 0.06 on6 of7.wav	2	538
595	i 0.06 on7 of7.wav	1	619
596	i 0.08 on1 of7r.wav	2	700
597	i 0.08 on2 of7.wav	2	643
598	i 0.08 on3 of7.wav	2	615
599	i 0.08 on4 of7.wav	2	784
600	i 0.08 on5 of7.wav	1	1280
601	i 0.08 on6 of7.wav	2	619
602	i 0.08 on7 of7.wav	1	112336
603	i 0.12 on1 of7r.wav	2	735
604	i 0.12 on2 of7.wav	2	564
605	i 0.12 on3 of7.wav	1	535
606	i 0.12 on4 of7.wav	1	704
607	i 0.12 on5 of7.wav	1	1162
608	i 0.12 on6 of7.wav	1	483
609	i 0.12 on7 of7.wav	1	655
610	i 0.14 on1 of7r.wav	2	579
611	i 0.14 on2 of7.wav	2	799
612	i 0.14 on3 of7.wav	1	775
613	i 0.14 on4 of7.wav	1	495
614	i 0.14 on5 of7.wav	1	443
615	i 0.14 on6 of7.wav	1	535
616	i 0.14 on7 of7.wav	1	764
617	i 0.16 on1 of7r.wav	2	711
618	i 0.16 on2 of7.wav	2	596
619	i 0.16 on3 of7.wav	2	807
620	i 0.16 on4 of7.wav	1	1091
621	i 0.16 on5 of7.wav	1	436
622	i 0.16 on6 of7.wav	1	507
623	i 0.16 on7 of7.wav	1	432
624	i 0.18 on1 of7r.wav	2	391
625	i 0.18 on2 of7.wav	2	647
626	i 0.18 on3 of7.wav	2	859
627	i 0.18 on4 of7.wav	1	1699
628	i 0.18 on5 of7.wav	1	648
629	i 0.18 on6 of7.wav	1	479
630	i 0.18 on7 of7.wav	1	415
