# Supplementary material for: How musical experience affects tone perception efficiency by musicians of tonal and non-tonal speakers?
Source: PLoS One. 2020 May 8;15(5):e0232514. doi: 10.1371/journal.pone.0232514 (PMC7209303; doi:10.1371/journal.pone.0232514)
Supplement: S2 Raw Data — (ZIP) [file pone.0232514.s002.zip › RAW DATA Man musician/sub6idrising2.csv]

List2	stim1	Slide3.RESP	Slide3.RT
1	a 0.1 on1 of7r.wav	2	698
2	a 0.1 on2 of7.wav	2	583
3	a 0.1 on3 of7.wav	2	867
4	a 0.1 on4 of7.wav	2	887
5	a 0.1 on5 of7.wav	1	579
6	a 0.1 on6 of7.wav	1	451
7	a 0.1 on7 of7.wav	1	459
8	a 0.2 on1 of7r.wav	2	715
9	a 0.2 on2 of7.wav	2	726
10	a 0.2 on3 of7.wav	2	651
11	a 0.2 on4 of7.wav	1	623
12	a 0.2 on5 of7.wav	1	594
13	a 0.2 on6 of7.wav	1	524
14	a 0.2 on7 of7.wav	1	511
15	a 0.04 on1 of7r.wav	1	531
16	a 0.04 on2 of7.wav	1	712
17	a 0.04 on3 of7.wav	1	743
18	a 0.04 on4 of7.wav	1	536
19	a 0.04 on5 of7.wav	2	1039
20	a 0.04 on6 of7.wav	2	600
21	a 0.04 on7 of7.wav	1	700
22	a 0.06 on1 of7r.wav	1	659
23	a 0.06 on2 of7.wav	2	719
24	a 0.06 on3 of7.wav	2	622
25	a 0.06 on4 of7.wav	1	495
26	a 0.06 on5 of7.wav	1	888
27	a 0.06 on6 of7.wav	1	1646
28	a 0.06 on7 of7.wav	1	847
29	a 0.08 on1 of7r.wav	1	647
30	a 0.08 on2 of7.wav	2	776
31	a 0.08 on3 of7.wav	2	715
32	a 0.08 on4 of7.wav	1	784
33	a 0.08 on5 of7.wav	1	622
34	a 0.08 on6 of7.wav	1	516
35	a 0.08 on7 of7.wav	1	539
36	a 0.12 on1 of7r.wav	2	2091
37	a 0.12 on2 of7.wav	2	812
38	a 0.12 on3 of7.wav	2	607
39	a 0.12 on4 of7.wav	1	912
40	a 0.12 on5 of7.wav	1	499
41	a 0.12 on6 of7.wav	1	543
42	a 0.12 on7 of7.wav	1	487
43	a 0.14 on1 of7r.wav	2	623
44	a 0.14 on2 of7.wav	2	1131
45	a 0.14 on3 of7.wav	1	778
46	a 0.14 on4 of7.wav	1	580
47	a 0.14 on5 of7.wav	1	851
48	a 0.14 on6 of7.wav	1	560
49	a 0.14 on7 of7.wav	1	502
50	a 0.16 on1 of7r.wav	2	579
51	a 0.16 on2 of7.wav	2	739
52	a 0.16 on3 of7.wav	1	683
53	a 0.16 on4 of7.wav	1	412
54	a 0.16 on5 of7.wav	1	483
55	a 0.16 on6 of7.wav	1	499
56	a 0.16 on7 of7.wav	1	588
57	a 0.18 on1 of7r.wav	2	1272
58	a 0.18 on2 of7.wav	2	759
59	a 0.18 on3 of7.wav	1	1147
60	a 0.18 on4 of7.wav	1	612
61	a 0.18 on5 of7.wav	1	555
62	a 0.18 on6 of7.wav	1	463
63	a 0.18 on7 of7.wav	1	744
64	i 0.1 on1 of7r.wav	2	699
65	i 0.1 on2 of7.wav	2	686
66	i 0.1 on3 of7.wav	1	740
67	i 0.1 on4 of7.wav	2	956
68	i 0.1 on5 of7.wav	1	426
69	i 0.1 on6 of7.wav	1	543
70	i 0.1 on7 of7.wav	1	599
71	i 0.2 on1 of7r.wav	2	647
72	i 0.2 on2 of7.wav	2	595
73	i 0.2 on3 of7.wav	2	870
74	i 0.2 on4 of7.wav	1	975
75	i 0.2 on5 of7.wav	1	574
76	i 0.2 on6 of7.wav	1	543
77	i 0.2 on7 of7.wav	1	555
78	i 0.04 on1 of7r.wav	1	503
79	i 0.04 on2 of7.wav	1	999
80	i 0.04 on3 of7.wav	2	682
81	i 0.04 on4 of7.wav	1	756
82	i 0.04 on5 of7.wav	2	531
83	i 0.04 on6 of7.wav	1	759
84	i 0.04 on7 of7.wav	1	643
85	i 0.06 on1 of7r.wav	1	1095
86	i 0.06 on2 of7.wav	2	1284
87	i 0.06 on3 of7.wav	1	583
88	i 0.06 on4 of7.wav	1	1503
89	i 0.06 on5 of7.wav	2	444
90	i 0.06 on6 of7.wav	1	391
91	i 0.06 on7 of7.wav	1	695
92	i 0.08 on1 of7r.wav	2	1095
93	i 0.08 on2 of7.wav	2	783
94	i 0.08 on3 of7.wav	2	840
95	i 0.08 on4 of7.wav	2	895
96	i 0.08 on5 of7.wav	1	875
97	i 0.08 on6 of7.wav	1	651
98	i 0.08 on7 of7.wav	1	698
99	i 0.12 on1 of7r.wav	2	550
100	i 0.12 on2 of7.wav	2	543
101	i 0.12 on3 of7.wav	2	884
102	i 0.12 on4 of7.wav	2	731
103	i 0.12 on5 of7.wav	1	687
104	i 0.12 on6 of7.wav	1	935
105	i 0.12 on7 of7.wav	2	770
106	i 0.14 on1 of7r.wav	2	480
107	i 0.14 on2 of7.wav	2	603
108	i 0.14 on3 of7.wav	2	692
109	i 0.14 on4 of7.wav	1	839
110	i 0.14 on5 of7.wav	2	1139
111	i 0.14 on6 of7.wav	1	683
112	i 0.14 on7 of7.wav	1	612
113	i 0.16 on1 of7r.wav	2	915
114	i 0.16 on2 of7.wav	2	579
115	i 0.16 on3 of7.wav	2	707
116	i 0.16 on4 of7.wav	1	819
117	i 0.16 on5 of7.wav	1	600
118	i 0.16 on6 of7.wav	1	648
119	i 0.16 on7 of7.wav	1	616
120	i 0.18 on1 of7r.wav	2	736
121	i 0.18 on2 of7.wav	2	667
122	i 0.18 on3 of7.wav	2	735
123	i 0.18 on4 of7.wav	1	603
124	i 0.18 on5 of7.wav	1	1352
125	i 0.18 on6 of7.wav	1	418
126	i 0.18 on7 of7.wav	1	492
127	a 0.1 on1 of7r.wav	2	716
128	a 0.1 on2 of7.wav	2	684
129	a 0.1 on3 of7.wav	2	1072
130	a 0.1 on4 of7.wav	1	587
131	a 0.1 on5 of7.wav	1	563
132	a 0.1 on6 of7.wav	1	583
133	a 0.1 on7 of7.wav	1	516
134	a 0.2 on1 of7r.wav	2	640
135	a 0.2 on2 of7.wav	2	607
136	a 0.2 on3 of7.wav	2	570
137	a 0.2 on4 of7.wav	1	531
138	a 0.2 on5 of7.wav	1	544
139	a 0.2 on6 of7.wav	1	660
140	a 0.2 on7 of7.wav	1	523
141	a 0.04 on1 of7r.wav	2	883
142	a 0.04 on2 of7.wav	2	711
143	a 0.04 on3 of7.wav	2	631
144	a 0.04 on4 of7.wav	1	599
145	a 0.04 on5 of7.wav	1	1248
146	a 0.04 on6 of7.wav	2	798
147	a 0.04 on7 of7.wav	1	895
148	a 0.06 on1 of7r.wav	1	703
149	a 0.06 on2 of7.wav	2	3019
150	a 0.06 on3 of7.wav	1	594
151	a 0.06 on4 of7.wav	2	704
152	a 0.06 on5 of7.wav	2	552
153	a 0.06 on6 of7.wav	1	407
154	a 0.06 on7 of7.wav	2	2250
155	a 0.08 on1 of7r.wav	1	575
156	a 0.08 on2 of7.wav	2	906
157	a 0.08 on3 of7.wav	2	688
158	a 0.08 on4 of7.wav	1	652
159	a 0.08 on5 of7.wav	2	1492
160	a 0.08 on6 of7.wav	1	722
161	a 0.08 on7 of7.wav	1	499
162	a 0.12 on1 of7r.wav	2	660
163	a 0.12 on2 of7.wav	2	1232
164	a 0.12 on3 of7.wav	2	971
165	a 0.12 on4 of7.wav	2	539
166	a 0.12 on5 of7.wav	1	543
167	a 0.12 on6 of7.wav	1	531
168	a 0.12 on7 of7.wav	1	644
169	a 0.14 on1 of7r.wav	2	776
170	a 0.14 on2 of7.wav	2	1092
171	a 0.14 on3 of7.wav	2	1779
172	a 0.14 on4 of7.wav	1	520
173	a 0.14 on5 of7.wav	1	467
174	a 0.14 on6 of7.wav	1	531
175	a 0.14 on7 of7.wav	1	772
176	a 0.16 on1 of7r.wav	2	658
177	a 0.16 on2 of7.wav	2	707
178	a 0.16 on3 of7.wav	2	695
179	a 0.16 on4 of7.wav	1	383
180	a 0.16 on5 of7.wav	1	778
181	a 0.16 on6 of7.wav	1	631
182	a 0.16 on7 of7.wav	1	452
183	a 0.18 on1 of7r.wav	2	727
184	a 0.18 on2 of7.wav	2	652
185	a 0.18 on3 of7.wav	1	1358
186	a 0.18 on4 of7.wav	1	504
187	a 0.18 on5 of7.wav	1	443
188	a 0.18 on6 of7.wav	1	539
189	a 0.18 on7 of7.wav	1	456
190	i 0.1 on1 of7r.wav	2	831
191	i 0.1 on2 of7.wav	2	1307
192	i 0.1 on3 of7.wav	1	515
193	i 0.1 on4 of7.wav	1	872
194	i 0.1 on5 of7.wav	1	635
195	i 0.1 on6 of7.wav	1	652
196	i 0.1 on7 of7.wav	1	592
197	i 0.2 on1 of7r.wav	2	612
198	i 0.2 on2 of7.wav	2	644
199	i 0.2 on3 of7.wav	2	691
200	i 0.2 on4 of7.wav	1	787
201	i 0.2 on5 of7.wav	1	498
202	i 0.2 on6 of7.wav	1	583
203	i 0.2 on7 of7.wav	1	547
204	i 0.04 on1 of7r.wav	2	571
205	i 0.04 on2 of7.wav	1	1075
206	i 0.04 on3 of7.wav	1	500
207	i 0.04 on4 of7.wav	2	818
208	i 0.04 on5 of7.wav	1	1644
209	i 0.04 on6 of7.wav	2	940
210	i 0.04 on7 of7.wav	2	1059
211	i 0.06 on1 of7r.wav	2	1248
212	i 0.06 on2 of7.wav	2	567
213	i 0.06 on3 of7.wav	1	579
214	i 0.06 on4 of7.wav	2	550
215	i 0.06 on5 of7.wav	2	524
216	i 0.06 on6 of7.wav	2	703
217	i 0.06 on7 of7.wav	1	552
218	i 0.08 on1 of7r.wav	2	623
219	i 0.08 on2 of7.wav	2	619
220	i 0.08 on3 of7.wav	2	547
221	i 0.08 on4 of7.wav	2	684
222	i 0.08 on5 of7.wav	2	650
223	i 0.08 on6 of7.wav	1	647
224	i 0.08 on7 of7.wav	1	679
225	i 0.12 on1 of7r.wav	2	412
226	i 0.12 on2 of7.wav	2	947
227	i 0.12 on3 of7.wav	2	747
228	i 0.12 on4 of7.wav	2	691
229	i 0.12 on5 of7.wav	1	908
230	i 0.12 on6 of7.wav	1	535
231	i 0.12 on7 of7.wav	1	928
232	i 0.14 on1 of7r.wav	2	620
233	i 0.14 on2 of7.wav	2	588
234	i 0.14 on3 of7.wav	1	687
235	i 0.14 on4 of7.wav	2	855
236	i 0.14 on5 of7.wav	1	551
237	i 0.14 on6 of7.wav	1	915
238	i 0.14 on7 of7.wav	1	559
239	i 0.16 on1 of7r.wav	2	611
240	i 0.16 on2 of7.wav	2	588
241	i 0.16 on3 of7.wav	2	524
242	i 0.16 on4 of7.wav	1	579
243	i 0.16 on5 of7.wav	1	756
244	i 0.16 on6 of7.wav	1	499
245	i 0.16 on7 of7.wav	1	504
246	i 0.18 on1 of7r.wav	2	656
247	i 0.18 on2 of7.wav	1	871
248	i 0.18 on3 of7.wav	2	795
249	i 0.18 on4 of7.wav	1	494
250	i 0.18 on5 of7.wav	1	684
251	i 0.18 on6 of7.wav	1	555
252	i 0.18 on7 of7.wav	1	692
253	a 0.1 on1 of7r.wav	2	570
254	a 0.1 on2 of7.wav	2	687
255	a 0.1 on3 of7.wav	2	798
256	a 0.1 on4 of7.wav	2	679
257	a 0.1 on5 of7.wav	1	648
258	a 0.1 on6 of7.wav	1	1303
259	a 0.1 on7 of7.wav	1	599
260	a 0.2 on1 of7r.wav	2	775
261	a 0.2 on2 of7.wav	2	735
262	a 0.2 on3 of7.wav	2	579
263	a 0.2 on4 of7.wav	1	519
264	a 0.2 on5 of7.wav	1	775
265	a 0.2 on6 of7.wav	1	535
266	a 0.2 on7 of7.wav	1	475
267	a 0.04 on1 of7r.wav	2	856
268	a 0.04 on2 of7.wav	2	823
269	a 0.04 on3 of7.wav	1	1004
270	a 0.04 on4 of7.wav	1	615
271	a 0.04 on5 of7.wav	1	524
272	a 0.04 on6 of7.wav	1	531
273	a 0.04 on7 of7.wav	1	836
274	a 0.06 on1 of7r.wav	1	544
275	a 0.06 on2 of7.wav	1	615
276	a 0.06 on3 of7.wav	1	1047
277	a 0.06 on4 of7.wav	1	731
278	a 0.06 on5 of7.wav	1	499
279	a 0.06 on6 of7.wav	1	696
280	a 0.06 on7 of7.wav	1	567
281	a 0.08 on1 of7r.wav	2	1003
282	a 0.08 on2 of7.wav	1	764
283	a 0.08 on3 of7.wav	1	1304
284	a 0.08 on4 of7.wav	1	619
285	a 0.08 on5 of7.wav	1	743
286	a 0.08 on6 of7.wav	1	530
287	a 0.08 on7 of7.wav	1	412
288	a 0.12 on1 of7r.wav	2	627
289	a 0.12 on2 of7.wav	2	1583
290	a 0.12 on3 of7.wav	1	503
291	a 0.12 on4 of7.wav	1	539
292	a 0.12 on5 of7.wav	1	571
293	a 0.12 on6 of7.wav	1	510
294	a 0.12 on7 of7.wav	1	420
295	a 0.14 on1 of7r.wav	2	671
296	a 0.14 on2 of7.wav	1	499
297	a 0.14 on3 of7.wav	1	1039
298	a 0.14 on4 of7.wav	1	459
299	a 0.14 on5 of7.wav	1	531
300	a 0.14 on6 of7.wav	1	671
301	a 0.14 on7 of7.wav	1	591
302	a 0.16 on1 of7r.wav	2	1471
303	a 0.16 on2 of7.wav	1	520
304	a 0.16 on3 of7.wav	2	583
305	a 0.16 on4 of7.wav	1	768
306	a 0.16 on5 of7.wav	1	380
307	a 0.16 on6 of7.wav	1	599
308	a 0.16 on7 of7.wav	1	423
309	a 0.18 on1 of7r.wav	1	540
310	a 0.18 on2 of7.wav	1	859
311	a 0.18 on3 of7.wav	2	616
312	a 0.18 on4 of7.wav	1	536
313	a 0.18 on5 of7.wav	1	536
314	a 0.18 on6 of7.wav	1	596
315	a 0.18 on7 of7.wav	1	1142
316	i 0.1 on1 of7r.wav	2	663
317	i 0.1 on2 of7.wav	2	587
318	i 0.1 on3 of7.wav	2	820
319	i 0.1 on4 of7.wav	2	578
320	i 0.1 on5 of7.wav	1	852
321	i 0.1 on6 of7.wav	1	692
322	i 0.1 on7 of7.wav	1	543
323	i 0.2 on1 of7r.wav	2	519
324	i 0.2 on2 of7.wav	2	755
325	i 0.2 on3 of7.wav	2	862
326	i 0.2 on4 of7.wav	1	526
327	i 0.2 on5 of7.wav	1	494
328	i 0.2 on6 of7.wav	1	827
329	i 0.2 on7 of7.wav	1	511
330	i 0.04 on1 of7r.wav	1	696
331	i 0.04 on2 of7.wav	2	1047
332	i 0.04 on3 of7.wav	2	859
333	i 0.04 on4 of7.wav	1	815
334	i 0.04 on5 of7.wav	2	666
335	i 0.04 on6 of7.wav	1	551
336	i 0.04 on7 of7.wav	2	636
337	i 0.06 on1 of7r.wav	2	539
338	i 0.06 on2 of7.wav	2	783
339	i 0.06 on3 of7.wav	2	767
340	i 0.06 on4 of7.wav	2	563
341	i 0.06 on5 of7.wav	1	2022
342	i 0.06 on6 of7.wav	2	544
343	i 0.06 on7 of7.wav	1	648
344	i 0.08 on1 of7r.wav	2	948
345	i 0.08 on2 of7.wav	2	735
346	i 0.08 on3 of7.wav	2	863
347	i 0.08 on4 of7.wav	2	619
348	i 0.08 on5 of7.wav	2	751
349	i 0.08 on6 of7.wav	1	752
350	i 0.08 on7 of7.wav	2	711
351	i 0.12 on1 of7r.wav	2	924
352	i 0.12 on2 of7.wav	2	632
353	i 0.12 on3 of7.wav	2	648
354	i 0.12 on4 of7.wav	2	555
355	i 0.12 on5 of7.wav	1	995
356	i 0.12 on6 of7.wav	1	588
357	i 0.12 on7 of7.wav	1	611
358	i 0.14 on1 of7r.wav	2	552
359	i 0.14 on2 of7.wav	2	974
360	i 0.14 on3 of7.wav	1	883
361	i 0.14 on4 of7.wav	1	546
362	i 0.14 on5 of7.wav	1	587
363	i 0.14 on6 of7.wav	1	615
364	i 0.14 on7 of7.wav	1	499
365	i 0.16 on1 of7r.wav	2	2219
366	i 0.16 on2 of7.wav	2	859
367	i 0.16 on3 of7.wav	2	548
368	i 0.16 on4 of7.wav	2	563
369	i 0.16 on5 of7.wav	1	419
370	i 0.16 on6 of7.wav	1	628
371	i 0.16 on7 of7.wav	1	792
372	i 0.18 on1 of7r.wav	2	1308
373	i 0.18 on2 of7.wav	2	763
374	i 0.18 on3 of7.wav	2	586
375	i 0.18 on4 of7.wav	1	904
376	i 0.18 on5 of7.wav	1	851
377	i 0.18 on6 of7.wav	1	611
378	i 0.18 on7 of7.wav	1	467
379	a 0.1 on1 of7r.wav	2	643
380	a 0.1 on2 of7.wav	2	655
381	a 0.1 on3 of7.wav	2	835
382	a 0.1 on4 of7.wav	2	1163
383	a 0.1 on5 of7.wav	1	619
384	a 0.1 on6 of7.wav	1	516
385	a 0.1 on7 of7.wav	1	603
386	a 0.2 on1 of7r.wav	2	618
387	a 0.2 on2 of7.wav	2	792
388	a 0.2 on3 of7.wav	1	548
389	a 0.2 on4 of7.wav	1	534
390	a 0.2 on5 of7.wav	1	891
391	a 0.2 on6 of7.wav	1	478
392	a 0.2 on7 of7.wav	1	624
393	a 0.04 on1 of7r.wav	1	768
394	a 0.04 on2 of7.wav	2	644
395	a 0.04 on3 of7.wav	2	696
396	a 0.04 on4 of7.wav	2	779
397	a 0.04 on5 of7.wav	1	740
398	a 0.04 on6 of7.wav	1	468
399	a 0.04 on7 of7.wav	2	902
400	a 0.06 on1 of7r.wav	2	719
401	a 0.06 on2 of7.wav	2	695
402	a 0.06 on3 of7.wav	2	683
403	a 0.06 on4 of7.wav	1	644
404	a 0.06 on5 of7.wav	2	1031
405	a 0.06 on6 of7.wav	1	571
406	a 0.06 on7 of7.wav	1	775
407	a 0.08 on1 of7r.wav	2	562
408	a 0.08 on2 of7.wav	2	1183
409	a 0.08 on3 of7.wav	2	776
410	a 0.08 on4 of7.wav	2	728
411	a 0.08 on5 of7.wav	1	802
412	a 0.08 on6 of7.wav	1	495
413	a 0.08 on7 of7.wav	1	640
414	a 0.12 on1 of7r.wav	2	679
415	a 0.12 on2 of7.wav	2	596
416	a 0.12 on3 of7.wav	2	659
417	a 0.12 on4 of7.wav	1	500
418	a 0.12 on5 of7.wav	1	590
419	a 0.12 on6 of7.wav	1	436
420	a 0.12 on7 of7.wav	1	571
421	a 0.14 on1 of7r.wav	2	807
422	a 0.14 on2 of7.wav	2	847
423	a 0.14 on3 of7.wav	2	931
424	a 0.14 on4 of7.wav	1	475
425	a 0.14 on5 of7.wav	1	484
426	a 0.14 on6 of7.wav	1	470
427	a 0.14 on7 of7.wav	1	663
428	a 0.16 on1 of7r.wav	2	579
429	a 0.16 on2 of7.wav	2	711
430	a 0.16 on3 of7.wav	1	648
431	a 0.16 on4 of7.wav	1	632
432	a 0.16 on5 of7.wav	1	504
433	a 0.16 on6 of7.wav	1	443
434	a 0.16 on7 of7.wav	2	2226
435	a 0.18 on1 of7r.wav	2	576
436	a 0.18 on2 of7.wav	2	596
437	a 0.18 on3 of7.wav	2	1479
438	a 0.18 on4 of7.wav	1	647
439	a 0.18 on5 of7.wav	1	679
440	a 0.18 on6 of7.wav	1	444
441	a 0.18 on7 of7.wav	1	451
442	i 0.1 on1 of7r.wav	2	491
443	i 0.1 on2 of7.wav	2	451
444	i 0.1 on3 of7.wav	2	647
445	i 0.1 on4 of7.wav	1	583
446	i 0.1 on5 of7.wav	1	456
447	i 0.1 on6 of7.wav	1	568
448	i 0.1 on7 of7.wav	1	707
449	i 0.2 on1 of7r.wav	2	1355
450	i 0.2 on2 of7.wav	2	568
451	i 0.2 on3 of7.wav	2	1131
452	i 0.2 on4 of7.wav	1	595
453	i 0.2 on5 of7.wav	1	547
454	i 0.2 on6 of7.wav	1	423
455	i 0.2 on7 of7.wav	1	555
456	i 0.04 on1 of7r.wav	1	512
457	i 0.04 on2 of7.wav	1	779
458	i 0.04 on3 of7.wav	1	746
459	i 0.04 on4 of7.wav	2	595
460	i 0.04 on5 of7.wav	1	656
461	i 0.04 on6 of7.wav	1	559
462	i 0.04 on7 of7.wav	2	456
463	i 0.06 on1 of7r.wav	2	1215
464	i 0.06 on2 of7.wav	2	859
465	i 0.06 on3 of7.wav	2	444
466	i 0.06 on4 of7.wav	2	932
467	i 0.06 on5 of7.wav	2	596
468	i 0.06 on6 of7.wav	1	664
469	i 0.06 on7 of7.wav	2	1423
470	i 0.08 on1 of7r.wav	2	759
471	i 0.08 on2 of7.wav	2	571
472	i 0.08 on3 of7.wav	2	571
473	i 0.08 on4 of7.wav	2	683
474	i 0.08 on5 of7.wav	2	539
475	i 0.08 on6 of7.wav	1	692
476	i 0.08 on7 of7.wav	2	571
477	i 0.12 on1 of7r.wav	2	483
478	i 0.12 on2 of7.wav	2	1087
479	i 0.12 on3 of7.wav	1	811
480	i 0.12 on4 of7.wav	2	755
481	i 0.12 on5 of7.wav	1	411
482	i 0.12 on6 of7.wav	1	640
483	i 0.12 on7 of7.wav	1	695
484	i 0.14 on1 of7r.wav	2	555
485	i 0.14 on2 of7.wav	2	622
486	i 0.14 on3 of7.wav	2	1131
487	i 0.14 on4 of7.wav	1	723
488	i 0.14 on5 of7.wav	1	655
489	i 0.14 on6 of7.wav	1	591
490	i 0.14 on7 of7.wav	1	496
491	i 0.16 on1 of7r.wav	2	640
492	i 0.16 on2 of7.wav	2	1734
493	i 0.16 on3 of7.wav	1	956
494	i 0.16 on4 of7.wav	1	748
495	i 0.16 on5 of7.wav	1	532
496	i 0.16 on6 of7.wav	1	594
497	i 0.16 on7 of7.wav	1	500
498	i 0.18 on1 of7r.wav	2	435
499	i 0.18 on2 of7.wav	2	574
500	i 0.18 on3 of7.wav	2	568
501	i 0.18 on4 of7.wav	1	535
502	i 0.18 on5 of7.wav	1	1651
503	i 0.18 on6 of7.wav	1	492
504	i 0.18 on7 of7.wav	1	479
505	a 0.1 on1 of7r.wav	2	783
506	a 0.1 on2 of7.wav	2	756
507	a 0.1 on3 of7.wav	2	1351
508	a 0.1 on4 of7.wav	1	475
509	a 0.1 on5 of7.wav	1	863
510	a 0.1 on6 of7.wav	1	455
511	a 0.1 on7 of7.wav	1	539
512	a 0.2 on1 of7r.wav	1	671
513	a 0.2 on2 of7.wav	2	588
514	a 0.2 on3 of7.wav	2	587
515	a 0.2 on4 of7.wav	1	587
516	a 0.2 on5 of7.wav	1	503
517	a 0.2 on6 of7.wav	1	410
518	a 0.2 on7 of7.wav	1	468
519	a 0.04 on1 of7r.wav	2	592
520	a 0.04 on2 of7.wav	2	2231
521	a 0.04 on3 of7.wav	1	735
522	a 0.04 on4 of7.wav	1	527
523	a 0.04 on5 of7.wav	2	555
524	a 0.04 on6 of7.wav	1	491
525	a 0.04 on7 of7.wav	1	676
526	a 0.06 on1 of7r.wav	1	1643
527	a 0.06 on2 of7.wav	2	1196
528	a 0.06 on3 of7.wav	1	562
529	a 0.06 on4 of7.wav	2	1100
530	a 0.06 on5 of7.wav	1	527
531	a 0.06 on6 of7.wav	1	919
532	a 0.06 on7 of7.wav	1	1028
533	a 0.08 on1 of7r.wav	2	916
534	a 0.08 on2 of7.wav	2	748
535	a 0.08 on3 of7.wav	2	706
536	a 0.08 on4 of7.wav	1	420
537	a 0.08 on5 of7.wav	1	486
538	a 0.08 on6 of7.wav	1	531
539	a 0.08 on7 of7.wav	1	411
540	a 0.12 on1 of7r.wav	2	994
541	a 0.12 on2 of7.wav	2	636
542	a 0.12 on3 of7.wav	2	611
543	a 0.12 on4 of7.wav	1	571
544	a 0.12 on5 of7.wav	1	427
545	a 0.12 on6 of7.wav	1	683
546	a 0.12 on7 of7.wav	1	766
547	a 0.14 on1 of7r.wav	2	664
548	a 0.14 on2 of7.wav	2	1823
549	a 0.14 on3 of7.wav	2	504
550	a 0.14 on4 of7.wav	1	559
551	a 0.14 on5 of7.wav	1	555
552	a 0.14 on6 of7.wav	1	535
553	a 0.14 on7 of7.wav	1	580
554	a 0.16 on1 of7r.wav	2	632
555	a 0.16 on2 of7.wav	2	848
556	a 0.16 on3 of7.wav	1	1139
557	a 0.16 on4 of7.wav	1	496
558	a 0.16 on5 of7.wav	1	592
559	a 0.16 on6 of7.wav	1	359
560	a 0.16 on7 of7.wav	1	559
561	a 0.18 on1 of7r.wav	2	687
562	a 0.18 on2 of7.wav	1	996
563	a 0.18 on3 of7.wav	2	959
564	a 0.18 on4 of7.wav	1	632
565	a 0.18 on5 of7.wav	1	555
566	a 0.18 on6 of7.wav	1	927
567	a 0.18 on7 of7.wav	1	519
568	i 0.1 on1 of7r.wav	2	692
569	i 0.1 on2 of7.wav	2	676
570	i 0.1 on3 of7.wav	2	603
571	i 0.1 on4 of7.wav	1	535
572	i 0.1 on5 of7.wav	2	639
573	i 0.1 on6 of7.wav	2	1278
574	i 0.1 on7 of7.wav	2	615
575	i 0.2 on1 of7r.wav	2	615
576	i 0.2 on2 of7.wav	2	567
577	i 0.2 on3 of7.wav	2	667
578	i 0.2 on4 of7.wav	1	1247
579	i 0.2 on5 of7.wav	1	892
580	i 0.2 on6 of7.wav	1	743
581	i 0.2 on7 of7.wav	1	591
582	i 0.04 on1 of7r.wav	1	720
583	i 0.04 on2 of7.wav	2	726
584	i 0.04 on3 of7.wav	1	435
585	i 0.04 on4 of7.wav	1	1204
586	i 0.04 on5 of7.wav	1	806
587	i 0.04 on6 of7.wav	2	672
588	i 0.04 on7 of7.wav	2	920
589	i 0.06 on1 of7r.wav	2	647
590	i 0.06 on2 of7.wav	1	627
591	i 0.06 on3 of7.wav	2	595
592	i 0.06 on4 of7.wav	1	547
593	i 0.06 on5 of7.wav	2	747
594	i 0.06 on6 of7.wav	2	608
595	i 0.06 on7 of7.wav	2	968
596	i 0.08 on1 of7r.wav	2	968
597	i 0.08 on2 of7.wav	2	496
598	i 0.08 on3 of7.wav	2	631
599	i 0.08 on4 of7.wav	2	624
600	i 0.08 on5 of7.wav	1	691
601	i 0.08 on6 of7.wav	2	1115
602	i 0.08 on7 of7.wav	1	971
603	i 0.12 on1 of7r.wav	2	524
604	i 0.12 on2 of7.wav	2	775
605	i 0.12 on3 of7.wav	2	603
606	i 0.12 on4 of7.wav	2	815
607	i 0.12 on5 of7.wav	1	775
608	i 0.12 on6 of7.wav	1	555
609	i 0.12 on7 of7.wav	1	491
610	i 0.14 on1 of7r.wav	2	687
611	i 0.14 on2 of7.wav	2	539
612	i 0.14 on3 of7.wav	2	588
613	i 0.14 on4 of7.wav	1	879
614	i 0.14 on5 of7.wav	1	459
615	i 0.14 on6 of7.wav	1	472
616	i 0.14 on7 of7.wav	1	599
617	i 0.16 on1 of7r.wav	2	615
618	i 0.16 on2 of7.wav	2	663
619	i 0.16 on3 of7.wav	2	1364
620	i 0.16 on4 of7.wav	2	851
621	i 0.16 on5 of7.wav	1	624
622	i 0.16 on6 of7.wav	1	620
623	i 0.16 on7 of7.wav	1	1347
624	i 0.18 on1 of7r.wav	2	720
625	i 0.18 on2 of7.wav	2	664
626	i 0.18 on3 of7.wav	2	659
627	i 0.18 on4 of7.wav	1	643
628	i 0.18 on5 of7.wav	1	487
629	i 0.18 on6 of7.wav	1	531
630	i 0.18 on7 of7.wav	1	503
