# Supplementary material for: How musical experience affects tone perception efficiency by musicians of tonal and non-tonal speakers?
Source: PLoS One. 2020 May 8;15(5):e0232514. doi: 10.1371/journal.pone.0232514 (PMC7209303; doi:10.1371/journal.pone.0232514)
Supplement: S2 Raw Data — (ZIP) [file pone.0232514.s002.zip › RAW DATA Man musician/sub6sdfalling.csv]

List2	Slide3.RESP	Slide3.RT	stim1	stim2
1	1	625	a 0.1 on1 of1.wav	a 0.1 on1 of1.wav
2	1	803	a 0.1 on1 of2.wav	a 0.1 on1 of2.wav
3	1	724	a 0.1 on1 of3.wav	a 0.1 on1 of3.wav
4	1	752	a 0.1 on1 of4.wav	a 0.1 on1 of4.wav
5	2	522	a 0.1 on1 of5.wav	a 0.1 on1 of5.wav
6	1	890	a 0.1 on1 of6.wav	a 0.1 on1 of6.wav
7	1	617	a 0.1 on1 of7.wav	a 0.1 on1 of7.wav
8	1	737	a 0.2 on1 of1.wav	a 0.2 on1 of1.wav
9	1	1553	a 0.2 on1 of2.wav	a 0.2 on1 of2.wav
10	1	944	a 0.2 on1 of3.wav	a 0.2 on1 of3.wav
11	1	1013	a 0.2 on1 of4.wav	a 0.2 on1 of4.wav
12	1	719	a 0.2 on1 of5.wav	a 0.2 on1 of5.wav
13	1	723	a 0.2 on1 of6.wav	a 0.2 on1 of6.wav
14	1	736	a 0.2 on1 of7.wav	a 0.2 on1 of7.wav
15	1	669	a 0.04 on1 of1.wav	a 0.04 on1 of1.wav
16	1	619	a 0.04 on1 of2.wav	a 0.04 on1 of2.wav
17	1	759	a 0.04 on1 of3.wav	a 0.04 on1 of3.wav
18	1	468	a 0.04 on1 of4.wav	a 0.04 on1 of4.wav
19	1	656	a 0.04 on1 of5.wav	a 0.04 on1 of5.wav
20	1	530	a 0.04 on1 of6.wav	a 0.04 on1 of6.wav
21	1	619	a 0.04 on1 of7.wav	a 0.04 on1 of7.wav
22	1	618	a 0.06 on1 of1.wav	a 0.06 on1 of1.wav
23	1	533	a 0.06 on1 of2.wav	a 0.06 on1 of2.wav
24	1	582	a 0.06 on1 of3.wav	a 0.06 on1 of3.wav
25	1	641	a 0.06 on1 of4.wav	a 0.06 on1 of4.wav
26	1	564	a 0.06 on1 of5.wav	a 0.06 on1 of5.wav
27	1	617	a 0.06 on1 of6.wav	a 0.06 on1 of6.wav
28	1	1009	a 0.06 on1 of7.wav	a 0.06 on1 of7.wav
29	1	945	a 0.08 on1 of1.wav	a 0.08 on1 of1.wav
30	1	626	a 0.08 on1 of2.wav	a 0.08 on1 of2.wav
31	1	16	a 0.08 on1 of3.wav	a 0.08 on1 of3.wav
32	1	553	a 0.08 on1 of4.wav	a 0.08 on1 of4.wav
33	1	501	a 0.08 on1 of5.wav	a 0.08 on1 of5.wav
34	2	446	a 0.08 on1 of6.wav	a 0.08 on1 of6.wav
35	1	708	a 0.08 on1 of7.wav	a 0.08 on1 of7.wav
36	1	952	a 0.12 on1 of1.wav	a 0.12 on1 of1.wav
37	1	573	a 0.12 on1 of2.wav	a 0.12 on1 of2.wav
38	1	797	a 0.12 on1 of3.wav	a 0.12 on1 of3.wav
39	1	589	a 0.12 on1 of4.wav	a 0.12 on1 of4.wav
40	1	796	a 0.12 on1 of5.wav	a 0.12 on1 of5.wav
41	1	977	a 0.12 on1 of6.wav	a 0.12 on1 of6.wav
42	2	784	a 0.12 on1 of7.wav	a 0.12 on1 of7.wav
43	1	556	a 0.14 on1 of1.wav	a 0.14 on1 of1.wav
44	1	625	a 0.14 on1 of2.wav	a 0.14 on1 of2.wav
45	1	1087	a 0.14 on1 of3.wav	a 0.14 on1 of3.wav
46	1	769	a 0.14 on1 of4.wav	a 0.14 on1 of4.wav
47	2	806	a 0.14 on1 of5.wav	a 0.14 on1 of5.wav
48	1	625	a 0.14 on1 of6.wav	a 0.14 on1 of6.wav
49	1	804	a 0.14 on1 of7.wav	a 0.14 on1 of7.wav
50	1	1151	a 0.16 on1 of1.wav	a 0.16 on1 of1.wav
51	1	1135	a 0.16 on1 of2.wav	a 0.16 on1 of2.wav
52	1	822	a 0.16 on1 of3.wav	a 0.16 on1 of3.wav
53	1	2312	a 0.16 on1 of4.wav	a 0.16 on1 of4.wav
54	1	921	a 0.16 on1 of5.wav	a 0.16 on1 of5.wav
55	1	711	a 0.16 on1 of6.wav	a 0.16 on1 of6.wav
56	1	884	a 0.16 on1 of7.wav	a 0.16 on1 of7.wav
57	1	692	a 0.18 on1 of1.wav	a 0.18 on1 of1.wav
58	1	581	a 0.18 on1 of2.wav	a 0.18 on1 of2.wav
59	1	636	a 0.18 on1 of3.wav	a 0.18 on1 of3.wav
60	1	876	a 0.18 on1 of4.wav	a 0.18 on1 of4.wav
61	1	864	a 0.18 on1 of5.wav	a 0.18 on1 of5.wav
62	1	678	a 0.18 on1 of6.wav	a 0.18 on1 of6.wav
63	1	648	a 0.18 on1 of7.wav	a 0.18 on1 of7.wav
64	1	443	i 0.1 on1 of1.wav	i 0.1 on1 of1.wav
65	1	585	i 0.1 on1 of2.wav	i 0.1 on1 of2.wav
66	1	589	i 0.1 on1 of3.wav	i 0.1 on1 of3.wav
67	1	521	i 0.1 on1 of4.wav	i 0.1 on1 of4.wav
68	1	592	i 0.1 on1 of5.wav	i 0.1 on1 of5.wav
69	1	833	i 0.1 on1 of6.wav	i 0.1 on1 of6.wav
70	1	520	i 0.1 on1 of7.wav	i 0.1 on1 of7.wav
71	1	736	i 0.2 on1 of1.wav	i 0.2 on1 of1.wav
72	1	868	i 0.2 on1 of2.wav	i 0.2 on1 of2.wav
73	1	733	i 0.2 on1 of3.wav	i 0.2 on1 of3.wav
74	1	778	i 0.2 on1 of4.wav	i 0.2 on1 of4.wav
75	2	580	i 0.2 on1 of5.wav	i 0.2 on1 of5.wav
76	1	842	i 0.2 on1 of6.wav	i 0.2 on1 of6.wav
77	1	915	i 0.2 on1 of7.wav	i 0.2 on1 of7.wav
78	1	735	i 0.04 on1 of1.wav	i 0.04 on1 of1.wav
79	1	771	i 0.04 on1 of2.wav	i 0.04 on1 of2.wav
80	1	844	i 0.04 on1 of3.wav	i 0.04 on1 of3.wav
81	1	549	i 0.04 on1 of4.wav	i 0.04 on1 of4.wav
82	1	536	i 0.04 on1 of5.wav	i 0.04 on1 of5.wav
83	1	464	i 0.04 on1 of6.wav	i 0.04 on1 of6.wav
84	1	575	i 0.04 on1 of7.wav	i 0.04 on1 of7.wav
85	1	605	i 0.06 on1 of1.wav	i 0.06 on1 of1.wav
86	1	513	i 0.06 on1 of2.wav	i 0.06 on1 of2.wav
87	1	441	i 0.06 on1 of3.wav	i 0.06 on1 of3.wav
88	1	848	i 0.06 on1 of4.wav	i 0.06 on1 of4.wav
89	1	606	i 0.06 on1 of5.wav	i 0.06 on1 of5.wav
90	1	551	i 0.06 on1 of6.wav	i 0.06 on1 of6.wav
91	1	579	i 0.06 on1 of7.wav	i 0.06 on1 of7.wav
92	1	595	i 0.08 on1 of1.wav	i 0.08 on1 of1.wav
93	1	567	i 0.08 on1 of2.wav	i 0.08 on1 of2.wav
94	1	683	i 0.08 on1 of3.wav	i 0.08 on1 of3.wav
95	1	612	i 0.08 on1 of4.wav	i 0.08 on1 of4.wav
96	1	564	i 0.08 on1 of5.wav	i 0.08 on1 of5.wav
97	1	667	i 0.08 on1 of6.wav	i 0.08 on1 of6.wav
98	1	495	i 0.08 on1 of7.wav	i 0.08 on1 of7.wav
99	1	733	i 0.12 on1 of1.wav	i 0.12 on1 of1.wav
100	1	708	i 0.12 on1 of2.wav	i 0.12 on1 of2.wav
101	1	562	i 0.12 on1 of3.wav	i 0.12 on1 of3.wav
102	1	688	i 0.12 on1 of4.wav	i 0.12 on1 of4.wav
103	1	807	i 0.12 on1 of5.wav	i 0.12 on1 of5.wav
104	1	734	i 0.12 on1 of6.wav	i 0.12 on1 of6.wav
105	1	834	i 0.12 on1 of7.wav	i 0.12 on1 of7.wav
106	1	484	i 0.14 on1 of1.wav	i 0.14 on1 of1.wav
107	1	801	i 0.14 on1 of2.wav	i 0.14 on1 of2.wav
108	1	1007	i 0.14 on1 of3.wav	i 0.14 on1 of3.wav
109	1	896	i 0.14 on1 of4.wav	i 0.14 on1 of4.wav
110	1	633	i 0.14 on1 of5.wav	i 0.14 on1 of5.wav
111	1	656	i 0.14 on1 of6.wav	i 0.14 on1 of6.wav
112	1	571	i 0.14 on1 of7.wav	i 0.14 on1 of7.wav
113	1	521	i 0.16 on1 of1.wav	i 0.16 on1 of1.wav
114	1	566	i 0.16 on1 of2.wav	i 0.16 on1 of2.wav
115	1	603	i 0.16 on1 of3.wav	i 0.16 on1 of3.wav
116	1	765	i 0.16 on1 of4.wav	i 0.16 on1 of4.wav
117	1	2248	i 0.16 on1 of5.wav	i 0.16 on1 of5.wav
118	1	711	i 0.16 on1 of6.wav	i 0.16 on1 of6.wav
119	1	567	i 0.16 on1 of7.wav	i 0.16 on1 of7.wav
120	1	676	i 0.18 on1 of1.wav	i 0.18 on1 of1.wav
121	1	672	i 0.18 on1 of2.wav	i 0.18 on1 of2.wav
122	1	717	i 0.18 on1 of3.wav	i 0.18 on1 of3.wav
123	1	1845	i 0.18 on1 of4.wav	i 0.18 on1 of4.wav
124	1	747	i 0.18 on1 of5.wav	i 0.18 on1 of5.wav
125	1	804	i 0.18 on1 of6.wav	i 0.18 on1 of6.wav
126	1	772	i 0.18 on1 of7.wav	i 0.18 on1 of7.wav
127	1	852	a 0.1 on1 of1.wav	a 0.1 on1 of3.wav
128	1	631	a 0.1 on1 of2.wav	a 0.1 on1 of4.wav
129	2	928	a 0.1 on1 of3.wav	a 0.1 on1 of5.wav
130	1	760	a 0.1 on1 of4.wav	a 0.1 on1 of6.wav
131	1	773	a 0.1 on1 of5.wav	a 0.1 on1 of7.wav
132	2	774	a 0.2 on1 of1.wav	a 0.2 on1 of3.wav
133	2	968	a 0.2 on1 of2.wav	a 0.2 on1 of4.wav
134	1	760	a 0.2 on1 of3.wav	a 0.2 on1 of5.wav
135	1	559	a 0.2 on1 of4.wav	a 0.2 on1 of6.wav
136	1	957	a 0.2 on1 of5.wav	a 0.2 on1 of7.wav
137	1	544	a 0.04 on1 of1.wav	a 0.04 on1 of3.wav
138	1	657	a 0.04 on1 of2.wav	a 0.04 on1 of4.wav
139	1	592	a 0.04 on1 of3.wav	a 0.04 on1 of5.wav
140	2	1098	a 0.04 on1 of4.wav	a 0.04 on1 of6.wav
141	1	627	a 0.04 on1 of5.wav	a 0.04 on1 of7.wav
142	1	616	a 0.06 on1 of1.wav	a 0.06 on1 of3.wav
143	1	659	a 0.06 on1 of2.wav	a 0.06 on1 of4.wav
144	1	599	a 0.06 on1 of3.wav	a 0.06 on1 of5.wav
145	1	473	a 0.06 on1 of4.wav	a 0.06 on1 of6.wav
146	1	939	a 0.06 on1 of5.wav	a 0.06 on1 of7.wav
147	1	469	a 0.08 on1 of1.wav	a 0.08 on1 of3.wav
148	1	552	a 0.08 on1 of2.wav	a 0.08 on1 of4.wav
149	1	673	a 0.08 on1 of3.wav	a 0.08 on1 of5.wav
150	1	727	a 0.08 on1 of4.wav	a 0.08 on1 of6.wav
151	2	1120	a 0.08 on1 of5.wav	a 0.08 on1 of7.wav
152	2	1397	a 0.12 on1 of1.wav	a 0.12 on1 of3.wav
153	1	792	a 0.12 on1 of2.wav	a 0.12 on1 of4.wav
154	1	632	a 0.12 on1 of3.wav	a 0.12 on1 of5.wav
155	1	977	a 0.12 on1 of4.wav	a 0.12 on1 of6.wav
156	2	1522	a 0.12 on1 of5.wav	a 0.12 on1 of7.wav
157	2	1206	a 0.14 on1 of1.wav	a 0.14 on1 of3.wav
158	2	697	a 0.14 on1 of2.wav	a 0.14 on1 of4.wav
159	2	1020	a 0.14 on1 of3.wav	a 0.14 on1 of5.wav
160	1	724	a 0.14 on1 of4.wav	a 0.14 on1 of6.wav
161	1	640	a 0.14 on1 of5.wav	a 0.14 on1 of7.wav
162	2	979	a 0.16 on1 of1.wav	a 0.16 on1 of3.wav
163	2	727	a 0.16 on1 of2.wav	a 0.16 on1 of4.wav
164	2	640	a 0.16 on1 of3.wav	a 0.16 on1 of5.wav
165	1	667	a 0.16 on1 of4.wav	a 0.16 on1 of6.wav
166	1	689	a 0.16 on1 of5.wav	a 0.16 on1 of7.wav
167	2	898	a 0.18 on1 of1.wav	a 0.18 on1 of3.wav
168	2	824	a 0.18 on1 of2.wav	a 0.18 on1 of4.wav
169	1	1680	a 0.18 on1 of3.wav	a 0.18 on1 of5.wav
170	1	882	a 0.18 on1 of4.wav	a 0.18 on1 of6.wav
171	1	664	a 0.18 on1 of5.wav	a 0.18 on1 of7.wav
172	1	561	i 0.1 on1 of1.wav	i 0.1 on1 of3.wav
173	1	554	i 0.1 on1 of2.wav	i 0.1 on1 of4.wav
174	2	544	i 0.1 on1 of3.wav	i 0.1 on1 of5.wav
175	2	2217	i 0.1 on1 of4.wav	i 0.1 on1 of6.wav
176	1	661	i 0.1 on1 of5.wav	i 0.1 on1 of7.wav
177	2	737	i 0.2 on1 of1.wav	i 0.2 on1 of3.wav
178	2	784	i 0.2 on1 of2.wav	i 0.2 on1 of4.wav
179	1	1133	i 0.2 on1 of3.wav	i 0.2 on1 of5.wav
180	1	1704	i 0.2 on1 of4.wav	i 0.2 on1 of6.wav
181	1	789	i 0.2 on1 of5.wav	i 0.2 on1 of7.wav
182	1	449	i 0.04 on1 of1.wav	i 0.04 on1 of3.wav
183	1	505	i 0.04 on1 of2.wav	i 0.04 on1 of4.wav
184	1	673	i 0.04 on1 of3.wav	i 0.04 on1 of5.wav
185	1	440	i 0.04 on1 of4.wav	i 0.04 on1 of6.wav
186	1	748	i 0.04 on1 of5.wav	i 0.04 on1 of7.wav
187	1	625	i 0.06 on1 of1.wav	i 0.06 on1 of3.wav
188	1	575	i 0.06 on1 of2.wav	i 0.06 on1 of4.wav
189	1	781	i 0.06 on1 of3.wav	i 0.06 on1 of5.wav
190	1	556	i 0.06 on1 of4.wav	i 0.06 on1 of6.wav
191	1	544	i 0.06 on1 of5.wav	i 0.06 on1 of7.wav
192	1	553	i 0.08 on1 of1.wav	i 0.08 on1 of3.wav
193	1	764	i 0.08 on1 of2.wav	i 0.08 on1 of4.wav
194	2	736	i 0.08 on1 of3.wav	i 0.08 on1 of5.wav
195	1	697	i 0.08 on1 of4.wav	i 0.08 on1 of6.wav
196	1	571	i 0.08 on1 of5.wav	i 0.08 on1 of7.wav
197	1	541	i 0.12 on1 of1.wav	i 0.12 on1 of3.wav
198	1	476	i 0.12 on1 of2.wav	i 0.12 on1 of4.wav
199	2	753	i 0.12 on1 of3.wav	i 0.12 on1 of5.wav
200	2	732	i 0.12 on1 of4.wav	i 0.12 on1 of6.wav
201	1	673	i 0.12 on1 of5.wav	i 0.12 on1 of7.wav
202	2	728	i 0.14 on1 of1.wav	i 0.14 on1 of3.wav
203	2	651	i 0.14 on1 of2.wav	i 0.14 on1 of4.wav
204	2	787	i 0.14 on1 of3.wav	i 0.14 on1 of5.wav
205	2	681	i 0.14 on1 of4.wav	i 0.14 on1 of6.wav
206	2	839	i 0.14 on1 of5.wav	i 0.14 on1 of7.wav
207	2	709	i 0.16 on1 of1.wav	i 0.16 on1 of3.wav
208	2	568	i 0.16 on1 of2.wav	i 0.16 on1 of4.wav
209	2	2336	i 0.16 on1 of3.wav	i 0.16 on1 of5.wav
210	1	1088	i 0.16 on1 of4.wav	i 0.16 on1 of6.wav
211	1	1183	i 0.16 on1 of5.wav	i 0.16 on1 of7.wav
212	2	818	i 0.18 on1 of1.wav	i 0.18 on1 of3.wav
213	2	685	i 0.18 on1 of2.wav	i 0.18 on1 of4.wav
214	1	924	i 0.18 on1 of3.wav	i 0.18 on1 of5.wav
215	1	861	i 0.18 on1 of4.wav	i 0.18 on1 of6.wav
216	1	1105	i 0.18 on1 of5.wav	i 0.18 on1 of7.wav
217	1	1660	a 0.1 on1 of3.wav	a 0.1 on1 of1.wav
218	1	589	a 0.1 on1 of4.wav	a 0.1 on1 of2.wav
219	1	1054	a 0.1 on1 of5.wav	a 0.1 on1 of3.wav
220	1	675	a 0.1 on1 of6.wav	a 0.1 on1 of4.wav
221	1	562	a 0.1 on1 of7.wav	a 0.1 on1 of5.wav
222	2	781	a 0.2 on1 of3.wav	a 0.2 on1 of1.wav
223	2	773	a 0.2 on1 of4.wav	a 0.2 on1 of2.wav
224	1	1205	a 0.2 on1 of5.wav	a 0.2 on1 of3.wav
225	1	933	a 0.2 on1 of6.wav	a 0.2 on1 of4.wav
226	1	834	a 0.2 on1 of7.wav	a 0.2 on1 of5.wav
227	1	752	a 0.04 on1 of3.wav	a 0.04 on1 of1.wav
228	1	559	a 0.04 on1 of4.wav	a 0.04 on1 of2.wav
229	1	461	a 0.04 on1 of5.wav	a 0.04 on1 of3.wav
230	1	697	a 0.04 on1 of6.wav	a 0.04 on1 of4.wav
231	1	452	a 0.04 on1 of7.wav	a 0.04 on1 of5.wav
232	1	516	a 0.06 on1 of3.wav	a 0.06 on1 of1.wav
233	1	636	a 0.06 on1 of4.wav	a 0.06 on1 of2.wav
234	1	644	a 0.06 on1 of5.wav	a 0.06 on1 of3.wav
235	1	764	a 0.06 on1 of6.wav	a 0.06 on1 of4.wav
236	1	569	a 0.06 on1 of7.wav	a 0.06 on1 of5.wav
237	1	814	a 0.08 on1 of3.wav	a 0.08 on1 of1.wav
238	1	622	a 0.08 on1 of4.wav	a 0.08 on1 of2.wav
239	2	1068	a 0.08 on1 of5.wav	a 0.08 on1 of3.wav
240	1	620	a 0.08 on1 of6.wav	a 0.08 on1 of4.wav
241	1	766	a 0.08 on1 of7.wav	a 0.08 on1 of5.wav
242	2	888	a 0.12 on1 of3.wav	a 0.12 on1 of1.wav
243	2	859	a 0.12 on1 of4.wav	a 0.12 on1 of2.wav
244	1	793	a 0.12 on1 of5.wav	a 0.12 on1 of3.wav
245	1	713	a 0.12 on1 of6.wav	a 0.12 on1 of4.wav
246	1	663	a 0.12 on1 of7.wav	a 0.12 on1 of5.wav
247	2	836	a 0.14 on1 of3.wav	a 0.14 on1 of1.wav
248	2	1196	a 0.14 on1 of4.wav	a 0.14 on1 of2.wav
249	1	926	a 0.14 on1 of5.wav	a 0.14 on1 of3.wav
250	2	1072	a 0.14 on1 of6.wav	a 0.14 on1 of4.wav
251	1	796	a 0.14 on1 of7.wav	a 0.14 on1 of5.wav
252	1	998	a 0.16 on1 of3.wav	a 0.16 on1 of1.wav
253	2	976	a 0.16 on1 of4.wav	a 0.16 on1 of2.wav
254	2	731	a 0.16 on1 of5.wav	a 0.16 on1 of3.wav
255	1	717	a 0.16 on1 of6.wav	a 0.16 on1 of4.wav
256	1	852	a 0.16 on1 of7.wav	a 0.16 on1 of5.wav
257	2	1296	a 0.18 on1 of3.wav	a 0.18 on1 of1.wav
258	2	783	a 0.18 on1 of4.wav	a 0.18 on1 of2.wav
259	1	1874	a 0.18 on1 of5.wav	a 0.18 on1 of3.wav
260	1	1003	a 0.18 on1 of6.wav	a 0.18 on1 of4.wav
261	1	775	a 0.18 on1 of7.wav	a 0.18 on1 of5.wav
262	1	554	i 0.1 on1 of3.wav	i 0.1 on1 of1.wav
263	1	513	i 0.1 on1 of4.wav	i 0.1 on1 of2.wav
264	2	772	i 0.1 on1 of5.wav	i 0.1 on1 of3.wav
265	1	816	i 0.1 on1 of6.wav	i 0.1 on1 of4.wav
266	1	941	i 0.1 on1 of7.wav	i 0.1 on1 of5.wav
267	2	977	i 0.2 on1 of3.wav	i 0.2 on1 of1.wav
268	2	1475	i 0.2 on1 of4.wav	i 0.2 on1 of2.wav
269	1	1863	i 0.2 on1 of5.wav	i 0.2 on1 of3.wav
270	1	492	i 0.2 on1 of6.wav	i 0.2 on1 of4.wav
271	1	775	i 0.2 on1 of7.wav	i 0.2 on1 of5.wav
272	1	521	i 0.04 on1 of3.wav	i 0.04 on1 of1.wav
273	1	669	i 0.04 on1 of4.wav	i 0.04 on1 of2.wav
274	1	545	i 0.04 on1 of5.wav	i 0.04 on1 of3.wav
275	1	555	i 0.04 on1 of6.wav	i 0.04 on1 of4.wav
276	1	548	i 0.04 on1 of7.wav	i 0.04 on1 of5.wav
277	1	685	i 0.06 on1 of3.wav	i 0.06 on1 of1.wav
278	1	504	i 0.06 on1 of4.wav	i 0.06 on1 of2.wav
279	2	864	i 0.06 on1 of5.wav	i 0.06 on1 of3.wav
280	1	1729	i 0.06 on1 of6.wav	i 0.06 on1 of4.wav
281	1	623	i 0.06 on1 of7.wav	i 0.06 on1 of5.wav
282	2	743	i 0.08 on1 of3.wav	i 0.08 on1 of1.wav
283	1	593	i 0.08 on1 of4.wav	i 0.08 on1 of2.wav
284	1	643	i 0.08 on1 of5.wav	i 0.08 on1 of3.wav
285	1	912	i 0.08 on1 of6.wav	i 0.08 on1 of4.wav
286	1	725	i 0.08 on1 of7.wav	i 0.08 on1 of5.wav
287	2	902	i 0.12 on1 of3.wav	i 0.12 on1 of1.wav
288	1	569	i 0.12 on1 of4.wav	i 0.12 on1 of2.wav
289	2	744	i 0.12 on1 of5.wav	i 0.12 on1 of3.wav
290	1	2769	i 0.12 on1 of6.wav	i 0.12 on1 of4.wav
291	2	793	i 0.12 on1 of7.wav	i 0.12 on1 of5.wav
292	2	699	i 0.14 on1 of3.wav	i 0.14 on1 of1.wav
293	1	594	i 0.14 on1 of4.wav	i 0.14 on1 of2.wav
294	2	688	i 0.14 on1 of5.wav	i 0.14 on1 of3.wav
295	1	1512	i 0.14 on1 of6.wav	i 0.14 on1 of4.wav
296	1	1553	i 0.14 on1 of7.wav	i 0.14 on1 of5.wav
297	2	696	i 0.16 on1 of3.wav	i 0.16 on1 of1.wav
298	2	1240	i 0.16 on1 of4.wav	i 0.16 on1 of2.wav
299	1	1874	i 0.16 on1 of5.wav	i 0.16 on1 of3.wav
300	1	1875	i 0.16 on1 of6.wav	i 0.16 on1 of4.wav
301	1	639	i 0.16 on1 of7.wav	i 0.16 on1 of5.wav
302	2	780	i 0.18 on1 of3.wav	i 0.18 on1 of1.wav
303	2	775	i 0.18 on1 of4.wav	i 0.18 on1 of2.wav
304	1	1267	i 0.18 on1 of5.wav	i 0.18 on1 of3.wav
305	1	1012	i 0.18 on1 of6.wav	i 0.18 on1 of4.wav
306	1	653	i 0.18 on1 of7.wav	i 0.18 on1 of5.wav
307	1	867	a 0.1 on1 of1.wav	a 0.1 on1 of1.wav
308	1	556	a 0.1 on1 of2.wav	a 0.1 on1 of2.wav
309	1	743	a 0.1 on1 of3.wav	a 0.1 on1 of3.wav
310	1	1593	a 0.1 on1 of4.wav	a 0.1 on1 of4.wav
311	1	698	a 0.1 on1 of5.wav	a 0.1 on1 of5.wav
312	1	769	a 0.1 on1 of6.wav	a 0.1 on1 of6.wav
313	1	1490	a 0.1 on1 of7.wav	a 0.1 on1 of7.wav
314	1	599	a 0.2 on1 of1.wav	a 0.2 on1 of1.wav
315	1	531	a 0.2 on1 of2.wav	a 0.2 on1 of2.wav
316	1	749	a 0.2 on1 of3.wav	a 0.2 on1 of3.wav
317	1	741	a 0.2 on1 of4.wav	a 0.2 on1 of4.wav
318	1	676	a 0.2 on1 of5.wav	a 0.2 on1 of5.wav
319	1	778	a 0.2 on1 of6.wav	a 0.2 on1 of6.wav
320	1	715	a 0.2 on1 of7.wav	a 0.2 on1 of7.wav
321	1	680	a 0.04 on1 of1.wav	a 0.04 on1 of1.wav
322	1	576	a 0.04 on1 of2.wav	a 0.04 on1 of2.wav
323	1	491	a 0.04 on1 of3.wav	a 0.04 on1 of3.wav
324	1	663	a 0.04 on1 of4.wav	a 0.04 on1 of4.wav
325	1	516	a 0.04 on1 of5.wav	a 0.04 on1 of5.wav
326	1	595	a 0.04 on1 of6.wav	a 0.04 on1 of6.wav
327	1	768	a 0.04 on1 of7.wav	a 0.04 on1 of7.wav
328	1	748	a 0.06 on1 of1.wav	a 0.06 on1 of1.wav
329	1	576	a 0.06 on1 of2.wav	a 0.06 on1 of2.wav
330	1	476	a 0.06 on1 of3.wav	a 0.06 on1 of3.wav
331	1	713	a 0.06 on1 of4.wav	a 0.06 on1 of4.wav
332	1	811	a 0.06 on1 of5.wav	a 0.06 on1 of5.wav
333	1	625	a 0.06 on1 of6.wav	a 0.06 on1 of6.wav
334	1	481	a 0.06 on1 of7.wav	a 0.06 on1 of7.wav
335	1	531	a 0.08 on1 of1.wav	a 0.08 on1 of1.wav
336	1	515	a 0.08 on1 of2.wav	a 0.08 on1 of2.wav
337	1	770	a 0.08 on1 of3.wav	a 0.08 on1 of3.wav
338	1	561	a 0.08 on1 of4.wav	a 0.08 on1 of4.wav
339	1	726	a 0.08 on1 of5.wav	a 0.08 on1 of5.wav
340	1	764	a 0.08 on1 of6.wav	a 0.08 on1 of6.wav
341	1	599	a 0.08 on1 of7.wav	a 0.08 on1 of7.wav
342	1	589	a 0.12 on1 of1.wav	a 0.12 on1 of1.wav
343	1	604	a 0.12 on1 of2.wav	a 0.12 on1 of2.wav
344	1	648	a 0.12 on1 of3.wav	a 0.12 on1 of3.wav
345	2	846	a 0.12 on1 of4.wav	a 0.12 on1 of4.wav
346	1	763	a 0.12 on1 of5.wav	a 0.12 on1 of5.wav
347	1	699	a 0.12 on1 of6.wav	a 0.12 on1 of6.wav
348	1	753	a 0.12 on1 of7.wav	a 0.12 on1 of7.wav
349	1	604	a 0.14 on1 of1.wav	a 0.14 on1 of1.wav
350	1	739	a 0.14 on1 of2.wav	a 0.14 on1 of2.wav
351	1	676	a 0.14 on1 of3.wav	a 0.14 on1 of3.wav
352	1	853	a 0.14 on1 of4.wav	a 0.14 on1 of4.wav
353	1	1288	a 0.14 on1 of5.wav	a 0.14 on1 of5.wav
354	1	642	a 0.14 on1 of6.wav	a 0.14 on1 of6.wav
355	1	692	a 0.14 on1 of7.wav	a 0.14 on1 of7.wav
356	1	616	a 0.16 on1 of1.wav	a 0.16 on1 of1.wav
357	1	812	a 0.16 on1 of2.wav	a 0.16 on1 of2.wav
358	1	1623	a 0.16 on1 of3.wav	a 0.16 on1 of3.wav
359	1	1027	a 0.16 on1 of4.wav	a 0.16 on1 of4.wav
360	1	812	a 0.16 on1 of5.wav	a 0.16 on1 of5.wav
361	1	860	a 0.16 on1 of6.wav	a 0.16 on1 of6.wav
362	1	752	a 0.16 on1 of7.wav	a 0.16 on1 of7.wav
363	1	598	a 0.18 on1 of1.wav	a 0.18 on1 of1.wav
364	1	605	a 0.18 on1 of2.wav	a 0.18 on1 of2.wav
365	1	1282	a 0.18 on1 of3.wav	a 0.18 on1 of3.wav
366	1	591	a 0.18 on1 of4.wav	a 0.18 on1 of4.wav
367	1	548	a 0.18 on1 of5.wav	a 0.18 on1 of5.wav
368	1	1974	a 0.18 on1 of6.wav	a 0.18 on1 of6.wav
369	1	593	a 0.18 on1 of7.wav	a 0.18 on1 of7.wav
370	1	632	i 0.1 on1 of1.wav	i 0.1 on1 of1.wav
371	1	475	i 0.1 on1 of2.wav	i 0.1 on1 of2.wav
372	1	613	i 0.1 on1 of3.wav	i 0.1 on1 of3.wav
373	1	1001	i 0.1 on1 of4.wav	i 0.1 on1 of4.wav
374	1	537	i 0.1 on1 of5.wav	i 0.1 on1 of5.wav
375	1	609	i 0.1 on1 of6.wav	i 0.1 on1 of6.wav
376	1	660	i 0.1 on1 of7.wav	i 0.1 on1 of7.wav
377	1	629	i 0.2 on1 of1.wav	i 0.2 on1 of1.wav
378	1	512	i 0.2 on1 of2.wav	i 0.2 on1 of2.wav
379	1	747	i 0.2 on1 of3.wav	i 0.2 on1 of3.wav
380	1	613	i 0.2 on1 of4.wav	i 0.2 on1 of4.wav
381	1	812	i 0.2 on1 of5.wav	i 0.2 on1 of5.wav
382	1	1085	i 0.2 on1 of6.wav	i 0.2 on1 of6.wav
383	1	611	i 0.2 on1 of7.wav	i 0.2 on1 of7.wav
384	1	529	i 0.04 on1 of1.wav	i 0.04 on1 of1.wav
385	1	674	i 0.04 on1 of2.wav	i 0.04 on1 of2.wav
386	1	732	i 0.04 on1 of3.wav	i 0.04 on1 of3.wav
387	1	417	i 0.04 on1 of4.wav	i 0.04 on1 of4.wav
388	1	536	i 0.04 on1 of5.wav	i 0.04 on1 of5.wav
389	1	764	i 0.04 on1 of6.wav	i 0.04 on1 of6.wav
390	1	539	i 0.04 on1 of7.wav	i 0.04 on1 of7.wav
391	1	670	i 0.06 on1 of1.wav	i 0.06 on1 of1.wav
392	1	581	i 0.06 on1 of2.wav	i 0.06 on1 of2.wav
393	1	769	i 0.06 on1 of3.wav	i 0.06 on1 of3.wav
394	1	689	i 0.06 on1 of4.wav	i 0.06 on1 of4.wav
395	1	595	i 0.06 on1 of5.wav	i 0.06 on1 of5.wav
396	1	623	i 0.06 on1 of6.wav	i 0.06 on1 of6.wav
397	1	764	i 0.06 on1 of7.wav	i 0.06 on1 of7.wav
398	1	569	i 0.08 on1 of1.wav	i 0.08 on1 of1.wav
399	1	481	i 0.08 on1 of2.wav	i 0.08 on1 of2.wav
400	1	563	i 0.08 on1 of3.wav	i 0.08 on1 of3.wav
401	1	804	i 0.08 on1 of4.wav	i 0.08 on1 of4.wav
402	1	591	i 0.08 on1 of5.wav	i 0.08 on1 of5.wav
403	1	2102	i 0.08 on1 of6.wav	i 0.08 on1 of6.wav
404	1	732	i 0.08 on1 of7.wav	i 0.08 on1 of7.wav
405	1	556	i 0.12 on1 of1.wav	i 0.12 on1 of1.wav
406	1	620	i 0.12 on1 of2.wav	i 0.12 on1 of2.wav
407	1	517	i 0.12 on1 of3.wav	i 0.12 on1 of3.wav
408	1	527	i 0.12 on1 of4.wav	i 0.12 on1 of4.wav
409	2	584	i 0.12 on1 of5.wav	i 0.12 on1 of5.wav
410	1	839	i 0.12 on1 of6.wav	i 0.12 on1 of6.wav
411	1	515	i 0.12 on1 of7.wav	i 0.12 on1 of7.wav
412	1	531	i 0.14 on1 of1.wav	i 0.14 on1 of1.wav
413	1	556	i 0.14 on1 of2.wav	i 0.14 on1 of2.wav
414	1	665	i 0.14 on1 of3.wav	i 0.14 on1 of3.wav
415	1	702	i 0.14 on1 of4.wav	i 0.14 on1 of4.wav
416	1	771	i 0.14 on1 of5.wav	i 0.14 on1 of5.wav
417	1	743	i 0.14 on1 of6.wav	i 0.14 on1 of6.wav
418	1	820	i 0.14 on1 of7.wav	i 0.14 on1 of7.wav
419	1	540	i 0.16 on1 of1.wav	i 0.16 on1 of1.wav
420	1	473	i 0.16 on1 of2.wav	i 0.16 on1 of2.wav
421	1	706	i 0.16 on1 of3.wav	i 0.16 on1 of3.wav
422	1	476	i 0.16 on1 of4.wav	i 0.16 on1 of4.wav
423	1	707	i 0.16 on1 of5.wav	i 0.16 on1 of5.wav
424	1	729	i 0.16 on1 of6.wav	i 0.16 on1 of6.wav
425	2	864	i 0.16 on1 of7.wav	i 0.16 on1 of7.wav
426	1	557	i 0.18 on1 of1.wav	i 0.18 on1 of1.wav
427	1	1546	i 0.18 on1 of2.wav	i 0.18 on1 of2.wav
428	1	1268	i 0.18 on1 of3.wav	i 0.18 on1 of3.wav
429	1	665	i 0.18 on1 of4.wav	i 0.18 on1 of4.wav
430	1	663	i 0.18 on1 of5.wav	i 0.18 on1 of5.wav
431	1	1379	i 0.18 on1 of6.wav	i 0.18 on1 of6.wav
432	1	708	i 0.18 on1 of7.wav	i 0.18 on1 of7.wav
433	1	1368	a 0.1 on1 of1.wav	a 0.1 on1 of3.wav
434	2	799	a 0.1 on1 of2.wav	a 0.1 on1 of4.wav
435	2	812	a 0.1 on1 of3.wav	a 0.1 on1 of5.wav
436	1	652	a 0.1 on1 of4.wav	a 0.1 on1 of6.wav
437	1	1040	a 0.1 on1 of5.wav	a 0.1 on1 of7.wav
438	2	925	a 0.2 on1 of1.wav	a 0.2 on1 of3.wav
439	2	1085	a 0.2 on1 of2.wav	a 0.2 on1 of4.wav
440	2	787	a 0.2 on1 of3.wav	a 0.2 on1 of5.wav
441	1	748	a 0.2 on1 of4.wav	a 0.2 on1 of6.wav
442	1	832	a 0.2 on1 of5.wav	a 0.2 on1 of7.wav
443	1	565	a 0.04 on1 of1.wav	a 0.04 on1 of3.wav
444	1	598	a 0.04 on1 of2.wav	a 0.04 on1 of4.wav
445	1	537	a 0.04 on1 of3.wav	a 0.04 on1 of5.wav
446	1	701	a 0.04 on1 of4.wav	a 0.04 on1 of6.wav
447	1	607	a 0.04 on1 of5.wav	a 0.04 on1 of7.wav
448	1	897	a 0.06 on1 of1.wav	a 0.06 on1 of3.wav
449	1	609	a 0.06 on1 of2.wav	a 0.06 on1 of4.wav
450	1	560	a 0.06 on1 of3.wav	a 0.06 on1 of5.wav
451	1	1741	a 0.06 on1 of4.wav	a 0.06 on1 of6.wav
452	1	553	a 0.06 on1 of5.wav	a 0.06 on1 of7.wav
453	1	838	a 0.08 on1 of1.wav	a 0.08 on1 of3.wav
454	1	521	a 0.08 on1 of2.wav	a 0.08 on1 of4.wav
455	2	728	a 0.08 on1 of3.wav	a 0.08 on1 of5.wav
456	2	1059	a 0.08 on1 of4.wav	a 0.08 on1 of6.wav
457	1	741	a 0.08 on1 of5.wav	a 0.08 on1 of7.wav
458	2	755	a 0.12 on1 of1.wav	a 0.12 on1 of3.wav
459	1	2544	a 0.12 on1 of2.wav	a 0.12 on1 of4.wav
460	1	940	a 0.12 on1 of3.wav	a 0.12 on1 of5.wav
461	1	733	a 0.12 on1 of4.wav	a 0.12 on1 of6.wav
462	2	1305	a 0.12 on1 of5.wav	a 0.12 on1 of7.wav
463	1	839	a 0.14 on1 of1.wav	a 0.14 on1 of3.wav
464	2	648	a 0.14 on1 of2.wav	a 0.14 on1 of4.wav
465	1	731	a 0.14 on1 of3.wav	a 0.14 on1 of5.wav
466	1	798	a 0.14 on1 of4.wav	a 0.14 on1 of6.wav
467	1	717	a 0.14 on1 of5.wav	a 0.14 on1 of7.wav
468	2	844	a 0.16 on1 of1.wav	a 0.16 on1 of3.wav
469	2	1013	a 0.16 on1 of2.wav	a 0.16 on1 of4.wav
470	1	768	a 0.16 on1 of3.wav	a 0.16 on1 of5.wav
471	1	899	a 0.16 on1 of4.wav	a 0.16 on1 of6.wav
472	1	1857	a 0.16 on1 of5.wav	a 0.16 on1 of7.wav
473	2	1068	a 0.18 on1 of1.wav	a 0.18 on1 of3.wav
474	2	748	a 0.18 on1 of2.wav	a 0.18 on1 of4.wav
475	1	1808	a 0.18 on1 of3.wav	a 0.18 on1 of5.wav
476	1	623	a 0.18 on1 of4.wav	a 0.18 on1 of6.wav
477	1	2296	a 0.18 on1 of5.wav	a 0.18 on1 of7.wav
478	1	530	i 0.1 on1 of1.wav	i 0.1 on1 of3.wav
479	1	687	i 0.1 on1 of2.wav	i 0.1 on1 of4.wav
480	1	1255	i 0.1 on1 of3.wav	i 0.1 on1 of5.wav
481	1	1260	i 0.1 on1 of4.wav	i 0.1 on1 of6.wav
482	1	551	i 0.1 on1 of5.wav	i 0.1 on1 of7.wav
483	2	731	i 0.2 on1 of1.wav	i 0.2 on1 of3.wav
484	2	673	i 0.2 on1 of2.wav	i 0.2 on1 of4.wav
485	2	2147	i 0.2 on1 of3.wav	i 0.2 on1 of5.wav
486	1	944	i 0.2 on1 of4.wav	i 0.2 on1 of6.wav
487	1	837	i 0.2 on1 of5.wav	i 0.2 on1 of7.wav
488	1	605	i 0.04 on1 of1.wav	i 0.04 on1 of3.wav
489	1	668	i 0.04 on1 of2.wav	i 0.04 on1 of4.wav
490	1	507	i 0.04 on1 of3.wav	i 0.04 on1 of5.wav
491	1	648	i 0.04 on1 of4.wav	i 0.04 on1 of6.wav
492	1	683	i 0.04 on1 of5.wav	i 0.04 on1 of7.wav
493	2	847	i 0.06 on1 of1.wav	i 0.06 on1 of3.wav
494	2	1604	i 0.06 on1 of2.wav	i 0.06 on1 of4.wav
495	1	579	i 0.06 on1 of3.wav	i 0.06 on1 of5.wav
496	1	679	i 0.06 on1 of4.wav	i 0.06 on1 of6.wav
497	1	734	i 0.06 on1 of5.wav	i 0.06 on1 of7.wav
498	1	621	i 0.08 on1 of1.wav	i 0.08 on1 of3.wav
499	1	700	i 0.08 on1 of2.wav	i 0.08 on1 of4.wav
500	1	646	i 0.08 on1 of3.wav	i 0.08 on1 of5.wav
501	1	577	i 0.08 on1 of4.wav	i 0.08 on1 of6.wav
502	1	699	i 0.08 on1 of5.wav	i 0.08 on1 of7.wav
503	1	609	i 0.12 on1 of1.wav	i 0.12 on1 of3.wav
504	1	1068	i 0.12 on1 of2.wav	i 0.12 on1 of4.wav
505	2	647	i 0.12 on1 of3.wav	i 0.12 on1 of5.wav
506	2	548	i 0.12 on1 of4.wav	i 0.12 on1 of6.wav
507	1	611	i 0.12 on1 of5.wav	i 0.12 on1 of7.wav
508	2	948	i 0.14 on1 of1.wav	i 0.14 on1 of3.wav
509	2	865	i 0.14 on1 of2.wav	i 0.14 on1 of4.wav
510	2	656	i 0.14 on1 of3.wav	i 0.14 on1 of5.wav
511	1	545	i 0.14 on1 of4.wav	i 0.14 on1 of6.wav
512	1	619	i 0.14 on1 of5.wav	i 0.14 on1 of7.wav
513	2	929	i 0.16 on1 of1.wav	i 0.16 on1 of3.wav
514	2	680	i 0.16 on1 of2.wav	i 0.16 on1 of4.wav
515	2	759	i 0.16 on1 of3.wav	i 0.16 on1 of5.wav
516	1	627	i 0.16 on1 of4.wav	i 0.16 on1 of6.wav
517	1	775	i 0.16 on1 of5.wav	i 0.16 on1 of7.wav
518	2	788	i 0.18 on1 of1.wav	i 0.18 on1 of3.wav
519	2	1505	i 0.18 on1 of2.wav	i 0.18 on1 of4.wav
520	2	796	i 0.18 on1 of3.wav	i 0.18 on1 of5.wav
521	1	1700	i 0.18 on1 of4.wav	i 0.18 on1 of6.wav
522	2	1173	i 0.18 on1 of5.wav	i 0.18 on1 of7.wav
523	1	593	a 0.1 on1 of3.wav	a 0.1 on1 of1.wav
524	1	700	a 0.1 on1 of4.wav	a 0.1 on1 of2.wav
525	1	399	a 0.1 on1 of5.wav	a 0.1 on1 of3.wav
526	2	1375	a 0.1 on1 of6.wav	a 0.1 on1 of4.wav
527	1	884	a 0.1 on1 of7.wav	a 0.1 on1 of5.wav
528	1	669	a 0.2 on1 of3.wav	a 0.2 on1 of1.wav
529	2	805	a 0.2 on1 of4.wav	a 0.2 on1 of2.wav
530	1	689	a 0.2 on1 of5.wav	a 0.2 on1 of3.wav
531	1	728	a 0.2 on1 of6.wav	a 0.2 on1 of4.wav
532	1	769	a 0.2 on1 of7.wav	a 0.2 on1 of5.wav
533	1	604	a 0.04 on1 of3.wav	a 0.04 on1 of1.wav
534	1	890	a 0.04 on1 of4.wav	a 0.04 on1 of2.wav
535	1	614	a 0.04 on1 of5.wav	a 0.04 on1 of3.wav
536	1	471	a 0.04 on1 of6.wav	a 0.04 on1 of4.wav
537	1	524	a 0.04 on1 of7.wav	a 0.04 on1 of5.wav
538	1	499	a 0.06 on1 of3.wav	a 0.06 on1 of1.wav
539	1	768	a 0.06 on1 of4.wav	a 0.06 on1 of2.wav
540	1	692	a 0.06 on1 of5.wav	a 0.06 on1 of3.wav
541	1	1361	a 0.06 on1 of6.wav	a 0.06 on1 of4.wav
542	1	630	a 0.06 on1 of7.wav	a 0.06 on1 of5.wav
543	1	832	a 0.08 on1 of3.wav	a 0.08 on1 of1.wav
544	1	1104	a 0.08 on1 of4.wav	a 0.08 on1 of2.wav
545	1	1113	a 0.08 on1 of5.wav	a 0.08 on1 of3.wav
546	1	677	a 0.08 on1 of6.wav	a 0.08 on1 of4.wav
547	1	423	a 0.08 on1 of7.wav	a 0.08 on1 of5.wav
548	2	1051	a 0.12 on1 of3.wav	a 0.12 on1 of1.wav
549	2	901	a 0.12 on1 of4.wav	a 0.12 on1 of2.wav
550	1	696	a 0.12 on1 of5.wav	a 0.12 on1 of3.wav
551	1	737	a 0.12 on1 of6.wav	a 0.12 on1 of4.wav
552	1	712	a 0.12 on1 of7.wav	a 0.12 on1 of5.wav
553	2	856	a 0.14 on1 of3.wav	a 0.14 on1 of1.wav
554	2	917	a 0.14 on1 of4.wav	a 0.14 on1 of2.wav
555	2	1043	a 0.14 on1 of5.wav	a 0.14 on1 of3.wav
556	1	637	a 0.14 on1 of6.wav	a 0.14 on1 of4.wav
557	2	1284	a 0.14 on1 of7.wav	a 0.14 on1 of5.wav
558	2	911	a 0.16 on1 of3.wav	a 0.16 on1 of1.wav
559	2	976	a 0.16 on1 of4.wav	a 0.16 on1 of2.wav
560	2	1103	a 0.16 on1 of5.wav	a 0.16 on1 of3.wav
561	1	723	a 0.16 on1 of6.wav	a 0.16 on1 of4.wav
562	1	903	a 0.16 on1 of7.wav	a 0.16 on1 of5.wav
563	2	940	a 0.18 on1 of3.wav	a 0.18 on1 of1.wav
564	2	1133	a 0.18 on1 of4.wav	a 0.18 on1 of2.wav
565	1	1452	a 0.18 on1 of5.wav	a 0.18 on1 of3.wav
566	1	1063	a 0.18 on1 of6.wav	a 0.18 on1 of4.wav
567	1	815	a 0.18 on1 of7.wav	a 0.18 on1 of5.wav
568	2	1376	i 0.1 on1 of3.wav	i 0.1 on1 of1.wav
569	1	676	i 0.1 on1 of4.wav	i 0.1 on1 of2.wav
570	1	1501	i 0.1 on1 of5.wav	i 0.1 on1 of3.wav
571	1	1229	i 0.1 on1 of6.wav	i 0.1 on1 of4.wav
572	1	707	i 0.1 on1 of7.wav	i 0.1 on1 of5.wav
573	1	715	i 0.2 on1 of3.wav	i 0.2 on1 of1.wav
574	2	957	i 0.2 on1 of4.wav	i 0.2 on1 of2.wav
575	2	1360	i 0.2 on1 of5.wav	i 0.2 on1 of3.wav
576	2	935	i 0.2 on1 of6.wav	i 0.2 on1 of4.wav
577	1	721	i 0.2 on1 of7.wav	i 0.2 on1 of5.wav
578	1	778	i 0.04 on1 of3.wav	i 0.04 on1 of1.wav
579	1	919	i 0.04 on1 of4.wav	i 0.04 on1 of2.wav
580	1	575	i 0.04 on1 of5.wav	i 0.04 on1 of3.wav
581	1	627	i 0.04 on1 of6.wav	i 0.04 on1 of4.wav
582	1	580	i 0.04 on1 of7.wav	i 0.04 on1 of5.wav
583	1	561	i 0.06 on1 of3.wav	i 0.06 on1 of1.wav
584	1	572	i 0.06 on1 of4.wav	i 0.06 on1 of2.wav
585	1	669	i 0.06 on1 of5.wav	i 0.06 on1 of3.wav
586	2	1039	i 0.06 on1 of6.wav	i 0.06 on1 of4.wav
587	1	821	i 0.06 on1 of7.wav	i 0.06 on1 of5.wav
588	2	1137	i 0.08 on1 of3.wav	i 0.08 on1 of1.wav
589	1	785	i 0.08 on1 of4.wav	i 0.08 on1 of2.wav
590	1	868	i 0.08 on1 of5.wav	i 0.08 on1 of3.wav
591	1	615	i 0.08 on1 of6.wav	i 0.08 on1 of4.wav
592	1	545	i 0.08 on1 of7.wav	i 0.08 on1 of5.wav
593	1	905	i 0.12 on1 of3.wav	i 0.12 on1 of1.wav
594	1	736	i 0.12 on1 of4.wav	i 0.12 on1 of2.wav
595	2	1085	i 0.12 on1 of5.wav	i 0.12 on1 of3.wav
596	2	1041	i 0.12 on1 of6.wav	i 0.12 on1 of4.wav
597	1	853	i 0.12 on1 of7.wav	i 0.12 on1 of5.wav
598	2	962	i 0.14 on1 of3.wav	i 0.14 on1 of1.wav
599	2	828	i 0.14 on1 of4.wav	i 0.14 on1 of2.wav
600	2	911	i 0.14 on1 of5.wav	i 0.14 on1 of3.wav
601	1	696	i 0.14 on1 of6.wav	i 0.14 on1 of4.wav
602	1	700	i 0.14 on1 of7.wav	i 0.14 on1 of5.wav
603	2	880	i 0.16 on1 of3.wav	i 0.16 on1 of1.wav
604	2	808	i 0.16 on1 of4.wav	i 0.16 on1 of2.wav
605	2	1893	i 0.16 on1 of5.wav	i 0.16 on1 of3.wav
606	1	1137	i 0.16 on1 of6.wav	i 0.16 on1 of4.wav
607	1	1153	i 0.16 on1 of7.wav	i 0.16 on1 of5.wav
608	2	717	i 0.18 on1 of3.wav	i 0.18 on1 of1.wav
609	2	799	i 0.18 on1 of4.wav	i 0.18 on1 of2.wav
610	2	2011	i 0.18 on1 of5.wav	i 0.18 on1 of3.wav
611	1	1128	i 0.18 on1 of6.wav	i 0.18 on1 of4.wav
612	1	656	i 0.18 on1 of7.wav	i 0.18 on1 of5.wav
