# Supplementary material for: How musical experience affects tone perception efficiency by musicians of tonal and non-tonal speakers?
Source: PLoS One. 2020 May 8;15(5):e0232514. doi: 10.1371/journal.pone.0232514 (PMC7209303; doi:10.1371/journal.pone.0232514)
Supplement: S2 Raw Data — (ZIP) [file pone.0232514.s002.zip › RAW DATA Man musician/sub6sdrising.csv]

List2	Slide3.RESP	Slide3.RT	stim1	stim2
1	1	735	a 0.1 on1 of7r.wav	a 0.1 on1 of7r.wav
2	1	641	a 0.1 on2 of7.wav	a 0.1 on2 of7.wav
3	1	686	a 0.1 on3 of7.wav	a 0.1 on3 of7.wav
4	1	723	a 0.1 on4 of7.wav	a 0.1 on4 of7.wav
5	1	1669	a 0.1 on5 of7.wav	a 0.1 on5 of7.wav
6	1	630	a 0.1 on6 of7.wav	a 0.1 on6 of7.wav
7	1	533	a 0.1 on7 of7.wav	a 0.1 on7 of7.wav
8	1	722	a 0.2 on1 of7r.wav	a 0.2 on1 of7r.wav
9	1	711	a 0.2 on2 of7.wav	a 0.2 on2 of7.wav
10	1	718	a 0.2 on3 of7.wav	a 0.2 on3 of7.wav
11	1	609	a 0.2 on4 of7.wav	a 0.2 on4 of7.wav
12	1	865	a 0.2 on5 of7.wav	a 0.2 on5 of7.wav
13	1	583	a 0.2 on6 of7.wav	a 0.2 on6 of7.wav
14	1	612	a 0.2 on7 of7.wav	a 0.2 on7 of7.wav
15	1	534	a 0.04 on1 of7r.wav	a 0.04 on1 of7r.wav
16	1	477	a 0.04 on2 of7.wav	a 0.04 on2 of7.wav
17	1	714	a 0.04 on3 of7.wav	a 0.04 on3 of7.wav
18	1	675	a 0.04 on4 of7.wav	a 0.04 on4 of7.wav
19	1	502	a 0.04 on5 of7.wav	a 0.04 on5 of7.wav
20	1	574	a 0.04 on6 of7.wav	a 0.04 on6 of7.wav
21	1	442	a 0.04 on7 of7.wav	a 0.04 on7 of7.wav
22	1	510	a 0.06 on1 of7r.wav	a 0.06 on1 of7r.wav
23	1	545	a 0.06 on2 of7.wav	a 0.06 on2 of7.wav
24	1	506	a 0.06 on3 of7.wav	a 0.06 on3 of7.wav
25	1	834	a 0.06 on4 of7.wav	a 0.06 on4 of7.wav
26	1	674	a 0.06 on5 of7.wav	a 0.06 on5 of7.wav
27	1	838	a 0.06 on6 of7.wav	a 0.06 on6 of7.wav
28	1	647	a 0.06 on7 of7.wav	a 0.06 on7 of7.wav
29	1	702	a 0.08 on1 of7r.wav	a 0.08 on1 of7r.wav
30	1	743	a 0.08 on2 of7.wav	a 0.08 on2 of7.wav
31	1	883	a 0.08 on3 of7.wav	a 0.08 on3 of7.wav
32	1	707	a 0.08 on4 of7.wav	a 0.08 on4 of7.wav
33	1	634	a 0.08 on5 of7.wav	a 0.08 on5 of7.wav
34	1	494	a 0.08 on6 of7.wav	a 0.08 on6 of7.wav
35	1	495	a 0.08 on7 of7.wav	a 0.08 on7 of7.wav
36	1	1138	a 0.12 on1 of7r.wav	a 0.12 on1 of7r.wav
37	1	624	a 0.12 on2 of7.wav	a 0.12 on2 of7.wav
38	1	1245	a 0.12 on3 of7.wav	a 0.12 on3 of7.wav
39	1	914	a 0.12 on4 of7.wav	a 0.12 on4 of7.wav
40	1	557	a 0.12 on5 of7.wav	a 0.12 on5 of7.wav
41	1	474	a 0.12 on6 of7.wav	a 0.12 on6 of7.wav
42	1	686	a 0.12 on7 of7.wav	a 0.12 on7 of7.wav
43	1	893	a 0.14 on1 of7r.wav	a 0.14 on1 of7r.wav
44	1	673	a 0.14 on2 of7.wav	a 0.14 on2 of7.wav
45	1	730	a 0.14 on3 of7.wav	a 0.14 on3 of7.wav
46	1	590	a 0.14 on4 of7.wav	a 0.14 on4 of7.wav
47	1	667	a 0.14 on5 of7.wav	a 0.14 on5 of7.wav
48	1	707	a 0.14 on6 of7.wav	a 0.14 on6 of7.wav
49	1	507	a 0.14 on7 of7.wav	a 0.14 on7 of7.wav
50	1	811	a 0.16 on1 of7r.wav	a 0.16 on1 of7r.wav
51	1	853	a 0.16 on2 of7.wav	a 0.16 on2 of7.wav
52	1	1054	a 0.16 on3 of7.wav	a 0.16 on3 of7.wav
53	1	737	a 0.16 on4 of7.wav	a 0.16 on4 of7.wav
54	1	582	a 0.16 on5 of7.wav	a 0.16 on5 of7.wav
55	1	478	a 0.16 on6 of7.wav	a 0.16 on6 of7.wav
56	1	1066	a 0.16 on7 of7.wav	a 0.16 on7 of7.wav
57	1	1446	a 0.18 on1 of7r.wav	a 0.18 on1 of7r.wav
58	1	919	a 0.18 on2 of7.wav	a 0.18 on2 of7.wav
59	1	763	a 0.18 on3 of7.wav	a 0.18 on3 of7.wav
60	1	614	a 0.18 on4 of7.wav	a 0.18 on4 of7.wav
61	1	579	a 0.18 on5 of7.wav	a 0.18 on5 of7.wav
62	1	731	a 0.18 on6 of7.wav	a 0.18 on6 of7.wav
63	1	490	a 0.18 on7 of7.wav	a 0.18 on7 of7.wav
64	1	635	i 0.1 on1 of7r.wav	i 0.1 on1 of7r.wav
65	1	654	i 0.1 on2 of7.wav	i 0.1 on2 of7.wav
66	1	458	i 0.1 on3 of7.wav	i 0.1 on3 of7.wav
67	1	622	i 0.1 on4 of7.wav	i 0.1 on4 of7.wav
68	1	583	i 0.1 on5 of7.wav	i 0.1 on5 of7.wav
69	1	864	i 0.1 on6 of7.wav	i 0.1 on6 of7.wav
70	1	734	i 0.1 on7 of7.wav	i 0.1 on7 of7.wav
71	1	638	i 0.2 on1 of7r.wav	i 0.2 on1 of7r.wav
72	1	673	i 0.2 on2 of7.wav	i 0.2 on2 of7.wav
73	1	689	i 0.2 on3 of7.wav	i 0.2 on3 of7.wav
74	1	703	i 0.2 on4 of7.wav	i 0.2 on4 of7.wav
75	1	918	i 0.2 on5 of7.wav	i 0.2 on5 of7.wav
76	1	730	i 0.2 on6 of7.wav	i 0.2 on6 of7.wav
77	1	830	i 0.2 on7 of7.wav	i 0.2 on7 of7.wav
78	1	409	i 0.04 on1 of7r.wav	i 0.04 on1 of7r.wav
79	1	734	i 0.04 on2 of7.wav	i 0.04 on2 of7.wav
80	1	574	i 0.04 on3 of7.wav	i 0.04 on3 of7.wav
81	1	666	i 0.04 on4 of7.wav	i 0.04 on4 of7.wav
82	1	417	i 0.04 on5 of7.wav	i 0.04 on5 of7.wav
83	1	600	i 0.04 on6 of7.wav	i 0.04 on6 of7.wav
84	1	650	i 0.04 on7 of7.wav	i 0.04 on7 of7.wav
85	1	587	i 0.06 on1 of7r.wav	i 0.06 on1 of7r.wav
86	1	625	i 0.06 on2 of7.wav	i 0.06 on2 of7.wav
87	1	377	i 0.06 on3 of7.wav	i 0.06 on3 of7.wav
88	1	547	i 0.06 on4 of7.wav	i 0.06 on4 of7.wav
89	1	623	i 0.06 on5 of7.wav	i 0.06 on5 of7.wav
90	1	546	i 0.06 on6 of7.wav	i 0.06 on6 of7.wav
91	1	517	i 0.06 on7 of7.wav	i 0.06 on7 of7.wav
92	1	687	i 0.08 on1 of7r.wav	i 0.08 on1 of7r.wav
93	1	622	i 0.08 on2 of7.wav	i 0.08 on2 of7.wav
94	1	797	i 0.08 on3 of7.wav	i 0.08 on3 of7.wav
95	1	1207	i 0.08 on4 of7.wav	i 0.08 on4 of7.wav
96	1	681	i 0.08 on5 of7.wav	i 0.08 on5 of7.wav
97	1	679	i 0.08 on6 of7.wav	i 0.08 on6 of7.wav
98	1	625	i 0.08 on7 of7.wav	i 0.08 on7 of7.wav
99	1	909	i 0.12 on1 of7r.wav	i 0.12 on1 of7r.wav
100	1	1476	i 0.12 on2 of7.wav	i 0.12 on2 of7.wav
101	1	1038	i 0.12 on3 of7.wav	i 0.12 on3 of7.wav
102	1	647	i 0.12 on4 of7.wav	i 0.12 on4 of7.wav
103	1	778	i 0.12 on5 of7.wav	i 0.12 on5 of7.wav
104	1	578	i 0.12 on6 of7.wav	i 0.12 on6 of7.wav
105	1	514	i 0.12 on7 of7.wav	i 0.12 on7 of7.wav
106	1	649	i 0.14 on1 of7r.wav	i 0.14 on1 of7r.wav
107	1	618	i 0.14 on2 of7.wav	i 0.14 on2 of7.wav
108	1	658	i 0.14 on3 of7.wav	i 0.14 on3 of7.wav
109	1	706	i 0.14 on4 of7.wav	i 0.14 on4 of7.wav
110	1	722	i 0.14 on5 of7.wav	i 0.14 on5 of7.wav
111	1	479	i 0.14 on6 of7.wav	i 0.14 on6 of7.wav
112	1	565	i 0.14 on7 of7.wav	i 0.14 on7 of7.wav
113	1	672	i 0.16 on1 of7r.wav	i 0.16 on1 of7r.wav
114	1	778	i 0.16 on2 of7.wav	i 0.16 on2 of7.wav
115	1	1051	i 0.16 on3 of7.wav	i 0.16 on3 of7.wav
116	1	734	i 0.16 on4 of7.wav	i 0.16 on4 of7.wav
117	1	511	i 0.16 on5 of7.wav	i 0.16 on5 of7.wav
118	1	565	i 0.16 on6 of7.wav	i 0.16 on6 of7.wav
119	1	654	i 0.16 on7 of7.wav	i 0.16 on7 of7.wav
120	1	834	i 0.18 on1 of7r.wav	i 0.18 on1 of7r.wav
121	1	857	i 0.18 on2 of7.wav	i 0.18 on2 of7.wav
122	1	717	i 0.18 on3 of7.wav	i 0.18 on3 of7.wav
123	1	623	i 0.18 on4 of7.wav	i 0.18 on4 of7.wav
124	1	706	i 0.18 on5 of7.wav	i 0.18 on5 of7.wav
125	1	618	i 0.18 on6 of7.wav	i 0.18 on6 of7.wav
126	1	621	i 0.18 on7 of7.wav	i 0.18 on7 of7.wav
127	1	500	a 0.1 on1 of7r.wav	a 0.1 on3 of7.wav
128	1	689	a 0.1 on2 of7.wav	a 0.1 on4 of7.wav
129	1	1114	a 0.1 on3 of7.wav	a 0.1 on5 of7.wav
130	2	1750	a 0.1 on4 of7.wav	a 0.1 on6 of7.wav
131	1	634	a 0.1 on5 of7.wav	a 0.1 on7 of7.wav
132	1	883	a 0.2 on1 of7r.wav	a 0.2 on3 of7.wav
133	2	1606	a 0.2 on2 of7.wav	a 0.2 on4 of7.wav
134	2	970	a 0.2 on3 of7.wav	a 0.2 on5 of7.wav
135	1	770	a 0.2 on4 of7.wav	a 0.2 on6 of7.wav
136	1	828	a 0.2 on5 of7.wav	a 0.2 on7 of7.wav
137	1	457	a 0.04 on1 of7r.wav	a 0.04 on3 of7.wav
138	1	605	a 0.04 on2 of7.wav	a 0.04 on4 of7.wav
139	1	1306	a 0.04 on3 of7.wav	a 0.04 on5 of7.wav
140	1	614	a 0.04 on4 of7.wav	a 0.04 on6 of7.wav
141	1	714	a 0.04 on5 of7.wav	a 0.04 on7 of7.wav
142	1	583	a 0.06 on1 of7r.wav	a 0.06 on3 of7.wav
143	1	503	a 0.06 on2 of7.wav	a 0.06 on4 of7.wav
144	2	2194	a 0.06 on3 of7.wav	a 0.06 on5 of7.wav
145	1	410	a 0.06 on4 of7.wav	a 0.06 on6 of7.wav
146	1	394	a 0.06 on5 of7.wav	a 0.06 on7 of7.wav
147	1	853	a 0.08 on1 of7r.wav	a 0.08 on3 of7.wav
148	1	783	a 0.08 on2 of7.wav	a 0.08 on4 of7.wav
149	1	578	a 0.08 on3 of7.wav	a 0.08 on5 of7.wav
150	1	1521	a 0.08 on4 of7.wav	a 0.08 on6 of7.wav
151	1	482	a 0.08 on5 of7.wav	a 0.08 on7 of7.wav
152	2	1310	a 0.12 on1 of7r.wav	a 0.12 on3 of7.wav
153	1	643	a 0.12 on2 of7.wav	a 0.12 on4 of7.wav
154	2	1347	a 0.12 on3 of7.wav	a 0.12 on5 of7.wav
155	1	641	a 0.12 on4 of7.wav	a 0.12 on6 of7.wav
156	2	1015	a 0.12 on5 of7.wav	a 0.12 on7 of7.wav
157	1	1826	a 0.14 on1 of7r.wav	a 0.14 on3 of7.wav
158	1	2923	a 0.14 on2 of7.wav	a 0.14 on4 of7.wav
159	2	1130	a 0.14 on3 of7.wav	a 0.14 on5 of7.wav
160	1	789	a 0.14 on4 of7.wav	a 0.14 on6 of7.wav
161	1	551	a 0.14 on5 of7.wav	a 0.14 on7 of7.wav
162	1	779	a 0.16 on1 of7r.wav	a 0.16 on3 of7.wav
163	2	853	a 0.16 on2 of7.wav	a 0.16 on4 of7.wav
164	2	1323	a 0.16 on3 of7.wav	a 0.16 on5 of7.wav
165	2	810	a 0.16 on4 of7.wav	a 0.16 on6 of7.wav
166	1	602	a 0.16 on5 of7.wav	a 0.16 on7 of7.wav
167	1	977	a 0.18 on1 of7r.wav	a 0.18 on3 of7.wav
168	1	786	a 0.18 on2 of7.wav	a 0.18 on4 of7.wav
169	2	1185	a 0.18 on3 of7.wav	a 0.18 on5 of7.wav
170	1	662	a 0.18 on4 of7.wav	a 0.18 on6 of7.wav
171	2	2435	a 0.18 on5 of7.wav	a 0.18 on7 of7.wav
172	2	1613	i 0.1 on1 of7r.wav	i 0.1 on3 of7.wav
173	1	520	i 0.1 on2 of7.wav	i 0.1 on4 of7.wav
174	1	634	i 0.1 on3 of7.wav	i 0.1 on5 of7.wav
175	1	1126	i 0.1 on4 of7.wav	i 0.1 on6 of7.wav
176	1	581	i 0.1 on5 of7.wav	i 0.1 on7 of7.wav
177	1	863	i 0.2 on1 of7r.wav	i 0.2 on3 of7.wav
178	1	564	i 0.2 on2 of7.wav	i 0.2 on4 of7.wav
179	2	1366	i 0.2 on3 of7.wav	i 0.2 on5 of7.wav
180	1	2421	i 0.2 on4 of7.wav	i 0.2 on6 of7.wav
181	2	1298	i 0.2 on5 of7.wav	i 0.2 on7 of7.wav
182	1	678	i 0.04 on1 of7r.wav	i 0.04 on3 of7.wav
183	1	543	i 0.04 on2 of7.wav	i 0.04 on4 of7.wav
184	1	521	i 0.04 on3 of7.wav	i 0.04 on5 of7.wav
185	1	693	i 0.04 on4 of7.wav	i 0.04 on6 of7.wav
186	1	653	i 0.04 on5 of7.wav	i 0.04 on7 of7.wav
187	1	561	i 0.06 on1 of7r.wav	i 0.06 on3 of7.wav
188	1	938	i 0.06 on2 of7.wav	i 0.06 on4 of7.wav
189	1	912	i 0.06 on3 of7.wav	i 0.06 on5 of7.wav
190	1	730	i 0.06 on4 of7.wav	i 0.06 on6 of7.wav
191	1	576	i 0.06 on5 of7.wav	i 0.06 on7 of7.wav
192	1	799	i 0.08 on1 of7r.wav	i 0.08 on3 of7.wav
193	1	746	i 0.08 on2 of7.wav	i 0.08 on4 of7.wav
194	1	659	i 0.08 on3 of7.wav	i 0.08 on5 of7.wav
195	1	790	i 0.08 on4 of7.wav	i 0.08 on6 of7.wav
196	1	635	i 0.08 on5 of7.wav	i 0.08 on7 of7.wav
197	1	2253	i 0.12 on1 of7r.wav	i 0.12 on3 of7.wav
198	1	763	i 0.12 on2 of7.wav	i 0.12 on4 of7.wav
199	2	902	i 0.12 on3 of7.wav	i 0.12 on5 of7.wav
200	2	930	i 0.12 on4 of7.wav	i 0.12 on6 of7.wav
201	1	632	i 0.12 on5 of7.wav	i 0.12 on7 of7.wav
202	1	733	i 0.14 on1 of7r.wav	i 0.14 on3 of7.wav
203	2	1426	i 0.14 on2 of7.wav	i 0.14 on4 of7.wav
204	2	857	i 0.14 on3 of7.wav	i 0.14 on5 of7.wav
205	1	677	i 0.14 on4 of7.wav	i 0.14 on6 of7.wav
206	1	605	i 0.14 on5 of7.wav	i 0.14 on7 of7.wav
207	2	1033	i 0.16 on1 of7r.wav	i 0.16 on3 of7.wav
208	1	843	i 0.16 on2 of7.wav	i 0.16 on4 of7.wav
209	1	602	i 0.16 on3 of7.wav	i 0.16 on5 of7.wav
210	2	823	i 0.16 on4 of7.wav	i 0.16 on6 of7.wav
211	1	895	i 0.16 on5 of7.wav	i 0.16 on7 of7.wav
212	1	1339	i 0.18 on1 of7r.wav	i 0.18 on3 of7.wav
213	1	1566	i 0.18 on2 of7.wav	i 0.18 on4 of7.wav
214	2	873	i 0.18 on3 of7.wav	i 0.18 on5 of7.wav
215	1	1111	i 0.18 on4 of7.wav	i 0.18 on6 of7.wav
216	1	540	i 0.18 on5 of7.wav	i 0.18 on7 of7.wav
217	1	1031	a 0.1 on3 of7.wav	a 0.1 on1 of7r.wav
218	1	926	a 0.1 on4 of7.wav	a 0.1 on2 of7.wav
219	1	534	a 0.1 on5 of7.wav	a 0.1 on3 of7.wav
220	2	766	a 0.1 on6 of7.wav	a 0.1 on4 of7.wav
221	1	742	a 0.1 on7 of7.wav	a 0.1 on5 of7.wav
222	2	2051	a 0.2 on3 of7.wav	a 0.2 on1 of7r.wav
223	2	719	a 0.2 on4 of7.wav	a 0.2 on2 of7.wav
224	2	673	a 0.2 on5 of7.wav	a 0.2 on3 of7.wav
225	1	758	a 0.2 on6 of7.wav	a 0.2 on4 of7.wav
226	2	1297	a 0.2 on7 of7.wav	a 0.2 on5 of7.wav
227	1	459	a 0.04 on3 of7.wav	a 0.04 on1 of7r.wav
228	1	370	a 0.04 on4 of7.wav	a 0.04 on2 of7.wav
229	1	638	a 0.04 on5 of7.wav	a 0.04 on3 of7.wav
230	1	753	a 0.04 on6 of7.wav	a 0.04 on4 of7.wav
231	1	638	a 0.04 on7 of7.wav	a 0.04 on5 of7.wav
232	1	1211	a 0.06 on3 of7.wav	a 0.06 on1 of7r.wav
233	1	573	a 0.06 on4 of7.wav	a 0.06 on2 of7.wav
234	1	590	a 0.06 on5 of7.wav	a 0.06 on3 of7.wav
235	1	428	a 0.06 on6 of7.wav	a 0.06 on4 of7.wav
236	1	759	a 0.06 on7 of7.wav	a 0.06 on5 of7.wav
237	1	670	a 0.08 on3 of7.wav	a 0.08 on1 of7r.wav
238	1	843	a 0.08 on4 of7.wav	a 0.08 on2 of7.wav
239	1	675	a 0.08 on5 of7.wav	a 0.08 on3 of7.wav
240	1	523	a 0.08 on6 of7.wav	a 0.08 on4 of7.wav
241	1	899	a 0.08 on7 of7.wav	a 0.08 on5 of7.wav
242	1	914	a 0.12 on3 of7.wav	a 0.12 on1 of7r.wav
243	1	951	a 0.12 on4 of7.wav	a 0.12 on2 of7.wav
244	2	737	a 0.12 on5 of7.wav	a 0.12 on3 of7.wav
245	1	1046	a 0.12 on6 of7.wav	a 0.12 on4 of7.wav
246	1	667	a 0.12 on7 of7.wav	a 0.12 on5 of7.wav
247	1	474	a 0.14 on3 of7.wav	a 0.14 on1 of7r.wav
248	1	882	a 0.14 on4 of7.wav	a 0.14 on2 of7.wav
249	2	873	a 0.14 on5 of7.wav	a 0.14 on3 of7.wav
250	1	714	a 0.14 on6 of7.wav	a 0.14 on4 of7.wav
251	1	656	a 0.14 on7 of7.wav	a 0.14 on5 of7.wav
252	1	839	a 0.16 on3 of7.wav	a 0.16 on1 of7r.wav
253	2	797	a 0.16 on4 of7.wav	a 0.16 on2 of7.wav
254	2	757	a 0.16 on5 of7.wav	a 0.16 on3 of7.wav
255	1	749	a 0.16 on6 of7.wav	a 0.16 on4 of7.wav
256	1	766	a 0.16 on7 of7.wav	a 0.16 on5 of7.wav
257	2	1746	a 0.18 on3 of7.wav	a 0.18 on1 of7r.wav
258	2	810	a 0.18 on4 of7.wav	a 0.18 on2 of7.wav
259	1	935	a 0.18 on5 of7.wav	a 0.18 on3 of7.wav
260	1	1282	a 0.18 on6 of7.wav	a 0.18 on4 of7.wav
261	1	683	a 0.18 on7 of7.wav	a 0.18 on5 of7.wav
262	1	723	i 0.1 on3 of7.wav	i 0.1 on1 of7r.wav
263	1	826	i 0.1 on4 of7.wav	i 0.1 on2 of7.wav
264	1	687	i 0.1 on5 of7.wav	i 0.1 on3 of7.wav
265	1	823	i 0.1 on6 of7.wav	i 0.1 on4 of7.wav
266	1	507	i 0.1 on7 of7.wav	i 0.1 on5 of7.wav
267	1	678	i 0.2 on3 of7.wav	i 0.2 on1 of7r.wav
268	2	836	i 0.2 on4 of7.wav	i 0.2 on2 of7.wav
269	2	693	i 0.2 on5 of7.wav	i 0.2 on3 of7.wav
270	1	617	i 0.2 on6 of7.wav	i 0.2 on4 of7.wav
271	1	755	i 0.2 on7 of7.wav	i 0.2 on5 of7.wav
272	1	785	i 0.04 on3 of7.wav	i 0.04 on1 of7r.wav
273	1	430	i 0.04 on4 of7.wav	i 0.04 on2 of7.wav
274	1	747	i 0.04 on5 of7.wav	i 0.04 on3 of7.wav
275	1	709	i 0.04 on6 of7.wav	i 0.04 on4 of7.wav
276	1	594	i 0.04 on7 of7.wav	i 0.04 on5 of7.wav
277	1	763	i 0.06 on3 of7.wav	i 0.06 on1 of7r.wav
278	1	519	i 0.06 on4 of7.wav	i 0.06 on2 of7.wav
279	1	718	i 0.06 on5 of7.wav	i 0.06 on3 of7.wav
280	1	1342	i 0.06 on6 of7.wav	i 0.06 on4 of7.wav
281	1	487	i 0.06 on7 of7.wav	i 0.06 on5 of7.wav
282	1	689	i 0.08 on3 of7.wav	i 0.08 on1 of7r.wav
283	1	658	i 0.08 on4 of7.wav	i 0.08 on2 of7.wav
284	1	509	i 0.08 on5 of7.wav	i 0.08 on3 of7.wav
285	1	783	i 0.08 on6 of7.wav	i 0.08 on4 of7.wav
286	1	465	i 0.08 on7 of7.wav	i 0.08 on5 of7.wav
287	2	1022	i 0.12 on3 of7.wav	i 0.12 on1 of7r.wav
288	1	658	i 0.12 on4 of7.wav	i 0.12 on2 of7.wav
289	1	458	i 0.12 on5 of7.wav	i 0.12 on3 of7.wav
290	2	946	i 0.12 on6 of7.wav	i 0.12 on4 of7.wav
291	1	590	i 0.12 on7 of7.wav	i 0.12 on5 of7.wav
292	1	1163	i 0.14 on3 of7.wav	i 0.14 on1 of7r.wav
293	2	1081	i 0.14 on4 of7.wav	i 0.14 on2 of7.wav
294	2	1271	i 0.14 on5 of7.wav	i 0.14 on3 of7.wav
295	1	813	i 0.14 on6 of7.wav	i 0.14 on4 of7.wav
296	1	723	i 0.14 on7 of7.wav	i 0.14 on5 of7.wav
297	1	785	i 0.16 on3 of7.wav	i 0.16 on1 of7r.wav
298	2	609	i 0.16 on4 of7.wav	i 0.16 on2 of7.wav
299	1	949	i 0.16 on5 of7.wav	i 0.16 on3 of7.wav
300	1	1159	i 0.16 on6 of7.wav	i 0.16 on4 of7.wav
301	1	869	i 0.16 on7 of7.wav	i 0.16 on5 of7.wav
302	1	793	i 0.18 on3 of7.wav	i 0.18 on1 of7r.wav
303	2	858	i 0.18 on4 of7.wav	i 0.18 on2 of7.wav
304	1	598	i 0.18 on5 of7.wav	i 0.18 on3 of7.wav
305	1	639	i 0.18 on6 of7.wav	i 0.18 on4 of7.wav
306	1	639	i 0.18 on7 of7.wav	i 0.18 on5 of7.wav
307	1	597	a 0.1 on1 of7r.wav	a 0.1 on1 of7r.wav
308	1	670	a 0.1 on2 of7.wav	a 0.1 on2 of7.wav
309	1	910	a 0.1 on3 of7.wav	a 0.1 on3 of7.wav
310	1	613	a 0.1 on4 of7.wav	a 0.1 on4 of7.wav
311	1	481	a 0.1 on5 of7.wav	a 0.1 on5 of7.wav
312	1	682	a 0.1 on6 of7.wav	a 0.1 on6 of7.wav
313	1	503	a 0.1 on7 of7.wav	a 0.1 on7 of7.wav
314	1	827	a 0.2 on1 of7r.wav	a 0.2 on1 of7r.wav
315	1	941	a 0.2 on2 of7.wav	a 0.2 on2 of7.wav
316	1	755	a 0.2 on3 of7.wav	a 0.2 on3 of7.wav
317	1	762	a 0.2 on4 of7.wav	a 0.2 on4 of7.wav
318	1	618	a 0.2 on5 of7.wav	a 0.2 on5 of7.wav
319	1	624	a 0.2 on6 of7.wav	a 0.2 on6 of7.wav
320	1	725	a 0.2 on7 of7.wav	a 0.2 on7 of7.wav
321	1	519	a 0.04 on1 of7r.wav	a 0.04 on1 of7r.wav
322	1	475	a 0.04 on2 of7.wav	a 0.04 on2 of7.wav
323	1	485	a 0.04 on3 of7.wav	a 0.04 on3 of7.wav
324	1	621	a 0.04 on4 of7.wav	a 0.04 on4 of7.wav
325	1	555	a 0.04 on5 of7.wav	a 0.04 on5 of7.wav
326	1	422	a 0.04 on6 of7.wav	a 0.04 on6 of7.wav
327	1	778	a 0.04 on7 of7.wav	a 0.04 on7 of7.wav
328	1	606	a 0.06 on1 of7r.wav	a 0.06 on1 of7r.wav
329	1	682	a 0.06 on2 of7.wav	a 0.06 on2 of7.wav
330	1	519	a 0.06 on3 of7.wav	a 0.06 on3 of7.wav
331	1	534	a 0.06 on4 of7.wav	a 0.06 on4 of7.wav
332	1	527	a 0.06 on5 of7.wav	a 0.06 on5 of7.wav
333	1	700	a 0.06 on6 of7.wav	a 0.06 on6 of7.wav
334	1	510	a 0.06 on7 of7.wav	a 0.06 on7 of7.wav
335	1	838	a 0.08 on1 of7r.wav	a 0.08 on1 of7r.wav
336	1	583	a 0.08 on2 of7.wav	a 0.08 on2 of7.wav
337	1	701	a 0.08 on3 of7.wav	a 0.08 on3 of7.wav
338	1	1153	a 0.08 on4 of7.wav	a 0.08 on4 of7.wav
339	1	565	a 0.08 on5 of7.wav	a 0.08 on5 of7.wav
340	1	749	a 0.08 on6 of7.wav	a 0.08 on6 of7.wav
341	1	617	a 0.08 on7 of7.wav	a 0.08 on7 of7.wav
342	1	737	a 0.12 on1 of7r.wav	a 0.12 on1 of7r.wav
343	1	637	a 0.12 on2 of7.wav	a 0.12 on2 of7.wav
344	1	1761	a 0.12 on3 of7.wav	a 0.12 on3 of7.wav
345	1	588	a 0.12 on4 of7.wav	a 0.12 on4 of7.wav
346	1	587	a 0.12 on5 of7.wav	a 0.12 on5 of7.wav
347	1	619	a 0.12 on6 of7.wav	a 0.12 on6 of7.wav
348	1	730	a 0.12 on7 of7.wav	a 0.12 on7 of7.wav
349	1	627	a 0.14 on1 of7r.wav	a 0.14 on1 of7r.wav
350	1	667	a 0.14 on2 of7.wav	a 0.14 on2 of7.wav
351	1	754	a 0.14 on3 of7.wav	a 0.14 on3 of7.wav
352	1	726	a 0.14 on4 of7.wav	a 0.14 on4 of7.wav
353	1	545	a 0.14 on5 of7.wav	a 0.14 on5 of7.wav
354	1	973	a 0.14 on6 of7.wav	a 0.14 on6 of7.wav
355	1	758	a 0.14 on7 of7.wav	a 0.14 on7 of7.wav
356	1	787	a 0.16 on1 of7r.wav	a 0.16 on1 of7r.wav
357	1	1351	a 0.16 on2 of7.wav	a 0.16 on2 of7.wav
358	1	667	a 0.16 on3 of7.wav	a 0.16 on3 of7.wav
359	1	901	a 0.16 on4 of7.wav	a 0.16 on4 of7.wav
360	1	486	a 0.16 on5 of7.wav	a 0.16 on5 of7.wav
361	1	706	a 0.16 on6 of7.wav	a 0.16 on6 of7.wav
362	1	590	a 0.16 on7 of7.wav	a 0.16 on7 of7.wav
363	1	625	a 0.18 on1 of7r.wav	a 0.18 on1 of7r.wav
364	1	745	a 0.18 on2 of7.wav	a 0.18 on2 of7.wav
365	1	850	a 0.18 on3 of7.wav	a 0.18 on3 of7.wav
366	1	906	a 0.18 on4 of7.wav	a 0.18 on4 of7.wav
367	1	917	a 0.18 on5 of7.wav	a 0.18 on5 of7.wav
368	1	461	a 0.18 on6 of7.wav	a 0.18 on6 of7.wav
369	1	569	a 0.18 on7 of7.wav	a 0.18 on7 of7.wav
370	1	820	i 0.1 on1 of7r.wav	i 0.1 on1 of7r.wav
371	1	694	i 0.1 on2 of7.wav	i 0.1 on2 of7.wav
372	1	652	i 0.1 on3 of7.wav	i 0.1 on3 of7.wav
373	1	754	i 0.1 on4 of7.wav	i 0.1 on4 of7.wav
374	1	607	i 0.1 on5 of7.wav	i 0.1 on5 of7.wav
375	1	491	i 0.1 on6 of7.wav	i 0.1 on6 of7.wav
376	1	679	i 0.1 on7 of7.wav	i 0.1 on7 of7.wav
377	1	719	i 0.2 on1 of7r.wav	i 0.2 on1 of7r.wav
378	1	789	i 0.2 on2 of7.wav	i 0.2 on2 of7.wav
379	1	1054	i 0.2 on3 of7.wav	i 0.2 on3 of7.wav
380	1	929	i 0.2 on4 of7.wav	i 0.2 on4 of7.wav
381	1	1127	i 0.2 on5 of7.wav	i 0.2 on5 of7.wav
382	1	575	i 0.2 on6 of7.wav	i 0.2 on6 of7.wav
383	1	551	i 0.2 on7 of7.wav	i 0.2 on7 of7.wav
384	1	626	i 0.04 on1 of7r.wav	i 0.04 on1 of7r.wav
385	1	567	i 0.04 on2 of7.wav	i 0.04 on2 of7.wav
386	1	430	i 0.04 on3 of7.wav	i 0.04 on3 of7.wav
387	1	614	i 0.04 on4 of7.wav	i 0.04 on4 of7.wav
388	1	507	i 0.04 on5 of7.wav	i 0.04 on5 of7.wav
389	1	2492	i 0.04 on6 of7.wav	i 0.04 on6 of7.wav
390	1	557	i 0.04 on7 of7.wav	i 0.04 on7 of7.wav
391	1	841	i 0.06 on1 of7r.wav	i 0.06 on1 of7r.wav
392	1	907	i 0.06 on2 of7.wav	i 0.06 on2 of7.wav
393	1	1257	i 0.06 on3 of7.wav	i 0.06 on3 of7.wav
394	1	525	i 0.06 on4 of7.wav	i 0.06 on4 of7.wav
395	1	686	i 0.06 on5 of7.wav	i 0.06 on5 of7.wav
396	1	530	i 0.06 on6 of7.wav	i 0.06 on6 of7.wav
397	1	531	i 0.06 on7 of7.wav	i 0.06 on7 of7.wav
398	1	717	i 0.08 on1 of7r.wav	i 0.08 on1 of7r.wav
399	1	605	i 0.08 on2 of7.wav	i 0.08 on2 of7.wav
400	1	758	i 0.08 on3 of7.wav	i 0.08 on3 of7.wav
401	1	1823	i 0.08 on4 of7.wav	i 0.08 on4 of7.wav
402	1	713	i 0.08 on5 of7.wav	i 0.08 on5 of7.wav
403	1	735	i 0.08 on6 of7.wav	i 0.08 on6 of7.wav
404	1	439	i 0.08 on7 of7.wav	i 0.08 on7 of7.wav
405	1	712	i 0.12 on1 of7r.wav	i 0.12 on1 of7r.wav
406	1	486	i 0.12 on2 of7.wav	i 0.12 on2 of7.wav
407	1	547	i 0.12 on3 of7.wav	i 0.12 on3 of7.wav
408	1	795	i 0.12 on4 of7.wav	i 0.12 on4 of7.wav
409	1	593	i 0.12 on5 of7.wav	i 0.12 on5 of7.wav
410	1	627	i 0.12 on6 of7.wav	i 0.12 on6 of7.wav
411	1	402	i 0.12 on7 of7.wav	i 0.12 on7 of7.wav
412	1	587	i 0.14 on1 of7r.wav	i 0.14 on1 of7r.wav
413	1	902	i 0.14 on2 of7.wav	i 0.14 on2 of7.wav
414	1	709	i 0.14 on3 of7.wav	i 0.14 on3 of7.wav
415	1	731	i 0.14 on4 of7.wav	i 0.14 on4 of7.wav
416	1	686	i 0.14 on5 of7.wav	i 0.14 on5 of7.wav
417	1	631	i 0.14 on6 of7.wav	i 0.14 on6 of7.wav
418	1	583	i 0.14 on7 of7.wav	i 0.14 on7 of7.wav
419	1	519	i 0.16 on1 of7r.wav	i 0.16 on1 of7r.wav
420	1	667	i 0.16 on2 of7.wav	i 0.16 on2 of7.wav
421	1	854	i 0.16 on3 of7.wav	i 0.16 on3 of7.wav
422	1	622	i 0.16 on4 of7.wav	i 0.16 on4 of7.wav
423	1	747	i 0.16 on5 of7.wav	i 0.16 on5 of7.wav
424	1	627	i 0.16 on6 of7.wav	i 0.16 on6 of7.wav
425	1	1054	i 0.16 on7 of7.wav	i 0.16 on7 of7.wav
426	1	789	i 0.18 on1 of7r.wav	i 0.18 on1 of7r.wav
427	1	466	i 0.18 on2 of7.wav	i 0.18 on2 of7.wav
428	1	868	i 0.18 on3 of7.wav	i 0.18 on3 of7.wav
429	1	565	i 0.18 on4 of7.wav	i 0.18 on4 of7.wav
430	1	505	i 0.18 on5 of7.wav	i 0.18 on5 of7.wav
431	1	901	i 0.18 on6 of7.wav	i 0.18 on6 of7.wav
432	1	417	i 0.18 on7 of7.wav	i 0.18 on7 of7.wav
433	1	854	a 0.1 on1 of7r.wav	a 0.1 on3 of7.wav
434	1	843	a 0.1 on2 of7.wav	a 0.1 on4 of7.wav
435	1	622	a 0.1 on3 of7.wav	a 0.1 on5 of7.wav
436	2	795	a 0.1 on4 of7.wav	a 0.1 on6 of7.wav
437	2	1701	a 0.1 on5 of7.wav	a 0.1 on7 of7.wav
438	1	618	a 0.2 on1 of7r.wav	a 0.2 on3 of7.wav
439	1	1851	a 0.2 on2 of7.wav	a 0.2 on4 of7.wav
440	2	898	a 0.2 on3 of7.wav	a 0.2 on5 of7.wav
441	1	644	a 0.2 on4 of7.wav	a 0.2 on6 of7.wav
442	1	462	a 0.2 on5 of7.wav	a 0.2 on7 of7.wav
443	1	554	a 0.04 on1 of7r.wav	a 0.04 on3 of7.wav
444	1	663	a 0.04 on2 of7.wav	a 0.04 on4 of7.wav
445	1	664	a 0.04 on3 of7.wav	a 0.04 on5 of7.wav
446	1	393	a 0.04 on4 of7.wav	a 0.04 on6 of7.wav
447	1	519	a 0.04 on5 of7.wav	a 0.04 on7 of7.wav
448	1	578	a 0.06 on1 of7r.wav	a 0.06 on3 of7.wav
449	2	1554	a 0.06 on2 of7.wav	a 0.06 on4 of7.wav
450	1	1070	a 0.06 on3 of7.wav	a 0.06 on5 of7.wav
451	1	559	a 0.06 on4 of7.wav	a 0.06 on6 of7.wav
452	1	875	a 0.06 on5 of7.wav	a 0.06 on7 of7.wav
453	1	620	a 0.08 on1 of7r.wav	a 0.08 on3 of7.wav
454	1	1089	a 0.08 on2 of7.wav	a 0.08 on4 of7.wav
455	1	559	a 0.08 on3 of7.wav	a 0.08 on5 of7.wav
456	1	948	a 0.08 on4 of7.wav	a 0.08 on6 of7.wav
457	1	469	a 0.08 on5 of7.wav	a 0.08 on7 of7.wav
458	1	782	a 0.12 on1 of7r.wav	a 0.12 on3 of7.wav
459	1	708	a 0.12 on2 of7.wav	a 0.12 on4 of7.wav
460	1	590	a 0.12 on3 of7.wav	a 0.12 on5 of7.wav
461	1	575	a 0.12 on4 of7.wav	a 0.12 on6 of7.wav
462	1	747	a 0.12 on5 of7.wav	a 0.12 on7 of7.wav
463	1	613	a 0.14 on1 of7r.wav	a 0.14 on3 of7.wav
464	1	1563	a 0.14 on2 of7.wav	a 0.14 on4 of7.wav
465	2	1023	a 0.14 on3 of7.wav	a 0.14 on5 of7.wav
466	1	618	a 0.14 on4 of7.wav	a 0.14 on6 of7.wav
467	1	543	a 0.14 on5 of7.wav	a 0.14 on7 of7.wav
468	1	822	a 0.16 on1 of7r.wav	a 0.16 on3 of7.wav
469	1	2035	a 0.16 on2 of7.wav	a 0.16 on4 of7.wav
470	1	611	a 0.16 on3 of7.wav	a 0.16 on5 of7.wav
471	1	625	a 0.16 on4 of7.wav	a 0.16 on6 of7.wav
472	1	611	a 0.16 on5 of7.wav	a 0.16 on7 of7.wav
473	1	675	a 0.18 on1 of7r.wav	a 0.18 on3 of7.wav
474	2	886	a 0.18 on2 of7.wav	a 0.18 on4 of7.wav
475	2	801	a 0.18 on3 of7.wav	a 0.18 on5 of7.wav
476	1	803	a 0.18 on4 of7.wav	a 0.18 on6 of7.wav
477	1	726	a 0.18 on5 of7.wav	a 0.18 on7 of7.wav
478	1	505	i 0.1 on1 of7r.wav	i 0.1 on3 of7.wav
479	1	827	i 0.1 on2 of7.wav	i 0.1 on4 of7.wav
480	2	973	i 0.1 on3 of7.wav	i 0.1 on5 of7.wav
481	1	578	i 0.1 on4 of7.wav	i 0.1 on6 of7.wav
482	2	961	i 0.1 on5 of7.wav	i 0.1 on7 of7.wav
483	2	1006	i 0.2 on1 of7r.wav	i 0.2 on3 of7.wav
484	1	1046	i 0.2 on2 of7.wav	i 0.2 on4 of7.wav
485	2	823	i 0.2 on3 of7.wav	i 0.2 on5 of7.wav
486	1	810	i 0.2 on4 of7.wav	i 0.2 on6 of7.wav
487	2	1909	i 0.2 on5 of7.wav	i 0.2 on7 of7.wav
488	1	577	i 0.04 on1 of7r.wav	i 0.04 on3 of7.wav
489	1	866	i 0.04 on2 of7.wav	i 0.04 on4 of7.wav
490	1	661	i 0.04 on3 of7.wav	i 0.04 on5 of7.wav
491	1	729	i 0.04 on4 of7.wav	i 0.04 on6 of7.wav
492	1	514	i 0.04 on5 of7.wav	i 0.04 on7 of7.wav
493	1	513	i 0.06 on1 of7r.wav	i 0.06 on3 of7.wav
494	1	383	i 0.06 on2 of7.wav	i 0.06 on4 of7.wav
495	1	560	i 0.06 on3 of7.wav	i 0.06 on5 of7.wav
496	1	458	i 0.06 on4 of7.wav	i 0.06 on6 of7.wav
497	1	808	i 0.06 on5 of7.wav	i 0.06 on7 of7.wav
498	1	922	i 0.08 on1 of7r.wav	i 0.08 on3 of7.wav
499	1	871	i 0.08 on2 of7.wav	i 0.08 on4 of7.wav
500	2	1233	i 0.08 on3 of7.wav	i 0.08 on5 of7.wav
501	1	849	i 0.08 on4 of7.wav	i 0.08 on6 of7.wav
502	1	614	i 0.08 on5 of7.wav	i 0.08 on7 of7.wav
503	1	678	i 0.12 on1 of7r.wav	i 0.12 on3 of7.wav
504	1	854	i 0.12 on2 of7.wav	i 0.12 on4 of7.wav
505	1	514	i 0.12 on3 of7.wav	i 0.12 on5 of7.wav
506	2	819	i 0.12 on4 of7.wav	i 0.12 on6 of7.wav
507	2	1793	i 0.12 on5 of7.wav	i 0.12 on7 of7.wav
508	1	795	i 0.14 on1 of7r.wav	i 0.14 on3 of7.wav
509	1	1199	i 0.14 on2 of7.wav	i 0.14 on4 of7.wav
510	1	518	i 0.14 on3 of7.wav	i 0.14 on5 of7.wav
511	2	830	i 0.14 on4 of7.wav	i 0.14 on6 of7.wav
512	1	441	i 0.14 on5 of7.wav	i 0.14 on7 of7.wav
513	1	1095	i 0.16 on1 of7r.wav	i 0.16 on3 of7.wav
514	2	878	i 0.16 on2 of7.wav	i 0.16 on4 of7.wav
515	2	838	i 0.16 on3 of7.wav	i 0.16 on5 of7.wav
516	1	905	i 0.16 on4 of7.wav	i 0.16 on6 of7.wav
517	1	713	i 0.16 on5 of7.wav	i 0.16 on7 of7.wav
518	1	2669	i 0.18 on1 of7r.wav	i 0.18 on3 of7.wav
519	2	3539	i 0.18 on2 of7.wav	i 0.18 on4 of7.wav
520	1	749	i 0.18 on3 of7.wav	i 0.18 on5 of7.wav
521	1	626	i 0.18 on4 of7.wav	i 0.18 on6 of7.wav
522	1	891	i 0.18 on5 of7.wav	i 0.18 on7 of7.wav
523	1	2213	a 0.1 on3 of7.wav	a 0.1 on1 of7r.wav
524	1	797	a 0.1 on4 of7.wav	a 0.1 on2 of7.wav
525	1	946	a 0.1 on5 of7.wav	a 0.1 on3 of7.wav
526	1	674	a 0.1 on6 of7.wav	a 0.1 on4 of7.wav
527	1	671	a 0.1 on7 of7.wav	a 0.1 on5 of7.wav
528	1	721	a 0.2 on3 of7.wav	a 0.2 on1 of7r.wav
529	2	791	a 0.2 on4 of7.wav	a 0.2 on2 of7.wav
530	2	737	a 0.2 on5 of7.wav	a 0.2 on3 of7.wav
531	1	803	a 0.2 on6 of7.wav	a 0.2 on4 of7.wav
532	1	1367	a 0.2 on7 of7.wav	a 0.2 on5 of7.wav
533	1	530	a 0.04 on3 of7.wav	a 0.04 on1 of7r.wav
534	1	977	a 0.04 on4 of7.wav	a 0.04 on2 of7.wav
535	1	499	a 0.04 on5 of7.wav	a 0.04 on3 of7.wav
536	1	615	a 0.04 on6 of7.wav	a 0.04 on4 of7.wav
537	1	491	a 0.04 on7 of7.wav	a 0.04 on5 of7.wav
538	1	449	a 0.06 on3 of7.wav	a 0.06 on1 of7r.wav
539	1	421	a 0.06 on4 of7.wav	a 0.06 on2 of7.wav
540	1	474	a 0.06 on5 of7.wav	a 0.06 on3 of7.wav
541	1	461	a 0.06 on6 of7.wav	a 0.06 on4 of7.wav
542	1	599	a 0.06 on7 of7.wav	a 0.06 on5 of7.wav
543	1	716	a 0.08 on3 of7.wav	a 0.08 on1 of7r.wav
544	1	559	a 0.08 on4 of7.wav	a 0.08 on2 of7.wav
545	1	451	a 0.08 on5 of7.wav	a 0.08 on3 of7.wav
546	1	602	a 0.08 on6 of7.wav	a 0.08 on4 of7.wav
547	1	674	a 0.08 on7 of7.wav	a 0.08 on5 of7.wav
548	1	954	a 0.12 on3 of7.wav	a 0.12 on1 of7r.wav
549	1	749	a 0.12 on4 of7.wav	a 0.12 on2 of7.wav
550	2	889	a 0.12 on5 of7.wav	a 0.12 on3 of7.wav
551	1	491	a 0.12 on6 of7.wav	a 0.12 on4 of7.wav
552	1	741	a 0.12 on7 of7.wav	a 0.12 on5 of7.wav
553	1	1597	a 0.14 on3 of7.wav	a 0.14 on1 of7r.wav
554	1	963	a 0.14 on4 of7.wav	a 0.14 on2 of7.wav
555	1	1177	a 0.14 on5 of7.wav	a 0.14 on3 of7.wav
556	1	651	a 0.14 on6 of7.wav	a 0.14 on4 of7.wav
557	1	503	a 0.14 on7 of7.wav	a 0.14 on5 of7.wav
558	1	754	a 0.16 on3 of7.wav	a 0.16 on1 of7r.wav
559	1	862	a 0.16 on4 of7.wav	a 0.16 on2 of7.wav
560	2	902	a 0.16 on5 of7.wav	a 0.16 on3 of7.wav
561	1	597	a 0.16 on6 of7.wav	a 0.16 on4 of7.wav
562	1	697	a 0.16 on7 of7.wav	a 0.16 on5 of7.wav
563	2	721	a 0.18 on3 of7.wav	a 0.18 on1 of7r.wav
564	2	2135	a 0.18 on4 of7.wav	a 0.18 on2 of7.wav
565	2	727	a 0.18 on5 of7.wav	a 0.18 on3 of7.wav
566	1	1222	a 0.18 on6 of7.wav	a 0.18 on4 of7.wav
567	1	1110	a 0.18 on7 of7.wav	a 0.18 on5 of7.wav
568	2	758	i 0.1 on3 of7.wav	i 0.1 on1 of7r.wav
569	2	1298	i 0.1 on4 of7.wav	i 0.1 on2 of7.wav
570	1	747	i 0.1 on5 of7.wav	i 0.1 on3 of7.wav
571	1	579	i 0.1 on6 of7.wav	i 0.1 on4 of7.wav
572	1	654	i 0.1 on7 of7.wav	i 0.1 on5 of7.wav
573	1	1195	i 0.2 on3 of7.wav	i 0.2 on1 of7r.wav
574	1	1132	i 0.2 on4 of7.wav	i 0.2 on2 of7.wav
575	2	2150	i 0.2 on5 of7.wav	i 0.2 on3 of7.wav
576	1	687	i 0.2 on6 of7.wav	i 0.2 on4 of7.wav
577	1	630	i 0.2 on7 of7.wav	i 0.2 on5 of7.wav
578	1	823	i 0.04 on3 of7.wav	i 0.04 on1 of7r.wav
579	1	495	i 0.04 on4 of7.wav	i 0.04 on2 of7.wav
580	1	521	i 0.04 on5 of7.wav	i 0.04 on3 of7.wav
581	1	565	i 0.04 on6 of7.wav	i 0.04 on4 of7.wav
582	1	662	i 0.04 on7 of7.wav	i 0.04 on5 of7.wav
583	1	651	i 0.06 on3 of7.wav	i 0.06 on1 of7r.wav
584	1	681	i 0.06 on4 of7.wav	i 0.06 on2 of7.wav
585	1	734	i 0.06 on5 of7.wav	i 0.06 on3 of7.wav
586	1	513	i 0.06 on6 of7.wav	i 0.06 on4 of7.wav
587	1	559	i 0.06 on7 of7.wav	i 0.06 on5 of7.wav
588	1	721	i 0.08 on3 of7.wav	i 0.08 on1 of7r.wav
589	1	553	i 0.08 on4 of7.wav	i 0.08 on2 of7.wav
590	1	671	i 0.08 on5 of7.wav	i 0.08 on3 of7.wav
591	1	783	i 0.08 on6 of7.wav	i 0.08 on4 of7.wav
592	1	446	i 0.08 on7 of7.wav	i 0.08 on5 of7.wav
593	1	955	i 0.12 on3 of7.wav	i 0.12 on1 of7r.wav
594	1	715	i 0.12 on4 of7.wav	i 0.12 on2 of7.wav
595	1	841	i 0.12 on5 of7.wav	i 0.12 on3 of7.wav
596	1	701	i 0.12 on6 of7.wav	i 0.12 on4 of7.wav
597	1	761	i 0.12 on7 of7.wav	i 0.12 on5 of7.wav
598	2	685	i 0.14 on3 of7.wav	i 0.14 on1 of7r.wav
599	1	711	i 0.14 on4 of7.wav	i 0.14 on2 of7.wav
600	1	871	i 0.14 on5 of7.wav	i 0.14 on3 of7.wav
601	1	673	i 0.14 on6 of7.wav	i 0.14 on4 of7.wav
602	1	611	i 0.14 on7 of7.wav	i 0.14 on5 of7.wav
603	1	662	i 0.16 on3 of7.wav	i 0.16 on1 of7r.wav
604	2	658	i 0.16 on4 of7.wav	i 0.16 on2 of7.wav
605	1	805	i 0.16 on5 of7.wav	i 0.16 on3 of7.wav
606	1	755	i 0.16 on6 of7.wav	i 0.16 on4 of7.wav
607	1	870	i 0.16 on7 of7.wav	i 0.16 on5 of7.wav
608	1	729	i 0.18 on3 of7.wav	i 0.18 on1 of7r.wav
609	2	843	i 0.18 on4 of7.wav	i 0.18 on2 of7.wav
610	1	975	i 0.18 on5 of7.wav	i 0.18 on3 of7.wav
611	1	674	i 0.18 on6 of7.wav	i 0.18 on4 of7.wav
612	1	606	i 0.18 on7 of7.wav	i 0.18 on5 of7.wav
