# Supplementary material for: How musical experience affects tone perception efficiency by musicians of tonal and non-tonal speakers?
Source: PLoS One. 2020 May 8;15(5):e0232514. doi: 10.1371/journal.pone.0232514 (PMC7209303; doi:10.1371/journal.pone.0232514)
Supplement: S2 Raw Data — (ZIP) [file pone.0232514.s002.zip › RAW DATA Man musician/sub7idfalling.csv]

List2	stim1	Slide3.RESP	Slide3.RT
1	a 0.1 on1 of1.wav	1	686
2	a 0.1 on1 of2.wav	1	750
3	a 0.1 on1 of3.wav	1	1537
4	a 0.1 on1 of4.wav	1	3482
5	a 0.1 on1 of5.wav	1	1054
6	a 0.1 on1 of6.wav	2	726
7	a 0.1 on1 of7.wav	2	1078
8	a 0.2 on1 of1.wav	1	818
9	a 0.2 on1 of2.wav	1	923
10	a 0.2 on1 of3.wav	1	878
11	a 0.2 on1 of4.wav	1	1854
12	a 0.2 on1 of5.wav	2	1113
13	a 0.2 on1 of6.wav	2	698
14	a 0.2 on1 of7.wav	2	810
15	a 0.04 on1 of1.wav	1	774
16	a 0.04 on1 of2.wav	1	957
17	a 0.04 on1 of3.wav	1	833
18	a 0.04 on1 of4.wav	1	1649
19	a 0.04 on1 of5.wav	1	845
20	a 0.04 on1 of6.wav	2	1314
21	a 0.04 on1 of7.wav	1	907
22	a 0.06 on1 of1.wav	1	861
23	a 0.06 on1 of2.wav	1	1070
24	a 0.06 on1 of3.wav	2	1061
25	a 0.06 on1 of4.wav	1	781
26	a 0.06 on1 of5.wav	1	1003
27	a 0.06 on1 of6.wav	1	1498
28	a 0.06 on1 of7.wav	1	2630
29	a 0.08 on1 of1.wav	1	841
30	a 0.08 on1 of2.wav	1	778
31	a 0.08 on1 of3.wav	1	746
32	a 0.08 on1 of4.wav	1	962
33	a 0.08 on1 of5.wav	2	1114
34	a 0.08 on1 of6.wav	1	962
35	a 0.08 on1 of7.wav	2	1751
36	a 0.12 on1 of1.wav	1	1033
37	a 0.12 on1 of2.wav	1	548
38	a 0.12 on1 of3.wav	1	3086
39	a 0.12 on1 of4.wav	2	1781
40	a 0.12 on1 of5.wav	2	1582
41	a 0.12 on1 of6.wav	2	1209
42	a 0.12 on1 of7.wav	2	970
43	a 0.14 on1 of1.wav	1	1082
44	a 0.14 on1 of2.wav	1	738
45	a 0.14 on1 of3.wav	1	805
46	a 0.14 on1 of4.wav	2	873
47	a 0.14 on1 of5.wav	2	1317
48	a 0.14 on1 of6.wav	2	1021
49	a 0.14 on1 of7.wav	2	890
50	a 0.16 on1 of1.wav	1	756
51	a 0.16 on1 of2.wav	1	857
52	a 0.16 on1 of3.wav	1	778
53	a 0.16 on1 of4.wav	1	2514
54	a 0.16 on1 of5.wav	2	709
55	a 0.16 on1 of6.wav	2	589
56	a 0.16 on1 of7.wav	2	730
57	a 0.18 on1 of1.wav	1	1075
58	a 0.18 on1 of2.wav	1	678
59	a 0.18 on1 of3.wav	2	4173
60	a 0.18 on1 of4.wav	1	936
61	a 0.18 on1 of5.wav	2	1065
62	a 0.18 on1 of6.wav	2	882
63	a 0.18 on1 of7.wav	2	770
64	i 0.1 on1 of1.wav	1	660
65	i 0.1 on1 of2.wav	1	792
66	i 0.1 on1 of3.wav	1	843
67	i 0.1 on1 of4.wav	1	2763
68	i 0.1 on1 of5.wav	1	3540
69	i 0.1 on1 of6.wav	2	1473
70	i 0.1 on1 of7.wav	2	1050
71	i 0.2 on1 of1.wav	1	875
72	i 0.2 on1 of2.wav	1	594
73	i 0.2 on1 of3.wav	1	897
74	i 0.2 on1 of4.wav	2	1172
75	i 0.2 on1 of5.wav	2	1046
76	i 0.2 on1 of6.wav	2	899
77	i 0.2 on1 of7.wav	1	969
78	i 0.04 on1 of1.wav	1	1302
79	i 0.04 on1 of2.wav	1	1429
80	i 0.04 on1 of3.wav	1	782
81	i 0.04 on1 of4.wav	1	718
82	i 0.04 on1 of5.wav	1	1034
83	i 0.04 on1 of6.wav	1	4145
84	i 0.04 on1 of7.wav	1	1191
85	i 0.06 on1 of1.wav	1	2991
86	i 0.06 on1 of2.wav	1	854
87	i 0.06 on1 of3.wav	1	501
88	i 0.06 on1 of4.wav	1	734
89	i 0.06 on1 of5.wav	1	866
90	i 0.06 on1 of6.wav	1	1190
91	i 0.06 on1 of7.wav	1	2326
92	i 0.08 on1 of1.wav	1	758
93	i 0.08 on1 of2.wav	1	673
94	i 0.08 on1 of3.wav	1	914
95	i 0.08 on1 of4.wav	1	730
96	i 0.08 on1 of5.wav	1	1605
97	i 0.08 on1 of6.wav	1	1843
98	i 0.08 on1 of7.wav	2	1154
99	i 0.12 on1 of1.wav	1	850
100	i 0.12 on1 of2.wav	1	785
101	i 0.12 on1 of3.wav	1	810
102	i 0.12 on1 of4.wav	1	733
103	i 0.12 on1 of5.wav	1	969
104	i 0.12 on1 of6.wav	2	766
105	i 0.12 on1 of7.wav	2	886
106	i 0.14 on1 of1.wav	1	950
107	i 0.14 on1 of2.wav	1	681
108	i 0.14 on1 of3.wav	1	730
109	i 0.14 on1 of4.wav	2	2274
110	i 0.14 on1 of5.wav	2	1937
111	i 0.14 on1 of6.wav	2	1018
112	i 0.14 on1 of7.wav	2	1306
113	i 0.16 on1 of1.wav	1	994
114	i 0.16 on1 of2.wav	1	815
115	i 0.16 on1 of3.wav	1	1075
116	i 0.16 on1 of4.wav	1	3870
117	i 0.16 on1 of5.wav	2	1117
118	i 0.16 on1 of6.wav	2	1726
119	i 0.16 on1 of7.wav	2	989
120	i 0.18 on1 of1.wav	1	878
121	i 0.18 on1 of2.wav	1	729
122	i 0.18 on1 of3.wav	1	898
123	i 0.18 on1 of4.wav	1	2329
124	i 0.18 on1 of5.wav	2	1018
125	i 0.18 on1 of6.wav	2	818
126	i 0.18 on1 of7.wav	2	749
127	a 0.1 on1 of1.wav	1	742
128	a 0.1 on1 of2.wav	1	685
129	a 0.1 on1 of3.wav	1	929
130	a 0.1 on1 of4.wav	1	1077
131	a 0.1 on1 of5.wav	1	1262
132	a 0.1 on1 of6.wav	2	610
133	a 0.1 on1 of7.wav	2	842
134	a 0.2 on1 of1.wav	1	842
135	a 0.2 on1 of2.wav	1	806
136	a 0.2 on1 of3.wav	1	1295
137	a 0.2 on1 of4.wav	1	1198
138	a 0.2 on1 of5.wav	2	1158
139	a 0.2 on1 of6.wav	2	677
140	a 0.2 on1 of7.wav	2	846
141	a 0.04 on1 of1.wav	2	6499
142	a 0.04 on1 of2.wav	1	2613
143	a 0.04 on1 of3.wav	1	1057
144	a 0.04 on1 of4.wav	1	802
145	a 0.04 on1 of5.wav	1	1902
146	a 0.04 on1 of6.wav	1	2215
147	a 0.04 on1 of7.wav	1	1934
148	a 0.06 on1 of1.wav	1	2250
149	a 0.06 on1 of2.wav	1	766
150	a 0.06 on1 of3.wav	1	1086
151	a 0.06 on1 of4.wav	1	810
152	a 0.06 on1 of5.wav	2	3082
153	a 0.06 on1 of6.wav	1	686
154	a 0.06 on1 of7.wav	2	878
155	a 0.08 on1 of1.wav	1	790
156	a 0.08 on1 of2.wav	1	729
157	a 0.08 on1 of3.wav	1	729
158	a 0.08 on1 of4.wav	1	1593
159	a 0.08 on1 of5.wav	1	4917
160	a 0.08 on1 of6.wav	2	906
161	a 0.08 on1 of7.wav	2	1042
162	a 0.12 on1 of1.wav	1	874
163	a 0.12 on1 of2.wav	1	726
164	a 0.12 on1 of3.wav	1	785
165	a 0.12 on1 of4.wav	2	897
166	a 0.12 on1 of5.wav	1	1397
167	a 0.12 on1 of6.wav	2	954
168	a 0.12 on1 of7.wav	2	566
169	a 0.14 on1 of1.wav	1	757
170	a 0.14 on1 of2.wav	1	582
171	a 0.14 on1 of3.wav	1	1006
172	a 0.14 on1 of4.wav	1	1641
173	a 0.14 on1 of5.wav	2	3462
174	a 0.14 on1 of6.wav	2	1294
175	a 0.14 on1 of7.wav	2	682
176	a 0.16 on1 of1.wav	1	942
177	a 0.16 on1 of2.wav	1	760
178	a 0.16 on1 of3.wav	1	1085
179	a 0.16 on1 of4.wav	1	2383
180	a 0.16 on1 of5.wav	2	2330
181	a 0.16 on1 of6.wav	2	1306
182	a 0.16 on1 of7.wav	2	998
183	a 0.18 on1 of1.wav	1	986
184	a 0.18 on1 of2.wav	1	817
185	a 0.18 on1 of3.wav	1	3286
186	a 0.18 on1 of4.wav	2	957
187	a 0.18 on1 of5.wav	2	1106
188	a 0.18 on1 of6.wav	2	1237
189	a 0.18 on1 of7.wav	2	658
190	i 0.1 on1 of1.wav	1	848
191	i 0.1 on1 of2.wav	1	750
192	i 0.1 on1 of3.wav	1	858
193	i 0.1 on1 of4.wav	1	1039
194	i 0.1 on1 of5.wav	2	2329
195	i 0.1 on1 of6.wav	2	3165
196	i 0.1 on1 of7.wav	2	2152
197	i 0.2 on1 of1.wav	1	954
198	i 0.2 on1 of2.wav	1	670
199	i 0.2 on1 of3.wav	1	962
200	i 0.2 on1 of4.wav	1	897
201	i 0.2 on1 of5.wav	2	779
202	i 0.2 on1 of6.wav	2	932
203	i 0.2 on1 of7.wav	2	731
204	i 0.04 on1 of1.wav	1	1842
205	i 0.04 on1 of2.wav	1	866
206	i 0.04 on1 of3.wav	1	1178
207	i 0.04 on1 of4.wav	1	1693
208	i 0.04 on1 of5.wav	1	1446
209	i 0.04 on1 of6.wav	1	1237
210	i 0.04 on1 of7.wav	1	746
211	i 0.06 on1 of1.wav	1	978
212	i 0.06 on1 of2.wav	1	806
213	i 0.06 on1 of3.wav	1	1038
214	i 0.06 on1 of4.wav	1	993
215	i 0.06 on1 of5.wav	1	1089
216	i 0.06 on1 of6.wav	1	1166
217	i 0.06 on1 of7.wav	1	1046
218	i 0.08 on1 of1.wav	1	1295
219	i 0.08 on1 of2.wav	1	962
220	i 0.08 on1 of3.wav	1	674
221	i 0.08 on1 of4.wav	1	682
222	i 0.08 on1 of5.wav	1	1046
223	i 0.08 on1 of6.wav	1	738
224	i 0.08 on1 of7.wav	2	4247
225	i 0.12 on1 of1.wav	1	814
226	i 0.12 on1 of2.wav	1	617
227	i 0.12 on1 of3.wav	1	958
228	i 0.12 on1 of4.wav	1	752
229	i 0.12 on1 of5.wav	2	1321
230	i 0.12 on1 of6.wav	2	1730
231	i 0.12 on1 of7.wav	2	841
232	i 0.14 on1 of1.wav	1	750
233	i 0.14 on1 of2.wav	1	774
234	i 0.14 on1 of3.wav	1	1070
235	i 0.14 on1 of4.wav	1	730
236	i 0.14 on1 of5.wav	2	1014
237	i 0.14 on1 of6.wav	2	1401
238	i 0.14 on1 of7.wav	2	801
239	i 0.16 on1 of1.wav	1	1032
240	i 0.16 on1 of2.wav	1	869
241	i 0.16 on1 of3.wav	1	739
242	i 0.16 on1 of4.wav	2	838
243	i 0.16 on1 of5.wav	1	565
244	i 0.16 on1 of6.wav	2	801
245	i 0.16 on1 of7.wav	2	1554
246	i 0.18 on1 of1.wav	1	945
247	i 0.18 on1 of2.wav	1	1046
248	i 0.18 on1 of3.wav	1	3438
249	i 0.18 on1 of4.wav	2	2745
250	i 0.18 on1 of5.wav	1	1462
251	i 0.18 on1 of6.wav	2	1037
252	i 0.18 on1 of7.wav	1	858
253	a 0.1 on1 of1.wav	1	954
254	a 0.1 on1 of2.wav	1	870
255	a 0.1 on1 of3.wav	1	777
256	a 0.1 on1 of4.wav	1	1266
257	a 0.1 on1 of5.wav	2	1701
258	a 0.1 on1 of6.wav	2	642
259	a 0.1 on1 of7.wav	2	873
260	a 0.2 on1 of1.wav	1	858
261	a 0.2 on1 of2.wav	1	898
262	a 0.2 on1 of3.wav	1	897
263	a 0.2 on1 of4.wav	2	1225
264	a 0.2 on1 of5.wav	2	1233
265	a 0.2 on1 of6.wav	2	1026
266	a 0.2 on1 of7.wav	2	1229
267	a 0.04 on1 of1.wav	2	1066
268	a 0.04 on1 of2.wav	1	834
269	a 0.04 on1 of3.wav	1	974
270	a 0.04 on1 of4.wav	1	1085
271	a 0.04 on1 of5.wav	1	1049
272	a 0.04 on1 of6.wav	2	1094
273	a 0.04 on1 of7.wav	1	697
274	a 0.06 on1 of1.wav	1	762
275	a 0.06 on1 of2.wav	2	1043
276	a 0.06 on1 of3.wav	1	833
277	a 0.06 on1 of4.wav	1	3992
278	a 0.06 on1 of5.wav	1	1506
279	a 0.06 on1 of6.wav	1	1226
280	a 0.06 on1 of7.wav	1	1241
281	a 0.08 on1 of1.wav	1	1685
282	a 0.08 on1 of2.wav	1	1169
283	a 0.08 on1 of3.wav	1	2782
284	a 0.08 on1 of4.wav	1	2119
285	a 0.08 on1 of5.wav	2	1850
286	a 0.08 on1 of6.wav	2	870
287	a 0.08 on1 of7.wav	2	1223
288	a 0.12 on1 of1.wav	1	802
289	a 0.12 on1 of2.wav	1	721
290	a 0.12 on1 of3.wav	1	1305
291	a 0.12 on1 of4.wav	1	1314
292	a 0.12 on1 of5.wav	2	1966
293	a 0.12 on1 of6.wav	2	2422
294	a 0.12 on1 of7.wav	2	712
295	a 0.14 on1 of1.wav	1	638
296	a 0.14 on1 of2.wav	1	1378
297	a 0.14 on1 of3.wav	2	1209
298	a 0.14 on1 of4.wav	1	986
299	a 0.14 on1 of5.wav	1	1649
300	a 0.14 on1 of6.wav	2	778
301	a 0.14 on1 of7.wav	2	1301
302	a 0.16 on1 of1.wav	1	1062
303	a 0.16 on1 of2.wav	1	1187
304	a 0.16 on1 of3.wav	1	970
305	a 0.16 on1 of4.wav	2	1230
306	a 0.16 on1 of5.wav	2	1154
307	a 0.16 on1 of6.wav	2	1063
308	a 0.16 on1 of7.wav	2	1010
309	a 0.18 on1 of1.wav	1	966
310	a 0.18 on1 of2.wav	1	803
311	a 0.18 on1 of3.wav	1	765
312	a 0.18 on1 of4.wav	1	2097
313	a 0.18 on1 of5.wav	2	4681
314	a 0.18 on1 of6.wav	2	913
315	a 0.18 on1 of7.wav	2	809
316	i 0.1 on1 of1.wav	1	894
317	i 0.1 on1 of2.wav	1	1042
318	i 0.1 on1 of3.wav	1	1233
319	i 0.1 on1 of4.wav	1	1033
320	i 0.1 on1 of5.wav	2	806
321	i 0.1 on1 of6.wav	2	1969
322	i 0.1 on1 of7.wav	2	1241
323	i 0.2 on1 of1.wav	1	849
324	i 0.2 on1 of2.wav	1	730
325	i 0.2 on1 of3.wav	1	1026
326	i 0.2 on1 of4.wav	2	1157
327	i 0.2 on1 of5.wav	2	996
328	i 0.2 on1 of6.wav	2	822
329	i 0.2 on1 of7.wav	2	818
330	i 0.04 on1 of1.wav	1	1734
331	i 0.04 on1 of2.wav	1	1053
332	i 0.04 on1 of3.wav	1	844
333	i 0.04 on1 of4.wav	1	710
334	i 0.04 on1 of5.wav	1	890
335	i 0.04 on1 of6.wav	2	1041
336	i 0.04 on1 of7.wav	1	934
337	i 0.06 on1 of1.wav	1	1081
338	i 0.06 on1 of2.wav	1	721
339	i 0.06 on1 of3.wav	1	1266
340	i 0.06 on1 of4.wav	1	1099
341	i 0.06 on1 of5.wav	1	1130
342	i 0.06 on1 of6.wav	1	4426
343	i 0.06 on1 of7.wav	1	1250
344	i 0.08 on1 of1.wav	1	1585
345	i 0.08 on1 of2.wav	1	802
346	i 0.08 on1 of3.wav	1	1113
347	i 0.08 on1 of4.wav	1	1096
348	i 0.08 on1 of5.wav	1	1489
349	i 0.08 on1 of6.wav	1	1046
350	i 0.08 on1 of7.wav	1	1446
351	i 0.12 on1 of1.wav	1	717
352	i 0.12 on1 of2.wav	1	778
353	i 0.12 on1 of3.wav	1	825
354	i 0.12 on1 of4.wav	1	893
355	i 0.12 on1 of5.wav	2	1085
356	i 0.12 on1 of6.wav	2	970
357	i 0.12 on1 of7.wav	1	1109
358	i 0.14 on1 of1.wav	1	857
359	i 0.14 on1 of2.wav	1	834
360	i 0.14 on1 of3.wav	1	934
361	i 0.14 on1 of4.wav	1	756
362	i 0.14 on1 of5.wav	2	718
363	i 0.14 on1 of6.wav	2	717
364	i 0.14 on1 of7.wav	2	934
365	i 0.16 on1 of1.wav	1	846
366	i 0.16 on1 of2.wav	1	1106
367	i 0.16 on1 of3.wav	1	1841
368	i 0.16 on1 of4.wav	2	1054
369	i 0.16 on1 of5.wav	2	1765
370	i 0.16 on1 of6.wav	2	825
371	i 0.16 on1 of7.wav	2	1317
372	i 0.18 on1 of1.wav	1	754
373	i 0.18 on1 of2.wav	1	1026
374	i 0.18 on1 of3.wav	1	945
375	i 0.18 on1 of4.wav	1	2602
376	i 0.18 on1 of5.wav	2	1769
377	i 0.18 on1 of6.wav	2	714
378	i 0.18 on1 of7.wav	2	849
379	a 0.1 on1 of1.wav	1	1442
380	a 0.1 on1 of2.wav	1	905
381	a 0.1 on1 of3.wav	1	1159
382	a 0.1 on1 of4.wav	1	1793
383	a 0.1 on1 of5.wav	1	1081
384	a 0.1 on1 of6.wav	2	930
385	a 0.1 on1 of7.wav	2	1018
386	a 0.2 on1 of1.wav	1	908
387	a 0.2 on1 of2.wav	1	706
388	a 0.2 on1 of3.wav	1	922
389	a 0.2 on1 of4.wav	2	4317
390	a 0.2 on1 of5.wav	2	1334
391	a 0.2 on1 of6.wav	2	529
392	a 0.2 on1 of7.wav	2	821
393	a 0.04 on1 of1.wav	1	986
394	a 0.04 on1 of2.wav	1	1293
395	a 0.04 on1 of3.wav	2	553
396	a 0.04 on1 of4.wav	1	949
397	a 0.04 on1 of5.wav	1	1164
398	a 0.04 on1 of6.wav	1	2433
399	a 0.04 on1 of7.wav	1	1561
400	a 0.06 on1 of1.wav	1	2086
401	a 0.06 on1 of2.wav	1	2233
402	a 0.06 on1 of3.wav	1	1319
403	a 0.06 on1 of4.wav	1	917
404	a 0.06 on1 of5.wav	1	1425
405	a 0.06 on1 of6.wav	1	862
406	a 0.06 on1 of7.wav	2	4329
407	a 0.08 on1 of1.wav	1	778
408	a 0.08 on1 of2.wav	1	1025
409	a 0.08 on1 of3.wav	1	1178
410	a 0.08 on1 of4.wav	1	757
411	a 0.08 on1 of5.wav	2	1182
412	a 0.08 on1 of6.wav	1	1106
413	a 0.08 on1 of7.wav	2	994
414	a 0.12 on1 of1.wav	1	805
415	a 0.12 on1 of2.wav	1	792
416	a 0.12 on1 of3.wav	1	601
417	a 0.12 on1 of4.wav	2	1045
418	a 0.12 on1 of5.wav	1	1265
419	a 0.12 on1 of6.wav	2	1630
420	a 0.12 on1 of7.wav	2	1056
421	a 0.14 on1 of1.wav	1	573
422	a 0.14 on1 of2.wav	1	953
423	a 0.14 on1 of3.wav	2	1134
424	a 0.14 on1 of4.wav	1	1198
425	a 0.14 on1 of5.wav	2	3321
426	a 0.14 on1 of6.wav	2	650
427	a 0.14 on1 of7.wav	2	987
428	a 0.16 on1 of1.wav	1	638
429	a 0.16 on1 of2.wav	1	809
430	a 0.16 on1 of3.wav	2	1010
431	a 0.16 on1 of4.wav	1	1261
432	a 0.16 on1 of5.wav	2	830
433	a 0.16 on1 of6.wav	2	886
434	a 0.16 on1 of7.wav	2	906
435	a 0.18 on1 of1.wav	1	994
436	a 0.18 on1 of2.wav	1	797
437	a 0.18 on1 of3.wav	1	825
438	a 0.18 on1 of4.wav	2	1062
439	a 0.18 on1 of5.wav	2	994
440	a 0.18 on1 of6.wav	2	786
441	a 0.18 on1 of7.wav	2	590
442	i 0.1 on1 of1.wav	1	800
443	i 0.1 on1 of2.wav	1	1233
444	i 0.1 on1 of3.wav	1	649
445	i 0.1 on1 of4.wav	1	805
446	i 0.1 on1 of5.wav	2	1210
447	i 0.1 on1 of6.wav	1	1034
448	i 0.1 on1 of7.wav	1	3163
449	i 0.2 on1 of1.wav	1	805
450	i 0.2 on1 of2.wav	1	617
451	i 0.2 on1 of3.wav	1	817
452	i 0.2 on1 of4.wav	2	1370
453	i 0.2 on1 of5.wav	2	777
454	i 0.2 on1 of6.wav	2	1205
455	i 0.2 on1 of7.wav	2	745
456	i 0.04 on1 of1.wav	1	1054
457	i 0.04 on1 of2.wav	1	562
458	i 0.04 on1 of3.wav	1	889
459	i 0.04 on1 of4.wav	1	1042
460	i 0.04 on1 of5.wav	1	777
461	i 0.04 on1 of6.wav	1	2686
462	i 0.04 on1 of7.wav	1	1098
463	i 0.06 on1 of1.wav	1	1118
464	i 0.06 on1 of2.wav	1	786
465	i 0.06 on1 of3.wav	1	1134
466	i 0.06 on1 of4.wav	1	766
467	i 0.06 on1 of5.wav	1	1586
468	i 0.06 on1 of6.wav	1	2127
469	i 0.06 on1 of7.wav	1	1410
470	i 0.08 on1 of1.wav	1	930
471	i 0.08 on1 of2.wav	1	469
472	i 0.08 on1 of3.wav	1	669
473	i 0.08 on1 of4.wav	1	1254
474	i 0.08 on1 of5.wav	1	3178
475	i 0.08 on1 of6.wav	1	3510
476	i 0.08 on1 of7.wav	1	3630
477	i 0.12 on1 of1.wav	1	810
478	i 0.12 on1 of2.wav	1	889
479	i 0.12 on1 of3.wav	1	902
480	i 0.12 on1 of4.wav	1	846
481	i 0.12 on1 of5.wav	2	1309
482	i 0.12 on1 of6.wav	2	1055
483	i 0.12 on1 of7.wav	2	922
484	i 0.14 on1 of1.wav	1	642
485	i 0.14 on1 of2.wav	1	689
486	i 0.14 on1 of3.wav	1	966
487	i 0.14 on1 of4.wav	1	909
488	i 0.14 on1 of5.wav	2	1570
489	i 0.14 on1 of6.wav	2	777
490	i 0.14 on1 of7.wav	2	1410
491	i 0.16 on1 of1.wav	1	1162
492	i 0.16 on1 of2.wav	1	613
493	i 0.16 on1 of3.wav	1	889
494	i 0.16 on1 of4.wav	2	861
495	i 0.16 on1 of5.wav	2	842
496	i 0.16 on1 of6.wav	2	1035
497	i 0.16 on1 of7.wav	2	689
498	i 0.18 on1 of1.wav	1	1153
499	i 0.18 on1 of2.wav	1	798
500	i 0.18 on1 of3.wav	1	1070
501	i 0.18 on1 of4.wav	2	3494
502	i 0.18 on1 of5.wav	1	1713
503	i 0.18 on1 of6.wav	2	797
504	i 0.18 on1 of7.wav	2	734
505	a 0.1 on1 of1.wav	1	738
506	a 0.1 on1 of2.wav	1	834
507	a 0.1 on1 of3.wav	1	1009
508	a 0.1 on1 of4.wav	1	846
509	a 0.1 on1 of5.wav	2	1509
510	a 0.1 on1 of6.wav	2	897
511	a 0.1 on1 of7.wav	2	876
512	a 0.2 on1 of1.wav	1	1019
513	a 0.2 on1 of2.wav	1	857
514	a 0.2 on1 of3.wav	1	986
515	a 0.2 on1 of4.wav	2	1922
516	a 0.2 on1 of5.wav	2	809
517	a 0.2 on1 of6.wav	2	706
518	a 0.2 on1 of7.wav	2	914
519	a 0.04 on1 of1.wav	2	970
520	a 0.04 on1 of2.wav	1	2870
521	a 0.04 on1 of3.wav	1	986
522	a 0.04 on1 of4.wav	1	960
523	a 0.04 on1 of5.wav	1	1289
524	a 0.04 on1 of6.wav	2	980
525	a 0.04 on1 of7.wav	2	781
526	a 0.06 on1 of1.wav	1	826
527	a 0.06 on1 of2.wav	1	794
528	a 0.06 on1 of3.wav	2	1094
529	a 0.06 on1 of4.wav	1	838
530	a 0.06 on1 of5.wav	1	1133
531	a 0.06 on1 of6.wav	1	769
532	a 0.06 on1 of7.wav	1	1008
533	a 0.08 on1 of1.wav	1	1382
534	a 0.08 on1 of2.wav	1	852
535	a 0.08 on1 of3.wav	1	693
536	a 0.08 on1 of4.wav	1	789
537	a 0.08 on1 of5.wav	2	7143
538	a 0.08 on1 of6.wav	2	875
539	a 0.08 on1 of7.wav	2	1114
540	a 0.12 on1 of1.wav	1	1165
541	a 0.12 on1 of2.wav	2	2273
542	a 0.12 on1 of3.wav	1	1314
543	a 0.12 on1 of4.wav	1	1668
544	a 0.12 on1 of5.wav	2	1442
545	a 0.12 on1 of6.wav	2	1685
546	a 0.12 on1 of7.wav	2	1390
547	a 0.14 on1 of1.wav	1	1026
548	a 0.14 on1 of2.wav	1	1018
549	a 0.14 on1 of3.wav	1	730
550	a 0.14 on1 of4.wav	1	1265
551	a 0.14 on1 of5.wav	2	993
552	a 0.14 on1 of6.wav	2	1102
553	a 0.14 on1 of7.wav	2	913
554	a 0.16 on1 of1.wav	2	1237
555	a 0.16 on1 of2.wav	1	1051
556	a 0.16 on1 of3.wav	2	1417
557	a 0.16 on1 of4.wav	2	2516
558	a 0.16 on1 of5.wav	2	1954
559	a 0.16 on1 of6.wav	2	1690
560	a 0.16 on1 of7.wav	2	939
561	a 0.18 on1 of1.wav	1	641
562	a 0.18 on1 of2.wav	1	641
563	a 0.18 on1 of3.wav	1	730
564	a 0.18 on1 of4.wav	1	1597
565	a 0.18 on1 of5.wav	2	786
566	a 0.18 on1 of6.wav	2	806
567	a 0.18 on1 of7.wav	2	847
568	i 0.1 on1 of1.wav	1	752
569	i 0.1 on1 of2.wav	1	1563
570	i 0.1 on1 of3.wav	1	994
571	i 0.1 on1 of4.wav	1	1097
572	i 0.1 on1 of5.wav	2	1186
573	i 0.1 on1 of6.wav	2	2042
574	i 0.1 on1 of7.wav	2	649
575	i 0.2 on1 of1.wav	1	1077
576	i 0.2 on1 of2.wav	1	745
577	i 0.2 on1 of3.wav	1	754
578	i 0.2 on1 of4.wav	2	697
579	i 0.2 on1 of5.wav	2	949
580	i 0.2 on1 of6.wav	2	949
581	i 0.2 on1 of7.wav	2	951
582	i 0.04 on1 of1.wav	1	841
583	i 0.04 on1 of2.wav	2	977
584	i 0.04 on1 of3.wav	1	682
585	i 0.04 on1 of4.wav	1	1298
586	i 0.04 on1 of5.wav	1	1198
587	i 0.04 on1 of6.wav	1	1218
588	i 0.04 on1 of7.wav	1	1505
589	i 0.06 on1 of1.wav	1	1202
590	i 0.06 on1 of2.wav	1	926
591	i 0.06 on1 of3.wav	1	712
592	i 0.06 on1 of4.wav	1	725
593	i 0.06 on1 of5.wav	1	1205
594	i 0.06 on1 of6.wav	1	948
595	i 0.06 on1 of7.wav	1	1227
596	i 0.08 on1 of1.wav	1	1397
597	i 0.08 on1 of2.wav	1	830
598	i 0.08 on1 of3.wav	1	1097
599	i 0.08 on1 of4.wav	1	822
600	i 0.08 on1 of5.wav	1	1290
601	i 0.08 on1 of6.wav	2	1033
602	i 0.08 on1 of7.wav	1	1662
603	i 0.12 on1 of1.wav	1	1029
604	i 0.12 on1 of2.wav	1	878
605	i 0.12 on1 of3.wav	1	1082
606	i 0.12 on1 of4.wav	1	2010
607	i 0.12 on1 of5.wav	1	1337
608	i 0.12 on1 of6.wav	2	1450
609	i 0.12 on1 of7.wav	2	913
610	i 0.14 on1 of1.wav	1	1886
611	i 0.14 on1 of2.wav	1	717
612	i 0.14 on1 of3.wav	1	1021
613	i 0.14 on1 of4.wav	2	1277
614	i 0.14 on1 of5.wav	2	1097
615	i 0.14 on1 of6.wav	2	785
616	i 0.14 on1 of7.wav	2	1082
617	i 0.16 on1 of1.wav	1	694
618	i 0.16 on1 of2.wav	1	1005
619	i 0.16 on1 of3.wav	1	705
620	i 0.16 on1 of4.wav	1	1649
621	i 0.16 on1 of5.wav	2	2682
622	i 0.16 on1 of6.wav	2	1522
623	i 0.16 on1 of7.wav	2	626
624	i 0.18 on1 of1.wav	1	858
625	i 0.18 on1 of2.wav	1	1301
626	i 0.18 on1 of3.wav	1	882
627	i 0.18 on1 of4.wav	1	2345
628	i 0.18 on1 of5.wav	2	1465
629	i 0.18 on1 of6.wav	2	1682
630	i 0.18 on1 of7.wav	2	1066
