# Supplementary material for: How musical experience affects tone perception efficiency by musicians of tonal and non-tonal speakers?
Source: PLoS One. 2020 May 8;15(5):e0232514. doi: 10.1371/journal.pone.0232514 (PMC7209303; doi:10.1371/journal.pone.0232514)
Supplement: S2 Raw Data — (ZIP) [file pone.0232514.s002.zip › RAW DATA Man musician/sub7idrising.csv]

List2	stim1	Slide3.RESP	Slide3.RT
1	a 0.1 on1 of7r.wav	2	776
2	a 0.1 on2 of7.wav	2	977
3	a 0.1 on3 of7.wav	2	692
4	a 0.1 on4 of7.wav	1	960
5	a 0.1 on5 of7.wav	1	861
6	a 0.1 on6 of7.wav	1	553
7	a 0.1 on7 of7.wav	1	3420
8	a 0.2 on1 of7r.wav	2	592
9	a 0.2 on2 of7.wav	2	853
10	a 0.2 on3 of7.wav	2	801
11	a 0.2 on4 of7.wav	2	920
12	a 0.2 on5 of7.wav	1	797
13	a 0.2 on6 of7.wav	1	677
14	a 0.2 on7 of7.wav	1	691
15	a 0.04 on1 of7r.wav	2	1024
16	a 0.04 on2 of7.wav	1	841
17	a 0.04 on3 of7.wav	1	809
18	a 0.04 on4 of7.wav	1	727
19	a 0.04 on5 of7.wav	1	1353
20	a 0.04 on6 of7.wav	1	2472
21	a 0.04 on7 of7.wav	1	1133
22	a 0.06 on1 of7r.wav	1	1444
23	a 0.06 on2 of7.wav	2	965
24	a 0.06 on3 of7.wav	1	552
25	a 0.06 on4 of7.wav	1	649
26	a 0.06 on5 of7.wav	1	4149
27	a 0.06 on6 of7.wav	1	682
28	a 0.06 on7 of7.wav	1	1373
29	a 0.08 on1 of7r.wav	2	901
30	a 0.08 on2 of7.wav	2	1180
31	a 0.08 on3 of7.wav	2	716
32	a 0.08 on4 of7.wav	1	652
33	a 0.08 on5 of7.wav	1	1753
34	a 0.08 on6 of7.wav	1	4381
35	a 0.08 on7 of7.wav	1	640
36	a 0.12 on1 of7r.wav	2	737
37	a 0.12 on2 of7.wav	2	2009
38	a 0.12 on3 of7.wav	2	786
39	a 0.12 on4 of7.wav	1	757
40	a 0.12 on5 of7.wav	1	734
41	a 0.12 on6 of7.wav	1	816
42	a 0.12 on7 of7.wav	1	800
43	a 0.14 on1 of7r.wav	2	616
44	a 0.14 on2 of7.wav	2	708
45	a 0.14 on3 of7.wav	1	1089
46	a 0.14 on4 of7.wav	1	1720
47	a 0.14 on5 of7.wav	1	885
48	a 0.14 on6 of7.wav	1	621
49	a 0.14 on7 of7.wav	1	769
50	a 0.16 on1 of7r.wav	2	777
51	a 0.16 on2 of7.wav	2	933
52	a 0.16 on3 of7.wav	1	1289
53	a 0.16 on4 of7.wav	1	976
54	a 0.16 on5 of7.wav	1	692
55	a 0.16 on6 of7.wav	1	564
56	a 0.16 on7 of7.wav	1	917
57	a 0.18 on1 of7r.wav	2	829
58	a 0.18 on2 of7.wav	2	765
59	a 0.18 on3 of7.wav	2	633
60	a 0.18 on4 of7.wav	1	909
61	a 0.18 on5 of7.wav	1	1009
62	a 0.18 on6 of7.wav	1	728
63	a 0.18 on7 of7.wav	1	832
64	i 0.1 on1 of7r.wav	2	916
65	i 0.1 on2 of7.wav	2	649
66	i 0.1 on3 of7.wav	1	1348
67	i 0.1 on4 of7.wav	1	2712
68	i 0.1 on5 of7.wav	1	756
69	i 0.1 on6 of7.wav	1	596
70	i 0.1 on7 of7.wav	1	756
71	i 0.2 on1 of7r.wav	2	821
72	i 0.2 on2 of7.wav	2	760
73	i 0.2 on3 of7.wav	2	872
74	i 0.2 on4 of7.wav	1	1181
75	i 0.2 on5 of7.wav	1	608
76	i 0.2 on6 of7.wav	1	744
77	i 0.2 on7 of7.wav	1	845
78	i 0.04 on1 of7r.wav	1	916
79	i 0.04 on2 of7.wav	1	745
80	i 0.04 on3 of7.wav	2	1256
81	i 0.04 on4 of7.wav	1	560
82	i 0.04 on5 of7.wav	1	692
83	i 0.04 on6 of7.wav	1	760
84	i 0.04 on7 of7.wav	1	776
85	i 0.06 on1 of7r.wav	1	1705
86	i 0.06 on2 of7.wav	1	880
87	i 0.06 on3 of7.wav	1	761
88	i 0.06 on4 of7.wav	1	701
89	i 0.06 on5 of7.wav	1	773
90	i 0.06 on6 of7.wav	1	1073
91	i 0.06 on7 of7.wav	1	1013
92	i 0.08 on1 of7r.wav	1	865
93	i 0.08 on2 of7.wav	2	660
94	i 0.08 on3 of7.wav	1	1108
95	i 0.08 on4 of7.wav	2	2545
96	i 0.08 on5 of7.wav	1	861
97	i 0.08 on6 of7.wav	1	1192
98	i 0.08 on7 of7.wav	1	1008
99	i 0.12 on1 of7r.wav	2	785
100	i 0.12 on2 of7.wav	2	647
101	i 0.12 on3 of7.wav	1	1184
102	i 0.12 on4 of7.wav	2	1188
103	i 0.12 on5 of7.wav	1	824
104	i 0.12 on6 of7.wav	1	877
105	i 0.12 on7 of7.wav	1	593
106	i 0.14 on1 of7r.wav	2	780
107	i 0.14 on2 of7.wav	2	857
108	i 0.14 on3 of7.wav	2	1261
109	i 0.14 on4 of7.wav	1	709
110	i 0.14 on5 of7.wav	1	1329
111	i 0.14 on6 of7.wav	1	877
112	i 0.14 on7 of7.wav	1	1037
113	i 0.16 on1 of7r.wav	2	672
114	i 0.16 on2 of7.wav	2	964
115	i 0.16 on3 of7.wav	1	965
116	i 0.16 on4 of7.wav	2	872
117	i 0.16 on5 of7.wav	1	664
118	i 0.16 on6 of7.wav	1	680
119	i 0.16 on7 of7.wav	1	856
120	i 0.18 on1 of7r.wav	2	784
121	i 0.18 on2 of7.wav	2	740
122	i 0.18 on3 of7.wav	2	1305
123	i 0.18 on4 of7.wav	1	816
124	i 0.18 on5 of7.wav	1	1096
125	i 0.18 on6 of7.wav	1	772
126	i 0.18 on7 of7.wav	1	685
127	a 0.1 on1 of7r.wav	2	745
128	a 0.1 on2 of7.wav	2	2728
129	a 0.1 on3 of7.wav	1	781
130	a 0.1 on4 of7.wav	1	845
131	a 0.1 on5 of7.wav	1	1584
132	a 0.1 on6 of7.wav	1	905
133	a 0.1 on7 of7.wav	1	756
134	a 0.2 on1 of7r.wav	2	1113
135	a 0.2 on2 of7.wav	2	829
136	a 0.2 on3 of7.wav	2	1061
137	a 0.2 on4 of7.wav	1	885
138	a 0.2 on5 of7.wav	1	781
139	a 0.2 on6 of7.wav	1	781
140	a 0.2 on7 of7.wav	1	716
141	a 0.04 on1 of7r.wav	1	961
142	a 0.04 on2 of7.wav	1	929
143	a 0.04 on3 of7.wav	1	672
144	a 0.04 on4 of7.wav	1	753
145	a 0.04 on5 of7.wav	1	658
146	a 0.04 on6 of7.wav	1	1152
147	a 0.04 on7 of7.wav	1	1692
148	a 0.06 on1 of7r.wav	1	985
149	a 0.06 on2 of7.wav	2	744
150	a 0.06 on3 of7.wav	1	917
151	a 0.06 on4 of7.wav	1	744
152	a 0.06 on5 of7.wav	1	1288
153	a 0.06 on6 of7.wav	1	937
154	a 0.06 on7 of7.wav	1	1424
155	a 0.08 on1 of7r.wav	2	665
156	a 0.08 on2 of7.wav	2	528
157	a 0.08 on3 of7.wav	2	766
158	a 0.08 on4 of7.wav	1	1001
159	a 0.08 on5 of7.wav	1	760
160	a 0.08 on6 of7.wav	1	749
161	a 0.08 on7 of7.wav	1	881
162	a 0.12 on1 of7r.wav	2	724
163	a 0.12 on2 of7.wav	2	1673
164	a 0.12 on3 of7.wav	2	2753
165	a 0.12 on4 of7.wav	2	520
166	a 0.12 on5 of7.wav	1	872
167	a 0.12 on6 of7.wav	1	824
168	a 0.12 on7 of7.wav	1	1561
169	a 0.14 on1 of7r.wav	2	1225
170	a 0.14 on2 of7.wav	2	741
171	a 0.14 on3 of7.wav	2	717
172	a 0.14 on4 of7.wav	1	904
173	a 0.14 on5 of7.wav	1	1404
174	a 0.14 on6 of7.wav	1	777
175	a 0.14 on7 of7.wav	1	560
176	a 0.16 on1 of7r.wav	2	664
177	a 0.16 on2 of7.wav	2	745
178	a 0.16 on3 of7.wav	2	1188
179	a 0.16 on4 of7.wav	2	572
180	a 0.16 on5 of7.wav	1	736
181	a 0.16 on6 of7.wav	1	645
182	a 0.16 on7 of7.wav	1	1001
183	a 0.18 on1 of7r.wav	2	840
184	a 0.18 on2 of7.wav	2	693
185	a 0.18 on3 of7.wav	1	1089
186	a 0.18 on4 of7.wav	1	956
187	a 0.18 on5 of7.wav	1	788
188	a 0.18 on6 of7.wav	1	956
189	a 0.18 on7 of7.wav	1	964
190	i 0.1 on1 of7r.wav	1	820
191	i 0.1 on2 of7.wav	2	880
192	i 0.1 on3 of7.wav	2	552
193	i 0.1 on4 of7.wav	1	948
194	i 0.1 on5 of7.wav	1	616
195	i 0.1 on6 of7.wav	1	937
196	i 0.1 on7 of7.wav	1	761
197	i 0.2 on1 of7r.wav	2	556
198	i 0.2 on2 of7.wav	2	632
199	i 0.2 on3 of7.wav	2	856
200	i 0.2 on4 of7.wav	1	1248
201	i 0.2 on5 of7.wav	1	696
202	i 0.2 on6 of7.wav	1	745
203	i 0.2 on7 of7.wav	1	756
204	i 0.04 on1 of7r.wav	1	760
205	i 0.04 on2 of7.wav	2	1300
206	i 0.04 on3 of7.wav	1	1000
207	i 0.04 on4 of7.wav	1	1132
208	i 0.04 on5 of7.wav	1	781
209	i 0.04 on6 of7.wav	1	493
210	i 0.04 on7 of7.wav	1	648
211	i 0.06 on1 of7r.wav	1	1041
212	i 0.06 on2 of7.wav	1	829
213	i 0.06 on3 of7.wav	1	692
214	i 0.06 on4 of7.wav	1	764
215	i 0.06 on5 of7.wav	1	988
216	i 0.06 on6 of7.wav	1	790
217	i 0.06 on7 of7.wav	1	728
218	i 0.08 on1 of7r.wav	1	1665
219	i 0.08 on2 of7.wav	1	789
220	i 0.08 on3 of7.wav	1	856
221	i 0.08 on4 of7.wav	2	937
222	i 0.08 on5 of7.wav	1	877
223	i 0.08 on6 of7.wav	1	1024
224	i 0.08 on7 of7.wav	1	800
225	i 0.12 on1 of7r.wav	2	596
226	i 0.12 on2 of7.wav	2	641
227	i 0.12 on3 of7.wav	1	941
228	i 0.12 on4 of7.wav	1	1213
229	i 0.12 on5 of7.wav	1	849
230	i 0.12 on6 of7.wav	1	656
231	i 0.12 on7 of7.wav	1	920
232	i 0.14 on1 of7r.wav	2	744
233	i 0.14 on2 of7.wav	2	953
234	i 0.14 on3 of7.wav	1	961
235	i 0.14 on4 of7.wav	1	649
236	i 0.14 on5 of7.wav	1	1065
237	i 0.14 on6 of7.wav	1	712
238	i 0.14 on7 of7.wav	1	637
239	i 0.16 on1 of7r.wav	2	716
240	i 0.16 on2 of7.wav	2	608
241	i 0.16 on3 of7.wav	1	973
242	i 0.16 on4 of7.wav	1	929
243	i 0.16 on5 of7.wav	1	741
244	i 0.16 on6 of7.wav	1	1029
245	i 0.16 on7 of7.wav	1	732
246	i 0.18 on1 of7r.wav	2	745
247	i 0.18 on2 of7.wav	2	548
248	i 0.18 on3 of7.wav	1	1305
249	i 0.18 on4 of7.wav	1	1097
250	i 0.18 on5 of7.wav	1	749
251	i 0.18 on6 of7.wav	1	661
252	i 0.18 on7 of7.wav	1	865
253	a 0.1 on1 of7r.wav	2	757
254	a 0.1 on2 of7.wav	2	1493
255	a 0.1 on3 of7.wav	2	1048
256	a 0.1 on4 of7.wav	2	757
257	a 0.1 on5 of7.wav	1	885
258	a 0.1 on6 of7.wav	1	697
259	a 0.1 on7 of7.wav	1	801
260	a 0.2 on1 of7r.wav	2	4529
261	a 0.2 on2 of7.wav	2	644
262	a 0.2 on3 of7.wav	2	997
263	a 0.2 on4 of7.wav	2	1161
264	a 0.2 on5 of7.wav	1	681
265	a 0.2 on6 of7.wav	1	744
266	a 0.2 on7 of7.wav	1	753
267	a 0.04 on1 of7r.wav	1	786
268	a 0.04 on2 of7.wav	1	852
269	a 0.04 on3 of7.wav	1	845
270	a 0.04 on4 of7.wav	1	576
271	a 0.04 on5 of7.wav	1	737
272	a 0.04 on6 of7.wav	1	805
273	a 0.04 on7 of7.wav	1	769
274	a 0.06 on1 of7r.wav	1	872
275	a 0.06 on2 of7.wav	2	836
276	a 0.06 on3 of7.wav	2	664
277	a 0.06 on4 of7.wav	1	2916
278	a 0.06 on5 of7.wav	1	620
279	a 0.06 on6 of7.wav	1	2361
280	a 0.06 on7 of7.wav	1	767
281	a 0.08 on1 of7r.wav	2	761
282	a 0.08 on2 of7.wav	2	820
283	a 0.08 on3 of7.wav	2	688
284	a 0.08 on4 of7.wav	1	912
285	a 0.08 on5 of7.wav	1	3513
286	a 0.08 on6 of7.wav	1	639
287	a 0.08 on7 of7.wav	1	620
288	a 0.12 on1 of7r.wav	2	540
289	a 0.12 on2 of7.wav	2	576
290	a 0.12 on3 of7.wav	2	805
291	a 0.12 on4 of7.wav	1	985
292	a 0.12 on5 of7.wav	1	945
293	a 0.12 on6 of7.wav	1	629
294	a 0.12 on7 of7.wav	1	664
295	a 0.14 on1 of7r.wav	2	1841
296	a 0.14 on2 of7.wav	2	685
297	a 0.14 on3 of7.wav	2	816
298	a 0.14 on4 of7.wav	1	808
299	a 0.14 on5 of7.wav	1	677
300	a 0.14 on6 of7.wav	1	1521
301	a 0.14 on7 of7.wav	1	944
302	a 0.16 on1 of7r.wav	2	1037
303	a 0.16 on2 of7.wav	2	765
304	a 0.16 on3 of7.wav	2	1013
305	a 0.16 on4 of7.wav	1	608
306	a 0.16 on5 of7.wav	1	665
307	a 0.16 on6 of7.wav	2	853
308	a 0.16 on7 of7.wav	1	813
309	a 0.18 on1 of7r.wav	2	793
310	a 0.18 on2 of7.wav	2	997
311	a 0.18 on3 of7.wav	1	3325
312	a 0.18 on4 of7.wav	1	893
313	a 0.18 on5 of7.wav	1	820
314	a 0.18 on6 of7.wav	1	868
315	a 0.18 on7 of7.wav	1	747
316	i 0.1 on1 of7r.wav	2	821
317	i 0.1 on2 of7.wav	2	713
318	i 0.1 on3 of7.wav	1	804
319	i 0.1 on4 of7.wav	1	708
320	i 0.1 on5 of7.wav	1	817
321	i 0.1 on6 of7.wav	1	869
322	i 0.1 on7 of7.wav	1	600
323	i 0.2 on1 of7r.wav	2	849
324	i 0.2 on2 of7.wav	2	2136
325	i 0.2 on3 of7.wav	2	1449
326	i 0.2 on4 of7.wav	1	969
327	i 0.2 on5 of7.wav	1	785
328	i 0.2 on6 of7.wav	1	824
329	i 0.2 on7 of7.wav	1	756
330	i 0.04 on1 of7r.wav	1	748
331	i 0.04 on2 of7.wav	1	835
332	i 0.04 on3 of7.wav	1	628
333	i 0.04 on4 of7.wav	1	712
334	i 0.04 on5 of7.wav	1	877
335	i 0.04 on6 of7.wav	1	937
336	i 0.04 on7 of7.wav	1	937
337	i 0.06 on1 of7r.wav	1	1608
338	i 0.06 on2 of7.wav	1	1777
339	i 0.06 on3 of7.wav	1	784
340	i 0.06 on4 of7.wav	2	1064
341	i 0.06 on5 of7.wav	1	1121
342	i 0.06 on6 of7.wav	1	664
343	i 0.06 on7 of7.wav	1	1517
344	i 0.08 on1 of7r.wav	2	652
345	i 0.08 on2 of7.wav	1	705
346	i 0.08 on3 of7.wav	1	917
347	i 0.08 on4 of7.wav	1	1820
348	i 0.08 on5 of7.wav	1	793
349	i 0.08 on6 of7.wav	1	840
350	i 0.08 on7 of7.wav	1	577
351	i 0.12 on1 of7r.wav	2	721
352	i 0.12 on2 of7.wav	2	1733
353	i 0.12 on3 of7.wav	2	945
354	i 0.12 on4 of7.wav	2	776
355	i 0.12 on5 of7.wav	1	788
356	i 0.12 on6 of7.wav	1	777
357	i 0.12 on7 of7.wav	1	905
358	i 0.14 on1 of7r.wav	2	568
359	i 0.14 on2 of7.wav	2	708
360	i 0.14 on3 of7.wav	2	568
361	i 0.14 on4 of7.wav	1	776
362	i 0.14 on5 of7.wav	1	861
363	i 0.14 on6 of7.wav	1	857
364	i 0.14 on7 of7.wav	1	632
365	i 0.16 on1 of7r.wav	2	756
366	i 0.16 on2 of7.wav	2	921
367	i 0.16 on3 of7.wav	2	921
368	i 0.16 on4 of7.wav	1	889
369	i 0.16 on5 of7.wav	1	612
370	i 0.16 on6 of7.wav	1	932
371	i 0.16 on7 of7.wav	1	589
372	i 0.18 on1 of7r.wav	2	701
373	i 0.18 on2 of7.wav	2	857
374	i 0.18 on3 of7.wav	1	985
375	i 0.18 on4 of7.wav	1	528
376	i 0.18 on5 of7.wav	1	668
377	i 0.18 on6 of7.wav	1	797
378	i 0.18 on7 of7.wav	1	677
379	a 0.1 on1 of7r.wav	2	937
380	a 0.1 on2 of7.wav	2	873
381	a 0.1 on3 of7.wav	2	849
382	a 0.1 on4 of7.wav	2	571
383	a 0.1 on5 of7.wav	1	704
384	a 0.1 on6 of7.wav	1	808
385	a 0.1 on7 of7.wav	1	612
386	a 0.2 on1 of7r.wav	2	812
387	a 0.2 on2 of7.wav	2	668
388	a 0.2 on3 of7.wav	2	724
389	a 0.2 on4 of7.wav	1	949
390	a 0.2 on5 of7.wav	2	1525
391	a 0.2 on6 of7.wav	1	853
392	a 0.2 on7 of7.wav	1	692
393	a 0.04 on1 of7r.wav	2	784
394	a 0.04 on2 of7.wav	1	780
395	a 0.04 on3 of7.wav	1	665
396	a 0.04 on4 of7.wav	1	729
397	a 0.04 on5 of7.wav	1	1032
398	a 0.04 on6 of7.wav	1	780
399	a 0.04 on7 of7.wav	1	632
400	a 0.06 on1 of7r.wav	1	869
401	a 0.06 on2 of7.wav	1	2580
402	a 0.06 on3 of7.wav	1	1005
403	a 0.06 on4 of7.wav	1	808
404	a 0.06 on5 of7.wav	1	755
405	a 0.06 on6 of7.wav	1	809
406	a 0.06 on7 of7.wav	1	1741
407	a 0.08 on1 of7r.wav	2	3677
408	a 0.08 on2 of7.wav	1	873
409	a 0.08 on3 of7.wav	1	1365
410	a 0.08 on4 of7.wav	2	1156
411	a 0.08 on5 of7.wav	1	616
412	a 0.08 on6 of7.wav	1	584
413	a 0.08 on7 of7.wav	1	720
414	a 0.12 on1 of7r.wav	2	649
415	a 0.12 on2 of7.wav	2	664
416	a 0.12 on3 of7.wav	2	1337
417	a 0.12 on4 of7.wav	1	848
418	a 0.12 on5 of7.wav	1	801
419	a 0.12 on6 of7.wav	1	756
420	a 0.12 on7 of7.wav	1	925
421	a 0.14 on1 of7r.wav	2	793
422	a 0.14 on2 of7.wav	2	825
423	a 0.14 on3 of7.wav	1	1361
424	a 0.14 on4 of7.wav	1	1689
425	a 0.14 on5 of7.wav	1	628
426	a 0.14 on6 of7.wav	1	700
427	a 0.14 on7 of7.wav	1	825
428	a 0.16 on1 of7r.wav	2	784
429	a 0.16 on2 of7.wav	2	536
430	a 0.16 on3 of7.wav	2	1052
431	a 0.16 on4 of7.wav	1	708
432	a 0.16 on5 of7.wav	1	765
433	a 0.16 on6 of7.wav	1	797
434	a 0.16 on7 of7.wav	1	781
435	a 0.18 on1 of7r.wav	2	808
436	a 0.18 on2 of7.wav	2	611
437	a 0.18 on3 of7.wav	2	1017
438	a 0.18 on4 of7.wav	1	885
439	a 0.18 on5 of7.wav	1	960
440	a 0.18 on6 of7.wav	1	813
441	a 0.18 on7 of7.wav	1	916
442	i 0.1 on1 of7r.wav	2	906
443	i 0.1 on2 of7.wav	2	740
444	i 0.1 on3 of7.wav	1	1541
445	i 0.1 on4 of7.wav	1	864
446	i 0.1 on5 of7.wav	1	748
447	i 0.1 on6 of7.wav	1	794
448	i 0.1 on7 of7.wav	1	718
449	i 0.2 on1 of7r.wav	2	805
450	i 0.2 on2 of7.wav	2	1533
451	i 0.2 on3 of7.wav	1	1036
452	i 0.2 on4 of7.wav	1	1045
453	i 0.2 on5 of7.wav	1	649
454	i 0.2 on6 of7.wav	1	953
455	i 0.2 on7 of7.wav	1	817
456	i 0.04 on1 of7r.wav	1	905
457	i 0.04 on2 of7.wav	1	796
458	i 0.04 on3 of7.wav	1	624
459	i 0.04 on4 of7.wav	1	825
460	i 0.04 on5 of7.wav	1	3109
461	i 0.04 on6 of7.wav	1	748
462	i 0.04 on7 of7.wav	1	1013
463	i 0.06 on1 of7r.wav	1	3321
464	i 0.06 on2 of7.wav	1	741
465	i 0.06 on3 of7.wav	1	652
466	i 0.06 on4 of7.wav	1	1473
467	i 0.06 on5 of7.wav	1	957
468	i 0.06 on6 of7.wav	1	896
469	i 0.06 on7 of7.wav	1	748
470	i 0.08 on1 of7r.wav	1	857
471	i 0.08 on2 of7.wav	2	1521
472	i 0.08 on3 of7.wav	1	830
473	i 0.08 on4 of7.wav	2	744
474	i 0.08 on5 of7.wav	1	644
475	i 0.08 on6 of7.wav	1	949
476	i 0.08 on7 of7.wav	1	1117
477	i 0.12 on1 of7r.wav	2	576
478	i 0.12 on2 of7.wav	2	1704
479	i 0.12 on3 of7.wav	2	1116
480	i 0.12 on4 of7.wav	1	2024
481	i 0.12 on5 of7.wav	1	897
482	i 0.12 on6 of7.wav	1	837
483	i 0.12 on7 of7.wav	1	932
484	i 0.14 on1 of7r.wav	2	868
485	i 0.14 on2 of7.wav	2	561
486	i 0.14 on3 of7.wav	2	628
487	i 0.14 on4 of7.wav	1	1380
488	i 0.14 on5 of7.wav	1	2161
489	i 0.14 on6 of7.wav	1	1181
490	i 0.14 on7 of7.wav	1	789
491	i 0.16 on1 of7r.wav	2	845
492	i 0.16 on2 of7.wav	1	1209
493	i 0.16 on3 of7.wav	1	824
494	i 0.16 on4 of7.wav	2	684
495	i 0.16 on5 of7.wav	1	1153
496	i 0.16 on6 of7.wav	1	636
497	i 0.16 on7 of7.wav	1	785
498	i 0.18 on1 of7r.wav	2	868
499	i 0.18 on2 of7.wav	2	765
500	i 0.18 on3 of7.wav	2	848
501	i 0.18 on4 of7.wav	1	736
502	i 0.18 on5 of7.wav	1	737
503	i 0.18 on6 of7.wav	1	732
504	i 0.18 on7 of7.wav	1	648
505	a 0.1 on1 of7r.wav	2	873
506	a 0.1 on2 of7.wav	2	825
507	a 0.1 on3 of7.wav	2	741
508	a 0.1 on4 of7.wav	1	788
509	a 0.1 on5 of7.wav	1	1076
510	a 0.1 on6 of7.wav	1	872
511	a 0.1 on7 of7.wav	2	692
512	a 0.2 on1 of7r.wav	2	845
513	a 0.2 on2 of7.wav	2	888
514	a 0.2 on3 of7.wav	2	752
515	a 0.2 on4 of7.wav	2	2332
516	a 0.2 on5 of7.wav	1	808
517	a 0.2 on6 of7.wav	1	600
518	a 0.2 on7 of7.wav	1	786
519	a 0.04 on1 of7r.wav	1	1069
520	a 0.04 on2 of7.wav	2	888
521	a 0.04 on3 of7.wav	2	893
522	a 0.04 on4 of7.wav	1	868
523	a 0.04 on5 of7.wav	1	2261
524	a 0.04 on6 of7.wav	1	563
525	a 0.04 on7 of7.wav	1	732
526	a 0.06 on1 of7r.wav	1	824
527	a 0.06 on2 of7.wav	1	1152
528	a 0.06 on3 of7.wav	1	692
529	a 0.06 on4 of7.wav	1	848
530	a 0.06 on5 of7.wav	1	937
531	a 0.06 on6 of7.wav	1	836
532	a 0.06 on7 of7.wav	1	2396
533	a 0.08 on1 of7r.wav	2	796
534	a 0.08 on2 of7.wav	2	808
535	a 0.08 on3 of7.wav	2	756
536	a 0.08 on4 of7.wav	1	1829
537	a 0.08 on5 of7.wav	1	692
538	a 0.08 on6 of7.wav	1	780
539	a 0.08 on7 of7.wav	1	729
540	a 0.12 on1 of7r.wav	2	813
541	a 0.12 on2 of7.wav	1	2013
542	a 0.12 on3 of7.wav	2	716
543	a 0.12 on4 of7.wav	1	732
544	a 0.12 on5 of7.wav	1	936
545	a 0.12 on6 of7.wav	1	1064
546	a 0.12 on7 of7.wav	2	656
547	a 0.14 on1 of7r.wav	2	881
548	a 0.14 on2 of7.wav	2	680
549	a 0.14 on3 of7.wav	2	824
550	a 0.14 on4 of7.wav	1	568
551	a 0.14 on5 of7.wav	1	853
552	a 0.14 on6 of7.wav	1	660
553	a 0.14 on7 of7.wav	1	736
554	a 0.16 on1 of7r.wav	2	677
555	a 0.16 on2 of7.wav	2	865
556	a 0.16 on3 of7.wav	2	800
557	a 0.16 on4 of7.wav	1	1944
558	a 0.16 on5 of7.wav	1	624
559	a 0.16 on6 of7.wav	1	1056
560	a 0.16 on7 of7.wav	1	992
561	a 0.18 on1 of7r.wav	2	884
562	a 0.18 on2 of7.wav	2	596
563	a 0.18 on3 of7.wav	2	988
564	a 0.18 on4 of7.wav	1	785
565	a 0.18 on5 of7.wav	1	868
566	a 0.18 on6 of7.wav	1	921
567	a 0.18 on7 of7.wav	1	733
568	i 0.1 on1 of7r.wav	2	1085
569	i 0.1 on2 of7.wav	2	680
570	i 0.1 on3 of7.wav	1	817
571	i 0.1 on4 of7.wav	1	1141
572	i 0.1 on5 of7.wav	1	832
573	i 0.1 on6 of7.wav	1	953
574	i 0.1 on7 of7.wav	1	765
575	i 0.2 on1 of7r.wav	2	829
576	i 0.2 on2 of7.wav	2	697
577	i 0.2 on3 of7.wav	2	776
578	i 0.2 on4 of7.wav	2	1000
579	i 0.2 on5 of7.wav	1	812
580	i 0.2 on6 of7.wav	1	624
581	i 0.2 on7 of7.wav	1	776
582	i 0.04 on1 of7r.wav	1	1809
583	i 0.04 on2 of7.wav	1	789
584	i 0.04 on3 of7.wav	1	757
585	i 0.04 on4 of7.wav	1	645
586	i 0.04 on5 of7.wav	1	877
587	i 0.04 on6 of7.wav	1	681
588	i 0.04 on7 of7.wav	1	653
589	i 0.06 on1 of7r.wav	1	652
590	i 0.06 on2 of7.wav	1	1160
591	i 0.06 on3 of7.wav	1	683
592	i 0.06 on4 of7.wav	1	893
593	i 0.06 on5 of7.wav	1	645
594	i 0.06 on6 of7.wav	1	1081
595	i 0.06 on7 of7.wav	1	616
596	i 0.08 on1 of7r.wav	2	777
597	i 0.08 on2 of7.wav	2	777
598	i 0.08 on3 of7.wav	1	800
599	i 0.08 on4 of7.wav	2	636
600	i 0.08 on5 of7.wav	1	901
601	i 0.08 on6 of7.wav	1	720
602	i 0.08 on7 of7.wav	1	916
603	i 0.12 on1 of7r.wav	2	1480
604	i 0.12 on2 of7.wav	2	673
605	i 0.12 on3 of7.wav	2	564
606	i 0.12 on4 of7.wav	1	724
607	i 0.12 on5 of7.wav	1	801
608	i 0.12 on6 of7.wav	1	973
609	i 0.12 on7 of7.wav	1	852
610	i 0.14 on1 of7r.wav	2	653
611	i 0.14 on2 of7.wav	2	596
612	i 0.14 on3 of7.wav	2	640
613	i 0.14 on4 of7.wav	1	1249
614	i 0.14 on5 of7.wav	1	637
615	i 0.14 on6 of7.wav	1	908
616	i 0.14 on7 of7.wav	1	964
617	i 0.16 on1 of7r.wav	2	564
618	i 0.16 on2 of7.wav	2	668
619	i 0.16 on3 of7.wav	2	1673
620	i 0.16 on4 of7.wav	2	851
621	i 0.16 on5 of7.wav	1	629
622	i 0.16 on6 of7.wav	1	761
623	i 0.16 on7 of7.wav	1	741
624	i 0.18 on1 of7r.wav	2	1472
625	i 0.18 on2 of7.wav	2	688
626	i 0.18 on3 of7.wav	1	2377
627	i 0.18 on4 of7.wav	1	1129
628	i 0.18 on5 of7.wav	1	821
629	i 0.18 on6 of7.wav	1	724
630	i 0.18 on7 of7.wav	1	1784
