# Supplementary material for: How musical experience affects tone perception efficiency by musicians of tonal and non-tonal speakers?
Source: PLoS One. 2020 May 8;15(5):e0232514. doi: 10.1371/journal.pone.0232514 (PMC7209303; doi:10.1371/journal.pone.0232514)
Supplement: S2 Raw Data — (ZIP) [file pone.0232514.s002.zip › RAW DATA Man musician/sub7sdfalling.csv]

List2	Slide3.RESP	Slide3.RT	stim1	stim2
1	1	793	a 0.1 on1 of1.wav	a 0.1 on1 of1.wav
2	1	576	a 0.1 on1 of2.wav	a 0.1 on1 of2.wav
3	1	820	a 0.1 on1 of3.wav	a 0.1 on1 of3.wav
4	1	1703	a 0.1 on1 of4.wav	a 0.1 on1 of4.wav
5	1	615	a 0.1 on1 of5.wav	a 0.1 on1 of5.wav
6	1	812	a 0.1 on1 of6.wav	a 0.1 on1 of6.wav
7	1	829	a 0.1 on1 of7.wav	a 0.1 on1 of7.wav
8	1	709	a 0.2 on1 of1.wav	a 0.2 on1 of1.wav
9	1	1238	a 0.2 on1 of2.wav	a 0.2 on1 of2.wav
10	1	960	a 0.2 on1 of3.wav	a 0.2 on1 of3.wav
11	1	856	a 0.2 on1 of4.wav	a 0.2 on1 of4.wav
12	1	579	a 0.2 on1 of5.wav	a 0.2 on1 of5.wav
13	1	1419	a 0.2 on1 of6.wav	a 0.2 on1 of6.wav
14	1	855	a 0.2 on1 of7.wav	a 0.2 on1 of7.wav
15	1	1580	a 0.04 on1 of1.wav	a 0.04 on1 of1.wav
16	1	554	a 0.04 on1 of2.wav	a 0.04 on1 of2.wav
17	1	639	a 0.04 on1 of3.wav	a 0.04 on1 of3.wav
18	1	793	a 0.04 on1 of4.wav	a 0.04 on1 of4.wav
19	1	1075	a 0.04 on1 of5.wav	a 0.04 on1 of5.wav
20	1	768	a 0.04 on1 of6.wav	a 0.04 on1 of6.wav
21	1	665	a 0.04 on1 of7.wav	a 0.04 on1 of7.wav
22	1	652	a 0.06 on1 of1.wav	a 0.06 on1 of1.wav
23	1	759	a 0.06 on1 of2.wav	a 0.06 on1 of2.wav
24	1	713	a 0.06 on1 of3.wav	a 0.06 on1 of3.wav
25	1	718	a 0.06 on1 of4.wav	a 0.06 on1 of4.wav
26	1	1117	a 0.06 on1 of5.wav	a 0.06 on1 of5.wav
27	1	980	a 0.06 on1 of6.wav	a 0.06 on1 of6.wav
28	2	3317	a 0.06 on1 of7.wav	a 0.06 on1 of7.wav
29	1	652	a 0.08 on1 of1.wav	a 0.08 on1 of1.wav
30	1	619	a 0.08 on1 of2.wav	a 0.08 on1 of2.wav
31	1	812	a 0.08 on1 of3.wav	a 0.08 on1 of3.wav
32	1	945	a 0.08 on1 of4.wav	a 0.08 on1 of4.wav
33	1	861	a 0.08 on1 of5.wav	a 0.08 on1 of5.wav
34	1	1760	a 0.08 on1 of6.wav	a 0.08 on1 of6.wav
35	1	933	a 0.08 on1 of7.wav	a 0.08 on1 of7.wav
36	1	767	a 0.12 on1 of1.wav	a 0.12 on1 of1.wav
37	1	767	a 0.12 on1 of2.wav	a 0.12 on1 of2.wav
38	1	685	a 0.12 on1 of3.wav	a 0.12 on1 of3.wav
39	1	600	a 0.12 on1 of4.wav	a 0.12 on1 of4.wav
40	1	741	a 0.12 on1 of5.wav	a 0.12 on1 of5.wav
41	1	829	a 0.12 on1 of6.wav	a 0.12 on1 of6.wav
42	1	688	a 0.12 on1 of7.wav	a 0.12 on1 of7.wav
43	1	799	a 0.14 on1 of1.wav	a 0.14 on1 of1.wav
44	1	668	a 0.14 on1 of2.wav	a 0.14 on1 of2.wav
45	1	792	a 0.14 on1 of3.wav	a 0.14 on1 of3.wav
46	2	929	a 0.14 on1 of4.wav	a 0.14 on1 of4.wav
47	1	773	a 0.14 on1 of5.wav	a 0.14 on1 of5.wav
48	1	1363	a 0.14 on1 of6.wav	a 0.14 on1 of6.wav
49	1	788	a 0.14 on1 of7.wav	a 0.14 on1 of7.wav
50	1	622	a 0.16 on1 of1.wav	a 0.16 on1 of1.wav
51	1	666	a 0.16 on1 of2.wav	a 0.16 on1 of2.wav
52	1	657	a 0.16 on1 of3.wav	a 0.16 on1 of3.wav
53	2	822	a 0.16 on1 of4.wav	a 0.16 on1 of4.wav
54	1	1034	a 0.16 on1 of5.wav	a 0.16 on1 of5.wav
55	1	750	a 0.16 on1 of6.wav	a 0.16 on1 of6.wav
56	1	772	a 0.16 on1 of7.wav	a 0.16 on1 of7.wav
57	1	673	a 0.18 on1 of1.wav	a 0.18 on1 of1.wav
58	1	682	a 0.18 on1 of2.wav	a 0.18 on1 of2.wav
59	1	1676	a 0.18 on1 of3.wav	a 0.18 on1 of3.wav
60	1	1059	a 0.18 on1 of4.wav	a 0.18 on1 of4.wav
61	1	835	a 0.18 on1 of5.wav	a 0.18 on1 of5.wav
62	1	855	a 0.18 on1 of6.wav	a 0.18 on1 of6.wav
63	1	998	a 0.18 on1 of7.wav	a 0.18 on1 of7.wav
64	1	744	i 0.1 on1 of1.wav	i 0.1 on1 of1.wav
65	1	864	i 0.1 on1 of2.wav	i 0.1 on1 of2.wav
66	1	597	i 0.1 on1 of3.wav	i 0.1 on1 of3.wav
67	1	915	i 0.1 on1 of4.wav	i 0.1 on1 of4.wav
68	1	741	i 0.1 on1 of5.wav	i 0.1 on1 of5.wav
69	1	873	i 0.1 on1 of6.wav	i 0.1 on1 of6.wav
70	1	676	i 0.1 on1 of7.wav	i 0.1 on1 of7.wav
71	2	1795	i 0.2 on1 of1.wav	i 0.2 on1 of1.wav
72	1	828	i 0.2 on1 of2.wav	i 0.2 on1 of2.wav
73	1	795	i 0.2 on1 of3.wav	i 0.2 on1 of3.wav
74	1	1958	i 0.2 on1 of4.wav	i 0.2 on1 of4.wav
75	1	736	i 0.2 on1 of5.wav	i 0.2 on1 of5.wav
76	1	821	i 0.2 on1 of6.wav	i 0.2 on1 of6.wav
77	1	860	i 0.2 on1 of7.wav	i 0.2 on1 of7.wav
78	1	2835	i 0.04 on1 of1.wav	i 0.04 on1 of1.wav
79	1	1489	i 0.04 on1 of2.wav	i 0.04 on1 of2.wav
80	2	3200	i 0.04 on1 of3.wav	i 0.04 on1 of3.wav
81	1	2914	i 0.04 on1 of4.wav	i 0.04 on1 of4.wav
82	1	929	i 0.04 on1 of5.wav	i 0.04 on1 of5.wav
83	1	973	i 0.04 on1 of6.wav	i 0.04 on1 of6.wav
84	1	488	i 0.04 on1 of7.wav	i 0.04 on1 of7.wav
85	1	808	i 0.06 on1 of1.wav	i 0.06 on1 of1.wav
86	1	1076	i 0.06 on1 of2.wav	i 0.06 on1 of2.wav
87	1	599	i 0.06 on1 of3.wav	i 0.06 on1 of3.wav
88	1	1084	i 0.06 on1 of4.wav	i 0.06 on1 of4.wav
89	2	4571	i 0.06 on1 of5.wav	i 0.06 on1 of5.wav
90	1	1014	i 0.06 on1 of6.wav	i 0.06 on1 of6.wav
91	1	607	i 0.06 on1 of7.wav	i 0.06 on1 of7.wav
92	1	597	i 0.08 on1 of1.wav	i 0.08 on1 of1.wav
93	1	542	i 0.08 on1 of2.wav	i 0.08 on1 of2.wav
94	1	592	i 0.08 on1 of3.wav	i 0.08 on1 of3.wav
95	1	768	i 0.08 on1 of4.wav	i 0.08 on1 of4.wav
96	1	1520	i 0.08 on1 of5.wav	i 0.08 on1 of5.wav
97	1	2357	i 0.08 on1 of6.wav	i 0.08 on1 of6.wav
98	1	551	i 0.08 on1 of7.wav	i 0.08 on1 of7.wav
99	1	730	i 0.12 on1 of1.wav	i 0.12 on1 of1.wav
100	1	617	i 0.12 on1 of2.wav	i 0.12 on1 of2.wav
101	1	696	i 0.12 on1 of3.wav	i 0.12 on1 of3.wav
102	1	863	i 0.12 on1 of4.wav	i 0.12 on1 of4.wav
103	1	720	i 0.12 on1 of5.wav	i 0.12 on1 of5.wav
104	1	617	i 0.12 on1 of6.wav	i 0.12 on1 of6.wav
105	1	900	i 0.12 on1 of7.wav	i 0.12 on1 of7.wav
106	1	856	i 0.14 on1 of1.wav	i 0.14 on1 of1.wav
107	1	610	i 0.14 on1 of2.wav	i 0.14 on1 of2.wav
108	1	752	i 0.14 on1 of3.wav	i 0.14 on1 of3.wav
109	1	720	i 0.14 on1 of4.wav	i 0.14 on1 of4.wav
110	1	1204	i 0.14 on1 of5.wav	i 0.14 on1 of5.wav
111	1	760	i 0.14 on1 of6.wav	i 0.14 on1 of6.wav
112	1	1562	i 0.14 on1 of7.wav	i 0.14 on1 of7.wav
113	1	680	i 0.16 on1 of1.wav	i 0.16 on1 of1.wav
114	2	871	i 0.16 on1 of2.wav	i 0.16 on1 of2.wav
115	1	989	i 0.16 on1 of3.wav	i 0.16 on1 of3.wav
116	1	881	i 0.16 on1 of4.wav	i 0.16 on1 of4.wav
117	1	752	i 0.16 on1 of5.wav	i 0.16 on1 of5.wav
118	1	4691	i 0.16 on1 of6.wav	i 0.16 on1 of6.wav
119	1	732	i 0.16 on1 of7.wav	i 0.16 on1 of7.wav
120	1	755	i 0.18 on1 of1.wav	i 0.18 on1 of1.wav
121	1	1007	i 0.18 on1 of2.wav	i 0.18 on1 of2.wav
122	1	1181	i 0.18 on1 of3.wav	i 0.18 on1 of3.wav
123	1	845	i 0.18 on1 of4.wav	i 0.18 on1 of4.wav
124	1	696	i 0.18 on1 of5.wav	i 0.18 on1 of5.wav
125	1	694	i 0.18 on1 of6.wav	i 0.18 on1 of6.wav
126	1	911	i 0.18 on1 of7.wav	i 0.18 on1 of7.wav
127	2	863	a 0.1 on1 of1.wav	a 0.1 on1 of3.wav
128	1	1169	a 0.1 on1 of2.wav	a 0.1 on1 of4.wav
129	2	861	a 0.1 on1 of3.wav	a 0.1 on1 of5.wav
130	2	1078	a 0.1 on1 of4.wav	a 0.1 on1 of6.wav
131	1	971	a 0.1 on1 of5.wav	a 0.1 on1 of7.wav
132	2	780	a 0.2 on1 of1.wav	a 0.2 on1 of3.wav
133	2	556	a 0.2 on1 of2.wav	a 0.2 on1 of4.wav
134	2	1185	a 0.2 on1 of3.wav	a 0.2 on1 of5.wav
135	2	2827	a 0.2 on1 of4.wav	a 0.2 on1 of6.wav
136	1	1213	a 0.2 on1 of5.wav	a 0.2 on1 of7.wav
137	1	964	a 0.04 on1 of1.wav	a 0.04 on1 of3.wav
138	1	776	a 0.04 on1 of2.wav	a 0.04 on1 of4.wav
139	1	1597	a 0.04 on1 of3.wav	a 0.04 on1 of5.wav
140	1	1700	a 0.04 on1 of4.wav	a 0.04 on1 of6.wav
141	1	641	a 0.04 on1 of5.wav	a 0.04 on1 of7.wav
142	1	856	a 0.06 on1 of1.wav	a 0.06 on1 of3.wav
143	1	700	a 0.06 on1 of2.wav	a 0.06 on1 of4.wav
144	1	1012	a 0.06 on1 of3.wav	a 0.06 on1 of5.wav
145	1	874	a 0.06 on1 of4.wav	a 0.06 on1 of6.wav
146	1	1190	a 0.06 on1 of5.wav	a 0.06 on1 of7.wav
147	1	721	a 0.08 on1 of1.wav	a 0.08 on1 of3.wav
148	1	681	a 0.08 on1 of2.wav	a 0.08 on1 of4.wav
149	2	1261	a 0.08 on1 of3.wav	a 0.08 on1 of5.wav
150	1	1016	a 0.08 on1 of4.wav	a 0.08 on1 of6.wav
151	1	746	a 0.08 on1 of5.wav	a 0.08 on1 of7.wav
152	1	853	a 0.12 on1 of1.wav	a 0.12 on1 of3.wav
153	2	864	a 0.12 on1 of2.wav	a 0.12 on1 of4.wav
154	1	1356	a 0.12 on1 of3.wav	a 0.12 on1 of5.wav
155	1	834	a 0.12 on1 of4.wav	a 0.12 on1 of6.wav
156	1	677	a 0.12 on1 of5.wav	a 0.12 on1 of7.wav
157	2	1099	a 0.14 on1 of1.wav	a 0.14 on1 of3.wav
158	2	1445	a 0.14 on1 of2.wav	a 0.14 on1 of4.wav
159	2	707	a 0.14 on1 of3.wav	a 0.14 on1 of5.wav
160	1	2297	a 0.14 on1 of4.wav	a 0.14 on1 of6.wav
161	1	759	a 0.14 on1 of5.wav	a 0.14 on1 of7.wav
162	2	1069	a 0.16 on1 of1.wav	a 0.16 on1 of3.wav
163	2	781	a 0.16 on1 of2.wav	a 0.16 on1 of4.wav
164	1	1421	a 0.16 on1 of3.wav	a 0.16 on1 of5.wav
165	2	2766	a 0.16 on1 of4.wav	a 0.16 on1 of6.wav
166	1	995	a 0.16 on1 of5.wav	a 0.16 on1 of7.wav
167	1	1037	a 0.18 on1 of1.wav	a 0.18 on1 of3.wav
168	2	655	a 0.18 on1 of2.wav	a 0.18 on1 of4.wav
169	2	941	a 0.18 on1 of3.wav	a 0.18 on1 of5.wav
170	1	608	a 0.18 on1 of4.wav	a 0.18 on1 of6.wav
171	1	986	a 0.18 on1 of5.wav	a 0.18 on1 of7.wav
172	2	1339	i 0.1 on1 of1.wav	i 0.1 on1 of3.wav
173	2	788	i 0.1 on1 of2.wav	i 0.1 on1 of4.wav
174	2	801	i 0.1 on1 of3.wav	i 0.1 on1 of5.wav
175	1	979	i 0.1 on1 of4.wav	i 0.1 on1 of6.wav
176	1	682	i 0.1 on1 of5.wav	i 0.1 on1 of7.wav
177	2	1071	i 0.2 on1 of1.wav	i 0.2 on1 of3.wav
178	2	842	i 0.2 on1 of2.wav	i 0.2 on1 of4.wav
179	2	765	i 0.2 on1 of3.wav	i 0.2 on1 of5.wav
180	2	1509	i 0.2 on1 of4.wav	i 0.2 on1 of6.wav
181	1	1017	i 0.2 on1 of5.wav	i 0.2 on1 of7.wav
182	1	844	i 0.04 on1 of1.wav	i 0.04 on1 of3.wav
183	1	713	i 0.04 on1 of2.wav	i 0.04 on1 of4.wav
184	1	926	i 0.04 on1 of3.wav	i 0.04 on1 of5.wav
185	1	1845	i 0.04 on1 of4.wav	i 0.04 on1 of6.wav
186	1	583	i 0.04 on1 of5.wav	i 0.04 on1 of7.wav
187	1	593	i 0.06 on1 of1.wav	i 0.06 on1 of3.wav
188	2	963	i 0.06 on1 of2.wav	i 0.06 on1 of4.wav
189	1	1138	i 0.06 on1 of3.wav	i 0.06 on1 of5.wav
190	1	812	i 0.06 on1 of4.wav	i 0.06 on1 of6.wav
191	1	739	i 0.06 on1 of5.wav	i 0.06 on1 of7.wav
192	1	734	i 0.08 on1 of1.wav	i 0.08 on1 of3.wav
193	1	755	i 0.08 on1 of2.wav	i 0.08 on1 of4.wav
194	1	2521	i 0.08 on1 of3.wav	i 0.08 on1 of5.wav
195	1	3850	i 0.08 on1 of4.wav	i 0.08 on1 of6.wav
196	1	1925	i 0.08 on1 of5.wav	i 0.08 on1 of7.wav
197	2	832	i 0.12 on1 of1.wav	i 0.12 on1 of3.wav
198	1	812	i 0.12 on1 of2.wav	i 0.12 on1 of4.wav
199	1	681	i 0.12 on1 of3.wav	i 0.12 on1 of5.wav
200	2	2136	i 0.12 on1 of4.wav	i 0.12 on1 of6.wav
201	2	944	i 0.12 on1 of5.wav	i 0.12 on1 of7.wav
202	1	1100	i 0.14 on1 of1.wav	i 0.14 on1 of3.wav
203	2	5077	i 0.14 on1 of2.wav	i 0.14 on1 of4.wav
204	2	736	i 0.14 on1 of3.wav	i 0.14 on1 of5.wav
205	2	748	i 0.14 on1 of4.wav	i 0.14 on1 of6.wav
206	1	1757	i 0.14 on1 of5.wav	i 0.14 on1 of7.wav
207	2	757	i 0.16 on1 of1.wav	i 0.16 on1 of3.wav
208	2	958	i 0.16 on1 of2.wav	i 0.16 on1 of4.wav
209	1	819	i 0.16 on1 of3.wav	i 0.16 on1 of5.wav
210	2	707	i 0.16 on1 of4.wav	i 0.16 on1 of6.wav
211	2	812	i 0.16 on1 of5.wav	i 0.16 on1 of7.wav
212	2	749	i 0.18 on1 of1.wav	i 0.18 on1 of3.wav
213	2	806	i 0.18 on1 of2.wav	i 0.18 on1 of4.wav
214	1	3369	i 0.18 on1 of3.wav	i 0.18 on1 of5.wav
215	1	1321	i 0.18 on1 of4.wav	i 0.18 on1 of6.wav
216	2	1587	i 0.18 on1 of5.wav	i 0.18 on1 of7.wav
217	1	1934	a 0.1 on1 of3.wav	a 0.1 on1 of1.wav
218	2	820	a 0.1 on1 of4.wav	a 0.1 on1 of2.wav
219	2	792	a 0.1 on1 of5.wav	a 0.1 on1 of3.wav
220	2	672	a 0.1 on1 of6.wav	a 0.1 on1 of4.wav
221	1	1332	a 0.1 on1 of7.wav	a 0.1 on1 of5.wav
222	2	832	a 0.2 on1 of3.wav	a 0.2 on1 of1.wav
223	2	810	a 0.2 on1 of4.wav	a 0.2 on1 of2.wav
224	2	760	a 0.2 on1 of5.wav	a 0.2 on1 of3.wav
225	2	1200	a 0.2 on1 of6.wav	a 0.2 on1 of4.wav
226	1	829	a 0.2 on1 of7.wav	a 0.2 on1 of5.wav
227	1	720	a 0.04 on1 of3.wav	a 0.04 on1 of1.wav
228	1	596	a 0.04 on1 of4.wav	a 0.04 on1 of2.wav
229	1	708	a 0.04 on1 of5.wav	a 0.04 on1 of3.wav
230	1	1505	a 0.04 on1 of6.wav	a 0.04 on1 of4.wav
231	1	1464	a 0.04 on1 of7.wav	a 0.04 on1 of5.wav
232	1	762	a 0.06 on1 of3.wav	a 0.06 on1 of1.wav
233	1	779	a 0.06 on1 of4.wav	a 0.06 on1 of2.wav
234	1	1204	a 0.06 on1 of5.wav	a 0.06 on1 of3.wav
235	1	785	a 0.06 on1 of6.wav	a 0.06 on1 of4.wav
236	1	637	a 0.06 on1 of7.wav	a 0.06 on1 of5.wav
237	1	915	a 0.08 on1 of3.wav	a 0.08 on1 of1.wav
238	1	2519	a 0.08 on1 of4.wav	a 0.08 on1 of2.wav
239	2	940	a 0.08 on1 of5.wav	a 0.08 on1 of3.wav
240	1	1298	a 0.08 on1 of6.wav	a 0.08 on1 of4.wav
241	2	3127	a 0.08 on1 of7.wav	a 0.08 on1 of5.wav
242	2	705	a 0.12 on1 of3.wav	a 0.12 on1 of1.wav
243	2	724	a 0.12 on1 of4.wav	a 0.12 on1 of2.wav
244	1	1068	a 0.12 on1 of5.wav	a 0.12 on1 of3.wav
245	1	2601	a 0.12 on1 of6.wav	a 0.12 on1 of4.wav
246	1	1254	a 0.12 on1 of7.wav	a 0.12 on1 of5.wav
247	2	1057	a 0.14 on1 of3.wav	a 0.14 on1 of1.wav
248	2	746	a 0.14 on1 of4.wav	a 0.14 on1 of2.wav
249	2	824	a 0.14 on1 of5.wav	a 0.14 on1 of3.wav
250	1	971	a 0.14 on1 of6.wav	a 0.14 on1 of4.wav
251	1	2161	a 0.14 on1 of7.wav	a 0.14 on1 of5.wav
252	2	680	a 0.16 on1 of3.wav	a 0.16 on1 of1.wav
253	2	2811	a 0.16 on1 of4.wav	a 0.16 on1 of2.wav
254	2	817	a 0.16 on1 of5.wav	a 0.16 on1 of3.wav
255	2	822	a 0.16 on1 of6.wav	a 0.16 on1 of4.wav
256	2	2137	a 0.16 on1 of7.wav	a 0.16 on1 of5.wav
257	2	935	a 0.18 on1 of3.wav	a 0.18 on1 of1.wav
258	1	1697	a 0.18 on1 of4.wav	a 0.18 on1 of2.wav
259	2	845	a 0.18 on1 of5.wav	a 0.18 on1 of3.wav
260	2	1620	a 0.18 on1 of6.wav	a 0.18 on1 of4.wav
261	2	3448	a 0.18 on1 of7.wav	a 0.18 on1 of5.wav
262	2	1124	i 0.1 on1 of3.wav	i 0.1 on1 of1.wav
263	2	1117	i 0.1 on1 of4.wav	i 0.1 on1 of2.wav
264	2	1025	i 0.1 on1 of5.wav	i 0.1 on1 of3.wav
265	1	4047	i 0.1 on1 of6.wav	i 0.1 on1 of4.wav
266	1	847	i 0.1 on1 of7.wav	i 0.1 on1 of5.wav
267	2	738	i 0.2 on1 of3.wav	i 0.2 on1 of1.wav
268	2	737	i 0.2 on1 of4.wav	i 0.2 on1 of2.wav
269	2	848	i 0.2 on1 of5.wav	i 0.2 on1 of3.wav
270	2	1468	i 0.2 on1 of6.wav	i 0.2 on1 of4.wav
271	1	2016	i 0.2 on1 of7.wav	i 0.2 on1 of5.wav
272	1	980	i 0.04 on1 of3.wav	i 0.04 on1 of1.wav
273	1	727	i 0.04 on1 of4.wav	i 0.04 on1 of2.wav
274	1	3069	i 0.04 on1 of5.wav	i 0.04 on1 of3.wav
275	1	893	i 0.04 on1 of6.wav	i 0.04 on1 of4.wav
276	1	838	i 0.04 on1 of7.wav	i 0.04 on1 of5.wav
277	1	576	i 0.06 on1 of3.wav	i 0.06 on1 of1.wav
278	1	630	i 0.06 on1 of4.wav	i 0.06 on1 of2.wav
279	1	1173	i 0.06 on1 of5.wav	i 0.06 on1 of3.wav
280	1	1293	i 0.06 on1 of6.wav	i 0.06 on1 of4.wav
281	1	1954	i 0.06 on1 of7.wav	i 0.06 on1 of5.wav
282	1	949	i 0.08 on1 of3.wav	i 0.08 on1 of1.wav
283	2	1120	i 0.08 on1 of4.wav	i 0.08 on1 of2.wav
284	1	1422	i 0.08 on1 of5.wav	i 0.08 on1 of3.wav
285	2	3160	i 0.08 on1 of6.wav	i 0.08 on1 of4.wav
286	2	1011	i 0.08 on1 of7.wav	i 0.08 on1 of5.wav
287	2	865	i 0.12 on1 of3.wav	i 0.12 on1 of1.wav
288	1	704	i 0.12 on1 of4.wav	i 0.12 on1 of2.wav
289	2	1737	i 0.12 on1 of5.wav	i 0.12 on1 of3.wav
290	2	643	i 0.12 on1 of6.wav	i 0.12 on1 of4.wav
291	2	1539	i 0.12 on1 of7.wav	i 0.12 on1 of5.wav
292	2	784	i 0.14 on1 of3.wav	i 0.14 on1 of1.wav
293	2	786	i 0.14 on1 of4.wav	i 0.14 on1 of2.wav
294	2	752	i 0.14 on1 of5.wav	i 0.14 on1 of3.wav
295	2	923	i 0.14 on1 of6.wav	i 0.14 on1 of4.wav
296	1	1752	i 0.14 on1 of7.wav	i 0.14 on1 of5.wav
297	2	781	i 0.16 on1 of3.wav	i 0.16 on1 of1.wav
298	2	714	i 0.16 on1 of4.wav	i 0.16 on1 of2.wav
299	2	608	i 0.16 on1 of5.wav	i 0.16 on1 of3.wav
300	2	1194	i 0.16 on1 of6.wav	i 0.16 on1 of4.wav
301	1	1005	i 0.16 on1 of7.wav	i 0.16 on1 of5.wav
302	2	877	i 0.18 on1 of3.wav	i 0.18 on1 of1.wav
303	2	628	i 0.18 on1 of4.wav	i 0.18 on1 of2.wav
304	1	1749	i 0.18 on1 of5.wav	i 0.18 on1 of3.wav
305	2	1177	i 0.18 on1 of6.wav	i 0.18 on1 of4.wav
306	1	2456	i 0.18 on1 of7.wav	i 0.18 on1 of5.wav
307	1	805	a 0.1 on1 of1.wav	a 0.1 on1 of1.wav
308	1	1097	a 0.1 on1 of2.wav	a 0.1 on1 of2.wav
309	1	841	a 0.1 on1 of3.wav	a 0.1 on1 of3.wav
310	1	936	a 0.1 on1 of4.wav	a 0.1 on1 of4.wav
311	1	1887	a 0.1 on1 of5.wav	a 0.1 on1 of5.wav
312	1	1058	a 0.1 on1 of6.wav	a 0.1 on1 of6.wav
313	1	529	a 0.1 on1 of7.wav	a 0.1 on1 of7.wav
314	1	631	a 0.2 on1 of1.wav	a 0.2 on1 of1.wav
315	1	1088	a 0.2 on1 of2.wav	a 0.2 on1 of2.wav
316	1	796	a 0.2 on1 of3.wav	a 0.2 on1 of3.wav
317	1	793	a 0.2 on1 of4.wav	a 0.2 on1 of4.wav
318	1	825	a 0.2 on1 of5.wav	a 0.2 on1 of5.wav
319	1	783	a 0.2 on1 of6.wav	a 0.2 on1 of6.wav
320	1	6374	a 0.2 on1 of7.wav	a 0.2 on1 of7.wav
321	1	971	a 0.04 on1 of1.wav	a 0.04 on1 of1.wav
322	1	556	a 0.04 on1 of2.wav	a 0.04 on1 of2.wav
323	1	1270	a 0.04 on1 of3.wav	a 0.04 on1 of3.wav
324	1	938	a 0.04 on1 of4.wav	a 0.04 on1 of4.wav
325	1	695	a 0.04 on1 of5.wav	a 0.04 on1 of5.wav
326	1	636	a 0.04 on1 of6.wav	a 0.04 on1 of6.wav
327	1	786	a 0.04 on1 of7.wav	a 0.04 on1 of7.wav
328	1	708	a 0.06 on1 of1.wav	a 0.06 on1 of1.wav
329	1	806	a 0.06 on1 of2.wav	a 0.06 on1 of2.wav
330	1	776	a 0.06 on1 of3.wav	a 0.06 on1 of3.wav
331	1	661	a 0.06 on1 of4.wav	a 0.06 on1 of4.wav
332	1	583	a 0.06 on1 of5.wav	a 0.06 on1 of5.wav
333	1	586	a 0.06 on1 of6.wav	a 0.06 on1 of6.wav
334	1	694	a 0.06 on1 of7.wav	a 0.06 on1 of7.wav
335	1	844	a 0.08 on1 of1.wav	a 0.08 on1 of1.wav
336	1	684	a 0.08 on1 of2.wav	a 0.08 on1 of2.wav
337	1	649	a 0.08 on1 of3.wav	a 0.08 on1 of3.wav
338	1	629	a 0.08 on1 of4.wav	a 0.08 on1 of4.wav
339	1	939	a 0.08 on1 of5.wav	a 0.08 on1 of5.wav
340	1	793	a 0.08 on1 of6.wav	a 0.08 on1 of6.wav
341	1	609	a 0.08 on1 of7.wav	a 0.08 on1 of7.wav
342	1	653	a 0.12 on1 of1.wav	a 0.12 on1 of1.wav
343	1	954	a 0.12 on1 of2.wav	a 0.12 on1 of2.wav
344	1	688	a 0.12 on1 of3.wav	a 0.12 on1 of3.wav
345	1	685	a 0.12 on1 of4.wav	a 0.12 on1 of4.wav
346	1	775	a 0.12 on1 of5.wav	a 0.12 on1 of5.wav
347	1	809	a 0.12 on1 of6.wav	a 0.12 on1 of6.wav
348	1	1520	a 0.12 on1 of7.wav	a 0.12 on1 of7.wav
349	1	2193	a 0.14 on1 of1.wav	a 0.14 on1 of1.wav
350	1	716	a 0.14 on1 of2.wav	a 0.14 on1 of2.wav
351	1	741	a 0.14 on1 of3.wav	a 0.14 on1 of3.wav
352	1	623	a 0.14 on1 of4.wav	a 0.14 on1 of4.wav
353	1	1462	a 0.14 on1 of5.wav	a 0.14 on1 of5.wav
354	1	612	a 0.14 on1 of6.wav	a 0.14 on1 of6.wav
355	1	662	a 0.14 on1 of7.wav	a 0.14 on1 of7.wav
356	1	592	a 0.16 on1 of1.wav	a 0.16 on1 of1.wav
357	1	1102	a 0.16 on1 of2.wav	a 0.16 on1 of2.wav
358	1	786	a 0.16 on1 of3.wav	a 0.16 on1 of3.wav
359	1	704	a 0.16 on1 of4.wav	a 0.16 on1 of4.wav
360	1	3425	a 0.16 on1 of5.wav	a 0.16 on1 of5.wav
361	1	1601	a 0.16 on1 of6.wav	a 0.16 on1 of6.wav
362	1	624	a 0.16 on1 of7.wav	a 0.16 on1 of7.wav
363	1	1530	a 0.18 on1 of1.wav	a 0.18 on1 of1.wav
364	1	599	a 0.18 on1 of2.wav	a 0.18 on1 of2.wav
365	1	941	a 0.18 on1 of3.wav	a 0.18 on1 of3.wav
366	1	1036	a 0.18 on1 of4.wav	a 0.18 on1 of4.wav
367	1	824	a 0.18 on1 of5.wav	a 0.18 on1 of5.wav
368	1	2381	a 0.18 on1 of6.wav	a 0.18 on1 of6.wav
369	1	693	a 0.18 on1 of7.wav	a 0.18 on1 of7.wav
370	1	908	i 0.1 on1 of1.wav	i 0.1 on1 of1.wav
371	1	529	i 0.1 on1 of2.wav	i 0.1 on1 of2.wav
372	1	494	i 0.1 on1 of3.wav	i 0.1 on1 of3.wav
373	1	576	i 0.1 on1 of4.wav	i 0.1 on1 of4.wav
374	1	758	i 0.1 on1 of5.wav	i 0.1 on1 of5.wav
375	1	720	i 0.1 on1 of6.wav	i 0.1 on1 of6.wav
376	1	1069	i 0.1 on1 of7.wav	i 0.1 on1 of7.wav
377	1	589	i 0.2 on1 of1.wav	i 0.2 on1 of1.wav
378	1	720	i 0.2 on1 of2.wav	i 0.2 on1 of2.wav
379	1	672	i 0.2 on1 of3.wav	i 0.2 on1 of3.wav
380	1	2188	i 0.2 on1 of4.wav	i 0.2 on1 of4.wav
381	1	712	i 0.2 on1 of5.wav	i 0.2 on1 of5.wav
382	1	690	i 0.2 on1 of6.wav	i 0.2 on1 of6.wav
383	1	1133	i 0.2 on1 of7.wav	i 0.2 on1 of7.wav
384	1	1168	i 0.04 on1 of1.wav	i 0.04 on1 of1.wav
385	1	945	i 0.04 on1 of2.wav	i 0.04 on1 of2.wav
386	1	690	i 0.04 on1 of3.wav	i 0.04 on1 of3.wav
387	1	748	i 0.04 on1 of4.wav	i 0.04 on1 of4.wav
388	1	559	i 0.04 on1 of5.wav	i 0.04 on1 of5.wav
389	1	677	i 0.04 on1 of6.wav	i 0.04 on1 of6.wav
390	1	693	i 0.04 on1 of7.wav	i 0.04 on1 of7.wav
391	1	640	i 0.06 on1 of1.wav	i 0.06 on1 of1.wav
392	1	852	i 0.06 on1 of2.wav	i 0.06 on1 of2.wav
393	1	1102	i 0.06 on1 of3.wav	i 0.06 on1 of3.wav
394	1	688	i 0.06 on1 of4.wav	i 0.06 on1 of4.wav
395	1	1566	i 0.06 on1 of5.wav	i 0.06 on1 of5.wav
396	1	3035	i 0.06 on1 of6.wav	i 0.06 on1 of6.wav
397	1	523	i 0.06 on1 of7.wav	i 0.06 on1 of7.wav
398	1	829	i 0.08 on1 of1.wav	i 0.08 on1 of1.wav
399	1	1687	i 0.08 on1 of2.wav	i 0.08 on1 of2.wav
400	1	2296	i 0.08 on1 of3.wav	i 0.08 on1 of3.wav
401	1	749	i 0.08 on1 of4.wav	i 0.08 on1 of4.wav
402	1	784	i 0.08 on1 of5.wav	i 0.08 on1 of5.wav
403	1	1409	i 0.08 on1 of6.wav	i 0.08 on1 of6.wav
404	1	635	i 0.08 on1 of7.wav	i 0.08 on1 of7.wav
405	1	805	i 0.12 on1 of1.wav	i 0.12 on1 of1.wav
406	1	813	i 0.12 on1 of2.wav	i 0.12 on1 of2.wav
407	1	1192	i 0.12 on1 of3.wav	i 0.12 on1 of3.wav
408	1	796	i 0.12 on1 of4.wav	i 0.12 on1 of4.wav
409	1	738	i 0.12 on1 of5.wav	i 0.12 on1 of5.wav
410	1	801	i 0.12 on1 of6.wav	i 0.12 on1 of6.wav
411	1	941	i 0.12 on1 of7.wav	i 0.12 on1 of7.wav
412	1	674	i 0.14 on1 of1.wav	i 0.14 on1 of1.wav
413	1	673	i 0.14 on1 of2.wav	i 0.14 on1 of2.wav
414	1	674	i 0.14 on1 of3.wav	i 0.14 on1 of3.wav
415	1	2055	i 0.14 on1 of4.wav	i 0.14 on1 of4.wav
416	1	544	i 0.14 on1 of5.wav	i 0.14 on1 of5.wav
417	1	633	i 0.14 on1 of6.wav	i 0.14 on1 of6.wav
418	1	656	i 0.14 on1 of7.wav	i 0.14 on1 of7.wav
419	1	1147	i 0.16 on1 of1.wav	i 0.16 on1 of1.wav
420	1	617	i 0.16 on1 of2.wav	i 0.16 on1 of2.wav
421	1	589	i 0.16 on1 of3.wav	i 0.16 on1 of3.wav
422	1	1400	i 0.16 on1 of4.wav	i 0.16 on1 of4.wav
423	1	1209	i 0.16 on1 of5.wav	i 0.16 on1 of5.wav
424	1	1568	i 0.16 on1 of6.wav	i 0.16 on1 of6.wav
425	1	1171	i 0.16 on1 of7.wav	i 0.16 on1 of7.wav
426	1	827	i 0.18 on1 of1.wav	i 0.18 on1 of1.wav
427	1	557	i 0.18 on1 of2.wav	i 0.18 on1 of2.wav
428	1	850	i 0.18 on1 of3.wav	i 0.18 on1 of3.wav
429	1	813	i 0.18 on1 of4.wav	i 0.18 on1 of4.wav
430	1	836	i 0.18 on1 of5.wav	i 0.18 on1 of5.wav
431	1	706	i 0.18 on1 of6.wav	i 0.18 on1 of6.wav
432	1	1386	i 0.18 on1 of7.wav	i 0.18 on1 of7.wav
433	1	1264	a 0.1 on1 of1.wav	a 0.1 on1 of3.wav
434	2	992	a 0.1 on1 of2.wav	a 0.1 on1 of4.wav
435	2	760	a 0.1 on1 of3.wav	a 0.1 on1 of5.wav
436	2	636	a 0.1 on1 of4.wav	a 0.1 on1 of6.wav
437	1	1076	a 0.1 on1 of5.wav	a 0.1 on1 of7.wav
438	2	865	a 0.2 on1 of1.wav	a 0.2 on1 of3.wav
439	2	777	a 0.2 on1 of2.wav	a 0.2 on1 of4.wav
440	1	840	a 0.2 on1 of3.wav	a 0.2 on1 of5.wav
441	2	1368	a 0.2 on1 of4.wav	a 0.2 on1 of6.wav
442	1	524	a 0.2 on1 of5.wav	a 0.2 on1 of7.wav
443	1	612	a 0.04 on1 of1.wav	a 0.04 on1 of3.wav
444	1	762	a 0.04 on1 of2.wav	a 0.04 on1 of4.wav
445	1	568	a 0.04 on1 of3.wav	a 0.04 on1 of5.wav
446	1	1411	a 0.04 on1 of4.wav	a 0.04 on1 of6.wav
447	1	872	a 0.04 on1 of5.wav	a 0.04 on1 of7.wav
448	1	640	a 0.06 on1 of1.wav	a 0.06 on1 of3.wav
449	1	481	a 0.06 on1 of2.wav	a 0.06 on1 of4.wav
450	1	1095	a 0.06 on1 of3.wav	a 0.06 on1 of5.wav
451	1	826	a 0.06 on1 of4.wav	a 0.06 on1 of6.wav
452	1	658	a 0.06 on1 of5.wav	a 0.06 on1 of7.wav
453	1	2096	a 0.08 on1 of1.wav	a 0.08 on1 of3.wav
454	1	597	a 0.08 on1 of2.wav	a 0.08 on1 of4.wav
455	2	688	a 0.08 on1 of3.wav	a 0.08 on1 of5.wav
456	2	708	a 0.08 on1 of4.wav	a 0.08 on1 of6.wav
457	1	790	a 0.08 on1 of5.wav	a 0.08 on1 of7.wav
458	1	991	a 0.12 on1 of1.wav	a 0.12 on1 of3.wav
459	2	2565	a 0.12 on1 of2.wav	a 0.12 on1 of4.wav
460	2	1092	a 0.12 on1 of3.wav	a 0.12 on1 of5.wav
461	1	753	a 0.12 on1 of4.wav	a 0.12 on1 of6.wav
462	1	1428	a 0.12 on1 of5.wav	a 0.12 on1 of7.wav
463	2	3292	a 0.14 on1 of1.wav	a 0.14 on1 of3.wav
464	2	801	a 0.14 on1 of2.wav	a 0.14 on1 of4.wav
465	1	844	a 0.14 on1 of3.wav	a 0.14 on1 of5.wav
466	1	1597	a 0.14 on1 of4.wav	a 0.14 on1 of6.wav
467	2	1552	a 0.14 on1 of5.wav	a 0.14 on1 of7.wav
468	1	1418	a 0.16 on1 of1.wav	a 0.16 on1 of3.wav
469	2	1654	a 0.16 on1 of2.wav	a 0.16 on1 of4.wav
470	2	678	a 0.16 on1 of3.wav	a 0.16 on1 of5.wav
471	1	736	a 0.16 on1 of4.wav	a 0.16 on1 of6.wav
472	1	932	a 0.16 on1 of5.wav	a 0.16 on1 of7.wav
473	2	986	a 0.18 on1 of1.wav	a 0.18 on1 of3.wav
474	2	791	a 0.18 on1 of2.wav	a 0.18 on1 of4.wav
475	2	911	a 0.18 on1 of3.wav	a 0.18 on1 of5.wav
476	2	1662	a 0.18 on1 of4.wav	a 0.18 on1 of6.wav
477	2	756	a 0.18 on1 of5.wav	a 0.18 on1 of7.wav
478	1	1364	i 0.1 on1 of1.wav	i 0.1 on1 of3.wav
479	1	2021	i 0.1 on1 of2.wav	i 0.1 on1 of4.wav
480	2	902	i 0.1 on1 of3.wav	i 0.1 on1 of5.wav
481	2	725	i 0.1 on1 of4.wav	i 0.1 on1 of6.wav
482	1	944	i 0.1 on1 of5.wav	i 0.1 on1 of7.wav
483	2	1285	i 0.2 on1 of1.wav	i 0.2 on1 of3.wav
484	2	1592	i 0.2 on1 of2.wav	i 0.2 on1 of4.wav
485	1	1258	i 0.2 on1 of3.wav	i 0.2 on1 of5.wav
486	2	872	i 0.2 on1 of4.wav	i 0.2 on1 of6.wav
487	1	1417	i 0.2 on1 of5.wav	i 0.2 on1 of7.wav
488	1	669	i 0.04 on1 of1.wav	i 0.04 on1 of3.wav
489	1	553	i 0.04 on1 of2.wav	i 0.04 on1 of4.wav
490	1	739	i 0.04 on1 of3.wav	i 0.04 on1 of5.wav
491	1	856	i 0.04 on1 of4.wav	i 0.04 on1 of6.wav
492	1	753	i 0.04 on1 of5.wav	i 0.04 on1 of7.wav
493	1	856	i 0.06 on1 of1.wav	i 0.06 on1 of3.wav
494	1	777	i 0.06 on1 of2.wav	i 0.06 on1 of4.wav
495	2	984	i 0.06 on1 of3.wav	i 0.06 on1 of5.wav
496	1	2101	i 0.06 on1 of4.wav	i 0.06 on1 of6.wav
497	1	789	i 0.06 on1 of5.wav	i 0.06 on1 of7.wav
498	1	1398	i 0.08 on1 of1.wav	i 0.08 on1 of3.wav
499	1	652	i 0.08 on1 of2.wav	i 0.08 on1 of4.wav
500	1	859	i 0.08 on1 of3.wav	i 0.08 on1 of5.wav
501	1	850	i 0.08 on1 of4.wav	i 0.08 on1 of6.wav
502	1	935	i 0.08 on1 of5.wav	i 0.08 on1 of7.wav
503	2	980	i 0.12 on1 of1.wav	i 0.12 on1 of3.wav
504	1	1747	i 0.12 on1 of2.wav	i 0.12 on1 of4.wav
505	1	1086	i 0.12 on1 of3.wav	i 0.12 on1 of5.wav
506	2	1370	i 0.12 on1 of4.wav	i 0.12 on1 of6.wav
507	2	1352	i 0.12 on1 of5.wav	i 0.12 on1 of7.wav
508	1	985	i 0.14 on1 of1.wav	i 0.14 on1 of3.wav
509	2	3812	i 0.14 on1 of2.wav	i 0.14 on1 of4.wav
510	1	3938	i 0.14 on1 of3.wav	i 0.14 on1 of5.wav
511	1	1637	i 0.14 on1 of4.wav	i 0.14 on1 of6.wav
512	1	1941	i 0.14 on1 of5.wav	i 0.14 on1 of7.wav
513	2	1779	i 0.16 on1 of1.wav	i 0.16 on1 of3.wav
514	1	1705	i 0.16 on1 of2.wav	i 0.16 on1 of4.wav
515	2	833	i 0.16 on1 of3.wav	i 0.16 on1 of5.wav
516	2	901	i 0.16 on1 of4.wav	i 0.16 on1 of6.wav
517	1	912	i 0.16 on1 of5.wav	i 0.16 on1 of7.wav
518	2	907	i 0.18 on1 of1.wav	i 0.18 on1 of3.wav
519	2	752	i 0.18 on1 of2.wav	i 0.18 on1 of4.wav
520	2	975	i 0.18 on1 of3.wav	i 0.18 on1 of5.wav
521	2	1050	i 0.18 on1 of4.wav	i 0.18 on1 of6.wav
522	1	2101	i 0.18 on1 of5.wav	i 0.18 on1 of7.wav
523	2	985	a 0.1 on1 of3.wav	a 0.1 on1 of1.wav
524	2	1265	a 0.1 on1 of4.wav	a 0.1 on1 of2.wav
525	2	977	a 0.1 on1 of5.wav	a 0.1 on1 of3.wav
526	2	942	a 0.1 on1 of6.wav	a 0.1 on1 of4.wav
527	1	1034	a 0.1 on1 of7.wav	a 0.1 on1 of5.wav
528	2	775	a 0.2 on1 of3.wav	a 0.2 on1 of1.wav
529	2	1018	a 0.2 on1 of4.wav	a 0.2 on1 of2.wav
530	2	793	a 0.2 on1 of5.wav	a 0.2 on1 of3.wav
531	2	1397	a 0.2 on1 of6.wav	a 0.2 on1 of4.wav
532	1	3156	a 0.2 on1 of7.wav	a 0.2 on1 of5.wav
533	1	831	a 0.04 on1 of3.wav	a 0.04 on1 of1.wav
534	1	748	a 0.04 on1 of4.wav	a 0.04 on1 of2.wav
535	1	720	a 0.04 on1 of5.wav	a 0.04 on1 of3.wav
536	1	784	a 0.04 on1 of6.wav	a 0.04 on1 of4.wav
537	1	653	a 0.04 on1 of7.wav	a 0.04 on1 of5.wav
538	1	4181	a 0.06 on1 of3.wav	a 0.06 on1 of1.wav
539	1	864	a 0.06 on1 of4.wav	a 0.06 on1 of2.wav
540	1	432	a 0.06 on1 of5.wav	a 0.06 on1 of3.wav
541	1	660	a 0.06 on1 of6.wav	a 0.06 on1 of4.wav
542	1	4004	a 0.06 on1 of7.wav	a 0.06 on1 of5.wav
543	1	1603	a 0.08 on1 of3.wav	a 0.08 on1 of1.wav
544	1	901	a 0.08 on1 of4.wav	a 0.08 on1 of2.wav
545	2	823	a 0.08 on1 of5.wav	a 0.08 on1 of3.wav
546	2	795	a 0.08 on1 of6.wav	a 0.08 on1 of4.wav
547	1	1504	a 0.08 on1 of7.wav	a 0.08 on1 of5.wav
548	2	866	a 0.12 on1 of3.wav	a 0.12 on1 of1.wav
549	2	576	a 0.12 on1 of4.wav	a 0.12 on1 of2.wav
550	1	796	a 0.12 on1 of5.wav	a 0.12 on1 of3.wav
551	2	1473	a 0.12 on1 of6.wav	a 0.12 on1 of4.wav
552	1	1046	a 0.12 on1 of7.wav	a 0.12 on1 of5.wav
553	2	3067	a 0.14 on1 of3.wav	a 0.14 on1 of1.wav
554	1	3053	a 0.14 on1 of4.wav	a 0.14 on1 of2.wav
555	1	4459	a 0.14 on1 of5.wav	a 0.14 on1 of3.wav
556	1	4572	a 0.14 on1 of6.wav	a 0.14 on1 of4.wav
557	1	988	a 0.14 on1 of7.wav	a 0.14 on1 of5.wav
558	2	725	a 0.16 on1 of3.wav	a 0.16 on1 of1.wav
559	2	1909	a 0.16 on1 of4.wav	a 0.16 on1 of2.wav
560	2	725	a 0.16 on1 of5.wav	a 0.16 on1 of3.wav
561	2	1068	a 0.16 on1 of6.wav	a 0.16 on1 of4.wav
562	1	1167	a 0.16 on1 of7.wav	a 0.16 on1 of5.wav
563	2	792	a 0.18 on1 of3.wav	a 0.18 on1 of1.wav
564	2	704	a 0.18 on1 of4.wav	a 0.18 on1 of2.wav
565	2	1466	a 0.18 on1 of5.wav	a 0.18 on1 of3.wav
566	1	6242	a 0.18 on1 of6.wav	a 0.18 on1 of4.wav
567	1	1049	a 0.18 on1 of7.wav	a 0.18 on1 of5.wav
568	2	1012	i 0.1 on1 of3.wav	i 0.1 on1 of1.wav
569	2	798	i 0.1 on1 of4.wav	i 0.1 on1 of2.wav
570	2	896	i 0.1 on1 of5.wav	i 0.1 on1 of3.wav
571	2	1061	i 0.1 on1 of6.wav	i 0.1 on1 of4.wav
572	1	615	i 0.1 on1 of7.wav	i 0.1 on1 of5.wav
573	2	884	i 0.2 on1 of3.wav	i 0.2 on1 of1.wav
574	1	2123	i 0.2 on1 of4.wav	i 0.2 on1 of2.wav
575	2	1167	i 0.2 on1 of5.wav	i 0.2 on1 of3.wav
576	2	869	i 0.2 on1 of6.wav	i 0.2 on1 of4.wav
577	1	1587	i 0.2 on1 of7.wav	i 0.2 on1 of5.wav
578	1	1950	i 0.04 on1 of3.wav	i 0.04 on1 of1.wav
579	1	1047	i 0.04 on1 of4.wav	i 0.04 on1 of2.wav
580	1	925	i 0.04 on1 of5.wav	i 0.04 on1 of3.wav
581	1	662	i 0.04 on1 of6.wav	i 0.04 on1 of4.wav
582	1	581	i 0.04 on1 of7.wav	i 0.04 on1 of5.wav
583	1	3211	i 0.06 on1 of3.wav	i 0.06 on1 of1.wav
584	1	1140	i 0.06 on1 of4.wav	i 0.06 on1 of2.wav
585	1	1541	i 0.06 on1 of5.wav	i 0.06 on1 of3.wav
586	1	3549	i 0.06 on1 of6.wav	i 0.06 on1 of4.wav
587	2	1016	i 0.06 on1 of7.wav	i 0.06 on1 of5.wav
588	1	806	i 0.08 on1 of3.wav	i 0.08 on1 of1.wav
589	2	826	i 0.08 on1 of4.wav	i 0.08 on1 of2.wav
590	2	873	i 0.08 on1 of5.wav	i 0.08 on1 of3.wav
591	2	908	i 0.08 on1 of6.wav	i 0.08 on1 of4.wav
592	2	1117	i 0.08 on1 of7.wav	i 0.08 on1 of5.wav
593	2	849	i 0.12 on1 of3.wav	i 0.12 on1 of1.wav
594	2	1412	i 0.12 on1 of4.wav	i 0.12 on1 of2.wav
595	2	1173	i 0.12 on1 of5.wav	i 0.12 on1 of3.wav
596	2	1174	i 0.12 on1 of6.wav	i 0.12 on1 of4.wav
597	2	1609	i 0.12 on1 of7.wav	i 0.12 on1 of5.wav
598	2	792	i 0.14 on1 of3.wav	i 0.14 on1 of1.wav
599	2	899	i 0.14 on1 of4.wav	i 0.14 on1 of2.wav
600	2	777	i 0.14 on1 of5.wav	i 0.14 on1 of3.wav
601	1	1769	i 0.14 on1 of6.wav	i 0.14 on1 of4.wav
602	1	1291	i 0.14 on1 of7.wav	i 0.14 on1 of5.wav
603	2	853	i 0.16 on1 of3.wav	i 0.16 on1 of1.wav
604	2	916	i 0.16 on1 of4.wav	i 0.16 on1 of2.wav
605	2	747	i 0.16 on1 of5.wav	i 0.16 on1 of3.wav
606	1	1161	i 0.16 on1 of6.wav	i 0.16 on1 of4.wav
607	1	613	i 0.16 on1 of7.wav	i 0.16 on1 of5.wav
608	2	1219	i 0.18 on1 of3.wav	i 0.18 on1 of1.wav
609	2	892	i 0.18 on1 of4.wav	i 0.18 on1 of2.wav
610	2	728	i 0.18 on1 of5.wav	i 0.18 on1 of3.wav
611	1	3780	i 0.18 on1 of6.wav	i 0.18 on1 of4.wav
612	1	945	i 0.18 on1 of7.wav	i 0.18 on1 of5.wav
