# Supplementary material for: How musical experience affects tone perception efficiency by musicians of tonal and non-tonal speakers?
Source: PLoS One. 2020 May 8;15(5):e0232514. doi: 10.1371/journal.pone.0232514 (PMC7209303; doi:10.1371/journal.pone.0232514)
Supplement: S2 Raw Data — (ZIP) [file pone.0232514.s002.zip › RAW DATA Man musician/sub7sdrising.csv]

List2	Slide3.RESP	Slide3.RT	stim1	stim2
1	1	829	a 0.1 on1 of7r.wav	a 0.1 on1 of7r.wav
2	1	1735	a 0.1 on2 of7.wav	a 0.1 on2 of7.wav
3	1	1599	a 0.1 on3 of7.wav	a 0.1 on3 of7.wav
4	1	861	a 0.1 on4 of7.wav	a 0.1 on4 of7.wav
5	1	676	a 0.1 on5 of7.wav	a 0.1 on5 of7.wav
6	1	1104	a 0.1 on6 of7.wav	a 0.1 on6 of7.wav
7	1	925	a 0.1 on7 of7.wav	a 0.1 on7 of7.wav
8	1	1027	a 0.2 on1 of7r.wav	a 0.2 on1 of7r.wav
9	1	823	a 0.2 on2 of7.wav	a 0.2 on2 of7.wav
10	1	1120	a 0.2 on3 of7.wav	a 0.2 on3 of7.wav
11	1	579	a 0.2 on4 of7.wav	a 0.2 on4 of7.wav
12	1	729	a 0.2 on5 of7.wav	a 0.2 on5 of7.wav
13	1	1187	a 0.2 on6 of7.wav	a 0.2 on6 of7.wav
14	1	769	a 0.2 on7 of7.wav	a 0.2 on7 of7.wav
15	1	689	a 0.04 on1 of7r.wav	a 0.04 on1 of7r.wav
16	1	713	a 0.04 on2 of7.wav	a 0.04 on2 of7.wav
17	1	689	a 0.04 on3 of7.wav	a 0.04 on3 of7.wav
18	1	842	a 0.04 on4 of7.wav	a 0.04 on4 of7.wav
19	1	1274	a 0.04 on5 of7.wav	a 0.04 on5 of7.wav
20	1	882	a 0.04 on6 of7.wav	a 0.04 on6 of7.wav
21	1	659	a 0.04 on7 of7.wav	a 0.04 on7 of7.wav
22	1	770	a 0.06 on1 of7r.wav	a 0.06 on1 of7r.wav
23	1	731	a 0.06 on2 of7.wav	a 0.06 on2 of7.wav
24	1	2805	a 0.06 on3 of7.wav	a 0.06 on3 of7.wav
25	1	2299	a 0.06 on4 of7.wav	a 0.06 on4 of7.wav
26	1	717	a 0.06 on5 of7.wav	a 0.06 on5 of7.wav
27	1	973	a 0.06 on6 of7.wav	a 0.06 on6 of7.wav
28	1	1037	a 0.06 on7 of7.wav	a 0.06 on7 of7.wav
29	1	949	a 0.08 on1 of7r.wav	a 0.08 on1 of7r.wav
30	2	895	a 0.08 on2 of7.wav	a 0.08 on2 of7.wav
31	1	2788	a 0.08 on3 of7.wav	a 0.08 on3 of7.wav
32	1	1012	a 0.08 on4 of7.wav	a 0.08 on4 of7.wav
33	1	771	a 0.08 on5 of7.wav	a 0.08 on5 of7.wav
34	1	649	a 0.08 on6 of7.wav	a 0.08 on6 of7.wav
35	1	952	a 0.08 on7 of7.wav	a 0.08 on7 of7.wav
36	1	617	a 0.12 on1 of7r.wav	a 0.12 on1 of7r.wav
37	1	1032	a 0.12 on2 of7.wav	a 0.12 on2 of7.wav
38	1	2159	a 0.12 on3 of7.wav	a 0.12 on3 of7.wav
39	1	837	a 0.12 on4 of7.wav	a 0.12 on4 of7.wav
40	1	1294	a 0.12 on5 of7.wav	a 0.12 on5 of7.wav
41	1	739	a 0.12 on6 of7.wav	a 0.12 on6 of7.wav
42	1	592	a 0.12 on7 of7.wav	a 0.12 on7 of7.wav
43	1	1321	a 0.14 on1 of7r.wav	a 0.14 on1 of7r.wav
44	1	1116	a 0.14 on2 of7.wav	a 0.14 on2 of7.wav
45	1	787	a 0.14 on3 of7.wav	a 0.14 on3 of7.wav
46	1	838	a 0.14 on4 of7.wav	a 0.14 on4 of7.wav
47	1	579	a 0.14 on5 of7.wav	a 0.14 on5 of7.wav
48	1	1056	a 0.14 on6 of7.wav	a 0.14 on6 of7.wav
49	1	1388	a 0.14 on7 of7.wav	a 0.14 on7 of7.wav
50	1	908	a 0.16 on1 of7r.wav	a 0.16 on1 of7r.wav
51	1	840	a 0.16 on2 of7.wav	a 0.16 on2 of7.wav
52	1	2583	a 0.16 on3 of7.wav	a 0.16 on3 of7.wav
53	1	851	a 0.16 on4 of7.wav	a 0.16 on4 of7.wav
54	1	919	a 0.16 on5 of7.wav	a 0.16 on5 of7.wav
55	1	671	a 0.16 on6 of7.wav	a 0.16 on6 of7.wav
56	1	648	a 0.16 on7 of7.wav	a 0.16 on7 of7.wav
57	1	825	a 0.18 on1 of7r.wav	a 0.18 on1 of7r.wav
58	1	1411	a 0.18 on2 of7.wav	a 0.18 on2 of7.wav
59	1	964	a 0.18 on3 of7.wav	a 0.18 on3 of7.wav
60	1	1537	a 0.18 on4 of7.wav	a 0.18 on4 of7.wav
61	1	882	a 0.18 on5 of7.wav	a 0.18 on5 of7.wav
62	1	800	a 0.18 on6 of7.wav	a 0.18 on6 of7.wav
63	1	808	a 0.18 on7 of7.wav	a 0.18 on7 of7.wav
64	1	1100	i 0.1 on1 of7r.wav	i 0.1 on1 of7r.wav
65	1	831	i 0.1 on2 of7.wav	i 0.1 on2 of7.wav
66	1	657	i 0.1 on3 of7.wav	i 0.1 on3 of7.wav
67	1	819	i 0.1 on4 of7.wav	i 0.1 on4 of7.wav
68	1	650	i 0.1 on5 of7.wav	i 0.1 on5 of7.wav
69	1	1024	i 0.1 on6 of7.wav	i 0.1 on6 of7.wav
70	1	639	i 0.1 on7 of7.wav	i 0.1 on7 of7.wav
71	1	738	i 0.2 on1 of7r.wav	i 0.2 on1 of7r.wav
72	1	591	i 0.2 on2 of7.wav	i 0.2 on2 of7.wav
73	1	511	i 0.2 on3 of7.wav	i 0.2 on3 of7.wav
74	2	1336	i 0.2 on4 of7.wav	i 0.2 on4 of7.wav
75	1	681	i 0.2 on5 of7.wav	i 0.2 on5 of7.wav
76	1	660	i 0.2 on6 of7.wav	i 0.2 on6 of7.wav
77	1	656	i 0.2 on7 of7.wav	i 0.2 on7 of7.wav
78	1	1779	i 0.04 on1 of7r.wav	i 0.04 on1 of7r.wav
79	1	3020	i 0.04 on2 of7.wav	i 0.04 on2 of7.wav
80	1	732	i 0.04 on3 of7.wav	i 0.04 on3 of7.wav
81	1	765	i 0.04 on4 of7.wav	i 0.04 on4 of7.wav
82	1	578	i 0.04 on5 of7.wav	i 0.04 on5 of7.wav
83	1	631	i 0.04 on6 of7.wav	i 0.04 on6 of7.wav
84	1	1785	i 0.04 on7 of7.wav	i 0.04 on7 of7.wav
85	1	556	i 0.06 on1 of7r.wav	i 0.06 on1 of7r.wav
86	1	869	i 0.06 on2 of7.wav	i 0.06 on2 of7.wav
87	1	918	i 0.06 on3 of7.wav	i 0.06 on3 of7.wav
88	1	2639	i 0.06 on4 of7.wav	i 0.06 on4 of7.wav
89	1	834	i 0.06 on5 of7.wav	i 0.06 on5 of7.wav
90	1	789	i 0.06 on6 of7.wav	i 0.06 on6 of7.wav
91	1	1005	i 0.06 on7 of7.wav	i 0.06 on7 of7.wav
92	2	1080	i 0.08 on1 of7r.wav	i 0.08 on1 of7r.wav
93	1	679	i 0.08 on2 of7.wav	i 0.08 on2 of7.wav
94	1	669	i 0.08 on3 of7.wav	i 0.08 on3 of7.wav
95	1	739	i 0.08 on4 of7.wav	i 0.08 on4 of7.wav
96	1	599	i 0.08 on5 of7.wav	i 0.08 on5 of7.wav
97	1	1019	i 0.08 on6 of7.wav	i 0.08 on6 of7.wav
98	1	879	i 0.08 on7 of7.wav	i 0.08 on7 of7.wav
99	1	1289	i 0.12 on1 of7r.wav	i 0.12 on1 of7r.wav
100	1	834	i 0.12 on2 of7.wav	i 0.12 on2 of7.wav
101	1	1967	i 0.12 on3 of7.wav	i 0.12 on3 of7.wav
102	1	2596	i 0.12 on4 of7.wav	i 0.12 on4 of7.wav
103	1	752	i 0.12 on5 of7.wav	i 0.12 on5 of7.wav
104	1	625	i 0.12 on6 of7.wav	i 0.12 on6 of7.wav
105	1	636	i 0.12 on7 of7.wav	i 0.12 on7 of7.wav
106	1	973	i 0.14 on1 of7r.wav	i 0.14 on1 of7r.wav
107	1	1571	i 0.14 on2 of7.wav	i 0.14 on2 of7.wav
108	1	695	i 0.14 on3 of7.wav	i 0.14 on3 of7.wav
109	1	663	i 0.14 on4 of7.wav	i 0.14 on4 of7.wav
110	1	3846	i 0.14 on5 of7.wav	i 0.14 on5 of7.wav
111	1	2035	i 0.14 on6 of7.wav	i 0.14 on6 of7.wav
112	1	905	i 0.14 on7 of7.wav	i 0.14 on7 of7.wav
113	1	824	i 0.16 on1 of7r.wav	i 0.16 on1 of7r.wav
114	2	674	i 0.16 on2 of7.wav	i 0.16 on2 of7.wav
115	1	780	i 0.16 on3 of7.wav	i 0.16 on3 of7.wav
116	1	755	i 0.16 on4 of7.wav	i 0.16 on4 of7.wav
117	1	599	i 0.16 on5 of7.wav	i 0.16 on5 of7.wav
118	1	1012	i 0.16 on6 of7.wav	i 0.16 on6 of7.wav
119	1	728	i 0.16 on7 of7.wav	i 0.16 on7 of7.wav
120	1	1100	i 0.18 on1 of7r.wav	i 0.18 on1 of7r.wav
121	1	704	i 0.18 on2 of7.wav	i 0.18 on2 of7.wav
122	2	1255	i 0.18 on3 of7.wav	i 0.18 on3 of7.wav
123	1	828	i 0.18 on4 of7.wav	i 0.18 on4 of7.wav
124	1	774	i 0.18 on5 of7.wav	i 0.18 on5 of7.wav
125	1	608	i 0.18 on6 of7.wav	i 0.18 on6 of7.wav
126	1	653	i 0.18 on7 of7.wav	i 0.18 on7 of7.wav
127	1	575	a 0.1 on1 of7r.wav	a 0.1 on3 of7.wav
128	1	2575	a 0.1 on2 of7.wav	a 0.1 on4 of7.wav
129	2	4368	a 0.1 on3 of7.wav	a 0.1 on5 of7.wav
130	2	907	a 0.1 on4 of7.wav	a 0.1 on6 of7.wav
131	1	1791	a 0.1 on5 of7.wav	a 0.1 on7 of7.wav
132	1	1332	a 0.2 on1 of7r.wav	a 0.2 on3 of7.wav
133	2	1482	a 0.2 on2 of7.wav	a 0.2 on4 of7.wav
134	2	868	a 0.2 on3 of7.wav	a 0.2 on5 of7.wav
135	2	1869	a 0.2 on4 of7.wav	a 0.2 on6 of7.wav
136	2	1215	a 0.2 on5 of7.wav	a 0.2 on7 of7.wav
137	1	891	a 0.04 on1 of7r.wav	a 0.04 on3 of7.wav
138	1	988	a 0.04 on2 of7.wav	a 0.04 on4 of7.wav
139	1	752	a 0.04 on3 of7.wav	a 0.04 on5 of7.wav
140	1	1048	a 0.04 on4 of7.wav	a 0.04 on6 of7.wav
141	1	669	a 0.04 on5 of7.wav	a 0.04 on7 of7.wav
142	1	840	a 0.06 on1 of7r.wav	a 0.06 on3 of7.wav
143	2	1019	a 0.06 on2 of7.wav	a 0.06 on4 of7.wav
144	1	1279	a 0.06 on3 of7.wav	a 0.06 on5 of7.wav
145	1	612	a 0.06 on4 of7.wav	a 0.06 on6 of7.wav
146	1	897	a 0.06 on5 of7.wav	a 0.06 on7 of7.wav
147	1	745	a 0.08 on1 of7r.wav	a 0.08 on3 of7.wav
148	1	675	a 0.08 on2 of7.wav	a 0.08 on4 of7.wav
149	1	1208	a 0.08 on3 of7.wav	a 0.08 on5 of7.wav
150	2	1324	a 0.08 on4 of7.wav	a 0.08 on6 of7.wav
151	2	907	a 0.08 on5 of7.wav	a 0.08 on7 of7.wav
152	2	975	a 0.12 on1 of7r.wav	a 0.12 on3 of7.wav
153	1	1453	a 0.12 on2 of7.wav	a 0.12 on4 of7.wav
154	2	1084	a 0.12 on3 of7.wav	a 0.12 on5 of7.wav
155	2	903	a 0.12 on4 of7.wav	a 0.12 on6 of7.wav
156	1	984	a 0.12 on5 of7.wav	a 0.12 on7 of7.wav
157	2	1129	a 0.14 on1 of7r.wav	a 0.14 on3 of7.wav
158	2	756	a 0.14 on2 of7.wav	a 0.14 on4 of7.wav
159	2	779	a 0.14 on3 of7.wav	a 0.14 on5 of7.wav
160	1	1009	a 0.14 on4 of7.wav	a 0.14 on6 of7.wav
161	2	1202	a 0.14 on5 of7.wav	a 0.14 on7 of7.wav
162	2	1797	a 0.16 on1 of7r.wav	a 0.16 on3 of7.wav
163	1	1949	a 0.16 on2 of7.wav	a 0.16 on4 of7.wav
164	2	1213	a 0.16 on3 of7.wav	a 0.16 on5 of7.wav
165	2	988	a 0.16 on4 of7.wav	a 0.16 on6 of7.wav
166	2	835	a 0.16 on5 of7.wav	a 0.16 on7 of7.wav
167	2	1276	a 0.18 on1 of7r.wav	a 0.18 on3 of7.wav
168	2	808	a 0.18 on2 of7.wav	a 0.18 on4 of7.wav
169	1	1134	a 0.18 on3 of7.wav	a 0.18 on5 of7.wav
170	1	579	a 0.18 on4 of7.wav	a 0.18 on6 of7.wav
171	2	4843	a 0.18 on5 of7.wav	a 0.18 on7 of7.wav
172	1	854	i 0.1 on1 of7r.wav	i 0.1 on3 of7.wav
173	2	2789	i 0.1 on2 of7.wav	i 0.1 on4 of7.wav
174	1	733	i 0.1 on3 of7.wav	i 0.1 on5 of7.wav
175	2	851	i 0.1 on4 of7.wav	i 0.1 on6 of7.wav
176	1	1864	i 0.1 on5 of7.wav	i 0.1 on7 of7.wav
177	1	1609	i 0.2 on1 of7r.wav	i 0.2 on3 of7.wav
178	1	1740	i 0.2 on2 of7.wav	i 0.2 on4 of7.wav
179	2	703	i 0.2 on3 of7.wav	i 0.2 on5 of7.wav
180	2	855	i 0.2 on4 of7.wav	i 0.2 on6 of7.wav
181	1	834	i 0.2 on5 of7.wav	i 0.2 on7 of7.wav
182	1	3685	i 0.04 on1 of7r.wav	i 0.04 on3 of7.wav
183	1	677	i 0.04 on2 of7.wav	i 0.04 on4 of7.wav
184	1	502	i 0.04 on3 of7.wav	i 0.04 on5 of7.wav
185	1	8585	i 0.04 on4 of7.wav	i 0.04 on6 of7.wav
186	2	2109	i 0.04 on5 of7.wav	i 0.04 on7 of7.wav
187	1	566	i 0.06 on1 of7r.wav	i 0.06 on3 of7.wav
188	2	1324	i 0.06 on2 of7.wav	i 0.06 on4 of7.wav
189	1	1400	i 0.06 on3 of7.wav	i 0.06 on5 of7.wav
190	1	642	i 0.06 on4 of7.wav	i 0.06 on6 of7.wav
191	1	885	i 0.06 on5 of7.wav	i 0.06 on7 of7.wav
192	2	2004	i 0.08 on1 of7r.wav	i 0.08 on3 of7.wav
193	1	776	i 0.08 on2 of7.wav	i 0.08 on4 of7.wav
194	2	908	i 0.08 on3 of7.wav	i 0.08 on5 of7.wav
195	1	1154	i 0.08 on4 of7.wav	i 0.08 on6 of7.wav
196	1	707	i 0.08 on5 of7.wav	i 0.08 on7 of7.wav
197	2	2708	i 0.12 on1 of7r.wav	i 0.12 on3 of7.wav
198	1	709	i 0.12 on2 of7.wav	i 0.12 on4 of7.wav
199	2	2172	i 0.12 on3 of7.wav	i 0.12 on5 of7.wav
200	1	749	i 0.12 on4 of7.wav	i 0.12 on6 of7.wav
201	2	1056	i 0.12 on5 of7.wav	i 0.12 on7 of7.wav
202	2	1407	i 0.14 on1 of7r.wav	i 0.14 on3 of7.wav
203	2	791	i 0.14 on2 of7.wav	i 0.14 on4 of7.wav
204	1	711	i 0.14 on3 of7.wav	i 0.14 on5 of7.wav
205	1	1109	i 0.14 on4 of7.wav	i 0.14 on6 of7.wav
206	2	889	i 0.14 on5 of7.wav	i 0.14 on7 of7.wav
207	2	2820	i 0.16 on1 of7r.wav	i 0.16 on3 of7.wav
208	2	965	i 0.16 on2 of7.wav	i 0.16 on4 of7.wav
209	2	671	i 0.16 on3 of7.wav	i 0.16 on5 of7.wav
210	2	838	i 0.16 on4 of7.wav	i 0.16 on6 of7.wav
211	1	633	i 0.16 on5 of7.wav	i 0.16 on7 of7.wav
212	2	1111	i 0.18 on1 of7r.wav	i 0.18 on3 of7.wav
213	2	875	i 0.18 on2 of7.wav	i 0.18 on4 of7.wav
214	2	683	i 0.18 on3 of7.wav	i 0.18 on5 of7.wav
215	1	669	i 0.18 on4 of7.wav	i 0.18 on6 of7.wav
216	1	704	i 0.18 on5 of7.wav	i 0.18 on7 of7.wav
217	1	820	a 0.1 on3 of7.wav	a 0.1 on1 of7r.wav
218	1	1128	a 0.1 on4 of7.wav	a 0.1 on2 of7.wav
219	2	1136	a 0.1 on5 of7.wav	a 0.1 on3 of7.wav
220	1	3681	a 0.1 on6 of7.wav	a 0.1 on4 of7.wav
221	1	602	a 0.1 on7 of7.wav	a 0.1 on5 of7.wav
222	1	825	a 0.2 on3 of7.wav	a 0.2 on1 of7r.wav
223	2	972	a 0.2 on4 of7.wav	a 0.2 on2 of7.wav
224	2	1012	a 0.2 on5 of7.wav	a 0.2 on3 of7.wav
225	1	1457	a 0.2 on6 of7.wav	a 0.2 on4 of7.wav
226	1	809	a 0.2 on7 of7.wav	a 0.2 on5 of7.wav
227	1	908	a 0.04 on3 of7.wav	a 0.04 on1 of7r.wav
228	1	536	a 0.04 on4 of7.wav	a 0.04 on2 of7.wav
229	2	2661	a 0.04 on5 of7.wav	a 0.04 on3 of7.wav
230	1	565	a 0.04 on6 of7.wav	a 0.04 on4 of7.wav
231	1	762	a 0.04 on7 of7.wav	a 0.04 on5 of7.wav
232	1	582	a 0.06 on3 of7.wav	a 0.06 on1 of7r.wav
233	1	795	a 0.06 on4 of7.wav	a 0.06 on2 of7.wav
234	1	742	a 0.06 on5 of7.wav	a 0.06 on3 of7.wav
235	2	940	a 0.06 on6 of7.wav	a 0.06 on4 of7.wav
236	1	956	a 0.06 on7 of7.wav	a 0.06 on5 of7.wav
237	1	1039	a 0.08 on3 of7.wav	a 0.08 on1 of7r.wav
238	1	761	a 0.08 on4 of7.wav	a 0.08 on2 of7.wav
239	1	841	a 0.08 on5 of7.wav	a 0.08 on3 of7.wav
240	1	824	a 0.08 on6 of7.wav	a 0.08 on4 of7.wav
241	1	760	a 0.08 on7 of7.wav	a 0.08 on5 of7.wav
242	1	1107	a 0.12 on3 of7.wav	a 0.12 on1 of7r.wav
243	2	896	a 0.12 on4 of7.wav	a 0.12 on2 of7.wav
244	1	1445	a 0.12 on5 of7.wav	a 0.12 on3 of7.wav
245	1	964	a 0.12 on6 of7.wav	a 0.12 on4 of7.wav
246	1	1140	a 0.12 on7 of7.wav	a 0.12 on5 of7.wav
247	1	920	a 0.14 on3 of7.wav	a 0.14 on1 of7r.wav
248	2	1572	a 0.14 on4 of7.wav	a 0.14 on2 of7.wav
249	1	1137	a 0.14 on5 of7.wav	a 0.14 on3 of7.wav
250	1	1208	a 0.14 on6 of7.wav	a 0.14 on4 of7.wav
251	1	1127	a 0.14 on7 of7.wav	a 0.14 on5 of7.wav
252	2	1569	a 0.16 on3 of7.wav	a 0.16 on1 of7r.wav
253	2	4583	a 0.16 on4 of7.wav	a 0.16 on2 of7.wav
254	2	959	a 0.16 on5 of7.wav	a 0.16 on3 of7.wav
255	1	1191	a 0.16 on6 of7.wav	a 0.16 on4 of7.wav
256	1	727	a 0.16 on7 of7.wav	a 0.16 on5 of7.wav
257	1	796	a 0.18 on3 of7.wav	a 0.18 on1 of7r.wav
258	2	755	a 0.18 on4 of7.wav	a 0.18 on2 of7.wav
259	2	1480	a 0.18 on5 of7.wav	a 0.18 on3 of7.wav
260	2	1004	a 0.18 on6 of7.wav	a 0.18 on4 of7.wav
261	1	3677	a 0.18 on7 of7.wav	a 0.18 on5 of7.wav
262	1	4527	i 0.1 on3 of7.wav	i 0.1 on1 of7r.wav
263	2	3337	i 0.1 on4 of7.wav	i 0.1 on2 of7.wav
264	1	824	i 0.1 on5 of7.wav	i 0.1 on3 of7.wav
265	1	1113	i 0.1 on6 of7.wav	i 0.1 on4 of7.wav
266	1	588	i 0.1 on7 of7.wav	i 0.1 on5 of7.wav
267	1	1509	i 0.2 on3 of7.wav	i 0.2 on1 of7r.wav
268	2	2387	i 0.2 on4 of7.wav	i 0.2 on2 of7.wav
269	2	2144	i 0.2 on5 of7.wav	i 0.2 on3 of7.wav
270	1	829	i 0.2 on6 of7.wav	i 0.2 on4 of7.wav
271	1	639	i 0.2 on7 of7.wav	i 0.2 on5 of7.wav
272	1	675	i 0.04 on3 of7.wav	i 0.04 on1 of7r.wav
273	1	1255	i 0.04 on4 of7.wav	i 0.04 on2 of7.wav
274	1	795	i 0.04 on5 of7.wav	i 0.04 on3 of7.wav
275	1	848	i 0.04 on6 of7.wav	i 0.04 on4 of7.wav
276	1	559	i 0.04 on7 of7.wav	i 0.04 on5 of7.wav
277	1	1153	i 0.06 on3 of7.wav	i 0.06 on1 of7r.wav
278	1	764	i 0.06 on4 of7.wav	i 0.06 on2 of7.wav
279	1	1200	i 0.06 on5 of7.wav	i 0.06 on3 of7.wav
280	1	757	i 0.06 on6 of7.wav	i 0.06 on4 of7.wav
281	1	563	i 0.06 on7 of7.wav	i 0.06 on5 of7.wav
282	1	2412	i 0.08 on3 of7.wav	i 0.08 on1 of7r.wav
283	1	788	i 0.08 on4 of7.wav	i 0.08 on2 of7.wav
284	1	891	i 0.08 on5 of7.wav	i 0.08 on3 of7.wav
285	1	5205	i 0.08 on6 of7.wav	i 0.08 on4 of7.wav
286	1	851	i 0.08 on7 of7.wav	i 0.08 on5 of7.wav
287	2	3181	i 0.12 on3 of7.wav	i 0.12 on1 of7r.wav
288	1	1788	i 0.12 on4 of7.wav	i 0.12 on2 of7.wav
289	2	899	i 0.12 on5 of7.wav	i 0.12 on3 of7.wav
290	1	1109	i 0.12 on6 of7.wav	i 0.12 on4 of7.wav
291	1	2672	i 0.12 on7 of7.wav	i 0.12 on5 of7.wav
292	2	928	i 0.14 on3 of7.wav	i 0.14 on1 of7r.wav
293	1	1193	i 0.14 on4 of7.wav	i 0.14 on2 of7.wav
294	1	1216	i 0.14 on5 of7.wav	i 0.14 on3 of7.wav
295	1	730	i 0.14 on6 of7.wav	i 0.14 on4 of7.wav
296	1	881	i 0.14 on7 of7.wav	i 0.14 on5 of7.wav
297	2	801	i 0.16 on3 of7.wav	i 0.16 on1 of7r.wav
298	2	675	i 0.16 on4 of7.wav	i 0.16 on2 of7.wav
299	1	6511	i 0.16 on5 of7.wav	i 0.16 on3 of7.wav
300	1	2428	i 0.16 on6 of7.wav	i 0.16 on4 of7.wav
301	1	2290	i 0.16 on7 of7.wav	i 0.16 on5 of7.wav
302	1	751	i 0.18 on3 of7.wav	i 0.18 on1 of7r.wav
303	2	1600	i 0.18 on4 of7.wav	i 0.18 on2 of7.wav
304	1	4908	i 0.18 on5 of7.wav	i 0.18 on3 of7.wav
305	2	946	i 0.18 on6 of7.wav	i 0.18 on4 of7.wav
306	1	620	i 0.18 on7 of7.wav	i 0.18 on5 of7.wav
307	1	1519	a 0.1 on1 of7r.wav	a 0.1 on1 of7r.wav
308	1	2221	a 0.1 on2 of7.wav	a 0.1 on2 of7.wav
309	1	768	a 0.1 on3 of7.wav	a 0.1 on3 of7.wav
310	1	4129	a 0.1 on4 of7.wav	a 0.1 on4 of7.wav
311	1	615	a 0.1 on5 of7.wav	a 0.1 on5 of7.wav
312	1	675	a 0.1 on6 of7.wav	a 0.1 on6 of7.wav
313	1	748	a 0.1 on7 of7.wav	a 0.1 on7 of7.wav
314	1	840	a 0.2 on1 of7r.wav	a 0.2 on1 of7r.wav
315	1	1341	a 0.2 on2 of7.wav	a 0.2 on2 of7.wav
316	1	816	a 0.2 on3 of7.wav	a 0.2 on3 of7.wav
317	1	890	a 0.2 on4 of7.wav	a 0.2 on4 of7.wav
318	1	676	a 0.2 on5 of7.wav	a 0.2 on5 of7.wav
319	1	734	a 0.2 on6 of7.wav	a 0.2 on6 of7.wav
320	1	809	a 0.2 on7 of7.wav	a 0.2 on7 of7.wav
321	1	823	a 0.04 on1 of7r.wav	a 0.04 on1 of7r.wav
322	1	595	a 0.04 on2 of7.wav	a 0.04 on2 of7.wav
323	1	834	a 0.04 on3 of7.wav	a 0.04 on3 of7.wav
324	1	641	a 0.04 on4 of7.wav	a 0.04 on4 of7.wav
325	1	3115	a 0.04 on5 of7.wav	a 0.04 on5 of7.wav
326	1	1556	a 0.04 on6 of7.wav	a 0.04 on6 of7.wav
327	1	851	a 0.04 on7 of7.wav	a 0.04 on7 of7.wav
328	1	2748	a 0.06 on1 of7r.wav	a 0.06 on1 of7r.wav
329	1	3555	a 0.06 on2 of7.wav	a 0.06 on2 of7.wav
330	1	927	a 0.06 on3 of7.wav	a 0.06 on3 of7.wav
331	1	771	a 0.06 on4 of7.wav	a 0.06 on4 of7.wav
332	1	560	a 0.06 on5 of7.wav	a 0.06 on5 of7.wav
333	1	888	a 0.06 on6 of7.wav	a 0.06 on6 of7.wav
334	1	1004	a 0.06 on7 of7.wav	a 0.06 on7 of7.wav
335	1	839	a 0.08 on1 of7r.wav	a 0.08 on1 of7r.wav
336	1	1044	a 0.08 on2 of7.wav	a 0.08 on2 of7.wav
337	1	1677	a 0.08 on3 of7.wav	a 0.08 on3 of7.wav
338	1	866	a 0.08 on4 of7.wav	a 0.08 on4 of7.wav
339	1	1072	a 0.08 on5 of7.wav	a 0.08 on5 of7.wav
340	1	807	a 0.08 on6 of7.wav	a 0.08 on6 of7.wav
341	1	773	a 0.08 on7 of7.wav	a 0.08 on7 of7.wav
342	1	825	a 0.12 on1 of7r.wav	a 0.12 on1 of7r.wav
343	1	986	a 0.12 on2 of7.wav	a 0.12 on2 of7.wav
344	2	1495	a 0.12 on3 of7.wav	a 0.12 on3 of7.wav
345	1	655	a 0.12 on4 of7.wav	a 0.12 on4 of7.wav
346	1	541	a 0.12 on5 of7.wav	a 0.12 on5 of7.wav
347	1	1496	a 0.12 on6 of7.wav	a 0.12 on6 of7.wav
348	1	724	a 0.12 on7 of7.wav	a 0.12 on7 of7.wav
349	1	874	a 0.14 on1 of7r.wav	a 0.14 on1 of7r.wav
350	1	929	a 0.14 on2 of7.wav	a 0.14 on2 of7.wav
351	1	987	a 0.14 on3 of7.wav	a 0.14 on3 of7.wav
352	1	762	a 0.14 on4 of7.wav	a 0.14 on4 of7.wav
353	1	688	a 0.14 on5 of7.wav	a 0.14 on5 of7.wav
354	1	615	a 0.14 on6 of7.wav	a 0.14 on6 of7.wav
355	1	819	a 0.14 on7 of7.wav	a 0.14 on7 of7.wav
356	1	655	a 0.16 on1 of7r.wav	a 0.16 on1 of7r.wav
357	1	611	a 0.16 on2 of7.wav	a 0.16 on2 of7.wav
358	1	963	a 0.16 on3 of7.wav	a 0.16 on3 of7.wav
359	1	968	a 0.16 on4 of7.wav	a 0.16 on4 of7.wav
360	1	713	a 0.16 on5 of7.wav	a 0.16 on5 of7.wav
361	1	699	a 0.16 on6 of7.wav	a 0.16 on6 of7.wav
362	1	839	a 0.16 on7 of7.wav	a 0.16 on7 of7.wav
363	1	1019	a 0.18 on1 of7r.wav	a 0.18 on1 of7r.wav
364	1	1303	a 0.18 on2 of7.wav	a 0.18 on2 of7.wav
365	2	1060	a 0.18 on3 of7.wav	a 0.18 on3 of7.wav
366	1	1013	a 0.18 on4 of7.wav	a 0.18 on4 of7.wav
367	1	1081	a 0.18 on5 of7.wav	a 0.18 on5 of7.wav
368	1	663	a 0.18 on6 of7.wav	a 0.18 on6 of7.wav
369	1	781	a 0.18 on7 of7.wav	a 0.18 on7 of7.wav
370	1	976	i 0.1 on1 of7r.wav	i 0.1 on1 of7r.wav
371	1	1831	i 0.1 on2 of7.wav	i 0.1 on2 of7.wav
372	2	1683	i 0.1 on3 of7.wav	i 0.1 on3 of7.wav
373	1	775	i 0.1 on4 of7.wav	i 0.1 on4 of7.wav
374	1	710	i 0.1 on5 of7.wav	i 0.1 on5 of7.wav
375	1	539	i 0.1 on6 of7.wav	i 0.1 on6 of7.wav
376	1	1380	i 0.1 on7 of7.wav	i 0.1 on7 of7.wav
377	1	946	i 0.2 on1 of7r.wav	i 0.2 on1 of7r.wav
378	1	845	i 0.2 on2 of7.wav	i 0.2 on2 of7.wav
379	1	737	i 0.2 on3 of7.wav	i 0.2 on3 of7.wav
380	1	671	i 0.2 on4 of7.wav	i 0.2 on4 of7.wav
381	1	792	i 0.2 on5 of7.wav	i 0.2 on5 of7.wav
382	1	561	i 0.2 on6 of7.wav	i 0.2 on6 of7.wav
383	1	893	i 0.2 on7 of7.wav	i 0.2 on7 of7.wav
384	1	1320	i 0.04 on1 of7r.wav	i 0.04 on1 of7r.wav
385	1	575	i 0.04 on2 of7.wav	i 0.04 on2 of7.wav
386	1	764	i 0.04 on3 of7.wav	i 0.04 on3 of7.wav
387	1	745	i 0.04 on4 of7.wav	i 0.04 on4 of7.wav
388	1	1020	i 0.04 on5 of7.wav	i 0.04 on5 of7.wav
389	1	635	i 0.04 on6 of7.wav	i 0.04 on6 of7.wav
390	1	929	i 0.04 on7 of7.wav	i 0.04 on7 of7.wav
391	1	1127	i 0.06 on1 of7r.wav	i 0.06 on1 of7r.wav
392	1	785	i 0.06 on2 of7.wav	i 0.06 on2 of7.wav
393	1	598	i 0.06 on3 of7.wav	i 0.06 on3 of7.wav
394	1	785	i 0.06 on4 of7.wav	i 0.06 on4 of7.wav
395	1	944	i 0.06 on5 of7.wav	i 0.06 on5 of7.wav
396	1	693	i 0.06 on6 of7.wav	i 0.06 on6 of7.wav
397	1	781	i 0.06 on7 of7.wav	i 0.06 on7 of7.wav
398	1	1680	i 0.08 on1 of7r.wav	i 0.08 on1 of7r.wav
399	1	2929	i 0.08 on2 of7.wav	i 0.08 on2 of7.wav
400	1	535	i 0.08 on3 of7.wav	i 0.08 on3 of7.wav
401	1	627	i 0.08 on4 of7.wav	i 0.08 on4 of7.wav
402	1	2601	i 0.08 on5 of7.wav	i 0.08 on5 of7.wav
403	1	692	i 0.08 on6 of7.wav	i 0.08 on6 of7.wav
404	1	894	i 0.08 on7 of7.wav	i 0.08 on7 of7.wav
405	1	924	i 0.12 on1 of7r.wav	i 0.12 on1 of7r.wav
406	1	785	i 0.12 on2 of7.wav	i 0.12 on2 of7.wav
407	1	629	i 0.12 on3 of7.wav	i 0.12 on3 of7.wav
408	2	1483	i 0.12 on4 of7.wav	i 0.12 on4 of7.wav
409	1	675	i 0.12 on5 of7.wav	i 0.12 on5 of7.wav
410	1	771	i 0.12 on6 of7.wav	i 0.12 on6 of7.wav
411	1	559	i 0.12 on7 of7.wav	i 0.12 on7 of7.wav
412	1	795	i 0.14 on1 of7r.wav	i 0.14 on1 of7r.wav
413	1	579	i 0.14 on2 of7.wav	i 0.14 on2 of7.wav
414	2	2114	i 0.14 on3 of7.wav	i 0.14 on3 of7.wav
415	1	823	i 0.14 on4 of7.wav	i 0.14 on4 of7.wav
416	1	563	i 0.14 on5 of7.wav	i 0.14 on5 of7.wav
417	1	648	i 0.14 on6 of7.wav	i 0.14 on6 of7.wav
418	1	663	i 0.14 on7 of7.wav	i 0.14 on7 of7.wav
419	1	941	i 0.16 on1 of7r.wav	i 0.16 on1 of7r.wav
420	1	973	i 0.16 on2 of7.wav	i 0.16 on2 of7.wav
421	1	1313	i 0.16 on3 of7.wav	i 0.16 on3 of7.wav
422	1	752	i 0.16 on4 of7.wav	i 0.16 on4 of7.wav
423	1	589	i 0.16 on5 of7.wav	i 0.16 on5 of7.wav
424	1	816	i 0.16 on6 of7.wav	i 0.16 on6 of7.wav
425	1	684	i 0.16 on7 of7.wav	i 0.16 on7 of7.wav
426	1	559	i 0.18 on1 of7r.wav	i 0.18 on1 of7r.wav
427	1	773	i 0.18 on2 of7.wav	i 0.18 on2 of7.wav
428	1	2599	i 0.18 on3 of7.wav	i 0.18 on3 of7.wav
429	1	712	i 0.18 on4 of7.wav	i 0.18 on4 of7.wav
430	1	908	i 0.18 on5 of7.wav	i 0.18 on5 of7.wav
431	1	915	i 0.18 on6 of7.wav	i 0.18 on6 of7.wav
432	1	654	i 0.18 on7 of7.wav	i 0.18 on7 of7.wav
433	1	811	a 0.1 on1 of7r.wav	a 0.1 on3 of7.wav
434	2	3832	a 0.1 on2 of7.wav	a 0.1 on4 of7.wav
435	1	632	a 0.1 on3 of7.wav	a 0.1 on5 of7.wav
436	2	844	a 0.1 on4 of7.wav	a 0.1 on6 of7.wav
437	1	682	a 0.1 on5 of7.wav	a 0.1 on7 of7.wav
438	1	3669	a 0.2 on1 of7r.wav	a 0.2 on3 of7.wav
439	2	1187	a 0.2 on2 of7.wav	a 0.2 on4 of7.wav
440	2	857	a 0.2 on3 of7.wav	a 0.2 on5 of7.wav
441	2	1252	a 0.2 on4 of7.wav	a 0.2 on6 of7.wav
442	1	1073	a 0.2 on5 of7.wav	a 0.2 on7 of7.wav
443	1	1142	a 0.04 on1 of7r.wav	a 0.04 on3 of7.wav
444	1	748	a 0.04 on2 of7.wav	a 0.04 on4 of7.wav
445	1	667	a 0.04 on3 of7.wav	a 0.04 on5 of7.wav
446	1	917	a 0.04 on4 of7.wav	a 0.04 on6 of7.wav
447	1	1166	a 0.04 on5 of7.wav	a 0.04 on7 of7.wav
448	1	836	a 0.06 on1 of7r.wav	a 0.06 on3 of7.wav
449	2	896	a 0.06 on2 of7.wav	a 0.06 on4 of7.wav
450	1	567	a 0.06 on3 of7.wav	a 0.06 on5 of7.wav
451	1	722	a 0.06 on4 of7.wav	a 0.06 on6 of7.wav
452	1	1315	a 0.06 on5 of7.wav	a 0.06 on7 of7.wav
453	1	570	a 0.08 on1 of7r.wav	a 0.08 on3 of7.wav
454	2	940	a 0.08 on2 of7.wav	a 0.08 on4 of7.wav
455	1	1096	a 0.08 on3 of7.wav	a 0.08 on5 of7.wav
456	1	1028	a 0.08 on4 of7.wav	a 0.08 on6 of7.wav
457	1	845	a 0.08 on5 of7.wav	a 0.08 on7 of7.wav
458	1	3905	a 0.12 on1 of7r.wav	a 0.12 on3 of7.wav
459	2	691	a 0.12 on2 of7.wav	a 0.12 on4 of7.wav
460	1	1686	a 0.12 on3 of7.wav	a 0.12 on5 of7.wav
461	2	915	a 0.12 on4 of7.wav	a 0.12 on6 of7.wav
462	1	901	a 0.12 on5 of7.wav	a 0.12 on7 of7.wav
463	2	2748	a 0.14 on1 of7r.wav	a 0.14 on3 of7.wav
464	2	1176	a 0.14 on2 of7.wav	a 0.14 on4 of7.wav
465	2	818	a 0.14 on3 of7.wav	a 0.14 on5 of7.wav
466	1	709	a 0.14 on4 of7.wav	a 0.14 on6 of7.wav
467	2	896	a 0.14 on5 of7.wav	a 0.14 on7 of7.wav
468	2	1329	a 0.16 on1 of7r.wav	a 0.16 on3 of7.wav
469	2	1021	a 0.16 on2 of7.wav	a 0.16 on4 of7.wav
470	1	1056	a 0.16 on3 of7.wav	a 0.16 on5 of7.wav
471	1	786	a 0.16 on4 of7.wav	a 0.16 on6 of7.wav
472	2	947	a 0.16 on5 of7.wav	a 0.16 on7 of7.wav
473	2	1161	a 0.18 on1 of7r.wav	a 0.18 on3 of7.wav
474	2	767	a 0.18 on2 of7.wav	a 0.18 on4 of7.wav
475	2	754	a 0.18 on3 of7.wav	a 0.18 on5 of7.wav
476	1	752	a 0.18 on4 of7.wav	a 0.18 on6 of7.wav
477	2	868	a 0.18 on5 of7.wav	a 0.18 on7 of7.wav
478	1	653	i 0.1 on1 of7r.wav	i 0.1 on3 of7.wav
479	1	737	i 0.1 on2 of7.wav	i 0.1 on4 of7.wav
480	1	593	i 0.1 on3 of7.wav	i 0.1 on5 of7.wav
481	1	2660	i 0.1 on4 of7.wav	i 0.1 on6 of7.wav
482	1	780	i 0.1 on5 of7.wav	i 0.1 on7 of7.wav
483	1	2190	i 0.2 on1 of7r.wav	i 0.2 on3 of7.wav
484	2	917	i 0.2 on2 of7.wav	i 0.2 on4 of7.wav
485	2	839	i 0.2 on3 of7.wav	i 0.2 on5 of7.wav
486	2	1050	i 0.2 on4 of7.wav	i 0.2 on6 of7.wav
487	1	1362	i 0.2 on5 of7.wav	i 0.2 on7 of7.wav
488	1	2336	i 0.04 on1 of7r.wav	i 0.04 on3 of7.wav
489	1	917	i 0.04 on2 of7.wav	i 0.04 on4 of7.wav
490	1	1020	i 0.04 on3 of7.wav	i 0.04 on5 of7.wav
491	1	892	i 0.04 on4 of7.wav	i 0.04 on6 of7.wav
492	2	3669	i 0.04 on5 of7.wav	i 0.04 on7 of7.wav
493	1	793	i 0.06 on1 of7r.wav	i 0.06 on3 of7.wav
494	1	1881	i 0.06 on2 of7.wav	i 0.06 on4 of7.wav
495	1	994	i 0.06 on3 of7.wav	i 0.06 on5 of7.wav
496	1	1891	i 0.06 on4 of7.wav	i 0.06 on6 of7.wav
497	1	908	i 0.06 on5 of7.wav	i 0.06 on7 of7.wav
498	2	826	i 0.08 on1 of7r.wav	i 0.08 on3 of7.wav
499	1	680	i 0.08 on2 of7.wav	i 0.08 on4 of7.wav
500	2	1192	i 0.08 on3 of7.wav	i 0.08 on5 of7.wav
501	1	1941	i 0.08 on4 of7.wav	i 0.08 on6 of7.wav
502	2	1168	i 0.08 on5 of7.wav	i 0.08 on7 of7.wav
503	2	1293	i 0.12 on1 of7r.wav	i 0.12 on3 of7.wav
504	2	1264	i 0.12 on2 of7.wav	i 0.12 on4 of7.wav
505	2	1273	i 0.12 on3 of7.wav	i 0.12 on5 of7.wav
506	1	783	i 0.12 on4 of7.wav	i 0.12 on6 of7.wav
507	1	874	i 0.12 on5 of7.wav	i 0.12 on7 of7.wav
508	1	861	i 0.14 on1 of7r.wav	i 0.14 on3 of7.wav
509	2	800	i 0.14 on2 of7.wav	i 0.14 on4 of7.wav
510	2	1302	i 0.14 on3 of7.wav	i 0.14 on5 of7.wav
511	2	1500	i 0.14 on4 of7.wav	i 0.14 on6 of7.wav
512	2	719	i 0.14 on5 of7.wav	i 0.14 on7 of7.wav
513	2	696	i 0.16 on1 of7r.wav	i 0.16 on3 of7.wav
514	2	2721	i 0.16 on2 of7.wav	i 0.16 on4 of7.wav
515	2	1140	i 0.16 on3 of7.wav	i 0.16 on5 of7.wav
516	1	689	i 0.16 on4 of7.wav	i 0.16 on6 of7.wav
517	2	997	i 0.16 on5 of7.wav	i 0.16 on7 of7.wav
518	2	1021	i 0.18 on1 of7r.wav	i 0.18 on3 of7.wav
519	2	834	i 0.18 on2 of7.wav	i 0.18 on4 of7.wav
520	2	1010	i 0.18 on3 of7.wav	i 0.18 on5 of7.wav
521	1	961	i 0.18 on4 of7.wav	i 0.18 on6 of7.wav
522	1	3056	i 0.18 on5 of7.wav	i 0.18 on7 of7.wav
523	1	3909	a 0.1 on3 of7.wav	a 0.1 on1 of7r.wav
524	2	1457	a 0.1 on4 of7.wav	a 0.1 on2 of7.wav
525	1	2818	a 0.1 on5 of7.wav	a 0.1 on3 of7.wav
526	2	886	a 0.1 on6 of7.wav	a 0.1 on4 of7.wav
527	1	695	a 0.1 on7 of7.wav	a 0.1 on5 of7.wav
528	1	1109	a 0.2 on3 of7.wav	a 0.2 on1 of7r.wav
529	2	844	a 0.2 on4 of7.wav	a 0.2 on2 of7.wav
530	2	800	a 0.2 on5 of7.wav	a 0.2 on3 of7.wav
531	1	1981	a 0.2 on6 of7.wav	a 0.2 on4 of7.wav
532	2	758	a 0.2 on7 of7.wav	a 0.2 on5 of7.wav
533	1	988	a 0.04 on3 of7.wav	a 0.04 on1 of7r.wav
534	1	803	a 0.04 on4 of7.wav	a 0.04 on2 of7.wav
535	1	2195	a 0.04 on5 of7.wav	a 0.04 on3 of7.wav
536	1	465	a 0.04 on6 of7.wav	a 0.04 on4 of7.wav
537	1	919	a 0.04 on7 of7.wav	a 0.04 on5 of7.wav
538	1	746	a 0.06 on3 of7.wav	a 0.06 on1 of7r.wav
539	1	1801	a 0.06 on4 of7.wav	a 0.06 on2 of7.wav
540	1	709	a 0.06 on5 of7.wav	a 0.06 on3 of7.wav
541	1	636	a 0.06 on6 of7.wav	a 0.06 on4 of7.wav
542	2	1044	a 0.06 on7 of7.wav	a 0.06 on5 of7.wav
543	1	1089	a 0.08 on3 of7.wav	a 0.08 on1 of7r.wav
544	1	745	a 0.08 on4 of7.wav	a 0.08 on2 of7.wav
545	1	763	a 0.08 on5 of7.wav	a 0.08 on3 of7.wav
546	1	704	a 0.08 on6 of7.wav	a 0.08 on4 of7.wav
547	1	1145	a 0.08 on7 of7.wav	a 0.08 on5 of7.wav
548	1	746	a 0.12 on3 of7.wav	a 0.12 on1 of7r.wav
549	1	1024	a 0.12 on4 of7.wav	a 0.12 on2 of7.wav
550	1	1281	a 0.12 on5 of7.wav	a 0.12 on3 of7.wav
551	1	825	a 0.12 on6 of7.wav	a 0.12 on4 of7.wav
552	1	607	a 0.12 on7 of7.wav	a 0.12 on5 of7.wav
553	1	851	a 0.14 on3 of7.wav	a 0.14 on1 of7r.wav
554	2	732	a 0.14 on4 of7.wav	a 0.14 on2 of7.wav
555	2	3468	a 0.14 on5 of7.wav	a 0.14 on3 of7.wav
556	2	587	a 0.14 on6 of7.wav	a 0.14 on4 of7.wav
557	1	735	a 0.14 on7 of7.wav	a 0.14 on5 of7.wav
558	1	2016	a 0.16 on3 of7.wav	a 0.16 on1 of7r.wav
559	2	703	a 0.16 on4 of7.wav	a 0.16 on2 of7.wav
560	2	4020	a 0.16 on5 of7.wav	a 0.16 on3 of7.wav
561	1	1315	a 0.16 on6 of7.wav	a 0.16 on4 of7.wav
562	1	798	a 0.16 on7 of7.wav	a 0.16 on5 of7.wav
563	1	912	a 0.18 on3 of7.wav	a 0.18 on1 of7r.wav
564	2	867	a 0.18 on4 of7.wav	a 0.18 on2 of7.wav
565	2	1368	a 0.18 on5 of7.wav	a 0.18 on3 of7.wav
566	2	1182	a 0.18 on6 of7.wav	a 0.18 on4 of7.wav
567	1	1150	a 0.18 on7 of7.wav	a 0.18 on5 of7.wav
568	1	2377	i 0.1 on3 of7.wav	i 0.1 on1 of7r.wav
569	2	1170	i 0.1 on4 of7.wav	i 0.1 on2 of7.wav
570	1	835	i 0.1 on5 of7.wav	i 0.1 on3 of7.wav
571	2	1199	i 0.1 on6 of7.wav	i 0.1 on4 of7.wav
572	1	713	i 0.1 on7 of7.wav	i 0.1 on5 of7.wav
573	1	881	i 0.2 on3 of7.wav	i 0.2 on1 of7r.wav
574	2	713	i 0.2 on4 of7.wav	i 0.2 on2 of7.wav
575	2	1052	i 0.2 on5 of7.wav	i 0.2 on3 of7.wav
576	1	1046	i 0.2 on6 of7.wav	i 0.2 on4 of7.wav
577	1	885	i 0.2 on7 of7.wav	i 0.2 on5 of7.wav
578	1	1343	i 0.04 on3 of7.wav	i 0.04 on1 of7r.wav
579	1	728	i 0.04 on4 of7.wav	i 0.04 on2 of7.wav
580	1	624	i 0.04 on5 of7.wav	i 0.04 on3 of7.wav
581	1	801	i 0.04 on6 of7.wav	i 0.04 on4 of7.wav
582	1	3785	i 0.04 on7 of7.wav	i 0.04 on5 of7.wav
583	1	1219	i 0.06 on3 of7.wav	i 0.06 on1 of7r.wav
584	1	1826	i 0.06 on4 of7.wav	i 0.06 on2 of7.wav
585	1	763	i 0.06 on5 of7.wav	i 0.06 on3 of7.wav
586	1	632	i 0.06 on6 of7.wav	i 0.06 on4 of7.wav
587	2	1008	i 0.06 on7 of7.wav	i 0.06 on5 of7.wav
588	2	881	i 0.08 on3 of7.wav	i 0.08 on1 of7r.wav
589	1	955	i 0.08 on4 of7.wav	i 0.08 on2 of7.wav
590	2	911	i 0.08 on5 of7.wav	i 0.08 on3 of7.wav
591	1	2423	i 0.08 on6 of7.wav	i 0.08 on4 of7.wav
592	1	671	i 0.08 on7 of7.wav	i 0.08 on5 of7.wav
593	2	707	i 0.12 on3 of7.wav	i 0.12 on1 of7r.wav
594	1	871	i 0.12 on4 of7.wav	i 0.12 on2 of7.wav
595	1	1057	i 0.12 on5 of7.wav	i 0.12 on3 of7.wav
596	1	1273	i 0.12 on6 of7.wav	i 0.12 on4 of7.wav
597	1	693	i 0.12 on7 of7.wav	i 0.12 on5 of7.wav
598	2	2347	i 0.14 on3 of7.wav	i 0.14 on1 of7r.wav
599	2	781	i 0.14 on4 of7.wav	i 0.14 on2 of7.wav
600	1	1157	i 0.14 on5 of7.wav	i 0.14 on3 of7.wav
601	1	960	i 0.14 on6 of7.wav	i 0.14 on4 of7.wav
602	1	669	i 0.14 on7 of7.wav	i 0.14 on5 of7.wav
603	2	776	i 0.16 on3 of7.wav	i 0.16 on1 of7r.wav
604	2	904	i 0.16 on4 of7.wav	i 0.16 on2 of7.wav
605	1	1462	i 0.16 on5 of7.wav	i 0.16 on3 of7.wav
606	2	1528	i 0.16 on6 of7.wav	i 0.16 on4 of7.wav
607	1	1305	i 0.16 on7 of7.wav	i 0.16 on5 of7.wav
608	2	810	i 0.18 on3 of7.wav	i 0.18 on1 of7r.wav
609	2	837	i 0.18 on4 of7.wav	i 0.18 on2 of7.wav
610	1	1037	i 0.18 on5 of7.wav	i 0.18 on3 of7.wav
611	1	677	i 0.18 on6 of7.wav	i 0.18 on4 of7.wav
612	1	931	i 0.18 on7 of7.wav	i 0.18 on5 of7.wav
