# Supplementary material for: How musical experience affects tone perception efficiency by musicians of tonal and non-tonal speakers?
Source: PLoS One. 2020 May 8;15(5):e0232514. doi: 10.1371/journal.pone.0232514 (PMC7209303; doi:10.1371/journal.pone.0232514)
Supplement: S2 Raw Data — (ZIP) [file pone.0232514.s002.zip › RAW DATA Man musician/sub8idfalling.csv]

List2	stim1	Slide3.RESP	Slide3.RT
1	a 0.1 on1 of1.wav	1	1122
2	a 0.1 on1 of2.wav	1	1113
3	a 0.1 on1 of3.wav	2	2223
4	a 0.1 on1 of4.wav	2	1315
5	a 0.1 on1 of5.wav	2	2746
6	a 0.1 on1 of6.wav	2	1238
7	a 0.1 on1 of7.wav	2	1182
8	a 0.2 on1 of1.wav	1	1357
9	a 0.2 on1 of2.wav	1	1146
10	a 0.2 on1 of3.wav	1	1045
11	a 0.2 on1 of4.wav	2	1205
12	a 0.2 on1 of5.wav	2	1173
13	a 0.2 on1 of6.wav	2	1373
14	a 0.2 on1 of7.wav	2	1074
15	a 0.04 on1 of1.wav	2	1870
16	a 0.04 on1 of2.wav	1	994
17	a 0.04 on1 of3.wav	1	1054
18	a 0.04 on1 of4.wav	1	1086
19	a 0.04 on1 of5.wav	2	865
20	a 0.04 on1 of6.wav	1	1133
21	a 0.04 on1 of7.wav	2	1093
22	a 0.06 on1 of1.wav	2	954
23	a 0.06 on1 of2.wav	2	1006
24	a 0.06 on1 of3.wav	1	2498
25	a 0.06 on1 of4.wav	2	1162
26	a 0.06 on1 of5.wav	2	2419
27	a 0.06 on1 of6.wav	2	989
28	a 0.06 on1 of7.wav	2	1139
29	a 0.08 on1 of1.wav	1	823
30	a 0.08 on1 of2.wav	1	1126
31	a 0.08 on1 of3.wav	1	1543
32	a 0.08 on1 of4.wav	1	943
33	a 0.08 on1 of5.wav	2	1002
34	a 0.08 on1 of6.wav	2	1059
35	a 0.08 on1 of7.wav	2	1063
36	a 0.12 on1 of1.wav	1	1363
37	a 0.12 on1 of2.wav	1	967
38	a 0.12 on1 of3.wav	2	1515
39	a 0.12 on1 of4.wav	2	1306
40	a 0.12 on1 of5.wav	2	1230
41	a 0.12 on1 of6.wav	2	953
42	a 0.12 on1 of7.wav	2	991
43	a 0.14 on1 of1.wav	1	921
44	a 0.14 on1 of2.wav	1	1026
45	a 0.14 on1 of3.wav	1	905
46	a 0.14 on1 of4.wav	2	1219
47	a 0.14 on1 of5.wav	1	983
48	a 0.14 on1 of6.wav	2	1006
49	a 0.14 on1 of7.wav	2	1835
50	a 0.16 on1 of1.wav	1	974
51	a 0.16 on1 of2.wav	1	2170
52	a 0.16 on1 of3.wav	1	1159
53	a 0.16 on1 of4.wav	2	1106
54	a 0.16 on1 of5.wav	1	1130
55	a 0.16 on1 of6.wav	2	1437
56	a 0.16 on1 of7.wav	2	3383
57	a 0.18 on1 of1.wav	1	1378
58	a 0.18 on1 of2.wav	1	825
59	a 0.18 on1 of3.wav	2	1178
60	a 0.18 on1 of4.wav	2	2057
61	a 0.18 on1 of5.wav	2	1466
62	a 0.18 on1 of6.wav	2	1046
63	a 0.18 on1 of7.wav	2	1170
64	i 0.1 on1 of1.wav	1	1082
65	i 0.1 on1 of2.wav	1	946
66	i 0.1 on1 of3.wav	1	962
67	i 0.1 on1 of4.wav	1	1582
68	i 0.1 on1 of5.wav	2	895
69	i 0.1 on1 of6.wav	1	849
70	i 0.1 on1 of7.wav	2	1118
71	i 0.2 on1 of1.wav	1	942
72	i 0.2 on1 of2.wav	1	1030
73	i 0.2 on1 of3.wav	2	2339
74	i 0.2 on1 of4.wav	2	1935
75	i 0.2 on1 of5.wav	2	1454
76	i 0.2 on1 of6.wav	2	1287
77	i 0.2 on1 of7.wav	2	874
78	i 0.04 on1 of1.wav	2	1035
79	i 0.04 on1 of2.wav	2	1050
80	i 0.04 on1 of3.wav	1	1758
81	i 0.04 on1 of4.wav	2	1106
82	i 0.04 on1 of5.wav	2	1049
83	i 0.04 on1 of6.wav	2	1954
84	i 0.04 on1 of7.wav	2	981
85	i 0.06 on1 of1.wav	2	893
86	i 0.06 on1 of2.wav	1	942
87	i 0.06 on1 of3.wav	1	774
88	i 0.06 on1 of4.wav	1	2399
89	i 0.06 on1 of5.wav	2	1075
90	i 0.06 on1 of6.wav	1	1671
91	i 0.06 on1 of7.wav	1	1238
92	i 0.08 on1 of1.wav	1	1221
93	i 0.08 on1 of2.wav	2	1673
94	i 0.08 on1 of3.wav	1	909
95	i 0.08 on1 of4.wav	1	873
96	i 0.08 on1 of5.wav	1	1874
97	i 0.08 on1 of6.wav	1	2870
98	i 0.08 on1 of7.wav	2	937
99	i 0.12 on1 of1.wav	1	1052
100	i 0.12 on1 of2.wav	1	1074
101	i 0.12 on1 of3.wav	2	929
102	i 0.12 on1 of4.wav	1	1194
103	i 0.12 on1 of5.wav	2	2759
104	i 0.12 on1 of6.wav	2	1401
105	i 0.12 on1 of7.wav	2	1352
106	i 0.14 on1 of1.wav	1	1018
107	i 0.14 on1 of2.wav	1	1003
108	i 0.14 on1 of3.wav	1	1482
109	i 0.14 on1 of4.wav	2	2201
110	i 0.14 on1 of5.wav	2	1138
111	i 0.14 on1 of6.wav	2	789
112	i 0.14 on1 of7.wav	2	982
113	i 0.16 on1 of1.wav	1	1263
114	i 0.16 on1 of2.wav	1	2747
115	i 0.16 on1 of3.wav	1	1817
116	i 0.16 on1 of4.wav	2	3862
117	i 0.16 on1 of5.wav	2	1073
118	i 0.16 on1 of6.wav	2	1199
119	i 0.16 on1 of7.wav	2	1627
120	i 0.18 on1 of1.wav	1	1365
121	i 0.18 on1 of2.wav	1	1782
122	i 0.18 on1 of3.wav	1	917
123	i 0.18 on1 of4.wav	2	1015
124	i 0.18 on1 of5.wav	2	882
125	i 0.18 on1 of6.wav	2	951
126	i 0.18 on1 of7.wav	2	1910
127	a 0.1 on1 of1.wav	1	1166
128	a 0.1 on1 of2.wav	1	1139
129	a 0.1 on1 of3.wav	1	1239
130	a 0.1 on1 of4.wav	1	1085
131	a 0.1 on1 of5.wav	2	834
132	a 0.1 on1 of6.wav	2	2058
133	a 0.1 on1 of7.wav	2	1078
134	a 0.2 on1 of1.wav	1	1311
135	a 0.2 on1 of2.wav	1	917
136	a 0.2 on1 of3.wav	1	2929
137	a 0.2 on1 of4.wav	1	3741
138	a 0.2 on1 of5.wav	2	853
139	a 0.2 on1 of6.wav	2	702
140	a 0.2 on1 of7.wav	2	897
141	a 0.04 on1 of1.wav	1	818
142	a 0.04 on1 of2.wav	1	1123
143	a 0.04 on1 of3.wav	2	1722
144	a 0.04 on1 of4.wav	1	2410
145	a 0.04 on1 of5.wav	2	845
146	a 0.04 on1 of6.wav	2	1450
147	a 0.04 on1 of7.wav	2	2646
148	a 0.06 on1 of1.wav	2	1515
149	a 0.06 on1 of2.wav	2	1502
150	a 0.06 on1 of3.wav	2	1103
151	a 0.06 on1 of4.wav	2	1146
152	a 0.06 on1 of5.wav	2	2290
153	a 0.06 on1 of6.wav	1	1785
154	a 0.06 on1 of7.wav	1	1029
155	a 0.08 on1 of1.wav	2	1114
156	a 0.08 on1 of2.wav	1	1530
157	a 0.08 on1 of3.wav	2	1319
158	a 0.08 on1 of4.wav	2	1122
159	a 0.08 on1 of5.wav	2	870
160	a 0.08 on1 of6.wav	2	1045
161	a 0.08 on1 of7.wav	2	1005
162	a 0.12 on1 of1.wav	1	1338
163	a 0.12 on1 of2.wav	1	1539
164	a 0.12 on1 of3.wav	2	1966
165	a 0.12 on1 of4.wav	2	873
166	a 0.12 on1 of5.wav	2	4201
167	a 0.12 on1 of6.wav	2	1543
168	a 0.12 on1 of7.wav	2	951
169	a 0.14 on1 of1.wav	1	1099
170	a 0.14 on1 of2.wav	1	1080
171	a 0.14 on1 of3.wav	2	842
172	a 0.14 on1 of4.wav	2	1222
173	a 0.14 on1 of5.wav	2	741
174	a 0.14 on1 of6.wav	2	889
175	a 0.14 on1 of7.wav	2	910
176	a 0.16 on1 of1.wav	1	890
177	a 0.16 on1 of2.wav	1	1066
178	a 0.16 on1 of3.wav	1	1102
179	a 0.16 on1 of4.wav	1	1262
180	a 0.16 on1 of5.wav	2	1027
181	a 0.16 on1 of6.wav	2	2098
182	a 0.16 on1 of7.wav	2	1434
183	a 0.18 on1 of1.wav	1	1658
184	a 0.18 on1 of2.wav	1	1082
185	a 0.18 on1 of3.wav	1	1858
186	a 0.18 on1 of4.wav	2	882
187	a 0.18 on1 of5.wav	2	1446
188	a 0.18 on1 of6.wav	2	1126
189	a 0.18 on1 of7.wav	2	917
190	i 0.1 on1 of1.wav	1	967
191	i 0.1 on1 of2.wav	1	2350
192	i 0.1 on1 of3.wav	1	1215
193	i 0.1 on1 of4.wav	1	1891
194	i 0.1 on1 of5.wav	2	1551
195	i 0.1 on1 of6.wav	1	1371
196	i 0.1 on1 of7.wav	2	1442
197	i 0.2 on1 of1.wav	1	1007
198	i 0.2 on1 of2.wav	1	1086
199	i 0.2 on1 of3.wav	1	1766
200	i 0.2 on1 of4.wav	2	2615
201	i 0.2 on1 of5.wav	2	1227
202	i 0.2 on1 of6.wav	2	970
203	i 0.2 on1 of7.wav	2	838
204	i 0.04 on1 of1.wav	2	1849
205	i 0.04 on1 of2.wav	2	1242
206	i 0.04 on1 of3.wav	2	1051
207	i 0.04 on1 of4.wav	2	1022
208	i 0.04 on1 of5.wav	2	953
209	i 0.04 on1 of6.wav	2	2450
210	i 0.04 on1 of7.wav	2	893
211	i 0.06 on1 of1.wav	2	953
212	i 0.06 on1 of2.wav	2	1806
213	i 0.06 on1 of3.wav	1	1869
214	i 0.06 on1 of4.wav	1	1923
215	i 0.06 on1 of5.wav	2	995
216	i 0.06 on1 of6.wav	2	805
217	i 0.06 on1 of7.wav	1	1134
218	i 0.08 on1 of1.wav	2	1226
219	i 0.08 on1 of2.wav	1	677
220	i 0.08 on1 of3.wav	2	1686
221	i 0.08 on1 of4.wav	2	1546
222	i 0.08 on1 of5.wav	1	1170
223	i 0.08 on1 of6.wav	1	1665
224	i 0.08 on1 of7.wav	2	1603
225	i 0.12 on1 of1.wav	1	898
226	i 0.12 on1 of2.wav	1	954
227	i 0.12 on1 of3.wav	1	1074
228	i 0.12 on1 of4.wav	1	1134
229	i 0.12 on1 of5.wav	2	974
230	i 0.12 on1 of6.wav	2	2063
231	i 0.12 on1 of7.wav	1	1957
232	i 0.14 on1 of1.wav	1	3235
233	i 0.14 on1 of2.wav	1	874
234	i 0.14 on1 of3.wav	1	1167
235	i 0.14 on1 of4.wav	2	894
236	i 0.14 on1 of5.wav	2	1139
237	i 0.14 on1 of6.wav	2	1037
238	i 0.14 on1 of7.wav	2	977
239	i 0.16 on1 of1.wav	1	954
240	i 0.16 on1 of2.wav	1	1178
241	i 0.16 on1 of3.wav	1	2453
242	i 0.16 on1 of4.wav	1	2262
243	i 0.16 on1 of5.wav	2	1034
244	i 0.16 on1 of6.wav	2	845
245	i 0.16 on1 of7.wav	2	1079
246	i 0.18 on1 of1.wav	1	918
247	i 0.18 on1 of2.wav	1	950
248	i 0.18 on1 of3.wav	1	956
249	i 0.18 on1 of4.wav	2	987
250	i 0.18 on1 of5.wav	2	1095
251	i 0.18 on1 of6.wav	2	878
252	i 0.18 on1 of7.wav	2	1018
253	a 0.1 on1 of1.wav	1	1235
254	a 0.1 on1 of2.wav	1	939
255	a 0.1 on1 of3.wav	1	2995
256	a 0.1 on1 of4.wav	1	1122
257	a 0.1 on1 of5.wav	2	1174
258	a 0.1 on1 of6.wav	2	885
259	a 0.1 on1 of7.wav	2	2115
260	a 0.2 on1 of1.wav	1	991
261	a 0.2 on1 of2.wav	2	1350
262	a 0.2 on1 of3.wav	1	2066
263	a 0.2 on1 of4.wav	1	1915
264	a 0.2 on1 of5.wav	2	1414
265	a 0.2 on1 of6.wav	2	937
266	a 0.2 on1 of7.wav	2	1026
267	a 0.04 on1 of1.wav	2	4075
268	a 0.04 on1 of2.wav	1	854
269	a 0.04 on1 of3.wav	2	1121
270	a 0.04 on1 of4.wav	2	901
271	a 0.04 on1 of5.wav	2	926
272	a 0.04 on1 of6.wav	2	733
273	a 0.04 on1 of7.wav	2	1118
274	a 0.06 on1 of1.wav	1	1305
275	a 0.06 on1 of2.wav	1	907
276	a 0.06 on1 of3.wav	2	945
277	a 0.06 on1 of4.wav	2	1802
278	a 0.06 on1 of5.wav	1	1326
279	a 0.06 on1 of6.wav	1	1515
280	a 0.06 on1 of7.wav	1	1467
281	a 0.08 on1 of1.wav	1	1162
282	a 0.08 on1 of2.wav	1	907
283	a 0.08 on1 of3.wav	1	2190
284	a 0.08 on1 of4.wav	2	3065
285	a 0.08 on1 of5.wav	1	1030
286	a 0.08 on1 of6.wav	2	2754
287	a 0.08 on1 of7.wav	2	1037
288	a 0.12 on1 of1.wav	1	922
289	a 0.12 on1 of2.wav	1	974
290	a 0.12 on1 of3.wav	2	1654
291	a 0.12 on1 of4.wav	1	1185
292	a 0.12 on1 of5.wav	2	994
293	a 0.12 on1 of6.wav	1	2335
294	a 0.12 on1 of7.wav	1	2023
295	a 0.14 on1 of1.wav	1	815
296	a 0.14 on1 of2.wav	1	941
297	a 0.14 on1 of3.wav	1	1358
298	a 0.14 on1 of4.wav	2	2290
299	a 0.14 on1 of5.wav	2	3253
300	a 0.14 on1 of6.wav	2	1014
301	a 0.14 on1 of7.wav	2	1013
302	a 0.16 on1 of1.wav	1	962
303	a 0.16 on1 of2.wav	1	2230
304	a 0.16 on1 of3.wav	1	880
305	a 0.16 on1 of4.wav	1	3682
306	a 0.16 on1 of5.wav	2	954
307	a 0.16 on1 of6.wav	1	1153
308	a 0.16 on1 of7.wav	2	1102
309	a 0.18 on1 of1.wav	1	990
310	a 0.18 on1 of2.wav	1	954
311	a 0.18 on1 of3.wav	1	1147
312	a 0.18 on1 of4.wav	1	2074
313	a 0.18 on1 of5.wav	2	851
314	a 0.18 on1 of6.wav	2	781
315	a 0.18 on1 of7.wav	2	999
316	i 0.1 on1 of1.wav	1	927
317	i 0.1 on1 of2.wav	1	810
318	i 0.1 on1 of3.wav	1	1163
319	i 0.1 on1 of4.wav	2	1261
320	i 0.1 on1 of5.wav	2	3319
321	i 0.1 on1 of6.wav	2	859
322	i 0.1 on1 of7.wav	2	929
323	i 0.2 on1 of1.wav	1	1130
324	i 0.2 on1 of2.wav	1	1089
325	i 0.2 on1 of3.wav	2	1922
326	i 0.2 on1 of4.wav	2	983
327	i 0.2 on1 of5.wav	2	1108
328	i 0.2 on1 of6.wav	2	2683
329	i 0.2 on1 of7.wav	2	1561
330	i 0.04 on1 of1.wav	1	957
331	i 0.04 on1 of2.wav	1	2502
332	i 0.04 on1 of3.wav	2	982
333	i 0.04 on1 of4.wav	2	1075
334	i 0.04 on1 of5.wav	2	974
335	i 0.04 on1 of6.wav	2	2038
336	i 0.04 on1 of7.wav	1	1803
337	i 0.06 on1 of1.wav	2	1057
338	i 0.06 on1 of2.wav	1	1886
339	i 0.06 on1 of3.wav	1	1258
340	i 0.06 on1 of4.wav	2	3397
341	i 0.06 on1 of5.wav	1	1413
342	i 0.06 on1 of6.wav	2	2311
343	i 0.06 on1 of7.wav	1	918
344	i 0.08 on1 of1.wav	1	1213
345	i 0.08 on1 of2.wav	1	1334
346	i 0.08 on1 of3.wav	1	1022
347	i 0.08 on1 of4.wav	1	1738
348	i 0.08 on1 of5.wav	1	1006
349	i 0.08 on1 of6.wav	1	1087
350	i 0.08 on1 of7.wav	2	865
351	i 0.12 on1 of1.wav	1	890
352	i 0.12 on1 of2.wav	1	1098
353	i 0.12 on1 of3.wav	1	1298
354	i 0.12 on1 of4.wav	1	1133
355	i 0.12 on1 of5.wav	2	854
356	i 0.12 on1 of6.wav	2	2878
357	i 0.12 on1 of7.wav	2	1135
358	i 0.14 on1 of1.wav	1	1317
359	i 0.14 on1 of2.wav	1	983
360	i 0.14 on1 of3.wav	1	1047
361	i 0.14 on1 of4.wav	1	914
362	i 0.14 on1 of5.wav	2	845
363	i 0.14 on1 of6.wav	1	1286
364	i 0.14 on1 of7.wav	2	1958
365	i 0.16 on1 of1.wav	1	1182
366	i 0.16 on1 of2.wav	1	1109
367	i 0.16 on1 of3.wav	1	839
368	i 0.16 on1 of4.wav	2	1027
369	i 0.16 on1 of5.wav	2	1278
370	i 0.16 on1 of6.wav	2	1213
371	i 0.16 on1 of7.wav	2	881
372	i 0.18 on1 of1.wav	1	1054
373	i 0.18 on1 of2.wav	1	1065
374	i 0.18 on1 of3.wav	1	2026
375	i 0.18 on1 of4.wav	2	1865
376	i 0.18 on1 of5.wav	2	906
377	i 0.18 on1 of6.wav	2	1113
378	i 0.18 on1 of7.wav	2	1061
379	a 0.1 on1 of1.wav	1	873
380	a 0.1 on1 of2.wav	1	1218
381	a 0.1 on1 of3.wav	1	1147
382	a 0.1 on1 of4.wav	1	953
383	a 0.1 on1 of5.wav	2	975
384	a 0.1 on1 of6.wav	2	1282
385	a 0.1 on1 of7.wav	2	1154
386	a 0.2 on1 of1.wav	1	1018
387	a 0.2 on1 of2.wav	1	1878
388	a 0.2 on1 of3.wav	1	1259
389	a 0.2 on1 of4.wav	2	2324
390	a 0.2 on1 of5.wav	2	1274
391	a 0.2 on1 of6.wav	2	838
392	a 0.2 on1 of7.wav	2	994
393	a 0.04 on1 of1.wav	2	995
394	a 0.04 on1 of2.wav	2	2015
395	a 0.04 on1 of3.wav	2	2250
396	a 0.04 on1 of4.wav	2	1066
397	a 0.04 on1 of5.wav	2	1031
398	a 0.04 on1 of6.wav	2	857
399	a 0.04 on1 of7.wav	2	1243
400	a 0.06 on1 of1.wav	1	801
401	a 0.06 on1 of2.wav	2	846
402	a 0.06 on1 of3.wav	2	1138
403	a 0.06 on1 of4.wav	2	950
404	a 0.06 on1 of5.wav	1	2397
405	a 0.06 on1 of6.wav	2	1095
406	a 0.06 on1 of7.wav	1	737
407	a 0.08 on1 of1.wav	1	2214
408	a 0.08 on1 of2.wav	1	1259
409	a 0.08 on1 of3.wav	1	956
410	a 0.08 on1 of4.wav	1	1418
411	a 0.08 on1 of5.wav	2	1563
412	a 0.08 on1 of6.wav	1	1294
413	a 0.08 on1 of7.wav	2	938
414	a 0.12 on1 of1.wav	1	1251
415	a 0.12 on1 of2.wav	1	2245
416	a 0.12 on1 of3.wav	1	2878
417	a 0.12 on1 of4.wav	2	2494
418	a 0.12 on1 of5.wav	2	997
419	a 0.12 on1 of6.wav	2	838
420	a 0.12 on1 of7.wav	2	1103
421	a 0.14 on1 of1.wav	1	870
422	a 0.14 on1 of2.wav	1	1458
423	a 0.14 on1 of3.wav	1	917
424	a 0.14 on1 of4.wav	1	3059
425	a 0.14 on1 of5.wav	2	838
426	a 0.14 on1 of6.wav	2	1019
427	a 0.14 on1 of7.wav	2	955
428	a 0.16 on1 of1.wav	1	1573
429	a 0.16 on1 of2.wav	1	1605
430	a 0.16 on1 of3.wav	1	3290
431	a 0.16 on1 of4.wav	2	3934
432	a 0.16 on1 of5.wav	2	790
433	a 0.16 on1 of6.wav	2	1393
434	a 0.16 on1 of7.wav	2	1278
435	a 0.18 on1 of1.wav	1	978
436	a 0.18 on1 of2.wav	1	778
437	a 0.18 on1 of3.wav	1	2471
438	a 0.18 on1 of4.wav	2	1035
439	a 0.18 on1 of5.wav	1	837
440	a 0.18 on1 of6.wav	2	926
441	a 0.18 on1 of7.wav	2	1022
442	i 0.1 on1 of1.wav	1	1154
443	i 0.1 on1 of2.wav	1	1038
444	i 0.1 on1 of3.wav	1	1311
445	i 0.1 on1 of4.wav	1	1385
446	i 0.1 on1 of5.wav	1	1583
447	i 0.1 on1 of6.wav	2	2204
448	i 0.1 on1 of7.wav	2	909
449	i 0.2 on1 of1.wav	1	935
450	i 0.2 on1 of2.wav	1	1418
451	i 0.2 on1 of3.wav	1	2362
452	i 0.2 on1 of4.wav	2	1211
453	i 0.2 on1 of5.wav	2	1322
454	i 0.2 on1 of6.wav	2	851
455	i 0.2 on1 of7.wav	2	938
456	i 0.04 on1 of1.wav	1	1118
457	i 0.04 on1 of2.wav	2	913
458	i 0.04 on1 of3.wav	2	962
459	i 0.04 on1 of4.wav	1	1590
460	i 0.04 on1 of5.wav	1	2542
461	i 0.04 on1 of6.wav	1	1085
462	i 0.04 on1 of7.wav	2	1462
463	i 0.06 on1 of1.wav	1	1010
464	i 0.06 on1 of2.wav	2	2127
465	i 0.06 on1 of3.wav	1	1343
466	i 0.06 on1 of4.wav	1	923
467	i 0.06 on1 of5.wav	2	2549
468	i 0.06 on1 of6.wav	2	983
469	i 0.06 on1 of7.wav	2	1726
470	i 0.08 on1 of1.wav	1	1009
471	i 0.08 on1 of2.wav	2	1938
472	i 0.08 on1 of3.wav	2	2381
473	i 0.08 on1 of4.wav	2	1322
474	i 0.08 on1 of5.wav	1	1211
475	i 0.08 on1 of6.wav	1	905
476	i 0.08 on1 of7.wav	1	2111
477	i 0.12 on1 of1.wav	1	1097
478	i 0.12 on1 of2.wav	1	1046
479	i 0.12 on1 of3.wav	1	1014
480	i 0.12 on1 of4.wav	1	1155
481	i 0.12 on1 of5.wav	1	774
482	i 0.12 on1 of6.wav	2	1689
483	i 0.12 on1 of7.wav	2	1510
484	i 0.14 on1 of1.wav	1	1010
485	i 0.14 on1 of2.wav	1	914
486	i 0.14 on1 of3.wav	1	1314
487	i 0.14 on1 of4.wav	2	3330
488	i 0.14 on1 of5.wav	2	922
489	i 0.14 on1 of6.wav	2	913
490	i 0.14 on1 of7.wav	2	1177
491	i 0.16 on1 of1.wav	1	1301
492	i 0.16 on1 of2.wav	1	878
493	i 0.16 on1 of3.wav	1	4533
494	i 0.16 on1 of4.wav	2	2138
495	i 0.16 on1 of5.wav	2	810
496	i 0.16 on1 of6.wav	2	973
497	i 0.16 on1 of7.wav	2	1095
498	i 0.18 on1 of1.wav	1	887
499	i 0.18 on1 of2.wav	1	913
500	i 0.18 on1 of3.wav	1	1081
501	i 0.18 on1 of4.wav	2	3023
502	i 0.18 on1 of5.wav	1	990
503	i 0.18 on1 of6.wav	2	1514
504	i 0.18 on1 of7.wav	2	962
505	a 0.1 on1 of1.wav	1	1825
506	a 0.1 on1 of2.wav	1	2185
507	a 0.1 on1 of3.wav	1	1547
508	a 0.1 on1 of4.wav	1	1176
509	a 0.1 on1 of5.wav	2	1662
510	a 0.1 on1 of6.wav	1	873
511	a 0.1 on1 of7.wav	1	1403
512	a 0.2 on1 of1.wav	1	825
513	a 0.2 on1 of2.wav	1	1323
514	a 0.2 on1 of3.wav	1	1090
515	a 0.2 on1 of4.wav	2	1103
516	a 0.2 on1 of5.wav	2	983
517	a 0.2 on1 of6.wav	2	1022
518	a 0.2 on1 of7.wav	2	1002
519	a 0.04 on1 of1.wav	1	1203
520	a 0.04 on1 of2.wav	1	2103
521	a 0.04 on1 of3.wav	2	2187
522	a 0.04 on1 of4.wav	2	1322
523	a 0.04 on1 of5.wav	2	2130
524	a 0.04 on1 of6.wav	1	1039
525	a 0.04 on1 of7.wav	2	2006
526	a 0.06 on1 of1.wav	2	898
527	a 0.06 on1 of2.wav	2	1613
528	a 0.06 on1 of3.wav	1	1154
529	a 0.06 on1 of4.wav	2	1102
530	a 0.06 on1 of5.wav	2	1277
531	a 0.06 on1 of6.wav	1	1686
532	a 0.06 on1 of7.wav	1	987
533	a 0.08 on1 of1.wav	1	1099
534	a 0.08 on1 of2.wav	1	919
535	a 0.08 on1 of3.wav	1	3042
536	a 0.08 on1 of4.wav	1	863
537	a 0.08 on1 of5.wav	1	1598
538	a 0.08 on1 of6.wav	2	1314
539	a 0.08 on1 of7.wav	2	961
540	a 0.12 on1 of1.wav	1	1606
541	a 0.12 on1 of2.wav	1	1094
542	a 0.12 on1 of3.wav	2	914
543	a 0.12 on1 of4.wav	2	967
544	a 0.12 on1 of5.wav	2	941
545	a 0.12 on1 of6.wav	2	1082
546	a 0.12 on1 of7.wav	1	1587
547	a 0.14 on1 of1.wav	1	2622
548	a 0.14 on1 of2.wav	1	906
549	a 0.14 on1 of3.wav	1	1570
550	a 0.14 on1 of4.wav	2	2082
551	a 0.14 on1 of5.wav	2	1133
552	a 0.14 on1 of6.wav	2	1667
553	a 0.14 on1 of7.wav	2	1114
554	a 0.16 on1 of1.wav	1	1190
555	a 0.16 on1 of2.wav	1	882
556	a 0.16 on1 of3.wav	2	1437
557	a 0.16 on1 of4.wav	2	862
558	a 0.16 on1 of5.wav	2	1606
559	a 0.16 on1 of6.wav	2	1246
560	a 0.16 on1 of7.wav	2	1346
561	a 0.18 on1 of1.wav	1	879
562	a 0.18 on1 of2.wav	1	949
563	a 0.18 on1 of3.wav	1	1446
564	a 0.18 on1 of4.wav	2	991
565	a 0.18 on1 of5.wav	2	649
566	a 0.18 on1 of6.wav	2	861
567	a 0.18 on1 of7.wav	2	1730
568	i 0.1 on1 of1.wav	1	1415
569	i 0.1 on1 of2.wav	1	998
570	i 0.1 on1 of3.wav	1	1559
571	i 0.1 on1 of4.wav	2	865
572	i 0.1 on1 of5.wav	1	2082
573	i 0.1 on1 of6.wav	2	855
574	i 0.1 on1 of7.wav	1	2030
575	i 0.2 on1 of1.wav	1	1017
576	i 0.2 on1 of2.wav	1	1357
577	i 0.2 on1 of3.wav	1	2018
578	i 0.2 on1 of4.wav	2	1066
579	i 0.2 on1 of5.wav	2	942
580	i 0.2 on1 of6.wav	2	937
581	i 0.2 on1 of7.wav	2	967
582	i 0.04 on1 of1.wav	2	969
583	i 0.04 on1 of2.wav	2	1454
584	i 0.04 on1 of3.wav	2	1883
585	i 0.04 on1 of4.wav	2	2826
586	i 0.04 on1 of5.wav	2	1554
587	i 0.04 on1 of6.wav	1	1999
588	i 0.04 on1 of7.wav	2	1095
589	i 0.06 on1 of1.wav	1	1277
590	i 0.06 on1 of2.wav	2	1167
591	i 0.06 on1 of3.wav	2	2374
592	i 0.06 on1 of4.wav	1	1346
593	i 0.06 on1 of5.wav	2	2918
594	i 0.06 on1 of6.wav	1	1673
595	i 0.06 on1 of7.wav	2	1053
596	i 0.08 on1 of1.wav	1	1178
597	i 0.08 on1 of2.wav	1	1743
598	i 0.08 on1 of3.wav	1	883
599	i 0.08 on1 of4.wav	2	1146
600	i 0.08 on1 of5.wav	2	2470
601	i 0.08 on1 of6.wav	1	2010
602	i 0.08 on1 of7.wav	2	1354
603	i 0.12 on1 of1.wav	1	3731
604	i 0.12 on1 of2.wav	1	810
605	i 0.12 on1 of3.wav	1	1073
606	i 0.12 on1 of4.wav	1	1050
607	i 0.12 on1 of5.wav	2	1303
608	i 0.12 on1 of6.wav	1	1697
609	i 0.12 on1 of7.wav	2	995
610	i 0.14 on1 of1.wav	1	926
611	i 0.14 on1 of2.wav	1	1009
612	i 0.14 on1 of3.wav	1	1059
613	i 0.14 on1 of4.wav	1	1462
614	i 0.14 on1 of5.wav	2	1130
615	i 0.14 on1 of6.wav	2	1387
616	i 0.14 on1 of7.wav	2	1042
617	i 0.16 on1 of1.wav	1	2281
618	i 0.16 on1 of2.wav	1	1451
619	i 0.16 on1 of3.wav	1	1134
620	i 0.16 on1 of4.wav	2	1045
621	i 0.16 on1 of5.wav	2	801
622	i 0.16 on1 of6.wav	2	2056
623	i 0.16 on1 of7.wav	2	1130
624	i 0.18 on1 of1.wav	1	1038
625	i 0.18 on1 of2.wav	1	1386
626	i 0.18 on1 of3.wav	1	1847
627	i 0.18 on1 of4.wav	2	1259
628	i 0.18 on1 of5.wav	2	1174
629	i 0.18 on1 of6.wav	2	1334
630	i 0.18 on1 of7.wav	2	3502
