# Supplementary material for: How musical experience affects tone perception efficiency by musicians of tonal and non-tonal speakers?
Source: PLoS One. 2020 May 8;15(5):e0232514. doi: 10.1371/journal.pone.0232514 (PMC7209303; doi:10.1371/journal.pone.0232514)
Supplement: S2 Raw Data — (ZIP) [file pone.0232514.s002.zip › RAW DATA Man musician/sub8idrising.csv]

List2	stim1	Slide3.RESP	Slide3.RT
1	a 0.1 on1 of7r.wav	2	1372
2	a 0.1 on2 of7.wav	2	2404
3	a 0.1 on3 of7.wav	1	984
4	a 0.1 on4 of7.wav	2	840
5	a 0.1 on5 of7.wav	1	1048
6	a 0.1 on6 of7.wav	1	1524
7	a 0.1 on7 of7.wav	2	1016
8	a 0.2 on1 of7r.wav	1	865
9	a 0.2 on2 of7.wav	2	901
10	a 0.2 on3 of7.wav	1	932
11	a 0.2 on4 of7.wav	1	901
12	a 0.2 on5 of7.wav	2	1001
13	a 0.2 on6 of7.wav	2	901
14	a 0.2 on7 of7.wav	1	1024
15	a 0.04 on1 of7r.wav	2	1085
16	a 0.04 on2 of7.wav	1	946
17	a 0.04 on3 of7.wav	1	988
18	a 0.04 on4 of7.wav	1	1160
19	a 0.04 on5 of7.wav	2	1600
20	a 0.04 on6 of7.wav	1	884
21	a 0.04 on7 of7.wav	1	1169
22	a 0.06 on1 of7r.wav	2	1021
23	a 0.06 on2 of7.wav	2	1024
24	a 0.06 on3 of7.wav	2	952
25	a 0.06 on4 of7.wav	1	1449
26	a 0.06 on5 of7.wav	1	1282
27	a 0.06 on6 of7.wav	1	863
28	a 0.06 on7 of7.wav	1	1684
29	a 0.08 on1 of7r.wav	2	840
30	a 0.08 on2 of7.wav	1	1250
31	a 0.08 on3 of7.wav	1	1416
32	a 0.08 on4 of7.wav	1	1246
33	a 0.08 on5 of7.wav	1	763
34	a 0.08 on6 of7.wav	1	912
35	a 0.08 on7 of7.wav	2	929
36	a 0.12 on1 of7r.wav	1	2025
37	a 0.12 on2 of7.wav	1	1549
38	a 0.12 on3 of7.wav	1	937
39	a 0.12 on4 of7.wav	2	855
40	a 0.12 on5 of7.wav	2	1212
41	a 0.12 on6 of7.wav	1	1316
42	a 0.12 on7 of7.wav	1	1957
43	a 0.14 on1 of7r.wav	1	1280
44	a 0.14 on2 of7.wav	2	1609
45	a 0.14 on3 of7.wav	1	1469
46	a 0.14 on4 of7.wav	2	1065
47	a 0.14 on5 of7.wav	1	1897
48	a 0.14 on6 of7.wav	1	1128
49	a 0.14 on7 of7.wav	1	1213
50	a 0.16 on1 of7r.wav	1	873
51	a 0.16 on2 of7.wav	1	1117
52	a 0.16 on3 of7.wav	1	984
53	a 0.16 on4 of7.wav	1	977
54	a 0.16 on5 of7.wav	2	1305
55	a 0.16 on6 of7.wav	1	1012
56	a 0.16 on7 of7.wav	1	992
57	a 0.18 on1 of7r.wav	2	1769
58	a 0.18 on2 of7.wav	1	1148
59	a 0.18 on3 of7.wav	2	1105
60	a 0.18 on4 of7.wav	2	1344
61	a 0.18 on5 of7.wav	1	1332
62	a 0.18 on6 of7.wav	1	823
63	a 0.18 on7 of7.wav	2	1297
64	i 0.1 on1 of7r.wav	1	1544
65	i 0.1 on2 of7.wav	1	1045
66	i 0.1 on3 of7.wav	1	1665
67	i 0.1 on4 of7.wav	1	1589
68	i 0.1 on5 of7.wav	2	1124
69	i 0.1 on6 of7.wav	1	1209
70	i 0.1 on7 of7.wav	2	1237
71	i 0.2 on1 of7r.wav	2	1073
72	i 0.2 on2 of7.wav	1	1059
73	i 0.2 on3 of7.wav	1	917
74	i 0.2 on4 of7.wav	2	1072
75	i 0.2 on5 of7.wav	2	1120
76	i 0.2 on6 of7.wav	1	1810
77	i 0.2 on7 of7.wav	1	928
78	i 0.04 on1 of7r.wav	1	875
79	i 0.04 on2 of7.wav	1	961
80	i 0.04 on3 of7.wav	2	2133
81	i 0.04 on4 of7.wav	1	1025
82	i 0.04 on5 of7.wav	1	1936
83	i 0.04 on6 of7.wav	1	1236
84	i 0.04 on7 of7.wav	1	1769
85	i 0.06 on1 of7r.wav	1	844
86	i 0.06 on2 of7.wav	2	1622
87	i 0.06 on3 of7.wav	1	1346
88	i 0.06 on4 of7.wav	1	1171
89	i 0.06 on5 of7.wav	1	1074
90	i 0.06 on6 of7.wav	1	1900
91	i 0.06 on7 of7.wav	2	1865
92	i 0.08 on1 of7r.wav	1	1953
93	i 0.08 on2 of7.wav	1	969
94	i 0.08 on3 of7.wav	2	1853
95	i 0.08 on4 of7.wav	2	1004
96	i 0.08 on5 of7.wav	2	857
97	i 0.08 on6 of7.wav	1	917
98	i 0.08 on7 of7.wav	1	961
99	i 0.12 on1 of7r.wav	1	1080
100	i 0.12 on2 of7.wav	1	961
101	i 0.12 on3 of7.wav	1	1013
102	i 0.12 on4 of7.wav	1	1572
103	i 0.12 on5 of7.wav	1	2169
104	i 0.12 on6 of7.wav	1	877
105	i 0.12 on7 of7.wav	2	984
106	i 0.14 on1 of7r.wav	1	904
107	i 0.14 on2 of7.wav	2	909
108	i 0.14 on3 of7.wav	1	1122
109	i 0.14 on4 of7.wav	1	941
110	i 0.14 on5 of7.wav	2	1044
111	i 0.14 on6 of7.wav	2	941
112	i 0.14 on7 of7.wav	1	911
113	i 0.16 on1 of7r.wav	2	2216
114	i 0.16 on2 of7.wav	1	2374
115	i 0.16 on3 of7.wav	2	1745
116	i 0.16 on4 of7.wav	1	968
117	i 0.16 on5 of7.wav	2	824
118	i 0.16 on6 of7.wav	1	998
119	i 0.16 on7 of7.wav	1	1337
120	i 0.18 on1 of7r.wav	2	832
121	i 0.18 on2 of7.wav	2	2113
122	i 0.18 on3 of7.wav	1	1880
123	i 0.18 on4 of7.wav	2	1121
124	i 0.18 on5 of7.wav	1	1265
125	i 0.18 on6 of7.wav	2	769
126	i 0.18 on7 of7.wav	2	1222
127	a 0.1 on1 of7r.wav	1	886
128	a 0.1 on2 of7.wav	2	981
129	a 0.1 on3 of7.wav	2	1677
130	a 0.1 on4 of7.wav	2	945
131	a 0.1 on5 of7.wav	2	1000
132	a 0.1 on6 of7.wav	2	1217
133	a 0.1 on7 of7.wav	2	1288
134	a 0.2 on1 of7r.wav	1	1480
135	a 0.2 on2 of7.wav	1	1448
136	a 0.2 on3 of7.wav	1	1071
137	a 0.2 on4 of7.wav	1	2089
138	a 0.2 on5 of7.wav	2	973
139	a 0.2 on6 of7.wav	2	776
140	a 0.2 on7 of7.wav	1	828
141	a 0.04 on1 of7r.wav	2	992
142	a 0.04 on2 of7.wav	2	1181
143	a 0.04 on3 of7.wav	1	1344
144	a 0.04 on4 of7.wav	2	1045
145	a 0.04 on5 of7.wav	2	912
146	a 0.04 on6 of7.wav	2	1085
147	a 0.04 on7 of7.wav	2	1404
148	a 0.06 on1 of7r.wav	1	2668
149	a 0.06 on2 of7.wav	1	1388
150	a 0.06 on3 of7.wav	2	829
151	a 0.06 on4 of7.wav	1	1105
152	a 0.06 on5 of7.wav	2	1540
153	a 0.06 on6 of7.wav	1	1069
154	a 0.06 on7 of7.wav	2	1021
155	a 0.08 on1 of7r.wav	1	1468
156	a 0.08 on2 of7.wav	1	2256
157	a 0.08 on3 of7.wav	1	1000
158	a 0.08 on4 of7.wav	2	1153
159	a 0.08 on5 of7.wav	1	1184
160	a 0.08 on6 of7.wav	1	2608
161	a 0.08 on7 of7.wav	1	865
162	a 0.12 on1 of7r.wav	1	832
163	a 0.12 on2 of7.wav	2	879
164	a 0.12 on3 of7.wav	2	1057
165	a 0.12 on4 of7.wav	1	1162
166	a 0.12 on5 of7.wav	1	2777
167	a 0.12 on6 of7.wav	1	1001
168	a 0.12 on7 of7.wav	1	2009
169	a 0.14 on1 of7r.wav	1	1270
170	a 0.14 on2 of7.wav	1	1008
171	a 0.14 on3 of7.wav	1	1393
172	a 0.14 on4 of7.wav	2	2033
173	a 0.14 on5 of7.wav	2	900
174	a 0.14 on6 of7.wav	1	1028
175	a 0.14 on7 of7.wav	2	1004
176	a 0.16 on1 of7r.wav	1	4073
177	a 0.16 on2 of7.wav	1	1700
178	a 0.16 on3 of7.wav	2	984
179	a 0.16 on4 of7.wav	1	917
180	a 0.16 on5 of7.wav	2	861
181	a 0.16 on6 of7.wav	1	996
182	a 0.16 on7 of7.wav	1	1341
183	a 0.18 on1 of7r.wav	1	1436
184	a 0.18 on2 of7.wav	1	864
185	a 0.18 on3 of7.wav	1	931
186	a 0.18 on4 of7.wav	2	1000
187	a 0.18 on5 of7.wav	1	1264
188	a 0.18 on6 of7.wav	1	1296
189	a 0.18 on7 of7.wav	1	2037
190	i 0.1 on1 of7r.wav	1	1164
191	i 0.1 on2 of7.wav	2	901
192	i 0.1 on3 of7.wav	1	1140
193	i 0.1 on4 of7.wav	1	977
194	i 0.1 on5 of7.wav	1	1720
195	i 0.1 on6 of7.wav	1	1043
196	i 0.1 on7 of7.wav	1	1396
197	i 0.2 on1 of7r.wav	1	1461
198	i 0.2 on2 of7.wav	2	968
199	i 0.2 on3 of7.wav	1	779
200	i 0.2 on4 of7.wav	1	992
201	i 0.2 on5 of7.wav	1	1040
202	i 0.2 on6 of7.wav	1	1004
203	i 0.2 on7 of7.wav	1	937
204	i 0.04 on1 of7r.wav	1	1474
205	i 0.04 on2 of7.wav	1	948
206	i 0.04 on3 of7.wav	1	2652
207	i 0.04 on4 of7.wav	2	935
208	i 0.04 on5 of7.wav	2	1049
209	i 0.04 on6 of7.wav	1	1493
210	i 0.04 on7 of7.wav	2	788
211	i 0.06 on1 of7r.wav	1	1004
212	i 0.06 on2 of7.wav	1	1610
213	i 0.06 on3 of7.wav	1	985
214	i 0.06 on4 of7.wav	2	941
215	i 0.06 on5 of7.wav	1	1144
216	i 0.06 on6 of7.wav	1	1498
217	i 0.06 on7 of7.wav	2	925
218	i 0.08 on1 of7r.wav	1	1406
219	i 0.08 on2 of7.wav	2	1737
220	i 0.08 on3 of7.wav	1	829
221	i 0.08 on4 of7.wav	2	829
222	i 0.08 on5 of7.wav	1	905
223	i 0.08 on6 of7.wav	1	1105
224	i 0.08 on7 of7.wav	1	921
225	i 0.12 on1 of7r.wav	2	1357
226	i 0.12 on2 of7.wav	1	1525
227	i 0.12 on3 of7.wav	2	924
228	i 0.12 on4 of7.wav	1	937
229	i 0.12 on5 of7.wav	2	1184
230	i 0.12 on6 of7.wav	1	888
231	i 0.12 on7 of7.wav	2	2192
232	i 0.14 on1 of7r.wav	2	1250
233	i 0.14 on2 of7.wav	2	1745
234	i 0.14 on3 of7.wav	1	794
235	i 0.14 on4 of7.wav	1	1310
236	i 0.14 on5 of7.wav	2	808
237	i 0.14 on6 of7.wav	2	1341
238	i 0.14 on7 of7.wav	1	957
239	i 0.16 on1 of7r.wav	1	892
240	i 0.16 on2 of7.wav	1	921
241	i 0.16 on3 of7.wav	1	1080
242	i 0.16 on4 of7.wav	1	1306
243	i 0.16 on5 of7.wav	1	1780
244	i 0.16 on6 of7.wav	1	1072
245	i 0.16 on7 of7.wav	1	996
246	i 0.18 on1 of7r.wav	1	912
247	i 0.18 on2 of7.wav	1	996
248	i 0.18 on3 of7.wav	2	1125
249	i 0.18 on4 of7.wav	1	877
250	i 0.18 on5 of7.wav	1	1145
251	i 0.18 on6 of7.wav	1	2064
252	i 0.18 on7 of7.wav	1	1069
253	a 0.1 on1 of7r.wav	1	1177
254	a 0.1 on2 of7.wav	1	1610
255	a 0.1 on3 of7.wav	1	1336
256	a 0.1 on4 of7.wav	2	1785
257	a 0.1 on5 of7.wav	2	1345
258	a 0.1 on6 of7.wav	2	949
259	a 0.1 on7 of7.wav	1	1688
260	a 0.2 on1 of7r.wav	1	852
261	a 0.2 on2 of7.wav	2	1057
262	a 0.2 on3 of7.wav	1	1162
263	a 0.2 on4 of7.wav	1	1021
264	a 0.2 on5 of7.wav	1	988
265	a 0.2 on6 of7.wav	1	1037
266	a 0.2 on7 of7.wav	1	1701
267	a 0.04 on1 of7r.wav	1	899
268	a 0.04 on2 of7.wav	1	888
269	a 0.04 on3 of7.wav	1	2309
270	a 0.04 on4 of7.wav	2	1601
271	a 0.04 on5 of7.wav	2	1046
272	a 0.04 on6 of7.wav	1	884
273	a 0.04 on7 of7.wav	1	1708
274	a 0.06 on1 of7r.wav	2	1197
275	a 0.06 on2 of7.wav	2	952
276	a 0.06 on3 of7.wav	1	1306
277	a 0.06 on4 of7.wav	2	796
278	a 0.06 on5 of7.wav	2	813
279	a 0.06 on6 of7.wav	1	1953
280	a 0.06 on7 of7.wav	1	1168
281	a 0.08 on1 of7r.wav	2	2125
282	a 0.08 on2 of7.wav	1	1017
283	a 0.08 on3 of7.wav	2	1412
284	a 0.08 on4 of7.wav	1	839
285	a 0.08 on5 of7.wav	1	1148
286	a 0.08 on6 of7.wav	1	2948
287	a 0.08 on7 of7.wav	2	1040
288	a 0.12 on1 of7r.wav	1	1672
289	a 0.12 on2 of7.wav	2	1092
290	a 0.12 on3 of7.wav	1	1460
291	a 0.12 on4 of7.wav	2	1805
292	a 0.12 on5 of7.wav	1	1069
293	a 0.12 on6 of7.wav	1	981
294	a 0.12 on7 of7.wav	1	1053
295	a 0.14 on1 of7r.wav	2	977
296	a 0.14 on2 of7.wav	1	1585
297	a 0.14 on3 of7.wav	1	1336
298	a 0.14 on4 of7.wav	2	1693
299	a 0.14 on5 of7.wav	1	1080
300	a 0.14 on6 of7.wav	1	1656
301	a 0.14 on7 of7.wav	2	860
302	a 0.16 on1 of7r.wav	2	1840
303	a 0.16 on2 of7.wav	1	1272
304	a 0.16 on3 of7.wav	1	985
305	a 0.16 on4 of7.wav	2	2125
306	a 0.16 on5 of7.wav	1	860
307	a 0.16 on6 of7.wav	2	1061
308	a 0.16 on7 of7.wav	2	976
309	a 0.18 on1 of7r.wav	2	1113
310	a 0.18 on2 of7.wav	1	1425
311	a 0.18 on3 of7.wav	2	1154
312	a 0.18 on4 of7.wav	1	1625
313	a 0.18 on5 of7.wav	1	1008
314	a 0.18 on6 of7.wav	1	1748
315	a 0.18 on7 of7.wav	1	885
316	i 0.1 on1 of7r.wav	1	861
317	i 0.1 on2 of7.wav	2	1661
318	i 0.1 on3 of7.wav	2	976
319	i 0.1 on4 of7.wav	1	939
320	i 0.1 on5 of7.wav	1	998
321	i 0.1 on6 of7.wav	1	1115
322	i 0.1 on7 of7.wav	1	978
323	i 0.2 on1 of7r.wav	1	1549
324	i 0.2 on2 of7.wav	1	1245
325	i 0.2 on3 of7.wav	2	916
326	i 0.2 on4 of7.wav	1	1944
327	i 0.2 on5 of7.wav	1	2304
328	i 0.2 on6 of7.wav	2	1021
329	i 0.2 on7 of7.wav	2	1232
330	i 0.04 on1 of7r.wav	1	812
331	i 0.04 on2 of7.wav	2	969
332	i 0.04 on3 of7.wav	2	932
333	i 0.04 on4 of7.wav	2	816
334	i 0.04 on5 of7.wav	1	1004
335	i 0.04 on6 of7.wav	1	1066
336	i 0.04 on7 of7.wav	1	920
337	i 0.06 on1 of7r.wav	1	1668
338	i 0.06 on2 of7.wav	1	840
339	i 0.06 on3 of7.wav	1	1185
340	i 0.06 on4 of7.wav	1	969
341	i 0.06 on5 of7.wav	2	1902
342	i 0.06 on6 of7.wav	2	949
343	i 0.06 on7 of7.wav	1	1068
344	i 0.08 on1 of7r.wav	1	1712
345	i 0.08 on2 of7.wav	2	836
346	i 0.08 on3 of7.wav	2	1902
347	i 0.08 on4 of7.wav	1	1033
348	i 0.08 on5 of7.wav	2	1311
349	i 0.08 on6 of7.wav	2	1876
350	i 0.08 on7 of7.wav	1	988
351	i 0.12 on1 of7r.wav	1	997
352	i 0.12 on2 of7.wav	1	1481
353	i 0.12 on3 of7.wav	1	925
354	i 0.12 on4 of7.wav	1	1085
355	i 0.12 on5 of7.wav	1	1125
356	i 0.12 on6 of7.wav	2	2116
357	i 0.12 on7 of7.wav	1	1273
358	i 0.14 on1 of7r.wav	1	1384
359	i 0.14 on2 of7.wav	2	1245
360	i 0.14 on3 of7.wav	1	1136
361	i 0.14 on4 of7.wav	1	884
362	i 0.14 on5 of7.wav	2	1752
363	i 0.14 on6 of7.wav	2	925
364	i 0.14 on7 of7.wav	1	897
365	i 0.16 on1 of7r.wav	1	764
366	i 0.16 on2 of7.wav	1	1929
367	i 0.16 on3 of7.wav	1	1461
368	i 0.16 on4 of7.wav	2	1253
369	i 0.16 on5 of7.wav	1	865
370	i 0.16 on6 of7.wav	1	1408
371	i 0.16 on7 of7.wav	2	1644
372	i 0.18 on1 of7r.wav	1	1344
373	i 0.18 on2 of7.wav	1	1244
374	i 0.18 on3 of7.wav	1	970
375	i 0.18 on4 of7.wav	2	1518
376	i 0.18 on5 of7.wav	2	996
377	i 0.18 on6 of7.wav	1	788
378	i 0.18 on7 of7.wav	1	1237
379	a 0.1 on1 of7r.wav	1	1236
380	a 0.1 on2 of7.wav	2	2824
381	a 0.1 on3 of7.wav	1	2010
382	a 0.1 on4 of7.wav	2	1148
383	a 0.1 on5 of7.wav	1	813
384	a 0.1 on6 of7.wav	1	1144
385	a 0.1 on7 of7.wav	1	980
386	a 0.2 on1 of7r.wav	1	732
387	a 0.2 on2 of7.wav	2	1037
388	a 0.2 on3 of7.wav	2	804
389	a 0.2 on4 of7.wav	2	1312
390	a 0.2 on5 of7.wav	2	985
391	a 0.2 on6 of7.wav	1	2104
392	a 0.2 on7 of7.wav	2	956
393	a 0.04 on1 of7r.wav	1	796
394	a 0.04 on2 of7.wav	1	1285
395	a 0.04 on3 of7.wav	1	984
396	a 0.04 on4 of7.wav	1	2000
397	a 0.04 on5 of7.wav	2	825
398	a 0.04 on6 of7.wav	1	960
399	a 0.04 on7 of7.wav	2	1003
400	a 0.06 on1 of7r.wav	1	1005
401	a 0.06 on2 of7.wav	2	1540
402	a 0.06 on3 of7.wav	1	868
403	a 0.06 on4 of7.wav	1	1124
404	a 0.06 on5 of7.wav	1	807
405	a 0.06 on6 of7.wav	2	1773
406	a 0.06 on7 of7.wav	1	925
407	a 0.08 on1 of7r.wav	1	1532
408	a 0.08 on2 of7.wav	1	1054
409	a 0.08 on3 of7.wav	1	1401
410	a 0.08 on4 of7.wav	2	1469
411	a 0.08 on5 of7.wav	1	1289
412	a 0.08 on6 of7.wav	1	997
413	a 0.08 on7 of7.wav	1	985
414	a 0.12 on1 of7r.wav	1	1557
415	a 0.12 on2 of7.wav	1	979
416	a 0.12 on3 of7.wav	1	841
417	a 0.12 on4 of7.wav	1	1197
418	a 0.12 on5 of7.wav	1	2100
419	a 0.12 on6 of7.wav	1	1105
420	a 0.12 on7 of7.wav	2	1764
421	a 0.14 on1 of7r.wav	1	1089
422	a 0.14 on2 of7.wav	1	988
423	a 0.14 on3 of7.wav	1	1108
424	a 0.14 on4 of7.wav	2	1784
425	a 0.14 on5 of7.wav	1	1172
426	a 0.14 on6 of7.wav	2	1500
427	a 0.14 on7 of7.wav	2	852
428	a 0.16 on1 of7r.wav	1	1152
429	a 0.16 on2 of7.wav	2	1684
430	a 0.16 on3 of7.wav	1	1864
431	a 0.16 on4 of7.wav	1	1218
432	a 0.16 on5 of7.wav	2	1040
433	a 0.16 on6 of7.wav	1	1241
434	a 0.16 on7 of7.wav	1	1496
435	a 0.18 on1 of7r.wav	1	1229
436	a 0.18 on2 of7.wav	2	792
437	a 0.18 on3 of7.wav	1	1308
438	a 0.18 on4 of7.wav	1	2124
439	a 0.18 on5 of7.wav	2	969
440	a 0.18 on6 of7.wav	2	1052
441	a 0.18 on7 of7.wav	1	871
442	i 0.1 on1 of7r.wav	1	2606
443	i 0.1 on2 of7.wav	2	1794
444	i 0.1 on3 of7.wav	2	1001
445	i 0.1 on4 of7.wav	1	1004
446	i 0.1 on5 of7.wav	1	2120
447	i 0.1 on6 of7.wav	1	1457
448	i 0.1 on7 of7.wav	2	784
449	i 0.2 on1 of7r.wav	2	2108
450	i 0.2 on2 of7.wav	1	1216
451	i 0.2 on3 of7.wav	1	941
452	i 0.2 on4 of7.wav	1	1285
453	i 0.2 on5 of7.wav	1	981
454	i 0.2 on6 of7.wav	2	1121
455	i 0.2 on7 of7.wav	2	1537
456	i 0.04 on1 of7r.wav	2	1489
457	i 0.04 on2 of7.wav	2	1051
458	i 0.04 on3 of7.wav	1	1342
459	i 0.04 on4 of7.wav	2	2764
460	i 0.04 on5 of7.wav	1	1320
461	i 0.04 on6 of7.wav	1	1022
462	i 0.04 on7 of7.wav	2	1224
463	i 0.06 on1 of7r.wav	1	861
464	i 0.06 on2 of7.wav	1	1676
465	i 0.06 on3 of7.wav	2	1129
466	i 0.06 on4 of7.wav	1	1349
467	i 0.06 on5 of7.wav	1	1101
468	i 0.06 on6 of7.wav	2	1012
469	i 0.06 on7 of7.wav	1	1657
470	i 0.08 on1 of7r.wav	1	1168
471	i 0.08 on2 of7.wav	2	1053
472	i 0.08 on3 of7.wav	1	1357
473	i 0.08 on4 of7.wav	1	1085
474	i 0.08 on5 of7.wav	2	1564
475	i 0.08 on6 of7.wav	1	1656
476	i 0.08 on7 of7.wav	1	953
477	i 0.12 on1 of7r.wav	2	1088
478	i 0.12 on2 of7.wav	2	1212
479	i 0.12 on3 of7.wav	1	1176
480	i 0.12 on4 of7.wav	1	1372
481	i 0.12 on5 of7.wav	1	897
482	i 0.12 on6 of7.wav	1	1152
483	i 0.12 on7 of7.wav	1	1683
484	i 0.14 on1 of7r.wav	2	1521
485	i 0.14 on2 of7.wav	2	1732
486	i 0.14 on3 of7.wav	1	1640
487	i 0.14 on4 of7.wav	1	1953
488	i 0.14 on5 of7.wav	1	2265
489	i 0.14 on6 of7.wav	2	1510
490	i 0.14 on7 of7.wav	2	1413
491	i 0.16 on1 of7r.wav	2	1125
492	i 0.16 on2 of7.wav	1	1337
493	i 0.16 on3 of7.wav	1	1858
494	i 0.16 on4 of7.wav	1	993
495	i 0.16 on5 of7.wav	1	1032
496	i 0.16 on6 of7.wav	2	1960
497	i 0.16 on7 of7.wav	2	968
498	i 0.18 on1 of7r.wav	2	929
499	i 0.18 on2 of7.wav	2	1256
500	i 0.18 on3 of7.wav	1	937
501	i 0.18 on4 of7.wav	2	993
502	i 0.18 on5 of7.wav	2	1148
503	i 0.18 on6 of7.wav	1	904
504	i 0.18 on7 of7.wav	1	1025
505	a 0.1 on1 of7r.wav	2	868
506	a 0.1 on2 of7.wav	2	1112
507	a 0.1 on3 of7.wav	1	1024
508	a 0.1 on4 of7.wav	1	2248
509	a 0.1 on5 of7.wav	1	900
510	a 0.1 on6 of7.wav	1	1555
511	a 0.1 on7 of7.wav	1	1833
512	a 0.2 on1 of7r.wav	1	1316
513	a 0.2 on2 of7.wav	1	1324
514	a 0.2 on3 of7.wav	1	1389
515	a 0.2 on4 of7.wav	2	1988
516	a 0.2 on5 of7.wav	2	1454
517	a 0.2 on6 of7.wav	2	849
518	a 0.2 on7 of7.wav	2	1444
519	a 0.04 on1 of7r.wav	2	1433
520	a 0.04 on2 of7.wav	2	1088
521	a 0.04 on3 of7.wav	1	2285
522	a 0.04 on4 of7.wav	1	937
523	a 0.04 on5 of7.wav	2	2268
524	a 0.04 on6 of7.wav	1	1380
525	a 0.04 on7 of7.wav	1	1420
526	a 0.06 on1 of7r.wav	1	1184
527	a 0.06 on2 of7.wav	2	912
528	a 0.06 on3 of7.wav	1	901
529	a 0.06 on4 of7.wav	2	957
530	a 0.06 on5 of7.wav	1	1414
531	a 0.06 on6 of7.wav	1	885
532	a 0.06 on7 of7.wav	1	2220
533	a 0.08 on1 of7r.wav	2	1041
534	a 0.08 on2 of7.wav	1	1097
535	a 0.08 on3 of7.wav	2	1388
536	a 0.08 on4 of7.wav	1	1097
537	a 0.08 on5 of7.wav	2	1821
538	a 0.08 on6 of7.wav	2	1003
539	a 0.08 on7 of7.wav	1	1072
540	a 0.12 on1 of7r.wav	1	873
541	a 0.12 on2 of7.wav	1	1360
542	a 0.12 on3 of7.wav	2	1516
543	a 0.12 on4 of7.wav	1	986
544	a 0.12 on5 of7.wav	1	1154
545	a 0.12 on6 of7.wav	2	1260
546	a 0.12 on7 of7.wav	1	905
547	a 0.14 on1 of7r.wav	2	985
548	a 0.14 on2 of7.wav	1	1783
549	a 0.14 on3 of7.wav	1	960
550	a 0.14 on4 of7.wav	1	1453
551	a 0.14 on5 of7.wav	2	972
552	a 0.14 on6 of7.wav	2	2082
553	a 0.14 on7 of7.wav	2	868
554	a 0.16 on1 of7r.wav	1	2112
555	a 0.16 on2 of7.wav	2	1289
556	a 0.16 on3 of7.wav	1	1168
557	a 0.16 on4 of7.wav	1	792
558	a 0.16 on5 of7.wav	1	2244
559	a 0.16 on6 of7.wav	2	1188
560	a 0.16 on7 of7.wav	2	1637
561	a 0.18 on1 of7r.wav	2	660
562	a 0.18 on2 of7.wav	1	940
563	a 0.18 on3 of7.wav	1	785
564	a 0.18 on4 of7.wav	2	1856
565	a 0.18 on5 of7.wav	1	1096
566	a 0.18 on6 of7.wav	1	893
567	a 0.18 on7 of7.wav	1	996
568	i 0.1 on1 of7r.wav	1	792
569	i 0.1 on2 of7.wav	1	1041
570	i 0.1 on3 of7.wav	1	998
571	i 0.1 on4 of7.wav	2	984
572	i 0.1 on5 of7.wav	1	852
573	i 0.1 on6 of7.wav	1	1000
574	i 0.1 on7 of7.wav	1	923
575	i 0.2 on1 of7r.wav	1	937
576	i 0.2 on2 of7.wav	2	957
577	i 0.2 on3 of7.wav	2	872
578	i 0.2 on4 of7.wav	2	893
579	i 0.2 on5 of7.wav	1	1652
580	i 0.2 on6 of7.wav	1	1065
581	i 0.2 on7 of7.wav	2	1596
582	i 0.04 on1 of7r.wav	1	928
583	i 0.04 on2 of7.wav	1	820
584	i 0.04 on3 of7.wav	2	929
585	i 0.04 on4 of7.wav	1	988
586	i 0.04 on5 of7.wav	2	843
587	i 0.04 on6 of7.wav	2	1272
588	i 0.04 on7 of7.wav	2	832
589	i 0.06 on1 of7r.wav	2	805
590	i 0.06 on2 of7.wav	1	1001
591	i 0.06 on3 of7.wav	1	1130
592	i 0.06 on4 of7.wav	2	1080
593	i 0.06 on5 of7.wav	2	961
594	i 0.06 on6 of7.wav	2	2569
595	i 0.06 on7 of7.wav	1	996
596	i 0.08 on1 of7r.wav	2	2672
597	i 0.08 on2 of7.wav	1	779
598	i 0.08 on3 of7.wav	1	809
599	i 0.08 on4 of7.wav	1	952
600	i 0.08 on5 of7.wav	1	1512
601	i 0.08 on6 of7.wav	1	1008
602	i 0.08 on7 of7.wav	1	1533
603	i 0.12 on1 of7r.wav	2	995
604	i 0.12 on2 of7.wav	1	861
605	i 0.12 on3 of7.wav	1	1584
606	i 0.12 on4 of7.wav	1	1008
607	i 0.12 on5 of7.wav	1	1564
608	i 0.12 on6 of7.wav	1	991
609	i 0.12 on7 of7.wav	2	781
610	i 0.14 on1 of7r.wav	2	1093
611	i 0.14 on2 of7.wav	1	1065
612	i 0.14 on3 of7.wav	2	2004
613	i 0.14 on4 of7.wav	2	924
614	i 0.14 on5 of7.wav	1	1745
615	i 0.14 on6 of7.wav	2	1928
616	i 0.14 on7 of7.wav	2	1005
617	i 0.16 on1 of7r.wav	1	1077
618	i 0.16 on2 of7.wav	1	861
619	i 0.16 on3 of7.wav	1	1436
620	i 0.16 on4 of7.wav	2	1189
621	i 0.16 on5 of7.wav	1	1465
622	i 0.16 on6 of7.wav	1	1597
623	i 0.16 on7 of7.wav	1	1008
624	i 0.18 on1 of7r.wav	1	1232
625	i 0.18 on2 of7.wav	2	1412
626	i 0.18 on3 of7.wav	1	933
627	i 0.18 on4 of7.wav	1	1616
628	i 0.18 on5 of7.wav	1	1069
629	i 0.18 on6 of7.wav	1	997
630	i 0.18 on7 of7.wav	1	1697
