# Supplementary material for: How musical experience affects tone perception efficiency by musicians of tonal and non-tonal speakers?
Source: PLoS One. 2020 May 8;15(5):e0232514. doi: 10.1371/journal.pone.0232514 (PMC7209303; doi:10.1371/journal.pone.0232514)
Supplement: S2 Raw Data — (ZIP) [file pone.0232514.s002.zip › RAW DATA Man musician/sub8sdfalling.csv]

List2	Slide3.RESP	Slide3.RT	stim1	stim2
1	1	919	a 0.1 on1 of1.wav	a 0.1 on1 of1.wav
2	1	684	a 0.1 on1 of2.wav	a 0.1 on1 of2.wav
3	1	940	a 0.1 on1 of3.wav	a 0.1 on1 of3.wav
4	1	1556	a 0.1 on1 of4.wav	a 0.1 on1 of4.wav
5	1	811	a 0.1 on1 of5.wav	a 0.1 on1 of5.wav
6	1	2554	a 0.1 on1 of6.wav	a 0.1 on1 of6.wav
7	1	1442	a 0.1 on1 of7.wav	a 0.1 on1 of7.wav
8	1	940	a 0.2 on1 of1.wav	a 0.2 on1 of1.wav
9	1	982	a 0.2 on1 of2.wav	a 0.2 on1 of2.wav
10	1	1206	a 0.2 on1 of3.wav	a 0.2 on1 of3.wav
11	1	835	a 0.2 on1 of4.wav	a 0.2 on1 of4.wav
12	1	722	a 0.2 on1 of5.wav	a 0.2 on1 of5.wav
13	1	1117	a 0.2 on1 of6.wav	a 0.2 on1 of6.wav
14	1	756	a 0.2 on1 of7.wav	a 0.2 on1 of7.wav
15	1	830	a 0.04 on1 of1.wav	a 0.04 on1 of1.wav
16	1	795	a 0.04 on1 of2.wav	a 0.04 on1 of2.wav
17	1	837	a 0.04 on1 of3.wav	a 0.04 on1 of3.wav
18	1	929	a 0.04 on1 of4.wav	a 0.04 on1 of4.wav
19	1	865	a 0.04 on1 of5.wav	a 0.04 on1 of5.wav
20	1	2341	a 0.04 on1 of6.wav	a 0.04 on1 of6.wav
21	1	595	a 0.04 on1 of7.wav	a 0.04 on1 of7.wav
22	1	2864	a 0.06 on1 of1.wav	a 0.06 on1 of1.wav
23	1	878	a 0.06 on1 of2.wav	a 0.06 on1 of2.wav
24	1	1037	a 0.06 on1 of3.wav	a 0.06 on1 of3.wav
25	1	960	a 0.06 on1 of4.wav	a 0.06 on1 of4.wav
26	1	673	a 0.06 on1 of5.wav	a 0.06 on1 of5.wav
27	1	1365	a 0.06 on1 of6.wav	a 0.06 on1 of6.wav
28	1	895	a 0.06 on1 of7.wav	a 0.06 on1 of7.wav
29	1	921	a 0.08 on1 of1.wav	a 0.08 on1 of1.wav
30	1	748	a 0.08 on1 of2.wav	a 0.08 on1 of2.wav
31	1	892	a 0.08 on1 of3.wav	a 0.08 on1 of3.wav
32	1	772	a 0.08 on1 of4.wav	a 0.08 on1 of4.wav
33	1	1609	a 0.08 on1 of5.wav	a 0.08 on1 of5.wav
34	1	853	a 0.08 on1 of6.wav	a 0.08 on1 of6.wav
35	1	1088	a 0.08 on1 of7.wav	a 0.08 on1 of7.wav
36	1	816	a 0.12 on1 of1.wav	a 0.12 on1 of1.wav
37	1	885	a 0.12 on1 of2.wav	a 0.12 on1 of2.wav
38	2	1686	a 0.12 on1 of3.wav	a 0.12 on1 of3.wav
39	1	1011	a 0.12 on1 of4.wav	a 0.12 on1 of4.wav
40	1	729	a 0.12 on1 of5.wav	a 0.12 on1 of5.wav
41	1	1168	a 0.12 on1 of6.wav	a 0.12 on1 of6.wav
42	1	1018	a 0.12 on1 of7.wav	a 0.12 on1 of7.wav
43	1	1190	a 0.14 on1 of1.wav	a 0.14 on1 of1.wav
44	1	894	a 0.14 on1 of2.wav	a 0.14 on1 of2.wav
45	1	1561	a 0.14 on1 of3.wav	a 0.14 on1 of3.wav
46	1	1399	a 0.14 on1 of4.wav	a 0.14 on1 of4.wav
47	1	880	a 0.14 on1 of5.wav	a 0.14 on1 of5.wav
48	1	1048	a 0.14 on1 of6.wav	a 0.14 on1 of6.wav
49	1	933	a 0.14 on1 of7.wav	a 0.14 on1 of7.wav
50	1	818	a 0.16 on1 of1.wav	a 0.16 on1 of1.wav
51	2	1249	a 0.16 on1 of2.wav	a 0.16 on1 of2.wav
52	1	1064	a 0.16 on1 of3.wav	a 0.16 on1 of3.wav
53	1	1230	a 0.16 on1 of4.wav	a 0.16 on1 of4.wav
54	1	858	a 0.16 on1 of5.wav	a 0.16 on1 of5.wav
55	1	989	a 0.16 on1 of6.wav	a 0.16 on1 of6.wav
56	1	1218	a 0.16 on1 of7.wav	a 0.16 on1 of7.wav
57	1	868	a 0.18 on1 of1.wav	a 0.18 on1 of1.wav
58	1	1287	a 0.18 on1 of2.wav	a 0.18 on1 of2.wav
59	2	1385	a 0.18 on1 of3.wav	a 0.18 on1 of3.wav
60	1	1692	a 0.18 on1 of4.wav	a 0.18 on1 of4.wav
61	1	818	a 0.18 on1 of5.wav	a 0.18 on1 of5.wav
62	1	721	a 0.18 on1 of6.wav	a 0.18 on1 of6.wav
63	1	1700	a 0.18 on1 of7.wav	a 0.18 on1 of7.wav
64	1	1503	i 0.1 on1 of1.wav	i 0.1 on1 of1.wav
65	1	792	i 0.1 on1 of2.wav	i 0.1 on1 of2.wav
66	1	762	i 0.1 on1 of3.wav	i 0.1 on1 of3.wav
67	1	856	i 0.1 on1 of4.wav	i 0.1 on1 of4.wav
68	1	926	i 0.1 on1 of5.wav	i 0.1 on1 of5.wav
69	1	930	i 0.1 on1 of6.wav	i 0.1 on1 of6.wav
70	1	852	i 0.1 on1 of7.wav	i 0.1 on1 of7.wav
71	1	904	i 0.2 on1 of1.wav	i 0.2 on1 of1.wav
72	1	881	i 0.2 on1 of2.wav	i 0.2 on1 of2.wav
73	1	861	i 0.2 on1 of3.wav	i 0.2 on1 of3.wav
74	1	1191	i 0.2 on1 of4.wav	i 0.2 on1 of4.wav
75	1	707	i 0.2 on1 of5.wav	i 0.2 on1 of5.wav
76	1	993	i 0.2 on1 of6.wav	i 0.2 on1 of6.wav
77	1	645	i 0.2 on1 of7.wav	i 0.2 on1 of7.wav
78	1	1000	i 0.04 on1 of1.wav	i 0.04 on1 of1.wav
79	1	772	i 0.04 on1 of2.wav	i 0.04 on1 of2.wav
80	1	732	i 0.04 on1 of3.wav	i 0.04 on1 of3.wav
81	1	857	i 0.04 on1 of4.wav	i 0.04 on1 of4.wav
82	1	608	i 0.04 on1 of5.wav	i 0.04 on1 of5.wav
83	1	2249	i 0.04 on1 of6.wav	i 0.04 on1 of6.wav
84	1	1034	i 0.04 on1 of7.wav	i 0.04 on1 of7.wav
85	1	945	i 0.06 on1 of1.wav	i 0.06 on1 of1.wav
86	1	854	i 0.06 on1 of2.wav	i 0.06 on1 of2.wav
87	1	1996	i 0.06 on1 of3.wav	i 0.06 on1 of3.wav
88	1	8631	i 0.06 on1 of4.wav	i 0.06 on1 of4.wav
89	1	766	i 0.06 on1 of5.wav	i 0.06 on1 of5.wav
90	1	2077	i 0.06 on1 of6.wav	i 0.06 on1 of6.wav
91	1	1786	i 0.06 on1 of7.wav	i 0.06 on1 of7.wav
92	1	798	i 0.08 on1 of1.wav	i 0.08 on1 of1.wav
93	1	856	i 0.08 on1 of2.wav	i 0.08 on1 of2.wav
94	1	933	i 0.08 on1 of3.wav	i 0.08 on1 of3.wav
95	1	898	i 0.08 on1 of4.wav	i 0.08 on1 of4.wav
96	1	953	i 0.08 on1 of5.wav	i 0.08 on1 of5.wav
97	1	1112	i 0.08 on1 of6.wav	i 0.08 on1 of6.wav
98	1	2072	i 0.08 on1 of7.wav	i 0.08 on1 of7.wav
99	1	1161	i 0.12 on1 of1.wav	i 0.12 on1 of1.wav
100	1	837	i 0.12 on1 of2.wav	i 0.12 on1 of2.wav
101	1	831	i 0.12 on1 of3.wav	i 0.12 on1 of3.wav
102	1	890	i 0.12 on1 of4.wav	i 0.12 on1 of4.wav
103	1	812	i 0.12 on1 of5.wav	i 0.12 on1 of5.wav
104	1	1130	i 0.12 on1 of6.wav	i 0.12 on1 of6.wav
105	1	1318	i 0.12 on1 of7.wav	i 0.12 on1 of7.wav
106	1	900	i 0.14 on1 of1.wav	i 0.14 on1 of1.wav
107	1	1149	i 0.14 on1 of2.wav	i 0.14 on1 of2.wav
108	1	1550	i 0.14 on1 of3.wav	i 0.14 on1 of3.wav
109	1	1201	i 0.14 on1 of4.wav	i 0.14 on1 of4.wav
110	1	881	i 0.14 on1 of5.wav	i 0.14 on1 of5.wav
111	1	1057	i 0.14 on1 of6.wav	i 0.14 on1 of6.wav
112	1	874	i 0.14 on1 of7.wav	i 0.14 on1 of7.wav
113	1	901	i 0.16 on1 of1.wav	i 0.16 on1 of1.wav
114	1	782	i 0.16 on1 of2.wav	i 0.16 on1 of2.wav
115	2	1537	i 0.16 on1 of3.wav	i 0.16 on1 of3.wav
116	1	832	i 0.16 on1 of4.wav	i 0.16 on1 of4.wav
117	1	846	i 0.16 on1 of5.wav	i 0.16 on1 of5.wav
118	1	850	i 0.16 on1 of6.wav	i 0.16 on1 of6.wav
119	1	712	i 0.16 on1 of7.wav	i 0.16 on1 of7.wav
120	1	758	i 0.18 on1 of1.wav	i 0.18 on1 of1.wav
121	1	1057	i 0.18 on1 of2.wav	i 0.18 on1 of2.wav
122	1	1000	i 0.18 on1 of3.wav	i 0.18 on1 of3.wav
123	1	873	i 0.18 on1 of4.wav	i 0.18 on1 of4.wav
124	1	852	i 0.18 on1 of5.wav	i 0.18 on1 of5.wav
125	1	1101	i 0.18 on1 of6.wav	i 0.18 on1 of6.wav
126	1	761	i 0.18 on1 of7.wav	i 0.18 on1 of7.wav
127	2	666	a 0.1 on1 of1.wav	a 0.1 on1 of3.wav
128	2	950	a 0.1 on1 of2.wav	a 0.1 on1 of4.wav
129	1	1539	a 0.1 on1 of3.wav	a 0.1 on1 of5.wav
130	2	736	a 0.1 on1 of4.wav	a 0.1 on1 of6.wav
131	1	544	a 0.1 on1 of5.wav	a 0.1 on1 of7.wav
132	2	1104	a 0.2 on1 of1.wav	a 0.2 on1 of3.wav
133	2	974	a 0.2 on1 of2.wav	a 0.2 on1 of4.wav
134	2	2021	a 0.2 on1 of3.wav	a 0.2 on1 of5.wav
135	1	1522	a 0.2 on1 of4.wav	a 0.2 on1 of6.wav
136	1	1192	a 0.2 on1 of5.wav	a 0.2 on1 of7.wav
137	1	1243	a 0.04 on1 of1.wav	a 0.04 on1 of3.wav
138	1	736	a 0.04 on1 of2.wav	a 0.04 on1 of4.wav
139	1	1056	a 0.04 on1 of3.wav	a 0.04 on1 of5.wav
140	1	857	a 0.04 on1 of4.wav	a 0.04 on1 of6.wav
141	1	801	a 0.04 on1 of5.wav	a 0.04 on1 of7.wav
142	1	713	a 0.06 on1 of1.wav	a 0.06 on1 of3.wav
143	1	1277	a 0.06 on1 of2.wav	a 0.06 on1 of4.wav
144	1	1008	a 0.06 on1 of3.wav	a 0.06 on1 of5.wav
145	1	1065	a 0.06 on1 of4.wav	a 0.06 on1 of6.wav
146	1	747	a 0.06 on1 of5.wav	a 0.06 on1 of7.wav
147	1	1073	a 0.08 on1 of1.wav	a 0.08 on1 of3.wav
148	2	912	a 0.08 on1 of2.wav	a 0.08 on1 of4.wav
149	2	1388	a 0.08 on1 of3.wav	a 0.08 on1 of5.wav
150	1	1165	a 0.08 on1 of4.wav	a 0.08 on1 of6.wav
151	1	1144	a 0.08 on1 of5.wav	a 0.08 on1 of7.wav
152	2	822	a 0.12 on1 of1.wav	a 0.12 on1 of3.wav
153	1	1326	a 0.12 on1 of2.wav	a 0.12 on1 of4.wav
154	2	777	a 0.12 on1 of3.wav	a 0.12 on1 of5.wav
155	1	1024	a 0.12 on1 of4.wav	a 0.12 on1 of6.wav
156	2	910	a 0.12 on1 of5.wav	a 0.12 on1 of7.wav
157	2	1033	a 0.14 on1 of1.wav	a 0.14 on1 of3.wav
158	2	855	a 0.14 on1 of2.wav	a 0.14 on1 of4.wav
159	1	1302	a 0.14 on1 of3.wav	a 0.14 on1 of5.wav
160	2	763	a 0.14 on1 of4.wav	a 0.14 on1 of6.wav
161	1	796	a 0.14 on1 of5.wav	a 0.14 on1 of7.wav
162	2	742	a 0.16 on1 of1.wav	a 0.16 on1 of3.wav
163	2	905	a 0.16 on1 of2.wav	a 0.16 on1 of4.wav
164	1	1237	a 0.16 on1 of3.wav	a 0.16 on1 of5.wav
165	2	844	a 0.16 on1 of4.wav	a 0.16 on1 of6.wav
166	1	1050	a 0.16 on1 of5.wav	a 0.16 on1 of7.wav
167	2	968	a 0.18 on1 of1.wav	a 0.18 on1 of3.wav
168	2	932	a 0.18 on1 of2.wav	a 0.18 on1 of4.wav
169	2	830	a 0.18 on1 of3.wav	a 0.18 on1 of5.wav
170	2	854	a 0.18 on1 of4.wav	a 0.18 on1 of6.wav
171	1	1150	a 0.18 on1 of5.wav	a 0.18 on1 of7.wav
172	1	1122	i 0.1 on1 of1.wav	i 0.1 on1 of3.wav
173	1	942	i 0.1 on1 of2.wav	i 0.1 on1 of4.wav
174	1	1725	i 0.1 on1 of3.wav	i 0.1 on1 of5.wav
175	2	911	i 0.1 on1 of4.wav	i 0.1 on1 of6.wav
176	1	1086	i 0.1 on1 of5.wav	i 0.1 on1 of7.wav
177	2	733	i 0.2 on1 of1.wav	i 0.2 on1 of3.wav
178	2	1069	i 0.2 on1 of2.wav	i 0.2 on1 of4.wav
179	2	1110	i 0.2 on1 of3.wav	i 0.2 on1 of5.wav
180	2	864	i 0.2 on1 of4.wav	i 0.2 on1 of6.wav
181	2	1381	i 0.2 on1 of5.wav	i 0.2 on1 of7.wav
182	1	877	i 0.04 on1 of1.wav	i 0.04 on1 of3.wav
183	1	752	i 0.04 on1 of2.wav	i 0.04 on1 of4.wav
184	1	1026	i 0.04 on1 of3.wav	i 0.04 on1 of5.wav
185	1	654	i 0.04 on1 of4.wav	i 0.04 on1 of6.wav
186	1	931	i 0.04 on1 of5.wav	i 0.04 on1 of7.wav
187	1	896	i 0.06 on1 of1.wav	i 0.06 on1 of3.wav
188	1	1008	i 0.06 on1 of2.wav	i 0.06 on1 of4.wav
189	2	965	i 0.06 on1 of3.wav	i 0.06 on1 of5.wav
190	1	931	i 0.06 on1 of4.wav	i 0.06 on1 of6.wav
191	1	1013	i 0.06 on1 of5.wav	i 0.06 on1 of7.wav
192	1	1165	i 0.08 on1 of1.wav	i 0.08 on1 of3.wav
193	1	1013	i 0.08 on1 of2.wav	i 0.08 on1 of4.wav
194	2	801	i 0.08 on1 of3.wav	i 0.08 on1 of5.wav
195	2	1041	i 0.08 on1 of4.wav	i 0.08 on1 of6.wav
196	1	2583	i 0.08 on1 of5.wav	i 0.08 on1 of7.wav
197	2	794	i 0.12 on1 of1.wav	i 0.12 on1 of3.wav
198	2	1456	i 0.12 on1 of2.wav	i 0.12 on1 of4.wav
199	1	1916	i 0.12 on1 of3.wav	i 0.12 on1 of5.wav
200	2	730	i 0.12 on1 of4.wav	i 0.12 on1 of6.wav
201	1	1048	i 0.12 on1 of5.wav	i 0.12 on1 of7.wav
202	1	1250	i 0.14 on1 of1.wav	i 0.14 on1 of3.wav
203	2	850	i 0.14 on1 of2.wav	i 0.14 on1 of4.wav
204	2	924	i 0.14 on1 of3.wav	i 0.14 on1 of5.wav
205	2	1083	i 0.14 on1 of4.wav	i 0.14 on1 of6.wav
206	1	1169	i 0.14 on1 of5.wav	i 0.14 on1 of7.wav
207	2	840	i 0.16 on1 of1.wav	i 0.16 on1 of3.wav
208	2	706	i 0.16 on1 of2.wav	i 0.16 on1 of4.wav
209	1	958	i 0.16 on1 of3.wav	i 0.16 on1 of5.wav
210	1	1257	i 0.16 on1 of4.wav	i 0.16 on1 of6.wav
211	2	1044	i 0.16 on1 of5.wav	i 0.16 on1 of7.wav
212	2	773	i 0.18 on1 of1.wav	i 0.18 on1 of3.wav
213	2	798	i 0.18 on1 of2.wav	i 0.18 on1 of4.wav
214	2	857	i 0.18 on1 of3.wav	i 0.18 on1 of5.wav
215	2	3387	i 0.18 on1 of4.wav	i 0.18 on1 of6.wav
216	2	1145	i 0.18 on1 of5.wav	i 0.18 on1 of7.wav
217	1	758	a 0.1 on1 of3.wav	a 0.1 on1 of1.wav
218	2	777	a 0.1 on1 of4.wav	a 0.1 on1 of2.wav
219	2	1102	a 0.1 on1 of5.wav	a 0.1 on1 of3.wav
220	1	1016	a 0.1 on1 of6.wav	a 0.1 on1 of4.wav
221	1	895	a 0.1 on1 of7.wav	a 0.1 on1 of5.wav
222	2	857	a 0.2 on1 of3.wav	a 0.2 on1 of1.wav
223	2	776	a 0.2 on1 of4.wav	a 0.2 on1 of2.wav
224	2	890	a 0.2 on1 of5.wav	a 0.2 on1 of3.wav
225	2	1017	a 0.2 on1 of6.wav	a 0.2 on1 of4.wav
226	1	992	a 0.2 on1 of7.wav	a 0.2 on1 of5.wav
227	1	1018	a 0.04 on1 of3.wav	a 0.04 on1 of1.wav
228	1	1050	a 0.04 on1 of4.wav	a 0.04 on1 of2.wav
229	1	593	a 0.04 on1 of5.wav	a 0.04 on1 of3.wav
230	1	1258	a 0.04 on1 of6.wav	a 0.04 on1 of4.wav
231	1	919	a 0.04 on1 of7.wav	a 0.04 on1 of5.wav
232	1	986	a 0.06 on1 of3.wav	a 0.06 on1 of1.wav
233	1	592	a 0.06 on1 of4.wav	a 0.06 on1 of2.wav
234	1	1723	a 0.06 on1 of5.wav	a 0.06 on1 of3.wav
235	1	1115	a 0.06 on1 of6.wav	a 0.06 on1 of4.wav
236	1	1634	a 0.06 on1 of7.wav	a 0.06 on1 of5.wav
237	2	808	a 0.08 on1 of3.wav	a 0.08 on1 of1.wav
238	1	1092	a 0.08 on1 of4.wav	a 0.08 on1 of2.wav
239	2	758	a 0.08 on1 of5.wav	a 0.08 on1 of3.wav
240	2	4865	a 0.08 on1 of6.wav	a 0.08 on1 of4.wav
241	1	792	a 0.08 on1 of7.wav	a 0.08 on1 of5.wav
242	2	711	a 0.12 on1 of3.wav	a 0.12 on1 of1.wav
243	2	1321	a 0.12 on1 of4.wav	a 0.12 on1 of2.wav
244	1	3164	a 0.12 on1 of5.wav	a 0.12 on1 of3.wav
245	2	1126	a 0.12 on1 of6.wav	a 0.12 on1 of4.wav
246	1	1102	a 0.12 on1 of7.wav	a 0.12 on1 of5.wav
247	2	769	a 0.14 on1 of3.wav	a 0.14 on1 of1.wav
248	2	1470	a 0.14 on1 of4.wav	a 0.14 on1 of2.wav
249	2	1088	a 0.14 on1 of5.wav	a 0.14 on1 of3.wav
250	1	1461	a 0.14 on1 of6.wav	a 0.14 on1 of4.wav
251	1	882	a 0.14 on1 of7.wav	a 0.14 on1 of5.wav
252	2	785	a 0.16 on1 of3.wav	a 0.16 on1 of1.wav
253	2	943	a 0.16 on1 of4.wav	a 0.16 on1 of2.wav
254	2	921	a 0.16 on1 of5.wav	a 0.16 on1 of3.wav
255	2	878	a 0.16 on1 of6.wav	a 0.16 on1 of4.wav
256	1	953	a 0.16 on1 of7.wav	a 0.16 on1 of5.wav
257	2	1509	a 0.18 on1 of3.wav	a 0.18 on1 of1.wav
258	2	962	a 0.18 on1 of4.wav	a 0.18 on1 of2.wav
259	2	894	a 0.18 on1 of5.wav	a 0.18 on1 of3.wav
260	1	1526	a 0.18 on1 of6.wav	a 0.18 on1 of4.wav
261	1	728	a 0.18 on1 of7.wav	a 0.18 on1 of5.wav
262	2	898	i 0.1 on1 of3.wav	i 0.1 on1 of1.wav
263	2	794	i 0.1 on1 of4.wav	i 0.1 on1 of2.wav
264	2	1004	i 0.1 on1 of5.wav	i 0.1 on1 of3.wav
265	1	1055	i 0.1 on1 of6.wav	i 0.1 on1 of4.wav
266	1	804	i 0.1 on1 of7.wav	i 0.1 on1 of5.wav
267	2	936	i 0.2 on1 of3.wav	i 0.2 on1 of1.wav
268	2	825	i 0.2 on1 of4.wav	i 0.2 on1 of2.wav
269	2	912	i 0.2 on1 of5.wav	i 0.2 on1 of3.wav
270	1	1097	i 0.2 on1 of6.wav	i 0.2 on1 of4.wav
271	1	786	i 0.2 on1 of7.wav	i 0.2 on1 of5.wav
272	1	1004	i 0.04 on1 of3.wav	i 0.04 on1 of1.wav
273	1	760	i 0.04 on1 of4.wav	i 0.04 on1 of2.wav
274	1	802	i 0.04 on1 of5.wav	i 0.04 on1 of3.wav
275	1	873	i 0.04 on1 of6.wav	i 0.04 on1 of4.wav
276	1	685	i 0.04 on1 of7.wav	i 0.04 on1 of5.wav
277	1	949	i 0.06 on1 of3.wav	i 0.06 on1 of1.wav
278	1	1098	i 0.06 on1 of4.wav	i 0.06 on1 of2.wav
279	1	1121	i 0.06 on1 of5.wav	i 0.06 on1 of3.wav
280	1	1133	i 0.06 on1 of6.wav	i 0.06 on1 of4.wav
281	1	896	i 0.06 on1 of7.wav	i 0.06 on1 of5.wav
282	2	844	i 0.08 on1 of3.wav	i 0.08 on1 of1.wav
283	2	773	i 0.08 on1 of4.wav	i 0.08 on1 of2.wav
284	1	1185	i 0.08 on1 of5.wav	i 0.08 on1 of3.wav
285	2	888	i 0.08 on1 of6.wav	i 0.08 on1 of4.wav
286	1	739	i 0.08 on1 of7.wav	i 0.08 on1 of5.wav
287	2	1073	i 0.12 on1 of3.wav	i 0.12 on1 of1.wav
288	1	997	i 0.12 on1 of4.wav	i 0.12 on1 of2.wav
289	2	716	i 0.12 on1 of5.wav	i 0.12 on1 of3.wav
290	2	1266	i 0.12 on1 of6.wav	i 0.12 on1 of4.wav
291	1	881	i 0.12 on1 of7.wav	i 0.12 on1 of5.wav
292	2	636	i 0.14 on1 of3.wav	i 0.14 on1 of1.wav
293	2	1345	i 0.14 on1 of4.wav	i 0.14 on1 of2.wav
294	2	886	i 0.14 on1 of5.wav	i 0.14 on1 of3.wav
295	2	1017	i 0.14 on1 of6.wav	i 0.14 on1 of4.wav
296	1	1836	i 0.14 on1 of7.wav	i 0.14 on1 of5.wav
297	2	858	i 0.16 on1 of3.wav	i 0.16 on1 of1.wav
298	2	1056	i 0.16 on1 of4.wav	i 0.16 on1 of2.wav
299	2	849	i 0.16 on1 of5.wav	i 0.16 on1 of3.wav
300	1	1541	i 0.16 on1 of6.wav	i 0.16 on1 of4.wav
301	1	1066	i 0.16 on1 of7.wav	i 0.16 on1 of5.wav
302	2	844	i 0.18 on1 of3.wav	i 0.18 on1 of1.wav
303	2	1004	i 0.18 on1 of4.wav	i 0.18 on1 of2.wav
304	2	953	i 0.18 on1 of5.wav	i 0.18 on1 of3.wav
305	2	1140	i 0.18 on1 of6.wav	i 0.18 on1 of4.wav
306	2	876	i 0.18 on1 of7.wav	i 0.18 on1 of5.wav
307	1	760	a 0.1 on1 of1.wav	a 0.1 on1 of1.wav
308	1	759	a 0.1 on1 of2.wav	a 0.1 on1 of2.wav
309	1	900	a 0.1 on1 of3.wav	a 0.1 on1 of3.wav
310	1	820	a 0.1 on1 of4.wav	a 0.1 on1 of4.wav
311	1	805	a 0.1 on1 of5.wav	a 0.1 on1 of5.wav
312	1	898	a 0.1 on1 of6.wav	a 0.1 on1 of6.wav
313	1	816	a 0.1 on1 of7.wav	a 0.1 on1 of7.wav
314	1	838	a 0.2 on1 of1.wav	a 0.2 on1 of1.wav
315	1	1025	a 0.2 on1 of2.wav	a 0.2 on1 of2.wav
316	1	1010	a 0.2 on1 of3.wav	a 0.2 on1 of3.wav
317	1	825	a 0.2 on1 of4.wav	a 0.2 on1 of4.wav
318	1	885	a 0.2 on1 of5.wav	a 0.2 on1 of5.wav
319	1	1004	a 0.2 on1 of6.wav	a 0.2 on1 of6.wav
320	1	1258	a 0.2 on1 of7.wav	a 0.2 on1 of7.wav
321	1	889	a 0.04 on1 of1.wav	a 0.04 on1 of1.wav
322	1	914	a 0.04 on1 of2.wav	a 0.04 on1 of2.wav
323	1	3491	a 0.04 on1 of3.wav	a 0.04 on1 of3.wav
324	1	2093	a 0.04 on1 of4.wav	a 0.04 on1 of4.wav
325	1	800	a 0.04 on1 of5.wav	a 0.04 on1 of5.wav
326	2	1176	a 0.04 on1 of6.wav	a 0.04 on1 of6.wav
327	1	904	a 0.04 on1 of7.wav	a 0.04 on1 of7.wav
328	1	896	a 0.06 on1 of1.wav	a 0.06 on1 of1.wav
329	1	957	a 0.06 on1 of2.wav	a 0.06 on1 of2.wav
330	1	716	a 0.06 on1 of3.wav	a 0.06 on1 of3.wav
331	1	998	a 0.06 on1 of4.wav	a 0.06 on1 of4.wav
332	1	866	a 0.06 on1 of5.wav	a 0.06 on1 of5.wav
333	1	772	a 0.06 on1 of6.wav	a 0.06 on1 of6.wav
334	1	700	a 0.06 on1 of7.wav	a 0.06 on1 of7.wav
335	1	1362	a 0.08 on1 of1.wav	a 0.08 on1 of1.wav
336	1	847	a 0.08 on1 of2.wav	a 0.08 on1 of2.wav
337	1	1217	a 0.08 on1 of3.wav	a 0.08 on1 of3.wav
338	1	1031	a 0.08 on1 of4.wav	a 0.08 on1 of4.wav
339	1	1562	a 0.08 on1 of5.wav	a 0.08 on1 of5.wav
340	1	995	a 0.08 on1 of6.wav	a 0.08 on1 of6.wav
341	1	624	a 0.08 on1 of7.wav	a 0.08 on1 of7.wav
342	1	816	a 0.12 on1 of1.wav	a 0.12 on1 of1.wav
343	1	954	a 0.12 on1 of2.wav	a 0.12 on1 of2.wav
344	1	837	a 0.12 on1 of3.wav	a 0.12 on1 of3.wav
345	1	1298	a 0.12 on1 of4.wav	a 0.12 on1 of4.wav
346	1	1040	a 0.12 on1 of5.wav	a 0.12 on1 of5.wav
347	1	1017	a 0.12 on1 of6.wav	a 0.12 on1 of6.wav
348	1	944	a 0.12 on1 of7.wav	a 0.12 on1 of7.wav
349	1	854	a 0.14 on1 of1.wav	a 0.14 on1 of1.wav
350	1	1228	a 0.14 on1 of2.wav	a 0.14 on1 of2.wav
351	2	1330	a 0.14 on1 of3.wav	a 0.14 on1 of3.wav
352	1	948	a 0.14 on1 of4.wav	a 0.14 on1 of4.wav
353	1	841	a 0.14 on1 of5.wav	a 0.14 on1 of5.wav
354	1	750	a 0.14 on1 of6.wav	a 0.14 on1 of6.wav
355	1	1384	a 0.14 on1 of7.wav	a 0.14 on1 of7.wav
356	1	751	a 0.16 on1 of1.wav	a 0.16 on1 of1.wav
357	1	727	a 0.16 on1 of2.wav	a 0.16 on1 of2.wav
358	1	937	a 0.16 on1 of3.wav	a 0.16 on1 of3.wav
359	1	924	a 0.16 on1 of4.wav	a 0.16 on1 of4.wav
360	1	929	a 0.16 on1 of5.wav	a 0.16 on1 of5.wav
361	1	897	a 0.16 on1 of6.wav	a 0.16 on1 of6.wav
362	1	1245	a 0.16 on1 of7.wav	a 0.16 on1 of7.wav
363	1	713	a 0.18 on1 of1.wav	a 0.18 on1 of1.wav
364	1	835	a 0.18 on1 of2.wav	a 0.18 on1 of2.wav
365	1	867	a 0.18 on1 of3.wav	a 0.18 on1 of3.wav
366	1	871	a 0.18 on1 of4.wav	a 0.18 on1 of4.wav
367	1	1007	a 0.18 on1 of5.wav	a 0.18 on1 of5.wav
368	1	737	a 0.18 on1 of6.wav	a 0.18 on1 of6.wav
369	1	675	a 0.18 on1 of7.wav	a 0.18 on1 of7.wav
370	1	828	i 0.1 on1 of1.wav	i 0.1 on1 of1.wav
371	1	818	i 0.1 on1 of2.wav	i 0.1 on1 of2.wav
372	1	830	i 0.1 on1 of3.wav	i 0.1 on1 of3.wav
373	2	1626	i 0.1 on1 of4.wav	i 0.1 on1 of4.wav
374	1	1045	i 0.1 on1 of5.wav	i 0.1 on1 of5.wav
375	1	892	i 0.1 on1 of6.wav	i 0.1 on1 of6.wav
376	1	1369	i 0.1 on1 of7.wav	i 0.1 on1 of7.wav
377	1	790	i 0.2 on1 of1.wav	i 0.2 on1 of1.wav
378	1	677	i 0.2 on1 of2.wav	i 0.2 on1 of2.wav
379	1	864	i 0.2 on1 of3.wav	i 0.2 on1 of3.wav
380	1	961	i 0.2 on1 of4.wav	i 0.2 on1 of4.wav
381	1	1018	i 0.2 on1 of5.wav	i 0.2 on1 of5.wav
382	1	925	i 0.2 on1 of6.wav	i 0.2 on1 of6.wav
383	1	1033	i 0.2 on1 of7.wav	i 0.2 on1 of7.wav
384	1	914	i 0.04 on1 of1.wav	i 0.04 on1 of1.wav
385	1	8536	i 0.04 on1 of2.wav	i 0.04 on1 of2.wav
386	1	897	i 0.04 on1 of3.wav	i 0.04 on1 of3.wav
387	1	730	i 0.04 on1 of4.wav	i 0.04 on1 of4.wav
388	1	782	i 0.04 on1 of5.wav	i 0.04 on1 of5.wav
389	1	1048	i 0.04 on1 of6.wav	i 0.04 on1 of6.wav
390	1	1029	i 0.04 on1 of7.wav	i 0.04 on1 of7.wav
391	1	900	i 0.06 on1 of1.wav	i 0.06 on1 of1.wav
392	1	805	i 0.06 on1 of2.wav	i 0.06 on1 of2.wav
393	1	817	i 0.06 on1 of3.wav	i 0.06 on1 of3.wav
394	1	761	i 0.06 on1 of4.wav	i 0.06 on1 of4.wav
395	1	1255	i 0.06 on1 of5.wav	i 0.06 on1 of5.wav
396	1	914	i 0.06 on1 of6.wav	i 0.06 on1 of6.wav
397	1	932	i 0.06 on1 of7.wav	i 0.06 on1 of7.wav
398	1	1064	i 0.08 on1 of1.wav	i 0.08 on1 of1.wav
399	1	1200	i 0.08 on1 of2.wav	i 0.08 on1 of2.wav
400	1	1074	i 0.08 on1 of3.wav	i 0.08 on1 of3.wav
401	1	818	i 0.08 on1 of4.wav	i 0.08 on1 of4.wav
402	1	780	i 0.08 on1 of5.wav	i 0.08 on1 of5.wav
403	1	812	i 0.08 on1 of6.wav	i 0.08 on1 of6.wav
404	1	1215	i 0.08 on1 of7.wav	i 0.08 on1 of7.wav
405	1	892	i 0.12 on1 of1.wav	i 0.12 on1 of1.wav
406	1	708	i 0.12 on1 of2.wav	i 0.12 on1 of2.wav
407	1	913	i 0.12 on1 of3.wav	i 0.12 on1 of3.wav
408	1	1081	i 0.12 on1 of4.wav	i 0.12 on1 of4.wav
409	1	806	i 0.12 on1 of5.wav	i 0.12 on1 of5.wav
410	1	1718	i 0.12 on1 of6.wav	i 0.12 on1 of6.wav
411	1	592	i 0.12 on1 of7.wav	i 0.12 on1 of7.wav
412	1	1006	i 0.14 on1 of1.wav	i 0.14 on1 of1.wav
413	1	1044	i 0.14 on1 of2.wav	i 0.14 on1 of2.wav
414	1	846	i 0.14 on1 of3.wav	i 0.14 on1 of3.wav
415	1	1130	i 0.14 on1 of4.wav	i 0.14 on1 of4.wav
416	1	933	i 0.14 on1 of5.wav	i 0.14 on1 of5.wav
417	1	961	i 0.14 on1 of6.wav	i 0.14 on1 of6.wav
418	1	933	i 0.14 on1 of7.wav	i 0.14 on1 of7.wav
419	1	816	i 0.16 on1 of1.wav	i 0.16 on1 of1.wav
420	1	930	i 0.16 on1 of2.wav	i 0.16 on1 of2.wav
421	1	1253	i 0.16 on1 of3.wav	i 0.16 on1 of3.wav
422	1	1145	i 0.16 on1 of4.wav	i 0.16 on1 of4.wav
423	2	1521	i 0.16 on1 of5.wav	i 0.16 on1 of5.wav
424	1	836	i 0.16 on1 of6.wav	i 0.16 on1 of6.wav
425	1	1247	i 0.16 on1 of7.wav	i 0.16 on1 of7.wav
426	1	790	i 0.18 on1 of1.wav	i 0.18 on1 of1.wav
427	1	1101	i 0.18 on1 of2.wav	i 0.18 on1 of2.wav
428	2	1780	i 0.18 on1 of3.wav	i 0.18 on1 of3.wav
429	1	954	i 0.18 on1 of4.wav	i 0.18 on1 of4.wav
430	1	833	i 0.18 on1 of5.wav	i 0.18 on1 of5.wav
431	1	952	i 0.18 on1 of6.wav	i 0.18 on1 of6.wav
432	1	953	i 0.18 on1 of7.wav	i 0.18 on1 of7.wav
433	2	762	a 0.1 on1 of1.wav	a 0.1 on1 of3.wav
434	2	717	a 0.1 on1 of2.wav	a 0.1 on1 of4.wav
435	2	1377	a 0.1 on1 of3.wav	a 0.1 on1 of5.wav
436	1	1268	a 0.1 on1 of4.wav	a 0.1 on1 of6.wav
437	1	1235	a 0.1 on1 of5.wav	a 0.1 on1 of7.wav
438	2	689	a 0.2 on1 of1.wav	a 0.2 on1 of3.wav
439	2	2120	a 0.2 on1 of2.wav	a 0.2 on1 of4.wav
440	2	605	a 0.2 on1 of3.wav	a 0.2 on1 of5.wav
441	2	853	a 0.2 on1 of4.wav	a 0.2 on1 of6.wav
442	2	1025	a 0.2 on1 of5.wav	a 0.2 on1 of7.wav
443	1	1113	a 0.04 on1 of1.wav	a 0.04 on1 of3.wav
444	1	736	a 0.04 on1 of2.wav	a 0.04 on1 of4.wav
445	1	853	a 0.04 on1 of3.wav	a 0.04 on1 of5.wav
446	1	805	a 0.04 on1 of4.wav	a 0.04 on1 of6.wav
447	1	849	a 0.04 on1 of5.wav	a 0.04 on1 of7.wav
448	1	4296	a 0.06 on1 of1.wav	a 0.06 on1 of3.wav
449	1	793	a 0.06 on1 of2.wav	a 0.06 on1 of4.wav
450	1	3932	a 0.06 on1 of3.wav	a 0.06 on1 of5.wav
451	1	1533	a 0.06 on1 of4.wav	a 0.06 on1 of6.wav
452	1	1528	a 0.06 on1 of5.wav	a 0.06 on1 of7.wav
453	1	1487	a 0.08 on1 of1.wav	a 0.08 on1 of3.wav
454	1	1270	a 0.08 on1 of2.wav	a 0.08 on1 of4.wav
455	2	838	a 0.08 on1 of3.wav	a 0.08 on1 of5.wav
456	2	1226	a 0.08 on1 of4.wav	a 0.08 on1 of6.wav
457	1	770	a 0.08 on1 of5.wav	a 0.08 on1 of7.wav
458	2	914	a 0.12 on1 of1.wav	a 0.12 on1 of3.wav
459	2	849	a 0.12 on1 of2.wav	a 0.12 on1 of4.wav
460	2	1305	a 0.12 on1 of3.wav	a 0.12 on1 of5.wav
461	1	1268	a 0.12 on1 of4.wav	a 0.12 on1 of6.wav
462	1	1485	a 0.12 on1 of5.wav	a 0.12 on1 of7.wav
463	2	983	a 0.14 on1 of1.wav	a 0.14 on1 of3.wav
464	2	981	a 0.14 on1 of2.wav	a 0.14 on1 of4.wav
465	2	756	a 0.14 on1 of3.wav	a 0.14 on1 of5.wav
466	2	1136	a 0.14 on1 of4.wav	a 0.14 on1 of6.wav
467	1	1060	a 0.14 on1 of5.wav	a 0.14 on1 of7.wav
468	2	749	a 0.16 on1 of1.wav	a 0.16 on1 of3.wav
469	2	1026	a 0.16 on1 of2.wav	a 0.16 on1 of4.wav
470	1	854	a 0.16 on1 of3.wav	a 0.16 on1 of5.wav
471	1	1505	a 0.16 on1 of4.wav	a 0.16 on1 of6.wav
472	1	1675	a 0.16 on1 of5.wav	a 0.16 on1 of7.wav
473	2	954	a 0.18 on1 of1.wav	a 0.18 on1 of3.wav
474	2	858	a 0.18 on1 of2.wav	a 0.18 on1 of4.wav
475	2	949	a 0.18 on1 of3.wav	a 0.18 on1 of5.wav
476	2	800	a 0.18 on1 of4.wav	a 0.18 on1 of6.wav
477	2	1025	a 0.18 on1 of5.wav	a 0.18 on1 of7.wav
478	2	1029	i 0.1 on1 of1.wav	i 0.1 on1 of3.wav
479	2	853	i 0.1 on1 of2.wav	i 0.1 on1 of4.wav
480	2	857	i 0.1 on1 of3.wav	i 0.1 on1 of5.wav
481	2	861	i 0.1 on1 of4.wav	i 0.1 on1 of6.wav
482	1	742	i 0.1 on1 of5.wav	i 0.1 on1 of7.wav
483	2	1314	i 0.2 on1 of1.wav	i 0.2 on1 of3.wav
484	2	1001	i 0.2 on1 of2.wav	i 0.2 on1 of4.wav
485	2	1058	i 0.2 on1 of3.wav	i 0.2 on1 of5.wav
486	2	744	i 0.2 on1 of4.wav	i 0.2 on1 of6.wav
487	1	1064	i 0.2 on1 of5.wav	i 0.2 on1 of7.wav
488	1	974	i 0.04 on1 of1.wav	i 0.04 on1 of3.wav
489	1	826	i 0.04 on1 of2.wav	i 0.04 on1 of4.wav
490	1	879	i 0.04 on1 of3.wav	i 0.04 on1 of5.wav
491	1	649	i 0.04 on1 of4.wav	i 0.04 on1 of6.wav
492	1	780	i 0.04 on1 of5.wav	i 0.04 on1 of7.wav
493	2	1028	i 0.06 on1 of1.wav	i 0.06 on1 of3.wav
494	1	984	i 0.06 on1 of2.wav	i 0.06 on1 of4.wav
495	1	1208	i 0.06 on1 of3.wav	i 0.06 on1 of5.wav
496	1	815	i 0.06 on1 of4.wav	i 0.06 on1 of6.wav
497	1	792	i 0.06 on1 of5.wav	i 0.06 on1 of7.wav
498	2	1657	i 0.08 on1 of1.wav	i 0.08 on1 of3.wav
499	1	1808	i 0.08 on1 of2.wav	i 0.08 on1 of4.wav
500	1	1748	i 0.08 on1 of3.wav	i 0.08 on1 of5.wav
501	1	1065	i 0.08 on1 of4.wav	i 0.08 on1 of6.wav
502	1	872	i 0.08 on1 of5.wav	i 0.08 on1 of7.wav
503	2	890	i 0.12 on1 of1.wav	i 0.12 on1 of3.wav
504	2	977	i 0.12 on1 of2.wav	i 0.12 on1 of4.wav
505	2	807	i 0.12 on1 of3.wav	i 0.12 on1 of5.wav
506	2	856	i 0.12 on1 of4.wav	i 0.12 on1 of6.wav
507	2	1089	i 0.12 on1 of5.wav	i 0.12 on1 of7.wav
508	2	806	i 0.14 on1 of1.wav	i 0.14 on1 of3.wav
509	2	966	i 0.14 on1 of2.wav	i 0.14 on1 of4.wav
510	2	1038	i 0.14 on1 of3.wav	i 0.14 on1 of5.wav
511	2	956	i 0.14 on1 of4.wav	i 0.14 on1 of6.wav
512	1	981	i 0.14 on1 of5.wav	i 0.14 on1 of7.wav
513	2	1336	i 0.16 on1 of1.wav	i 0.16 on1 of3.wav
514	2	851	i 0.16 on1 of2.wav	i 0.16 on1 of4.wav
515	2	719	i 0.16 on1 of3.wav	i 0.16 on1 of5.wav
516	1	1500	i 0.16 on1 of4.wav	i 0.16 on1 of6.wav
517	2	1146	i 0.16 on1 of5.wav	i 0.16 on1 of7.wav
518	2	809	i 0.18 on1 of1.wav	i 0.18 on1 of3.wav
519	2	962	i 0.18 on1 of2.wav	i 0.18 on1 of4.wav
520	2	1041	i 0.18 on1 of3.wav	i 0.18 on1 of5.wav
521	2	707	i 0.18 on1 of4.wav	i 0.18 on1 of6.wav
522	1	993	i 0.18 on1 of5.wav	i 0.18 on1 of7.wav
523	2	1122	a 0.1 on1 of3.wav	a 0.1 on1 of1.wav
524	2	1132	a 0.1 on1 of4.wav	a 0.1 on1 of2.wav
525	2	997	a 0.1 on1 of5.wav	a 0.1 on1 of3.wav
526	2	1086	a 0.1 on1 of6.wav	a 0.1 on1 of4.wav
527	1	1401	a 0.1 on1 of7.wav	a 0.1 on1 of5.wav
528	2	811	a 0.2 on1 of3.wav	a 0.2 on1 of1.wav
529	2	1440	a 0.2 on1 of4.wav	a 0.2 on1 of2.wav
530	2	728	a 0.2 on1 of5.wav	a 0.2 on1 of3.wav
531	1	1736	a 0.2 on1 of6.wav	a 0.2 on1 of4.wav
532	1	1148	a 0.2 on1 of7.wav	a 0.2 on1 of5.wav
533	1	997	a 0.04 on1 of3.wav	a 0.04 on1 of1.wav
534	1	1362	a 0.04 on1 of4.wav	a 0.04 on1 of2.wav
535	1	890	a 0.04 on1 of5.wav	a 0.04 on1 of3.wav
536	1	1872	a 0.04 on1 of6.wav	a 0.04 on1 of4.wav
537	1	1020	a 0.04 on1 of7.wav	a 0.04 on1 of5.wav
538	1	1084	a 0.06 on1 of3.wav	a 0.06 on1 of1.wav
539	1	1057	a 0.06 on1 of4.wav	a 0.06 on1 of2.wav
540	1	2840	a 0.06 on1 of5.wav	a 0.06 on1 of3.wav
541	1	792	a 0.06 on1 of6.wav	a 0.06 on1 of4.wav
542	1	865	a 0.06 on1 of7.wav	a 0.06 on1 of5.wav
543	2	826	a 0.08 on1 of3.wav	a 0.08 on1 of1.wav
544	2	865	a 0.08 on1 of4.wav	a 0.08 on1 of2.wav
545	2	958	a 0.08 on1 of5.wav	a 0.08 on1 of3.wav
546	2	833	a 0.08 on1 of6.wav	a 0.08 on1 of4.wav
547	1	1030	a 0.08 on1 of7.wav	a 0.08 on1 of5.wav
548	2	943	a 0.12 on1 of3.wav	a 0.12 on1 of1.wav
549	2	812	a 0.12 on1 of4.wav	a 0.12 on1 of2.wav
550	1	1198	a 0.12 on1 of5.wav	a 0.12 on1 of3.wav
551	2	891	a 0.12 on1 of6.wav	a 0.12 on1 of4.wav
552	2	1296	a 0.12 on1 of7.wav	a 0.12 on1 of5.wav
553	2	844	a 0.14 on1 of3.wav	a 0.14 on1 of1.wav
554	2	1130	a 0.14 on1 of4.wav	a 0.14 on1 of2.wav
555	2	858	a 0.14 on1 of5.wav	a 0.14 on1 of3.wav
556	1	997	a 0.14 on1 of6.wav	a 0.14 on1 of4.wav
557	2	876	a 0.14 on1 of7.wav	a 0.14 on1 of5.wav
558	2	1101	a 0.16 on1 of3.wav	a 0.16 on1 of1.wav
559	2	853	a 0.16 on1 of4.wav	a 0.16 on1 of2.wav
560	1	2026	a 0.16 on1 of5.wav	a 0.16 on1 of3.wav
561	1	1118	a 0.16 on1 of6.wav	a 0.16 on1 of4.wav
562	1	926	a 0.16 on1 of7.wav	a 0.16 on1 of5.wav
563	2	977	a 0.18 on1 of3.wav	a 0.18 on1 of1.wav
564	2	1124	a 0.18 on1 of4.wav	a 0.18 on1 of2.wav
565	2	811	a 0.18 on1 of5.wav	a 0.18 on1 of3.wav
566	2	953	a 0.18 on1 of6.wav	a 0.18 on1 of4.wav
567	1	704	a 0.18 on1 of7.wav	a 0.18 on1 of5.wav
568	2	853	i 0.1 on1 of3.wav	i 0.1 on1 of1.wav
569	2	1057	i 0.1 on1 of4.wav	i 0.1 on1 of2.wav
570	2	1327	i 0.1 on1 of5.wav	i 0.1 on1 of3.wav
571	2	849	i 0.1 on1 of6.wav	i 0.1 on1 of4.wav
572	2	1205	i 0.1 on1 of7.wav	i 0.1 on1 of5.wav
573	2	805	i 0.2 on1 of3.wav	i 0.2 on1 of1.wav
574	2	1274	i 0.2 on1 of4.wav	i 0.2 on1 of2.wav
575	2	959	i 0.2 on1 of5.wav	i 0.2 on1 of3.wav
576	2	1115	i 0.2 on1 of6.wav	i 0.2 on1 of4.wav
577	2	1696	i 0.2 on1 of7.wav	i 0.2 on1 of5.wav
578	1	865	i 0.04 on1 of3.wav	i 0.04 on1 of1.wav
579	1	915	i 0.04 on1 of4.wav	i 0.04 on1 of2.wav
580	1	604	i 0.04 on1 of5.wav	i 0.04 on1 of3.wav
581	1	846	i 0.04 on1 of6.wav	i 0.04 on1 of4.wav
582	1	889	i 0.04 on1 of7.wav	i 0.04 on1 of5.wav
583	1	854	i 0.06 on1 of3.wav	i 0.06 on1 of1.wav
584	1	894	i 0.06 on1 of4.wav	i 0.06 on1 of2.wav
585	1	10282	i 0.06 on1 of5.wav	i 0.06 on1 of3.wav
586	1	944	i 0.06 on1 of6.wav	i 0.06 on1 of4.wav
587	1	1968	i 0.06 on1 of7.wav	i 0.06 on1 of5.wav
588	2	782	i 0.08 on1 of3.wav	i 0.08 on1 of1.wav
589	2	1008	i 0.08 on1 of4.wav	i 0.08 on1 of2.wav
590	1	1477	i 0.08 on1 of5.wav	i 0.08 on1 of3.wav
591	1	1046	i 0.08 on1 of6.wav	i 0.08 on1 of4.wav
592	1	930	i 0.08 on1 of7.wav	i 0.08 on1 of5.wav
593	2	1048	i 0.12 on1 of3.wav	i 0.12 on1 of1.wav
594	1	1157	i 0.12 on1 of4.wav	i 0.12 on1 of2.wav
595	2	801	i 0.12 on1 of5.wav	i 0.12 on1 of3.wav
596	2	852	i 0.12 on1 of6.wav	i 0.12 on1 of4.wav
597	2	1233	i 0.12 on1 of7.wav	i 0.12 on1 of5.wav
598	2	790	i 0.14 on1 of3.wav	i 0.14 on1 of1.wav
599	2	922	i 0.14 on1 of4.wav	i 0.14 on1 of2.wav
600	2	884	i 0.14 on1 of5.wav	i 0.14 on1 of3.wav
601	2	1226	i 0.14 on1 of6.wav	i 0.14 on1 of4.wav
602	1	931	i 0.14 on1 of7.wav	i 0.14 on1 of5.wav
603	2	1492	i 0.16 on1 of3.wav	i 0.16 on1 of1.wav
604	2	1092	i 0.16 on1 of4.wav	i 0.16 on1 of2.wav
605	2	898	i 0.16 on1 of5.wav	i 0.16 on1 of3.wav
606	2	1176	i 0.16 on1 of6.wav	i 0.16 on1 of4.wav
607	1	1066	i 0.16 on1 of7.wav	i 0.16 on1 of5.wav
608	2	740	i 0.18 on1 of3.wav	i 0.18 on1 of1.wav
609	2	1279	i 0.18 on1 of4.wav	i 0.18 on1 of2.wav
610	1	1717	i 0.18 on1 of5.wav	i 0.18 on1 of3.wav
611	2	812	i 0.18 on1 of6.wav	i 0.18 on1 of4.wav
612	2	985	i 0.18 on1 of7.wav	i 0.18 on1 of5.wav
