# Supplementary material for: How musical experience affects tone perception efficiency by musicians of tonal and non-tonal speakers?
Source: PLoS One. 2020 May 8;15(5):e0232514. doi: 10.1371/journal.pone.0232514 (PMC7209303; doi:10.1371/journal.pone.0232514)
Supplement: S2 Raw Data — (ZIP) [file pone.0232514.s002.zip › RAW DATA Man musician/sub8sdrising.csv]

List2	Slide3.RESP	Slide3.RT	stim1	stim2
1	1	1798	a 0.1 on1 of7r.wav	a 0.1 on1 of7r.wav
2	1	992	a 0.1 on2 of7.wav	a 0.1 on2 of7.wav
3	1	2277	a 0.1 on3 of7.wav	a 0.1 on3 of7.wav
4	1	1018	a 0.1 on4 of7.wav	a 0.1 on4 of7.wav
5	1	797	a 0.1 on5 of7.wav	a 0.1 on5 of7.wav
6	1	1204	a 0.1 on6 of7.wav	a 0.1 on6 of7.wav
7	1	1353	a 0.1 on7 of7.wav	a 0.1 on7 of7.wav
8	1	4815	a 0.2 on1 of7r.wav	a 0.2 on1 of7r.wav
9	1	1521	a 0.2 on2 of7.wav	a 0.2 on2 of7.wav
10	2	1513	a 0.2 on3 of7.wav	a 0.2 on3 of7.wav
11	1	1049	a 0.2 on4 of7.wav	a 0.2 on4 of7.wav
12	2	4302	a 0.2 on5 of7.wav	a 0.2 on5 of7.wav
13	1	990	a 0.2 on6 of7.wav	a 0.2 on6 of7.wav
14	1	837	a 0.2 on7 of7.wav	a 0.2 on7 of7.wav
15	1	2548	a 0.04 on1 of7r.wav	a 0.04 on1 of7r.wav
16	1	861	a 0.04 on2 of7.wav	a 0.04 on2 of7.wav
17	2	1471	a 0.04 on3 of7.wav	a 0.04 on3 of7.wav
18	1	770	a 0.04 on4 of7.wav	a 0.04 on4 of7.wav
19	1	873	a 0.04 on5 of7.wav	a 0.04 on5 of7.wav
20	2	2973	a 0.04 on6 of7.wav	a 0.04 on6 of7.wav
21	1	942	a 0.04 on7 of7.wav	a 0.04 on7 of7.wav
22	1	1002	a 0.06 on1 of7r.wav	a 0.06 on1 of7r.wav
23	1	1166	a 0.06 on2 of7.wav	a 0.06 on2 of7.wav
24	1	1514	a 0.06 on3 of7.wav	a 0.06 on3 of7.wav
25	1	801	a 0.06 on4 of7.wav	a 0.06 on4 of7.wav
26	1	2403	a 0.06 on5 of7.wav	a 0.06 on5 of7.wav
27	1	673	a 0.06 on6 of7.wav	a 0.06 on6 of7.wav
28	1	1302	a 0.06 on7 of7.wav	a 0.06 on7 of7.wav
29	1	2447	a 0.08 on1 of7r.wav	a 0.08 on1 of7r.wav
30	1	1862	a 0.08 on2 of7.wav	a 0.08 on2 of7.wav
31	1	1099	a 0.08 on3 of7.wav	a 0.08 on3 of7.wav
32	1	939	a 0.08 on4 of7.wav	a 0.08 on4 of7.wav
33	1	1397	a 0.08 on5 of7.wav	a 0.08 on5 of7.wav
34	1	1106	a 0.08 on6 of7.wav	a 0.08 on6 of7.wav
35	1	2838	a 0.08 on7 of7.wav	a 0.08 on7 of7.wav
36	1	2908	a 0.12 on1 of7r.wav	a 0.12 on1 of7r.wav
37	2	2051	a 0.12 on2 of7.wav	a 0.12 on2 of7.wav
38	1	1868	a 0.12 on3 of7.wav	a 0.12 on3 of7.wav
39	1	1203	a 0.12 on4 of7.wav	a 0.12 on4 of7.wav
40	1	1850	a 0.12 on5 of7.wav	a 0.12 on5 of7.wav
41	1	2707	a 0.12 on6 of7.wav	a 0.12 on6 of7.wav
42	1	1082	a 0.12 on7 of7.wav	a 0.12 on7 of7.wav
43	1	952	a 0.14 on1 of7r.wav	a 0.14 on1 of7r.wav
44	1	1109	a 0.14 on2 of7.wav	a 0.14 on2 of7.wav
45	1	1011	a 0.14 on3 of7.wav	a 0.14 on3 of7.wav
46	1	1692	a 0.14 on4 of7.wav	a 0.14 on4 of7.wav
47	1	1634	a 0.14 on5 of7.wav	a 0.14 on5 of7.wav
48	1	1071	a 0.14 on6 of7.wav	a 0.14 on6 of7.wav
49	1	2031	a 0.14 on7 of7.wav	a 0.14 on7 of7.wav
50	1	2140	a 0.16 on1 of7r.wav	a 0.16 on1 of7r.wav
51	1	2001	a 0.16 on2 of7.wav	a 0.16 on2 of7.wav
52	1	2787	a 0.16 on3 of7.wav	a 0.16 on3 of7.wav
53	1	867	a 0.16 on4 of7.wav	a 0.16 on4 of7.wav
54	1	1117	a 0.16 on5 of7.wav	a 0.16 on5 of7.wav
55	1	1104	a 0.16 on6 of7.wav	a 0.16 on6 of7.wav
56	1	960	a 0.16 on7 of7.wav	a 0.16 on7 of7.wav
57	1	1712	a 0.18 on1 of7r.wav	a 0.18 on1 of7r.wav
58	1	1143	a 0.18 on2 of7.wav	a 0.18 on2 of7.wav
59	1	1003	a 0.18 on3 of7.wav	a 0.18 on3 of7.wav
60	2	1618	a 0.18 on4 of7.wav	a 0.18 on4 of7.wav
61	1	3274	a 0.18 on5 of7.wav	a 0.18 on5 of7.wav
62	1	997	a 0.18 on6 of7.wav	a 0.18 on6 of7.wav
63	1	1227	a 0.18 on7 of7.wav	a 0.18 on7 of7.wav
64	2	1846	i 0.1 on1 of7r.wav	i 0.1 on1 of7r.wav
65	1	1327	i 0.1 on2 of7.wav	i 0.1 on2 of7.wav
66	1	1895	i 0.1 on3 of7.wav	i 0.1 on3 of7.wav
67	1	945	i 0.1 on4 of7.wav	i 0.1 on4 of7.wav
68	2	3941	i 0.1 on5 of7.wav	i 0.1 on5 of7.wav
69	1	946	i 0.1 on6 of7.wav	i 0.1 on6 of7.wav
70	1	2374	i 0.1 on7 of7.wav	i 0.1 on7 of7.wav
71	1	1263	i 0.2 on1 of7r.wav	i 0.2 on1 of7r.wav
72	1	1031	i 0.2 on2 of7.wav	i 0.2 on2 of7.wav
73	1	1578	i 0.2 on3 of7.wav	i 0.2 on3 of7.wav
74	1	991	i 0.2 on4 of7.wav	i 0.2 on4 of7.wav
75	1	1084	i 0.2 on5 of7.wav	i 0.2 on5 of7.wav
76	1	1193	i 0.2 on6 of7.wav	i 0.2 on6 of7.wav
77	1	1680	i 0.2 on7 of7.wav	i 0.2 on7 of7.wav
78	1	1629	i 0.04 on1 of7r.wav	i 0.04 on1 of7r.wav
79	1	1124	i 0.04 on2 of7.wav	i 0.04 on2 of7.wav
80	1	986	i 0.04 on3 of7.wav	i 0.04 on3 of7.wav
81	1	1362	i 0.04 on4 of7.wav	i 0.04 on4 of7.wav
82	1	925	i 0.04 on5 of7.wav	i 0.04 on5 of7.wav
83	1	2962	i 0.04 on6 of7.wav	i 0.04 on6 of7.wav
84	1	1095	i 0.04 on7 of7.wav	i 0.04 on7 of7.wav
85	1	1666	i 0.06 on1 of7r.wav	i 0.06 on1 of7r.wav
86	1	831	i 0.06 on2 of7.wav	i 0.06 on2 of7.wav
87	1	1000	i 0.06 on3 of7.wav	i 0.06 on3 of7.wav
88	1	1177	i 0.06 on4 of7.wav	i 0.06 on4 of7.wav
89	1	958	i 0.06 on5 of7.wav	i 0.06 on5 of7.wav
90	1	1479	i 0.06 on6 of7.wav	i 0.06 on6 of7.wav
91	1	2459	i 0.06 on7 of7.wav	i 0.06 on7 of7.wav
92	1	1219	i 0.08 on1 of7r.wav	i 0.08 on1 of7r.wav
93	1	1063	i 0.08 on2 of7.wav	i 0.08 on2 of7.wav
94	1	1202	i 0.08 on3 of7.wav	i 0.08 on3 of7.wav
95	1	1899	i 0.08 on4 of7.wav	i 0.08 on4 of7.wav
96	1	2484	i 0.08 on5 of7.wav	i 0.08 on5 of7.wav
97	1	967	i 0.08 on6 of7.wav	i 0.08 on6 of7.wav
98	1	881	i 0.08 on7 of7.wav	i 0.08 on7 of7.wav
99	1	3678	i 0.12 on1 of7r.wav	i 0.12 on1 of7r.wav
100	1	2550	i 0.12 on2 of7.wav	i 0.12 on2 of7.wav
101	1	2175	i 0.12 on3 of7.wav	i 0.12 on3 of7.wav
102	1	2139	i 0.12 on4 of7.wav	i 0.12 on4 of7.wav
103	1	2139	i 0.12 on5 of7.wav	i 0.12 on5 of7.wav
104	1	3598	i 0.12 on6 of7.wav	i 0.12 on6 of7.wav
105	1	2198	i 0.12 on7 of7.wav	i 0.12 on7 of7.wav
106	1	1107	i 0.14 on1 of7r.wav	i 0.14 on1 of7r.wav
107	1	1466	i 0.14 on2 of7.wav	i 0.14 on2 of7.wav
108	1	1324	i 0.14 on3 of7.wav	i 0.14 on3 of7.wav
109	1	992	i 0.14 on4 of7.wav	i 0.14 on4 of7.wav
110	1	1716	i 0.14 on5 of7.wav	i 0.14 on5 of7.wav
111	1	1316	i 0.14 on6 of7.wav	i 0.14 on6 of7.wav
112	2	1225	i 0.14 on7 of7.wav	i 0.14 on7 of7.wav
113	1	1078	i 0.16 on1 of7r.wav	i 0.16 on1 of7r.wav
114	1	2207	i 0.16 on2 of7.wav	i 0.16 on2 of7.wav
115	1	2298	i 0.16 on3 of7.wav	i 0.16 on3 of7.wav
116	1	969	i 0.16 on4 of7.wav	i 0.16 on4 of7.wav
117	2	3479	i 0.16 on5 of7.wav	i 0.16 on5 of7.wav
118	1	1022	i 0.16 on6 of7.wav	i 0.16 on6 of7.wav
119	1	1399	i 0.16 on7 of7.wav	i 0.16 on7 of7.wav
120	1	2556	i 0.18 on1 of7r.wav	i 0.18 on1 of7r.wav
121	1	1037	i 0.18 on2 of7.wav	i 0.18 on2 of7.wav
122	2	3259	i 0.18 on3 of7.wav	i 0.18 on3 of7.wav
123	1	1304	i 0.18 on4 of7.wav	i 0.18 on4 of7.wav
124	1	1755	i 0.18 on5 of7.wav	i 0.18 on5 of7.wav
125	1	1700	i 0.18 on6 of7.wav	i 0.18 on6 of7.wav
126	1	2810	i 0.18 on7 of7.wav	i 0.18 on7 of7.wav
127	1	961	a 0.1 on1 of7r.wav	a 0.1 on3 of7.wav
128	1	1308	a 0.1 on2 of7.wav	a 0.1 on4 of7.wav
129	1	905	a 0.1 on3 of7.wav	a 0.1 on5 of7.wav
130	2	1134	a 0.1 on4 of7.wav	a 0.1 on6 of7.wav
131	1	983	a 0.1 on5 of7.wav	a 0.1 on7 of7.wav
132	2	1560	a 0.2 on1 of7r.wav	a 0.2 on3 of7.wav
133	2	2079	a 0.2 on2 of7.wav	a 0.2 on4 of7.wav
134	1	1637	a 0.2 on3 of7.wav	a 0.2 on5 of7.wav
135	2	2946	a 0.2 on4 of7.wav	a 0.2 on6 of7.wav
136	1	1078	a 0.2 on5 of7.wav	a 0.2 on7 of7.wav
137	1	906	a 0.04 on1 of7r.wav	a 0.04 on3 of7.wav
138	1	1057	a 0.04 on2 of7.wav	a 0.04 on4 of7.wav
139	1	2024	a 0.04 on3 of7.wav	a 0.04 on5 of7.wav
140	1	765	a 0.04 on4 of7.wav	a 0.04 on6 of7.wav
141	1	2175	a 0.04 on5 of7.wav	a 0.04 on7 of7.wav
142	2	2483	a 0.06 on1 of7r.wav	a 0.06 on3 of7.wav
143	1	737	a 0.06 on2 of7.wav	a 0.06 on4 of7.wav
144	1	1210	a 0.06 on3 of7.wav	a 0.06 on5 of7.wav
145	1	2958	a 0.06 on4 of7.wav	a 0.06 on6 of7.wav
146	1	1730	a 0.06 on5 of7.wav	a 0.06 on7 of7.wav
147	1	1134	a 0.08 on1 of7r.wav	a 0.08 on3 of7.wav
148	1	882	a 0.08 on2 of7.wav	a 0.08 on4 of7.wav
149	1	991	a 0.08 on3 of7.wav	a 0.08 on5 of7.wav
150	2	1306	a 0.08 on4 of7.wav	a 0.08 on6 of7.wav
151	1	838	a 0.08 on5 of7.wav	a 0.08 on7 of7.wav
152	2	853	a 0.12 on1 of7r.wav	a 0.12 on3 of7.wav
153	2	1380	a 0.12 on2 of7.wav	a 0.12 on4 of7.wav
154	2	1662	a 0.12 on3 of7.wav	a 0.12 on5 of7.wav
155	1	1634	a 0.12 on4 of7.wav	a 0.12 on6 of7.wav
156	1	1516	a 0.12 on5 of7.wav	a 0.12 on7 of7.wav
157	2	722	a 0.14 on1 of7r.wav	a 0.14 on3 of7.wav
158	2	1118	a 0.14 on2 of7.wav	a 0.14 on4 of7.wav
159	2	1876	a 0.14 on3 of7.wav	a 0.14 on5 of7.wav
160	2	910	a 0.14 on4 of7.wav	a 0.14 on6 of7.wav
161	2	930	a 0.14 on5 of7.wav	a 0.14 on7 of7.wav
162	1	1712	a 0.16 on1 of7r.wav	a 0.16 on3 of7.wav
163	2	892	a 0.16 on2 of7.wav	a 0.16 on4 of7.wav
164	2	1656	a 0.16 on3 of7.wav	a 0.16 on5 of7.wav
165	2	1523	a 0.16 on4 of7.wav	a 0.16 on6 of7.wav
166	1	2768	a 0.16 on5 of7.wav	a 0.16 on7 of7.wav
167	2	2002	a 0.18 on1 of7r.wav	a 0.18 on3 of7.wav
168	2	1434	a 0.18 on2 of7.wav	a 0.18 on4 of7.wav
169	2	1459	a 0.18 on3 of7.wav	a 0.18 on5 of7.wav
170	2	1286	a 0.18 on4 of7.wav	a 0.18 on6 of7.wav
171	2	1982	a 0.18 on5 of7.wav	a 0.18 on7 of7.wav
172	2	1050	i 0.1 on1 of7r.wav	i 0.1 on3 of7.wav
173	1	1545	i 0.1 on2 of7.wav	i 0.1 on4 of7.wav
174	1	1647	i 0.1 on3 of7.wav	i 0.1 on5 of7.wav
175	1	1159	i 0.1 on4 of7.wav	i 0.1 on6 of7.wav
176	2	1366	i 0.1 on5 of7.wav	i 0.1 on7 of7.wav
177	2	1315	i 0.2 on1 of7r.wav	i 0.2 on3 of7.wav
178	2	2016	i 0.2 on2 of7.wav	i 0.2 on4 of7.wav
179	2	852	i 0.2 on3 of7.wav	i 0.2 on5 of7.wav
180	2	1235	i 0.2 on4 of7.wav	i 0.2 on6 of7.wav
181	2	2068	i 0.2 on5 of7.wav	i 0.2 on7 of7.wav
182	1	1066	i 0.04 on1 of7r.wav	i 0.04 on3 of7.wav
183	1	1193	i 0.04 on2 of7.wav	i 0.04 on4 of7.wav
184	1	1726	i 0.04 on3 of7.wav	i 0.04 on5 of7.wav
185	1	860	i 0.04 on4 of7.wav	i 0.04 on6 of7.wav
186	1	828	i 0.04 on5 of7.wav	i 0.04 on7 of7.wav
187	1	1064	i 0.06 on1 of7r.wav	i 0.06 on3 of7.wav
188	1	944	i 0.06 on2 of7.wav	i 0.06 on4 of7.wav
189	1	937	i 0.06 on3 of7.wav	i 0.06 on5 of7.wav
190	1	937	i 0.06 on4 of7.wav	i 0.06 on6 of7.wav
191	1	1359	i 0.06 on5 of7.wav	i 0.06 on7 of7.wav
192	2	862	i 0.08 on1 of7r.wav	i 0.08 on3 of7.wav
193	1	1100	i 0.08 on2 of7.wav	i 0.08 on4 of7.wav
194	1	1106	i 0.08 on3 of7.wav	i 0.08 on5 of7.wav
195	1	1788	i 0.08 on4 of7.wav	i 0.08 on6 of7.wav
196	2	1208	i 0.08 on5 of7.wav	i 0.08 on7 of7.wav
197	1	959	i 0.12 on1 of7r.wav	i 0.12 on3 of7.wav
198	1	2547	i 0.12 on2 of7.wav	i 0.12 on4 of7.wav
199	2	891	i 0.12 on3 of7.wav	i 0.12 on5 of7.wav
200	2	1134	i 0.12 on4 of7.wav	i 0.12 on6 of7.wav
201	1	2444	i 0.12 on5 of7.wav	i 0.12 on7 of7.wav
202	2	1688	i 0.14 on1 of7r.wav	i 0.14 on3 of7.wav
203	2	1803	i 0.14 on2 of7.wav	i 0.14 on4 of7.wav
204	2	1656	i 0.14 on3 of7.wav	i 0.14 on5 of7.wav
205	2	918	i 0.14 on4 of7.wav	i 0.14 on6 of7.wav
206	1	872	i 0.14 on5 of7.wav	i 0.14 on7 of7.wav
207	1	3751	i 0.16 on1 of7r.wav	i 0.16 on3 of7.wav
208	2	1558	i 0.16 on2 of7.wav	i 0.16 on4 of7.wav
209	2	1015	i 0.16 on3 of7.wav	i 0.16 on5 of7.wav
210	1	1145	i 0.16 on4 of7.wav	i 0.16 on6 of7.wav
211	2	995	i 0.16 on5 of7.wav	i 0.16 on7 of7.wav
212	1	3615	i 0.18 on1 of7r.wav	i 0.18 on3 of7.wav
213	2	2912	i 0.18 on2 of7.wav	i 0.18 on4 of7.wav
214	2	808	i 0.18 on3 of7.wav	i 0.18 on5 of7.wav
215	1	2052	i 0.18 on4 of7.wav	i 0.18 on6 of7.wav
216	2	3017	i 0.18 on5 of7.wav	i 0.18 on7 of7.wav
217	1	1216	a 0.1 on3 of7.wav	a 0.1 on1 of7r.wav
218	1	976	a 0.1 on4 of7.wav	a 0.1 on2 of7.wav
219	2	1229	a 0.1 on5 of7.wav	a 0.1 on3 of7.wav
220	1	943	a 0.1 on6 of7.wav	a 0.1 on4 of7.wav
221	2	2903	a 0.1 on7 of7.wav	a 0.1 on5 of7.wav
222	2	1002	a 0.2 on3 of7.wav	a 0.2 on1 of7r.wav
223	2	4316	a 0.2 on4 of7.wav	a 0.2 on2 of7.wav
224	2	1018	a 0.2 on5 of7.wav	a 0.2 on3 of7.wav
225	1	2164	a 0.2 on6 of7.wav	a 0.2 on4 of7.wav
226	2	2240	a 0.2 on7 of7.wav	a 0.2 on5 of7.wav
227	1	1541	a 0.04 on3 of7.wav	a 0.04 on1 of7r.wav
228	1	901	a 0.04 on4 of7.wav	a 0.04 on2 of7.wav
229	1	3030	a 0.04 on5 of7.wav	a 0.04 on3 of7.wav
230	1	1703	a 0.04 on6 of7.wav	a 0.04 on4 of7.wav
231	1	912	a 0.04 on7 of7.wav	a 0.04 on5 of7.wav
232	1	1072	a 0.06 on3 of7.wav	a 0.06 on1 of7r.wav
233	1	1632	a 0.06 on4 of7.wav	a 0.06 on2 of7.wav
234	1	860	a 0.06 on5 of7.wav	a 0.06 on3 of7.wav
235	1	2099	a 0.06 on6 of7.wav	a 0.06 on4 of7.wav
236	1	2578	a 0.06 on7 of7.wav	a 0.06 on5 of7.wav
237	1	1692	a 0.08 on3 of7.wav	a 0.08 on1 of7r.wav
238	1	1351	a 0.08 on4 of7.wav	a 0.08 on2 of7.wav
239	2	1870	a 0.08 on5 of7.wav	a 0.08 on3 of7.wav
240	1	2178	a 0.08 on6 of7.wav	a 0.08 on4 of7.wav
241	1	1020	a 0.08 on7 of7.wav	a 0.08 on5 of7.wav
242	2	1378	a 0.12 on3 of7.wav	a 0.12 on1 of7r.wav
243	1	979	a 0.12 on4 of7.wav	a 0.12 on2 of7.wav
244	1	2959	a 0.12 on5 of7.wav	a 0.12 on3 of7.wav
245	2	978	a 0.12 on6 of7.wav	a 0.12 on4 of7.wav
246	1	1367	a 0.12 on7 of7.wav	a 0.12 on5 of7.wav
247	1	1624	a 0.14 on3 of7.wav	a 0.14 on1 of7r.wav
248	2	2559	a 0.14 on4 of7.wav	a 0.14 on2 of7.wav
249	1	1088	a 0.14 on5 of7.wav	a 0.14 on3 of7.wav
250	2	1689	a 0.14 on6 of7.wav	a 0.14 on4 of7.wav
251	1	3334	a 0.14 on7 of7.wav	a 0.14 on5 of7.wav
252	2	1171	a 0.16 on3 of7.wav	a 0.16 on1 of7r.wav
253	2	1093	a 0.16 on4 of7.wav	a 0.16 on2 of7.wav
254	2	1061	a 0.16 on5 of7.wav	a 0.16 on3 of7.wav
255	1	1541	a 0.16 on6 of7.wav	a 0.16 on4 of7.wav
256	1	3023	a 0.16 on7 of7.wav	a 0.16 on5 of7.wav
257	1	2676	a 0.18 on3 of7.wav	a 0.18 on1 of7r.wav
258	2	1080	a 0.18 on4 of7.wav	a 0.18 on2 of7.wav
259	2	1616	a 0.18 on5 of7.wav	a 0.18 on3 of7.wav
260	1	1672	a 0.18 on6 of7.wav	a 0.18 on4 of7.wav
261	1	1425	a 0.18 on7 of7.wav	a 0.18 on5 of7.wav
262	2	758	i 0.1 on3 of7.wav	i 0.1 on1 of7r.wav
263	2	2027	i 0.1 on4 of7.wav	i 0.1 on2 of7.wav
264	1	996	i 0.1 on5 of7.wav	i 0.1 on3 of7.wav
265	1	1108	i 0.1 on6 of7.wav	i 0.1 on4 of7.wav
266	1	998	i 0.1 on7 of7.wav	i 0.1 on5 of7.wav
267	1	3727	i 0.2 on3 of7.wav	i 0.2 on1 of7r.wav
268	2	1286	i 0.2 on4 of7.wav	i 0.2 on2 of7.wav
269	2	934	i 0.2 on5 of7.wav	i 0.2 on3 of7.wav
270	2	1332	i 0.2 on6 of7.wav	i 0.2 on4 of7.wav
271	2	1908	i 0.2 on7 of7.wav	i 0.2 on5 of7.wav
272	1	1042	i 0.04 on3 of7.wav	i 0.04 on1 of7r.wav
273	1	1398	i 0.04 on4 of7.wav	i 0.04 on2 of7.wav
274	1	1165	i 0.04 on5 of7.wav	i 0.04 on3 of7.wav
275	1	777	i 0.04 on6 of7.wav	i 0.04 on4 of7.wav
276	1	1971	i 0.04 on7 of7.wav	i 0.04 on5 of7.wav
277	1	1455	i 0.06 on3 of7.wav	i 0.06 on1 of7r.wav
278	1	920	i 0.06 on4 of7.wav	i 0.06 on2 of7.wav
279	1	1253	i 0.06 on5 of7.wav	i 0.06 on3 of7.wav
280	1	1062	i 0.06 on6 of7.wav	i 0.06 on4 of7.wav
281	1	2902	i 0.06 on7 of7.wav	i 0.06 on5 of7.wav
282	1	1507	i 0.08 on3 of7.wav	i 0.08 on1 of7r.wav
283	1	951	i 0.08 on4 of7.wav	i 0.08 on2 of7.wav
284	1	1881	i 0.08 on5 of7.wav	i 0.08 on3 of7.wav
285	1	908	i 0.08 on6 of7.wav	i 0.08 on4 of7.wav
286	1	1607	i 0.08 on7 of7.wav	i 0.08 on5 of7.wav
287	1	1699	i 0.12 on3 of7.wav	i 0.12 on1 of7r.wav
288	2	2126	i 0.12 on4 of7.wav	i 0.12 on2 of7.wav
289	2	934	i 0.12 on5 of7.wav	i 0.12 on3 of7.wav
290	1	972	i 0.12 on6 of7.wav	i 0.12 on4 of7.wav
291	1	1826	i 0.12 on7 of7.wav	i 0.12 on5 of7.wav
292	1	1296	i 0.14 on3 of7.wav	i 0.14 on1 of7r.wav
293	2	2064	i 0.14 on4 of7.wav	i 0.14 on2 of7.wav
294	2	997	i 0.14 on5 of7.wav	i 0.14 on3 of7.wav
295	2	1752	i 0.14 on6 of7.wav	i 0.14 on4 of7.wav
296	2	1318	i 0.14 on7 of7.wav	i 0.14 on5 of7.wav
297	1	2201	i 0.16 on3 of7.wav	i 0.16 on1 of7r.wav
298	2	1621	i 0.16 on4 of7.wav	i 0.16 on2 of7.wav
299	2	968	i 0.16 on5 of7.wav	i 0.16 on3 of7.wav
300	2	1572	i 0.16 on6 of7.wav	i 0.16 on4 of7.wav
301	2	1270	i 0.16 on7 of7.wav	i 0.16 on5 of7.wav
302	1	1264	i 0.18 on3 of7.wav	i 0.18 on1 of7r.wav
303	2	840	i 0.18 on4 of7.wav	i 0.18 on2 of7.wav
304	1	1479	i 0.18 on5 of7.wav	i 0.18 on3 of7.wav
305	1	1073	i 0.18 on6 of7.wav	i 0.18 on4 of7.wav
306	1	1329	i 0.18 on7 of7.wav	i 0.18 on5 of7.wav
307	2	3224	a 0.1 on1 of7r.wav	a 0.1 on1 of7r.wav
308	1	2134	a 0.1 on2 of7.wav	a 0.1 on2 of7.wav
309	1	1174	a 0.1 on3 of7.wav	a 0.1 on3 of7.wav
310	1	945	a 0.1 on4 of7.wav	a 0.1 on4 of7.wav
311	1	966	a 0.1 on5 of7.wav	a 0.1 on5 of7.wav
312	1	1128	a 0.1 on6 of7.wav	a 0.1 on6 of7.wav
313	1	1314	a 0.1 on7 of7.wav	a 0.1 on7 of7.wav
314	1	1627	a 0.2 on1 of7r.wav	a 0.2 on1 of7r.wav
315	1	2581	a 0.2 on2 of7.wav	a 0.2 on2 of7.wav
316	1	1904	a 0.2 on3 of7.wav	a 0.2 on3 of7.wav
317	1	1144	a 0.2 on4 of7.wav	a 0.2 on4 of7.wav
318	1	978	a 0.2 on5 of7.wav	a 0.2 on5 of7.wav
319	1	1946	a 0.2 on6 of7.wav	a 0.2 on6 of7.wav
320	1	1111	a 0.2 on7 of7.wav	a 0.2 on7 of7.wav
321	1	1000	a 0.04 on1 of7r.wav	a 0.04 on1 of7r.wav
322	1	970	a 0.04 on2 of7.wav	a 0.04 on2 of7.wav
323	1	1015	a 0.04 on3 of7.wav	a 0.04 on3 of7.wav
324	1	2929	a 0.04 on4 of7.wav	a 0.04 on4 of7.wav
325	1	4953	a 0.04 on5 of7.wav	a 0.04 on5 of7.wav
326	1	2479	a 0.04 on6 of7.wav	a 0.04 on6 of7.wav
327	1	749	a 0.04 on7 of7.wav	a 0.04 on7 of7.wav
328	1	4875	a 0.06 on1 of7r.wav	a 0.06 on1 of7r.wav
329	1	1464	a 0.06 on2 of7.wav	a 0.06 on2 of7.wav
330	1	1750	a 0.06 on3 of7.wav	a 0.06 on3 of7.wav
331	1	1804	a 0.06 on4 of7.wav	a 0.06 on4 of7.wav
332	1	996	a 0.06 on5 of7.wav	a 0.06 on5 of7.wav
333	1	993	a 0.06 on6 of7.wav	a 0.06 on6 of7.wav
334	1	1225	a 0.06 on7 of7.wav	a 0.06 on7 of7.wav
335	1	825	a 0.08 on1 of7r.wav	a 0.08 on1 of7r.wav
336	2	1339	a 0.08 on2 of7.wav	a 0.08 on2 of7.wav
337	1	2647	a 0.08 on3 of7.wav	a 0.08 on3 of7.wav
338	1	1009	a 0.08 on4 of7.wav	a 0.08 on4 of7.wav
339	1	1243	a 0.08 on5 of7.wav	a 0.08 on5 of7.wav
340	1	779	a 0.08 on6 of7.wav	a 0.08 on6 of7.wav
341	1	1001	a 0.08 on7 of7.wav	a 0.08 on7 of7.wav
342	1	2089	a 0.12 on1 of7r.wav	a 0.12 on1 of7r.wav
343	2	2384	a 0.12 on2 of7.wav	a 0.12 on2 of7.wav
344	2	3275	a 0.12 on3 of7.wav	a 0.12 on3 of7.wav
345	2	1810	a 0.12 on4 of7.wav	a 0.12 on4 of7.wav
346	1	1640	a 0.12 on5 of7.wav	a 0.12 on5 of7.wav
347	1	1863	a 0.12 on6 of7.wav	a 0.12 on6 of7.wav
348	1	1169	a 0.12 on7 of7.wav	a 0.12 on7 of7.wav
349	2	3946	a 0.14 on1 of7r.wav	a 0.14 on1 of7r.wav
350	1	1320	a 0.14 on2 of7.wav	a 0.14 on2 of7.wav
351	2	1221	a 0.14 on3 of7.wav	a 0.14 on3 of7.wav
352	1	925	a 0.14 on4 of7.wav	a 0.14 on4 of7.wav
353	1	1339	a 0.14 on5 of7.wav	a 0.14 on5 of7.wav
354	1	1881	a 0.14 on6 of7.wav	a 0.14 on6 of7.wav
355	1	1007	a 0.14 on7 of7.wav	a 0.14 on7 of7.wav
356	1	2571	a 0.16 on1 of7r.wav	a 0.16 on1 of7r.wav
357	1	1386	a 0.16 on2 of7.wav	a 0.16 on2 of7.wav
358	2	1740	a 0.16 on3 of7.wav	a 0.16 on3 of7.wav
359	1	2060	a 0.16 on4 of7.wav	a 0.16 on4 of7.wav
360	1	2181	a 0.16 on5 of7.wav	a 0.16 on5 of7.wav
361	1	977	a 0.16 on6 of7.wav	a 0.16 on6 of7.wav
362	1	808	a 0.16 on7 of7.wav	a 0.16 on7 of7.wav
363	1	988	a 0.18 on1 of7r.wav	a 0.18 on1 of7r.wav
364	1	1340	a 0.18 on2 of7.wav	a 0.18 on2 of7.wav
365	1	1623	a 0.18 on3 of7.wav	a 0.18 on3 of7.wav
366	1	2348	a 0.18 on4 of7.wav	a 0.18 on4 of7.wav
367	1	1082	a 0.18 on5 of7.wav	a 0.18 on5 of7.wav
368	1	966	a 0.18 on6 of7.wav	a 0.18 on6 of7.wav
369	1	2250	a 0.18 on7 of7.wav	a 0.18 on7 of7.wav
370	1	2311	i 0.1 on1 of7r.wav	i 0.1 on1 of7r.wav
371	2	1226	i 0.1 on2 of7.wav	i 0.1 on2 of7.wav
372	1	2323	i 0.1 on3 of7.wav	i 0.1 on3 of7.wav
373	1	953	i 0.1 on4 of7.wav	i 0.1 on4 of7.wav
374	1	867	i 0.1 on5 of7.wav	i 0.1 on5 of7.wav
375	1	1899	i 0.1 on6 of7.wav	i 0.1 on6 of7.wav
376	1	976	i 0.1 on7 of7.wav	i 0.1 on7 of7.wav
377	1	1590	i 0.2 on1 of7r.wav	i 0.2 on1 of7r.wav
378	1	908	i 0.2 on2 of7.wav	i 0.2 on2 of7.wav
379	1	1875	i 0.2 on3 of7.wav	i 0.2 on3 of7.wav
380	1	1391	i 0.2 on4 of7.wav	i 0.2 on4 of7.wav
381	1	1163	i 0.2 on5 of7.wav	i 0.2 on5 of7.wav
382	1	917	i 0.2 on6 of7.wav	i 0.2 on6 of7.wav
383	1	1364	i 0.2 on7 of7.wav	i 0.2 on7 of7.wav
384	1	929	i 0.04 on1 of7r.wav	i 0.04 on1 of7r.wav
385	1	1056	i 0.04 on2 of7.wav	i 0.04 on2 of7.wav
386	2	2803	i 0.04 on3 of7.wav	i 0.04 on3 of7.wav
387	1	938	i 0.04 on4 of7.wav	i 0.04 on4 of7.wav
388	1	2295	i 0.04 on5 of7.wav	i 0.04 on5 of7.wav
389	1	1221	i 0.04 on6 of7.wav	i 0.04 on6 of7.wav
390	2	1415	i 0.04 on7 of7.wav	i 0.04 on7 of7.wav
391	1	833	i 0.06 on1 of7r.wav	i 0.06 on1 of7r.wav
392	1	2139	i 0.06 on2 of7.wav	i 0.06 on2 of7.wav
393	1	984	i 0.06 on3 of7.wav	i 0.06 on3 of7.wav
394	1	705	i 0.06 on4 of7.wav	i 0.06 on4 of7.wav
395	1	1011	i 0.06 on5 of7.wav	i 0.06 on5 of7.wav
396	2	1323	i 0.06 on6 of7.wav	i 0.06 on6 of7.wav
397	1	852	i 0.06 on7 of7.wav	i 0.06 on7 of7.wav
398	1	1392	i 0.08 on1 of7r.wav	i 0.08 on1 of7r.wav
399	1	955	i 0.08 on2 of7.wav	i 0.08 on2 of7.wav
400	2	2351	i 0.08 on3 of7.wav	i 0.08 on3 of7.wav
401	1	1390	i 0.08 on4 of7.wav	i 0.08 on4 of7.wav
402	1	861	i 0.08 on5 of7.wav	i 0.08 on5 of7.wav
403	1	1075	i 0.08 on6 of7.wav	i 0.08 on6 of7.wav
404	1	1325	i 0.08 on7 of7.wav	i 0.08 on7 of7.wav
405	1	1476	i 0.12 on1 of7r.wav	i 0.12 on1 of7r.wav
406	1	1253	i 0.12 on2 of7.wav	i 0.12 on2 of7.wav
407	2	1823	i 0.12 on3 of7.wav	i 0.12 on3 of7.wav
408	1	1018	i 0.12 on4 of7.wav	i 0.12 on4 of7.wav
409	1	972	i 0.12 on5 of7.wav	i 0.12 on5 of7.wav
410	1	3843	i 0.12 on6 of7.wav	i 0.12 on6 of7.wav
411	1	1441	i 0.12 on7 of7.wav	i 0.12 on7 of7.wav
412	1	1336	i 0.14 on1 of7r.wav	i 0.14 on1 of7r.wav
413	1	1550	i 0.14 on2 of7.wav	i 0.14 on2 of7.wav
414	2	2786	i 0.14 on3 of7.wav	i 0.14 on3 of7.wav
415	2	2499	i 0.14 on4 of7.wav	i 0.14 on4 of7.wav
416	1	927	i 0.14 on5 of7.wav	i 0.14 on5 of7.wav
417	1	1038	i 0.14 on6 of7.wav	i 0.14 on6 of7.wav
418	1	1467	i 0.14 on7 of7.wav	i 0.14 on7 of7.wav
419	1	938	i 0.16 on1 of7r.wav	i 0.16 on1 of7r.wav
420	1	820	i 0.16 on2 of7.wav	i 0.16 on2 of7.wav
421	1	1834	i 0.16 on3 of7.wav	i 0.16 on3 of7.wav
422	1	1122	i 0.16 on4 of7.wav	i 0.16 on4 of7.wav
423	1	1681	i 0.16 on5 of7.wav	i 0.16 on5 of7.wav
424	1	2359	i 0.16 on6 of7.wav	i 0.16 on6 of7.wav
425	1	761	i 0.16 on7 of7.wav	i 0.16 on7 of7.wav
426	2	2532	i 0.18 on1 of7r.wav	i 0.18 on1 of7r.wav
427	1	990	i 0.18 on2 of7.wav	i 0.18 on2 of7.wav
428	1	817	i 0.18 on3 of7.wav	i 0.18 on3 of7.wav
429	1	1542	i 0.18 on4 of7.wav	i 0.18 on4 of7.wav
430	1	785	i 0.18 on5 of7.wav	i 0.18 on5 of7.wav
431	1	1019	i 0.18 on6 of7.wav	i 0.18 on6 of7.wav
432	1	1923	i 0.18 on7 of7.wav	i 0.18 on7 of7.wav
433	1	2936	a 0.1 on1 of7r.wav	a 0.1 on3 of7.wav
434	2	1260	a 0.1 on2 of7.wav	a 0.1 on4 of7.wav
435	2	1187	a 0.1 on3 of7.wav	a 0.1 on5 of7.wav
436	2	2250	a 0.1 on4 of7.wav	a 0.1 on6 of7.wav
437	1	800	a 0.1 on5 of7.wav	a 0.1 on7 of7.wav
438	1	1898	a 0.2 on1 of7r.wav	a 0.2 on3 of7.wav
439	1	2699	a 0.2 on2 of7.wav	a 0.2 on4 of7.wav
440	2	1711	a 0.2 on3 of7.wav	a 0.2 on5 of7.wav
441	2	1835	a 0.2 on4 of7.wav	a 0.2 on6 of7.wav
442	2	738	a 0.2 on5 of7.wav	a 0.2 on7 of7.wav
443	1	837	a 0.04 on1 of7r.wav	a 0.04 on3 of7.wav
444	1	1730	a 0.04 on2 of7.wav	a 0.04 on4 of7.wav
445	1	1151	a 0.04 on3 of7.wav	a 0.04 on5 of7.wav
446	1	928	a 0.04 on4 of7.wav	a 0.04 on6 of7.wav
447	1	633	a 0.04 on5 of7.wav	a 0.04 on7 of7.wav
448	1	1163	a 0.06 on1 of7r.wav	a 0.06 on3 of7.wav
449	1	2998	a 0.06 on2 of7.wav	a 0.06 on4 of7.wav
450	2	1431	a 0.06 on3 of7.wav	a 0.06 on5 of7.wav
451	1	983	a 0.06 on4 of7.wav	a 0.06 on6 of7.wav
452	1	869	a 0.06 on5 of7.wav	a 0.06 on7 of7.wav
453	2	1774	a 0.08 on1 of7r.wav	a 0.08 on3 of7.wav
454	1	1562	a 0.08 on2 of7.wav	a 0.08 on4 of7.wav
455	2	939	a 0.08 on3 of7.wav	a 0.08 on5 of7.wav
456	1	3128	a 0.08 on4 of7.wav	a 0.08 on6 of7.wav
457	1	860	a 0.08 on5 of7.wav	a 0.08 on7 of7.wav
458	1	2355	a 0.12 on1 of7r.wav	a 0.12 on3 of7.wav
459	1	1640	a 0.12 on2 of7.wav	a 0.12 on4 of7.wav
460	2	1583	a 0.12 on3 of7.wav	a 0.12 on5 of7.wav
461	1	1284	a 0.12 on4 of7.wav	a 0.12 on6 of7.wav
462	1	1735	a 0.12 on5 of7.wav	a 0.12 on7 of7.wav
463	2	844	a 0.14 on1 of7r.wav	a 0.14 on3 of7.wav
464	2	1008	a 0.14 on2 of7.wav	a 0.14 on4 of7.wav
465	1	2807	a 0.14 on3 of7.wav	a 0.14 on5 of7.wav
466	2	1443	a 0.14 on4 of7.wav	a 0.14 on6 of7.wav
467	1	1356	a 0.14 on5 of7.wav	a 0.14 on7 of7.wav
468	1	2155	a 0.16 on1 of7r.wav	a 0.16 on3 of7.wav
469	2	1365	a 0.16 on2 of7.wav	a 0.16 on4 of7.wav
470	2	1071	a 0.16 on3 of7.wav	a 0.16 on5 of7.wav
471	2	866	a 0.16 on4 of7.wav	a 0.16 on6 of7.wav
472	1	2013	a 0.16 on5 of7.wav	a 0.16 on7 of7.wav
473	1	1961	a 0.18 on1 of7r.wav	a 0.18 on3 of7.wav
474	1	1751	a 0.18 on2 of7.wav	a 0.18 on4 of7.wav
475	2	971	a 0.18 on3 of7.wav	a 0.18 on5 of7.wav
476	2	1170	a 0.18 on4 of7.wav	a 0.18 on6 of7.wav
477	2	906	a 0.18 on5 of7.wav	a 0.18 on7 of7.wav
478	2	1920	i 0.1 on1 of7r.wav	i 0.1 on3 of7.wav
479	2	1554	i 0.1 on2 of7.wav	i 0.1 on4 of7.wav
480	1	1020	i 0.1 on3 of7.wav	i 0.1 on5 of7.wav
481	2	1214	i 0.1 on4 of7.wav	i 0.1 on6 of7.wav
482	1	1749	i 0.1 on5 of7.wav	i 0.1 on7 of7.wav
483	1	1316	i 0.2 on1 of7r.wav	i 0.2 on3 of7.wav
484	2	1184	i 0.2 on2 of7.wav	i 0.2 on4 of7.wav
485	2	857	i 0.2 on3 of7.wav	i 0.2 on5 of7.wav
486	1	1629	i 0.2 on4 of7.wav	i 0.2 on6 of7.wav
487	2	1026	i 0.2 on5 of7.wav	i 0.2 on7 of7.wav
488	1	910	i 0.04 on1 of7r.wav	i 0.04 on3 of7.wav
489	1	986	i 0.04 on2 of7.wav	i 0.04 on4 of7.wav
490	1	887	i 0.04 on3 of7.wav	i 0.04 on5 of7.wav
491	1	965	i 0.04 on4 of7.wav	i 0.04 on6 of7.wav
492	1	1699	i 0.04 on5 of7.wav	i 0.04 on7 of7.wav
493	1	990	i 0.06 on1 of7r.wav	i 0.06 on3 of7.wav
494	1	868	i 0.06 on2 of7.wav	i 0.06 on4 of7.wav
495	1	787	i 0.06 on3 of7.wav	i 0.06 on5 of7.wav
496	1	1118	i 0.06 on4 of7.wav	i 0.06 on6 of7.wav
497	1	926	i 0.06 on5 of7.wav	i 0.06 on7 of7.wav
498	2	3339	i 0.08 on1 of7r.wav	i 0.08 on3 of7.wav
499	1	3087	i 0.08 on2 of7.wav	i 0.08 on4 of7.wav
500	1	1274	i 0.08 on3 of7.wav	i 0.08 on5 of7.wav
501	1	1202	i 0.08 on4 of7.wav	i 0.08 on6 of7.wav
502	1	1164	i 0.08 on5 of7.wav	i 0.08 on7 of7.wav
503	2	2324	i 0.12 on1 of7r.wav	i 0.12 on3 of7.wav
504	1	1230	i 0.12 on2 of7.wav	i 0.12 on4 of7.wav
505	2	3154	i 0.12 on3 of7.wav	i 0.12 on5 of7.wav
506	2	1059	i 0.12 on4 of7.wav	i 0.12 on6 of7.wav
507	2	1021	i 0.12 on5 of7.wav	i 0.12 on7 of7.wav
508	2	1316	i 0.14 on1 of7r.wav	i 0.14 on3 of7.wav
509	1	2222	i 0.14 on2 of7.wav	i 0.14 on4 of7.wav
510	2	1175	i 0.14 on3 of7.wav	i 0.14 on5 of7.wav
511	2	876	i 0.14 on4 of7.wav	i 0.14 on6 of7.wav
512	2	1684	i 0.14 on5 of7.wav	i 0.14 on7 of7.wav
513	2	1771	i 0.16 on1 of7r.wav	i 0.16 on3 of7.wav
514	2	1087	i 0.16 on2 of7.wav	i 0.16 on4 of7.wav
515	2	1004	i 0.16 on3 of7.wav	i 0.16 on5 of7.wav
516	2	965	i 0.16 on4 of7.wav	i 0.16 on6 of7.wav
517	2	1807	i 0.16 on5 of7.wav	i 0.16 on7 of7.wav
518	2	767	i 0.18 on1 of7r.wav	i 0.18 on3 of7.wav
519	2	875	i 0.18 on2 of7.wav	i 0.18 on4 of7.wav
520	2	1040	i 0.18 on3 of7.wav	i 0.18 on5 of7.wav
521	1	2999	i 0.18 on4 of7.wav	i 0.18 on6 of7.wav
522	1	1051	i 0.18 on5 of7.wav	i 0.18 on7 of7.wav
523	1	1382	a 0.1 on3 of7.wav	a 0.1 on1 of7r.wav
524	1	1663	a 0.1 on4 of7.wav	a 0.1 on2 of7.wav
525	1	1326	a 0.1 on5 of7.wav	a 0.1 on3 of7.wav
526	2	1957	a 0.1 on6 of7.wav	a 0.1 on4 of7.wav
527	1	1338	a 0.1 on7 of7.wav	a 0.1 on5 of7.wav
528	1	890	a 0.2 on3 of7.wav	a 0.2 on1 of7r.wav
529	1	2779	a 0.2 on4 of7.wav	a 0.2 on2 of7.wav
530	1	1600	a 0.2 on5 of7.wav	a 0.2 on3 of7.wav
531	2	2121	a 0.2 on6 of7.wav	a 0.2 on4 of7.wav
532	2	966	a 0.2 on7 of7.wav	a 0.2 on5 of7.wav
533	1	1118	a 0.04 on3 of7.wav	a 0.04 on1 of7r.wav
534	1	1654	a 0.04 on4 of7.wav	a 0.04 on2 of7.wav
535	2	2049	a 0.04 on5 of7.wav	a 0.04 on3 of7.wav
536	1	697	a 0.04 on6 of7.wav	a 0.04 on4 of7.wav
537	1	1198	a 0.04 on7 of7.wav	a 0.04 on5 of7.wav
538	1	1296	a 0.06 on3 of7.wav	a 0.06 on1 of7r.wav
539	1	1087	a 0.06 on4 of7.wav	a 0.06 on2 of7.wav
540	1	2323	a 0.06 on5 of7.wav	a 0.06 on3 of7.wav
541	1	2024	a 0.06 on6 of7.wav	a 0.06 on4 of7.wav
542	1	865	a 0.06 on7 of7.wav	a 0.06 on5 of7.wav
543	1	1046	a 0.08 on3 of7.wav	a 0.08 on1 of7r.wav
544	1	1150	a 0.08 on4 of7.wav	a 0.08 on2 of7.wav
545	1	855	a 0.08 on5 of7.wav	a 0.08 on3 of7.wav
546	1	1075	a 0.08 on6 of7.wav	a 0.08 on4 of7.wav
547	1	1361	a 0.08 on7 of7.wav	a 0.08 on5 of7.wav
548	1	1018	a 0.12 on3 of7.wav	a 0.12 on1 of7r.wav
549	1	2692	a 0.12 on4 of7.wav	a 0.12 on2 of7.wav
550	1	1144	a 0.12 on5 of7.wav	a 0.12 on3 of7.wav
551	2	3610	a 0.12 on6 of7.wav	a 0.12 on4 of7.wav
552	2	2085	a 0.12 on7 of7.wav	a 0.12 on5 of7.wav
553	2	1266	a 0.14 on3 of7.wav	a 0.14 on1 of7r.wav
554	2	1772	a 0.14 on4 of7.wav	a 0.14 on2 of7.wav
555	1	1704	a 0.14 on5 of7.wav	a 0.14 on3 of7.wav
556	1	1029	a 0.14 on6 of7.wav	a 0.14 on4 of7.wav
557	1	1009	a 0.14 on7 of7.wav	a 0.14 on5 of7.wav
558	2	1297	a 0.16 on3 of7.wav	a 0.16 on1 of7r.wav
559	2	914	a 0.16 on4 of7.wav	a 0.16 on2 of7.wav
560	2	1285	a 0.16 on5 of7.wav	a 0.16 on3 of7.wav
561	2	1677	a 0.16 on6 of7.wav	a 0.16 on4 of7.wav
562	1	1339	a 0.16 on7 of7.wav	a 0.16 on5 of7.wav
563	2	2598	a 0.18 on3 of7.wav	a 0.18 on1 of7r.wav
564	2	874	a 0.18 on4 of7.wav	a 0.18 on2 of7.wav
565	1	1180	a 0.18 on5 of7.wav	a 0.18 on3 of7.wav
566	1	1128	a 0.18 on6 of7.wav	a 0.18 on4 of7.wav
567	2	934	a 0.18 on7 of7.wav	a 0.18 on5 of7.wav
568	2	2966	i 0.1 on3 of7.wav	i 0.1 on1 of7r.wav
569	1	2028	i 0.1 on4 of7.wav	i 0.1 on2 of7.wav
570	1	2968	i 0.1 on5 of7.wav	i 0.1 on3 of7.wav
571	1	1136	i 0.1 on6 of7.wav	i 0.1 on4 of7.wav
572	1	1124	i 0.1 on7 of7.wav	i 0.1 on5 of7.wav
573	1	1034	i 0.2 on3 of7.wav	i 0.2 on1 of7r.wav
574	2	2919	i 0.2 on4 of7.wav	i 0.2 on2 of7.wav
575	2	1150	i 0.2 on5 of7.wav	i 0.2 on3 of7.wav
576	2	2099	i 0.2 on6 of7.wav	i 0.2 on4 of7.wav
577	2	1309	i 0.2 on7 of7.wav	i 0.2 on5 of7.wav
578	1	1511	i 0.04 on3 of7.wav	i 0.04 on1 of7r.wav
579	1	1268	i 0.04 on4 of7.wav	i 0.04 on2 of7.wav
580	1	1031	i 0.04 on5 of7.wav	i 0.04 on3 of7.wav
581	1	1701	i 0.04 on6 of7.wav	i 0.04 on4 of7.wav
582	1	1321	i 0.04 on7 of7.wav	i 0.04 on5 of7.wav
583	1	1284	i 0.06 on3 of7.wav	i 0.06 on1 of7r.wav
584	1	1140	i 0.06 on4 of7.wav	i 0.06 on2 of7.wav
585	1	1290	i 0.06 on5 of7.wav	i 0.06 on3 of7.wav
586	1	1618	i 0.06 on6 of7.wav	i 0.06 on4 of7.wav
587	1	1614	i 0.06 on7 of7.wav	i 0.06 on5 of7.wav
588	1	1608	i 0.08 on3 of7.wav	i 0.08 on1 of7r.wav
589	1	2024	i 0.08 on4 of7.wav	i 0.08 on2 of7.wav
590	1	816	i 0.08 on5 of7.wav	i 0.08 on3 of7.wav
591	1	2966	i 0.08 on6 of7.wav	i 0.08 on4 of7.wav
592	1	2858	i 0.08 on7 of7.wav	i 0.08 on5 of7.wav
593	1	2403	i 0.12 on3 of7.wav	i 0.12 on1 of7r.wav
594	2	898	i 0.12 on4 of7.wav	i 0.12 on2 of7.wav
595	2	3727	i 0.12 on5 of7.wav	i 0.12 on3 of7.wav
596	2	4038	i 0.12 on6 of7.wav	i 0.12 on4 of7.wav
597	1	1252	i 0.12 on7 of7.wav	i 0.12 on5 of7.wav
598	2	929	i 0.14 on3 of7.wav	i 0.14 on1 of7r.wav
599	2	805	i 0.14 on4 of7.wav	i 0.14 on2 of7.wav
600	2	1124	i 0.14 on5 of7.wav	i 0.14 on3 of7.wav
601	2	1106	i 0.14 on6 of7.wav	i 0.14 on4 of7.wav
602	1	1835	i 0.14 on7 of7.wav	i 0.14 on5 of7.wav
603	2	2428	i 0.16 on3 of7.wav	i 0.16 on1 of7r.wav
604	1	1097	i 0.16 on4 of7.wav	i 0.16 on2 of7.wav
605	2	1002	i 0.16 on5 of7.wav	i 0.16 on3 of7.wav
606	2	1340	i 0.16 on6 of7.wav	i 0.16 on4 of7.wav
607	2	1110	i 0.16 on7 of7.wav	i 0.16 on5 of7.wav
608	2	799	i 0.18 on3 of7.wav	i 0.18 on1 of7r.wav
609	1	1807	i 0.18 on4 of7.wav	i 0.18 on2 of7.wav
610	2	1358	i 0.18 on5 of7.wav	i 0.18 on3 of7.wav
611	1	2673	i 0.18 on6 of7.wav	i 0.18 on4 of7.wav
612	2	1080	i 0.18 on7 of7.wav	i 0.18 on5 of7.wav
