# Supplementary material for: How musical experience affects tone perception efficiency by musicians of tonal and non-tonal speakers?
Source: PLoS One. 2020 May 8;15(5):e0232514. doi: 10.1371/journal.pone.0232514 (PMC7209303; doi:10.1371/journal.pone.0232514)
Supplement: S2 Raw Data — (ZIP) [file pone.0232514.s002.zip › RAW DATA Man musician/sub9idfalling.csv]

List2	stim1	Slide3.RESP	Slide3.RT
1	a 0.1 on1 of1.wav	1	1119
2	a 0.1 on1 of2.wav	1	1357
3	a 0.1 on1 of3.wav	1	2376
4	a 0.1 on1 of4.wav	1	1292
5	a 0.1 on1 of5.wav	2	1732
6	a 0.1 on1 of6.wav	2	571
7	a 0.1 on1 of7.wav	1	10352
8	a 0.2 on1 of1.wav	1	1356
9	a 0.2 on1 of2.wav	1	1019
10	a 0.2 on1 of3.wav	1	1316
11	a 0.2 on1 of4.wav	1	1676
12	a 0.2 on1 of5.wav	2	1043
13	a 0.2 on1 of6.wav	2	1621
14	a 0.2 on1 of7.wav	2	931
15	a 0.04 on1 of1.wav	1	843
16	a 0.04 on1 of2.wav	2	931
17	a 0.04 on1 of3.wav	1	1039
18	a 0.04 on1 of4.wav	1	1337
19	a 0.04 on1 of5.wav	1	1716
20	a 0.04 on1 of6.wav	1	3532
21	a 0.04 on1 of7.wav	2	1312
22	a 0.06 on1 of1.wav	1	2979
23	a 0.06 on1 of2.wav	1	4453
24	a 0.06 on1 of3.wav	1	880
25	a 0.06 on1 of4.wav	1	1543
26	a 0.06 on1 of5.wav	1	3137
27	a 0.06 on1 of6.wav	1	876
28	a 0.06 on1 of7.wav	1	2145
29	a 0.08 on1 of1.wav	1	768
30	a 0.08 on1 of2.wav	1	1040
31	a 0.08 on1 of3.wav	1	869
32	a 0.08 on1 of4.wav	1	1092
33	a 0.08 on1 of5.wav	2	587
34	a 0.08 on1 of6.wav	2	699
35	a 0.08 on1 of7.wav	2	1140
36	a 0.12 on1 of1.wav	1	1112
37	a 0.12 on1 of2.wav	1	664
38	a 0.12 on1 of3.wav	2	1239
39	a 0.12 on1 of4.wav	2	1808
40	a 0.12 on1 of5.wav	2	1080
41	a 0.12 on1 of6.wav	2	680
42	a 0.12 on1 of7.wav	2	1111
43	a 0.14 on1 of1.wav	1	1469
44	a 0.14 on1 of2.wav	1	792
45	a 0.14 on1 of3.wav	1	979
46	a 0.14 on1 of4.wav	2	1423
47	a 0.14 on1 of5.wav	2	920
48	a 0.14 on1 of6.wav	1	1464
49	a 0.14 on1 of7.wav	2	575
50	a 0.16 on1 of1.wav	1	979
51	a 0.16 on1 of2.wav	1	1823
52	a 0.16 on1 of3.wav	2	1568
53	a 0.16 on1 of4.wav	2	2281
54	a 0.16 on1 of5.wav	2	779
55	a 0.16 on1 of6.wav	2	675
56	a 0.16 on1 of7.wav	2	615
57	a 0.18 on1 of1.wav	1	765
58	a 0.18 on1 of2.wav	1	899
59	a 0.18 on1 of3.wav	1	972
60	a 0.18 on1 of4.wav	2	1792
61	a 0.18 on1 of5.wav	2	671
62	a 0.18 on1 of6.wav	2	1544
63	a 0.18 on1 of7.wav	2	595
64	i 0.1 on1 of1.wav	1	683
65	i 0.1 on1 of2.wav	1	1747
66	i 0.1 on1 of3.wav	1	1292
67	i 0.1 on1 of4.wav	2	960
68	i 0.1 on1 of5.wav	2	1031
69	i 0.1 on1 of6.wav	1	1356
70	i 0.1 on1 of7.wav	1	1143
71	i 0.2 on1 of1.wav	1	2953
72	i 0.2 on1 of2.wav	1	944
73	i 0.2 on1 of3.wav	1	1611
74	i 0.2 on1 of4.wav	2	875
75	i 0.2 on1 of5.wav	2	1072
76	i 0.2 on1 of6.wav	2	2060
77	i 0.2 on1 of7.wav	2	635
78	i 0.04 on1 of1.wav	1	1416
79	i 0.04 on1 of2.wav	2	932
80	i 0.04 on1 of3.wav	1	987
81	i 0.04 on1 of4.wav	1	1420
82	i 0.04 on1 of5.wav	1	1059
83	i 0.04 on1 of6.wav	2	653
84	i 0.04 on1 of7.wav	1	840
85	i 0.06 on1 of1.wav	1	1528
86	i 0.06 on1 of2.wav	2	739
87	i 0.06 on1 of3.wav	1	814
88	i 0.06 on1 of4.wav	1	1767
89	i 0.06 on1 of5.wav	1	1100
90	i 0.06 on1 of6.wav	2	2441
91	i 0.06 on1 of7.wav	2	755
92	i 0.08 on1 of1.wav	1	771
93	i 0.08 on1 of2.wav	2	727
94	i 0.08 on1 of3.wav	2	1464
95	i 0.08 on1 of4.wav	1	1136
96	i 0.08 on1 of5.wav	1	1956
97	i 0.08 on1 of6.wav	2	1496
98	i 0.08 on1 of7.wav	2	1189
99	i 0.12 on1 of1.wav	1	787
100	i 0.12 on1 of2.wav	1	1276
101	i 0.12 on1 of3.wav	1	1160
102	i 0.12 on1 of4.wav	1	1256
103	i 0.12 on1 of5.wav	2	720
104	i 0.12 on1 of6.wav	2	1784
105	i 0.12 on1 of7.wav	2	592
106	i 0.14 on1 of1.wav	1	691
107	i 0.14 on1 of2.wav	1	911
108	i 0.14 on1 of3.wav	1	1513
109	i 0.14 on1 of4.wav	1	1729
110	i 0.14 on1 of5.wav	2	980
111	i 0.14 on1 of6.wav	2	639
112	i 0.14 on1 of7.wav	2	706
113	i 0.16 on1 of1.wav	1	992
114	i 0.16 on1 of2.wav	1	833
115	i 0.16 on1 of3.wav	1	1295
116	i 0.16 on1 of4.wav	2	1244
117	i 0.16 on1 of5.wav	2	956
118	i 0.16 on1 of6.wav	2	1732
119	i 0.16 on1 of7.wav	1	2384
120	i 0.18 on1 of1.wav	1	843
121	i 0.18 on1 of2.wav	1	1020
122	i 0.18 on1 of3.wav	2	1071
123	i 0.18 on1 of4.wav	2	895
124	i 0.18 on1 of5.wav	2	1384
125	i 0.18 on1 of6.wav	2	771
126	i 0.18 on1 of7.wav	2	1796
127	a 0.1 on1 of1.wav	1	2188
128	a 0.1 on1 of2.wav	1	1199
129	a 0.1 on1 of3.wav	1	995
130	a 0.1 on1 of4.wav	2	782
131	a 0.1 on1 of5.wav	2	1141
132	a 0.1 on1 of6.wav	2	620
133	a 0.1 on1 of7.wav	2	1300
134	a 0.2 on1 of1.wav	1	655
135	a 0.2 on1 of2.wav	1	892
136	a 0.2 on1 of3.wav	2	1441
137	a 0.2 on1 of4.wav	2	1280
138	a 0.2 on1 of5.wav	2	1123
139	a 0.2 on1 of6.wav	2	1053
140	a 0.2 on1 of7.wav	2	832
141	a 0.04 on1 of1.wav	1	643
142	a 0.04 on1 of2.wav	1	927
143	a 0.04 on1 of3.wav	1	1341
144	a 0.04 on1 of4.wav	2	1099
145	a 0.04 on1 of5.wav	2	515
146	a 0.04 on1 of6.wav	1	1824
147	a 0.04 on1 of7.wav	2	1836
148	a 0.06 on1 of1.wav	2	1016
149	a 0.06 on1 of2.wav	1	723
150	a 0.06 on1 of3.wav	1	2313
151	a 0.06 on1 of4.wav	2	851
152	a 0.06 on1 of5.wav	2	1447
153	a 0.06 on1 of6.wav	1	1005
154	a 0.06 on1 of7.wav	2	1023
155	a 0.08 on1 of1.wav	1	731
156	a 0.08 on1 of2.wav	2	939
157	a 0.08 on1 of3.wav	2	750
158	a 0.08 on1 of4.wav	1	1495
159	a 0.08 on1 of5.wav	2	919
160	a 0.08 on1 of6.wav	1	2235
161	a 0.08 on1 of7.wav	2	951
162	a 0.12 on1 of1.wav	1	1004
163	a 0.12 on1 of2.wav	1	664
164	a 0.12 on1 of3.wav	1	2744
165	a 0.12 on1 of4.wav	2	1179
166	a 0.12 on1 of5.wav	2	1079
167	a 0.12 on1 of6.wav	2	599
168	a 0.12 on1 of7.wav	2	1107
169	a 0.14 on1 of1.wav	1	1340
170	a 0.14 on1 of2.wav	1	2133
171	a 0.14 on1 of3.wav	1	1271
172	a 0.14 on1 of4.wav	2	1913
173	a 0.14 on1 of5.wav	2	1044
174	a 0.14 on1 of6.wav	2	1131
175	a 0.14 on1 of7.wav	2	1161
176	a 0.16 on1 of1.wav	1	1207
177	a 0.16 on1 of2.wav	1	1812
178	a 0.16 on1 of3.wav	1	1356
179	a 0.16 on1 of4.wav	1	1152
180	a 0.16 on1 of5.wav	2	1051
181	a 0.16 on1 of6.wav	2	1191
182	a 0.16 on1 of7.wav	2	1097
183	a 0.18 on1 of1.wav	1	1123
184	a 0.18 on1 of2.wav	1	1100
185	a 0.18 on1 of3.wav	1	1571
186	a 0.18 on1 of4.wav	2	871
187	a 0.18 on1 of5.wav	2	1055
188	a 0.18 on1 of6.wav	2	715
189	a 0.18 on1 of7.wav	2	696
190	i 0.1 on1 of1.wav	1	963
191	i 0.1 on1 of2.wav	1	844
192	i 0.1 on1 of3.wav	1	916
193	i 0.1 on1 of4.wav	2	997
194	i 0.1 on1 of5.wav	2	660
195	i 0.1 on1 of6.wav	2	596
196	i 0.1 on1 of7.wav	2	2165
197	i 0.2 on1 of1.wav	1	1197
198	i 0.2 on1 of2.wav	1	1192
199	i 0.2 on1 of3.wav	1	951
200	i 0.2 on1 of4.wav	2	1063
201	i 0.2 on1 of5.wav	2	1176
202	i 0.2 on1 of6.wav	2	1464
203	i 0.2 on1 of7.wav	2	1248
204	i 0.04 on1 of1.wav	1	1216
205	i 0.04 on1 of2.wav	1	1016
206	i 0.04 on1 of3.wav	1	707
207	i 0.04 on1 of4.wav	1	1176
208	i 0.04 on1 of5.wav	1	1636
209	i 0.04 on1 of6.wav	1	1496
210	i 0.04 on1 of7.wav	1	864
211	i 0.06 on1 of1.wav	2	696
212	i 0.06 on1 of2.wav	2	1092
213	i 0.06 on1 of3.wav	1	2036
214	i 0.06 on1 of4.wav	2	723
215	i 0.06 on1 of5.wav	1	1361
216	i 0.06 on1 of6.wav	1	2997
217	i 0.06 on1 of7.wav	2	787
218	i 0.08 on1 of1.wav	1	1164
219	i 0.08 on1 of2.wav	1	575
220	i 0.08 on1 of3.wav	2	632
221	i 0.08 on1 of4.wav	1	1671
222	i 0.08 on1 of5.wav	1	2015
223	i 0.08 on1 of6.wav	2	1692
224	i 0.08 on1 of7.wav	2	967
225	i 0.12 on1 of1.wav	2	1231
226	i 0.12 on1 of2.wav	1	1356
227	i 0.12 on1 of3.wav	1	2236
228	i 0.12 on1 of4.wav	1	1096
229	i 0.12 on1 of5.wav	2	967
230	i 0.12 on1 of6.wav	2	1224
231	i 0.12 on1 of7.wav	2	1515
232	i 0.14 on1 of1.wav	1	1336
233	i 0.14 on1 of2.wav	1	876
234	i 0.14 on1 of3.wav	1	1120
235	i 0.14 on1 of4.wav	2	1083
236	i 0.14 on1 of5.wav	2	1832
237	i 0.14 on1 of6.wav	2	1656
238	i 0.14 on1 of7.wav	2	1859
239	i 0.16 on1 of1.wav	1	973
240	i 0.16 on1 of2.wav	1	871
241	i 0.16 on1 of3.wav	1	1087
242	i 0.16 on1 of4.wav	2	1152
243	i 0.16 on1 of5.wav	2	1224
244	i 0.16 on1 of6.wav	2	895
245	i 0.16 on1 of7.wav	2	1448
246	i 0.18 on1 of1.wav	1	771
247	i 0.18 on1 of2.wav	1	907
248	i 0.18 on1 of3.wav	1	1195
249	i 0.18 on1 of4.wav	2	823
250	i 0.18 on1 of5.wav	2	1416
251	i 0.18 on1 of6.wav	2	755
252	i 0.18 on1 of7.wav	2	707
253	a 0.1 on1 of1.wav	1	891
254	a 0.1 on1 of2.wav	1	2125
255	a 0.1 on1 of3.wav	1	811
256	a 0.1 on1 of4.wav	1	663
257	a 0.1 on1 of5.wav	2	591
258	a 0.1 on1 of6.wav	1	1032
259	a 0.1 on1 of7.wav	2	1396
260	a 0.2 on1 of1.wav	1	876
261	a 0.2 on1 of2.wav	1	947
262	a 0.2 on1 of3.wav	2	2616
263	a 0.2 on1 of4.wav	2	1043
264	a 0.2 on1 of5.wav	2	876
265	a 0.2 on1 of6.wav	2	1196
266	a 0.2 on1 of7.wav	2	1172
267	a 0.04 on1 of1.wav	2	1508
268	a 0.04 on1 of2.wav	2	1472
269	a 0.04 on1 of3.wav	1	1611
270	a 0.04 on1 of4.wav	1	1003
271	a 0.04 on1 of5.wav	2	1705
272	a 0.04 on1 of6.wav	2	647
273	a 0.04 on1 of7.wav	1	1180
274	a 0.06 on1 of1.wav	2	719
275	a 0.06 on1 of2.wav	1	1689
276	a 0.06 on1 of3.wav	2	1568
277	a 0.06 on1 of4.wav	1	1936
278	a 0.06 on1 of5.wav	1	1385
279	a 0.06 on1 of6.wav	1	875
280	a 0.06 on1 of7.wav	1	1615
281	a 0.08 on1 of1.wav	1	752
282	a 0.08 on1 of2.wav	1	2440
283	a 0.08 on1 of3.wav	1	1161
284	a 0.08 on1 of4.wav	2	1815
285	a 0.08 on1 of5.wav	2	1573
286	a 0.08 on1 of6.wav	2	1165
287	a 0.08 on1 of7.wav	2	987
288	a 0.12 on1 of1.wav	1	1029
289	a 0.12 on1 of2.wav	1	848
290	a 0.12 on1 of3.wav	1	1080
291	a 0.12 on1 of4.wav	2	515
292	a 0.12 on1 of5.wav	2	1004
293	a 0.12 on1 of6.wav	2	1833
294	a 0.12 on1 of7.wav	2	543
295	a 0.14 on1 of1.wav	1	851
296	a 0.14 on1 of2.wav	1	1075
297	a 0.14 on1 of3.wav	1	1331
298	a 0.14 on1 of4.wav	2	1128
299	a 0.14 on1 of5.wav	2	1179
300	a 0.14 on1 of6.wav	2	835
301	a 0.14 on1 of7.wav	2	536
302	a 0.16 on1 of1.wav	1	943
303	a 0.16 on1 of2.wav	1	791
304	a 0.16 on1 of3.wav	1	1440
305	a 0.16 on1 of4.wav	1	1144
306	a 0.16 on1 of5.wav	2	2109
307	a 0.16 on1 of6.wav	2	723
308	a 0.16 on1 of7.wav	2	815
309	a 0.18 on1 of1.wav	1	1092
310	a 0.18 on1 of2.wav	1	1163
311	a 0.18 on1 of3.wav	1	1047
312	a 0.18 on1 of4.wav	2	879
313	a 0.18 on1 of5.wav	2	1380
314	a 0.18 on1 of6.wav	2	1591
315	a 0.18 on1 of7.wav	2	1160
316	i 0.1 on1 of1.wav	1	1263
317	i 0.1 on1 of2.wav	1	861
318	i 0.1 on1 of3.wav	1	1428
319	i 0.1 on1 of4.wav	2	948
320	i 0.1 on1 of5.wav	2	1204
321	i 0.1 on1 of6.wav	1	991
322	i 0.1 on1 of7.wav	2	1248
323	i 0.2 on1 of1.wav	1	772
324	i 0.2 on1 of2.wav	1	1255
325	i 0.2 on1 of3.wav	2	963
326	i 0.2 on1 of4.wav	2	1131
327	i 0.2 on1 of5.wav	2	979
328	i 0.2 on1 of6.wav	1	1144
329	i 0.2 on1 of7.wav	2	881
330	i 0.04 on1 of1.wav	1	780
331	i 0.04 on1 of2.wav	1	1320
332	i 0.04 on1 of3.wav	2	847
333	i 0.04 on1 of4.wav	1	1244
334	i 0.04 on1 of5.wav	1	723
335	i 0.04 on1 of6.wav	2	1053
336	i 0.04 on1 of7.wav	2	1160
337	i 0.06 on1 of1.wav	2	1480
338	i 0.06 on1 of2.wav	1	2976
339	i 0.06 on1 of3.wav	1	911
340	i 0.06 on1 of4.wav	1	1520
341	i 0.06 on1 of5.wav	1	1312
342	i 0.06 on1 of6.wav	1	820
343	i 0.06 on1 of7.wav	1	712
344	i 0.08 on1 of1.wav	1	1231
345	i 0.08 on1 of2.wav	1	3620
346	i 0.08 on1 of3.wav	1	1151
347	i 0.08 on1 of4.wav	2	807
348	i 0.08 on1 of5.wav	2	815
349	i 0.08 on1 of6.wav	2	2252
350	i 0.08 on1 of7.wav	2	575
351	i 0.12 on1 of1.wav	1	920
352	i 0.12 on1 of2.wav	1	1287
353	i 0.12 on1 of3.wav	2	1015
354	i 0.12 on1 of4.wav	2	499
355	i 0.12 on1 of5.wav	2	1408
356	i 0.12 on1 of6.wav	1	1091
357	i 0.12 on1 of7.wav	1	1177
358	i 0.14 on1 of1.wav	1	1204
359	i 0.14 on1 of2.wav	2	871
360	i 0.14 on1 of3.wav	1	1465
361	i 0.14 on1 of4.wav	2	600
362	i 0.14 on1 of5.wav	2	583
363	i 0.14 on1 of6.wav	2	1668
364	i 0.14 on1 of7.wav	2	659
365	i 0.16 on1 of1.wav	1	819
366	i 0.16 on1 of2.wav	1	2027
367	i 0.16 on1 of3.wav	1	1379
368	i 0.16 on1 of4.wav	2	1336
369	i 0.16 on1 of5.wav	2	728
370	i 0.16 on1 of6.wav	2	679
371	i 0.16 on1 of7.wav	2	735
372	i 0.18 on1 of1.wav	1	1188
373	i 0.18 on1 of2.wav	1	1095
374	i 0.18 on1 of3.wav	2	1720
375	i 0.18 on1 of4.wav	2	1925
376	i 0.18 on1 of5.wav	2	711
377	i 0.18 on1 of6.wav	2	824
378	i 0.18 on1 of7.wav	2	1143
379	a 0.1 on1 of1.wav	1	968
380	a 0.1 on1 of2.wav	1	959
381	a 0.1 on1 of3.wav	1	932
382	a 0.1 on1 of4.wav	1	1699
383	a 0.1 on1 of5.wav	2	1411
384	a 0.1 on1 of6.wav	2	1373
385	a 0.1 on1 of7.wav	2	1368
386	a 0.2 on1 of1.wav	1	988
387	a 0.2 on1 of2.wav	1	747
388	a 0.2 on1 of3.wav	1	1220
389	a 0.2 on1 of4.wav	2	1269
390	a 0.2 on1 of5.wav	2	711
391	a 0.2 on1 of6.wav	2	1212
392	a 0.2 on1 of7.wav	1	1360
393	a 0.04 on1 of1.wav	1	1144
394	a 0.04 on1 of2.wav	2	1147
395	a 0.04 on1 of3.wav	1	932
396	a 0.04 on1 of4.wav	2	566
397	a 0.04 on1 of5.wav	1	1976
398	a 0.04 on1 of6.wav	2	1344
399	a 0.04 on1 of7.wav	2	574
400	a 0.06 on1 of1.wav	2	611
401	a 0.06 on1 of2.wav	1	1379
402	a 0.06 on1 of3.wav	1	2085
403	a 0.06 on1 of4.wav	2	510
404	a 0.06 on1 of5.wav	2	1660
405	a 0.06 on1 of6.wav	1	1456
406	a 0.06 on1 of7.wav	1	1807
407	a 0.08 on1 of1.wav	1	1104
408	a 0.08 on1 of2.wav	1	995
409	a 0.08 on1 of3.wav	2	1224
410	a 0.08 on1 of4.wav	1	863
411	a 0.08 on1 of5.wav	2	1144
412	a 0.08 on1 of6.wav	2	797
413	a 0.08 on1 of7.wav	2	755
414	a 0.12 on1 of1.wav	1	1293
415	a 0.12 on1 of2.wav	1	1916
416	a 0.12 on1 of3.wav	2	683
417	a 0.12 on1 of4.wav	2	1048
418	a 0.12 on1 of5.wav	2	1069
419	a 0.12 on1 of6.wav	2	713
420	a 0.12 on1 of7.wav	2	623
421	a 0.14 on1 of1.wav	1	908
422	a 0.14 on1 of2.wav	1	1141
423	a 0.14 on1 of3.wav	1	1408
424	a 0.14 on1 of4.wav	2	1204
425	a 0.14 on1 of5.wav	2	836
426	a 0.14 on1 of6.wav	2	1128
427	a 0.14 on1 of7.wav	2	820
428	a 0.16 on1 of1.wav	1	1448
429	a 0.16 on1 of2.wav	1	999
430	a 0.16 on1 of3.wav	1	2688
431	a 0.16 on1 of4.wav	2	1668
432	a 0.16 on1 of5.wav	2	2285
433	a 0.16 on1 of6.wav	2	1420
434	a 0.16 on1 of7.wav	2	1064
435	a 0.18 on1 of1.wav	1	1300
436	a 0.18 on1 of2.wav	1	2481
437	a 0.18 on1 of3.wav	2	1155
438	a 0.18 on1 of4.wav	2	651
439	a 0.18 on1 of5.wav	2	1452
440	a 0.18 on1 of6.wav	2	799
441	a 0.18 on1 of7.wav	2	515
442	i 0.1 on1 of1.wav	1	967
443	i 0.1 on1 of2.wav	1	711
444	i 0.1 on1 of3.wav	1	735
445	i 0.1 on1 of4.wav	1	663
446	i 0.1 on1 of5.wav	2	695
447	i 0.1 on1 of6.wav	2	1047
448	i 0.1 on1 of7.wav	1	2028
449	i 0.2 on1 of1.wav	1	1103
450	i 0.2 on1 of2.wav	1	1056
451	i 0.2 on1 of3.wav	2	931
452	i 0.2 on1 of4.wav	2	692
453	i 0.2 on1 of5.wav	2	799
454	i 0.2 on1 of6.wav	1	816
455	i 0.2 on1 of7.wav	2	1768
456	i 0.04 on1 of1.wav	1	1663
457	i 0.04 on1 of2.wav	2	1551
458	i 0.04 on1 of3.wav	1	711
459	i 0.04 on1 of4.wav	2	1327
460	i 0.04 on1 of5.wav	1	1064
461	i 0.04 on1 of6.wav	1	1336
462	i 0.04 on1 of7.wav	1	1067
463	i 0.06 on1 of1.wav	1	887
464	i 0.06 on1 of2.wav	1	1184
465	i 0.06 on1 of3.wav	1	979
466	i 0.06 on1 of4.wav	1	991
467	i 0.06 on1 of5.wav	1	1861
468	i 0.06 on1 of6.wav	1	2111
469	i 0.06 on1 of7.wav	1	607
470	i 0.08 on1 of1.wav	1	671
471	i 0.08 on1 of2.wav	1	1100
472	i 0.08 on1 of3.wav	1	1163
473	i 0.08 on1 of4.wav	1	1612
474	i 0.08 on1 of5.wav	2	923
475	i 0.08 on1 of6.wav	1	1019
476	i 0.08 on1 of7.wav	2	1756
477	i 0.12 on1 of1.wav	1	1013
478	i 0.12 on1 of2.wav	1	1192
479	i 0.12 on1 of3.wav	1	912
480	i 0.12 on1 of4.wav	1	688
481	i 0.12 on1 of5.wav	2	821
482	i 0.12 on1 of6.wav	1	1619
483	i 0.12 on1 of7.wav	2	1088
484	i 0.14 on1 of1.wav	1	824
485	i 0.14 on1 of2.wav	2	659
486	i 0.14 on1 of3.wav	1	1091
487	i 0.14 on1 of4.wav	1	759
488	i 0.14 on1 of5.wav	2	928
489	i 0.14 on1 of6.wav	2	595
490	i 0.14 on1 of7.wav	2	779
491	i 0.16 on1 of1.wav	1	1088
492	i 0.16 on1 of2.wav	1	844
493	i 0.16 on1 of3.wav	1	1112
494	i 0.16 on1 of4.wav	2	1211
495	i 0.16 on1 of5.wav	2	1288
496	i 0.16 on1 of6.wav	2	715
497	i 0.16 on1 of7.wav	2	783
498	i 0.18 on1 of1.wav	1	1171
499	i 0.18 on1 of2.wav	1	1247
500	i 0.18 on1 of3.wav	1	971
501	i 0.18 on1 of4.wav	2	999
502	i 0.18 on1 of5.wav	1	1428
503	i 0.18 on1 of6.wav	2	991
504	i 0.18 on1 of7.wav	2	755
505	a 0.1 on1 of1.wav	1	883
506	a 0.1 on1 of2.wav	2	1088
507	a 0.1 on1 of3.wav	2	951
508	a 0.1 on1 of4.wav	1	1368
509	a 0.1 on1 of5.wav	2	780
510	a 0.1 on1 of6.wav	2	503
511	a 0.1 on1 of7.wav	2	2956
512	a 0.2 on1 of1.wav	1	720
513	a 0.2 on1 of2.wav	1	1339
514	a 0.2 on1 of3.wav	1	907
515	a 0.2 on1 of4.wav	2	927
516	a 0.2 on1 of5.wav	2	963
517	a 0.2 on1 of6.wav	2	1064
518	a 0.2 on1 of7.wav	2	1396
519	a 0.04 on1 of1.wav	1	811
520	a 0.04 on1 of2.wav	2	536
521	a 0.04 on1 of3.wav	1	1080
522	a 0.04 on1 of4.wav	2	1372
523	a 0.04 on1 of5.wav	2	720
524	a 0.04 on1 of6.wav	2	777
525	a 0.04 on1 of7.wav	2	731
526	a 0.06 on1 of1.wav	1	1403
527	a 0.06 on1 of2.wav	2	1539
528	a 0.06 on1 of3.wav	1	839
529	a 0.06 on1 of4.wav	2	1361
530	a 0.06 on1 of5.wav	2	1267
531	a 0.06 on1 of6.wav	1	3164
532	a 0.06 on1 of7.wav	1	823
533	a 0.08 on1 of1.wav	1	723
534	a 0.08 on1 of2.wav	1	987
535	a 0.08 on1 of3.wav	1	832
536	a 0.08 on1 of4.wav	1	1708
537	a 0.08 on1 of5.wav	2	1508
538	a 0.08 on1 of6.wav	1	1611
539	a 0.08 on1 of7.wav	2	1307
540	a 0.12 on1 of1.wav	1	1460
541	a 0.12 on1 of2.wav	1	959
542	a 0.12 on1 of3.wav	1	1155
543	a 0.12 on1 of4.wav	1	2264
544	a 0.12 on1 of5.wav	2	1868
545	a 0.12 on1 of6.wav	2	805
546	a 0.12 on1 of7.wav	2	1140
547	a 0.14 on1 of1.wav	1	753
548	a 0.14 on1 of2.wav	1	867
549	a 0.14 on1 of3.wav	1	1383
550	a 0.14 on1 of4.wav	2	1936
551	a 0.14 on1 of5.wav	2	1244
552	a 0.14 on1 of6.wav	2	1775
553	a 0.14 on1 of7.wav	2	1031
554	a 0.16 on1 of1.wav	1	1608
555	a 0.16 on1 of2.wav	1	995
556	a 0.16 on1 of3.wav	1	901
557	a 0.16 on1 of4.wav	2	2809
558	a 0.16 on1 of5.wav	2	760
559	a 0.16 on1 of6.wav	2	535
560	a 0.16 on1 of7.wav	2	556
561	a 0.18 on1 of1.wav	1	751
562	a 0.18 on1 of2.wav	1	824
563	a 0.18 on1 of3.wav	2	1480
564	a 0.18 on1 of4.wav	1	1115
565	a 0.18 on1 of5.wav	2	1032
566	a 0.18 on1 of6.wav	2	785
567	a 0.18 on1 of7.wav	2	885
568	i 0.1 on1 of1.wav	1	919
569	i 0.1 on1 of2.wav	1	2823
570	i 0.1 on1 of3.wav	1	1031
571	i 0.1 on1 of4.wav	2	811
572	i 0.1 on1 of5.wav	1	1549
573	i 0.1 on1 of6.wav	2	1081
574	i 0.1 on1 of7.wav	2	1448
575	i 0.2 on1 of1.wav	1	1477
576	i 0.2 on1 of2.wav	1	1203
577	i 0.2 on1 of3.wav	2	1356
578	i 0.2 on1 of4.wav	2	1252
579	i 0.2 on1 of5.wav	2	740
580	i 0.2 on1 of6.wav	2	2340
581	i 0.2 on1 of7.wav	2	707
582	i 0.04 on1 of1.wav	1	1263
583	i 0.04 on1 of2.wav	1	884
584	i 0.04 on1 of3.wav	1	1664
585	i 0.04 on1 of4.wav	2	2360
586	i 0.04 on1 of5.wav	1	856
587	i 0.04 on1 of6.wav	1	1055
588	i 0.04 on1 of7.wav	2	807
589	i 0.06 on1 of1.wav	2	1107
590	i 0.06 on1 of2.wav	1	1568
591	i 0.06 on1 of3.wav	2	927
592	i 0.06 on1 of4.wav	1	646
593	i 0.06 on1 of5.wav	1	2885
594	i 0.06 on1 of6.wav	1	731
595	i 0.06 on1 of7.wav	2	1147
596	i 0.08 on1 of1.wav	1	623
597	i 0.08 on1 of2.wav	1	839
598	i 0.08 on1 of3.wav	2	832
599	i 0.08 on1 of4.wav	2	1545
600	i 0.08 on1 of5.wav	2	1427
601	i 0.08 on1 of6.wav	2	1423
602	i 0.08 on1 of7.wav	2	1612
603	i 0.12 on1 of1.wav	1	1219
604	i 0.12 on1 of2.wav	1	844
605	i 0.12 on1 of3.wav	1	1344
606	i 0.12 on1 of4.wav	1	1189
607	i 0.12 on1 of5.wav	2	661
608	i 0.12 on1 of6.wav	2	1688
609	i 0.12 on1 of7.wav	2	755
610	i 0.14 on1 of1.wav	1	855
611	i 0.14 on1 of2.wav	1	761
612	i 0.14 on1 of3.wav	1	859
613	i 0.14 on1 of4.wav	2	2540
614	i 0.14 on1 of5.wav	1	619
615	i 0.14 on1 of6.wav	2	823
616	i 0.14 on1 of7.wav	2	1864
617	i 0.16 on1 of1.wav	1	1408
618	i 0.16 on1 of2.wav	1	953
619	i 0.16 on1 of3.wav	1	1080
620	i 0.16 on1 of4.wav	1	4244
621	i 0.16 on1 of5.wav	2	757
622	i 0.16 on1 of6.wav	2	948
623	i 0.16 on1 of7.wav	2	735
624	i 0.18 on1 of1.wav	1	648
625	i 0.18 on1 of2.wav	1	892
626	i 0.18 on1 of3.wav	2	1664
627	i 0.18 on1 of4.wav	2	2376
628	i 0.18 on1 of5.wav	2	771
629	i 0.18 on1 of6.wav	2	1457
630	i 0.18 on1 of7.wav	2	672
