# Supplementary material for: How musical experience affects tone perception efficiency by musicians of tonal and non-tonal speakers?
Source: PLoS One. 2020 May 8;15(5):e0232514. doi: 10.1371/journal.pone.0232514 (PMC7209303; doi:10.1371/journal.pone.0232514)
Supplement: S2 Raw Data — (ZIP) [file pone.0232514.s002.zip › RAW DATA Man musician/sub9idrising.csv]

List2	stim1	Slide3.RESP	Slide3.RT
1	a 0.1 on1 of7r.wav	2	1173
2	a 0.1 on2 of7.wav	2	729
3	a 0.1 on3 of7.wav	2	734
4	a 0.1 on4 of7.wav	2	1006
5	a 0.1 on5 of7.wav	1	1230
6	a 0.1 on6 of7.wav	1	549
7	a 0.1 on7 of7.wav	1	813
8	a 0.2 on1 of7r.wav	2	673
9	a 0.2 on2 of7.wav	2	1037
10	a 0.2 on3 of7.wav	2	885
11	a 0.2 on4 of7.wav	2	1081
12	a 0.2 on5 of7.wav	2	1154
13	a 0.2 on6 of7.wav	1	665
14	a 0.2 on7 of7.wav	1	1457
15	a 0.04 on1 of7r.wav	1	813
16	a 0.04 on2 of7.wav	1	1489
17	a 0.04 on3 of7.wav	2	788
18	a 0.04 on4 of7.wav	2	736
19	a 0.04 on5 of7.wav	2	1325
20	a 0.04 on6 of7.wav	1	801
21	a 0.04 on7 of7.wav	2	841
22	a 0.06 on1 of7r.wav	2	633
23	a 0.06 on2 of7.wav	1	1033
24	a 0.06 on3 of7.wav	1	1214
25	a 0.06 on4 of7.wav	2	809
26	a 0.06 on5 of7.wav	1	766
27	a 0.06 on6 of7.wav	1	589
28	a 0.06 on7 of7.wav	1	1049
29	a 0.08 on1 of7r.wav	2	697
30	a 0.08 on2 of7.wav	2	769
31	a 0.08 on3 of7.wav	2	689
32	a 0.08 on4 of7.wav	1	1165
33	a 0.08 on5 of7.wav	1	1334
34	a 0.08 on6 of7.wav	1	1046
35	a 0.08 on7 of7.wav	1	937
36	a 0.12 on1 of7r.wav	2	477
37	a 0.12 on2 of7.wav	2	1526
38	a 0.12 on3 of7.wav	2	726
39	a 0.12 on4 of7.wav	2	964
40	a 0.12 on5 of7.wav	1	890
41	a 0.12 on6 of7.wav	1	1206
42	a 0.12 on7 of7.wav	1	933
43	a 0.14 on1 of7r.wav	2	550
44	a 0.14 on2 of7.wav	2	721
45	a 0.14 on3 of7.wav	2	888
46	a 0.14 on4 of7.wav	1	873
47	a 0.14 on5 of7.wav	1	846
48	a 0.14 on6 of7.wav	1	646
49	a 0.14 on7 of7.wav	1	1297
50	a 0.16 on1 of7r.wav	2	786
51	a 0.16 on2 of7.wav	2	677
52	a 0.16 on3 of7.wav	2	717
53	a 0.16 on4 of7.wav	1	1936
54	a 0.16 on5 of7.wav	1	814
55	a 0.16 on6 of7.wav	1	885
56	a 0.16 on7 of7.wav	1	1161
57	a 0.18 on1 of7r.wav	2	489
58	a 0.18 on2 of7.wav	2	629
59	a 0.18 on3 of7.wav	2	733
60	a 0.18 on4 of7.wav	1	1173
61	a 0.18 on5 of7.wav	1	928
62	a 0.18 on6 of7.wav	1	597
63	a 0.18 on7 of7.wav	1	573
64	i 0.1 on1 of7r.wav	2	586
65	i 0.1 on2 of7.wav	1	813
66	i 0.1 on3 of7.wav	1	1205
67	i 0.1 on4 of7.wav	1	945
68	i 0.1 on5 of7.wav	1	913
69	i 0.1 on6 of7.wav	1	773
70	i 0.1 on7 of7.wav	1	865
71	i 0.2 on1 of7r.wav	2	897
72	i 0.2 on2 of7.wav	2	577
73	i 0.2 on3 of7.wav	2	833
74	i 0.2 on4 of7.wav	2	985
75	i 0.2 on5 of7.wav	2	1065
76	i 0.2 on6 of7.wav	1	953
77	i 0.2 on7 of7.wav	1	753
78	i 0.04 on1 of7r.wav	1	953
79	i 0.04 on2 of7.wav	2	1254
80	i 0.04 on3 of7.wav	2	654
81	i 0.04 on4 of7.wav	2	865
82	i 0.04 on5 of7.wav	1	805
83	i 0.04 on6 of7.wav	2	776
84	i 0.04 on7 of7.wav	2	550
85	i 0.06 on1 of7r.wav	1	641
86	i 0.06 on2 of7.wav	1	890
87	i 0.06 on3 of7.wav	1	661
88	i 0.06 on4 of7.wav	1	1478
89	i 0.06 on5 of7.wav	2	770
90	i 0.06 on6 of7.wav	1	821
91	i 0.06 on7 of7.wav	1	589
92	i 0.08 on1 of7r.wav	1	885
93	i 0.08 on2 of7.wav	2	973
94	i 0.08 on3 of7.wav	2	933
95	i 0.08 on4 of7.wav	1	1005
96	i 0.08 on5 of7.wav	1	545
97	i 0.08 on6 of7.wav	1	801
98	i 0.08 on7 of7.wav	1	865
99	i 0.12 on1 of7r.wav	2	681
100	i 0.12 on2 of7.wav	2	693
101	i 0.12 on3 of7.wav	1	860
102	i 0.12 on4 of7.wav	1	605
103	i 0.12 on5 of7.wav	1	1246
104	i 0.12 on6 of7.wav	1	746
105	i 0.12 on7 of7.wav	1	952
106	i 0.14 on1 of7r.wav	2	656
107	i 0.14 on2 of7.wav	2	798
108	i 0.14 on3 of7.wav	2	1433
109	i 0.14 on4 of7.wav	1	1270
110	i 0.14 on5 of7.wav	1	1238
111	i 0.14 on6 of7.wav	1	754
112	i 0.14 on7 of7.wav	1	889
113	i 0.16 on1 of7r.wav	2	553
114	i 0.16 on2 of7.wav	2	652
115	i 0.16 on3 of7.wav	2	990
116	i 0.16 on4 of7.wav	1	1436
117	i 0.16 on5 of7.wav	1	738
118	i 0.16 on6 of7.wav	1	1102
119	i 0.16 on7 of7.wav	1	745
120	i 0.18 on1 of7r.wav	2	842
121	i 0.18 on2 of7.wav	2	521
122	i 0.18 on3 of7.wav	2	873
123	i 0.18 on4 of7.wav	1	1193
124	i 0.18 on5 of7.wav	1	598
125	i 0.18 on6 of7.wav	1	1068
126	i 0.18 on7 of7.wav	1	694
127	a 0.1 on1 of7r.wav	2	801
128	a 0.1 on2 of7.wav	2	688
129	a 0.1 on3 of7.wav	2	809
130	a 0.1 on4 of7.wav	2	977
131	a 0.1 on5 of7.wav	1	858
132	a 0.1 on6 of7.wav	1	785
133	a 0.1 on7 of7.wav	1	737
134	a 0.2 on1 of7r.wav	2	525
135	a 0.2 on2 of7.wav	2	573
136	a 0.2 on3 of7.wav	2	809
137	a 0.2 on4 of7.wav	2	1629
138	a 0.2 on5 of7.wav	1	1354
139	a 0.2 on6 of7.wav	1	825
140	a 0.2 on7 of7.wav	1	853
141	a 0.04 on1 of7r.wav	2	828
142	a 0.04 on2 of7.wav	2	834
143	a 0.04 on3 of7.wav	1	1010
144	a 0.04 on4 of7.wav	1	1188
145	a 0.04 on5 of7.wav	2	801
146	a 0.04 on6 of7.wav	2	882
147	a 0.04 on7 of7.wav	1	1137
148	a 0.06 on1 of7r.wav	2	998
149	a 0.06 on2 of7.wav	1	1014
150	a 0.06 on3 of7.wav	2	885
151	a 0.06 on4 of7.wav	2	758
152	a 0.06 on5 of7.wav	1	1062
153	a 0.06 on6 of7.wav	1	545
154	a 0.06 on7 of7.wav	1	885
155	a 0.08 on1 of7r.wav	2	837
156	a 0.08 on2 of7.wav	2	681
157	a 0.08 on3 of7.wav	1	1085
158	a 0.08 on4 of7.wav	1	1233
159	a 0.08 on5 of7.wav	1	1029
160	a 0.08 on6 of7.wav	1	753
161	a 0.08 on7 of7.wav	1	1334
162	a 0.12 on1 of7r.wav	2	521
163	a 0.12 on2 of7.wav	2	733
164	a 0.12 on3 of7.wav	2	813
165	a 0.12 on4 of7.wav	1	949
166	a 0.12 on5 of7.wav	1	985
167	a 0.12 on6 of7.wav	1	790
168	a 0.12 on7 of7.wav	1	1057
169	a 0.14 on1 of7r.wav	2	1005
170	a 0.14 on2 of7.wav	2	673
171	a 0.14 on3 of7.wav	2	849
172	a 0.14 on4 of7.wav	1	993
173	a 0.14 on5 of7.wav	1	789
174	a 0.14 on6 of7.wav	1	845
175	a 0.14 on7 of7.wav	1	601
176	a 0.16 on1 of7r.wav	2	622
177	a 0.16 on2 of7.wav	2	681
178	a 0.16 on3 of7.wav	2	1069
179	a 0.16 on4 of7.wav	2	713
180	a 0.16 on5 of7.wav	1	577
181	a 0.16 on6 of7.wav	1	881
182	a 0.16 on7 of7.wav	1	838
183	a 0.18 on1 of7r.wav	2	842
184	a 0.18 on2 of7.wav	2	694
185	a 0.18 on3 of7.wav	2	945
186	a 0.18 on4 of7.wav	1	1629
187	a 0.18 on5 of7.wav	1	853
188	a 0.18 on6 of7.wav	1	1560
189	a 0.18 on7 of7.wav	1	753
190	i 0.1 on1 of7r.wav	2	685
191	i 0.1 on2 of7.wav	2	986
192	i 0.1 on3 of7.wav	1	941
193	i 0.1 on4 of7.wav	1	1173
194	i 0.1 on5 of7.wav	1	708
195	i 0.1 on6 of7.wav	1	1066
196	i 0.1 on7 of7.wav	1	484
197	i 0.2 on1 of7r.wav	2	1096
198	i 0.2 on2 of7.wav	2	728
199	i 0.2 on3 of7.wav	2	742
200	i 0.2 on4 of7.wav	2	1129
201	i 0.2 on5 of7.wav	1	852
202	i 0.2 on6 of7.wav	1	682
203	i 0.2 on7 of7.wav	1	853
204	i 0.04 on1 of7r.wav	1	737
205	i 0.04 on2 of7.wav	1	804
206	i 0.04 on3 of7.wav	1	909
207	i 0.04 on4 of7.wav	1	889
208	i 0.04 on5 of7.wav	1	649
209	i 0.04 on6 of7.wav	2	824
210	i 0.04 on7 of7.wav	1	717
211	i 0.06 on1 of7r.wav	1	1624
212	i 0.06 on2 of7.wav	2	1744
213	i 0.06 on3 of7.wav	1	738
214	i 0.06 on4 of7.wav	1	518
215	i 0.06 on5 of7.wav	2	686
216	i 0.06 on6 of7.wav	1	1016
217	i 0.06 on7 of7.wav	1	905
218	i 0.08 on1 of7r.wav	2	1082
219	i 0.08 on2 of7.wav	2	926
220	i 0.08 on3 of7.wav	2	829
221	i 0.08 on4 of7.wav	2	813
222	i 0.08 on5 of7.wav	1	949
223	i 0.08 on6 of7.wav	1	993
224	i 0.08 on7 of7.wav	1	685
225	i 0.12 on1 of7r.wav	2	546
226	i 0.12 on2 of7.wav	2	886
227	i 0.12 on3 of7.wav	2	653
228	i 0.12 on4 of7.wav	2	1161
229	i 0.12 on5 of7.wav	1	937
230	i 0.12 on6 of7.wav	1	925
231	i 0.12 on7 of7.wav	1	814
232	i 0.14 on1 of7r.wav	2	681
233	i 0.14 on2 of7.wav	2	913
234	i 0.14 on3 of7.wav	2	1230
235	i 0.14 on4 of7.wav	2	665
236	i 0.14 on5 of7.wav	1	653
237	i 0.14 on6 of7.wav	1	849
238	i 0.14 on7 of7.wav	1	1189
239	i 0.16 on1 of7r.wav	2	749
240	i 0.16 on2 of7.wav	2	622
241	i 0.16 on3 of7.wav	1	729
242	i 0.16 on4 of7.wav	1	3038
243	i 0.16 on5 of7.wav	1	801
244	i 0.16 on6 of7.wav	1	682
245	i 0.16 on7 of7.wav	1	1074
246	i 0.18 on1 of7r.wav	2	733
247	i 0.18 on2 of7.wav	2	841
248	i 0.18 on3 of7.wav	2	1053
249	i 0.18 on4 of7.wav	1	738
250	i 0.18 on5 of7.wav	1	765
251	i 0.18 on6 of7.wav	1	621
252	i 0.18 on7 of7.wav	1	905
253	a 0.1 on1 of7r.wav	2	573
254	a 0.1 on2 of7.wav	2	649
255	a 0.1 on3 of7.wav	2	848
256	a 0.1 on4 of7.wav	2	1214
257	a 0.1 on5 of7.wav	1	958
258	a 0.1 on6 of7.wav	1	825
259	a 0.1 on7 of7.wav	1	1242
260	a 0.2 on1 of7r.wav	2	770
261	a 0.2 on2 of7.wav	2	696
262	a 0.2 on3 of7.wav	2	776
263	a 0.2 on4 of7.wav	2	921
264	a 0.2 on5 of7.wav	2	1049
265	a 0.2 on6 of7.wav	1	857
266	a 0.2 on7 of7.wav	1	818
267	a 0.04 on1 of7r.wav	1	857
268	a 0.04 on2 of7.wav	1	709
269	a 0.04 on3 of7.wav	2	921
270	a 0.04 on4 of7.wav	2	842
271	a 0.04 on5 of7.wav	2	1156
272	a 0.04 on6 of7.wav	1	662
273	a 0.04 on7 of7.wav	2	1021
274	a 0.06 on1 of7r.wav	2	701
275	a 0.06 on2 of7.wav	1	806
276	a 0.06 on3 of7.wav	2	744
277	a 0.06 on4 of7.wav	2	709
278	a 0.06 on5 of7.wav	1	678
279	a 0.06 on6 of7.wav	1	857
280	a 0.06 on7 of7.wav	1	737
281	a 0.08 on1 of7r.wav	2	1082
282	a 0.08 on2 of7.wav	1	817
283	a 0.08 on3 of7.wav	1	961
284	a 0.08 on4 of7.wav	2	764
285	a 0.08 on5 of7.wav	1	984
286	a 0.08 on6 of7.wav	1	793
287	a 0.08 on7 of7.wav	1	769
288	a 0.12 on1 of7r.wav	2	1092
289	a 0.12 on2 of7.wav	2	698
290	a 0.12 on3 of7.wav	2	710
291	a 0.12 on4 of7.wav	1	1145
292	a 0.12 on5 of7.wav	1	633
293	a 0.12 on6 of7.wav	2	1020
294	a 0.12 on7 of7.wav	1	765
295	a 0.14 on1 of7r.wav	2	826
296	a 0.14 on2 of7.wav	2	977
297	a 0.14 on3 of7.wav	2	676
298	a 0.14 on4 of7.wav	2	1005
299	a 0.14 on5 of7.wav	1	948
300	a 0.14 on6 of7.wav	1	661
301	a 0.14 on7 of7.wav	1	981
302	a 0.16 on1 of7r.wav	2	725
303	a 0.16 on2 of7.wav	2	717
304	a 0.16 on3 of7.wav	2	598
305	a 0.16 on4 of7.wav	1	1038
306	a 0.16 on5 of7.wav	1	736
307	a 0.16 on6 of7.wav	1	1425
308	a 0.16 on7 of7.wav	1	1025
309	a 0.18 on1 of7r.wav	2	657
310	a 0.18 on2 of7.wav	2	673
311	a 0.18 on3 of7.wav	2	761
312	a 0.18 on4 of7.wav	2	1052
313	a 0.18 on5 of7.wav	1	701
314	a 0.18 on6 of7.wav	1	1202
315	a 0.18 on7 of7.wav	1	950
316	i 0.1 on1 of7r.wav	2	1142
317	i 0.1 on2 of7.wav	2	1080
318	i 0.1 on3 of7.wav	1	741
319	i 0.1 on4 of7.wav	1	1129
320	i 0.1 on5 of7.wav	1	1114
321	i 0.1 on6 of7.wav	1	517
322	i 0.1 on7 of7.wav	1	1160
323	i 0.2 on1 of7r.wav	2	653
324	i 0.2 on2 of7.wav	2	1317
325	i 0.2 on3 of7.wav	2	766
326	i 0.2 on4 of7.wav	2	1089
327	i 0.2 on5 of7.wav	1	1357
328	i 0.2 on6 of7.wav	1	649
329	i 0.2 on7 of7.wav	1	674
330	i 0.04 on1 of7r.wav	2	690
331	i 0.04 on2 of7.wav	1	732
332	i 0.04 on3 of7.wav	2	1150
333	i 0.04 on4 of7.wav	2	854
334	i 0.04 on5 of7.wav	1	993
335	i 0.04 on6 of7.wav	1	973
336	i 0.04 on7 of7.wav	2	758
337	i 0.06 on1 of7r.wav	1	630
338	i 0.06 on2 of7.wav	1	717
339	i 0.06 on3 of7.wav	2	722
340	i 0.06 on4 of7.wav	2	1074
341	i 0.06 on5 of7.wav	1	785
342	i 0.06 on6 of7.wav	1	525
343	i 0.06 on7 of7.wav	1	1333
344	i 0.08 on1 of7r.wav	2	781
345	i 0.08 on2 of7.wav	2	1178
346	i 0.08 on3 of7.wav	2	1037
347	i 0.08 on4 of7.wav	1	1297
348	i 0.08 on5 of7.wav	1	1178
349	i 0.08 on6 of7.wav	1	906
350	i 0.08 on7 of7.wav	1	554
351	i 0.12 on1 of7r.wav	2	625
352	i 0.12 on2 of7.wav	2	721
353	i 0.12 on3 of7.wav	1	982
354	i 0.12 on4 of7.wav	2	944
355	i 0.12 on5 of7.wav	1	745
356	i 0.12 on6 of7.wav	1	925
357	i 0.12 on7 of7.wav	1	625
358	i 0.14 on1 of7r.wav	2	657
359	i 0.14 on2 of7.wav	2	714
360	i 0.14 on3 of7.wav	2	1174
361	i 0.14 on4 of7.wav	1	1176
362	i 0.14 on5 of7.wav	1	608
363	i 0.14 on6 of7.wav	1	829
364	i 0.14 on7 of7.wav	1	697
365	i 0.16 on1 of7r.wav	2	729
366	i 0.16 on2 of7.wav	2	562
367	i 0.16 on3 of7.wav	2	725
368	i 0.16 on4 of7.wav	1	1098
369	i 0.16 on5 of7.wav	1	649
370	i 0.16 on6 of7.wav	1	1086
371	i 0.16 on7 of7.wav	1	725
372	i 0.18 on1 of7r.wav	2	1025
373	i 0.18 on2 of7.wav	2	554
374	i 0.18 on3 of7.wav	2	717
375	i 0.18 on4 of7.wav	2	1609
376	i 0.18 on5 of7.wav	1	818
377	i 0.18 on6 of7.wav	1	781
378	i 0.18 on7 of7.wav	1	597
379	a 0.1 on1 of7r.wav	2	1146
380	a 0.1 on2 of7.wav	2	509
381	a 0.1 on3 of7.wav	2	1134
382	a 0.1 on4 of7.wav	2	877
383	a 0.1 on5 of7.wav	1	877
384	a 0.1 on6 of7.wav	1	854
385	a 0.1 on7 of7.wav	1	865
386	a 0.2 on1 of7r.wav	2	794
387	a 0.2 on2 of7.wav	2	846
388	a 0.2 on3 of7.wav	2	834
389	a 0.2 on4 of7.wav	2	677
390	a 0.2 on5 of7.wav	1	1112
391	a 0.2 on6 of7.wav	1	1218
392	a 0.2 on7 of7.wav	1	993
393	a 0.04 on1 of7r.wav	1	765
394	a 0.04 on2 of7.wav	2	889
395	a 0.04 on3 of7.wav	2	906
396	a 0.04 on4 of7.wav	1	1089
397	a 0.04 on5 of7.wav	1	1546
398	a 0.04 on6 of7.wav	1	750
399	a 0.04 on7 of7.wav	1	654
400	a 0.06 on1 of7r.wav	2	978
401	a 0.06 on2 of7.wav	1	812
402	a 0.06 on3 of7.wav	1	1385
403	a 0.06 on4 of7.wav	1	541
404	a 0.06 on5 of7.wav	1	1754
405	a 0.06 on6 of7.wav	1	954
406	a 0.06 on7 of7.wav	1	954
407	a 0.08 on1 of7r.wav	2	898
408	a 0.08 on2 of7.wav	2	1165
409	a 0.08 on3 of7.wav	2	797
410	a 0.08 on4 of7.wav	1	1006
411	a 0.08 on5 of7.wav	1	690
412	a 0.08 on6 of7.wav	1	818
413	a 0.08 on7 of7.wav	1	1238
414	a 0.12 on1 of7r.wav	2	665
415	a 0.12 on2 of7.wav	1	1766
416	a 0.12 on3 of7.wav	2	653
417	a 0.12 on4 of7.wav	1	761
418	a 0.12 on5 of7.wav	1	1105
419	a 0.12 on6 of7.wav	1	941
420	a 0.12 on7 of7.wav	1	1086
421	a 0.14 on1 of7r.wav	2	933
422	a 0.14 on2 of7.wav	2	697
423	a 0.14 on3 of7.wav	2	846
424	a 0.14 on4 of7.wav	2	861
425	a 0.14 on5 of7.wav	1	701
426	a 0.14 on6 of7.wav	1	774
427	a 0.14 on7 of7.wav	1	1521
428	a 0.16 on1 of7r.wav	2	689
429	a 0.16 on2 of7.wav	2	837
430	a 0.16 on3 of7.wav	2	740
431	a 0.16 on4 of7.wav	1	2133
432	a 0.16 on5 of7.wav	1	741
433	a 0.16 on6 of7.wav	1	841
434	a 0.16 on7 of7.wav	1	737
435	a 0.18 on1 of7r.wav	2	729
436	a 0.18 on2 of7.wav	2	1465
437	a 0.18 on3 of7.wav	2	617
438	a 0.18 on4 of7.wav	2	1410
439	a 0.18 on5 of7.wav	1	633
440	a 0.18 on6 of7.wav	1	969
441	a 0.18 on7 of7.wav	1	801
442	i 0.1 on1 of7r.wav	2	593
443	i 0.1 on2 of7.wav	2	853
444	i 0.1 on3 of7.wav	1	737
445	i 0.1 on4 of7.wav	1	813
446	i 0.1 on5 of7.wav	1	797
447	i 0.1 on6 of7.wav	1	665
448	i 0.1 on7 of7.wav	1	638
449	i 0.2 on1 of7r.wav	2	746
450	i 0.2 on2 of7.wav	2	862
451	i 0.2 on3 of7.wav	2	1084
452	i 0.2 on4 of7.wav	2	1292
453	i 0.2 on5 of7.wav	1	909
454	i 0.2 on6 of7.wav	1	761
455	i 0.2 on7 of7.wav	1	890
456	i 0.04 on1 of7r.wav	2	902
457	i 0.04 on2 of7.wav	1	909
458	i 0.04 on3 of7.wav	2	782
459	i 0.04 on4 of7.wav	1	689
460	i 0.04 on5 of7.wav	1	681
461	i 0.04 on6 of7.wav	1	1222
462	i 0.04 on7 of7.wav	1	794
463	i 0.06 on1 of7r.wav	2	894
464	i 0.06 on2 of7.wav	2	985
465	i 0.06 on3 of7.wav	1	829
466	i 0.06 on4 of7.wav	1	721
467	i 0.06 on5 of7.wav	2	737
468	i 0.06 on6 of7.wav	1	521
469	i 0.06 on7 of7.wav	1	745
470	i 0.08 on1 of7r.wav	1	1537
471	i 0.08 on2 of7.wav	2	721
472	i 0.08 on3 of7.wav	1	889
473	i 0.08 on4 of7.wav	2	909
474	i 0.08 on5 of7.wav	1	1053
475	i 0.08 on6 of7.wav	1	1930
476	i 0.08 on7 of7.wav	1	605
477	i 0.12 on1 of7r.wav	2	682
478	i 0.12 on2 of7.wav	2	649
479	i 0.12 on3 of7.wav	1	1805
480	i 0.12 on4 of7.wav	2	906
481	i 0.12 on5 of7.wav	1	833
482	i 0.12 on6 of7.wav	1	1025
483	i 0.12 on7 of7.wav	1	944
484	i 0.14 on1 of7r.wav	2	1110
485	i 0.14 on2 of7.wav	2	737
486	i 0.14 on3 of7.wav	2	782
487	i 0.14 on4 of7.wav	2	1262
488	i 0.14 on5 of7.wav	1	729
489	i 0.14 on6 of7.wav	1	734
490	i 0.14 on7 of7.wav	1	853
491	i 0.16 on1 of7r.wav	2	538
492	i 0.16 on2 of7.wav	2	665
493	i 0.16 on3 of7.wav	2	1409
494	i 0.16 on4 of7.wav	1	1545
495	i 0.16 on5 of7.wav	1	592
496	i 0.16 on6 of7.wav	1	889
497	i 0.16 on7 of7.wav	1	808
498	i 0.18 on1 of7r.wav	2	653
499	i 0.18 on2 of7.wav	2	689
500	i 0.18 on3 of7.wav	2	901
501	i 0.18 on4 of7.wav	1	1001
502	i 0.18 on5 of7.wav	1	661
503	i 0.18 on6 of7.wav	1	732
504	i 0.18 on7 of7.wav	1	561
505	a 0.1 on1 of7r.wav	2	793
506	a 0.1 on2 of7.wav	2	641
507	a 0.1 on3 of7.wav	2	697
508	a 0.1 on4 of7.wav	2	782
509	a 0.1 on5 of7.wav	1	945
510	a 0.1 on6 of7.wav	1	945
511	a 0.1 on7 of7.wav	1	969
512	a 0.2 on1 of7r.wav	2	770
513	a 0.2 on2 of7.wav	2	838
514	a 0.2 on3 of7.wav	2	969
515	a 0.2 on4 of7.wav	2	1105
516	a 0.2 on5 of7.wav	1	677
517	a 0.2 on6 of7.wav	1	902
518	a 0.2 on7 of7.wav	1	685
519	a 0.04 on1 of7r.wav	2	1286
520	a 0.04 on2 of7.wav	2	878
521	a 0.04 on3 of7.wav	1	585
522	a 0.04 on4 of7.wav	2	1013
523	a 0.04 on5 of7.wav	1	698
524	a 0.04 on6 of7.wav	1	1205
525	a 0.04 on7 of7.wav	2	1042
526	a 0.06 on1 of7r.wav	2	577
527	a 0.06 on2 of7.wav	2	721
528	a 0.06 on3 of7.wav	2	608
529	a 0.06 on4 of7.wav	1	1177
530	a 0.06 on5 of7.wav	1	821
531	a 0.06 on6 of7.wav	2	981
532	a 0.06 on7 of7.wav	2	914
533	a 0.08 on1 of7r.wav	2	764
534	a 0.08 on2 of7.wav	2	1241
535	a 0.08 on3 of7.wav	2	1289
536	a 0.08 on4 of7.wav	1	658
537	a 0.08 on5 of7.wav	1	1118
538	a 0.08 on6 of7.wav	1	685
539	a 0.08 on7 of7.wav	1	1077
540	a 0.12 on1 of7r.wav	2	606
541	a 0.12 on2 of7.wav	1	797
542	a 0.12 on3 of7.wav	2	710
543	a 0.12 on4 of7.wav	2	569
544	a 0.12 on5 of7.wav	1	1496
545	a 0.12 on6 of7.wav	1	1088
546	a 0.12 on7 of7.wav	1	1210
547	a 0.14 on1 of7r.wav	2	534
548	a 0.14 on2 of7.wav	2	654
549	a 0.14 on3 of7.wav	2	717
550	a 0.14 on4 of7.wav	1	1541
551	a 0.14 on5 of7.wav	1	684
552	a 0.14 on6 of7.wav	1	705
553	a 0.14 on7 of7.wav	1	1181
554	a 0.16 on1 of7r.wav	2	702
555	a 0.16 on2 of7.wav	2	861
556	a 0.16 on3 of7.wav	2	909
557	a 0.16 on4 of7.wav	1	1160
558	a 0.16 on5 of7.wav	1	1878
559	a 0.16 on6 of7.wav	1	597
560	a 0.16 on7 of7.wav	1	916
561	a 0.18 on1 of7r.wav	2	844
562	a 0.18 on2 of7.wav	2	609
563	a 0.18 on3 of7.wav	2	929
564	a 0.18 on4 of7.wav	1	1066
565	a 0.18 on5 of7.wav	1	782
566	a 0.18 on6 of7.wav	1	665
567	a 0.18 on7 of7.wav	1	949
568	i 0.1 on1 of7r.wav	1	725
569	i 0.1 on2 of7.wav	2	1137
570	i 0.1 on3 of7.wav	1	810
571	i 0.1 on4 of7.wav	1	701
572	i 0.1 on5 of7.wav	1	869
573	i 0.1 on6 of7.wav	1	509
574	i 0.1 on7 of7.wav	1	734
575	i 0.2 on1 of7r.wav	2	736
576	i 0.2 on2 of7.wav	2	634
577	i 0.2 on3 of7.wav	2	598
578	i 0.2 on4 of7.wav	2	1646
579	i 0.2 on5 of7.wav	1	701
580	i 0.2 on6 of7.wav	1	984
581	i 0.2 on7 of7.wav	1	974
582	i 0.04 on1 of7r.wav	1	1285
583	i 0.04 on2 of7.wav	2	1294
584	i 0.04 on3 of7.wav	2	682
585	i 0.04 on4 of7.wav	2	793
586	i 0.04 on5 of7.wav	1	625
587	i 0.04 on6 of7.wav	1	868
588	i 0.04 on7 of7.wav	1	633
589	i 0.06 on1 of7r.wav	1	833
590	i 0.06 on2 of7.wav	1	858
591	i 0.06 on3 of7.wav	2	813
592	i 0.06 on4 of7.wav	2	697
593	i 0.06 on5 of7.wav	2	957
594	i 0.06 on6 of7.wav	1	920
595	i 0.06 on7 of7.wav	1	985
596	i 0.08 on1 of7r.wav	2	1317
597	i 0.08 on2 of7.wav	1	749
598	i 0.08 on3 of7.wav	1	721
599	i 0.08 on4 of7.wav	2	717
600	i 0.08 on5 of7.wav	1	917
601	i 0.08 on6 of7.wav	1	913
602	i 0.08 on7 of7.wav	1	977
603	i 0.12 on1 of7r.wav	2	669
604	i 0.12 on2 of7.wav	2	730
605	i 0.12 on3 of7.wav	2	1013
606	i 0.12 on4 of7.wav	1	896
607	i 0.12 on5 of7.wav	1	805
608	i 0.12 on6 of7.wav	1	946
609	i 0.12 on7 of7.wav	1	664
610	i 0.14 on1 of7r.wav	2	669
611	i 0.14 on2 of7.wav	2	809
612	i 0.14 on3 of7.wav	1	873
613	i 0.14 on4 of7.wav	2	1077
614	i 0.14 on5 of7.wav	1	816
615	i 0.14 on6 of7.wav	1	1001
616	i 0.14 on7 of7.wav	1	697
617	i 0.16 on1 of7r.wav	2	842
618	i 0.16 on2 of7.wav	2	789
619	i 0.16 on3 of7.wav	2	1014
620	i 0.16 on4 of7.wav	1	1377
621	i 0.16 on5 of7.wav	1	806
622	i 0.16 on6 of7.wav	1	1213
623	i 0.16 on7 of7.wav	1	642
624	i 0.18 on1 of7r.wav	2	605
625	i 0.18 on2 of7.wav	2	726
626	i 0.18 on3 of7.wav	2	805
627	i 0.18 on4 of7.wav	2	1206
628	i 0.18 on5 of7.wav	1	921
629	i 0.18 on6 of7.wav	1	929
630	i 0.18 on7 of7.wav	1	737
