# Supplementary material for: How musical experience affects tone perception efficiency by musicians of tonal and non-tonal speakers?
Source: PLoS One. 2020 May 8;15(5):e0232514. doi: 10.1371/journal.pone.0232514 (PMC7209303; doi:10.1371/journal.pone.0232514)
Supplement: S2 Raw Data — (ZIP) [file pone.0232514.s002.zip › RAW DATA Man musician/sub9sdfalling.csv]

List2	Slide3.RESP	Slide3.RT	stim1	stim2
1	1	672	a 0.1 on1 of1.wav	a 0.1 on1 of1.wav
2	1	1024	a 0.1 on1 of2.wav	a 0.1 on1 of2.wav
3	1	815	a 0.1 on1 of3.wav	a 0.1 on1 of3.wav
4	1	849	a 0.1 on1 of4.wav	a 0.1 on1 of4.wav
5	1	1602	a 0.1 on1 of5.wav	a 0.1 on1 of5.wav
6	1	1170	a 0.1 on1 of6.wav	a 0.1 on1 of6.wav
7	1	628	a 0.1 on1 of7.wav	a 0.1 on1 of7.wav
8	1	775	a 0.2 on1 of1.wav	a 0.2 on1 of1.wav
9	1	1153	a 0.2 on1 of2.wav	a 0.2 on1 of2.wav
10	1	836	a 0.2 on1 of3.wav	a 0.2 on1 of3.wav
11	1	1176	a 0.2 on1 of4.wav	a 0.2 on1 of4.wav
12	1	1280	a 0.2 on1 of5.wav	a 0.2 on1 of5.wav
13	1	927	a 0.2 on1 of6.wav	a 0.2 on1 of6.wav
14	1	1464	a 0.2 on1 of7.wav	a 0.2 on1 of7.wav
15	1	1219	a 0.04 on1 of1.wav	a 0.04 on1 of1.wav
16	1	963	a 0.04 on1 of2.wav	a 0.04 on1 of2.wav
17	1	812	a 0.04 on1 of3.wav	a 0.04 on1 of3.wav
18	1	880	a 0.04 on1 of4.wav	a 0.04 on1 of4.wav
19	1	659	a 0.04 on1 of5.wav	a 0.04 on1 of5.wav
20	1	1335	a 0.04 on1 of6.wav	a 0.04 on1 of6.wav
21	1	931	a 0.04 on1 of7.wav	a 0.04 on1 of7.wav
22	1	790	a 0.06 on1 of1.wav	a 0.06 on1 of1.wav
23	1	1043	a 0.06 on1 of2.wav	a 0.06 on1 of2.wav
24	1	1475	a 0.06 on1 of3.wav	a 0.06 on1 of3.wav
25	1	1063	a 0.06 on1 of4.wav	a 0.06 on1 of4.wav
26	1	804	a 0.06 on1 of5.wav	a 0.06 on1 of5.wav
27	1	1091	a 0.06 on1 of6.wav	a 0.06 on1 of6.wav
28	2	2124	a 0.06 on1 of7.wav	a 0.06 on1 of7.wav
29	1	1170	a 0.08 on1 of1.wav	a 0.08 on1 of1.wav
30	1	1200	a 0.08 on1 of2.wav	a 0.08 on1 of2.wav
31	1	780	a 0.08 on1 of3.wav	a 0.08 on1 of3.wav
32	2	1098	a 0.08 on1 of4.wav	a 0.08 on1 of4.wav
33	1	2407	a 0.08 on1 of5.wav	a 0.08 on1 of5.wav
34	1	1372	a 0.08 on1 of6.wav	a 0.08 on1 of6.wav
35	1	1340	a 0.08 on1 of7.wav	a 0.08 on1 of7.wav
36	1	923	a 0.12 on1 of1.wav	a 0.12 on1 of1.wav
37	1	977	a 0.12 on1 of2.wav	a 0.12 on1 of2.wav
38	1	1101	a 0.12 on1 of3.wav	a 0.12 on1 of3.wav
39	1	1127	a 0.12 on1 of4.wav	a 0.12 on1 of4.wav
40	1	584	a 0.12 on1 of5.wav	a 0.12 on1 of5.wav
41	1	1141	a 0.12 on1 of6.wav	a 0.12 on1 of6.wav
42	1	878	a 0.12 on1 of7.wav	a 0.12 on1 of7.wav
43	1	996	a 0.14 on1 of1.wav	a 0.14 on1 of1.wav
44	1	967	a 0.14 on1 of2.wav	a 0.14 on1 of2.wav
45	1	814	a 0.14 on1 of3.wav	a 0.14 on1 of3.wav
46	1	1221	a 0.14 on1 of4.wav	a 0.14 on1 of4.wav
47	1	824	a 0.14 on1 of5.wav	a 0.14 on1 of5.wav
48	1	1172	a 0.14 on1 of6.wav	a 0.14 on1 of6.wav
49	1	767	a 0.14 on1 of7.wav	a 0.14 on1 of7.wav
50	1	787	a 0.16 on1 of1.wav	a 0.16 on1 of1.wav
51	1	1428	a 0.16 on1 of2.wav	a 0.16 on1 of2.wav
52	1	1369	a 0.16 on1 of3.wav	a 0.16 on1 of3.wav
53	1	1260	a 0.16 on1 of4.wav	a 0.16 on1 of4.wav
54	1	1311	a 0.16 on1 of5.wav	a 0.16 on1 of5.wav
55	1	819	a 0.16 on1 of6.wav	a 0.16 on1 of6.wav
56	1	1028	a 0.16 on1 of7.wav	a 0.16 on1 of7.wav
57	1	1087	a 0.18 on1 of1.wav	a 0.18 on1 of1.wav
58	1	799	a 0.18 on1 of2.wav	a 0.18 on1 of2.wav
59	1	1195	a 0.18 on1 of3.wav	a 0.18 on1 of3.wav
60	1	850	a 0.18 on1 of4.wav	a 0.18 on1 of4.wav
61	1	849	a 0.18 on1 of5.wav	a 0.18 on1 of5.wav
62	1	1325	a 0.18 on1 of6.wav	a 0.18 on1 of6.wav
63	1	1595	a 0.18 on1 of7.wav	a 0.18 on1 of7.wav
64	1	890	i 0.1 on1 of1.wav	i 0.1 on1 of1.wav
65	1	846	i 0.1 on1 of2.wav	i 0.1 on1 of2.wav
66	1	999	i 0.1 on1 of3.wav	i 0.1 on1 of3.wav
67	1	1020	i 0.1 on1 of4.wav	i 0.1 on1 of4.wav
68	1	1082	i 0.1 on1 of5.wav	i 0.1 on1 of5.wav
69	1	1163	i 0.1 on1 of6.wav	i 0.1 on1 of6.wav
70	1	1226	i 0.1 on1 of7.wav	i 0.1 on1 of7.wav
71	1	943	i 0.2 on1 of1.wav	i 0.2 on1 of1.wav
72	1	673	i 0.2 on1 of2.wav	i 0.2 on1 of2.wav
73	1	988	i 0.2 on1 of3.wav	i 0.2 on1 of3.wav
74	1	980	i 0.2 on1 of4.wav	i 0.2 on1 of4.wav
75	1	891	i 0.2 on1 of5.wav	i 0.2 on1 of5.wav
76	1	1715	i 0.2 on1 of6.wav	i 0.2 on1 of6.wav
77	1	858	i 0.2 on1 of7.wav	i 0.2 on1 of7.wav
78	1	1127	i 0.04 on1 of1.wav	i 0.04 on1 of1.wav
79	1	873	i 0.04 on1 of2.wav	i 0.04 on1 of2.wav
80	1	671	i 0.04 on1 of3.wav	i 0.04 on1 of3.wav
81	1	1100	i 0.04 on1 of4.wav	i 0.04 on1 of4.wav
82	1	963	i 0.04 on1 of5.wav	i 0.04 on1 of5.wav
83	2	1530	i 0.04 on1 of6.wav	i 0.04 on1 of6.wav
84	1	731	i 0.04 on1 of7.wav	i 0.04 on1 of7.wav
85	1	808	i 0.06 on1 of1.wav	i 0.06 on1 of1.wav
86	2	1219	i 0.06 on1 of2.wav	i 0.06 on1 of2.wav
87	2	1215	i 0.06 on1 of3.wav	i 0.06 on1 of3.wav
88	1	766	i 0.06 on1 of4.wav	i 0.06 on1 of4.wav
89	1	1056	i 0.06 on1 of5.wav	i 0.06 on1 of5.wav
90	2	1037	i 0.06 on1 of6.wav	i 0.06 on1 of6.wav
91	1	804	i 0.06 on1 of7.wav	i 0.06 on1 of7.wav
92	1	852	i 0.08 on1 of1.wav	i 0.08 on1 of1.wav
93	1	1052	i 0.08 on1 of2.wav	i 0.08 on1 of2.wav
94	1	1311	i 0.08 on1 of3.wav	i 0.08 on1 of3.wav
95	1	904	i 0.08 on1 of4.wav	i 0.08 on1 of4.wav
96	1	552	i 0.08 on1 of5.wav	i 0.08 on1 of5.wav
97	1	935	i 0.08 on1 of6.wav	i 0.08 on1 of6.wav
98	1	806	i 0.08 on1 of7.wav	i 0.08 on1 of7.wav
99	1	871	i 0.12 on1 of1.wav	i 0.12 on1 of1.wav
100	1	876	i 0.12 on1 of2.wav	i 0.12 on1 of2.wav
101	1	1116	i 0.12 on1 of3.wav	i 0.12 on1 of3.wav
102	1	980	i 0.12 on1 of4.wav	i 0.12 on1 of4.wav
103	2	1207	i 0.12 on1 of5.wav	i 0.12 on1 of5.wav
104	1	1674	i 0.12 on1 of6.wav	i 0.12 on1 of6.wav
105	1	801	i 0.12 on1 of7.wav	i 0.12 on1 of7.wav
106	1	1095	i 0.14 on1 of1.wav	i 0.14 on1 of1.wav
107	1	1028	i 0.14 on1 of2.wav	i 0.14 on1 of2.wav
108	1	660	i 0.14 on1 of3.wav	i 0.14 on1 of3.wav
109	1	1106	i 0.14 on1 of4.wav	i 0.14 on1 of4.wav
110	1	1659	i 0.14 on1 of5.wav	i 0.14 on1 of5.wav
111	1	720	i 0.14 on1 of6.wav	i 0.14 on1 of6.wav
112	1	1164	i 0.14 on1 of7.wav	i 0.14 on1 of7.wav
113	1	1088	i 0.16 on1 of1.wav	i 0.16 on1 of1.wav
114	1	776	i 0.16 on1 of2.wav	i 0.16 on1 of2.wav
115	1	831	i 0.16 on1 of3.wav	i 0.16 on1 of3.wav
116	1	1509	i 0.16 on1 of4.wav	i 0.16 on1 of4.wav
117	1	715	i 0.16 on1 of5.wav	i 0.16 on1 of5.wav
118	1	768	i 0.16 on1 of6.wav	i 0.16 on1 of6.wav
119	1	995	i 0.16 on1 of7.wav	i 0.16 on1 of7.wav
120	1	773	i 0.18 on1 of1.wav	i 0.18 on1 of1.wav
121	1	826	i 0.18 on1 of2.wav	i 0.18 on1 of2.wav
122	1	722	i 0.18 on1 of3.wav	i 0.18 on1 of3.wav
123	1	860	i 0.18 on1 of4.wav	i 0.18 on1 of4.wav
124	2	1099	i 0.18 on1 of5.wav	i 0.18 on1 of5.wav
125	1	962	i 0.18 on1 of6.wav	i 0.18 on1 of6.wav
126	1	1012	i 0.18 on1 of7.wav	i 0.18 on1 of7.wav
127	2	1354	a 0.1 on1 of1.wav	a 0.1 on1 of3.wav
128	2	1083	a 0.1 on1 of2.wav	a 0.1 on1 of4.wav
129	2	1152	a 0.1 on1 of3.wav	a 0.1 on1 of5.wav
130	2	1131	a 0.1 on1 of4.wav	a 0.1 on1 of6.wav
131	1	1528	a 0.1 on1 of5.wav	a 0.1 on1 of7.wav
132	2	798	a 0.2 on1 of1.wav	a 0.2 on1 of3.wav
133	2	862	a 0.2 on1 of2.wav	a 0.2 on1 of4.wav
134	2	944	a 0.2 on1 of3.wav	a 0.2 on1 of5.wav
135	2	1696	a 0.2 on1 of4.wav	a 0.2 on1 of6.wav
136	2	804	a 0.2 on1 of5.wav	a 0.2 on1 of7.wav
137	1	739	a 0.04 on1 of1.wav	a 0.04 on1 of3.wav
138	1	847	a 0.04 on1 of2.wav	a 0.04 on1 of4.wav
139	1	776	a 0.04 on1 of3.wav	a 0.04 on1 of5.wav
140	1	1026	a 0.04 on1 of4.wav	a 0.04 on1 of6.wav
141	2	932	a 0.04 on1 of5.wav	a 0.04 on1 of7.wav
142	1	1092	a 0.06 on1 of1.wav	a 0.06 on1 of3.wav
143	1	1239	a 0.06 on1 of2.wav	a 0.06 on1 of4.wav
144	1	866	a 0.06 on1 of3.wav	a 0.06 on1 of5.wav
145	1	1028	a 0.06 on1 of4.wav	a 0.06 on1 of6.wav
146	1	763	a 0.06 on1 of5.wav	a 0.06 on1 of7.wav
147	2	1407	a 0.08 on1 of1.wav	a 0.08 on1 of3.wav
148	2	1714	a 0.08 on1 of2.wav	a 0.08 on1 of4.wav
149	1	1103	a 0.08 on1 of3.wav	a 0.08 on1 of5.wav
150	1	1306	a 0.08 on1 of4.wav	a 0.08 on1 of6.wav
151	1	1265	a 0.08 on1 of5.wav	a 0.08 on1 of7.wav
152	2	1105	a 0.12 on1 of1.wav	a 0.12 on1 of3.wav
153	2	823	a 0.12 on1 of2.wav	a 0.12 on1 of4.wav
154	2	840	a 0.12 on1 of3.wav	a 0.12 on1 of5.wav
155	1	1184	a 0.12 on1 of4.wav	a 0.12 on1 of6.wav
156	1	1152	a 0.12 on1 of5.wav	a 0.12 on1 of7.wav
157	2	1088	a 0.14 on1 of1.wav	a 0.14 on1 of3.wav
158	2	1002	a 0.14 on1 of2.wav	a 0.14 on1 of4.wav
159	2	1123	a 0.14 on1 of3.wav	a 0.14 on1 of5.wav
160	1	851	a 0.14 on1 of4.wav	a 0.14 on1 of6.wav
161	1	784	a 0.14 on1 of5.wav	a 0.14 on1 of7.wav
162	2	926	a 0.16 on1 of1.wav	a 0.16 on1 of3.wav
163	1	1226	a 0.16 on1 of2.wav	a 0.16 on1 of4.wav
164	2	1204	a 0.16 on1 of3.wav	a 0.16 on1 of5.wav
165	2	1028	a 0.16 on1 of4.wav	a 0.16 on1 of6.wav
166	2	1419	a 0.16 on1 of5.wav	a 0.16 on1 of7.wav
167	2	1084	a 0.18 on1 of1.wav	a 0.18 on1 of3.wav
168	2	1106	a 0.18 on1 of2.wav	a 0.18 on1 of4.wav
169	2	727	a 0.18 on1 of3.wav	a 0.18 on1 of5.wav
170	2	1221	a 0.18 on1 of4.wav	a 0.18 on1 of6.wav
171	1	529	a 0.18 on1 of5.wav	a 0.18 on1 of7.wav
172	1	1563	i 0.1 on1 of1.wav	i 0.1 on1 of3.wav
173	1	1424	i 0.1 on1 of2.wav	i 0.1 on1 of4.wav
174	2	732	i 0.1 on1 of3.wav	i 0.1 on1 of5.wav
175	1	693	i 0.1 on1 of4.wav	i 0.1 on1 of6.wav
176	1	800	i 0.1 on1 of5.wav	i 0.1 on1 of7.wav
177	2	702	i 0.2 on1 of1.wav	i 0.2 on1 of3.wav
178	2	622	i 0.2 on1 of2.wav	i 0.2 on1 of4.wav
179	2	835	i 0.2 on1 of3.wav	i 0.2 on1 of5.wav
180	2	1245	i 0.2 on1 of4.wav	i 0.2 on1 of6.wav
181	2	828	i 0.2 on1 of5.wav	i 0.2 on1 of7.wav
182	1	988	i 0.04 on1 of1.wav	i 0.04 on1 of3.wav
183	1	1088	i 0.04 on1 of2.wav	i 0.04 on1 of4.wav
184	1	1093	i 0.04 on1 of3.wav	i 0.04 on1 of5.wav
185	1	1251	i 0.04 on1 of4.wav	i 0.04 on1 of6.wav
186	1	959	i 0.04 on1 of5.wav	i 0.04 on1 of7.wav
187	1	857	i 0.06 on1 of1.wav	i 0.06 on1 of3.wav
188	1	1147	i 0.06 on1 of2.wav	i 0.06 on1 of4.wav
189	2	1616	i 0.06 on1 of3.wav	i 0.06 on1 of5.wav
190	1	1187	i 0.06 on1 of4.wav	i 0.06 on1 of6.wav
191	2	1172	i 0.06 on1 of5.wav	i 0.06 on1 of7.wav
192	2	903	i 0.08 on1 of1.wav	i 0.08 on1 of3.wav
193	2	975	i 0.08 on1 of2.wav	i 0.08 on1 of4.wav
194	1	884	i 0.08 on1 of3.wav	i 0.08 on1 of5.wav
195	1	1286	i 0.08 on1 of4.wav	i 0.08 on1 of6.wav
196	1	808	i 0.08 on1 of5.wav	i 0.08 on1 of7.wav
197	2	1165	i 0.12 on1 of1.wav	i 0.12 on1 of3.wav
198	1	825	i 0.12 on1 of2.wav	i 0.12 on1 of4.wav
199	2	1066	i 0.12 on1 of3.wav	i 0.12 on1 of5.wav
200	2	967	i 0.12 on1 of4.wav	i 0.12 on1 of6.wav
201	1	880	i 0.12 on1 of5.wav	i 0.12 on1 of7.wav
202	2	1566	i 0.14 on1 of1.wav	i 0.14 on1 of3.wav
203	2	964	i 0.14 on1 of2.wav	i 0.14 on1 of4.wav
204	1	1216	i 0.14 on1 of3.wav	i 0.14 on1 of5.wav
205	1	1217	i 0.14 on1 of4.wav	i 0.14 on1 of6.wav
206	2	1424	i 0.14 on1 of5.wav	i 0.14 on1 of7.wav
207	2	863	i 0.16 on1 of1.wav	i 0.16 on1 of3.wav
208	2	1047	i 0.16 on1 of2.wav	i 0.16 on1 of4.wav
209	2	1076	i 0.16 on1 of3.wav	i 0.16 on1 of5.wav
210	2	991	i 0.16 on1 of4.wav	i 0.16 on1 of6.wav
211	2	1331	i 0.16 on1 of5.wav	i 0.16 on1 of7.wav
212	2	1081	i 0.18 on1 of1.wav	i 0.18 on1 of3.wav
213	1	1184	i 0.18 on1 of2.wav	i 0.18 on1 of4.wav
214	2	1048	i 0.18 on1 of3.wav	i 0.18 on1 of5.wav
215	2	1216	i 0.18 on1 of4.wav	i 0.18 on1 of6.wav
216	2	1179	i 0.18 on1 of5.wav	i 0.18 on1 of7.wav
217	2	950	a 0.1 on1 of3.wav	a 0.1 on1 of1.wav
218	1	973	a 0.1 on1 of4.wav	a 0.1 on1 of2.wav
219	1	1002	a 0.1 on1 of5.wav	a 0.1 on1 of3.wav
220	1	1193	a 0.1 on1 of6.wav	a 0.1 on1 of4.wav
221	1	866	a 0.1 on1 of7.wav	a 0.1 on1 of5.wav
222	2	828	a 0.2 on1 of3.wav	a 0.2 on1 of1.wav
223	2	750	a 0.2 on1 of4.wav	a 0.2 on1 of2.wav
224	2	1232	a 0.2 on1 of5.wav	a 0.2 on1 of3.wav
225	2	1403	a 0.2 on1 of6.wav	a 0.2 on1 of4.wav
226	1	1083	a 0.2 on1 of7.wav	a 0.2 on1 of5.wav
227	1	855	a 0.04 on1 of3.wav	a 0.04 on1 of1.wav
228	1	591	a 0.04 on1 of4.wav	a 0.04 on1 of2.wav
229	1	848	a 0.04 on1 of5.wav	a 0.04 on1 of3.wav
230	1	996	a 0.04 on1 of6.wav	a 0.04 on1 of4.wav
231	2	1514	a 0.04 on1 of7.wav	a 0.04 on1 of5.wav
232	1	1260	a 0.06 on1 of3.wav	a 0.06 on1 of1.wav
233	1	1429	a 0.06 on1 of4.wav	a 0.06 on1 of2.wav
234	1	600	a 0.06 on1 of5.wav	a 0.06 on1 of3.wav
235	1	1235	a 0.06 on1 of6.wav	a 0.06 on1 of4.wav
236	1	711	a 0.06 on1 of7.wav	a 0.06 on1 of5.wav
237	1	816	a 0.08 on1 of3.wav	a 0.08 on1 of1.wav
238	1	861	a 0.08 on1 of4.wav	a 0.08 on1 of2.wav
239	1	716	a 0.08 on1 of5.wav	a 0.08 on1 of3.wav
240	1	1212	a 0.08 on1 of6.wav	a 0.08 on1 of4.wav
241	1	653	a 0.08 on1 of7.wav	a 0.08 on1 of5.wav
242	2	1098	a 0.12 on1 of3.wav	a 0.12 on1 of1.wav
243	2	754	a 0.12 on1 of4.wav	a 0.12 on1 of2.wav
244	1	922	a 0.12 on1 of5.wav	a 0.12 on1 of3.wav
245	1	2554	a 0.12 on1 of6.wav	a 0.12 on1 of4.wav
246	1	1058	a 0.12 on1 of7.wav	a 0.12 on1 of5.wav
247	2	824	a 0.14 on1 of3.wav	a 0.14 on1 of1.wav
248	2	771	a 0.14 on1 of4.wav	a 0.14 on1 of2.wav
249	2	1253	a 0.14 on1 of5.wav	a 0.14 on1 of3.wav
250	2	1164	a 0.14 on1 of6.wav	a 0.14 on1 of4.wav
251	1	1381	a 0.14 on1 of7.wav	a 0.14 on1 of5.wav
252	2	1153	a 0.16 on1 of3.wav	a 0.16 on1 of1.wav
253	2	1354	a 0.16 on1 of4.wav	a 0.16 on1 of2.wav
254	2	895	a 0.16 on1 of5.wav	a 0.16 on1 of3.wav
255	1	948	a 0.16 on1 of6.wav	a 0.16 on1 of4.wav
256	1	1404	a 0.16 on1 of7.wav	a 0.16 on1 of5.wav
257	2	929	a 0.18 on1 of3.wav	a 0.18 on1 of1.wav
258	2	916	a 0.18 on1 of4.wav	a 0.18 on1 of2.wav
259	2	972	a 0.18 on1 of5.wav	a 0.18 on1 of3.wav
260	2	1196	a 0.18 on1 of6.wav	a 0.18 on1 of4.wav
261	1	1121	a 0.18 on1 of7.wav	a 0.18 on1 of5.wav
262	1	958	i 0.1 on1 of3.wav	i 0.1 on1 of1.wav
263	1	1352	i 0.1 on1 of4.wav	i 0.1 on1 of2.wav
264	1	832	i 0.1 on1 of5.wav	i 0.1 on1 of3.wav
265	1	516	i 0.1 on1 of6.wav	i 0.1 on1 of4.wav
266	1	839	i 0.1 on1 of7.wav	i 0.1 on1 of5.wav
267	2	744	i 0.2 on1 of3.wav	i 0.2 on1 of1.wav
268	2	918	i 0.2 on1 of4.wav	i 0.2 on1 of2.wav
269	1	1091	i 0.2 on1 of5.wav	i 0.2 on1 of3.wav
270	2	1127	i 0.2 on1 of6.wav	i 0.2 on1 of4.wav
271	2	1083	i 0.2 on1 of7.wav	i 0.2 on1 of5.wav
272	1	899	i 0.04 on1 of3.wav	i 0.04 on1 of1.wav
273	1	991	i 0.04 on1 of4.wav	i 0.04 on1 of2.wav
274	1	848	i 0.04 on1 of5.wav	i 0.04 on1 of3.wav
275	2	1231	i 0.04 on1 of6.wav	i 0.04 on1 of4.wav
276	2	5656	i 0.04 on1 of7.wav	i 0.04 on1 of5.wav
277	1	984	i 0.06 on1 of3.wav	i 0.06 on1 of1.wav
278	1	784	i 0.06 on1 of4.wav	i 0.06 on1 of2.wav
279	1	933	i 0.06 on1 of5.wav	i 0.06 on1 of3.wav
280	1	1253	i 0.06 on1 of6.wav	i 0.06 on1 of4.wav
281	1	721	i 0.06 on1 of7.wav	i 0.06 on1 of5.wav
282	1	753	i 0.08 on1 of3.wav	i 0.08 on1 of1.wav
283	2	920	i 0.08 on1 of4.wav	i 0.08 on1 of2.wav
284	2	1096	i 0.08 on1 of5.wav	i 0.08 on1 of3.wav
285	1	811	i 0.08 on1 of6.wav	i 0.08 on1 of4.wav
286	1	763	i 0.08 on1 of7.wav	i 0.08 on1 of5.wav
287	2	1083	i 0.12 on1 of3.wav	i 0.12 on1 of1.wav
288	1	775	i 0.12 on1 of4.wav	i 0.12 on1 of2.wav
289	2	1035	i 0.12 on1 of5.wav	i 0.12 on1 of3.wav
290	2	1170	i 0.12 on1 of6.wav	i 0.12 on1 of4.wav
291	1	724	i 0.12 on1 of7.wav	i 0.12 on1 of5.wav
292	2	906	i 0.14 on1 of3.wav	i 0.14 on1 of1.wav
293	1	1671	i 0.14 on1 of4.wav	i 0.14 on1 of2.wav
294	2	842	i 0.14 on1 of5.wav	i 0.14 on1 of3.wav
295	2	1063	i 0.14 on1 of6.wav	i 0.14 on1 of4.wav
296	2	1160	i 0.14 on1 of7.wav	i 0.14 on1 of5.wav
297	2	896	i 0.16 on1 of3.wav	i 0.16 on1 of1.wav
298	2	852	i 0.16 on1 of4.wav	i 0.16 on1 of2.wav
299	2	1209	i 0.16 on1 of5.wav	i 0.16 on1 of3.wav
300	2	1398	i 0.16 on1 of6.wav	i 0.16 on1 of4.wav
301	2	1151	i 0.16 on1 of7.wav	i 0.16 on1 of5.wav
302	2	1237	i 0.18 on1 of3.wav	i 0.18 on1 of1.wav
303	2	740	i 0.18 on1 of4.wav	i 0.18 on1 of2.wav
304	1	1140	i 0.18 on1 of5.wav	i 0.18 on1 of3.wav
305	2	1560	i 0.18 on1 of6.wav	i 0.18 on1 of4.wav
306	1	1353	i 0.18 on1 of7.wav	i 0.18 on1 of5.wav
307	1	816	a 0.1 on1 of1.wav	a 0.1 on1 of1.wav
308	2	987	a 0.1 on1 of2.wav	a 0.1 on1 of2.wav
309	1	1321	a 0.1 on1 of3.wav	a 0.1 on1 of3.wav
310	1	1735	a 0.1 on1 of4.wav	a 0.1 on1 of4.wav
311	1	891	a 0.1 on1 of5.wav	a 0.1 on1 of5.wav
312	1	831	a 0.1 on1 of6.wav	a 0.1 on1 of6.wav
313	2	1587	a 0.1 on1 of7.wav	a 0.1 on1 of7.wav
314	1	777	a 0.2 on1 of1.wav	a 0.2 on1 of1.wav
315	1	1129	a 0.2 on1 of2.wav	a 0.2 on1 of2.wav
316	1	1052	a 0.2 on1 of3.wav	a 0.2 on1 of3.wav
317	2	933	a 0.2 on1 of4.wav	a 0.2 on1 of4.wav
318	1	856	a 0.2 on1 of5.wav	a 0.2 on1 of5.wav
319	1	1127	a 0.2 on1 of6.wav	a 0.2 on1 of6.wav
320	1	1247	a 0.2 on1 of7.wav	a 0.2 on1 of7.wav
321	1	755	a 0.04 on1 of1.wav	a 0.04 on1 of1.wav
322	1	1114	a 0.04 on1 of2.wav	a 0.04 on1 of2.wav
323	1	1244	a 0.04 on1 of3.wav	a 0.04 on1 of3.wav
324	1	887	a 0.04 on1 of4.wav	a 0.04 on1 of4.wav
325	1	881	a 0.04 on1 of5.wav	a 0.04 on1 of5.wav
326	1	577	a 0.04 on1 of6.wav	a 0.04 on1 of6.wav
327	1	1088	a 0.04 on1 of7.wav	a 0.04 on1 of7.wav
328	1	763	a 0.06 on1 of1.wav	a 0.06 on1 of1.wav
329	1	728	a 0.06 on1 of2.wav	a 0.06 on1 of2.wav
330	1	1032	a 0.06 on1 of3.wav	a 0.06 on1 of3.wav
331	2	1250	a 0.06 on1 of4.wav	a 0.06 on1 of4.wav
332	1	960	a 0.06 on1 of5.wav	a 0.06 on1 of5.wav
333	1	910	a 0.06 on1 of6.wav	a 0.06 on1 of6.wav
334	1	1377	a 0.06 on1 of7.wav	a 0.06 on1 of7.wav
335	1	796	a 0.08 on1 of1.wav	a 0.08 on1 of1.wav
336	1	920	a 0.08 on1 of2.wav	a 0.08 on1 of2.wav
337	1	1239	a 0.08 on1 of3.wav	a 0.08 on1 of3.wav
338	1	751	a 0.08 on1 of4.wav	a 0.08 on1 of4.wav
339	1	698	a 0.08 on1 of5.wav	a 0.08 on1 of5.wav
340	1	748	a 0.08 on1 of6.wav	a 0.08 on1 of6.wav
341	1	804	a 0.08 on1 of7.wav	a 0.08 on1 of7.wav
342	1	716	a 0.12 on1 of1.wav	a 0.12 on1 of1.wav
343	1	1154	a 0.12 on1 of2.wav	a 0.12 on1 of2.wav
344	1	1458	a 0.12 on1 of3.wav	a 0.12 on1 of3.wav
345	2	951	a 0.12 on1 of4.wav	a 0.12 on1 of4.wav
346	2	1548	a 0.12 on1 of5.wav	a 0.12 on1 of5.wav
347	1	796	a 0.12 on1 of6.wav	a 0.12 on1 of6.wav
348	1	657	a 0.12 on1 of7.wav	a 0.12 on1 of7.wav
349	1	942	a 0.14 on1 of1.wav	a 0.14 on1 of1.wav
350	1	937	a 0.14 on1 of2.wav	a 0.14 on1 of2.wav
351	1	1304	a 0.14 on1 of3.wav	a 0.14 on1 of3.wav
352	1	784	a 0.14 on1 of4.wav	a 0.14 on1 of4.wav
353	1	937	a 0.14 on1 of5.wav	a 0.14 on1 of5.wav
354	1	1175	a 0.14 on1 of6.wav	a 0.14 on1 of6.wav
355	1	776	a 0.14 on1 of7.wav	a 0.14 on1 of7.wav
356	1	974	a 0.16 on1 of1.wav	a 0.16 on1 of1.wav
357	2	1402	a 0.16 on1 of2.wav	a 0.16 on1 of2.wav
358	1	1211	a 0.16 on1 of3.wav	a 0.16 on1 of3.wav
359	2	1010	a 0.16 on1 of4.wav	a 0.16 on1 of4.wav
360	1	1467	a 0.16 on1 of5.wav	a 0.16 on1 of5.wav
361	1	887	a 0.16 on1 of6.wav	a 0.16 on1 of6.wav
362	1	1126	a 0.16 on1 of7.wav	a 0.16 on1 of7.wav
363	1	831	a 0.18 on1 of1.wav	a 0.18 on1 of1.wav
364	1	1430	a 0.18 on1 of2.wav	a 0.18 on1 of2.wav
365	1	1050	a 0.18 on1 of3.wav	a 0.18 on1 of3.wav
366	1	957	a 0.18 on1 of4.wav	a 0.18 on1 of4.wav
367	1	1024	a 0.18 on1 of5.wav	a 0.18 on1 of5.wav
368	1	980	a 0.18 on1 of6.wav	a 0.18 on1 of6.wav
369	1	887	a 0.18 on1 of7.wav	a 0.18 on1 of7.wav
370	1	755	i 0.1 on1 of1.wav	i 0.1 on1 of1.wav
371	1	713	i 0.1 on1 of2.wav	i 0.1 on1 of2.wav
372	1	1151	i 0.1 on1 of3.wav	i 0.1 on1 of3.wav
373	1	1126	i 0.1 on1 of4.wav	i 0.1 on1 of4.wav
374	1	887	i 0.1 on1 of5.wav	i 0.1 on1 of5.wav
375	1	1207	i 0.1 on1 of6.wav	i 0.1 on1 of6.wav
376	1	2023	i 0.1 on1 of7.wav	i 0.1 on1 of7.wav
377	1	1119	i 0.2 on1 of1.wav	i 0.2 on1 of1.wav
378	1	907	i 0.2 on1 of2.wav	i 0.2 on1 of2.wav
379	1	1238	i 0.2 on1 of3.wav	i 0.2 on1 of3.wav
380	1	767	i 0.2 on1 of4.wav	i 0.2 on1 of4.wav
381	2	1267	i 0.2 on1 of5.wav	i 0.2 on1 of5.wav
382	1	884	i 0.2 on1 of6.wav	i 0.2 on1 of6.wav
383	1	1179	i 0.2 on1 of7.wav	i 0.2 on1 of7.wav
384	1	995	i 0.04 on1 of1.wav	i 0.04 on1 of1.wav
385	1	707	i 0.04 on1 of2.wav	i 0.04 on1 of2.wav
386	1	1093	i 0.04 on1 of3.wav	i 0.04 on1 of3.wav
387	2	1334	i 0.04 on1 of4.wav	i 0.04 on1 of4.wav
388	1	754	i 0.04 on1 of5.wav	i 0.04 on1 of5.wav
389	1	842	i 0.04 on1 of6.wav	i 0.04 on1 of6.wav
390	1	1241	i 0.04 on1 of7.wav	i 0.04 on1 of7.wav
391	2	1210	i 0.06 on1 of1.wav	i 0.06 on1 of1.wav
392	1	963	i 0.06 on1 of2.wav	i 0.06 on1 of2.wav
393	1	923	i 0.06 on1 of3.wav	i 0.06 on1 of3.wav
394	2	988	i 0.06 on1 of4.wav	i 0.06 on1 of4.wav
395	1	1091	i 0.06 on1 of5.wav	i 0.06 on1 of5.wav
396	2	1304	i 0.06 on1 of6.wav	i 0.06 on1 of6.wav
397	1	919	i 0.06 on1 of7.wav	i 0.06 on1 of7.wav
398	1	1049	i 0.08 on1 of1.wav	i 0.08 on1 of1.wav
399	1	1306	i 0.08 on1 of2.wav	i 0.08 on1 of2.wav
400	1	596	i 0.08 on1 of3.wav	i 0.08 on1 of3.wav
401	1	1134	i 0.08 on1 of4.wav	i 0.08 on1 of4.wav
402	1	905	i 0.08 on1 of5.wav	i 0.08 on1 of5.wav
403	1	701	i 0.08 on1 of6.wav	i 0.08 on1 of6.wav
404	1	636	i 0.08 on1 of7.wav	i 0.08 on1 of7.wav
405	1	880	i 0.12 on1 of1.wav	i 0.12 on1 of1.wav
406	1	1002	i 0.12 on1 of2.wav	i 0.12 on1 of2.wav
407	1	843	i 0.12 on1 of3.wav	i 0.12 on1 of3.wav
408	1	1101	i 0.12 on1 of4.wav	i 0.12 on1 of4.wav
409	1	917	i 0.12 on1 of5.wav	i 0.12 on1 of5.wav
410	1	866	i 0.12 on1 of6.wav	i 0.12 on1 of6.wav
411	1	1176	i 0.12 on1 of7.wav	i 0.12 on1 of7.wav
412	1	801	i 0.14 on1 of1.wav	i 0.14 on1 of1.wav
413	1	866	i 0.14 on1 of2.wav	i 0.14 on1 of2.wav
414	1	1159	i 0.14 on1 of3.wav	i 0.14 on1 of3.wav
415	1	801	i 0.14 on1 of4.wav	i 0.14 on1 of4.wav
416	1	1167	i 0.14 on1 of5.wav	i 0.14 on1 of5.wav
417	1	1034	i 0.14 on1 of6.wav	i 0.14 on1 of6.wav
418	1	719	i 0.14 on1 of7.wav	i 0.14 on1 of7.wav
419	1	1135	i 0.16 on1 of1.wav	i 0.16 on1 of1.wav
420	1	1063	i 0.16 on1 of2.wav	i 0.16 on1 of2.wav
421	1	1219	i 0.16 on1 of3.wav	i 0.16 on1 of3.wav
422	1	1894	i 0.16 on1 of4.wav	i 0.16 on1 of4.wav
423	1	1215	i 0.16 on1 of5.wav	i 0.16 on1 of5.wav
424	1	827	i 0.16 on1 of6.wav	i 0.16 on1 of6.wav
425	1	688	i 0.16 on1 of7.wav	i 0.16 on1 of7.wav
426	1	1016	i 0.18 on1 of1.wav	i 0.18 on1 of1.wav
427	1	859	i 0.18 on1 of2.wav	i 0.18 on1 of2.wav
428	1	1618	i 0.18 on1 of3.wav	i 0.18 on1 of3.wav
429	1	1131	i 0.18 on1 of4.wav	i 0.18 on1 of4.wav
430	1	837	i 0.18 on1 of5.wav	i 0.18 on1 of5.wav
431	1	1124	i 0.18 on1 of6.wav	i 0.18 on1 of6.wav
432	1	916	i 0.18 on1 of7.wav	i 0.18 on1 of7.wav
433	1	1016	a 0.1 on1 of1.wav	a 0.1 on1 of3.wav
434	2	827	a 0.1 on1 of2.wav	a 0.1 on1 of4.wav
435	2	1097	a 0.1 on1 of3.wav	a 0.1 on1 of5.wav
436	1	1448	a 0.1 on1 of4.wav	a 0.1 on1 of6.wav
437	1	849	a 0.1 on1 of5.wav	a 0.1 on1 of7.wav
438	2	1410	a 0.2 on1 of1.wav	a 0.2 on1 of3.wav
439	2	763	a 0.2 on1 of2.wav	a 0.2 on1 of4.wav
440	2	1004	a 0.2 on1 of3.wav	a 0.2 on1 of5.wav
441	2	1397	a 0.2 on1 of4.wav	a 0.2 on1 of6.wav
442	2	1111	a 0.2 on1 of5.wav	a 0.2 on1 of7.wav
443	1	794	a 0.04 on1 of1.wav	a 0.04 on1 of3.wav
444	1	1225	a 0.04 on1 of2.wav	a 0.04 on1 of4.wav
445	1	1097	a 0.04 on1 of3.wav	a 0.04 on1 of5.wav
446	1	999	a 0.04 on1 of4.wav	a 0.04 on1 of6.wav
447	1	700	a 0.04 on1 of5.wav	a 0.04 on1 of7.wav
448	1	715	a 0.06 on1 of1.wav	a 0.06 on1 of3.wav
449	1	918	a 0.06 on1 of2.wav	a 0.06 on1 of4.wav
450	1	945	a 0.06 on1 of3.wav	a 0.06 on1 of5.wav
451	1	697	a 0.06 on1 of4.wav	a 0.06 on1 of6.wav
452	1	713	a 0.06 on1 of5.wav	a 0.06 on1 of7.wav
453	1	865	a 0.08 on1 of1.wav	a 0.08 on1 of3.wav
454	1	941	a 0.08 on1 of2.wav	a 0.08 on1 of4.wav
455	1	1359	a 0.08 on1 of3.wav	a 0.08 on1 of5.wav
456	1	928	a 0.08 on1 of4.wav	a 0.08 on1 of6.wav
457	1	2428	a 0.08 on1 of5.wav	a 0.08 on1 of7.wav
458	2	1099	a 0.12 on1 of1.wav	a 0.12 on1 of3.wav
459	2	1302	a 0.12 on1 of2.wav	a 0.12 on1 of4.wav
460	2	1143	a 0.12 on1 of3.wav	a 0.12 on1 of5.wav
461	1	1182	a 0.12 on1 of4.wav	a 0.12 on1 of6.wav
462	1	756	a 0.12 on1 of5.wav	a 0.12 on1 of7.wav
463	2	822	a 0.14 on1 of1.wav	a 0.14 on1 of3.wav
464	2	1367	a 0.14 on1 of2.wav	a 0.14 on1 of4.wav
465	1	796	a 0.14 on1 of3.wav	a 0.14 on1 of5.wav
466	2	948	a 0.14 on1 of4.wav	a 0.14 on1 of6.wav
467	1	1047	a 0.14 on1 of5.wav	a 0.14 on1 of7.wav
468	2	974	a 0.16 on1 of1.wav	a 0.16 on1 of3.wav
469	2	1121	a 0.16 on1 of2.wav	a 0.16 on1 of4.wav
470	2	1152	a 0.16 on1 of3.wav	a 0.16 on1 of5.wav
471	1	1394	a 0.16 on1 of4.wav	a 0.16 on1 of6.wav
472	1	1477	a 0.16 on1 of5.wav	a 0.16 on1 of7.wav
473	2	722	a 0.18 on1 of1.wav	a 0.18 on1 of3.wav
474	2	767	a 0.18 on1 of2.wav	a 0.18 on1 of4.wav
475	1	1281	a 0.18 on1 of3.wav	a 0.18 on1 of5.wav
476	2	1168	a 0.18 on1 of4.wav	a 0.18 on1 of6.wav
477	2	1131	a 0.18 on1 of5.wav	a 0.18 on1 of7.wav
478	2	1126	i 0.1 on1 of1.wav	i 0.1 on1 of3.wav
479	1	2316	i 0.1 on1 of2.wav	i 0.1 on1 of4.wav
480	2	979	i 0.1 on1 of3.wav	i 0.1 on1 of5.wav
481	2	740	i 0.1 on1 of4.wav	i 0.1 on1 of6.wav
482	1	771	i 0.1 on1 of5.wav	i 0.1 on1 of7.wav
483	2	977	i 0.2 on1 of1.wav	i 0.2 on1 of3.wav
484	2	927	i 0.2 on1 of2.wav	i 0.2 on1 of4.wav
485	2	836	i 0.2 on1 of3.wav	i 0.2 on1 of5.wav
486	1	488	i 0.2 on1 of4.wav	i 0.2 on1 of6.wav
487	1	1317	i 0.2 on1 of5.wav	i 0.2 on1 of7.wav
488	1	1196	i 0.04 on1 of1.wav	i 0.04 on1 of3.wav
489	1	839	i 0.04 on1 of2.wav	i 0.04 on1 of4.wav
490	1	843	i 0.04 on1 of3.wav	i 0.04 on1 of5.wav
491	1	801	i 0.04 on1 of4.wav	i 0.04 on1 of6.wav
492	1	1232	i 0.04 on1 of5.wav	i 0.04 on1 of7.wav
493	1	545	i 0.06 on1 of1.wav	i 0.06 on1 of3.wav
494	1	1427	i 0.06 on1 of2.wav	i 0.06 on1 of4.wav
495	2	1113	i 0.06 on1 of3.wav	i 0.06 on1 of5.wav
496	2	884	i 0.06 on1 of4.wav	i 0.06 on1 of6.wav
497	1	1229	i 0.06 on1 of5.wav	i 0.06 on1 of7.wav
498	2	992	i 0.08 on1 of1.wav	i 0.08 on1 of3.wav
499	1	1010	i 0.08 on1 of2.wav	i 0.08 on1 of4.wav
500	2	1368	i 0.08 on1 of3.wav	i 0.08 on1 of5.wav
501	1	1871	i 0.08 on1 of4.wav	i 0.08 on1 of6.wav
502	1	899	i 0.08 on1 of5.wav	i 0.08 on1 of7.wav
503	2	1110	i 0.12 on1 of1.wav	i 0.12 on1 of3.wav
504	1	984	i 0.12 on1 of2.wav	i 0.12 on1 of4.wav
505	2	1282	i 0.12 on1 of3.wav	i 0.12 on1 of5.wav
506	2	716	i 0.12 on1 of4.wav	i 0.12 on1 of6.wav
507	2	1259	i 0.12 on1 of5.wav	i 0.12 on1 of7.wav
508	2	1144	i 0.14 on1 of1.wav	i 0.14 on1 of3.wav
509	2	897	i 0.14 on1 of2.wav	i 0.14 on1 of4.wav
510	2	832	i 0.14 on1 of3.wav	i 0.14 on1 of5.wav
511	2	950	i 0.14 on1 of4.wav	i 0.14 on1 of6.wav
512	2	1127	i 0.14 on1 of5.wav	i 0.14 on1 of7.wav
513	1	1257	i 0.16 on1 of1.wav	i 0.16 on1 of3.wav
514	2	1063	i 0.16 on1 of2.wav	i 0.16 on1 of4.wav
515	2	712	i 0.16 on1 of3.wav	i 0.16 on1 of5.wav
516	2	811	i 0.16 on1 of4.wav	i 0.16 on1 of6.wav
517	1	1546	i 0.16 on1 of5.wav	i 0.16 on1 of7.wav
518	1	1347	i 0.18 on1 of1.wav	i 0.18 on1 of3.wav
519	2	1419	i 0.18 on1 of2.wav	i 0.18 on1 of4.wav
520	2	748	i 0.18 on1 of3.wav	i 0.18 on1 of5.wav
521	2	1323	i 0.18 on1 of4.wav	i 0.18 on1 of6.wav
522	2	887	i 0.18 on1 of5.wav	i 0.18 on1 of7.wav
523	2	1236	a 0.1 on1 of3.wav	a 0.1 on1 of1.wav
524	2	1152	a 0.1 on1 of4.wav	a 0.1 on1 of2.wav
525	1	720	a 0.1 on1 of5.wav	a 0.1 on1 of3.wav
526	1	948	a 0.1 on1 of6.wav	a 0.1 on1 of4.wav
527	1	1179	a 0.1 on1 of7.wav	a 0.1 on1 of5.wav
528	2	882	a 0.2 on1 of3.wav	a 0.2 on1 of1.wav
529	2	1071	a 0.2 on1 of4.wav	a 0.2 on1 of2.wav
530	2	1239	a 0.2 on1 of5.wav	a 0.2 on1 of3.wav
531	1	1552	a 0.2 on1 of6.wav	a 0.2 on1 of4.wav
532	2	1231	a 0.2 on1 of7.wav	a 0.2 on1 of5.wav
533	1	1316	a 0.04 on1 of3.wav	a 0.04 on1 of1.wav
534	1	883	a 0.04 on1 of4.wav	a 0.04 on1 of2.wav
535	1	875	a 0.04 on1 of5.wav	a 0.04 on1 of3.wav
536	1	798	a 0.04 on1 of6.wav	a 0.04 on1 of4.wav
537	1	993	a 0.04 on1 of7.wav	a 0.04 on1 of5.wav
538	2	1175	a 0.06 on1 of3.wav	a 0.06 on1 of1.wav
539	1	900	a 0.06 on1 of4.wav	a 0.06 on1 of2.wav
540	2	800	a 0.06 on1 of5.wav	a 0.06 on1 of3.wav
541	2	626	a 0.06 on1 of6.wav	a 0.06 on1 of4.wav
542	1	809	a 0.06 on1 of7.wav	a 0.06 on1 of5.wav
543	1	1275	a 0.08 on1 of3.wav	a 0.08 on1 of1.wav
544	1	1361	a 0.08 on1 of4.wav	a 0.08 on1 of2.wav
545	1	723	a 0.08 on1 of5.wav	a 0.08 on1 of3.wav
546	1	1467	a 0.08 on1 of6.wav	a 0.08 on1 of4.wav
547	1	1084	a 0.08 on1 of7.wav	a 0.08 on1 of5.wav
548	2	686	a 0.12 on1 of3.wav	a 0.12 on1 of1.wav
549	2	1580	a 0.12 on1 of4.wav	a 0.12 on1 of2.wav
550	1	978	a 0.12 on1 of5.wav	a 0.12 on1 of3.wav
551	2	1119	a 0.12 on1 of6.wav	a 0.12 on1 of4.wav
552	1	1457	a 0.12 on1 of7.wav	a 0.12 on1 of5.wav
553	1	760	a 0.14 on1 of3.wav	a 0.14 on1 of1.wav
554	2	1075	a 0.14 on1 of4.wav	a 0.14 on1 of2.wav
555	2	1367	a 0.14 on1 of5.wav	a 0.14 on1 of3.wav
556	2	1058	a 0.14 on1 of6.wav	a 0.14 on1 of4.wav
557	2	1159	a 0.14 on1 of7.wav	a 0.14 on1 of5.wav
558	2	883	a 0.16 on1 of3.wav	a 0.16 on1 of1.wav
559	2	1265	a 0.16 on1 of4.wav	a 0.16 on1 of2.wav
560	2	1030	a 0.16 on1 of5.wav	a 0.16 on1 of3.wav
561	2	1158	a 0.16 on1 of6.wav	a 0.16 on1 of4.wav
562	2	3126	a 0.16 on1 of7.wav	a 0.16 on1 of5.wav
563	2	840	a 0.18 on1 of3.wav	a 0.18 on1 of1.wav
564	2	802	a 0.18 on1 of4.wav	a 0.18 on1 of2.wav
565	2	1111	a 0.18 on1 of5.wav	a 0.18 on1 of3.wav
566	2	1039	a 0.18 on1 of6.wav	a 0.18 on1 of4.wav
567	1	1316	a 0.18 on1 of7.wav	a 0.18 on1 of5.wav
568	2	1026	i 0.1 on1 of3.wav	i 0.1 on1 of1.wav
569	2	726	i 0.1 on1 of4.wav	i 0.1 on1 of2.wav
570	2	1091	i 0.1 on1 of5.wav	i 0.1 on1 of3.wav
571	2	899	i 0.1 on1 of6.wav	i 0.1 on1 of4.wav
572	1	836	i 0.1 on1 of7.wav	i 0.1 on1 of5.wav
573	2	698	i 0.2 on1 of3.wav	i 0.2 on1 of1.wav
574	2	992	i 0.2 on1 of4.wav	i 0.2 on1 of2.wav
575	2	1857	i 0.2 on1 of5.wav	i 0.2 on1 of3.wav
576	2	1602	i 0.2 on1 of6.wav	i 0.2 on1 of4.wav
577	1	1628	i 0.2 on1 of7.wav	i 0.2 on1 of5.wav
578	1	794	i 0.04 on1 of3.wav	i 0.04 on1 of1.wav
579	1	1178	i 0.04 on1 of4.wav	i 0.04 on1 of2.wav
580	1	1059	i 0.04 on1 of5.wav	i 0.04 on1 of3.wav
581	1	964	i 0.04 on1 of6.wav	i 0.04 on1 of4.wav
582	1	840	i 0.04 on1 of7.wav	i 0.04 on1 of5.wav
583	1	840	i 0.06 on1 of3.wav	i 0.06 on1 of1.wav
584	1	865	i 0.06 on1 of4.wav	i 0.06 on1 of2.wav
585	2	1119	i 0.06 on1 of5.wav	i 0.06 on1 of3.wav
586	1	991	i 0.06 on1 of6.wav	i 0.06 on1 of4.wav
587	1	512	i 0.06 on1 of7.wav	i 0.06 on1 of5.wav
588	1	1382	i 0.08 on1 of3.wav	i 0.08 on1 of1.wav
589	2	1156	i 0.08 on1 of4.wav	i 0.08 on1 of2.wav
590	1	996	i 0.08 on1 of5.wav	i 0.08 on1 of3.wav
591	1	1656	i 0.08 on1 of6.wav	i 0.08 on1 of4.wav
592	1	1043	i 0.08 on1 of7.wav	i 0.08 on1 of5.wav
593	1	935	i 0.12 on1 of3.wav	i 0.12 on1 of1.wav
594	1	931	i 0.12 on1 of4.wav	i 0.12 on1 of2.wav
595	2	1208	i 0.12 on1 of5.wav	i 0.12 on1 of3.wav
596	2	944	i 0.12 on1 of6.wav	i 0.12 on1 of4.wav
597	1	772	i 0.12 on1 of7.wav	i 0.12 on1 of5.wav
598	2	1034	i 0.14 on1 of3.wav	i 0.14 on1 of1.wav
599	2	1077	i 0.14 on1 of4.wav	i 0.14 on1 of2.wav
600	1	1434	i 0.14 on1 of5.wav	i 0.14 on1 of3.wav
601	2	1459	i 0.14 on1 of6.wav	i 0.14 on1 of4.wav
602	2	1242	i 0.14 on1 of7.wav	i 0.14 on1 of5.wav
603	2	1423	i 0.16 on1 of3.wav	i 0.16 on1 of1.wav
604	2	692	i 0.16 on1 of4.wav	i 0.16 on1 of2.wav
605	2	984	i 0.16 on1 of5.wav	i 0.16 on1 of3.wav
606	2	1452	i 0.16 on1 of6.wav	i 0.16 on1 of4.wav
607	2	996	i 0.16 on1 of7.wav	i 0.16 on1 of5.wav
608	2	956	i 0.18 on1 of3.wav	i 0.18 on1 of1.wav
609	1	1167	i 0.18 on1 of4.wav	i 0.18 on1 of2.wav
610	2	884	i 0.18 on1 of5.wav	i 0.18 on1 of3.wav
611	2	1259	i 0.18 on1 of6.wav	i 0.18 on1 of4.wav
612	2	1166	i 0.18 on1 of7.wav	i 0.18 on1 of5.wav
