# Supplementary material for: How musical experience affects tone perception efficiency by musicians of tonal and non-tonal speakers?
Source: PLoS One. 2020 May 8;15(5):e0232514. doi: 10.1371/journal.pone.0232514 (PMC7209303; doi:10.1371/journal.pone.0232514)
Supplement: S2 Raw Data — (ZIP) [file pone.0232514.s002.zip › RAW DATA Man musician/sub9sdrising.csv]

List2	Slide3.RESP	Slide3.RT	stim1	stim2
1	2	1236	a 0.1 on1 of7r.wav	a 0.1 on1 of7r.wav
2	1	522	a 0.1 on2 of7.wav	a 0.1 on2 of7.wav
3	2	1150	a 0.1 on3 of7.wav	a 0.1 on3 of7.wav
4	1	658	a 0.1 on4 of7.wav	a 0.1 on4 of7.wav
5	1	1682	a 0.1 on5 of7.wav	a 0.1 on5 of7.wav
6	1	802	a 0.1 on6 of7.wav	a 0.1 on6 of7.wav
7	1	1065	a 0.1 on7 of7.wav	a 0.1 on7 of7.wav
8	1	1257	a 0.2 on1 of7r.wav	a 0.2 on1 of7r.wav
9	1	854	a 0.2 on2 of7.wav	a 0.2 on2 of7.wav
10	1	883	a 0.2 on3 of7.wav	a 0.2 on3 of7.wav
11	1	1189	a 0.2 on4 of7.wav	a 0.2 on4 of7.wav
12	2	1062	a 0.2 on5 of7.wav	a 0.2 on5 of7.wav
13	1	884	a 0.2 on6 of7.wav	a 0.2 on6 of7.wav
14	1	1109	a 0.2 on7 of7.wav	a 0.2 on7 of7.wav
15	1	1058	a 0.04 on1 of7r.wav	a 0.04 on1 of7r.wav
16	1	958	a 0.04 on2 of7.wav	a 0.04 on2 of7.wav
17	1	1348	a 0.04 on3 of7.wav	a 0.04 on3 of7.wav
18	1	746	a 0.04 on4 of7.wav	a 0.04 on4 of7.wav
19	1	716	a 0.04 on5 of7.wav	a 0.04 on5 of7.wav
20	1	1329	a 0.04 on6 of7.wav	a 0.04 on6 of7.wav
21	1	808	a 0.04 on7 of7.wav	a 0.04 on7 of7.wav
22	1	889	a 0.06 on1 of7r.wav	a 0.06 on1 of7r.wav
23	1	862	a 0.06 on2 of7.wav	a 0.06 on2 of7.wav
24	1	654	a 0.06 on3 of7.wav	a 0.06 on3 of7.wav
25	1	1816	a 0.06 on4 of7.wav	a 0.06 on4 of7.wav
26	1	618	a 0.06 on5 of7.wav	a 0.06 on5 of7.wav
27	1	921	a 0.06 on6 of7.wav	a 0.06 on6 of7.wav
28	1	1786	a 0.06 on7 of7.wav	a 0.06 on7 of7.wav
29	2	437	a 0.08 on1 of7r.wav	a 0.08 on1 of7r.wav
30	1	761	a 0.08 on2 of7.wav	a 0.08 on2 of7.wav
31	2	1080	a 0.08 on3 of7.wav	a 0.08 on3 of7.wav
32	1	885	a 0.08 on4 of7.wav	a 0.08 on4 of7.wav
33	1	652	a 0.08 on5 of7.wav	a 0.08 on5 of7.wav
34	2	816	a 0.08 on6 of7.wav	a 0.08 on6 of7.wav
35	1	627	a 0.08 on7 of7.wav	a 0.08 on7 of7.wav
36	1	1108	a 0.12 on1 of7r.wav	a 0.12 on1 of7r.wav
37	1	1654	a 0.12 on2 of7.wav	a 0.12 on2 of7.wav
38	1	1154	a 0.12 on3 of7.wav	a 0.12 on3 of7.wav
39	1	576	a 0.12 on4 of7.wav	a 0.12 on4 of7.wav
40	1	2070	a 0.12 on5 of7.wav	a 0.12 on5 of7.wav
41	1	781	a 0.12 on6 of7.wav	a 0.12 on6 of7.wav
42	1	852	a 0.12 on7 of7.wav	a 0.12 on7 of7.wav
43	1	818	a 0.14 on1 of7r.wav	a 0.14 on1 of7r.wav
44	1	848	a 0.14 on2 of7.wav	a 0.14 on2 of7.wav
45	1	1081	a 0.14 on3 of7.wav	a 0.14 on3 of7.wav
46	1	889	a 0.14 on4 of7.wav	a 0.14 on4 of7.wav
47	1	928	a 0.14 on5 of7.wav	a 0.14 on5 of7.wav
48	1	818	a 0.14 on6 of7.wav	a 0.14 on6 of7.wav
49	1	652	a 0.14 on7 of7.wav	a 0.14 on7 of7.wav
50	1	929	a 0.16 on1 of7r.wav	a 0.16 on1 of7r.wav
51	1	1341	a 0.16 on2 of7.wav	a 0.16 on2 of7.wav
52	1	925	a 0.16 on3 of7.wav	a 0.16 on3 of7.wav
53	1	1170	a 0.16 on4 of7.wav	a 0.16 on4 of7.wav
54	1	589	a 0.16 on5 of7.wav	a 0.16 on5 of7.wav
55	1	996	a 0.16 on6 of7.wav	a 0.16 on6 of7.wav
56	1	494	a 0.16 on7 of7.wav	a 0.16 on7 of7.wav
57	2	573	a 0.18 on1 of7r.wav	a 0.18 on1 of7r.wav
58	1	1097	a 0.18 on2 of7.wav	a 0.18 on2 of7.wav
59	1	746	a 0.18 on3 of7.wav	a 0.18 on3 of7.wav
60	1	960	a 0.18 on4 of7.wav	a 0.18 on4 of7.wav
61	1	2382	a 0.18 on5 of7.wav	a 0.18 on5 of7.wav
62	1	1082	a 0.18 on6 of7.wav	a 0.18 on6 of7.wav
63	1	630	a 0.18 on7 of7.wav	a 0.18 on7 of7.wav
64	1	633	i 0.1 on1 of7r.wav	i 0.1 on1 of7r.wav
65	1	992	i 0.1 on2 of7.wav	i 0.1 on2 of7.wav
66	1	546	i 0.1 on3 of7.wav	i 0.1 on3 of7.wav
67	1	711	i 0.1 on4 of7.wav	i 0.1 on4 of7.wav
68	1	1025	i 0.1 on5 of7.wav	i 0.1 on5 of7.wav
69	1	720	i 0.1 on6 of7.wav	i 0.1 on6 of7.wav
70	1	414	i 0.1 on7 of7.wav	i 0.1 on7 of7.wav
71	1	456	i 0.2 on1 of7r.wav	i 0.2 on1 of7r.wav
72	1	2254	i 0.2 on2 of7.wav	i 0.2 on2 of7.wav
73	1	1993	i 0.2 on3 of7.wav	i 0.2 on3 of7.wav
74	1	833	i 0.2 on4 of7.wav	i 0.2 on4 of7.wav
75	1	2008	i 0.2 on5 of7.wav	i 0.2 on5 of7.wav
76	1	1097	i 0.2 on6 of7.wav	i 0.2 on6 of7.wav
77	1	772	i 0.2 on7 of7.wav	i 0.2 on7 of7.wav
78	1	758	i 0.04 on1 of7r.wav	i 0.04 on1 of7r.wav
79	1	997	i 0.04 on2 of7.wav	i 0.04 on2 of7.wav
80	1	840	i 0.04 on3 of7.wav	i 0.04 on3 of7.wav
81	1	605	i 0.04 on4 of7.wav	i 0.04 on4 of7.wav
82	1	508	i 0.04 on5 of7.wav	i 0.04 on5 of7.wav
83	1	556	i 0.04 on6 of7.wav	i 0.04 on6 of7.wav
84	1	638	i 0.04 on7 of7.wav	i 0.04 on7 of7.wav
85	1	493	i 0.06 on1 of7r.wav	i 0.06 on1 of7r.wav
86	1	608	i 0.06 on2 of7.wav	i 0.06 on2 of7.wav
87	1	1041	i 0.06 on3 of7.wav	i 0.06 on3 of7.wav
88	1	940	i 0.06 on4 of7.wav	i 0.06 on4 of7.wav
89	1	1026	i 0.06 on5 of7.wav	i 0.06 on5 of7.wav
90	1	706	i 0.06 on6 of7.wav	i 0.06 on6 of7.wav
91	1	1026	i 0.06 on7 of7.wav	i 0.06 on7 of7.wav
92	1	617	i 0.08 on1 of7r.wav	i 0.08 on1 of7r.wav
93	1	409	i 0.08 on2 of7.wav	i 0.08 on2 of7.wav
94	1	1045	i 0.08 on3 of7.wav	i 0.08 on3 of7.wav
95	1	1210	i 0.08 on4 of7.wav	i 0.08 on4 of7.wav
96	1	616	i 0.08 on5 of7.wav	i 0.08 on5 of7.wav
97	1	1046	i 0.08 on6 of7.wav	i 0.08 on6 of7.wav
98	1	645	i 0.08 on7 of7.wav	i 0.08 on7 of7.wav
99	1	488	i 0.12 on1 of7r.wav	i 0.12 on1 of7r.wav
100	1	516	i 0.12 on2 of7.wav	i 0.12 on2 of7.wav
101	1	1418	i 0.12 on3 of7.wav	i 0.12 on3 of7.wav
102	1	829	i 0.12 on4 of7.wav	i 0.12 on4 of7.wav
103	1	587	i 0.12 on5 of7.wav	i 0.12 on5 of7.wav
104	1	649	i 0.12 on6 of7.wav	i 0.12 on6 of7.wav
105	1	750	i 0.12 on7 of7.wav	i 0.12 on7 of7.wav
106	1	1047	i 0.14 on1 of7r.wav	i 0.14 on1 of7r.wav
107	1	1877	i 0.14 on2 of7.wav	i 0.14 on2 of7.wav
108	1	577	i 0.14 on3 of7.wav	i 0.14 on3 of7.wav
109	1	614	i 0.14 on4 of7.wav	i 0.14 on4 of7.wav
110	1	737	i 0.14 on5 of7.wav	i 0.14 on5 of7.wav
111	1	665	i 0.14 on6 of7.wav	i 0.14 on6 of7.wav
112	1	672	i 0.14 on7 of7.wav	i 0.14 on7 of7.wav
113	1	396	i 0.16 on1 of7r.wav	i 0.16 on1 of7r.wav
114	1	1242	i 0.16 on2 of7.wav	i 0.16 on2 of7.wav
115	2	842	i 0.16 on3 of7.wav	i 0.16 on3 of7.wav
116	1	1269	i 0.16 on4 of7.wav	i 0.16 on4 of7.wav
117	1	816	i 0.16 on5 of7.wav	i 0.16 on5 of7.wav
118	1	559	i 0.16 on6 of7.wav	i 0.16 on6 of7.wav
119	1	737	i 0.16 on7 of7.wav	i 0.16 on7 of7.wav
120	1	802	i 0.18 on1 of7r.wav	i 0.18 on1 of7r.wav
121	1	1033	i 0.18 on2 of7.wav	i 0.18 on2 of7.wav
122	1	698	i 0.18 on3 of7.wav	i 0.18 on3 of7.wav
123	1	972	i 0.18 on4 of7.wav	i 0.18 on4 of7.wav
124	1	605	i 0.18 on5 of7.wav	i 0.18 on5 of7.wav
125	1	936	i 0.18 on6 of7.wav	i 0.18 on6 of7.wav
126	1	872	i 0.18 on7 of7.wav	i 0.18 on7 of7.wav
127	1	1334	a 0.1 on1 of7r.wav	a 0.1 on3 of7.wav
128	1	2256	a 0.1 on2 of7.wav	a 0.1 on4 of7.wav
129	1	3776	a 0.1 on3 of7.wav	a 0.1 on5 of7.wav
130	2	984	a 0.1 on4 of7.wav	a 0.1 on6 of7.wav
131	1	610	a 0.1 on5 of7.wav	a 0.1 on7 of7.wav
132	1	681	a 0.2 on1 of7r.wav	a 0.2 on3 of7.wav
133	1	1762	a 0.2 on2 of7.wav	a 0.2 on4 of7.wav
134	1	976	a 0.2 on3 of7.wav	a 0.2 on5 of7.wav
135	2	1312	a 0.2 on4 of7.wav	a 0.2 on6 of7.wav
136	1	513	a 0.2 on5 of7.wav	a 0.2 on7 of7.wav
137	1	769	a 0.04 on1 of7r.wav	a 0.04 on3 of7.wav
138	1	733	a 0.04 on2 of7.wav	a 0.04 on4 of7.wav
139	1	1151	a 0.04 on3 of7.wav	a 0.04 on5 of7.wav
140	1	2440	a 0.04 on4 of7.wav	a 0.04 on6 of7.wav
141	1	825	a 0.04 on5 of7.wav	a 0.04 on7 of7.wav
142	1	1026	a 0.06 on1 of7r.wav	a 0.06 on3 of7.wav
143	1	833	a 0.06 on2 of7.wav	a 0.06 on4 of7.wav
144	1	1022	a 0.06 on3 of7.wav	a 0.06 on5 of7.wav
145	1	765	a 0.06 on4 of7.wav	a 0.06 on6 of7.wav
146	1	745	a 0.06 on5 of7.wav	a 0.06 on7 of7.wav
147	1	610	a 0.08 on1 of7r.wav	a 0.08 on3 of7.wav
148	2	1357	a 0.08 on2 of7.wav	a 0.08 on4 of7.wav
149	1	398	a 0.08 on3 of7.wav	a 0.08 on5 of7.wav
150	1	785	a 0.08 on4 of7.wav	a 0.08 on6 of7.wav
151	1	856	a 0.08 on5 of7.wav	a 0.08 on7 of7.wav
152	1	1021	a 0.12 on1 of7r.wav	a 0.12 on3 of7.wav
153	1	901	a 0.12 on2 of7.wav	a 0.12 on4 of7.wav
154	1	662	a 0.12 on3 of7.wav	a 0.12 on5 of7.wav
155	1	1129	a 0.12 on4 of7.wav	a 0.12 on6 of7.wav
156	1	669	a 0.12 on5 of7.wav	a 0.12 on7 of7.wav
157	1	996	a 0.14 on1 of7r.wav	a 0.14 on3 of7.wav
158	1	817	a 0.14 on2 of7.wav	a 0.14 on4 of7.wav
159	2	1241	a 0.14 on3 of7.wav	a 0.14 on5 of7.wav
160	2	1348	a 0.14 on4 of7.wav	a 0.14 on6 of7.wav
161	1	1948	a 0.14 on5 of7.wav	a 0.14 on7 of7.wav
162	1	1101	a 0.16 on1 of7r.wav	a 0.16 on3 of7.wav
163	2	1024	a 0.16 on2 of7.wav	a 0.16 on4 of7.wav
164	1	1241	a 0.16 on3 of7.wav	a 0.16 on5 of7.wav
165	1	1003	a 0.16 on4 of7.wav	a 0.16 on6 of7.wav
166	1	1538	a 0.16 on5 of7.wav	a 0.16 on7 of7.wav
167	1	663	a 0.18 on1 of7r.wav	a 0.18 on3 of7.wav
168	1	1452	a 0.18 on2 of7.wav	a 0.18 on4 of7.wav
169	2	1262	a 0.18 on3 of7.wav	a 0.18 on5 of7.wav
170	1	901	a 0.18 on4 of7.wav	a 0.18 on6 of7.wav
171	1	777	a 0.18 on5 of7.wav	a 0.18 on7 of7.wav
172	1	500	i 0.1 on1 of7r.wav	i 0.1 on3 of7.wav
173	1	1732	i 0.1 on2 of7.wav	i 0.1 on4 of7.wav
174	1	789	i 0.1 on3 of7.wav	i 0.1 on5 of7.wav
175	1	410	i 0.1 on4 of7.wav	i 0.1 on6 of7.wav
176	1	530	i 0.1 on5 of7.wav	i 0.1 on7 of7.wav
177	1	1232	i 0.2 on1 of7r.wav	i 0.2 on3 of7.wav
178	1	1042	i 0.2 on2 of7.wav	i 0.2 on4 of7.wav
179	1	757	i 0.2 on3 of7.wav	i 0.2 on5 of7.wav
180	2	1308	i 0.2 on4 of7.wav	i 0.2 on6 of7.wav
181	1	654	i 0.2 on5 of7.wav	i 0.2 on7 of7.wav
182	1	1194	i 0.04 on1 of7r.wav	i 0.04 on3 of7.wav
183	1	528	i 0.04 on2 of7.wav	i 0.04 on4 of7.wav
184	1	372	i 0.04 on3 of7.wav	i 0.04 on5 of7.wav
185	1	564	i 0.04 on4 of7.wav	i 0.04 on6 of7.wav
186	1	940	i 0.04 on5 of7.wav	i 0.04 on7 of7.wav
187	1	872	i 0.06 on1 of7r.wav	i 0.06 on3 of7.wav
188	1	1970	i 0.06 on2 of7.wav	i 0.06 on4 of7.wav
189	1	425	i 0.06 on3 of7.wav	i 0.06 on5 of7.wav
190	1	466	i 0.06 on4 of7.wav	i 0.06 on6 of7.wav
191	1	578	i 0.06 on5 of7.wav	i 0.06 on7 of7.wav
192	1	657	i 0.08 on1 of7r.wav	i 0.08 on3 of7.wav
193	1	505	i 0.08 on2 of7.wav	i 0.08 on4 of7.wav
194	1	753	i 0.08 on3 of7.wav	i 0.08 on5 of7.wav
195	1	940	i 0.08 on4 of7.wav	i 0.08 on6 of7.wav
196	1	449	i 0.08 on5 of7.wav	i 0.08 on7 of7.wav
197	1	1088	i 0.12 on1 of7r.wav	i 0.12 on3 of7.wav
198	1	769	i 0.12 on2 of7.wav	i 0.12 on4 of7.wav
199	1	688	i 0.12 on3 of7.wav	i 0.12 on5 of7.wav
200	1	628	i 0.12 on4 of7.wav	i 0.12 on6 of7.wav
201	1	649	i 0.12 on5 of7.wav	i 0.12 on7 of7.wav
202	1	665	i 0.14 on1 of7r.wav	i 0.14 on3 of7.wav
203	2	1109	i 0.14 on2 of7.wav	i 0.14 on4 of7.wav
204	1	757	i 0.14 on3 of7.wav	i 0.14 on5 of7.wav
205	1	1252	i 0.14 on4 of7.wav	i 0.14 on6 of7.wav
206	1	774	i 0.14 on5 of7.wav	i 0.14 on7 of7.wav
207	2	1264	i 0.16 on1 of7r.wav	i 0.16 on3 of7.wav
208	2	1450	i 0.16 on2 of7.wav	i 0.16 on4 of7.wav
209	1	607	i 0.16 on3 of7.wav	i 0.16 on5 of7.wav
210	1	892	i 0.16 on4 of7.wav	i 0.16 on6 of7.wav
211	1	618	i 0.16 on5 of7.wav	i 0.16 on7 of7.wav
212	1	952	i 0.18 on1 of7r.wav	i 0.18 on3 of7.wav
213	1	1318	i 0.18 on2 of7.wav	i 0.18 on4 of7.wav
214	1	874	i 0.18 on3 of7.wav	i 0.18 on5 of7.wav
215	1	653	i 0.18 on4 of7.wav	i 0.18 on6 of7.wav
216	1	701	i 0.18 on5 of7.wav	i 0.18 on7 of7.wav
217	1	1274	a 0.1 on3 of7.wav	a 0.1 on1 of7r.wav
218	1	1145	a 0.1 on4 of7.wav	a 0.1 on2 of7.wav
219	1	1429	a 0.1 on5 of7.wav	a 0.1 on3 of7.wav
220	1	540	a 0.1 on6 of7.wav	a 0.1 on4 of7.wav
221	1	1173	a 0.1 on7 of7.wav	a 0.1 on5 of7.wav
222	1	741	a 0.2 on3 of7.wav	a 0.2 on1 of7r.wav
223	1	1444	a 0.2 on4 of7.wav	a 0.2 on2 of7.wav
224	2	907	a 0.2 on5 of7.wav	a 0.2 on3 of7.wav
225	1	2166	a 0.2 on6 of7.wav	a 0.2 on4 of7.wav
226	2	1016	a 0.2 on7 of7.wav	a 0.2 on5 of7.wav
227	1	598	a 0.04 on3 of7.wav	a 0.04 on1 of7r.wav
228	1	2280	a 0.04 on4 of7.wav	a 0.04 on2 of7.wav
229	1	677	a 0.04 on5 of7.wav	a 0.04 on3 of7.wav
230	1	2561	a 0.04 on6 of7.wav	a 0.04 on4 of7.wav
231	1	930	a 0.04 on7 of7.wav	a 0.04 on5 of7.wav
232	1	620	a 0.06 on3 of7.wav	a 0.06 on1 of7r.wav
233	1	817	a 0.06 on4 of7.wav	a 0.06 on2 of7.wav
234	1	849	a 0.06 on5 of7.wav	a 0.06 on3 of7.wav
235	1	672	a 0.06 on6 of7.wav	a 0.06 on4 of7.wav
236	1	835	a 0.06 on7 of7.wav	a 0.06 on5 of7.wav
237	1	410	a 0.08 on3 of7.wav	a 0.08 on1 of7r.wav
238	1	681	a 0.08 on4 of7.wav	a 0.08 on2 of7.wav
239	1	1052	a 0.08 on5 of7.wav	a 0.08 on3 of7.wav
240	1	1028	a 0.08 on6 of7.wav	a 0.08 on4 of7.wav
241	1	860	a 0.08 on7 of7.wav	a 0.08 on5 of7.wav
242	1	662	a 0.12 on3 of7.wav	a 0.12 on1 of7r.wav
243	1	653	a 0.12 on4 of7.wav	a 0.12 on2 of7.wav
244	2	1135	a 0.12 on5 of7.wav	a 0.12 on3 of7.wav
245	1	880	a 0.12 on6 of7.wav	a 0.12 on4 of7.wav
246	1	866	a 0.12 on7 of7.wav	a 0.12 on5 of7.wav
247	2	518	a 0.14 on3 of7.wav	a 0.14 on1 of7r.wav
248	1	1181	a 0.14 on4 of7.wav	a 0.14 on2 of7.wav
249	2	1433	a 0.14 on5 of7.wav	a 0.14 on3 of7.wav
250	1	992	a 0.14 on6 of7.wav	a 0.14 on4 of7.wav
251	1	685	a 0.14 on7 of7.wav	a 0.14 on5 of7.wav
252	1	1182	a 0.16 on3 of7.wav	a 0.16 on1 of7r.wav
253	1	1276	a 0.16 on4 of7.wav	a 0.16 on2 of7.wav
254	1	874	a 0.16 on5 of7.wav	a 0.16 on3 of7.wav
255	2	1022	a 0.16 on6 of7.wav	a 0.16 on4 of7.wav
256	2	1265	a 0.16 on7 of7.wav	a 0.16 on5 of7.wav
257	1	1182	a 0.18 on3 of7.wav	a 0.18 on1 of7r.wav
258	2	920	a 0.18 on4 of7.wav	a 0.18 on2 of7.wav
259	1	1133	a 0.18 on5 of7.wav	a 0.18 on3 of7.wav
260	2	1370	a 0.18 on6 of7.wav	a 0.18 on4 of7.wav
261	2	1250	a 0.18 on7 of7.wav	a 0.18 on5 of7.wav
262	1	923	i 0.1 on3 of7.wav	i 0.1 on1 of7r.wav
263	1	856	i 0.1 on4 of7.wav	i 0.1 on2 of7.wav
264	1	726	i 0.1 on5 of7.wav	i 0.1 on3 of7.wav
265	1	753	i 0.1 on6 of7.wav	i 0.1 on4 of7.wav
266	1	725	i 0.1 on7 of7.wav	i 0.1 on5 of7.wav
267	1	1982	i 0.2 on3 of7.wav	i 0.2 on1 of7r.wav
268	1	980	i 0.2 on4 of7.wav	i 0.2 on2 of7.wav
269	1	989	i 0.2 on5 of7.wav	i 0.2 on3 of7.wav
270	1	594	i 0.2 on6 of7.wav	i 0.2 on4 of7.wav
271	1	586	i 0.2 on7 of7.wav	i 0.2 on5 of7.wav
272	1	802	i 0.04 on3 of7.wav	i 0.04 on1 of7r.wav
273	1	777	i 0.04 on4 of7.wav	i 0.04 on2 of7.wav
274	1	642	i 0.04 on5 of7.wav	i 0.04 on3 of7.wav
275	1	551	i 0.04 on6 of7.wav	i 0.04 on4 of7.wav
276	1	384	i 0.04 on7 of7.wav	i 0.04 on5 of7.wav
277	1	754	i 0.06 on3 of7.wav	i 0.06 on1 of7r.wav
278	1	694	i 0.06 on4 of7.wav	i 0.06 on2 of7.wav
279	1	481	i 0.06 on5 of7.wav	i 0.06 on3 of7.wav
280	1	870	i 0.06 on6 of7.wav	i 0.06 on4 of7.wav
281	1	685	i 0.06 on7 of7.wav	i 0.06 on5 of7.wav
282	1	384	i 0.08 on3 of7.wav	i 0.08 on1 of7r.wav
283	1	1174	i 0.08 on4 of7.wav	i 0.08 on2 of7.wav
284	1	577	i 0.08 on5 of7.wav	i 0.08 on3 of7.wav
285	1	620	i 0.08 on6 of7.wav	i 0.08 on4 of7.wav
286	1	474	i 0.08 on7 of7.wav	i 0.08 on5 of7.wav
287	1	754	i 0.12 on3 of7.wav	i 0.12 on1 of7r.wav
288	1	834	i 0.12 on4 of7.wav	i 0.12 on2 of7.wav
289	1	725	i 0.12 on5 of7.wav	i 0.12 on3 of7.wav
290	1	2208	i 0.12 on6 of7.wav	i 0.12 on4 of7.wav
291	1	614	i 0.12 on7 of7.wav	i 0.12 on5 of7.wav
292	1	1828	i 0.14 on3 of7.wav	i 0.14 on1 of7r.wav
293	2	1030	i 0.14 on4 of7.wav	i 0.14 on2 of7.wav
294	1	717	i 0.14 on5 of7.wav	i 0.14 on3 of7.wav
295	1	1512	i 0.14 on6 of7.wav	i 0.14 on4 of7.wav
296	1	542	i 0.14 on7 of7.wav	i 0.14 on5 of7.wav
297	1	1692	i 0.16 on3 of7.wav	i 0.16 on1 of7r.wav
298	1	902	i 0.16 on4 of7.wav	i 0.16 on2 of7.wav
299	1	1237	i 0.16 on5 of7.wav	i 0.16 on3 of7.wav
300	1	670	i 0.16 on6 of7.wav	i 0.16 on4 of7.wav
301	1	849	i 0.16 on7 of7.wav	i 0.16 on5 of7.wav
302	1	1138	i 0.18 on3 of7.wav	i 0.18 on1 of7r.wav
303	1	804	i 0.18 on4 of7.wav	i 0.18 on2 of7.wav
304	1	1105	i 0.18 on5 of7.wav	i 0.18 on3 of7.wav
305	1	648	i 0.18 on6 of7.wav	i 0.18 on4 of7.wav
306	1	1002	i 0.18 on7 of7.wav	i 0.18 on5 of7.wav
307	1	1265	a 0.1 on1 of7r.wav	a 0.1 on1 of7r.wav
308	1	834	a 0.1 on2 of7.wav	a 0.1 on2 of7.wav
309	1	977	a 0.1 on3 of7.wav	a 0.1 on3 of7.wav
310	1	764	a 0.1 on4 of7.wav	a 0.1 on4 of7.wav
311	1	612	a 0.1 on5 of7.wav	a 0.1 on5 of7.wav
312	1	704	a 0.1 on6 of7.wav	a 0.1 on6 of7.wav
313	1	697	a 0.1 on7 of7.wav	a 0.1 on7 of7.wav
314	1	1453	a 0.2 on1 of7r.wav	a 0.2 on1 of7r.wav
315	1	1080	a 0.2 on2 of7.wav	a 0.2 on2 of7.wav
316	1	1304	a 0.2 on3 of7.wav	a 0.2 on3 of7.wav
317	1	972	a 0.2 on4 of7.wav	a 0.2 on4 of7.wav
318	1	1220	a 0.2 on5 of7.wav	a 0.2 on5 of7.wav
319	1	897	a 0.2 on6 of7.wav	a 0.2 on6 of7.wav
320	1	1401	a 0.2 on7 of7.wav	a 0.2 on7 of7.wav
321	1	653	a 0.04 on1 of7r.wav	a 0.04 on1 of7r.wav
322	1	1137	a 0.04 on2 of7.wav	a 0.04 on2 of7.wav
323	1	718	a 0.04 on3 of7.wav	a 0.04 on3 of7.wav
324	1	481	a 0.04 on4 of7.wav	a 0.04 on4 of7.wav
325	1	753	a 0.04 on5 of7.wav	a 0.04 on5 of7.wav
326	1	1378	a 0.04 on6 of7.wav	a 0.04 on6 of7.wav
327	1	882	a 0.04 on7 of7.wav	a 0.04 on7 of7.wav
328	1	732	a 0.06 on1 of7r.wav	a 0.06 on1 of7r.wav
329	1	1562	a 0.06 on2 of7.wav	a 0.06 on2 of7.wav
330	1	439	a 0.06 on3 of7.wav	a 0.06 on3 of7.wav
331	1	1192	a 0.06 on4 of7.wav	a 0.06 on4 of7.wav
332	2	538	a 0.06 on5 of7.wav	a 0.06 on5 of7.wav
333	1	888	a 0.06 on6 of7.wav	a 0.06 on6 of7.wav
334	1	753	a 0.06 on7 of7.wav	a 0.06 on7 of7.wav
335	1	415	a 0.08 on1 of7r.wav	a 0.08 on1 of7r.wav
336	2	1213	a 0.08 on2 of7.wav	a 0.08 on2 of7.wav
337	1	921	a 0.08 on3 of7.wav	a 0.08 on3 of7.wav
338	1	554	a 0.08 on4 of7.wav	a 0.08 on4 of7.wav
339	1	886	a 0.08 on5 of7.wav	a 0.08 on5 of7.wav
340	1	840	a 0.08 on6 of7.wav	a 0.08 on6 of7.wav
341	1	774	a 0.08 on7 of7.wav	a 0.08 on7 of7.wav
342	1	706	a 0.12 on1 of7r.wav	a 0.12 on1 of7r.wav
343	1	830	a 0.12 on2 of7.wav	a 0.12 on2 of7.wav
344	1	984	a 0.12 on3 of7.wav	a 0.12 on3 of7.wav
345	1	1201	a 0.12 on4 of7.wav	a 0.12 on4 of7.wav
346	1	577	a 0.12 on5 of7.wav	a 0.12 on5 of7.wav
347	1	568	a 0.12 on6 of7.wav	a 0.12 on6 of7.wav
348	1	1504	a 0.12 on7 of7.wav	a 0.12 on7 of7.wav
349	2	441	a 0.14 on1 of7r.wav	a 0.14 on1 of7r.wav
350	1	2265	a 0.14 on2 of7.wav	a 0.14 on2 of7.wav
351	2	753	a 0.14 on3 of7.wav	a 0.14 on3 of7.wav
352	1	756	a 0.14 on4 of7.wav	a 0.14 on4 of7.wav
353	1	647	a 0.14 on5 of7.wav	a 0.14 on5 of7.wav
354	1	1035	a 0.14 on6 of7.wav	a 0.14 on6 of7.wav
355	1	557	a 0.14 on7 of7.wav	a 0.14 on7 of7.wav
356	1	908	a 0.16 on1 of7r.wav	a 0.16 on1 of7r.wav
357	1	526	a 0.16 on2 of7.wav	a 0.16 on2 of7.wav
358	1	896	a 0.16 on3 of7.wav	a 0.16 on3 of7.wav
359	1	1281	a 0.16 on4 of7.wav	a 0.16 on4 of7.wav
360	1	653	a 0.16 on5 of7.wav	a 0.16 on5 of7.wav
361	1	873	a 0.16 on6 of7.wav	a 0.16 on6 of7.wav
362	1	541	a 0.16 on7 of7.wav	a 0.16 on7 of7.wav
363	1	994	a 0.18 on1 of7r.wav	a 0.18 on1 of7r.wav
364	1	1185	a 0.18 on2 of7.wav	a 0.18 on2 of7.wav
365	1	1485	a 0.18 on3 of7.wav	a 0.18 on3 of7.wav
366	1	632	a 0.18 on4 of7.wav	a 0.18 on4 of7.wav
367	1	574	a 0.18 on5 of7.wav	a 0.18 on5 of7.wav
368	1	656	a 0.18 on6 of7.wav	a 0.18 on6 of7.wav
369	1	669	a 0.18 on7 of7.wav	a 0.18 on7 of7.wav
370	1	649	i 0.1 on1 of7r.wav	i 0.1 on1 of7r.wav
371	1	596	i 0.1 on2 of7.wav	i 0.1 on2 of7.wav
372	1	490	i 0.1 on3 of7.wav	i 0.1 on3 of7.wav
373	1	865	i 0.1 on4 of7.wav	i 0.1 on4 of7.wav
374	1	528	i 0.1 on5 of7.wav	i 0.1 on5 of7.wav
375	1	650	i 0.1 on6 of7.wav	i 0.1 on6 of7.wav
376	1	627	i 0.1 on7 of7.wav	i 0.1 on7 of7.wav
377	1	585	i 0.2 on1 of7r.wav	i 0.2 on1 of7r.wav
378	1	846	i 0.2 on2 of7.wav	i 0.2 on2 of7.wav
379	1	636	i 0.2 on3 of7.wav	i 0.2 on3 of7.wav
380	1	857	i 0.2 on4 of7.wav	i 0.2 on4 of7.wav
381	1	865	i 0.2 on5 of7.wav	i 0.2 on5 of7.wav
382	1	618	i 0.2 on6 of7.wav	i 0.2 on6 of7.wav
383	1	700	i 0.2 on7 of7.wav	i 0.2 on7 of7.wav
384	1	1256	i 0.04 on1 of7r.wav	i 0.04 on1 of7r.wav
385	1	424	i 0.04 on2 of7.wav	i 0.04 on2 of7.wav
386	1	885	i 0.04 on3 of7.wav	i 0.04 on3 of7.wav
387	1	748	i 0.04 on4 of7.wav	i 0.04 on4 of7.wav
388	1	1206	i 0.04 on5 of7.wav	i 0.04 on5 of7.wav
389	1	498	i 0.04 on6 of7.wav	i 0.04 on6 of7.wav
390	1	765	i 0.04 on7 of7.wav	i 0.04 on7 of7.wav
391	1	724	i 0.06 on1 of7r.wav	i 0.06 on1 of7r.wav
392	1	530	i 0.06 on2 of7.wav	i 0.06 on2 of7.wav
393	1	440	i 0.06 on3 of7.wav	i 0.06 on3 of7.wav
394	1	552	i 0.06 on4 of7.wav	i 0.06 on4 of7.wav
395	1	685	i 0.06 on5 of7.wav	i 0.06 on5 of7.wav
396	1	828	i 0.06 on6 of7.wav	i 0.06 on6 of7.wav
397	1	681	i 0.06 on7 of7.wav	i 0.06 on7 of7.wav
398	1	686	i 0.08 on1 of7r.wav	i 0.08 on1 of7r.wav
399	1	773	i 0.08 on2 of7.wav	i 0.08 on2 of7.wav
400	1	670	i 0.08 on3 of7.wav	i 0.08 on3 of7.wav
401	1	669	i 0.08 on4 of7.wav	i 0.08 on4 of7.wav
402	1	441	i 0.08 on5 of7.wav	i 0.08 on5 of7.wav
403	1	714	i 0.08 on6 of7.wav	i 0.08 on6 of7.wav
404	1	776	i 0.08 on7 of7.wav	i 0.08 on7 of7.wav
405	1	837	i 0.12 on1 of7r.wav	i 0.12 on1 of7r.wav
406	1	640	i 0.12 on2 of7.wav	i 0.12 on2 of7.wav
407	1	920	i 0.12 on3 of7.wav	i 0.12 on3 of7.wav
408	1	557	i 0.12 on4 of7.wav	i 0.12 on4 of7.wav
409	1	1074	i 0.12 on5 of7.wav	i 0.12 on5 of7.wav
410	1	733	i 0.12 on6 of7.wav	i 0.12 on6 of7.wav
411	1	585	i 0.12 on7 of7.wav	i 0.12 on7 of7.wav
412	2	826	i 0.14 on1 of7r.wav	i 0.14 on1 of7r.wav
413	1	781	i 0.14 on2 of7.wav	i 0.14 on2 of7.wav
414	1	609	i 0.14 on3 of7.wav	i 0.14 on3 of7.wav
415	1	689	i 0.14 on4 of7.wav	i 0.14 on4 of7.wav
416	1	904	i 0.14 on5 of7.wav	i 0.14 on5 of7.wav
417	1	721	i 0.14 on6 of7.wav	i 0.14 on6 of7.wav
418	1	495	i 0.14 on7 of7.wav	i 0.14 on7 of7.wav
419	2	1134	i 0.16 on1 of7r.wav	i 0.16 on1 of7r.wav
420	1	1356	i 0.16 on2 of7.wav	i 0.16 on2 of7.wav
421	1	350	i 0.16 on3 of7.wav	i 0.16 on3 of7.wav
422	1	849	i 0.16 on4 of7.wav	i 0.16 on4 of7.wav
423	1	3248	i 0.16 on5 of7.wav	i 0.16 on5 of7.wav
424	1	933	i 0.16 on6 of7.wav	i 0.16 on6 of7.wav
425	1	822	i 0.16 on7 of7.wav	i 0.16 on7 of7.wav
426	1	808	i 0.18 on1 of7r.wav	i 0.18 on1 of7r.wav
427	1	428	i 0.18 on2 of7.wav	i 0.18 on2 of7.wav
428	1	1172	i 0.18 on3 of7.wav	i 0.18 on3 of7.wav
429	1	838	i 0.18 on4 of7.wav	i 0.18 on4 of7.wav
430	1	548	i 0.18 on5 of7.wav	i 0.18 on5 of7.wav
431	1	996	i 0.18 on6 of7.wav	i 0.18 on6 of7.wav
432	1	544	i 0.18 on7 of7.wav	i 0.18 on7 of7.wav
433	1	529	a 0.1 on1 of7r.wav	a 0.1 on3 of7.wav
434	1	1565	a 0.1 on2 of7.wav	a 0.1 on4 of7.wav
435	1	878	a 0.1 on3 of7.wav	a 0.1 on5 of7.wav
436	1	613	a 0.1 on4 of7.wav	a 0.1 on6 of7.wav
437	1	1144	a 0.1 on5 of7.wav	a 0.1 on7 of7.wav
438	1	1073	a 0.2 on1 of7r.wav	a 0.2 on3 of7.wav
439	1	1005	a 0.2 on2 of7.wav	a 0.2 on4 of7.wav
440	2	1467	a 0.2 on3 of7.wav	a 0.2 on5 of7.wav
441	2	1421	a 0.2 on4 of7.wav	a 0.2 on6 of7.wav
442	1	658	a 0.2 on5 of7.wav	a 0.2 on7 of7.wav
443	1	4190	a 0.04 on1 of7r.wav	a 0.04 on3 of7.wav
444	2	1138	a 0.04 on2 of7.wav	a 0.04 on4 of7.wav
445	1	1012	a 0.04 on3 of7.wav	a 0.04 on5 of7.wav
446	1	793	a 0.04 on4 of7.wav	a 0.04 on6 of7.wav
447	1	1746	a 0.04 on5 of7.wav	a 0.04 on7 of7.wav
448	1	1533	a 0.06 on1 of7r.wav	a 0.06 on3 of7.wav
449	1	909	a 0.06 on2 of7.wav	a 0.06 on4 of7.wav
450	1	1074	a 0.06 on3 of7.wav	a 0.06 on5 of7.wav
451	1	2340	a 0.06 on4 of7.wav	a 0.06 on6 of7.wav
452	1	692	a 0.06 on5 of7.wav	a 0.06 on7 of7.wav
453	1	450	a 0.08 on1 of7r.wav	a 0.08 on3 of7.wav
454	1	937	a 0.08 on2 of7.wav	a 0.08 on4 of7.wav
455	1	1337	a 0.08 on3 of7.wav	a 0.08 on5 of7.wav
456	1	770	a 0.08 on4 of7.wav	a 0.08 on6 of7.wav
457	1	306	a 0.08 on5 of7.wav	a 0.08 on7 of7.wav
458	1	909	a 0.12 on1 of7r.wav	a 0.12 on3 of7.wav
459	1	1322	a 0.12 on2 of7.wav	a 0.12 on4 of7.wav
460	1	815	a 0.12 on3 of7.wav	a 0.12 on5 of7.wav
461	1	767	a 0.12 on4 of7.wav	a 0.12 on6 of7.wav
462	1	486	a 0.12 on5 of7.wav	a 0.12 on7 of7.wav
463	1	910	a 0.14 on1 of7r.wav	a 0.14 on3 of7.wav
464	1	1460	a 0.14 on2 of7.wav	a 0.14 on4 of7.wav
465	2	1213	a 0.14 on3 of7.wav	a 0.14 on5 of7.wav
466	1	777	a 0.14 on4 of7.wav	a 0.14 on6 of7.wav
467	1	786	a 0.14 on5 of7.wav	a 0.14 on7 of7.wav
468	1	1145	a 0.16 on1 of7r.wav	a 0.16 on3 of7.wav
469	2	832	a 0.16 on2 of7.wav	a 0.16 on4 of7.wav
470	2	1266	a 0.16 on3 of7.wav	a 0.16 on5 of7.wav
471	1	1706	a 0.16 on4 of7.wav	a 0.16 on6 of7.wav
472	1	761	a 0.16 on5 of7.wav	a 0.16 on7 of7.wav
473	1	474	a 0.18 on1 of7r.wav	a 0.18 on3 of7.wav
474	1	1205	a 0.18 on2 of7.wav	a 0.18 on4 of7.wav
475	1	1518	a 0.18 on3 of7.wav	a 0.18 on5 of7.wav
476	1	896	a 0.18 on4 of7.wav	a 0.18 on6 of7.wav
477	1	502	a 0.18 on5 of7.wav	a 0.18 on7 of7.wav
478	1	665	i 0.1 on1 of7r.wav	i 0.1 on3 of7.wav
479	1	873	i 0.1 on2 of7.wav	i 0.1 on4 of7.wav
480	1	552	i 0.1 on3 of7.wav	i 0.1 on5 of7.wav
481	1	827	i 0.1 on4 of7.wav	i 0.1 on6 of7.wav
482	1	637	i 0.1 on5 of7.wav	i 0.1 on7 of7.wav
483	1	1350	i 0.2 on1 of7r.wav	i 0.2 on3 of7.wav
484	1	1056	i 0.2 on2 of7.wav	i 0.2 on4 of7.wav
485	1	884	i 0.2 on3 of7.wav	i 0.2 on5 of7.wav
486	1	586	i 0.2 on4 of7.wav	i 0.2 on6 of7.wav
487	1	728	i 0.2 on5 of7.wav	i 0.2 on7 of7.wav
488	1	934	i 0.04 on1 of7r.wav	i 0.04 on3 of7.wav
489	1	539	i 0.04 on2 of7.wav	i 0.04 on4 of7.wav
490	1	519	i 0.04 on3 of7.wav	i 0.04 on5 of7.wav
491	1	800	i 0.04 on4 of7.wav	i 0.04 on6 of7.wav
492	1	444	i 0.04 on5 of7.wav	i 0.04 on7 of7.wav
493	1	708	i 0.06 on1 of7r.wav	i 0.06 on3 of7.wav
494	1	672	i 0.06 on2 of7.wav	i 0.06 on4 of7.wav
495	1	2290	i 0.06 on3 of7.wav	i 0.06 on5 of7.wav
496	1	662	i 0.06 on4 of7.wav	i 0.06 on6 of7.wav
497	1	1144	i 0.06 on5 of7.wav	i 0.06 on7 of7.wav
498	1	438	i 0.08 on1 of7r.wav	i 0.08 on3 of7.wav
499	2	1831	i 0.08 on2 of7.wav	i 0.08 on4 of7.wav
500	1	550	i 0.08 on3 of7.wav	i 0.08 on5 of7.wav
501	1	496	i 0.08 on4 of7.wav	i 0.08 on6 of7.wav
502	1	501	i 0.08 on5 of7.wav	i 0.08 on7 of7.wav
503	1	1105	i 0.12 on1 of7r.wav	i 0.12 on3 of7.wav
504	1	1018	i 0.12 on2 of7.wav	i 0.12 on4 of7.wav
505	1	697	i 0.12 on3 of7.wav	i 0.12 on5 of7.wav
506	1	872	i 0.12 on4 of7.wav	i 0.12 on6 of7.wav
507	1	581	i 0.12 on5 of7.wav	i 0.12 on7 of7.wav
508	1	391	i 0.14 on1 of7r.wav	i 0.14 on3 of7.wav
509	2	700	i 0.14 on2 of7.wav	i 0.14 on4 of7.wav
510	1	753	i 0.14 on3 of7.wav	i 0.14 on5 of7.wav
511	1	1072	i 0.14 on4 of7.wav	i 0.14 on6 of7.wav
512	1	1110	i 0.14 on5 of7.wav	i 0.14 on7 of7.wav
513	1	521	i 0.16 on1 of7r.wav	i 0.16 on3 of7.wav
514	1	869	i 0.16 on2 of7.wav	i 0.16 on4 of7.wav
515	1	879	i 0.16 on3 of7.wav	i 0.16 on5 of7.wav
516	1	512	i 0.16 on4 of7.wav	i 0.16 on6 of7.wav
517	1	733	i 0.16 on5 of7.wav	i 0.16 on7 of7.wav
518	1	1358	i 0.18 on1 of7r.wav	i 0.18 on3 of7.wav
519	1	1060	i 0.18 on2 of7.wav	i 0.18 on4 of7.wav
520	1	1313	i 0.18 on3 of7.wav	i 0.18 on5 of7.wav
521	1	860	i 0.18 on4 of7.wav	i 0.18 on6 of7.wav
522	1	168	i 0.18 on5 of7.wav	i 0.18 on7 of7.wav
523	1	1004	a 0.1 on3 of7.wav	a 0.1 on1 of7r.wav
524	1	877	a 0.1 on4 of7.wav	a 0.1 on2 of7.wav
525	1	1025	a 0.1 on5 of7.wav	a 0.1 on3 of7.wav
526	1	812	a 0.1 on6 of7.wav	a 0.1 on4 of7.wav
527	1	845	a 0.1 on7 of7.wav	a 0.1 on5 of7.wav
528	1	605	a 0.2 on3 of7.wav	a 0.2 on1 of7r.wav
529	1	1192	a 0.2 on4 of7.wav	a 0.2 on2 of7.wav
530	1	1001	a 0.2 on5 of7.wav	a 0.2 on3 of7.wav
531	2	1542	a 0.2 on6 of7.wav	a 0.2 on4 of7.wav
532	2	1234	a 0.2 on7 of7.wav	a 0.2 on5 of7.wav
533	1	785	a 0.04 on3 of7.wav	a 0.04 on1 of7r.wav
534	1	1597	a 0.04 on4 of7.wav	a 0.04 on2 of7.wav
535	1	483	a 0.04 on5 of7.wav	a 0.04 on3 of7.wav
536	1	957	a 0.04 on6 of7.wav	a 0.04 on4 of7.wav
537	1	1046	a 0.04 on7 of7.wav	a 0.04 on5 of7.wav
538	1	845	a 0.06 on3 of7.wav	a 0.06 on1 of7r.wav
539	1	780	a 0.06 on4 of7.wav	a 0.06 on2 of7.wav
540	1	743	a 0.06 on5 of7.wav	a 0.06 on3 of7.wav
541	1	1001	a 0.06 on6 of7.wav	a 0.06 on4 of7.wav
542	1	784	a 0.06 on7 of7.wav	a 0.06 on5 of7.wav
543	1	585	a 0.08 on3 of7.wav	a 0.08 on1 of7r.wav
544	1	659	a 0.08 on4 of7.wav	a 0.08 on2 of7.wav
545	1	936	a 0.08 on5 of7.wav	a 0.08 on3 of7.wav
546	1	488	a 0.08 on6 of7.wav	a 0.08 on4 of7.wav
547	1	503	a 0.08 on7 of7.wav	a 0.08 on5 of7.wav
548	2	1010	a 0.12 on3 of7.wav	a 0.12 on1 of7r.wav
549	1	1505	a 0.12 on4 of7.wav	a 0.12 on2 of7.wav
550	1	482	a 0.12 on5 of7.wav	a 0.12 on3 of7.wav
551	2	1488	a 0.12 on6 of7.wav	a 0.12 on4 of7.wav
552	1	934	a 0.12 on7 of7.wav	a 0.12 on5 of7.wav
553	1	1029	a 0.14 on3 of7.wav	a 0.14 on1 of7r.wav
554	1	1162	a 0.14 on4 of7.wav	a 0.14 on2 of7.wav
555	1	968	a 0.14 on5 of7.wav	a 0.14 on3 of7.wav
556	1	1397	a 0.14 on6 of7.wav	a 0.14 on4 of7.wav
557	1	722	a 0.14 on7 of7.wav	a 0.14 on5 of7.wav
558	1	900	a 0.16 on3 of7.wav	a 0.16 on1 of7r.wav
559	1	769	a 0.16 on4 of7.wav	a 0.16 on2 of7.wav
560	1	1150	a 0.16 on5 of7.wav	a 0.16 on3 of7.wav
561	1	1001	a 0.16 on6 of7.wav	a 0.16 on4 of7.wav
562	1	674	a 0.16 on7 of7.wav	a 0.16 on5 of7.wav
563	1	725	a 0.18 on3 of7.wav	a 0.18 on1 of7r.wav
564	1	698	a 0.18 on4 of7.wav	a 0.18 on2 of7.wav
565	1	1148	a 0.18 on5 of7.wav	a 0.18 on3 of7.wav
566	1	591	a 0.18 on6 of7.wav	a 0.18 on4 of7.wav
567	1	506	a 0.18 on7 of7.wav	a 0.18 on5 of7.wav
568	1	708	i 0.1 on3 of7.wav	i 0.1 on1 of7r.wav
569	1	526	i 0.1 on4 of7.wav	i 0.1 on2 of7.wav
570	1	456	i 0.1 on5 of7.wav	i 0.1 on3 of7.wav
571	1	1640	i 0.1 on6 of7.wav	i 0.1 on4 of7.wav
572	1	590	i 0.1 on7 of7.wav	i 0.1 on5 of7.wav
573	2	1411	i 0.2 on3 of7.wav	i 0.2 on1 of7r.wav
574	1	721	i 0.2 on4 of7.wav	i 0.2 on2 of7.wav
575	1	1072	i 0.2 on5 of7.wav	i 0.2 on3 of7.wav
576	1	681	i 0.2 on6 of7.wav	i 0.2 on4 of7.wav
577	1	645	i 0.2 on7 of7.wav	i 0.2 on5 of7.wav
578	1	646	i 0.04 on3 of7.wav	i 0.04 on1 of7r.wav
579	1	3858	i 0.04 on4 of7.wav	i 0.04 on2 of7.wav
580	1	2484	i 0.04 on5 of7.wav	i 0.04 on3 of7.wav
581	1	765	i 0.04 on6 of7.wav	i 0.04 on4 of7.wav
582	1	1041	i 0.04 on7 of7.wav	i 0.04 on5 of7.wav
583	1	806	i 0.06 on3 of7.wav	i 0.06 on1 of7r.wav
584	1	729	i 0.06 on4 of7.wav	i 0.06 on2 of7.wav
585	1	785	i 0.06 on5 of7.wav	i 0.06 on3 of7.wav
586	1	457	i 0.06 on6 of7.wav	i 0.06 on4 of7.wav
587	1	1040	i 0.06 on7 of7.wav	i 0.06 on5 of7.wav
588	1	1181	i 0.08 on3 of7.wav	i 0.08 on1 of7r.wav
589	1	542	i 0.08 on4 of7.wav	i 0.08 on2 of7.wav
590	1	747	i 0.08 on5 of7.wav	i 0.08 on3 of7.wav
591	1	634	i 0.08 on6 of7.wav	i 0.08 on4 of7.wav
592	1	724	i 0.08 on7 of7.wav	i 0.08 on5 of7.wav
593	1	429	i 0.12 on3 of7.wav	i 0.12 on1 of7r.wav
594	1	1104	i 0.12 on4 of7.wav	i 0.12 on2 of7.wav
595	1	681	i 0.12 on5 of7.wav	i 0.12 on3 of7.wav
596	1	1971	i 0.12 on6 of7.wav	i 0.12 on4 of7.wav
597	1	850	i 0.12 on7 of7.wav	i 0.12 on5 of7.wav
598	1	1120	i 0.14 on3 of7.wav	i 0.14 on1 of7r.wav
599	1	773	i 0.14 on4 of7.wav	i 0.14 on2 of7.wav
600	1	1320	i 0.14 on5 of7.wav	i 0.14 on3 of7.wav
601	1	2320	i 0.14 on6 of7.wav	i 0.14 on4 of7.wav
602	1	439	i 0.14 on7 of7.wav	i 0.14 on5 of7.wav
603	1	1306	i 0.16 on3 of7.wav	i 0.16 on1 of7r.wav
604	1	626	i 0.16 on4 of7.wav	i 0.16 on2 of7.wav
605	1	578	i 0.16 on5 of7.wav	i 0.16 on3 of7.wav
606	2	1358	i 0.16 on6 of7.wav	i 0.16 on4 of7.wav
607	1	497	i 0.16 on7 of7.wav	i 0.16 on5 of7.wav
608	1	1223	i 0.18 on3 of7.wav	i 0.18 on1 of7r.wav
609	1	1609	i 0.18 on4 of7.wav	i 0.18 on2 of7.wav
610	1	935	i 0.18 on5 of7.wav	i 0.18 on3 of7.wav
611	1	978	i 0.18 on6 of7.wav	i 0.18 on4 of7.wav
612	1	861	i 0.18 on7 of7.wav	i 0.18 on5 of7.wav
